# Supplementary material for: Benchmarking Water Models in Molecular Dynamics of Protein–Glycosaminoglycan Complexes
Source: J Chem Inf Model. 2024 Feb 27;64(5):1691–703. doi: 10.1021/acs.jcim.4c00030 (PMC10934818; doi:10.1021/acs.jcim.4c00030)
Supplement: Supplementary file 2 — ci4c00030_si_002.zip [file ci4c00030_si_002.zip]

Archive with 223 entries (159 files):
- users2/anilas/Water_project/manuscript/JCIM/
- users2/anilas/Water_project/manuscript/JCIM/igb7/
- users2/anilas/Water_project/manuscript/JCIM/igb7/1BFC/
- users2/anilas/Water_project/manuscript/JCIM/igb7/1BFC/init.crd
- users2/anilas/Water_project/manuscript/JCIM/igb7/1BFC/top.top
- users2/anilas/Water_project/manuscript/JCIM/igb7/1BFC/in/
- users2/anilas/Water_project/manuscript/JCIM/igb7/1BFC/in/min.in
- users2/anilas/Water_project/manuscript/JCIM/igb7/1BFC/in/eq.in
- users2/anilas/Water_project/manuscript/JCIM/igb7/1BFC/in/heating.in
- users2/anilas/Water_project/manuscript/JCIM/igb7/4N8W/
- users2/anilas/Water_project/manuscript/JCIM/igb7/4N8W/init.crd
- users2/anilas/Water_project/manuscript/JCIM/igb7/4N8W/top.top
- users2/anilas/Water_project/manuscript/JCIM/igb7/4N8W/in/
- users2/anilas/Water_project/manuscript/JCIM/igb7/4N8W/in/min.in
- users2/anilas/Water_project/manuscript/JCIM/igb7/4N8W/in/eq.in
- users2/anilas/Water_project/manuscript/JCIM/igb7/4N8W/in/heating.in
- users2/anilas/Water_project/manuscript/JCIM/SPCE/
- users2/anilas/Water_project/manuscript/JCIM/SPCE/1BFC/
- users2/anilas/Water_project/manuscript/JCIM/SPCE/1BFC/init.crd
- users2/anilas/Water_project/manuscript/JCIM/SPCE/1BFC/top.top
- users2/anilas/Water_project/manuscript/JCIM/SPCE/1BFC/in/
- users2/anilas/Water_project/manuscript/JCIM/SPCE/1BFC/in/min1.in
- users2/anilas/Water_project/manuscript/JCIM/SPCE/1BFC/in/eq.in
- users2/anilas/Water_project/manuscript/JCIM/SPCE/1BFC/in/md.in
- users2/anilas/Water_project/manuscript/JCIM/SPCE/1BFC/in/heating.in
- users2/anilas/Water_project/manuscript/JCIM/SPCE/1BFC/in/min2.in
- users2/anilas/Water_project/manuscript/JCIM/SPCE/4N8W/
- users2/anilas/Water_project/manuscript/JCIM/SPCE/4N8W/init.crd
- users2/anilas/Water_project/manuscript/JCIM/SPCE/4N8W/top.top
- users2/anilas/Water_project/manuscript/JCIM/SPCE/4N8W/in/
- users2/anilas/Water_project/manuscript/JCIM/SPCE/4N8W/in/min1.in
- users2/anilas/Water_project/manuscript/JCIM/SPCE/4N8W/in/eq.in
- users2/anilas/Water_project/manuscript/JCIM/SPCE/4N8W/in/md.in
- users2/anilas/Water_project/manuscript/JCIM/SPCE/4N8W/in/heating.in
- users2/anilas/Water_project/manuscript/JCIM/SPCE/4N8W/in/min2.in
- users2/anilas/Water_project/manuscript/JCIM/TIP5P/
- users2/anilas/Water_project/manuscript/JCIM/TIP5P/1BFC/
- users2/anilas/Water_project/manuscript/JCIM/TIP5P/1BFC/init.crd
- users2/anilas/Water_project/manuscript/JCIM/TIP5P/1BFC/top.top
- users2/anilas/Water_project/manuscript/JCIM/TIP5P/1BFC/in/
- users2/anilas/Water_project/manuscript/JCIM/TIP5P/1BFC/in/min1.in
- users2/anilas/Water_project/manuscript/JCIM/TIP5P/1BFC/in/eq.in
- users2/anilas/Water_project/manuscript/JCIM/TIP5P/1BFC/in/md.in
- users2/anilas/Water_project/manuscript/JCIM/TIP5P/1BFC/in/heating.in
- users2/anilas/Water_project/manuscript/JCIM/TIP5P/1BFC/in/min2.in
- users2/anilas/Water_project/manuscript/JCIM/TIP5P/4N8W/
- users2/anilas/Water_project/manuscript/JCIM/TIP5P/4N8W/init.crd
- users2/anilas/Water_project/manuscript/JCIM/TIP5P/4N8W/top.top
- users2/anilas/Water_project/manuscript/JCIM/TIP5P/4N8W/in/
- users2/anilas/Water_project/manuscript/JCIM/TIP5P/4N8W/in/min1.in
- users2/anilas/Water_project/manuscript/JCIM/TIP5P/4N8W/in/eq.in
- users2/anilas/Water_project/manuscript/JCIM/TIP5P/4N8W/in/md.in
- users2/anilas/Water_project/manuscript/JCIM/TIP5P/4N8W/in/heating.in
- users2/anilas/Water_project/manuscript/JCIM/TIP5P/4N8W/in/min2.in
- users2/anilas/Water_project/manuscript/JCIM/TIP5P/2JCQ/
- users2/anilas/Water_project/manuscript/JCIM/TIP5P/2JCQ/init.crd
- users2/anilas/Water_project/manuscript/JCIM/TIP5P/2JCQ/top.top
- users2/anilas/Water_project/manuscript/JCIM/TIP5P/2JCQ/in/
- users2/anilas/Water_project/manuscript/JCIM/TIP5P/2JCQ/in/min1.in
- users2/anilas/Water_project/manuscript/JCIM/TIP5P/2JCQ/in/eq.in
- users2/anilas/Water_project/manuscript/JCIM/TIP5P/2JCQ/in/md.in
- users2/anilas/Water_project/manuscript/JCIM/TIP5P/2JCQ/in/heating.in
- users2/anilas/Water_project/manuscript/JCIM/TIP5P/2JCQ/in/min2.in
- users2/anilas/Water_project/manuscript/JCIM/igb8/
- users2/anilas/Water_project/manuscript/JCIM/igb8/1BFC/
- users2/anilas/Water_project/manuscript/JCIM/igb8/1BFC/init.crd
- users2/anilas/Water_project/manuscript/JCIM/igb8/1BFC/top.top
- users2/anilas/Water_project/manuscript/JCIM/igb8/1BFC/in/
- users2/anilas/Water_project/manuscript/JCIM/igb8/1BFC/in/min.in
- users2/anilas/Water_project/manuscript/JCIM/igb8/1BFC/in/eq.in
- users2/anilas/Water_project/manuscript/JCIM/igb8/1BFC/in/heating.in
- users2/anilas/Water_project/manuscript/JCIM/igb8/4N8W/
- users2/anilas/Water_project/manuscript/JCIM/igb8/4N8W/init.crd
- users2/anilas/Water_project/manuscript/JCIM/igb8/4N8W/top.top
- users2/anilas/Water_project/manuscript/JCIM/igb8/4N8W/in/
- users2/anilas/Water_project/manuscript/JCIM/igb8/4N8W/in/min.in
- users2/anilas/Water_project/manuscript/JCIM/igb8/4N8W/in/eq.in
- users2/anilas/Water_project/manuscript/JCIM/igb8/4N8W/in/heating.in
- users2/anilas/Water_project/manuscript/JCIM/igb8/2JCQ/
- users2/anilas/Water_project/manuscript/JCIM/igb8/2JCQ/init.crd
- users2/anilas/Water_project/manuscript/JCIM/igb8/2JCQ/top.top
- users2/anilas/Water_project/manuscript/JCIM/igb8/2JCQ/in/
- users2/anilas/Water_project/manuscript/JCIM/igb8/2JCQ/in/min.in
- users2/anilas/Water_project/manuscript/JCIM/igb8/2JCQ/in/eq.in
- users2/anilas/Water_project/manuscript/JCIM/igb8/2JCQ/in/heating.in
- users2/anilas/Water_project/manuscript/JCIM/TIP3P/
- users2/anilas/Water_project/manuscript/JCIM/TIP3P/1BFC/
- users2/anilas/Water_project/manuscript/JCIM/TIP3P/1BFC/init.crd
- users2/anilas/Water_project/manuscript/JCIM/TIP3P/1BFC/top.top
- users2/anilas/Water_project/manuscript/JCIM/TIP3P/1BFC/in/
- users2/anilas/Water_project/manuscript/JCIM/TIP3P/1BFC/in/min1.in
- users2/anilas/Water_project/manuscript/JCIM/TIP3P/1BFC/in/eq.in
- users2/anilas/Water_project/manuscript/JCIM/TIP3P/1BFC/in/md.in
- users2/anilas/Water_project/manuscript/JCIM/TIP3P/1BFC/in/heating.in
- users2/anilas/Water_project/manuscript/JCIM/TIP3P/1BFC/in/min2.in
- users2/anilas/Water_project/manuscript/JCIM/TIP3P/4N8W/
- users2/anilas/Water_project/manuscript/JCIM/TIP3P/4N8W/init.crd
- users2/anilas/Water_project/manuscript/JCIM/TIP3P/4N8W/top.top
- users2/anilas/Water_project/manuscript/JCIM/TIP3P/4N8W/in/
- users2/anilas/Water_project/manuscript/JCIM/TIP3P/4N8W/in/min1.in
- users2/anilas/Water_project/manuscript/JCIM/TIP3P/4N8W/in/eq.in
- users2/anilas/Water_project/manuscript/JCIM/TIP3P/4N8W/in/md.in
- users2/anilas/Water_project/manuscript/JCIM/TIP3P/4N8W/in/heating.in
- users2/anilas/Water_project/manuscript/JCIM/TIP3P/4N8W/in/min2.in
- users2/anilas/Water_project/manuscript/JCIM/TIP3P/2JCQ/
- users2/anilas/Water_project/manuscript/JCIM/TIP3P/2JCQ/init.crd
- users2/anilas/Water_project/manuscript/JCIM/TIP3P/2JCQ/top.top
- users2/anilas/Water_project/manuscript/JCIM/TIP3P/2JCQ/in/
- users2/anilas/Water_project/manuscript/JCIM/TIP3P/2JCQ/in/min1.in
- users2/anilas/Water_project/manuscript/JCIM/TIP3P/2JCQ/in/eq.in
- users2/anilas/Water_project/manuscript/JCIM/TIP3P/2JCQ/in/md.in
- users2/anilas/Water_project/manuscript/JCIM/TIP3P/2JCQ/in/heating.in
- users2/anilas/Water_project/manuscript/JCIM/TIP3P/2JCQ/in/min2.in
- users2/anilas/Water_project/manuscript/JCIM/Readme
- users2/anilas/Water_project/manuscript/JCIM/OPC/
- users2/anilas/Water_project/manuscript/JCIM/OPC/1BFC/
- users2/anilas/Water_project/manuscript/JCIM/OPC/1BFC/init.crd
- users2/anilas/Water_project/manuscript/JCIM/OPC/1BFC/top.top
- users2/anilas/Water_project/manuscript/JCIM/OPC/1BFC/in/
- users2/anilas/Water_project/manuscript/JCIM/OPC/1BFC/in/min1.in
- users2/anilas/Water_project/manuscript/JCIM/OPC/1BFC/in/eq.in
- users2/anilas/Water_project/manuscript/JCIM/OPC/1BFC/in/md.in
- users2/anilas/Water_project/manuscript/JCIM/OPC/1BFC/in/heating.in
- users2/anilas/Water_project/manuscript/JCIM/OPC/1BFC/in/min2.in
- users2/anilas/Water_project/manuscript/JCIM/OPC/4N8W/
- users2/anilas/Water_project/manuscript/JCIM/OPC/4N8W/init.crd
- users2/anilas/Water_project/manuscript/JCIM/OPC/4N8W/top.top
- users2/anilas/Water_project/manuscript/JCIM/OPC/4N8W/in/
- users2/anilas/Water_project/manuscript/JCIM/OPC/4N8W/in/min1.in
- users2/anilas/Water_project/manuscript/JCIM/OPC/4N8W/in/eq.in
- users2/anilas/Water_project/manuscript/JCIM/OPC/4N8W/in/md.in
- users2/anilas/Water_project/manuscript/JCIM/OPC/4N8W/in/heating.in
- users2/anilas/Water_project/manuscript/JCIM/OPC/4N8W/in/min2.in
- users2/anilas/Water_project/manuscript/JCIM/igb5/
- users2/anilas/Water_project/manuscript/JCIM/igb5/1BFC/
- users2/anilas/Water_project/manuscript/JCIM/igb5/1BFC/init.crd
- users2/anilas/Water_project/manuscript/JCIM/igb5/1BFC/top.top
- users2/anilas/Water_project/manuscript/JCIM/igb5/1BFC/in/
- users2/anilas/Water_project/manuscript/JCIM/igb5/1BFC/in/min.in
- users2/anilas/Water_project/manuscript/JCIM/igb5/1BFC/in/eq.in
- users2/anilas/Water_project/manuscript/JCIM/igb5/1BFC/in/heating.in
- users2/anilas/Water_project/manuscript/JCIM/igb5/4N8W/
- users2/anilas/Water_project/manuscript/JCIM/igb5/4N8W/init.crd
- users2/anilas/Water_project/manuscript/JCIM/igb5/4N8W/top.top
- users2/anilas/Water_project/manuscript/JCIM/igb5/4N8W/in/
- users2/anilas/Water_project/manuscript/JCIM/igb5/4N8W/in/min.in
- users2/anilas/Water_project/manuscript/JCIM/igb5/4N8W/in/eq.in
- users2/anilas/Water_project/manuscript/JCIM/igb5/4N8W/in/heating.in
- users2/anilas/Water_project/manuscript/JCIM/igb2/
- users2/anilas/Water_project/manuscript/JCIM/igb2/1BFC/
- users2/anilas/Water_project/manuscript/JCIM/igb2/1BFC/init.crd
- users2/anilas/Water_project/manuscript/JCIM/igb2/1BFC/top.top
- users2/anilas/Water_project/manuscript/JCIM/igb2/1BFC/in/
- users2/anilas/Water_project/manuscript/JCIM/igb2/1BFC/in/min.in
- users2/anilas/Water_project/manuscript/JCIM/igb2/1BFC/in/eq.in
- users2/anilas/Water_project/manuscript/JCIM/igb2/1BFC/in/heating.in
- users2/anilas/Water_project/manuscript/JCIM/igb2/4N8W/
- users2/anilas/Water_project/manuscript/JCIM/igb2/4N8W/init.crd
- users2/anilas/Water_project/manuscript/JCIM/igb2/4N8W/top.top
- users2/anilas/Water_project/manuscript/JCIM/igb2/4N8W/in/
- users2/anilas/Water_project/manuscript/JCIM/igb2/4N8W/in/min.in
- users2/anilas/Water_project/manuscript/JCIM/igb2/4N8W/in/eq.in
- users2/anilas/Water_project/manuscript/JCIM/igb2/4N8W/in/heating.in
- users2/anilas/Water_project/manuscript/JCIM/igb1/
- users2/anilas/Water_project/manuscript/JCIM/igb1/1BFC/
- users2/anilas/Water_project/manuscript/JCIM/igb1/1BFC/init.crd
- users2/anilas/Water_project/manuscript/JCIM/igb1/1BFC/top.top
- users2/anilas/Water_project/manuscript/JCIM/igb1/1BFC/in/
- users2/anilas/Water_project/manuscript/JCIM/igb1/1BFC/in/min.in
- users2/anilas/Water_project/manuscript/JCIM/igb1/1BFC/in/eq.in
- users2/anilas/Water_project/manuscript/JCIM/igb1/1BFC/in/heating.in
- users2/anilas/Water_project/manuscript/JCIM/igb1/4N8W/
- users2/anilas/Water_project/manuscript/JCIM/igb1/4N8W/init.crd
- users2/anilas/Water_project/manuscript/JCIM/igb1/4N8W/top.top
- users2/anilas/Water_project/manuscript/JCIM/igb1/4N8W/in/
- users2/anilas/Water_project/manuscript/JCIM/igb1/4N8W/in/min.in
- users2/anilas/Water_project/manuscript/JCIM/igb1/4N8W/in/eq.in
- users2/anilas/Water_project/manuscript/JCIM/igb1/4N8W/in/heating.in
- users2/anilas/Water_project/manuscript/JCIM/igb1/2JCQ/
- users2/anilas/Water_project/manuscript/JCIM/igb1/2JCQ/init.crd
- users2/anilas/Water_project/manuscript/JCIM/igb1/2JCQ/top.top
- users2/anilas/Water_project/manuscript/JCIM/igb1/2JCQ/in/
- users2/anilas/Water_project/manuscript/JCIM/igb1/2JCQ/in/min.in
- users2/anilas/Water_project/manuscript/JCIM/igb1/2JCQ/in/eq.in
- users2/anilas/Water_project/manuscript/JCIM/igb1/2JCQ/in/heating.in
- users2/anilas/Water_project/manuscript/JCIM/TIP4P/
- users2/anilas/Water_project/manuscript/JCIM/TIP4P/1BFC/
- users2/anilas/Water_project/manuscript/JCIM/TIP4P/1BFC/init.crd
- users2/anilas/Water_project/manuscript/JCIM/TIP4P/1BFC/top.top
- users2/anilas/Water_project/manuscript/JCIM/TIP4P/1BFC/in/
- users2/anilas/Water_project/manuscript/JCIM/TIP4P/1BFC/in/min1.in
- users2/anilas/Water_project/manuscript/JCIM/TIP4P/1BFC/in/eq.in
- users2/anilas/Water_project/manuscript/JCIM/TIP4P/1BFC/in/md.in
- users2/anilas/Water_project/manuscript/JCIM/TIP4P/1BFC/in/heating.in
- users2/anilas/Water_project/manuscript/JCIM/TIP4P/1BFC/in/min2.in
- users2/anilas/Water_project/manuscript/JCIM/TIP4P/4N8W/
- users2/anilas/Water_project/manuscript/JCIM/TIP4P/4N8W/init.crd
- users2/anilas/Water_project/manuscript/JCIM/TIP4P/4N8W/top.top
- users2/anilas/Water_project/manuscript/JCIM/TIP4P/4N8W/in/
- users2/anilas/Water_project/manuscript/JCIM/TIP4P/4N8W/in/min1.in
- users2/anilas/Water_project/manuscript/JCIM/TIP4P/4N8W/in/eq.in
- users2/anilas/Water_project/manuscript/JCIM/TIP4P/4N8W/in/md.in
- users2/anilas/Water_project/manuscript/JCIM/TIP4P/4N8W/in/heating.in
- users2/anilas/Water_project/manuscript/JCIM/TIP4P/4N8W/in/min2.in
- users2/anilas/Water_project/manuscript/JCIM/TIP4PEw/
- users2/anilas/Water_project/manuscript/JCIM/TIP4PEw/1BFC/
- users2/anilas/Water_project/manuscript/JCIM/TIP4PEw/1BFC/init.crd
- users2/anilas/Water_project/manuscript/JCIM/TIP4PEw/1BFC/top.top
- users2/anilas/Water_project/manuscript/JCIM/TIP4PEw/1BFC/in/
- users2/anilas/Water_project/manuscript/JCIM/TIP4PEw/1BFC/in/min1.in
- users2/anilas/Water_project/manuscript/JCIM/TIP4PEw/1BFC/in/eq.in
- users2/anilas/Water_project/manuscript/JCIM/TIP4PEw/1BFC/in/md.in
- users2/anilas/Water_project/manuscript/JCIM/TIP4PEw/1BFC/in/heating.in
- users2/anilas/Water_project/manuscript/JCIM/TIP4PEw/1BFC/in/min2.in
- users2/anilas/Water_project/manuscript/JCIM/TIP4PEw/4N8W/
- users2/anilas/Water_project/manuscript/JCIM/TIP4PEw/4N8W/init.crd
- users2/anilas/Water_project/manuscript/JCIM/TIP4PEw/4N8W/top.top
- users2/anilas/Water_project/manuscript/JCIM/TIP4PEw/4N8W/in/
- users2/anilas/Water_project/manuscript/JCIM/TIP4PEw/4N8W/in/min1.in
- users2/anilas/Water_project/manuscript/JCIM/TIP4PEw/4N8W/in/eq.in
- users2/anilas/Water_project/manuscript/JCIM/TIP4PEw/4N8W/in/md.in
- users2/anilas/Water_project/manuscript/JCIM/TIP4PEw/4N8W/in/heating.in
- users2/anilas/Water_project/manuscript/JCIM/TIP4PEw/4N8W/in/min2.in
