# Supplementary material for: Benchmarking Water Models in Molecular Dynamics of Protein–Glycosaminoglycan Complexes
Source: J Chem Inf Model. 2024 Feb 27;64(5):1691–703. doi: 10.1021/acs.jcim.4c00030 (PMC10934818; doi:10.1021/acs.jcim.4c00030)
Supplement: Supplementary file 2 — ci4c00030_si_002.zip [file ci4c00030_si_002.zip › users2/anilas/Water_project/manuscript/JCIM/igb7/1BFC/init.crd]

default_name
  2171
   2.4870000   8.6590000 -11.7700000   1.6370000   9.1610000 -11.5580000
   1.7190000   9.2950000 -11.6160000   2.8600000   8.8740000 -13.1600000
   3.9170000   9.1360000 -13.1610000   2.2750000   9.7230000 -13.5110000
   2.5690000   7.5940000 -13.9520000   3.5080000   7.1720000 -14.3110000
   1.9310000   7.8350000 -14.8020000   1.8670000   6.6510000 -12.9980000
   2.3510000   5.6750000 -13.0330000   0.8080000   6.5400000 -13.2260000
   2.0380000   7.2650000 -11.6150000   1.0800000   7.2610000 -11.0960000
   3.0480000   6.4570000 -10.8170000   4.2460000   6.7690000 -10.8200000
   2.6160000   5.3350000 -10.2360000   1.6640000   5.0080000 -10.3340000
   3.5290000   4.5480000  -9.4470000   4.4180000   4.2990000 -10.0240000
   3.9390000   5.3390000  -8.2580000   4.5700000   4.7180000  -7.6230000
   4.5060000   6.2080000  -8.5930000   2.7410000   5.7950000  -7.4780000
   1.8960000   6.0200000  -8.1280000   2.4400000   5.0600000  -6.7310000
   3.1910000   7.0490000  -6.7910000   2.4620000   7.3590000  -6.0430000
   4.1600000   6.8990000  -6.3150000   3.3130000   8.1270000  -7.8560000
   2.6900000   7.8370000  -8.7020000   2.9390000   9.0590000  -7.4350000
   4.6860000   8.3150000  -8.3080000   5.0320000   7.4500000  -8.7000000
   4.7150000   9.0380000  -9.0120000   5.2650000   8.5840000  -7.5240000
   2.9500000   3.2600000  -8.9440000   2.0500000   2.6810000  -9.5390000
   3.7870000   2.5520000  -8.2340000   4.7320000   2.8670000  -8.0650000
   3.3850000   1.2720000  -7.6970000   2.3650000   1.0260000  -7.9930000
   4.3180000   0.2250000  -8.2530000   5.2710000   0.2620000  -7.7280000
   3.8740000  -0.7650000  -8.1320000   4.5390000   0.5000000  -9.7200000
   3.6280000   0.2770000 -10.2740000   4.8010000   1.5490000  -9.8580000
   5.6520000  -0.3600000 -10.2250000   5.6160000  -1.3580000  -9.7840000
   5.6310000  -0.4430000 -11.3110000   6.8790000   0.2710000  -9.8350000
   6.8580000   0.8880000  -9.0370000   8.0070000  -0.3280000 -10.1350000
   8.0240000  -1.1240000 -11.2130000   7.1850000  -1.2480000 -11.7600000
   8.8780000  -1.5990000 -11.4720000   9.1440000   0.2580000  -9.7450000
   9.1100000   1.1320000  -9.2380000  10.0310000  -0.1750000  -9.9590000
   3.4370000   1.3030000  -6.1870000   4.0270000   2.2250000  -5.6050000
   2.4360000   0.6560000  -5.6010000   1.7160000   0.1690000  -6.1160000
   2.3840000   0.6340000  -4.1840000   3.0530000   1.3920000  -3.7780000
   0.9580000   0.9240000  -3.6910000   0.3500000   0.1950000  -4.2280000
   0.9240000   0.7090000  -2.6230000   0.4030000   2.3480000  -3.9480000
   0.2760000   2.4750000  -5.0240000  -0.9310000   2.5720000  -3.2510000
  -0.8060000   2.4440000  -2.1760000  -1.2830000   3.5820000  -3.4600000
  -1.6600000   1.8510000  -3.6210000   1.3980000   3.3960000  -3.5040000
   2.3280000   3.2760000  -4.0600000   0.9900000   4.3890000  -3.6940000
   1.5940000   3.2820000  -2.4380000   2.7970000  -0.7460000  -3.8130000
   2.0030000  -1.6430000  -3.9160000   3.9060000  -0.8400000  -3.0890000
   4.3550000   0.0120000  -2.7840000   4.4900000  -2.1250000  -2.6740000
   4.1280000  -2.9670000  -3.2640000   5.9720000  -1.9580000  -2.9310000
   6.1510000  -1.7780000  -3.9900000   6.2700000  -1.0790000  -2.3580000
   6.7750000  -3.1450000  -2.4820000   6.6820000  -4.3080000  -3.2170000
   5.9860000  -4.3640000  -4.0530000   7.4590000  -5.3910000  -2.9000000
   7.3980000  -6.3250000  -3.4600000   8.3090000  -5.2880000  -1.8270000
   9.1100000  -6.3570000  -1.5410000   8.9850000  -7.0910000  -2.1470000
   8.3960000  -4.1390000  -1.0590000   9.0630000  -4.0910000  -0.1970000
   7.6230000  -3.0400000  -1.3980000   7.6940000  -2.1220000  -0.8150000
   4.2570000  -2.3900000  -1.1810000   4.6160000  -1.5580000  -0.3700000
   3.3980000  -3.3250000  -0.8090000   2.9180000  -3.8880000  -1.4970000
   3.1040000  -3.5500000   0.5850000   2.8890000  -2.6140000   1.1010000
   1.8930000  -4.4200000   0.6510000   1.1530000  -4.0930000  -0.0780000
   2.1610000  -5.4570000   0.4570000   1.0610000  -4.4080000   2.2480000
   0.0950000  -5.2560000   1.9070000   4.2110000  -4.2120000   1.4150000
   4.8490000  -5.1850000   1.0090000   4.5660000  -3.5330000   2.5190000
   4.1310000  -2.6330000   2.6620000   5.5510000  -3.9950000   3.5050000
   6.5400000  -4.1100000   3.0610000   5.6270000  -2.9210000   4.6040000
   5.8700000  -1.9860000   4.1000000   4.6280000  -2.8520000   5.0340000
   6.6410000  -3.1810000   5.7130000   6.3940000  -4.1200000   6.2090000
   7.6370000  -3.2520000   5.2760000   6.6140000  -2.0470000   6.7290000
   6.6380000  -1.1080000   6.1750000   5.6770000  -2.1210000   7.2800000
   7.7950000  -2.0910000   7.7190000   8.4150000  -2.9490000   7.4600000
   8.3710000  -1.1740000   7.5900000   7.3610000  -2.2040000   9.1240000
   6.8270000  -3.0540000   9.2430000   8.1720000  -2.2280000   9.7260000
   6.7870000  -1.4090000   9.3650000   5.1350000  -5.3610000   4.0960000
   5.9700000  -6.2210000   4.3330000   3.8720000  -5.7690000   3.9720000
   3.1730000  -5.1900000   3.5270000   3.4580000  -7.0460000   4.5250000
   4.0720000  -7.3250000   5.3820000   2.0170000  -6.8950000   4.9890000
   1.9780000  -5.9790000   5.5790000   1.3390000  -6.8100000   4.1410000
   1.5650000  -8.0460000   5.8540000   2.3670000  -8.5820000   6.6200000
   0.3180000  -8.4870000   5.7190000  -0.0080000  -9.2560000   6.2860000
  -0.2990000  -8.0510000   5.0460000   3.5790000  -8.2170000   3.5390000
   2.6320000  -8.6560000   2.9270000   4.7590000  -8.6360000   3.1580000
   5.6250000  -8.2240000   3.4720000   4.8240000  -9.7510000   2.2350000
   5.4140000 -10.5510000   2.6810000   3.8150000 -10.1110000   2.0360000
   5.4660000  -9.3360000   0.9250000   5.9930000 -10.1890000   0.2320000
   5.7110000  -8.0380000   0.7070000   5.4870000  -7.3500000   1.4110000
   6.3050000  -7.5780000  -0.5480000   6.5700000  -6.5280000  -0.4260000
   7.2080000  -8.1620000  -0.7240000   5.3760000  -7.7190000  -1.7580000
   5.6820000  -8.4200000  -2.7300000   4.0870000  -7.4640000  -1.5700000
   3.7150000  -7.2050000  -0.6670000   3.1640000  -7.5660000  -2.6940000
   3.6400000  -8.1130000  -3.5080000   1.8870000  -8.3010000  -2.2920000
   1.6480000  -7.9880000  -1.2760000   1.0410000  -8.0880000  -2.9460000
   2.0410000  -9.8120000  -2.2580000   2.5370000 -10.4320000  -1.0920000
   2.7120000  -9.8380000  -0.1950000   2.8030000 -11.7990000  -1.0860000
   3.1910000 -12.2880000  -0.1920000   2.5680000 -12.5380000  -2.2290000
   2.7930000 -13.6050000  -2.2350000   2.0460000 -11.9260000  -3.3750000
   1.8540000 -12.5380000  -4.2560000   1.7730000 -10.5630000  -3.4020000
   1.3630000 -10.1070000  -4.3030000   2.7320000  -6.1890000  -3.2560000
   2.3910000  -5.2550000  -2.5360000   2.7820000  -6.0020000  -4.5700000
   3.1200000  -6.7100000  -5.2060000   2.3110000  -4.7660000  -5.1200000
   2.6010000  -3.9420000  -4.4680000   2.9080000  -4.5270000  -6.5030000
   2.6770000  -5.3860000  -7.1340000   2.4620000  -3.6290000  -6.9350000
   4.4250000  -4.3340000  -6.5670000   4.9880000  -3.0610000  -6.3860000
   4.3540000  -2.1930000  -6.2100000   6.3740000  -2.9130000  -6.4330000
   6.8100000  -1.9250000  -6.2860000   7.1950000  -4.0060000  -6.6650000
   8.2760000  -3.8720000  -6.6900000   6.6470000  -5.2680000  -6.8650000
   7.2980000  -6.1200000  -7.0600000   5.2560000  -5.4430000  -6.8150000
   4.8270000  -6.4320000  -6.9690000   0.7820000  -4.7910000  -5.2890000
   0.1450000  -5.8260000  -5.5630000   0.1480000  -3.6530000  -4.9630000
   0.6460000  -2.8850000  -4.5340000  -1.2650000  -3.5160000  -5.1680000
  -1.8180000  -4.3100000  -4.6660000  -1.6810000  -2.1780000  -4.5670000
  -1.1530000  -2.1300000  -3.6140000  -1.2950000  -1.4070000  -5.2340000
  -3.1720000  -1.9510000  -4.3350000  -3.6530000  -1.7980000  -5.3000000
  -3.8090000  -3.1380000  -3.6330000  -3.3280000  -3.2910000  -2.6660000
  -4.8710000  -2.9450000  -3.4820000  -3.6860000  -4.0320000  -4.2440000
  -3.3850000  -0.7030000  -3.4950000  -2.9670000   0.1600000  -4.0160000
  -4.4510000  -0.5500000  -3.3360000  -2.8870000  -0.8220000  -2.5330000
  -1.5570000  -3.6120000  -6.6920000  -0.8910000  -2.9960000  -7.5430000
  -2.6350000  -4.3190000  -7.0290000  -3.2530000  -4.6330000  -6.2930000
  -3.0050000  -4.5840000  -8.3800000  -2.4370000  -3.9720000  -9.0800000
  -2.6910000  -6.0180000  -8.6390000  -1.7710000  -6.2410000  -8.0970000
  -3.5100000  -6.6000000  -8.2190000  -2.5160000  -6.3720000 -10.0860000
  -3.1450000  -5.7660000 -10.7360000  -1.4770000  -6.2900000 -10.4060000
  -2.9520000  -7.8130000 -10.1700000  -3.1010000  -8.2040000  -9.1630000
  -3.8870000  -7.8760000 -10.7250000  -1.9680000  -8.6160000 -10.8340000
  -1.5160000  -8.1570000 -11.6110000  -2.1520000  -9.9140000 -10.8950000
  -2.7100000 -10.5400000  -9.8610000  -2.9850000 -10.0140000  -9.0440000
  -2.8560000 -11.5390000  -9.8990000  -1.2270000 -10.5450000 -11.5500000
  -0.4600000 -10.0280000 -11.9560000  -1.2800000 -11.5470000 -11.6540000
  -4.4920000  -4.4290000  -8.5970000  -5.2970000  -4.8480000  -7.7560000
  -4.8570000  -3.6420000  -9.6270000  -4.1580000  -3.1840000 -10.1940000
  -6.2680000  -3.4370000  -9.9620000  -6.9370000  -3.9500000  -9.2720000
  -6.6040000  -1.9210000  -9.9810000  -5.8890000  -1.3870000 -10.6070000
  -8.0080000  -1.7470000 -10.5520000  -8.7240000  -2.2810000  -9.9250000
  -8.2640000  -0.6880000 -10.5730000  -8.0420000  -2.1500000 -11.5650000
  -6.4780000  -1.2340000  -8.6200000  -7.3640000  -1.4830000  -8.0350000
  -5.5930000  -1.6300000  -8.1240000  -6.3570000   0.2970000  -8.7410000
  -7.2430000   0.6950000  -9.2370000  -6.2710000   0.7340000  -7.7470000
  -5.4710000   0.5470000  -9.3250000  -6.5290000  -4.0290000 -11.3600000
  -5.8240000  -3.7040000 -12.3280000  -7.3370000  -5.0830000 -11.4400000
  -7.7480000  -5.4750000 -10.6050000  -7.6200000  -5.7170000 -12.7020000
  -6.7200000  -5.7480000 -13.3170000  -8.0930000  -7.1260000 -12.4690000
  -8.7750000  -7.0720000 -11.6210000  -8.5720000  -7.6660000 -13.2860000
  -6.9300000  -7.9570000 -12.0310000  -6.7390000  -8.3060000 -10.7670000
  -5.7700000  -9.1940000 -10.7960000  -5.4510000  -9.6590000  -9.8640000
  -5.3440000  -9.3590000 -12.0370000  -4.6050000  -9.9850000 -12.3290000
  -6.0260000  -8.5830000 -12.8370000  -5.7930000  -8.5580000 -13.9020000
  -8.6560000  -5.0080000 -13.5400000  -9.6050000  -4.4700000 -12.9810000
  -8.7270000  -5.3510000 -14.8400000  -7.5890000  -5.9550000 -15.5580000
  -7.4370000  -6.9610000 -15.1690000  -6.7030000  -5.3510000 -15.3600000
  -7.9790000  -5.9490000 -17.0270000  -8.1390000  -6.9730000 -17.3620000
  -7.1770000  -5.4970000 -17.6120000  -9.2550000  -5.1230000 -17.1270000
 -10.0160000  -5.7470000 -17.5970000  -9.0880000  -4.2350000 -17.7370000
  -9.7130000  -4.7150000 -15.7300000  -9.6320000  -3.6340000 -15.6120000
 -11.1570000  -5.1640000 -15.4070000 -12.1140000  -4.4350000 -15.5950000
 -11.3370000  -6.2320000 -14.6340000 -10.5470000  -6.7530000 -14.2790000
 -12.6640000  -6.6710000 -14.2740000 -13.3810000  -6.3820000 -15.0430000
 -12.6700000  -8.1860000 -14.1490000 -13.6330000  -8.5650000 -13.8030000
 -12.4700000  -8.5640000 -15.1520000 -11.5700000  -8.6520000 -13.2010000
 -10.9350000  -7.8230000 -12.5840000 -11.3900000  -9.8430000 -13.0170000
 -13.0940000  -6.0610000 -12.9400000 -13.9880000  -6.5550000 -12.2920000
 -12.2550000  -5.3440000 -12.2380000 -11.2980000  -5.1440000 -12.4900000
 -12.7600000  -4.8090000 -11.0080000 -12.4050000  -3.7830000 -10.9000000
 -13.8500000  -4.8130000 -11.0450000 -12.3020000  -5.6230000  -9.8000000
 -12.4870000  -5.1870000  -8.6540000 -11.3340000  -6.5160000 -10.0440000
 -10.9520000  -6.6150000 -10.9750000 -10.8020000  -7.3380000  -8.9990000
 -11.5290000  -7.4470000  -8.1950000 -10.4820000  -8.7000000  -9.5460000
  -9.9800000  -8.5080000 -10.4940000  -9.7710000  -9.1240000  -8.8370000
 -11.6310000  -9.6910000  -9.7690000 -12.1050000  -9.9710000  -8.8290000
 -12.3830000  -9.2850000 -10.4450000 -10.9740000 -10.9500000 -10.4160000
 -11.4740000 -11.8700000 -10.1090000 -10.9670000 -10.8880000 -11.5060000
  -9.5870000 -10.9850000  -9.9380000  -9.6430000 -10.4330000  -9.0950000
  -8.7210000 -11.9790000  -9.9820000  -8.6500000 -12.6080000 -11.1560000
  -9.2340000 -12.3080000 -11.9220000  -8.0120000 -13.3810000 -11.2730000
  -7.5670000 -11.6850000  -9.3770000  -7.4390000 -10.7770000  -8.9510000
  -6.8260000 -12.3720000  -9.3460000  -9.5180000  -6.7100000  -8.4740000
  -8.7370000  -6.1460000  -9.2340000  -9.3620000  -6.6240000  -7.1370000
 -10.0750000  -6.9990000  -6.5290000  -8.1520000  -6.0380000  -6.5210000
  -7.5040000  -5.5450000  -7.2440000  -8.5430000  -5.0220000  -5.4390000
  -9.0750000  -5.5420000  -4.6450000  -7.3110000  -4.3420000  -4.8640000
  -6.7780000  -3.8200000  -5.6590000  -7.6140000  -3.6260000  -4.0990000
  -6.6550000  -5.0910000  -4.4190000  -9.5180000  -4.0110000  -6.0000000
 -10.4140000  -4.5230000  -6.3480000  -9.7870000  -3.2950000  -5.2240000
  -9.0560000  -3.4840000  -6.8350000  -7.3200000  -7.1200000  -5.8200000
  -7.8610000  -8.0240000  -5.1920000  -6.0100000  -7.1480000  -6.0140000
  -5.5550000  -6.5440000  -6.6820000  -5.2100000  -8.1330000  -5.3290000
  -5.5470000  -8.2290000  -4.2960000  -5.3400000  -9.5000000  -6.0150000
  -5.2150000 -10.4600000  -5.5130000  -6.3950000  -9.2280000  -6.0220000
  -4.8290000  -9.6090000  -7.4610000  -3.9790000  -8.8230000  -7.8090000
  -4.8480000 -10.7090000  -7.9990000  -3.7750000  -7.6430000  -5.2560000
  -3.5650000  -6.4270000  -5.3340000  -2.8250000  -8.4660000  -4.7600000
  -3.0490000  -9.3920000  -4.4280000  -1.4270000  -8.0210000  -4.6930000
  -1.3390000  -7.0240000  -5.1250000  -1.1000000  -7.9950000  -3.6550000
  -0.5360000  -8.9820000  -5.4730000  -1.0330000 -10.0250000  -5.8430000
   0.4390000  -8.4700000  -6.2310000   0.6500000  -7.4820000  -6.2130000
   1.3090000  -9.3460000  -6.9960000   1.0820000 -10.4060000  -6.8770000
   1.3820000  -9.0230000  -8.5070000   2.4240000  -9.1010000  -8.8170000
   0.5390000  -9.9550000  -9.3400000  -0.5040000  -9.8770000  -9.0300000
   0.6260000  -9.6830000 -10.3920000   0.8820000 -10.9790000  -9.2000000
   1.0840000  -7.5640000  -8.7460000   1.8150000  -6.9520000  -8.2160000
   1.1400000  -7.3510000  -9.8130000   0.0830000  -7.3330000  -8.3810000
   2.7320000  -9.1360000  -6.5610000   3.1750000  -7.9860000  -6.4560000
   3.5200000 -10.0510000  -7.0720000   3.1650000 -10.7930000  -7.6580000
   4.9210000  -9.9970000  -6.8290000   5.1380000  -9.3000000  -6.0190000
   5.4150000 -11.3660000  -6.4320000   4.5790000 -12.0570000  -6.5410000
   6.2070000 -11.6410000  -7.1290000   5.9480000 -11.4370000  -5.0080000
   7.0360000 -11.3950000  -4.9980000   5.5470000 -10.6250000  -4.4020000
   5.4910000 -12.7590000  -4.4410000   4.5720000 -12.6110000  -3.8740000
   5.3060000 -13.4580000  -5.2570000   6.4850000 -13.3230000  -3.5670000
   7.0850000 -14.0750000  -3.8740000   6.7600000 -12.7230000  -2.4050000
   6.0330000 -11.7260000  -1.9770000   5.2520000 -11.4010000  -2.5300000
   6.2540000 -11.2860000  -1.0970000   7.6650000 -13.2840000  -1.5970000
   8.1210000 -14.1420000  -1.8750000   7.8880000 -12.8500000  -0.7130000
   5.6070000  -9.5780000  -8.1140000   6.5560000  -8.7860000  -8.0640000
   5.0930000 -10.0050000  -9.2980000   4.3050000 -10.6310000  -9.3740000
   5.7560000  -9.5930000 -10.5100000   6.7960000  -9.9240000 -10.4890000
   5.0880000 -10.1880000 -11.7170000   5.1670000 -11.2730000 -11.6500000
   4.0370000  -9.8990000 -11.7020000   5.7320000  -9.7090000 -13.0260000
   5.1520000 -10.3920000 -13.6460000   5.5950000  -8.6890000 -13.3840000
   7.2060000 -10.0800000 -13.1010000   7.5590000 -11.1600000 -12.6090000
   8.0200000  -9.1830000 -13.3400000   5.7770000  -8.0830000 -10.5780000
   4.7500000  -7.4650000 -10.7500000   6.9750000  -7.5120000 -10.5280000
   7.7880000  -8.1110000 -10.5030000   7.1750000  -6.0870000 -10.4990000
   6.4570000  -5.6080000  -9.8340000   8.5430000  -5.8130000  -9.9960000
   8.5530000  -5.9990000  -8.9220000   9.2300000  -6.4990000 -10.4900000
   8.9690000  -4.4030000 -10.2610000   8.4700000  -4.0620000 -11.1680000
   8.6520000  -3.7870000  -9.4190000  10.4980000  -4.2810000 -10.4380000
  10.6830000  -4.0480000 -11.4860000  10.8290000  -3.4490000  -9.8180000
  11.2750000  -5.5460000 -10.0500000  12.1590000  -5.2290000  -9.4960000
  10.6310000  -6.1370000  -9.3990000  11.6850000  -6.3540000 -11.1960000
  12.2820000  -5.8060000 -11.8000000  12.1880000  -7.1680000 -10.8730000
  10.8670000  -6.6480000 -11.7110000   7.0370000  -5.4200000 -11.8250000
   6.7330000  -4.2500000 -11.8430000   6.8840000  -6.1820000 -12.9100000
   6.9020000  -7.1900000 -12.8520000   6.6870000  -5.5760000 -14.1990000
   6.9570000  -4.5210000 -14.1700000   7.5730000  -6.2740000 -15.2140000
   7.5570000  -5.7200000 -16.1530000   8.5930000  -6.3220000 -14.8380000
   7.0870000  -7.5910000 -15.4340000   7.6460000  -8.0350000 -16.0780000
   5.2250000  -5.6970000 -14.6420000   4.9730000  -5.7830000 -15.8480000
   4.3060000  -6.0930000 -13.7240000   4.5800000  -6.3140000 -12.7780000
   2.9100000  -6.2340000 -14.0860000   2.8070000  -6.9550000 -14.8990000
   2.1040000  -6.7310000 -12.8950000   2.6440000  -7.6290000 -12.5970000
   2.0740000  -6.0310000 -12.0610000   0.6790000  -7.1040000 -13.3000000
  -0.1110000  -6.2050000 -13.5560000   0.3120000  -8.2780000 -13.2380000
   2.2980000  -4.9330000 -14.5690000   2.5740000  -3.8520000 -14.0610000
   1.4700000  -4.9510000 -15.5900000   1.4800000  -6.0060000 -16.6000000
   0.9800000  -6.8810000 -16.1840000   2.5190000  -6.2540000 -16.8220000
   0.7480000  -5.4320000 -17.8030000  -0.2060000  -5.9430000 -17.9300000
   1.3540000  -5.5690000 -18.7000000   0.5530000  -3.9730000 -17.5060000
  -0.5230000  -3.8220000 -17.5890000   1.0670000  -3.3100000 -18.2030000
   1.0020000  -3.6860000 -16.1010000   1.8060000  -2.9500000 -16.0710000
  -0.1330000  -3.2190000 -15.2490000  -0.3420000  -2.0280000 -15.0860000
  -0.7490000  -4.1180000 -14.5140000  -0.5600000  -5.1080000 -14.5700000
  -1.8270000  -3.6780000 -13.6790000  -2.3590000  -2.8340000 -14.1170000
  -2.7770000  -4.8380000 -13.5600000  -2.3440000  -5.8000000 -13.2890000
  -3.5600000  -4.5780000 -12.8480000  -3.4530000  -5.0290000 -14.8950000
  -3.0670000  -5.9130000 -15.7860000  -3.8400000  -5.7830000 -16.8420000
  -3.7300000  -6.4230000 -17.7170000  -4.6810000  -4.7930000 -16.5900000
  -5.3890000  -4.4840000 -17.2420000  -4.4770000  -4.2790000 -15.4090000
  -5.0820000  -3.4400000 -15.0670000  -1.4790000  -3.1100000 -12.2860000
  -2.3440000  -2.6830000 -11.5250000  -0.2140000  -2.8960000 -11.9630000
   0.5560000  -3.1210000 -12.5770000   0.0860000  -2.3380000 -10.6610000
  -0.7790000  -2.4220000 -10.0030000   1.2940000  -3.0460000 -10.0150000
   1.5450000  -2.5540000  -9.0750000   0.9380000  -4.5080000  -9.7450000
   0.6860000  -5.0010000 -10.6840000   1.7890000  -5.0110000  -9.2870000
   0.0830000  -4.5560000  -9.0700000   2.5080000  -2.9350000 -10.9260000
   2.3520000  -3.6170000 -11.7610000   2.5450000  -1.9100000 -11.2950000
   3.8300000  -3.2730000 -10.2300000   3.7940000  -4.2980000  -9.8590000
   4.6510000  -3.1730000 -10.9390000   3.9860000  -2.5910000  -9.3950000
   0.3810000  -0.8660000 -10.7890000   0.9150000  -0.2920000  -9.8400000
   0.5810000  -0.4070000 -12.0190000   0.5580000  -1.0070000 -12.8310000
   0.8330000   1.0030000 -12.2140000   1.6620000   1.3340000 -11.5880000
   1.1980000   1.2400000 -13.6640000   0.4440000   0.7630000 -14.2910000
   1.1970000   2.3140000 -13.8490000   2.5590000   0.6730000 -13.9950000
   2.7480000  -0.2140000 -13.3920000   2.6050000   0.4100000 -15.0510000
   3.6110000   1.7250000 -13.6880000   3.4670000   2.0800000 -12.6690000
   4.5980000   1.2720000 -13.7810000   3.4980000   2.9030000 -14.6580000
   2.5330000   2.8410000 -15.1630000   3.5480000   3.8270000 -14.0840000
   4.5690000   2.8890000 -15.6520000   4.5230000   2.0310000 -16.1850000
   4.4630000   3.6760000 -16.2740000   5.4630000   2.9450000 -15.1840000
  -0.4550000   1.7380000 -11.8550000  -1.4850000   1.6670000 -12.5640000
  -0.3550000   2.6830000 -10.9480000   0.5190000   2.9760000 -10.5360000
  -1.5540000   3.3320000 -10.5250000  -2.4020000   2.9890000 -11.1180000
  -1.8160000   2.9930000  -9.0520000  -1.0310000   3.5620000  -8.5520000
  -2.7900000   3.3890000  -8.7620000  -1.7200000   1.5270000  -8.6430000
  -0.8220000   1.1010000  -9.0900000  -1.6550000   1.3680000  -7.1260000
  -2.5540000   1.7920000  -6.6760000  -1.5880000   0.3100000  -6.8710000
  -0.7780000   1.8890000  -6.7420000  -2.8700000   0.7620000  -9.2520000
  -2.8220000   0.8420000 -10.3390000  -2.8020000  -0.2860000  -8.9630000
  -3.8110000   1.1790000  -8.8990000  -1.4080000   4.8070000 -10.6760000
  -0.3160000   5.3330000 -10.5290000  -2.5120000   5.5230000 -10.5590000
  -3.4270000   5.1250000 -10.4100000  -2.4000000   6.9550000 -10.6680000
  -1.3600000   7.2790000 -10.6280000  -2.9740000   7.3440000 -12.0100000
  -2.1630000   7.2710000 -12.7330000  -3.7410000   6.6070000 -12.2500000
  -3.5650000   8.7110000 -12.0640000  -4.4210000   8.7410000 -11.3910000
  -2.8860000   9.5280000 -11.8230000  -4.0590000   8.8960000 -13.4770000
  -5.2200000   9.2520000 -13.7090000  -3.1980000   8.5670000 -14.4620000
  -3.4740000   8.6720000 -15.4260000  -2.2780000   8.2190000 -14.2280000
  -3.1600000   7.5820000  -9.5370000  -4.2860000   7.1910000  -9.2500000
  -2.5000000   8.4370000  -8.7820000  -1.5270000   8.6360000  -8.9620000
  -3.1340000   9.0660000  -7.6370000  -4.1010000   8.6100000  -7.4280000
  -2.2360000   8.8700000  -6.4300000  -1.2370000   9.1340000  -6.7830000
  -2.5370000   9.5650000  -5.6470000  -2.2180000   7.4440000  -5.8690000
  -3.2220000   7.0290000  -5.9620000  -1.2330000   6.5550000  -6.6080000
  -0.2290000   6.9690000  -6.5150000  -1.2530000   5.5530000  -6.1780000
  -1.5080000   6.5030000  -7.6610000  -1.8880000   7.4710000  -4.3940000
  -2.6410000   8.0540000  -3.8630000  -1.8790000   6.4520000  -4.0040000
  -0.9070000   7.9240000  -4.2480000  -3.4020000  10.5320000  -7.8940000
  -2.7680000  11.1510000  -8.7400000  -4.6370000  10.8980000  -7.6780000
  -5.3320000  10.2440000  -7.3440000  -5.0390000  12.2480000  -7.9280000
  -4.2130000  12.8550000  -8.3010000  -6.1210000  12.1820000  -9.0030000
  -6.7690000  13.0500000  -8.8790000  -5.6290000  12.2320000  -9.9740000
  -6.9690000  10.8900000  -8.9200000  -6.8550000  10.4730000  -7.9190000
  -7.9710000  11.3040000  -9.0290000  -6.7890000   9.7380000  -9.9640000
  -6.7910000   8.5470000  -9.6200000  -6.7330000  10.0260000 -11.2770000
  -6.6160000   9.2820000 -11.9510000  -6.8090000  10.9860000 -11.5840000
  -5.5640000  12.8760000  -6.6470000  -6.5760000  12.4390000  -6.0840000
  -5.0470000  14.0620000  -6.3200000  -4.3690000  14.5030000  -6.9250000
  -5.4460000  14.7610000  -5.0980000  -5.5160000  13.9970000  -4.3230000
  -4.3700000  15.7530000  -4.7070000  -4.2950000  16.5290000  -5.4690000
  -4.6250000  16.2080000  -3.7500000  -3.4140000  15.2360000  -4.6200000
  -6.7360000  15.5770000  -5.1420000  -6.7950000  16.5810000  -5.8270000
  -7.6750000  15.3460000  -4.2140000  -7.5350000  14.6570000  -3.4890000
  -8.8700000  16.1670000  -4.1630000  -9.1120000  16.5250000  -5.1630000
 -10.0410000  15.3710000  -3.6390000  -9.7220000  14.8550000  -2.7340000
 -10.8440000  16.0660000  -3.3980000 -10.5360000  14.3610000  -4.6460000
  -9.9220000  13.4840000  -4.8490000 -11.4320000  14.0590000  -4.1040000
 -10.9370000  15.0170000  -5.9630000 -11.0580000  16.2440000  -5.9970000
 -10.8750000  14.3370000  -6.9890000  -8.5800000  17.2270000  -3.1400000
  -9.1310000  17.1940000  -2.0500000  -7.3860000  17.7490000  -3.2060000
  -6.7200000  17.5120000  -3.9280000  -6.9990000  18.7040000  -2.2110000
  -6.4570000  19.5250000  -2.6780000  -8.2410000  19.2730000  -1.5040000
  -8.5400000  20.1660000  -2.0530000  -9.0260000  18.5200000  -1.5790000
  -8.0170000  19.6290000  -0.0360000  -7.1200000  20.2400000   0.0660000
  -8.8930000  20.2240000   0.2220000  -7.9230000  18.4270000   0.8990000
  -8.2140000  17.3120000   0.4570000  -7.4830000  18.6040000   2.0490000
  -6.1080000  17.9810000  -1.2010000  -6.1850000  16.7620000  -1.0550000
  -5.2420000  18.7230000  -0.5030000  -5.1740000  19.7090000  -0.7100000
  -4.3540000  18.1660000   0.5100000  -3.4460000  17.8760000  -0.0220000
  -4.0080000  19.2840000   1.4820000  -3.6220000  20.1400000   0.9300000
  -4.9040000  19.5790000   2.0280000  -2.9520000  18.7940000   2.4670000
  -3.3390000  17.9380000   3.0200000  -2.0560000  18.4980000   1.9220000
  -2.6070000  19.9150000   3.4420000  -2.2190000  20.7710000   2.8900000
  -3.5040000  20.2110000   3.9880000  -1.5820000  19.4750000   4.4150000
  -1.2280000  18.5310000   4.3470000  -1.1070000  20.2640000   5.3730000
  -1.5250000  21.5170000   5.5260000  -2.2230000  21.8940000   4.9010000
  -1.1410000  22.0890000   6.2650000  -0.1870000  19.7660000   6.1940000
   0.1280000  18.8140000   6.0760000   0.1920000  20.3420000   6.9320000
  -4.8520000  16.9540000   1.3310000  -5.7600000  17.0180000   2.1950000
  -4.1030000  15.8400000   1.2330000  -3.2800000  15.7820000   0.6500000
  -4.4900000  14.6680000   1.9940000  -3.5820000  14.1170000   2.2390000
  -4.9650000  15.0110000   2.9130000  -5.4390000  13.7500000   1.2620000
  -5.2000000  12.5670000   1.2280000  -6.4790000  14.2260000   0.5560000
  -6.7600000  15.1960000   0.5500000  -7.3250000  13.2630000  -0.1110000
  -7.2560000  12.2660000   0.3230000  -8.7470000  13.7200000  -0.0370000
  -8.8870000  14.5730000  -0.7010000  -9.6790000  12.5790000  -0.4680000
  -9.5390000  11.7250000   0.1950000 -10.7140000  12.9150000  -0.4120000
  -9.4470000  12.2860000  -1.4920000  -8.9720000  14.1770000   1.3910000
  -8.2860000  14.9910000   1.6240000  -9.9980000  14.5240000   1.5050000
  -8.7910000  13.3450000   2.0720000  -6.9450000  12.9020000  -1.5260000
  -6.6190000  13.7430000  -2.3700000  -7.0840000  11.6200000  -1.8480000
  -7.5000000  10.9500000  -1.2150000  -6.6750000  11.1550000  -3.1770000
  -6.7790000  11.9480000  -3.9170000  -5.2140000  10.5970000  -3.2430000
  -5.1020000  10.1040000  -4.2090000  -4.1470000  11.6510000  -3.0910000
  -4.2590000  12.1450000  -2.1260000  -3.1640000  11.1850000  -3.1500000
  -4.2480000  12.3870000  -3.8890000  -5.0090000   9.4990000  -2.1930000
  -5.7080000   8.6830000  -2.3780000  -3.9890000   9.1230000  -2.2540000
  -5.1870000   9.9090000  -1.1990000  -7.5440000  10.0050000  -3.6130000
  -8.2420000   9.3940000  -2.7960000  -7.7150000   9.8820000  -4.9220000
  -7.2550000  10.5160000  -5.5630000  -8.4370000   8.7380000  -5.4770000
  -9.0300000   8.2660000  -4.6940000  -9.3470000   9.1690000  -6.5710000
 -10.0130000   8.3640000  -6.8850000  -9.9410000  10.0380000  -6.2870000
  -8.4890000   9.5140000  -7.6370000  -9.0110000   9.8030000  -8.3880000
  -7.3400000   7.9290000  -6.1480000  -6.2450000   8.4800000  -6.3460000
  -7.4260000   6.6060000  -6.0960000  -8.1930000   6.1030000  -5.6720000
  -6.3600000   5.8540000  -6.6710000  -5.5280000   6.4950000  -6.9650000
  -5.8600000   4.7950000  -5.6220000  -6.7300000   4.2840000  -5.2140000
  -4.9130000   3.7680000  -6.2470000  -4.0410000   4.2780000  -6.6560000
  -4.5940000   3.0570000  -5.4860000  -5.4310000   3.2360000  -7.0460000
  -5.1460000   5.4400000  -4.4350000  -4.0790000   5.4660000  -4.6520000
  -5.5190000   6.4600000  -4.3270000  -5.3870000   4.6630000  -3.1240000
  -5.0140000   3.6440000  -3.2310000  -4.8620000   5.1560000  -2.3070000
  -6.4550000   4.6370000  -2.9060000  -6.9250000   5.2060000  -7.8790000
  -7.6800000   4.2350000  -7.6950000  -6.1780000   5.2750000  -8.9620000
  -5.2540000   5.6820000  -8.9820000  -6.7160000   4.7220000 -10.2010000
  -7.6700000   4.2270000 -10.0180000  -6.9410000   5.8620000 -11.1940000
  -7.6780000   6.5470000 -10.7780000  -5.9980000   6.3880000 -11.3410000
  -7.4360000   5.3330000 -12.5250000  -6.5730000   5.1020000 -13.1490000
  -8.0080000   4.4230000 -12.3430000  -8.3130000   6.3460000 -13.2330000
  -8.8360000   5.8710000 -14.0640000  -9.0390000   6.7620000 -12.5370000
  -7.4280000   7.4560000 -13.7630000  -7.3100000   8.2130000 -12.9880000
  -6.4530000   7.0410000 -14.0160000  -8.0220000   8.0660000 -14.9510000
  -8.9260000   8.4510000 -14.7160000  -7.4200000   8.8030000 -15.2890000
  -8.1330000   7.3650000 -15.6700000  -5.8120000   3.7150000 -10.8840000
  -4.6260000   3.9510000 -10.9440000  -6.2970000   2.5450000 -11.3030000
  -7.2490000   2.2490000 -11.1520000  -5.4010000   1.6500000 -12.0170000
  -4.4120000   1.6820000 -11.5600000  -5.7890000   0.6330000 -11.9720000
  -5.2870000   2.0770000 -13.4870000  -6.2810000   2.1910000 -14.2100000
  -4.1280000   2.5890000 -13.8830000  -3.3850000   2.7450000 -13.2180000
  -3.9470000   3.0650000 -15.2390000  -4.4830000   3.9700000 -15.5270000
  -2.4560000   3.3160000 -15.3820000  -1.9130000   2.5230000 -14.8660000
  -2.0490000   3.3360000 -16.8530000  -2.5910000   4.1290000 -17.3680000
  -0.9780000   3.5170000 -16.9320000  -2.2890000   2.3760000 -17.3090000
  -2.1110000   4.5800000 -14.6270000  -2.3700000   4.4570000 -13.5750000
  -1.0430000   4.7790000 -14.7170000  -2.6710000   5.4170000 -15.0420000
  -4.5430000   2.1390000 -16.3410000  -5.4480000   2.5380000 -17.0850000
  -3.9670000   0.9660000 -16.5750000  -3.1230000   0.6930000 -16.0930000
  -4.5080000   0.0730000 -17.5550000  -4.3700000   0.4800000 -18.5570000
  -3.7920000  -1.2680000 -17.4710000  -3.9860000  -1.7130000 -16.4960000
  -4.1750000  -1.9250000 -18.2530000  -2.3950000  -1.0970000 -17.6420000
  -1.9580000  -1.9500000 -17.5870000  -6.0040000  -0.1720000 -17.4240000
  -6.6490000  -0.3870000 -18.4460000  -6.3920000  -0.8340000 -16.3320000
  -5.7330000  -1.0830000 -15.6080000  -7.8040000  -1.1470000 -16.1230000
  -8.1090000  -1.9540000 -16.7890000  -8.0720000  -1.5750000 -14.6820000
  -7.7800000  -0.7740000 -14.0040000  -9.1360000  -1.7860000 -14.5580000
  -7.4950000  -2.4710000 -14.4540000  -8.6890000   0.0590000 -16.3220000
  -9.8810000  -0.1750000 -16.3150000  -8.1760000   1.2460000 -15.9290000
  -7.2300000   1.2830000 -15.5770000  -8.9280000   2.4760000 -16.0000000
  -8.2790000   3.3410000 -15.8570000  -9.5500000   2.5590000 -17.3800000
  -8.8310000   2.2280000 -18.1290000 -10.4260000   1.9120000 -17.4060000
  -9.9760000   3.9550000 -17.7080000  -9.3660000   4.9010000 -17.2400000
 -11.0160000   4.1150000 -18.5270000 -11.3270000   5.0440000 -18.7680000
 -11.4880000   3.3050000 -18.9030000 -10.0490000   2.5100000 -14.9350000
 -11.2020000   2.9110000 -15.2380000  -9.8140000   1.8470000 -13.7840000
  -8.9140000   1.4100000 -13.6480000 -10.7980000   1.7400000 -12.7220000
 -11.6880000   2.3110000 -12.9810000 -11.1960000   0.2830000 -12.5160000
 -10.3030000  -0.3100000 -12.3130000 -11.8760000   0.2120000 -11.6670000
 -11.8810000  -0.2470000 -13.7540000 -12.8680000   0.2120000 -13.8030000
 -11.2910000   0.0680000 -14.6130000 -12.0250000  -1.7560000 -13.7650000
 -12.1660000  -2.1480000 -14.7730000 -11.1760000  -2.2540000 -13.2970000
 -13.1940000  -2.0340000 -13.0010000 -13.1890000  -1.7180000 -12.0420000
 -14.3630000  -2.3090000 -13.5720000 -14.4060000  -2.7570000 -14.8250000
 -13.5480000  -2.8880000 -15.3410000 -15.2980000  -2.9640000 -15.2530000
 -15.4050000  -2.5270000 -12.7580000 -15.2790000  -2.4770000 -11.7570000
 -16.3120000  -2.7380000 -13.1480000 -10.2430000   2.2530000 -11.4350000
  -9.0370000   2.2920000 -11.3360000 -11.0820000   2.8790000 -10.5940000
 -12.0600000   2.9350000 -10.8410000 -10.6650000   3.4190000  -9.3070000
  -9.6410000   3.7850000  -9.3850000 -11.5570000   4.5680000  -8.8630000
 -12.5730000   4.1740000  -8.8740000 -11.2880000   4.8510000  -7.8460000
 -11.4790000   5.7790000  -9.7580000 -12.1840000   5.7890000 -10.9560000
 -12.8130000   4.9400000 -11.2190000 -12.0900000   6.8720000 -11.8100000
 -12.6590000   6.9200000 -12.7390000 -11.2850000   7.9220000 -11.4410000
 -11.1390000   9.0000000 -12.2990000 -11.6410000   8.9040000 -13.1100000
 -10.5800000   7.9010000 -10.2370000  -9.9430000   8.7430000  -9.9660000
 -10.6860000   6.8250000  -9.4000000 -10.1390000   6.8120000  -8.4570000
 -10.7760000   2.4230000  -8.1530000 -11.7590000   1.6840000  -8.0140000
  -9.7640000   2.3660000  -7.2910000  -8.9550000   2.9640000  -7.3810000
  -9.8610000   1.5050000  -6.1140000  -9.9380000   0.4600000  -6.4160000
  -8.5940000   1.6780000  -5.2470000  -7.7750000   1.4350000  -5.9240000
  -8.5470000   2.7350000  -4.9870000  -8.4710000   0.8310000  -3.9720000
  -9.2160000   1.1560000  -3.2440000  -8.6980000  -0.6130000  -4.3090000
  -7.9530000  -0.9380000  -5.0350000  -8.6110000  -1.2150000  -3.4050000
  -9.6950000  -0.7350000  -4.7320000  -7.1130000   0.9930000  -3.3250000
  -6.9590000   2.0410000  -3.0600000  -7.0620000   0.3800000  -2.4260000
  -6.3370000   0.6790000  -4.0240000 -11.0130000   1.9890000  -5.2550000
 -11.0280000   3.1510000  -4.8560000 -11.9420000   1.1400000  -4.8860000
 -11.9100000   0.1670000  -5.1560000 -13.0050000   1.5740000  -3.9970000
 -12.8520000   2.6080000  -3.6880000 -14.3260000   1.4770000  -4.7140000
 -14.4980000   0.4450000  -5.0220000 -15.1260000   1.7940000  -4.0450000
 -14.3120000   2.1200000  -5.5930000 -13.1670000   0.6720000  -2.7630000
 -12.8560000  -0.5190000  -2.7950000 -13.4800000   1.2130000  -1.5750000
 -13.5310000   2.2080000  -1.4080000 -13.7230000   0.3130000  -0.4570000
 -13.3780000  -0.6830000  -0.7340000 -12.9980000   0.7430000   0.8330000
 -11.9530000   0.9220000   0.5850000 -13.4540000   1.6720000   1.1780000
 -13.0890000  -0.3180000   1.9470000 -14.1460000  -0.5390000   2.0880000
 -12.5790000  -1.2070000   1.5750000 -12.3610000   0.1650000   3.5440000
 -10.6720000   0.5690000   3.1860000 -10.6390000   1.3890000   2.4670000
 -10.1670000   0.8720000   4.1040000 -10.1700000  -0.3020000   2.7660000
 -15.2190000   0.2400000  -0.1840000 -15.8220000   1.2420000   0.1440000
 -15.7560000  -0.9780000  -0.0770000 -15.1830000  -1.7920000  -0.2450000
 -17.1740000  -1.1800000   0.2340000 -17.7730000  -0.3940000  -0.2300000
 -17.6370000  -2.5190000  -0.2990000 -17.3280000  -3.3080000   0.3860000
 -18.7240000  -2.5200000  -0.3860000 -17.0260000  -2.7660000  -1.6530000
 -15.9420000  -2.6630000  -1.6130000 -17.2830000  -3.7600000  -2.0190000
 -17.5960000  -1.7220000  -2.5870000 -17.2980000  -0.7300000  -2.2460000
 -17.2150000  -1.8890000  -3.5940000 -19.1230000  -1.8170000  -2.5980000
 -19.4140000  -2.8140000  -2.9320000 -19.4970000  -1.6510000  -1.5860000
 -19.6890000  -0.8200000  -3.4950000 -19.3440000  -0.9750000  -4.4320000
 -20.6970000  -0.8970000  -3.4910000 -19.4210000   0.1020000  -3.1860000
 -17.4940000  -1.1080000   1.7310000 -16.6260000  -1.3680000   2.5800000
 -18.7870000  -1.1850000   2.0870000 -19.5420000  -1.2620000   1.4210000
 -19.1230000  -1.0280000   3.4910000 -18.4350000  -0.3030000   3.9250000
 -20.5400000  -0.5560000   3.7340000 -21.0270000  -1.3010000   4.3650000
 -20.4820000   0.3910000   4.2700000 -21.3460000  -0.3680000   2.4620000
 -21.8380000   0.5410000   2.1200000 -20.4300000  -0.5200000   1.8910000
 -22.2650000  -1.5460000   2.2580000 -21.7520000  -2.6690000   2.2960000
 -23.4580000  -1.3550000   2.5290000 -18.8750000  -2.2550000   4.3050000
 -19.0850000  -2.2430000   5.5200000 -18.6280000  -3.3720000   3.6610000
 -18.6480000  -3.4650000   2.6570000 -18.2900000  -4.5360000   4.4520000
 -18.6820000  -4.4100000   5.4620000 -18.8740000  -5.8030000   3.8590000
 -18.3770000  -6.5730000   4.4490000 -19.9530000  -5.8800000   3.9960000
 -18.5380000  -5.9970000   2.3870000 -17.8380000  -5.1630000   1.8100000
 -19.0800000  -6.9070000   1.7760000 -16.7720000  -4.6780000   4.4820000
 -16.3010000  -5.7990000   4.5440000 -15.9960000  -3.6110000   4.1730000
 -16.4250000  -2.7300000   3.9300000 -14.5360000  -3.6920000   4.1810000
 -14.1610000  -2.6810000   4.3380000 -14.2540000  -4.3200000   5.0270000
 -13.9040000  -4.2680000   2.8990000 -12.6640000  -4.3180000   2.7730000
 -14.6480000  -5.0550000   2.1160000 -15.6180000  -5.2300000   2.3310000
 -14.1050000  -5.6000000   0.8800000 -13.4110000  -6.4070000   1.1140000
 -15.2060000  -6.1510000  -0.0080000 -16.1080000  -5.5990000   0.2550000
 -14.9160000  -5.9070000  -1.0300000 -15.4760000  -7.6390000   0.0980000
 -14.6840000  -8.1870000  -0.4120000 -15.4980000  -7.9270000   1.1500000
 -16.8190000  -7.9710000  -0.5470000 -16.6570000  -8.3290000  -1.5630000
 -17.3230000  -8.7430000   0.0350000 -17.6750000  -6.7910000  -0.5970000
 -17.6040000  -6.1140000   0.1490000 -18.4200000  -6.4840000  -1.6700000
 -18.5590000  -7.3560000  -2.6790000 -18.0980000  -8.2530000  -2.6340000
 -19.1230000  -7.1100000  -3.4810000 -19.1780000  -5.3690000  -1.6540000
 -19.1810000  -4.7760000  -0.8370000 -19.7420000  -5.1360000  -2.4600000
 -13.4750000  -4.4770000   0.0700000 -14.0500000  -3.3940000  -0.0510000
 -12.5750000  -4.8730000  -0.8200000 -12.3810000  -5.8600000  -0.9150000
 -11.8700000  -3.9410000  -1.6990000 -12.1710000  -2.9140000  -1.4890000
 -10.3640000  -4.0680000  -1.4560000 -10.3340000  -4.6270000  -0.5200000
 -10.0210000  -4.7070000  -2.2700000  -9.4610000  -2.8550000  -1.3500000
  -9.2320000  -2.5180000  -2.3610000 -10.0990000  -1.7170000  -0.5700000
 -10.3280000  -2.0530000   0.4400000  -9.4090000  -0.8730000  -0.5260000
 -11.0200000  -1.4070000  -1.0660000  -8.1750000  -3.2640000  -0.6730000
  -7.6840000  -4.0390000  -1.2630000  -7.5150000  -2.4020000  -0.5910000
  -8.3940000  -3.6510000   0.3220000 -12.1550000  -4.2920000  -3.1730000
 -12.5460000  -5.4310000  -3.4820000 -12.4700000  -3.2950000  -3.9860000
 -12.6580000  -2.3560000  -3.6690000 -12.6720000  -3.6010000  -5.3970000
 -11.8720000  -4.2600000  -5.7320000 -14.0130000  -4.2870000  -5.6610000
 -13.9950000  -4.3990000  -6.7450000 -13.9430000  -5.2690000  -5.1940000
 -15.3090000  -3.6190000  -5.2420000 -15.2340000  -3.3220000  -4.1960000
 -15.5760000  -2.3860000  -6.1030000 -15.6520000  -2.6820000  -7.1500000
 -16.5100000  -1.9180000  -5.7900000 -14.7570000  -1.6760000  -5.9860000
 -16.4460000  -4.6260000  -5.3420000 -16.2430000  -5.4720000  -4.6860000
 -17.3790000  -4.1500000  -5.0430000 -16.5310000  -4.9770000  -6.3710000
 -12.5220000  -2.3830000  -6.2760000 -12.2580000  -1.3020000  -5.7770000
 -12.6500000  -2.4930000  -7.5960000 -12.8120000  -3.3640000  -8.0830000
 -12.4490000  -1.2970000  -8.3820000 -12.2830000  -0.4840000  -7.6750000
 -11.2010000  -1.4610000  -9.2370000 -11.3540000  -2.2660000  -9.9550000
 -11.0000000  -0.5320000  -9.7700000 -10.3520000  -1.7030000  -8.5970000
 -13.6290000  -0.9140000  -9.2430000 -14.0670000  -1.6690000 -10.1000000
 -13.9040000   0.3750000  -9.3070000 -13.3840000   1.0750000  -8.7980000
 -15.0440000   0.7930000 -10.0640000 -15.5540000  -0.0640000 -10.5050000
 -16.0130000   1.5050000  -9.1180000 -17.0210000   1.1520000  -9.3320000
 -15.7460000   1.2420000  -8.0940000 -15.9650000   2.9140000  -9.2700000
 -16.5850000   3.3230000  -8.6610000 -14.7520000   1.6670000 -11.2540000
 -13.7620000   2.3860000 -11.2810000 -15.4420000   1.4010000 -12.3620000
 -16.0950000   0.6340000 -12.4320000 -15.2550000   2.2530000 -13.5190000
 -14.2500000   2.1250000 -13.9210000 -16.2580000   1.8870000 -14.5970000
 -17.1790000   1.5690000 -14.1080000 -16.4530000   2.7780000 -15.1930000
 -15.7550000   0.7760000 -15.5000000 -15.4720000   1.1930000 -16.4660000
 -14.8890000   0.3010000 -15.0410000 -16.8580000  -0.2580000 -15.6970000
 -16.5310000  -1.2110000 -15.2810000 -17.7560000   0.0750000 -15.1770000
 -17.1660000  -0.4300000 -17.1940000 -18.0350000  -1.0830000 -17.2800000
 -17.4090000   0.5520000 -17.5980000 -16.0490000  -1.0030000 -17.9430000
 -15.8250000  -1.9130000 -17.5680000 -16.3060000  -1.0930000 -18.9150000
 -15.2450000  -0.3990000 -17.8620000 -15.4610000   3.7020000 -13.1340000
 -14.9160000   4.6160000 -13.7340000 -16.4610000   4.0020000 -12.3210000
 -17.1990000   3.3760000 -12.0290000 -16.5690000   5.3870000 -11.9790000
 -15.7220000   5.9340000 -12.3940000 -17.8690000   5.9920000 -12.5410000
 -17.8000000   7.0730000 -12.4200000 -17.9070000   5.7460000 -13.6010000
 -19.0500000   5.5170000 -11.8990000 -19.8200000   5.9320000 -12.2960000
 -16.4050000   5.6980000 -10.4930000 -17.0020000   5.0850000  -9.6280000
 -16.0530000   6.9460000 -10.3270000 -15.9330000   7.4990000 -11.1640000
 -15.8450000   7.5740000  -9.0660000 -15.0880000   7.1600000  -8.4000000
 -15.4510000   9.0140000  -9.4200000 -15.3270000   9.0870000 -10.5000000
 -16.5210000  10.0050000  -8.9650000 -16.6450000   9.9330000  -7.8840000
 -16.2150000  11.0170000  -9.2280000 -17.4650000   9.7710000  -9.4550000
 -14.0850000   9.3680000  -8.9030000 -13.3440000   8.6970000  -9.3390000
 -13.8470000  10.3980000  -9.1760000 -14.0690000   9.2700000  -7.8180000
 -17.1410000   7.5420000  -8.2400000 -18.1740000   8.0530000  -8.7090000
 -16.9750000   7.2820000  -6.9140000 -16.0380000   7.0550000  -6.6120000
 -18.0470000   7.2430000  -5.9270000 -18.7770000   8.0260000  -6.1360000
 -18.7670000   5.8800000  -5.9410000 -19.7400000   5.9960000  -5.4620000
 -18.9610000   5.3730000  -7.3500000 -17.9900000   5.2540000  -7.8310000
 -19.4720000   4.4100000  -7.3250000 -19.5600000   6.0860000  -7.9160000
 -17.9940000   4.9400000  -5.2010000 -18.4380000   4.0870000  -5.2040000
 -17.4740000   7.5560000  -4.5400000 -16.2950000   7.9540000  -4.4400000
 -18.3470000   7.8430000  -3.5660000 -19.3410000   7.8670000  -3.7400000
 -17.8700000   8.1850000  -2.2210000 -17.2060000   9.0450000  -2.2950000
 -18.9990000   8.5230000  -1.2660000 -18.7950000   8.9020000  -0.2640000
 -19.3570000   9.3370000  -1.8950000 -20.0580000   7.4380000  -1.1880000
 -19.7520000   6.2850000  -1.5070000 -21.0580000   7.6680000  -0.5000000
 -17.0500000   7.0860000  -1.5930000 -16.0570000   7.3600000  -0.9670000
 -17.0360000   5.9600000  -2.2360000 -17.5660000   5.8070000  -3.0820000
 -16.2530000   4.8890000  -1.7310000 -16.0530000   5.0090000  -0.6670000
 -17.0470000   3.6290000  -1.9330000 -17.6000000   3.6990000  -2.8700000
 -16.3680000   2.7780000  -1.9760000 -18.0280000   3.4400000  -0.7760000
 -17.6070000   3.4430000   0.2290000 -18.6550000   4.3220000  -0.9080000
 -18.8650000   2.1890000  -0.9700000 -18.6580000   1.5810000  -2.0090000
 -19.5630000   1.7110000  -0.0500000 -14.9260000   4.8080000  -2.4630000
 -14.0960000   4.0110000  -2.0440000 -14.4890000   5.9090000  -3.1040000
 -15.0000000   6.7770000  -3.0230000 -13.2640000   5.8940000  -3.9290000
 -12.7940000   4.9120000  -3.8780000 -13.6090000   6.2010000  -5.4060000
 -14.2900000   7.0510000  -5.4710000 -12.7050000   6.4180000  -5.9730000
 -14.4370000   4.8230000  -6.2770000 -14.5580000   5.4480000  -7.4450000
 -12.2410000   6.9130000  -3.5070000 -11.3530000   7.2280000  -4.2790000
 -12.3360000   7.4660000  -2.2890000 -13.0970000   7.2120000  -1.6760000
 -11.3980000   8.4940000  -1.8410000 -10.5920000   8.6130000  -2.5640000
 -12.1510000   9.8530000  -1.7080000 -13.0060000   9.6090000  -1.0780000
 -11.6100000  10.6950000  -1.2750000 -12.7250000  10.3470000  -3.0730000
 -13.9820000   9.8980000  -3.5190000 -14.6030000   9.3260000  -2.8290000
 -14.4330000  10.1640000  -4.7940000 -15.4110000   9.8190000  -5.1290000
 -13.6260000  10.8810000  -5.6480000 -13.9580000  11.1000000  -6.6620000
 -12.3920000  11.3230000  -5.2160000 -11.7740000  11.8830000  -5.9180000
 -11.9300000  11.0760000  -3.9310000 -10.9570000  11.4560000  -3.6180000
 -10.7460000   8.0740000  -0.5250000 -11.3840000   7.5230000   0.3560000
  -9.4510000   8.2640000  -0.4040000  -8.9320000   8.7140000  -1.1440000
  -8.7430000   7.8580000   0.7680000  -9.4440000   7.5650000   1.5490000
  -7.8460000   6.6530000   0.4360000  -7.1240000   7.0080000  -0.3000000
  -7.3170000   6.2420000   1.2960000  -8.5960000   5.4940000  -0.2100000
  -8.8260000   5.4790000  -1.5960000  -8.3940000   6.2520000  -2.2340000
  -9.6080000   4.4700000  -2.1560000  -9.7530000   4.4460000  -3.2360000
 -10.2030000   3.5000000  -1.3530000 -10.8350000   2.7360000  -1.8030000
  -9.9900000   3.5060000   0.0070000 -10.4670000   2.7530000   0.6360000
  -9.1590000   4.4830000   0.5870000  -8.9510000   4.4560000   1.6570000
  -7.8570000   8.9680000   1.2960000  -7.5280000   9.9530000   0.6160000
  -7.6840000   9.0250000   2.6170000  -8.1300000   8.3820000   3.2540000
  -6.7490000  10.0030000   3.1630000  -6.8520000  10.9450000   2.6250000
  -7.0200000  10.2530000   4.6380000  -7.0630000   9.3030000   5.1730000
  -6.2310000  10.8740000   5.0610000  -8.3280000  10.9650000   4.9160000
  -8.4770000  12.2960000   4.5940000  -7.6590000  12.8560000   4.1400000
  -9.6850000  12.9210000   4.8530000  -9.8050000  13.9720000   4.5920000
 -10.7160000  12.2390000   5.4250000 -11.6650000  12.7330000   5.6290000
 -10.5500000  10.9240000   5.7450000 -11.3770000  10.3880000   6.2080000
  -9.3630000  10.2730000   5.4920000  -9.2530000   9.2190000   5.7500000
  -5.3600000   9.3990000   3.0700000  -5.1640000   8.2110000   3.3490000
  -4.4780000  10.0530000   2.3670000  -4.7110000  10.8960000   1.8630000
  -3.1380000   9.5500000   2.2650000  -3.1280000   8.4830000   2.4930000
  -2.5970000   9.7520000   0.8610000  -2.8920000   8.8810000   0.2750000
  -3.0790000  10.6410000   0.4560000  -1.0930000   9.9180000   0.7980000
  -0.7170000  10.6960000   1.4630000  -0.6900000   8.9520000   1.1060000
  -0.6560000  10.2170000  -0.6350000  -0.4900000   9.2520000  -1.4070000
  -0.5750000  11.4070000  -1.0070000  -2.2560000  10.2580000   3.2830000
  -2.5260000  11.3920000   3.6480000  -1.6700000   9.4370000   4.1530000
  -1.8190000   8.4400000   4.0790000  -0.8160000   9.9290000   5.2290000
  -0.7600000  11.0190000   5.2170000  -1.4340000   9.4860000   6.5540000
  -2.5110000   9.4170000   6.4040000  -1.0360000   8.4980000   6.7840000
  -1.1450000  10.4270000   7.7080000  -0.1470000  10.8420000   7.5580000
  -1.8800000  11.2310000   7.6760000  -1.2090000   9.7310000   9.0670000
  -2.2320000   9.4200000   9.2700000  -0.5570000   8.8570000   9.0610000
  -0.7730000  10.6290000  10.1300000  -1.2840000  11.4750000  10.3410000
   0.4790000  10.5360000  10.5250000   1.1310000   9.4140000  10.2500000
   0.6630000   8.6700000   9.7530000   2.0940000   9.3100000  10.5390000
   0.9320000  11.3360000  11.4790000   0.3140000  12.0160000  11.9000000
   1.8940000  11.2630000  11.7810000   0.6000000   9.3680000   5.0970000
   0.7700000   8.2590000   4.5920000   1.5910000  10.2530000   5.1240000
   1.4080000  11.2450000   5.1770000   2.9610000   9.8150000   5.0510000
   3.0080000   8.9290000   4.4170000   3.8850000  10.8680000   4.4820000
   3.2710000  11.4820000   3.8250000   4.2420000  11.4720000   5.3160000
   5.0890000  10.3220000   3.6940000   4.7940000  10.1260000   2.6640000
   6.2010000  11.3530000   3.7150000   6.4950000  11.5480000   4.7470000
   7.0570000  10.9740000   3.1590000   5.8490000  12.2770000   3.2560000
   5.6250000   9.0040000   4.2660000   4.8400000   8.2480000   4.2380000
   6.4730000   8.6660000   3.6700000   5.9440000   9.1570000   5.2960000
   3.4510000   9.4360000   6.4320000   3.0330000  10.0090000   7.4410000
   3.9210000   8.2120000   6.5150000   3.9900000   7.6330000   5.6910000
   4.3480000   7.6690000   7.7630000   3.8890000   8.2020000   8.5960000
   3.9200000   6.2120000   7.8240000   4.2530000   5.7410000   6.8980000
   4.4380000   5.7590000   8.6680000   2.4140000   6.0070000   7.9830000
   1.9900000   6.2530000   7.0100000   2.1970000   4.9660000   8.2200000
   1.7910000   6.9200000   9.0590000   2.4820000   7.2020000  10.0720000
   0.6010000   7.3010000   8.9230000   5.8380000   7.7700000   7.8550000
   6.5220000   8.0570000   6.8770000   6.3680000   7.0610000   8.8120000
   5.8160000   6.5110000   9.4550000   7.7860000   7.0900000   8.9900000
   8.1750000   8.1020000   8.8850000   8.0910000   6.5960000  10.4000000
   7.4050000   5.7890000  10.6620000   9.1160000   6.2310000  10.4480000
   7.9270000   7.6720000  11.3150000   8.1170000   7.3650000  12.2050000
   8.4900000   6.2290000   7.9470000   7.9660000   5.2000000   7.5110000
   9.7270000   6.6190000   7.6440000  10.0610000   7.4920000   8.0250000
  10.5710000   5.9120000   6.7160000  11.5390000   6.4070000   6.6390000
  10.7940000   4.4720000   7.2020000   9.8930000   3.9130000   7.4550000
  11.3300000   3.9580000   6.4040000  11.6710000   4.5330000   8.4050000
  12.5550000   5.3860000   8.4660000  11.4010000   3.7370000   9.4240000
  11.9840000   3.7610000  10.2490000  10.6140000   3.1060000   9.3730000
  10.0720000   5.9230000   5.3070000  10.3240000   4.8960000   4.6230000
   9.0020000   6.7510000   5.0940000   8.5760000   7.1860000   5.9010000
   8.3780000   6.9700000   3.7680000   7.8600000   7.9290000   3.7670000
   9.4180000   6.9790000   2.6580000   9.8930000   6.0200000   2.4520000
   8.9140000   7.3360000   1.7610000  10.5000000   7.9860000   3.0420000
  10.1960000   9.1500000   3.3560000  11.7690000   7.5420000   3.1330000
  12.5080000   8.1820000   3.3850000  11.9750000   6.5710000   2.9510000
   7.2810000   6.0200000   3.3440000   7.3540000   5.6240000   2.1850000
   6.8180000   5.1690000   4.2460000   7.1870000   5.1050000   5.1840000
   5.7160000   4.3100000   3.8850000   5.8960000   3.8940000   2.8930000
   5.5470000   3.1670000   4.8670000   5.5910000   3.6380000   5.8500000
   4.5900000   2.6570000   4.7510000   6.6820000   2.1550000   4.7390000
   7.8730000   2.3560000   5.4310000   7.9590000   3.1770000   6.1440000
   8.9440000   1.5160000   5.2150000   9.8670000   1.6410000   5.7810000
   8.8230000   0.4730000   4.3030000   9.9140000  -0.3120000   4.0300000
  10.6960000  -0.0500000   4.5210000   7.6370000   0.2360000   3.6240000
   7.5380000  -0.5950000   2.9270000   6.5580000   1.0870000   3.8480000
   5.6140000   0.9190000   3.3280000   4.4520000   5.1860000   3.9180000
   4.2850000   6.1060000   4.7620000   3.4540000   4.7930000   3.1200000
   3.5070000   3.9260000   2.6060000   2.2350000   5.5570000   3.0480000
   2.3040000   6.4780000   3.6280000   2.0220000   5.9130000   1.6060000
   2.5910000   5.2040000   1.0020000   0.9640000   5.8300000   1.3580000
   2.4800000   7.2870000   1.2790000   3.5050000   7.7500000   1.7230000
   1.6920000   7.9700000   0.5030000   1.9400000   8.9130000   0.2400000
   0.8350000   7.5540000   0.1670000   1.0750000   4.6980000   3.4620000
   1.1190000   3.4710000   3.3740000   0.0090000   5.3330000   3.9380000
   0.0230000   6.3290000   4.1050000  -1.1850000   4.5870000   4.3030000
  -1.2330000   3.5970000   3.8510000  -1.3190000   4.4400000   5.8300000
  -2.2110000   3.8530000   6.0490000  -0.0930000   3.7400000   6.4190000
   0.8000000   4.3260000   6.2000000  -0.2100000   3.6460000   7.4980000
   0.0090000   2.7480000   5.9770000  -1.5660000   5.7430000   6.3670000
  -1.6570000   5.6850000   7.3210000  -2.4120000   5.2640000   3.7130000
  -2.3080000   6.4200000   3.2960000  -3.3810000   4.4400000   3.2790000
  -3.2620000   3.4380000   3.3210000  -4.6020000   4.9620000   2.6900000
  -4.6080000   6.0530000   2.6860000  -4.6480000   4.4720000   1.2480000
  -4.6820000   3.3830000   1.1930000  -5.5590000   4.8860000   0.8200000
  -3.4330000   4.9840000   0.4600000  -3.4040000   6.2890000  -0.0680000
  -4.2920000   6.9160000   0.0120000  -2.2570000   6.7830000  -0.6890000
  -2.2820000   7.7330000  -1.2240000  -1.1340000   5.9670000  -0.7740000
   0.0870000   6.4990000  -1.1890000   0.0400000   7.4360000  -1.3910000
  -1.1620000   4.6590000  -0.2800000  -0.2810000   4.0230000  -0.3720000
  -2.3140000   4.1700000   0.3310000  -2.3370000   3.1480000   0.7070000
  -5.8040000   4.5160000   3.4870000  -6.0510000   3.3440000   3.7160000
  -6.4200000   5.4620000   4.1560000  -6.1020000   6.4110000   4.0130000
  -7.5940000   5.2390000   5.0210000  -7.6640000   4.2120000   5.3790000
  -7.3630000   6.1530000   6.2130000  -6.2780000   6.1490000   6.3240000
  -7.6870000   7.1270000   5.8460000  -8.0100000   5.8800000   7.5590000
  -9.0960000   5.9560000   7.5180000  -7.7290000   4.9050000   7.9610000
  -7.4530000   6.9830000   8.4650000  -6.8550000   6.5690000   9.2770000
  -6.8530000   7.6970000   7.9010000  -8.5620000   7.6630000   9.0210000
  -9.3510000   7.0540000   9.1870000  -8.7840000   8.9490000   8.8730000
  -7.8110000   9.8500000   8.7060000  -6.8470000   9.5490000   8.6890000
  -8.0420000  10.8270000   8.5980000  -9.8980000   9.3270000   9.4270000
 -10.4790000   8.6490000   9.8990000 -10.1770000  10.2960000   9.3800000
  -8.8540000   5.7240000   4.2640000  -8.9200000   6.8960000   3.8630000
  -9.9750000   5.0060000   4.3740000 -10.0230000   4.1480000   4.9060000
 -11.1430000   5.4330000   3.6700000 -10.8880000   5.6640000   2.6350000
 -12.1780000   4.3510000   3.6770000 -11.9380000   3.5720000   2.9540000
 -12.2760000   3.9070000   4.6690000 -13.3910000   4.9690000   3.3170000
 -14.0940000   4.3140000   3.3080000 -11.7950000   6.7060000   4.1950000
 -11.7310000   7.0390000   5.3730000 -12.0320000   7.6350000   3.2880000
 -11.7310000   7.5190000   2.3310000 -12.6670000   8.8670000   3.6550000
 -12.1940000   9.2870000   4.5430000 -12.5360000   9.8710000   2.5140000
 -11.5880000  10.4020000   2.6020000 -12.5680000   9.3440000   1.5600000
 -13.6730000  10.8580000   2.5820000 -14.4590000  10.5500000   1.8930000
 -14.0680000  10.8820000   3.5980000 -13.1830000  12.2270000   2.2030000
 -13.6720000  12.9440000   2.8620000 -12.1070000  12.2500000   2.3750000
 -13.4430000  12.6150000   0.8140000 -12.9020000  13.4170000   0.5240000
 -14.5280000  12.2780000   0.0930000 -15.3010000  11.2230000   0.3890000
 -15.0770000  10.6440000   1.1840000 -16.1050000  11.0120000  -0.1870000
 -14.5840000  12.7530000  -1.1720000 -13.8340000  13.3280000  -1.5250000
 -15.3770000  12.5290000  -1.7580000 -14.1260000   8.5920000   4.0090000
 -14.7680000   9.2720000   4.8050000 -14.6410000   7.4210000   3.7240000
 -14.2100000   6.7040000   3.1580000 -15.9990000   7.2120000   4.1780000
 -16.4390000   8.1380000   4.5480000 -16.8040000   6.7340000   2.9910000
 -16.8580000   7.5580000   2.2800000 -16.2620000   5.9010000   2.5420000
 -18.2010000   6.2880000   3.3520000 -18.1820000   5.4450000   4.0420000
 -18.7760000   7.1040000   3.7910000 -18.8420000   5.8620000   2.0530000
 -18.8000000   6.6910000   1.3470000 -18.2940000   5.0120000   1.6480000
 -20.2900000   5.4660000   2.2810000 -20.3260000   4.5430000   2.8600000
 -20.8010000   6.2570000   2.8280000 -20.9470000   5.2610000   0.9990000
 -20.4730000   4.5250000   0.4920000 -21.9100000   4.9960000   1.1520000
 -20.9120000   6.1150000   0.4610000 -16.0500000   6.2420000   5.4060000
 -17.0430000   6.2290000   6.1540000 -15.3150000   5.1080000   5.3540000
 -14.7660000   4.8700000   4.5400000 -15.2890000   4.2070000   6.4840000
 -16.1750000   4.3360000   7.1040000 -15.2680000   2.7870000   5.9590000
 -14.3570000   2.4610000   5.4560000 -15.3820000   2.2390000   6.8940000
 -16.4600000   2.5170000   5.0700000 -17.7240000   2.6820000   5.5830000
 -17.8750000   2.8200000   6.6540000 -18.8140000   2.6690000   4.7240000
 -19.8140000   2.8610000   5.1150000 -18.6230000   2.4850000   3.3550000
 -19.7350000   2.4050000   2.5220000 -20.5660000   2.4890000   2.9950000
 -17.3570000   2.3110000   2.8400000 -17.1920000   2.1630000   1.7720000
 -16.2810000   2.3270000   3.7100000 -15.2690000   2.1870000   3.3300000
 -13.9940000   4.5850000   7.1980000 -12.8980000   4.1210000   6.8820000
 -14.0830000   5.7720000   7.7900000 -14.9300000   6.3040000   7.6430000
 -12.9390000   6.4460000   8.3890000 -12.2090000   6.7100000   7.6230000
 -13.4220000   7.7290000   9.0670000 -12.6040000   8.1880000   9.6230000
 -13.9060000   8.6910000   7.9890000 -14.7240000   8.2320000   7.4320000
 -14.2560000   9.6120000   8.4540000 -13.0850000   8.9170000   7.3080000
 -14.4830000   7.3510000   9.9300000 -14.8210000   8.1280000  10.3810000
 -11.9080000   5.7440000   9.2240000 -10.9760000   6.4430000   9.5990000
 -12.2000000   4.5590000   9.7830000 -13.1240000   4.1630000   9.6790000
 -11.2140000   3.8220000  10.5770000 -10.3590000   4.4640000  10.7870000
 -11.8260000   3.3600000  11.9210000 -11.0260000   3.1400000  12.6280000
 -12.4600000   4.1510000  12.3230000 -12.6050000   2.1920000  11.7110000
 -12.9840000   1.9060000  12.5450000 -10.7120000   2.6030000   9.8020000
  -9.8910000   1.8480000  10.3060000 -11.0580000   2.5060000   8.5030000
 -11.6280000   3.2210000   8.0730000 -10.6430000   1.3910000   7.6990000
 -10.2020000   0.6230000   8.3330000 -11.8100000   0.8030000   6.9760000
 -12.3460000   1.5350000   6.3710000 -11.3870000   0.0360000   6.3260000
 -12.8450000   0.1140000   7.8450000 -12.7600000   0.0520000   9.2270000
 -11.8950000   0.4030000   9.7900000 -13.9070000  -0.4960000   9.5880000
 -14.1770000  -0.6370000  10.5510000 -14.6560000  -0.8040000   8.5130000
 -15.9070000  -1.3880000   8.4400000 -16.3850000  -1.6780000   9.3760000
 -16.4750000  -1.5700000   7.1950000 -17.4690000  -2.0060000   7.0940000
 -15.7870000  -1.1990000   6.0570000 -16.2240000  -1.3640000   5.0720000
 -14.5380000  -0.6110000   6.1210000 -14.0300000  -0.3180000   5.2020000
 -14.0010000  -0.4210000   7.3550000  -9.6120000   1.7930000   6.6760000
  -9.5340000   2.9670000   6.3180000  -8.5430000   1.0020000   6.5920000
  -8.4960000   0.1610000   7.1490000  -7.4590000   1.2740000   5.6540000
  -7.5450000   2.2970000   5.2900000  -6.0990000   1.1040000   6.3100000
  -6.0750000   0.0760000   6.6730000  -5.3420000   1.2350000   5.5370000
  -5.8190000   2.0430000   7.4460000  -6.4460000   1.8840000   8.6810000
  -7.1210000   1.0430000   8.8420000  -6.2170000   2.7810000   9.6900000
  -6.7170000   2.7100000  10.6560000  -5.3610000   3.8280000   9.4340000
  -5.0550000   4.7630000  10.4130000  -5.4960000   4.5890000  11.2480000
  -4.7390000   3.9570000   8.2150000  -4.0590000   4.7930000   8.0540000
  -4.9610000   3.0560000   7.2180000  -4.4500000   3.1640000   6.2600000
  -7.4050000   0.3130000   4.4880000  -7.6640000  -0.8870000   4.5970000
  -6.6410000   0.7240000   3.5050000  -6.2190000   1.6410000   3.4860000
  -6.4210000  -0.1570000   2.3760000  -7.3050000  -0.7390000   2.1130000
  -6.0360000   0.7430000   1.1600000  -5.2870000   1.4580000   1.5010000
  -5.4800000  -0.0500000  -0.0190000  -6.2290000  -0.7650000  -0.3620000
  -5.2320000   0.6310000  -0.8330000  -4.5840000  -0.5850000   0.2930000
  -7.2650000   1.5210000   0.7060000  -7.6240000   2.1450000   1.5260000
  -7.0040000   2.1520000  -0.1430000  -8.0490000   0.8230000   0.4130000
  -5.2980000  -1.1150000   2.8510000  -4.3040000  -0.7060000   3.4550000
  -5.3880000  -2.4040000   2.6080000  -6.1110000  -2.8230000   2.0390000
  -4.3120000  -3.2570000   3.0980000  -3.3470000  -2.7600000   2.9950000
  -4.5350000  -3.5860000   4.5600000  -5.4940000  -4.0920000   4.6790000
  -3.7360000  -4.2380000   4.9130000  -4.5360000  -2.6660000   5.1450000
  -4.2870000  -4.6110000   2.4410000  -5.2320000  -4.9890000   1.7500000
  -3.1050000  -5.2320000   2.4190000  -2.2730000  -4.7890000   2.7780000
  -2.9960000  -6.5870000   1.9060000  -3.9860000  -6.9150000   1.5850000
  -2.0320000  -6.7050000   0.7220000  -1.0910000  -6.3910000   1.1760000
  -1.9670000  -7.7580000   0.4430000  -2.2990000  -5.8670000  -0.5220000
  -2.4390000  -4.8250000  -0.2330000  -1.1150000  -5.9740000  -1.4810000
  -0.9740000  -7.0150000  -1.7710000  -1.3100000  -5.3740000  -2.3690000
  -0.2120000  -5.6090000  -0.9880000  -3.6040000  -6.2750000  -1.1800000
  -4.4250000  -6.1320000  -0.4790000  -3.7710000  -5.6620000  -2.0650000
  -3.5520000  -7.3250000  -1.4700000  -2.4470000  -7.5680000   2.9520000
  -1.6750000  -7.2390000   3.8160000  -2.9990000  -8.7350000   3.0330000
  -3.7850000  -8.9830000   2.4510000  -2.4480000  -9.7330000   3.8810000
  -2.4170000  -9.3960000   4.9170000  -3.3270000 -10.9370000   3.7950000
  -3.2200000 -11.3800000   2.8040000  -3.0120000 -11.6560000   4.5510000
  -4.7500000 -10.5770000   4.0230000  -4.9660000 -10.3890000   5.0740000
  -5.0550000  -9.7130000   3.4300000  -5.5080000 -11.7890000   3.5630000
  -5.9390000 -11.5970000   2.5810000  -4.8280000 -12.6390000   3.5020000
  -6.6050000 -12.0950000   4.5400000  -6.2170000 -12.6120000   5.4170000
  -7.1200000 -11.1870000   4.8510000  -7.5280000 -12.9590000   3.8400000
  -7.0500000 -13.8010000   3.5510000  -8.2940000 -13.2000000   4.4530000
  -7.8870000 -12.4810000   3.0260000  -1.0540000 -10.1730000   3.3550000
  -0.7670000 -10.0780000   2.1470000  -0.4190000 -11.0710000   4.1370000
  -0.8820000 -11.3530000   4.9890000   0.8920000 -11.6490000   3.8310000
   1.5990000 -10.8790000   3.5210000   1.4220000 -12.3140000   5.1280000
   0.8790000 -11.8610000   5.9580000   1.1690000 -13.3720000   5.0640000
   2.9250000 -12.1610000   5.3600000   3.3950000 -11.7070000   4.4870000
   3.1070000 -11.5380000   6.2360000   3.5190000 -13.5480000   5.5900000
   2.7020000 -14.2070000   5.8870000   3.9320000 -13.8890000   4.6410000
   4.5730000 -13.6150000   6.6130000   5.5010000 -13.4120000   6.2700000
   4.4490000 -14.3890000   7.7240000   3.2350000 -14.6570000   8.2290000
   2.4120000 -14.2800000   7.7810000   3.1500000 -15.2310000   9.0550000
   5.4630000 -14.4070000   8.5730000   6.2890000 -13.8590000   8.3820000
   5.4070000 -14.9710000   9.4090000   0.7440000 -12.6850000   2.7030000
   1.7200000 -13.0710000   2.0670000  -0.4270000 -13.3260000   2.5650000
  -1.1910000 -13.2120000   3.2150000  -0.5970000 -14.2530000   1.4590000
   0.2960000 -14.8710000   1.3680000  -1.8070000 -15.1720000   1.6990000
  -1.9170000 -15.7810000   0.8020000  -1.7020000 -16.0810000   2.9190000
  -1.5920000 -15.4730000   3.8180000  -2.6020000 -16.6890000   3.0010000
  -0.8330000 -16.7320000   2.8140000  -2.8810000 -14.2580000   1.8720000
  -3.6930000 -14.7450000   2.0290000  -0.7780000 -13.5110000   0.1280000
  -1.1080000 -14.1050000  -0.8720000  -0.9300000 -12.1890000   0.1100000
  -0.9590000 -11.6640000   0.9730000  -1.0610000 -11.4550000  -1.1550000
  -0.4010000 -10.5890000  -1.1070000  -0.7320000 -12.1170000  -1.9570000
  -2.4820000 -10.9800000  -1.4530000  -2.7560000 -10.3710000  -2.4790000
  -3.4530000 -11.6550000  -0.9020000  -3.2970000 -12.4690000  -0.3250000
  -4.8110000 -11.2340000  -1.1360000  -4.9590000 -10.9930000  -2.1880000
  -5.7620000 -12.3760000  -0.7550000  -5.2100000 -13.3150000  -0.8020000
  -6.1090000 -12.2090000   0.2650000  -6.9640000 -12.4460000  -1.6950000
  -7.1080000 -13.4960000  -1.9500000  -7.8310000 -12.0840000  -1.1450000
  -6.8330000 -11.6300000  -3.0070000  -7.2300000 -10.4240000  -3.1260000
  -6.2680000 -12.3130000  -4.0240000  -6.1400000 -11.8650000  -4.9210000
  -5.9730000 -13.2690000  -3.8840000  -5.1010000 -10.0060000  -0.3040000
  -4.1960000  -9.5550000   0.3720000  -6.1230000  -9.1960000  -0.6580000
  -6.6520000  -9.2760000  -1.5130000  -6.3540000  -8.0560000   0.1800000
  -5.3970000  -7.6310000   0.4790000  -7.1570000  -6.9860000  -0.5340000
  -7.0890000  -6.0510000   0.0230000  -6.6840000  -6.8650000  -1.5060000
  -8.5800000  -7.3450000  -0.7200000  -9.4480000  -7.1580000   0.3090000
  -9.0950000  -6.7690000   1.2640000 -10.7770000  -7.4610000   0.1390000
 -11.4980000  -7.1540000   0.8980000 -11.2180000  -7.9630000  -1.0670000
 -12.4950000  -8.5020000  -1.1460000 -12.9670000  -8.4700000  -0.3100000
 -10.3460000  -8.1240000  -2.1320000 -10.6920000  -8.4860000  -3.1010000
  -9.0040000  -7.8130000  -1.9460000  -8.2970000  -7.9390000  -2.7660000
  -6.9690000  -8.4180000   1.5230000  -7.6580000  -9.4250000   1.7050000
  -6.9050000  -7.4940000   2.4410000  -6.5080000  -6.5880000   2.2350000
  -7.4160000  -7.7320000   3.7780000  -7.6940000  -8.7750000   3.9430000
  -6.2530000  -7.3910000   4.6870000  -5.5480000  -8.2170000   4.5930000
  -5.8090000  -6.4850000   4.2730000  -6.5740000  -7.1720000   6.1350000
  -7.0590000  -6.2070000   6.2790000  -7.2250000  -7.9640000   6.5060000
  -5.2420000  -7.1960000   6.9110000  -4.5490000  -7.8270000   6.3570000
  -4.8590000  -6.1760000   6.9420000  -5.3870000  -7.7340000   8.3490000
  -6.3110000  -7.3660000   8.7970000  -5.3980000  -8.8240000   8.3430000
  -4.2510000  -7.2640000   9.1240000  -4.2420000  -6.2530000   9.1300000
  -4.3260000  -7.6050000  10.0730000  -3.3960000  -7.6050000   8.7100000
  -8.6110000  -6.8380000   4.0640000  -8.4940000  -5.6520000   3.8230000
  -9.7820000  -7.3610000   4.4690000  -9.9050000  -8.3590000   4.5600000
 -10.9110000  -6.4990000   4.7580000 -11.3140000  -6.0990000   3.8270000
 -11.9980000  -7.2580000   5.4630000 -11.6300000  -7.4390000   6.4720000
 -12.8570000  -6.5900000   5.5050000 -12.4090000  -8.5650000   4.8370000
 -11.5790000  -9.2710000   4.8820000 -13.5820000  -9.1260000   5.5890000
 -14.4140000  -8.4220000   5.5440000 -13.8850000 -10.0730000   5.1400000
 -13.3040000  -9.2920000   6.6300000 -12.7930000  -8.3560000   3.3990000
 -11.9430000  -7.9510000   2.8490000 -13.0880000  -9.3090000   2.9580000
 -13.6270000  -7.6570000   3.3420000 -10.5440000  -5.3000000   5.6200000
  -9.7110000  -5.4120000   6.5090000 -10.9690000  -4.0960000   5.1730000
 -11.4930000  -4.0560000   4.3110000 -10.7070000  -2.8550000   5.8770000
  -9.6310000  -2.7020000   5.9630000 -11.1480000  -2.0230000   5.3280000
 -11.3110000  -2.9080000   7.2610000 -10.7970000  -2.3050000   8.2110000
 -12.2000000  -3.8600000   7.4790000 -12.5040000  -4.5040000   6.7630000
 -12.8070000  -3.9590000   8.8000000 -12.9330000  -2.9670000   9.2340000
 -14.1730000  -4.6150000   8.6790000 -14.6240000  -4.6750000   9.6690000
 -14.8020000  -4.0030000   8.0310000 -14.0570000  -5.9220000   8.1290000
 -14.9300000  -6.3190000   8.0610000 -11.9330000  -4.7460000   9.7670000
 -12.1380000  -4.6690000  10.9770000 -10.7390000  -5.1340000   9.3030000
 -10.4590000  -4.8790000   8.3680000  -9.7980000  -5.8540000  10.1270000
 -10.1730000  -5.9080000  11.1490000  -9.6040000  -7.2380000   9.6180000
  -9.2530000  -7.1630000   8.5890000  -8.8340000  -7.7080000  10.2310000
 -10.8620000  -8.0760000   9.6620000 -11.2990000  -8.0950000  10.6610000
 -11.6060000  -7.7250000   8.9480000 -10.4240000  -9.4490000   9.2870000
 -10.2660000  -9.4920000   8.2090000  -9.4890000  -9.6790000   9.7990000
 -11.4700000 -10.4490000   9.6780000 -11.7830000 -10.2940000  10.7100000
 -12.3350000 -10.3800000   9.0210000 -10.8660000 -11.7710000   9.5490000
 -10.0640000 -11.8360000  10.1570000 -11.5420000 -12.4760000   9.8050000
 -10.5750000 -11.9160000   8.5930000  -8.4420000  -5.2060000  10.0720000
  -7.4520000  -5.8090000  10.4380000  -8.3730000  -3.9150000   9.8690000
  -9.2150000  -3.3640000   9.7800000  -7.0980000  -3.2400000   9.7710000
  -6.2460000  -3.9200000   9.7610000  -7.0550000  -2.3720000   8.4880000
  -6.1790000  -1.7270000   8.5410000  -6.9800000  -3.2330000   7.2220000
  -7.8570000  -3.8790000   7.1680000  -6.9510000  -2.5880000   6.3440000
  -6.0790000  -3.8460000   7.2510000  -8.2150000  -1.5060000   8.5110000
  -8.2180000  -0.9530000   7.7270000  -6.9130000  -2.3430000  10.9800000
  -7.8980000  -1.9860000  11.6130000  -5.8420000  -1.5710000  11.0100000
  -5.1580000  -1.5570000  10.2670000  -5.6370000  -0.7120000  12.1350000
  -6.4900000  -0.0440000  12.2550000  -5.5150000  -1.3080000  13.0400000
  -4.3980000   0.1110000  11.9210000  -3.4820000  -0.3800000  11.2940000
  -4.1910000   1.1160000  12.7600000  -5.2790000   1.6760000  13.5550000
  -5.6240000   0.9240000  14.2630000  -6.0980000   1.9510000  12.8900000
  -4.6570000   2.8900000  14.2450000  -4.5210000   2.6610000  15.3020000
  -5.3340000   3.7380000  14.1410000  -3.3350000   3.1670000  13.5650000
  -2.5230000   3.1690000  14.2920000  -3.3750000   4.1340000  13.0620000
  -3.1150000   2.0700000  12.5530000  -3.2210000   2.4580000  11.5410000
  -1.7440000   1.5010000  12.7280000  -0.7740000   2.0790000  12.2670000
  -1.5880000   0.3980000  13.4410000  -2.3190000  -0.1410000  13.8840000
  -0.2190000  -0.0570000  13.5840000   0.4120000   0.7110000  13.1370000
  -0.0180000  -0.1140000  14.6530000   0.1080000  -1.4050000  12.9420000
   1.2760000  -1.8320000  13.0680000  -0.7280000  -1.8130000  11.9490000
  -1.5080000  -1.2080000  11.7310000  -0.5870000  -3.0400000  11.2080000
  -0.2500000  -3.8480000  11.8570000  -1.9480000  -3.4190000  10.6230000
  -2.3140000  -2.5740000  10.0380000  -1.8110000  -4.2810000   9.9700000
  -2.9710000  -3.7650000  11.7160000  -2.4100000  -4.3860000  12.4110000
  -3.3330000  -2.8770000  12.2340000  -4.1670000  -4.5550000  11.2140000
  -5.0670000  -4.9860000  11.9410000  -4.1410000  -4.8530000   9.9460000
  -4.9030000  -5.3770000   9.5400000  -3.3610000  -4.5580000   9.3760000
   0.4220000  -2.8980000  10.0780000   0.8480000  -1.7910000   9.7650000
   1.2070000  -3.9470000   9.8720000   1.1140000  -4.7750000  10.4430000
   2.1780000  -3.9640000   8.7840000   2.8360000  -3.0970000   8.8320000
   3.0120000  -5.2100000   8.9280000   3.4830000  -5.1810000   9.9100000
   2.3410000  -6.0680000   8.8720000   4.0730000  -5.3330000   7.8650000
   3.7160000  -4.9300000   6.9180000   4.9800000  -4.8100000   8.1650000
   4.3690000  -6.8030000   7.7050000   3.5910000  -7.3930000   8.1910000
   4.4110000  -7.0580000   6.6460000   5.7120000  -7.1080000   8.3510000
   5.6790000  -6.8130000   9.4010000   5.9080000  -8.1770000   8.2820000
   6.7750000  -6.3740000   7.6740000   6.5940000  -5.3830000   7.7390000
   7.6600000  -6.5840000   8.1120000   6.8070000  -6.6480000   6.7030000
   1.4710000  -4.0410000   7.4250000   1.9010000  -3.5300000   6.4110000
   0.2380000  -4.5050000   7.4580000  -0.1750000  -4.7400000   8.3490000
  -0.5490000  -4.6640000   6.2890000  -0.0140000  -5.2440000   5.5360000
  -1.8100000  -5.4260000   6.6830000  -2.3620000  -4.8560000   7.4290000
  -2.4350000  -5.5750000   5.8020000  -1.5350000  -6.3960000   7.0980000
  -0.9870000  -3.3370000   5.6670000  -0.9820000  -3.2350000   4.4540000
  -0.8850000  -2.2060000   6.3360000  -0.4240000  -2.0990000   7.2270000
  -1.4390000  -1.0420000   5.7130000  -2.1190000  -1.3050000   4.9010000
  -2.1640000  -0.1660000   6.7150000  -2.6450000   0.6530000   6.1790000
  -3.2130000  -0.9550000   7.4780000  -2.7340000  -1.7740000   8.0140000
  -3.7170000  -0.3000000   8.1880000  -3.9440000  -1.3580000   6.7770000
  -1.1150000   0.4540000   7.6230000  -0.5540000  -0.3750000   8.0540000
  -0.4580000   1.0400000   6.9790000  -1.6560000   1.3490000   8.7520000
  -2.3100000   0.7640000   9.3970000  -0.8230000   1.7370000   9.3380000
  -2.2160000   2.1780000   8.3220000  -0.3620000  -0.2410000   5.1490000
  -0.5990000   0.9150000   4.8800000   0.8640000  -0.6470000   5.4210000
   1.0480000  -1.4490000   6.0060000   2.0050000   0.1320000   4.9300000
   1.7520000   1.1930000   4.9330000   3.2200000  -0.0780000   5.8110000
   3.3910000  -1.1530000   5.7460000   4.0880000   0.4520000   5.4160000
   3.0070000   0.3110000   7.2500000   2.0280000  -0.0340000   7.5820000
   4.0740000  -0.3220000   8.1010000   5.0550000   0.0220000   7.7710000
   3.9240000  -0.0440000   9.1420000   4.0210000  -1.4070000   8.0030000
   2.9540000   1.8290000   7.3890000   2.1300000   2.2200000   6.7900000
   2.7990000   2.0940000   8.4340000   3.8920000   2.2600000   7.0410000
   2.3740000  -0.1570000   3.4970000   2.7420000  -1.2990000   3.2430000
   2.5480000   0.9370000   2.6720000   2.4600000   1.8620000   3.0670000
   2.8910000   0.8180000   1.2530000   3.1750000  -0.2150000   1.0490000
   1.7390000   1.1970000   0.3320000   1.3310000   2.1530000   0.6620000
   2.0740000   1.2820000  -0.7020000   0.5860000   0.2110000   0.3340000
  -0.4420000   0.3620000   1.2510000  -0.4650000   1.2150000   1.9300000
  -1.4470000  -0.5840000   1.2960000  -2.2450000  -0.4580000   2.0290000
  -1.4590000  -1.6740000   0.4430000  -2.2460000  -2.4260000   0.5020000
  -0.4510000  -1.8010000  -0.4970000  -0.4620000  -2.6380000  -1.1930000
   0.5740000  -0.8640000  -0.5560000   1.3670000  -0.9690000  -1.2960000
   4.0150000   1.7360000   0.8700000   4.0930000   2.8440000   1.3530000
   5.1130000   1.1930000   0.3740000   5.2820000   0.1990000   0.3060000
   6.1500000   2.0890000  -0.0480000   6.0900000   3.0510000   0.4620000
   7.4400000   1.4340000   0.3190000   7.3740000   1.4280000   1.4070000
   7.4170000   0.4090000  -0.0520000   8.7310000   2.0920000  -0.1030000
   8.5950000   2.5380000  -1.0870000   9.1350000   3.1790000   0.8980000
   9.2710000   2.7320000   1.8830000  10.0680000   3.6410000   0.5780000
   8.3530000   3.9360000   0.9480000   9.7930000   1.0040000  -0.2730000
   9.4690000   0.2960000  -1.0340000  10.7350000   1.4590000  -0.5760000
   9.9320000   0.4810000   0.6730000   5.9920000   2.3360000  -1.5620000
   5.5850000   1.4370000  -2.3230000   5.7550000   3.6080000  -1.9270000
   5.6120000   4.6980000  -0.9780000   6.5920000   5.1320000  -0.7760000
   5.1870000   4.3150000  -0.0490000   4.6910000   5.6510000  -1.6750000
   4.9620000   6.6750000  -1.4180000   3.6640000   5.4600000  -1.3660000
   4.8660000   5.3900000  -3.1420000   5.6120000   6.1010000  -3.4950000
   3.9500000   5.5070000  -3.7200000   5.3910000   3.9880000  -3.2850000
   4.6410000   3.2880000  -3.6570000   6.5990000   3.9550000  -4.1880000
   7.5730000   4.6040000  -3.8870000   6.5210000   3.3540000  -5.3710000
   5.6550000   2.9730000  -5.7260000   7.6840000   3.3240000  -6.2240000
   8.4880000   3.9110000  -5.7790000   8.1620000   1.9110000  -6.3990000
   7.2740000   1.2820000  -6.4620000   8.7010000   1.8740000  -7.3440000
   9.0560000   1.4090000  -5.2890000  10.0150000   1.9270000  -5.2990000
   8.5810000   1.5450000  -4.3170000   9.3290000  -0.3420000  -5.5720000
   8.9690000  -0.8780000  -3.9260000   7.9470000  -0.5990000  -3.6690000
   9.0760000  -1.9600000  -3.8640000   9.6590000  -0.4030000  -3.2290000
   7.3470000   3.7910000  -7.6090000   6.7860000   2.9970000  -8.3850000
   7.9980000   4.8630000  -8.0560000   8.6520000   5.3860000  -7.4940000
   7.7310000   5.3200000  -9.4020000   6.6860000   5.6130000  -9.5000000
   8.6040000   6.5210000  -9.7130000   8.9570000   6.9440000  -8.7720000
   9.4580000   6.1840000 -10.3010000   7.8880000   7.5130000 -10.4420000
   8.4670000   8.2580000 -10.6220000   8.0020000   4.1800000 -10.4190000
   8.9690000   3.4350000 -10.1670000   7.2970000   4.0520000 -11.4170000
  11.9920000  -1.1930000  12.4430000  12.6230000  -0.4730000  12.5080000
  12.6930000  -1.4590000  11.4880000  13.2820000  -0.9430000  10.7290000
  11.2970000  -1.6970000  10.9170000  11.3940000  -2.3680000  10.0630000
  10.6880000  -0.4650000  10.4560000  10.5690000   0.2690000  11.1370000
  11.0170000   0.2820000   8.9970000  10.3620000  -2.3240000  11.9450000
  10.1480000  -1.5410000  12.6720000   9.2040000  -2.7200000  11.2230000
   8.4410000  -2.3020000  11.6020000  10.9950000  -3.5850000  12.5120000
  10.9460000  -4.3620000  11.7500000  12.3910000  -3.2880000  13.0360000
  12.3480000  -2.5890000  13.8710000  13.1930000  -2.6910000  11.9910000
  13.0320000  -4.6020000  13.4520000  14.1020000  -4.4210000  13.5630000
  12.6010000  -4.8830000  14.4130000  12.7450000  -5.5910000  12.4660000
  13.7170000  -7.0690000  12.3880000  10.2050000  -4.0410000  13.6090000
  10.3820000   1.5730000   8.9500000  10.4210000  -0.6010000   8.0350000
  12.4280000   0.4250000   8.7550000  13.0140000  -8.1690000  12.9860000
  14.9740000  -6.8300000  13.0530000  13.9540000  -7.3610000  10.9990000
  10.1390000  -5.4470000  13.6960000  11.0990000  -5.9830000  13.6120000
   9.2660000  -5.8430000  12.6620000   7.9220000  -5.5880000  13.0060000
   7.8730000  -4.5320000  13.3210000   7.0860000  -5.7850000  11.7510000
   5.9140000  -5.3760000  11.7960000   7.6060000  -6.3920000  10.7780000
   7.4990000  -6.6020000  14.0940000   6.7430000  -6.1480000  14.7500000
   8.7160000  -7.0690000  14.8710000   9.1950000  -7.8860000  14.3090000
   8.3090000  -7.5230000  16.1200000   7.6570000  -8.2380000  15.9920000
   9.5650000  -5.8620000  15.0590000   8.8970000  -5.1280000  15.5440000
  10.6010000  -6.2490000  15.9300000  11.1200000  -5.0220000  17.0800000
   6.9470000  -7.7460000  13.4360000  11.4430000  -5.6520000  18.3420000
   9.9930000  -4.1500000  17.2510000  12.2570000  -4.2780000  16.5640000
   6.0720000  -8.4470000  14.4370000   6.6940000  -8.4850000  15.3310000
   5.9360000  -9.8490000  13.9070000   5.2990000 -10.4060000  14.5940000
   7.2170000 -10.5210000  13.8320000   7.9270000 -10.0920000  13.2600000
   7.9480000 -11.3470000  15.0260000   5.2700000  -9.8310000  12.5620000
   5.9330000  -9.2650000  11.9070000   5.1290000 -11.1640000  12.1220000
   5.5720000 -11.2650000  11.2880000   3.9170000  -9.1520000  12.7370000
   3.3250000  -9.7470000  13.4320000   4.1300000  -7.7490000  13.2530000
   4.7750000  -7.1830000  12.5790000   4.7860000  -7.8510000  14.5090000
   2.8350000  -6.9570000  13.3550000   2.9370000  -6.0830000  12.7120000
   2.0340000  -7.5980000  12.9860000   2.5930000  -6.5520000  14.7040000
   1.6260000  -7.5900000  15.7780000   3.2490000  -9.0820000  11.4930000
   8.5010000 -10.5240000  16.0660000   8.9640000 -12.1440000  14.4150000
   6.9210000 -12.1910000  15.5810000   0.3330000  -7.7630000  15.1910000
   1.5020000  -6.9640000  17.0590000   2.2670000  -8.8700000  15.9350000
   1.8530000  -9.3180000  11.6030000   1.3550000  -8.5700000  12.2410000
   1.5580000 -10.6400000  12.0670000   1.9160000 -11.6230000  11.0870000
   2.9870000 -11.4660000  10.8600000   1.8930000 -12.9740000  11.7100000
   2.0910000 -13.9560000  11.0080000   1.8800000 -13.0020000  12.9230000
   1.0050000 -11.4940000   9.8750000   1.2400000 -12.2840000   9.1460000
   1.3040000 -10.1170000   9.2460000   0.6080000  -9.9610000   8.4070000
   2.6050000 -10.0520000   8.7700000   2.7610000 -10.8170000   8.1860000
   1.1320000  -9.0480000  10.2830000   1.6250000  -8.1600000   9.8440000
  -0.1860000  -8.8520000  10.5380000  -0.5840000  -7.1920000  10.6430000
  -0.3470000 -11.6390000  10.3230000  -1.9270000  -7.1140000  11.0630000
  -0.3910000  -6.6820000   9.3380000   0.2840000  -6.4390000  11.4710000
  -1.2030000 -12.5170000   9.7970000  -0.8480000 -12.5560000   8.7670000
  -2.6230000 -11.9540000   9.7830000  -3.2490000 -12.6410000   9.2140000
  -2.6810000 -10.6550000   9.1430000  -2.1160000  -9.9230000   9.5420000
  -2.4280000 -10.3240000   7.6250000  -3.1860000 -11.8050000  11.1810000
  -2.5720000 -11.0490000  11.6710000  -4.5280000 -11.3810000  11.1240000
  -4.6090000 -10.5360000  11.5510000  -3.1410000 -13.1070000  11.9220000
  -3.8470000 -13.7920000  11.4520000  -1.6850000 -13.5700000  11.8900000
  -1.0560000 -12.9030000  12.4800000  -1.2280000 -13.7320000  10.5510000
  -1.5500000 -14.8880000  12.5590000  -0.6650000 -15.3740000  12.1470000
  -1.4080000 -14.6980000  13.6220000  -2.7250000 -15.5860000  12.2740000
  -2.5210000 -17.2870000  12.2730000  -3.4730000 -12.7520000  13.2650000
  -2.4970000  -8.9230000   7.3760000  -3.5030000 -10.9920000   7.0310000
  -1.2270000 -10.8780000   7.1260000  -3.5530000 -17.8750000  11.5000000
  -2.6250000 -17.7230000  13.6200000  -1.1960000 -17.5640000  11.7900000
  -4.4700000 -13.5300000  13.9220000  -4.1870000 -14.5940000  13.9680000
  -5.7640000 -13.3880000  13.3520000  -6.4690000 -12.2360000  13.5740000
  -5.8820000 -11.3350000  13.3240000  -7.6920000 -12.1280000  12.9730000
  -8.4300000 -11.1740000  13.2560000  -8.1250000 -13.0650000  12.2640000
  -6.1100000 -11.3500000  14.5270000  -5.8270000 -10.4840000  13.9110000
  -5.0430000 -11.6510000  15.4630000  -5.4940000 -11.5750000  16.4640000
  -3.9560000 -10.8040000  15.3650000  -4.2770000  -9.8820000  15.4000000
  -4.5630000 -13.0770000  15.3640000  -3.5970000 -13.1870000  15.8880000
  -5.5540000 -13.8770000  15.9400000  -5.0650000 -14.9810000  17.1980000
  -7.2960000 -11.0870000  15.2810000  -4.0380000 -15.7940000  16.6460000
  -6.1650000 -15.8080000  17.5570000  -4.5880000 -14.1850000  18.2920000
  -7.6530000 -11.9100000  15.6190000
