# Supplementary material for: Benchmarking Water Models in Molecular Dynamics of Protein–Glycosaminoglycan Complexes
Source: J Chem Inf Model. 2024 Feb 27;64(5):1691–703. doi: 10.1021/acs.jcim.4c00030 (PMC10934818; doi:10.1021/acs.jcim.4c00030)
Supplement: Supplementary file 2 — ci4c00030_si_002.zip [file ci4c00030_si_002.zip › users2/anilas/Water_project/manuscript/JCIM/igb7/1BFC/top.top]

%VERSION  VERSION_STAMP = V0001.000  DATE = 06/28/23  10:08:51                  
%FLAG TITLE                                                                     
%FORMAT(20a4)                                                                   
default_name                                                                    
%FLAG POINTERS                                                                  
%FORMAT(10I8)                                                                   
    2171      18    1063    1134    2425    1546    4941    4485       0       0
   11994     131    1134    1546    4485      79     190     240      39       0
       0       0       0       0       0       0       0       0      28       0
       0
%FLAG ATOM_NAME                                                                 
%FORMAT(20a4)                                                                   
N   H2  H3  CD  HD2 HD3 CG  HG2 HG3 CB  HB2 HB3 CA  HA  C   O   N   H   CA  HA  
CB  HB2 HB3 CG  HG2 HG3 CD  HD2 HD3 CE  HE2 HE3 NZ  HZ1 HZ2 HZ3 C   O   N   H   
CA  HA  CB  HB2 HB3 CG  HG2 HG3 CD  HD2 HD3 NE  HE  CZ  NH1 HH11HH12NH2 HH21HH22
C   O   N   H   CA  HA  CB  HB2 HB3 CG  HG  CD1 HD11HD12HD13CD2 HD21HD22HD23C   
O   N   H   CA  HA  CB  HB2 HB3 CG  CD1 HD1 CE1 HE1 CZ  OH  HH  CE2 HE2 CD2 HD2 
C   O   N   H   CA  HA  CB  HB2 HB3 SG  HG  C   O   N   H   CA  HA  CB  HB2 HB3 
CG  HG2 HG3 CD  HD2 HD3 CE  HE2 HE3 NZ  HZ1 HZ2 HZ3 C   O   N   H   CA  HA  CB  
HB2 HB3 CG  OD1 ND2 HD21HD22C   O   N   H   CA  HA2 HA3 C   O   N   H   CA  HA2 
HA3 C   O   N   H   CA  HA  CB  HB2 HB3 CG  CD1 HD1 CE1 HE1 CZ  HZ  CE2 HE2 CD2 
HD2 C   O   N   H   CA  HA  CB  HB2 HB3 CG  CD1 HD1 CE1 HE1 CZ  HZ  CE2 HE2 CD2 
HD2 C   O   N   H   CA  HA  CB  HB2 HB3 CG  HG  CD1 HD11HD12HD13CD2 HD21HD22HD23
C   O   N   H   CA  HA  CB  HB2 HB3 CG  HG2 HG3 CD  HD2 HD3 NE  HE  CZ  NH1 HH11
HH12NH2 HH21HH22C   O   N   H   CA  HA  CB  HB  CG2 HG21HG22HG23CG1 HG12HG13CD1 
HD11HD12HD13C   O   N   H   CA  HA  CB  HB2 HB3 CG  ND1 CE1 HE1 NE2 HE2 CD2 HD2 
C   O   N   CD  HD2 HD3 CG  HG2 HG3 CB  HB2 HB3 CA  HA  C   O   N   H   CA  HA  
CB  HB2 HB3 CG  OD1 OD2 C   O   N   H   CA  HA2 HA3 C   O   N   H   CA  HA  CB  
HB2 HB3 CG  HG2 HG3 CD  HD2 HD3 NE  HE  CZ  NH1 HH11HH12NH2 HH21HH22C   O   N   
H   CA  HA  CB  HB  CG1 HG11HG12HG13CG2 HG21HG22HG23C   O   N   H   CA  HA  CB  
HB2 HB3 CG  OD1 OD2 C   O   N   H   CA  HA2 HA3 C   O   N   H   CA  HA  CB  HB  
CG1 HG11HG12HG13CG2 HG21HG22HG23C   O   N   H   CA  HA  CB  HB2 HB3 CG  HG2 HG3 
CD  HD2 HD3 NE  HE  CZ  NH1 HH11HH12NH2 HH21HH22C   O   N   H   CA  HA  CB  HB2 
HB3 CG  HG2 HG3 CD  OE1 OE2 C   O   N   H   CA  HA  CB  HB2 HB3 CG  HG2 HG3 CD  
HD2 HD3 CE  HE2 HE3 NZ  HZ1 HZ2 HZ3 C   O   N   H   CA  HA  CB  HB2 HB3 OG  HG  
C   O   N   H   CA  HA  CB  HB2 HB3 CG  OD1 OD2 C   O   N   CD  HD2 HD3 CG  HG2 
HG3 CB  HB2 HB3 CA  HA  C   O   N   H   CA  HA  CB  HB2 HB3 CG  ND1 CE1 HE1 NE2 
HE2 CD2 HD2 C   O   N   H   CA  HA  CB  HB  CG2 HG21HG22HG23CG1 HG12HG13CD1 HD11
HD12HD13C   O   N   H   CA  HA  CB  HB2 HB3 CG  HG2 HG3 CD  HD2 HD3 CE  HE2 HE3 
NZ  HZ1 HZ2 HZ3 C   O   N   H   CA  HA  CB  HB2 HB3 CG  HG  CD1 HD11HD12HD13CD2 
HD21HD22HD23C   O   N   H   CA  HA  CB  HB2 HB3 CG  HG2 HG3 CD  OE1 NE2 HE21HE22
C   O   N   H   CA  HA  CB  HB2 HB3 CG  HG  CD1 HD11HD12HD13CD2 HD21HD22HD23C   
O   N   H   CA  HA  CB  HB2 HB3 CG  HG2 HG3 CD  OE1 NE2 HE21HE22C   O   N   H   
CA  HA  CB  HB1 HB2 HB3 C   O   N   H   CA  HA  CB  HB2 HB3 CG  HG2 HG3 CD  OE1 
OE2 C   O   N   H   CA  HA  CB  HB2 HB3 CG  HG2 HG3 CD  OE1 OE2 C   O   N   H   
CA  HA  CB  HB2 HB3 CG  HG2 HG3 CD  HD2 HD3 NE  HE  CZ  NH1 HH11HH12NH2 HH21HH22
C   O   N   H   CA  HA2 HA3 C   O   N   H   CA  HA  CB  HB  CG1 HG11HG12HG13CG2 
HG21HG22HG23C   O   N   H   CA  HA  CB  HB  CG1 HG11HG12HG13CG2 HG21HG22HG23C   
O   N   H   CA  HA  CB  HB2 HB3 OG  HG  C   O   N   H   CA  HA  CB  HB  CG2 HG21
HG22HG23CG1 HG12HG13CD1 HD11HD12HD13C   O   N   H   CA  HA  CB  HB2 HB3 CG  HG2 
HG3 CD  HD2 HD3 CE  HE2 HE3 NZ  HZ1 HZ2 HZ3 C   O   N   H   CA  HA2 HA3 C   O   
N   H   CA  HA  CB  HB  CG1 HG11HG12HG13CG2 HG21HG22HG23C   O   N   H   CA  HA  
CB  HB2 HB3 OG  HG  C   O   N   H   CA  HA  CB  HB1 HB2 HB3 C   O   N   H   CA  
HA  CB  HB2 HB3 CG  OD1 ND2 HD21HD22C   O   N   H   CA  HA  CB  HB2 HB3 CG  HG2 
HG3 CD  HD2 HD3 NE  HE  CZ  NH1 HH11HH12NH2 HH21HH22C   O   N   H   CA  HA  CB  
HB2 HB3 CG  CD1 HD1 CE1 HE1 CZ  OH  HH  CE2 HE2 CD2 HD2 C   O   N   H   CA  HA  
CB  HB2 HB3 CG  HG  CD1 HD11HD12HD13CD2 HD21HD22HD23C   O   N   H   CA  HA  CB  
HB1 HB2 HB3 C   O   N   H   CA  HA  CB  HB2 HB3 CG  HG2 HG3 SD  CE  HE1 HE2 HE3 
C   O   N   H   CA  HA  CB  HB2 HB3 CG  HG2 HG3 CD  HD2 HD3 CE  HE2 HE3 NZ  HZ1 
HZ2 HZ3 C   O   N   H   CA  HA  CB  HB2 HB3 CG  HG2 HG3 CD  OE1 OE2 C   O   N   
H   CA  HA  CB  HB2 HB3 CG  OD1 OD2 C   O   N   H   CA  HA2 HA3 C   O   N   H   
CA  HA  CB  HB2 HB3 CG  HG2 HG3 CD  HD2 HD3 NE  HE  CZ  NH1 HH11HH12NH2 HH21HH22
C   O   N   H   CA  HA  CB  HB2 HB3 CG  HG  CD1 HD11HD12HD13CD2 HD21HD22HD23C   
O   N   H   CA  HA  CB  HB2 HB3 CG  HG  CD1 HD11HD12HD13CD2 HD21HD22HD23C   O   
N   H   CA  HA  CB  HB1 HB2 HB3 C   O   N   H   CA  HA  CB  HB2 HB3 OG  HG  C   
O   N   H   CA  HA  CB  HB2 HB3 CG  HG2 HG3 CD  HD2 HD3 CE  HE2 HE3 NZ  HZ1 HZ2 
HZ3 C   O   N   H   CA  HA  CB  HB2 HB3 OG  HG  C   O   N   H   CA  HA  CB  HB  
CG1 HG11HG12HG13CG2 HG21HG22HG23C   O   N   H   CA  HA  CB  HB  CG2 HG21HG22HG23
OG1 HG1 C   O   N   H   CA  HA  CB  HB2 HB3 CG  OD1 OD2 C   O   N   H   CA  HA  
CB  HB2 HB3 CG  HG2 HG3 CD  OE1 OE2 C   O   N   H   CA  HA  CB  HB2 HB3 SG  HG  
C   O   N   H   CA  HA  CB  HB2 HB3 CG  CD1 HD1 CE1 HE1 CZ  HZ  CE2 HE2 CD2 HD2 
C   O   N   H   CA  HA  CB  HB2 HB3 CG  CD1 HD1 CE1 HE1 CZ  HZ  CE2 HE2 CD2 HD2 
C   O   N   H   CA  HA  CB  HB2 HB3 CG  CD1 HD1 CE1 HE1 CZ  HZ  CE2 HE2 CD2 HD2 
C   O   N   H   CA  HA  CB  HB2 HB3 CG  HG2 HG3 CD  OE1 OE2 C   O   N   H   CA  
HA  CB  HB2 HB3 CG  HG2 HG3 CD  HD2 HD3 NE  HE  CZ  NH1 HH11HH12NH2 HH21HH22C   
O   N   H   CA  HA  CB  HB2 HB3 CG  HG  CD1 HD11HD12HD13CD2 HD21HD22HD23C   O   
N   H   CA  HA  CB  HB2 HB3 CG  HG2 HG3 CD  OE1 OE2 C   O   N   H   CA  HA  CB  
HB2 HB3 OG  HG  C   O   N   H   CA  HA  CB  HB2 HB3 CG  OD1 ND2 HD21HD22C   O   
N   H   CA  HA  CB  HB2 HB3 CG  OD1 ND2 HD21HD22C   O   N   H   CA  HA  CB  HB2 
HB3 CG  CD1 HD1 CE1 HE1 CZ  OH  HH  CE2 HE2 CD2 HD2 C   O   N   H   CA  HA  CB  
HB2 HB3 CG  OD1 ND2 HD21HD22C   O   N   H   CA  HA  CB  HB  CG2 HG21HG22HG23OG1 
HG1 C   O   N   H   CA  HA  CB  HB2 HB3 CG  CD1 HD1 CE1 HE1 CZ  OH  HH  CE2 HE2 
CD2 HD2 C   O   N   H   CA  HA  CB  HB2 HB3 CG  HG2 HG3 CD  HD2 HD3 NE  HE  CZ  
NH1 HH11HH12NH2 HH21HH22C   O   N   H   CA  HA  CB  HB2 HB3 OG  HG  C   O   N   
H   CA  HA  CB  HB2 HB3 CG  HG2 HG3 CD  HD2 HD3 NE  HE  CZ  NH1 HH11HH12NH2 HH21
HH22C   O   N   H   CA  HA  CB  HB2 HB3 CG  HG2 HG3 CD  HD2 HD3 CE  HE2 HE3 NZ  
HZ1 HZ2 HZ3 C   O   N   H   CA  HA  CB  HB2 HB3 CG  CD1 HD1 CE1 HE1 CZ  OH  HH  
CE2 HE2 CD2 HD2 C   O   N   H   CA  HA  CB  HB  CG2 HG21HG22HG23OG1 HG1 C   O   
N   H   CA  HA  CB  HB2 HB3 OG  HG  C   O   N   H   CA  HA  CB  HB2 HB3 CG  CD1 
HD1 NE1 HE1 CE2 CZ2 HZ2 CH2 HH2 CZ3 HZ3 CE3 HE3 CD2 C   O   N   H   CA  HA  CB  
HB2 HB3 CG  CD1 HD1 CE1 HE1 CZ  OH  HH  CE2 HE2 CD2 HD2 C   O   N   H   CA  HA  
CB  HB  CG1 HG11HG12HG13CG2 HG21HG22HG23C   O   N   H   CA  HA  CB  HB1 HB2 HB3 
C   O   N   H   CA  HA  CB  HB2 HB3 CG  HG  CD1 HD11HD12HD13CD2 HD21HD22HD23C   
O   N   H   CA  HA  CB  HB2 HB3 CG  HG2 HG3 CD  HD2 HD3 CE  HE2 HE3 NZ  HZ1 HZ2 
HZ3 C   O   N   H   CA  HA  CB  HB2 HB3 CG  HG2 HG3 CD  HD2 HD3 NE  HE  CZ  NH1 
HH11HH12NH2 HH21HH22C   O   N   H   CA  HA  CB  HB  CG2 HG21HG22HG23OG1 HG1 C   
O   N   H   CA  HA2 HA3 C   O   N   H   CA  HA  CB  HB2 HB3 CG  HG2 HG3 CD  OE1 
NE2 HE21HE22C   O   N   H   CA  HA  CB  HB2 HB3 CG  CD1 HD1 CE1 HE1 CZ  OH  HH  
CE2 HE2 CD2 HD2 C   O   N   H   CA  HA  CB  HB2 HB3 CG  HG2 HG3 CD  HD2 HD3 CE  
HE2 HE3 NZ  HZ1 HZ2 HZ3 C   O   N   H   CA  HA  CB  HB2 HB3 CG  HG  CD1 HD11HD12
HD13CD2 HD21HD22HD23C   O   N   H   CA  HA2 HA3 C   O   N   H   CA  HA  CB  HB2 
HB3 OG  HG  C   O   N   H   CA  HA  CB  HB2 HB3 CG  HG2 HG3 CD  HD2 HD3 CE  HE2 
HE3 NZ  HZ1 HZ2 HZ3 C   O   N   H   CA  HA  CB  HB  CG2 HG21HG22HG23OG1 HG1 C   
O   N   H   CA  HA2 HA3 C   O   N   CD  HD2 HD3 CG  HG2 HG3 CB  HB2 HB3 CA  HA  
C   O   N   H   CA  HA2 HA3 C   O   N   H   CA  HA  CB  HB2 HB3 CG  HG2 HG3 CD  
OE1 NE2 HE21HE22C   O   N   H   CA  HA  CB  HB2 HB3 CG  HG2 HG3 CD  HD2 HD3 CE  
HE2 HE3 NZ  HZ1 HZ2 HZ3 C   O   N   H   CA  HA  CB  HB1 HB2 HB3 C   O   N   H   
CA  HA  CB  HB  CG2 HG21HG22HG23CG1 HG12HG13CD1 HD11HD12HD13C   O   N   H   CA  
HA  CB  HB2 HB3 CG  HG  CD1 HD11HD12HD13CD2 HD21HD22HD23C   O   N   H   CA  HA  
CB  HB2 HB3 CG  CD1 HD1 CE1 HE1 CZ  HZ  CE2 HE2 CD2 HD2 C   O   N   H   CA  HA  
CB  HB2 HB3 CG  HG  CD1 HD11HD12HD13CD2 HD21HD22HD23C   O   N   CD  HD2 HD3 CG  
HG2 HG3 CB  HB2 HB3 CA  HA  C   O   N   H   CA  HA  CB  HB2 HB3 CG  HG2 HG3 SD  
CE  HE1 HE2 HE3 C   O   N   H   CA  HA  CB  HB2 HB3 OG  HG  C   O   OXT HO1 O1  
C1  H1  C2  H2  N2  H2N S1  C3  H3  O3  H3O C4  H4  C5  H5  O5  C6  H61 H62 O6  
S2  O4  O1S O2S O3S O4S O5S O6S C1  H1  O5  C5  H5  C6  O6A O6B C4  H4  C3  H3  
O3  H3O C2  H2  O2  S   O4  O1S O2S O3S C1  H1  C2  H2  N2  H2N S1  C3  H3  O3  
H3O C4  H4  C5  H5  O5  C6  H61 H62 O6  S2  O4  O1S O2S O3S O4S O5S O6S C1  H1  
O5  C5  H5  C6  O6A O6B C4  H4  C3  H3  O3  H3O C2  H2  O2  S   O4  O1S O2S O3S 
C1  H1  C2  H2  N2  H2N S1  C3  H3  O3  H3O C4  H4  C5  H5  O5  C6  H61 H62 O6  
S2  O4  O1S O2S O3S O4S O5S O6S C1  H1  O5  C5  H5  C6  O6A O6B C4  H4  C3  H3  
O3  H3O C2  H2  O2  S   O4  O1S O2S O3S H4O 
%FLAG CHARGE                                                                    
%FORMAT(5E16.8)                                                                 
 -3.68090460E+00  5.68535760E+00  5.68535760E+00 -2.18667600E-01  1.82223000E+00
  1.82223000E+00 -2.20489830E+00  1.82223000E+00  1.82223000E+00 -2.09556450E+00
  1.82223000E+00  1.82223000E+00  1.82223000E+00  1.82223000E+00  9.58492980E+00
 -9.11115000E+00 -6.33953817E+00  5.00566581E+00 -4.37335200E+00  2.59849998E+00
 -1.71289620E-01  6.59647260E-01  6.59647260E-01  3.40757010E-01  1.87689690E-01
  1.87689690E-01 -8.72848170E-01  1.13160483E+00  1.13160483E+00 -2.60578890E-01
  2.06823105E+00  2.06823105E+00 -7.02287442E+00  6.19558200E+00  6.19558200E+00
  6.19558200E+00  1.33769904E+01 -1.07402236E+01 -6.33953817E+00  5.00566581E+00
 -4.80522051E+00  2.84267880E+00 -1.27556100E-02  5.95869210E-01  5.95869210E-01
  7.10669700E-01  5.19335550E-01  5.19335550E-01  8.85603780E-01  1.25187201E+00
  1.25187201E+00 -9.64870785E+00  6.29762688E+00  1.47163295E+01 -1.57203782E+01
  8.15994594E+00  8.15994594E+00 -1.57203782E+01  8.15994594E+00  8.15994594E+00
  1.33769904E+01 -1.07402236E+01 -7.57501011E+00  4.95464337E+00 -9.43915140E-01
  1.68009606E+00 -2.00809746E+00  8.32759110E-01  8.32759110E-01  6.43429413E+00
 -6.57825030E-01 -7.50940983E+00  1.82223000E+00  1.82223000E+00  1.82223000E+00
 -7.50940983E+00  1.82223000E+00  1.82223000E+00  1.82223000E+00  1.08841798E+01
 -1.03484442E+01 -7.57501011E+00  4.95464337E+00 -2.55112200E-02  1.59627348E+00
 -2.76978960E-01  5.37557850E-01  5.37557850E-01 -2.00445300E-02 -3.47317038E+00
  3.09596877E+00 -4.26584043E+00  3.01761288E+00  5.87851398E+00 -1.01662212E+01
  7.27434216E+00 -4.26584043E+00  3.01761288E+00 -3.47317038E+00  3.09596877E+00
  1.08841798E+01 -1.03484442E+01 -7.57501011E+00  4.95464337E+00  3.88134990E-01
  2.04818652E+00 -2.24316513E+00  2.02631976E+00  2.02631976E+00 -5.68353537E+00
  3.52237059E+00  1.08841798E+01 -1.03484442E+01 -6.33953817E+00  5.00566581E+00
 -4.37335200E+00  2.59849998E+00 -1.71289620E-01  6.59647260E-01  6.59647260E-01
  3.40757010E-01  1.87689690E-01  1.87689690E-01 -8.72848170E-01  1.13160483E+00
  1.13160483E+00 -2.60578890E-01  2.06823105E+00  2.06823105E+00 -7.02287442E+00
  6.19558200E+00  6.19558200E+00  6.19558200E+00  1.33769904E+01 -1.07402236E+01
 -7.57501011E+00  4.95464337E+00  2.60578890E-01  1.90969704E+00 -3.71917143E+00
  1.45231731E+00  1.45231731E+00  1.29924999E+01 -1.08076461E+01 -1.67481159E+01
  7.64607708E+00  7.64607708E+00  1.08841798E+01 -1.03484442E+01 -7.57501011E+00
  4.95464337E+00 -4.59201960E-01  1.27191654E+00  1.27191654E+00  1.08841798E+01
 -1.03484442E+01 -7.57501011E+00  4.95464337E+00 -4.59201960E-01  1.27191654E+00
  1.27191654E+00  1.08841798E+01 -1.03484442E+01 -7.57501011E+00  4.95464337E+00
 -4.37335200E-02  1.78214094E+00 -6.25024890E-01  5.37557850E-01  5.37557850E-01
  2.15023140E-01 -2.28872088E+00  2.42356590E+00 -3.10507992E+00  2.60578890E+00
 -1.95343056E+00  2.36343231E+00 -3.10507992E+00  2.60578890E+00 -2.28872088E+00
  2.42356590E+00  1.08841798E+01 -1.03484442E+01 -7.57501011E+00  4.95464337E+00
 -4.37335200E-02  1.78214094E+00 -6.25024890E-01  5.37557850E-01  5.37557850E-01
  2.15023140E-01 -2.28872088E+00  2.42356590E+00 -3.10507992E+00  2.60578890E+00
 -1.95343056E+00  2.36343231E+00 -3.10507992E+00  2.60578890E+00 -2.28872088E+00
  2.42356590E+00  1.08841798E+01 -1.03484442E+01 -7.57501011E+00  4.95464337E+00
 -9.43915140E-01  1.68009606E+00 -2.00809746E+00  8.32759110E-01  8.32759110E-01
  6.43429413E+00 -6.57825030E-01 -7.50940983E+00  1.82223000E+00  1.82223000E+00
  1.82223000E+00 -7.50940983E+00  1.82223000E+00  1.82223000E+00  1.82223000E+00
  1.08841798E+01 -1.03484442E+01 -6.33953817E+00  5.00566581E+00 -4.80522051E+00
  2.84267880E+00 -1.27556100E-02  5.95869210E-01  5.95869210E-01  7.10669700E-01
  5.19335550E-01  5.19335550E-01  8.85603780E-01  1.25187201E+00  1.25187201E+00
 -9.64870785E+00  6.29762688E+00  1.47163295E+01 -1.57203782E+01  8.15994594E+00
  8.15994594E+00 -1.57203782E+01  8.15994594E+00  8.15994594E+00  1.33769904E+01
 -1.07402236E+01 -7.57501011E+00  4.95464337E+00 -1.08787131E+00  1.58351787E+00
  2.37436569E+00  3.40757010E-01 -5.83842492E+00  1.60720686E+00  1.60720686E+00
  1.60720686E+00 -7.83558900E-01  4.30046280E-01  4.30046280E-01 -1.20267180E+00
  3.38934780E-01  3.38934780E-01  3.38934780E-01  1.08841798E+01 -1.03484442E+01
 -7.57501011E+00  4.95464337E+00 -1.05871563E+00  2.47823280E+00 -1.34845020E-01
  6.68758410E-01  6.68758410E-01  3.40392564E+00 -9.89835336E+00  2.97934605E+00
  2.61490005E+00 -5.09313285E+00  6.08442597E+00 -4.02166161E+00  3.39299226E+00
  1.08841798E+01 -1.03484442E+01 -4.64304204E+00  3.49868160E-01  7.12491930E-01
  7.12491930E-01  3.44401470E-01  3.88134990E-01  3.88134990E-01 -1.27556100E-01
  4.61024190E-01  4.61024190E-01 -4.84713180E-01  1.16804943E+00  1.07438681E+01
 -1.04741780E+01 -9.40817349E+00  5.35006728E+00  6.94269630E-01  1.60356240E+00
 -5.52135690E-01 -2.22312060E-01 -2.22312060E-01  1.45669066E+01 -1.46033512E+01
 -1.46033512E+01  9.77808618E+00 -1.06035564E+01 -7.57501011E+00  4.95464337E+00
 -4.59201960E-01  1.27191654E+00  1.27191654E+00  1.08841798E+01 -1.03484442E+01
 -6.33953817E+00  5.00566581E+00 -4.80522051E+00  2.84267880E+00 -1.27556100E-02
  5.95869210E-01  5.95869210E-01  7.10669700E-01  5.19335550E-01  5.19335550E-01
  8.85603780E-01  1.25187201E+00  1.25187201E+00 -9.64870785E+00  6.29762688E+00
  1.47163295E+01 -1.57203782E+01  8.15994594E+00  8.15994594E+00 -1.57203782E+01
  8.15994594E+00  8.15994594E+00  1.33769904E+01 -1.07402236E+01 -7.57501011E+00
  4.95464337E+00 -1.59445125E+00  1.76574087E+00  5.43935655E+00 -5.41202310E-01
 -5.81655816E+00  1.44138393E+00  1.44138393E+00  1.44138393E+00 -5.81655816E+00
  1.44138393E+00  1.44138393E+00  1.44138393E+00  1.08841798E+01 -1.03484442E+01
 -9.40817349E+00  5.35006728E+00  6.94269630E-01  1.60356240E+00 -5.52135690E-01
 -2.22312060E-01 -2.22312060E-01  1.45669066E+01 -1.46033512E+01 -1.46033512E+01
  9.77808618E+00 -1.06035564E+01 -7.57501011E+00  4.95464337E+00 -4.59201960E-01
  1.27191654E+00  1.27191654E+00  1.08841798E+01 -1.03484442E+01 -7.57501011E+00
  4.95464337E+00 -1.59445125E+00  1.76574087E+00  5.43935655E+00 -5.41202310E-01
 -5.81655816E+00  1.44138393E+00  1.44138393E+00  1.44138393E+00 -5.81655816E+00
  1.44138393E+00  1.44138393E+00  1.44138393E+00  1.08841798E+01 -1.03484442E+01
 -6.33953817E+00  5.00566581E+00 -4.80522051E+00  2.84267880E+00 -1.27556100E-02
  5.95869210E-01  5.95869210E-01  7.10669700E-01  5.19335550E-01  5.19335550E-01
  8.85603780E-01  1.25187201E+00  1.25187201E+00 -9.64870785E+00  6.29762688E+00
  1.47163295E+01 -1.57203782E+01  8.15994594E+00  8.15994594E+00 -1.57203782E+01
  8.15994594E+00  8.15994594E+00  1.33769904E+01 -1.07402236E+01 -9.40817349E+00
  5.35006728E+00  7.23425310E-01  2.01356415E+00  1.02044880E+00 -3.15245790E-01
 -3.15245790E-01  2.47823280E-01 -7.74447750E-01 -7.74447750E-01  1.46762404E+01
 -1.49204192E+01 -1.49204192E+01  9.77808618E+00 -1.06035564E+01 -6.33953817E+00
  5.00566581E+00 -4.37335200E+00  2.59849998E+00 -1.71289620E-01  6.59647260E-01
  6.59647260E-01  3.40757010E-01  1.87689690E-01  1.87689690E-01 -8.72848170E-01
  1.13160483E+00  1.13160483E+00 -2.60578890E-01  2.06823105E+00  2.06823105E+00
 -7.02287442E+00  6.19558200E+00  6.19558200E+00  6.19558200E+00  1.33769904E+01
 -1.07402236E+01 -7.57501011E+00  4.95464337E+00 -4.53735270E-01  1.53613989E+00
  3.85766091E+00  6.41424960E-01  6.41424960E-01 -1.19283176E+01  7.79003325E+00
  1.08841798E+01 -1.03484442E+01 -9.40817349E+00  5.35006728E+00  6.94269630E-01
  1.60356240E+00 -5.52135690E-01 -2.22312060E-01 -2.22312060E-01  1.45669066E+01
 -1.46033512E+01 -1.46033512E+01  9.77808618E+00 -1.06035564E+01 -4.64304204E+00
  3.49868160E-01  7.12491930E-01  7.12491930E-01  3.44401470E-01  3.88134990E-01
  3.88134990E-01 -1.27556100E-01  4.61024190E-01  4.61024190E-01 -4.84713180E-01
  1.16804943E+00  1.07438681E+01 -1.04741780E+01 -7.57501011E+00  4.95464337E+00
 -1.05871563E+00  2.47823280E+00 -1.34845020E-01  6.68758410E-01  6.68758410E-01
  3.40392564E+00 -9.89835336E+00  2.97934605E+00  2.61490005E+00 -5.09313285E+00
  6.08442597E+00 -4.02166161E+00  3.39299226E+00  1.08841798E+01 -1.03484442E+01
 -7.57501011E+00  4.95464337E+00 -1.08787131E+00  1.58351787E+00  2.37436569E+00
  3.40757010E-01 -5.83842492E+00  1.60720686E+00  1.60720686E+00  1.60720686E+00
 -7.83558900E-01  4.30046280E-01  4.30046280E-01 -1.20267180E+00  3.38934780E-01
  3.38934780E-01  3.38934780E-01  1.08841798E+01 -1.03484442E+01 -6.33953817E+00
  5.00566581E+00 -4.37335200E+00  2.59849998E+00 -1.71289620E-01  6.59647260E-01
  6.59647260E-01  3.40757010E-01  1.87689690E-01  1.87689690E-01 -8.72848170E-01
  1.13160483E+00  1.13160483E+00 -2.60578890E-01  2.06823105E+00  2.06823105E+00
 -7.02287442E+00  6.19558200E+00  6.19558200E+00  6.19558200E+00  1.33769904E+01
 -1.07402236E+01 -7.57501011E+00  4.95464337E+00 -9.43915140E-01  1.68009606E+00
 -2.00809746E+00  8.32759110E-01  8.32759110E-01  6.43429413E+00 -6.57825030E-01
 -7.50940983E+00  1.82223000E+00  1.82223000E+00  1.82223000E+00 -7.50940983E+00
  1.82223000E+00  1.82223000E+00  1.82223000E+00  1.08841798E+01 -1.03484442E+01
 -7.57501011E+00  4.95464337E+00 -5.64891300E-02  1.54889550E+00 -6.56002800E-02
  3.11601330E-01  3.11601330E-01 -1.17533835E+00  6.41424960E-01  6.41424960E-01
  1.26663207E+01 -1.10900918E+01 -1.71417176E+01  7.74629973E+00  7.74629973E+00
  1.08841798E+01 -1.03484442E+01 -7.57501011E+00  4.95464337E+00 -9.43915140E-01
  1.68009606E+00 -2.00809746E+00  8.32759110E-01  8.32759110E-01  6.43429413E+00
 -6.57825030E-01 -7.50940983E+00  1.82223000E+00  1.82223000E+00  1.82223000E+00
 -7.50940983E+00  1.82223000E+00  1.82223000E+00  1.82223000E+00  1.08841798E+01
 -1.03484442E+01 -7.57501011E+00  4.95464337E+00 -5.64891300E-02  1.54889550E+00
 -6.56002800E-02  3.11601330E-01  3.11601330E-01 -1.17533835E+00  6.41424960E-01
  6.41424960E-01  1.26663207E+01 -1.10900918E+01 -1.71417176E+01  7.74629973E+00
  7.74629973E+00  1.08841798E+01 -1.03484442E+01 -7.57501011E+00  4.95464337E+00
  6.14091510E-01  1.49969529E+00 -3.32556975E+00  1.09880469E+00  1.09880469E+00
  1.09880469E+00  1.08841798E+01 -1.03484442E+01 -9.40817349E+00  5.35006728E+00
  7.23425310E-01  2.01356415E+00  1.02044880E+00 -3.15245790E-01 -3.15245790E-01
  2.47823280E-01 -7.74447750E-01 -7.74447750E-01  1.46762404E+01 -1.49204192E+01
 -1.49204192E+01  9.77808618E+00 -1.06035564E+01 -9.40817349E+00  5.35006728E+00
  7.23425310E-01  2.01356415E+00  1.02044880E+00 -3.15245790E-01 -3.15245790E-01
  2.47823280E-01 -7.74447750E-01 -7.74447750E-01  1.46762404E+01 -1.49204192E+01
 -1.49204192E+01  9.77808618E+00 -1.06035564E+01 -6.33953817E+00  5.00566581E+00
 -4.80522051E+00  2.84267880E+00 -1.27556100E-02  5.95869210E-01  5.95869210E-01
  7.10669700E-01  5.19335550E-01  5.19335550E-01  8.85603780E-01  1.25187201E+00
  1.25187201E+00 -9.64870785E+00  6.29762688E+00  1.47163295E+01 -1.57203782E+01
  8.15994594E+00  8.15994594E+00 -1.57203782E+01  8.15994594E+00  8.15994594E+00
  1.33769904E+01 -1.07402236E+01 -7.57501011E+00  4.95464337E+00 -4.59201960E-01
  1.27191654E+00  1.27191654E+00  1.08841798E+01 -1.03484442E+01 -7.57501011E+00
  4.95464337E+00 -1.59445125E+00  1.76574087E+00  5.43935655E+00 -5.41202310E-01
 -5.81655816E+00  1.44138393E+00  1.44138393E+00  1.44138393E+00 -5.81655816E+00
  1.44138393E+00  1.44138393E+00  1.44138393E+00  1.08841798E+01 -1.03484442E+01
 -7.57501011E+00  4.95464337E+00 -1.59445125E+00  1.76574087E+00  5.43935655E+00
 -5.41202310E-01 -5.81655816E+00  1.44138393E+00  1.44138393E+00  1.44138393E+00
 -5.81655816E+00  1.44138393E+00  1.44138393E+00  1.44138393E+00  1.08841798E+01
 -1.03484442E+01 -7.57501011E+00  4.95464337E+00 -4.53735270E-01  1.53613989E+00
  3.85766091E+00  6.41424960E-01  6.41424960E-01 -1.19283176E+01  7.79003325E+00
  1.08841798E+01 -1.03484442E+01 -7.57501011E+00  4.95464337E+00 -1.08787131E+00
  1.58351787E+00  2.37436569E+00  3.40757010E-01 -5.83842492E+00  1.60720686E+00
  1.60720686E+00  1.60720686E+00 -7.83558900E-01  4.30046280E-01  4.30046280E-01
 -1.20267180E+00  3.38934780E-01  3.38934780E-01  3.38934780E-01  1.08841798E+01
 -1.03484442E+01 -6.33953817E+00  5.00566581E+00 -4.37335200E+00  2.59849998E+00
 -1.71289620E-01  6.59647260E-01  6.59647260E-01  3.40757010E-01  1.87689690E-01
  1.87689690E-01 -8.72848170E-01  1.13160483E+00  1.13160483E+00 -2.60578890E-01
  2.06823105E+00  2.06823105E+00 -7.02287442E+00  6.19558200E+00  6.19558200E+00
  6.19558200E+00  1.33769904E+01 -1.07402236E+01 -7.57501011E+00  4.95464337E+00
 -4.59201960E-01  1.27191654E+00  1.27191654E+00  1.08841798E+01 -1.03484442E+01
 -7.57501011E+00  4.95464337E+00 -1.59445125E+00  1.76574087E+00  5.43935655E+00
 -5.41202310E-01 -5.81655816E+00  1.44138393E+00  1.44138393E+00  1.44138393E+00
 -5.81655816E+00  1.44138393E+00  1.44138393E+00  1.44138393E+00  1.08841798E+01
 -1.03484442E+01 -7.57501011E+00  4.95464337E+00 -4.53735270E-01  1.53613989E+00
  3.85766091E+00  6.41424960E-01  6.41424960E-01 -1.19283176E+01  7.79003325E+00
  1.08841798E+01 -1.03484442E+01 -7.57501011E+00  4.95464337E+00  6.14091510E-01
  1.49969529E+00 -3.32556975E+00  1.09880469E+00  1.09880469E+00  1.09880469E+00
  1.08841798E+01 -1.03484442E+01 -7.57501011E+00  4.95464337E+00  2.60578890E-01
  1.90969704E+00 -3.71917143E+00  1.45231731E+00  1.45231731E+00  1.29924999E+01
 -1.08076461E+01 -1.67481159E+01  7.64607708E+00  7.64607708E+00  1.08841798E+01
 -1.03484442E+01 -6.33953817E+00  5.00566581E+00 -4.80522051E+00  2.84267880E+00
 -1.27556100E-02  5.95869210E-01  5.95869210E-01  7.10669700E-01  5.19335550E-01
  5.19335550E-01  8.85603780E-01  1.25187201E+00  1.25187201E+00 -9.64870785E+00
  6.29762688E+00  1.47163295E+01 -1.57203782E+01  8.15994594E+00  8.15994594E+00
 -1.57203782E+01  8.15994594E+00  8.15994594E+00  1.33769904E+01 -1.07402236E+01
 -7.57501011E+00  4.95464337E+00 -2.55112200E-02  1.59627348E+00 -2.76978960E-01
  5.37557850E-01  5.37557850E-01 -2.00445300E-02 -3.47317038E+00  3.09596877E+00
 -4.26584043E+00  3.01761288E+00  5.87851398E+00 -1.01662212E+01  7.27434216E+00
 -4.26584043E+00  3.01761288E+00 -3.47317038E+00  3.09596877E+00  1.08841798E+01
 -1.03484442E+01 -7.57501011E+00  4.95464337E+00 -9.43915140E-01  1.68009606E+00
 -2.00809746E+00  8.32759110E-01  8.32759110E-01  6.43429413E+00 -6.57825030E-01
 -7.50940983E+00  1.82223000E+00  1.82223000E+00  1.82223000E+00 -7.50940983E+00
  1.82223000E+00  1.82223000E+00  1.82223000E+00  1.08841798E+01 -1.03484442E+01
 -7.57501011E+00  4.95464337E+00  6.14091510E-01  1.49969529E+00 -3.32556975E+00
  1.09880469E+00  1.09880469E+00  1.09880469E+00  1.08841798E+01 -1.03484442E+01
 -7.57501011E+00  4.95464337E+00 -4.31868510E-01  1.60356240E+00  6.23202660E-01
  4.39157430E-01  4.39157430E-01  3.28001400E-02  8.01781200E-01  8.01781200E-01
 -4.98744351E+00 -9.76715280E-01  1.24640532E+00  1.24640532E+00  1.24640532E+00
  1.08841798E+01 -1.03484442E+01 -6.33953817E+00  5.00566581E+00 -4.37335200E+00
  2.59849998E+00 -1.71289620E-01  6.59647260E-01  6.59647260E-01  3.40757010E-01
  1.87689690E-01  1.87689690E-01 -8.72848170E-01  1.13160483E+00  1.13160483E+00
 -2.60578890E-01  2.06823105E+00  2.06823105E+00 -7.02287442E+00  6.19558200E+00
  6.19558200E+00  6.19558200E+00  1.33769904E+01 -1.07402236E+01 -9.40817349E+00
  5.35006728E+00  7.23425310E-01  2.01356415E+00  1.02044880E+00 -3.15245790E-01
 -3.15245790E-01  2.47823280E-01 -7.74447750E-01 -7.74447750E-01  1.46762404E+01
 -1.49204192E+01 -1.49204192E+01  9.77808618E+00 -1.06035564E+01 -9.40817349E+00
  5.35006728E+00  6.94269630E-01  1.60356240E+00 -5.52135690E-01 -2.22312060E-01
 -2.22312060E-01  1.45669066E+01 -1.46033512E+01 -1.46033512E+01  9.77808618E+00
 -1.06035564E+01 -7.57501011E+00  4.95464337E+00 -4.59201960E-01  1.27191654E+00
  1.27191654E+00  1.08841798E+01 -1.03484442E+01 -6.33953817E+00  5.00566581E+00
 -4.80522051E+00  2.84267880E+00 -1.27556100E-02  5.95869210E-01  5.95869210E-01
  7.10669700E-01  5.19335550E-01  5.19335550E-01  8.85603780E-01  1.25187201E+00
  1.25187201E+00 -9.64870785E+00  6.29762688E+00  1.47163295E+01 -1.57203782E+01
  8.15994594E+00  8.15994594E+00 -1.57203782E+01  8.15994594E+00  8.15994594E+00
  1.33769904E+01 -1.07402236E+01 -7.57501011E+00  4.95464337E+00 -9.43915140E-01
  1.68009606E+00 -2.00809746E+00  8.32759110E-01  8.32759110E-01  6.43429413E+00
 -6.57825030E-01 -7.50940983E+00  1.82223000E+00  1.82223000E+00  1.82223000E+00
 -7.50940983E+00  1.82223000E+00  1.82223000E+00  1.82223000E+00  1.08841798E+01
 -1.03484442E+01 -7.57501011E+00  4.95464337E+00 -9.43915140E-01  1.68009606E+00
 -2.00809746E+00  8.32759110E-01  8.32759110E-01  6.43429413E+00 -6.57825030E-01
 -7.50940983E+00  1.82223000E+00  1.82223000E+00  1.82223000E+00 -7.50940983E+00
  1.82223000E+00  1.82223000E+00  1.82223000E+00  1.08841798E+01 -1.03484442E+01
 -7.57501011E+00  4.95464337E+00  6.14091510E-01  1.49969529E+00 -3.32556975E+00
  1.09880469E+00  1.09880469E+00  1.09880469E+00  1.08841798E+01 -1.03484442E+01
 -7.57501011E+00  4.95464337E+00 -4.53735270E-01  1.53613989E+00  3.85766091E+00
  6.41424960E-01  6.41424960E-01 -1.19283176E+01  7.79003325E+00  1.08841798E+01
 -1.03484442E+01 -6.33953817E+00  5.00566581E+00 -4.37335200E+00  2.59849998E+00
 -1.71289620E-01  6.59647260E-01  6.59647260E-01  3.40757010E-01  1.87689690E-01
  1.87689690E-01 -8.72848170E-01  1.13160483E+00  1.13160483E+00 -2.60578890E-01
  2.06823105E+00  2.06823105E+00 -7.02287442E+00  6.19558200E+00  6.19558200E+00
  6.19558200E+00  1.33769904E+01 -1.07402236E+01 -7.57501011E+00  4.95464337E+00
 -4.53735270E-01  1.53613989E+00  3.85766091E+00  6.41424960E-01  6.41424960E-01
 -1.19283176E+01  7.79003325E+00  1.08841798E+01 -1.03484442E+01 -7.57501011E+00
  4.95464337E+00 -1.59445125E+00  1.76574087E+00  5.43935655E+00 -5.41202310E-01
 -5.81655816E+00  1.44138393E+00  1.44138393E+00  1.44138393E+00 -5.81655816E+00
  1.44138393E+00  1.44138393E+00  1.44138393E+00  1.08841798E+01 -1.03484442E+01
 -7.57501011E+00  4.95464337E+00 -7.08847470E-01  1.83498561E+00  6.65842842E+00
  7.83558900E-02 -4.44259674E+00  1.16987166E+00  1.16987166E+00  1.16987166E+00
 -1.23200970E+01  7.47478746E+00  1.08841798E+01 -1.03484442E+01 -9.40817349E+00
  5.35006728E+00  6.94269630E-01  1.60356240E+00 -5.52135690E-01 -2.22312060E-01
 -2.22312060E-01  1.45669066E+01 -1.46033512E+01 -1.46033512E+01  9.77808618E+00
 -1.06035564E+01 -9.40817349E+00  5.35006728E+00  7.23425310E-01  2.01356415E+00
  1.02044880E+00 -3.15245790E-01 -3.15245790E-01  2.47823280E-01 -7.74447750E-01
 -7.74447750E-01  1.46762404E+01 -1.49204192E+01 -1.49204192E+01  9.77808618E+00
 -1.06035564E+01 -7.57501011E+00  4.95464337E+00  3.88134990E-01  2.04818652E+00
 -2.24316513E+00  2.02631976E+00  2.02631976E+00 -5.68353537E+00  3.52237059E+00
  1.08841798E+01 -1.03484442E+01 -7.57501011E+00  4.95464337E+00 -4.37335200E-02
  1.78214094E+00 -6.25024890E-01  5.37557850E-01  5.37557850E-01  2.15023140E-01
 -2.28872088E+00  2.42356590E+00 -3.10507992E+00  2.60578890E+00 -1.95343056E+00
  2.36343231E+00 -3.10507992E+00  2.60578890E+00 -2.28872088E+00  2.42356590E+00
  1.08841798E+01 -1.03484442E+01 -7.57501011E+00  4.95464337E+00 -4.37335200E-02
  1.78214094E+00 -6.25024890E-01  5.37557850E-01  5.37557850E-01  2.15023140E-01
 -2.28872088E+00  2.42356590E+00 -3.10507992E+00  2.60578890E+00 -1.95343056E+00
  2.36343231E+00 -3.10507992E+00  2.60578890E+00 -2.28872088E+00  2.42356590E+00
  1.08841798E+01 -1.03484442E+01 -7.57501011E+00  4.95464337E+00 -4.37335200E-02
  1.78214094E+00 -6.25024890E-01  5.37557850E-01  5.37557850E-01  2.15023140E-01
 -2.28872088E+00  2.42356590E+00 -3.10507992E+00  2.60578890E+00 -1.95343056E+00
  2.36343231E+00 -3.10507992E+00  2.60578890E+00 -2.28872088E+00  2.42356590E+00
  1.08841798E+01 -1.03484442E+01 -9.40817349E+00  5.35006728E+00  7.23425310E-01
  2.01356415E+00  1.02044880E+00 -3.15245790E-01 -3.15245790E-01  2.47823280E-01
 -7.74447750E-01 -7.74447750E-01  1.46762404E+01 -1.49204192E+01 -1.49204192E+01
  9.77808618E+00 -1.06035564E+01 -6.33953817E+00  5.00566581E+00 -4.80522051E+00
  2.84267880E+00 -1.27556100E-02  5.95869210E-01  5.95869210E-01  7.10669700E-01
  5.19335550E-01  5.19335550E-01  8.85603780E-01  1.25187201E+00  1.25187201E+00
 -9.64870785E+00  6.29762688E+00  1.47163295E+01 -1.57203782E+01  8.15994594E+00
  8.15994594E+00 -1.57203782E+01  8.15994594E+00  8.15994594E+00  1.33769904E+01
 -1.07402236E+01 -7.57501011E+00  4.95464337E+00 -9.43915140E-01  1.68009606E+00
 -2.00809746E+00  8.32759110E-01  8.32759110E-01  6.43429413E+00 -6.57825030E-01
 -7.50940983E+00  1.82223000E+00  1.82223000E+00  1.82223000E+00 -7.50940983E+00
  1.82223000E+00  1.82223000E+00  1.82223000E+00  1.08841798E+01 -1.03484442E+01
 -9.40817349E+00  5.35006728E+00  7.23425310E-01  2.01356415E+00  1.02044880E+00
 -3.15245790E-01 -3.15245790E-01  2.47823280E-01 -7.74447750E-01 -7.74447750E-01
  1.46762404E+01 -1.49204192E+01 -1.49204192E+01  9.77808618E+00 -1.06035564E+01
 -7.57501011E+00  4.95464337E+00 -4.53735270E-01  1.53613989E+00  3.85766091E+00
  6.41424960E-01  6.41424960E-01 -1.19283176E+01  7.79003325E+00  1.08841798E+01
 -1.03484442E+01 -7.57501011E+00  4.95464337E+00  2.60578890E-01  1.90969704E+00
 -3.71917143E+00  1.45231731E+00  1.45231731E+00  1.29924999E+01 -1.08076461E+01
 -1.67481159E+01  7.64607708E+00  7.64607708E+00  1.08841798E+01 -1.03484442E+01
 -7.57501011E+00  4.95464337E+00  2.60578890E-01  1.90969704E+00 -3.71917143E+00
  1.45231731E+00  1.45231731E+00  1.29924999E+01 -1.08076461E+01 -1.67481159E+01
  7.64607708E+00  7.64607708E+00  1.08841798E+01 -1.03484442E+01 -7.57501011E+00
  4.95464337E+00 -2.55112200E-02  1.59627348E+00 -2.76978960E-01  5.37557850E-01
  5.37557850E-01 -2.00445300E-02 -3.47317038E+00  3.09596877E+00 -4.26584043E+00
  3.01761288E+00  5.87851398E+00 -1.01662212E+01  7.27434216E+00 -4.26584043E+00
  3.01761288E+00 -3.47317038E+00  3.09596877E+00  1.08841798E+01 -1.03484442E+01
 -7.57501011E+00  4.95464337E+00  2.60578890E-01  1.90969704E+00 -3.71917143E+00
  1.45231731E+00  1.45231731E+00  1.29924999E+01 -1.08076461E+01 -1.67481159E+01
  7.64607708E+00  7.64607708E+00  1.08841798E+01 -1.03484442E+01 -7.57501011E+00
  4.95464337E+00 -7.08847470E-01  1.83498561E+00  6.65842842E+00  7.83558900E-02
 -4.44259674E+00  1.16987166E+00  1.16987166E+00  1.16987166E+00 -1.23200970E+01
  7.47478746E+00  1.08841798E+01 -1.03484442E+01 -7.57501011E+00  4.95464337E+00
 -2.55112200E-02  1.59627348E+00 -2.76978960E-01  5.37557850E-01  5.37557850E-01
 -2.00445300E-02 -3.47317038E+00  3.09596877E+00 -4.26584043E+00  3.01761288E+00
  5.87851398E+00 -1.01662212E+01  7.27434216E+00 -4.26584043E+00  3.01761288E+00
 -3.47317038E+00  3.09596877E+00  1.08841798E+01 -1.03484442E+01 -6.33953817E+00
  5.00566581E+00 -4.80522051E+00  2.84267880E+00 -1.27556100E-02  5.95869210E-01
  5.95869210E-01  7.10669700E-01  5.19335550E-01  5.19335550E-01  8.85603780E-01
  1.25187201E+00  1.25187201E+00 -9.64870785E+00  6.29762688E+00  1.47163295E+01
 -1.57203782E+01  8.15994594E+00  8.15994594E+00 -1.57203782E+01  8.15994594E+00
  8.15994594E+00  1.33769904E+01 -1.07402236E+01 -7.57501011E+00  4.95464337E+00
 -4.53735270E-01  1.53613989E+00  3.85766091E+00  6.41424960E-01  6.41424960E-01
 -1.19283176E+01  7.79003325E+00  1.08841798E+01 -1.03484442E+01 -6.33953817E+00
  5.00566581E+00 -4.80522051E+00  2.84267880E+00 -1.27556100E-02  5.95869210E-01
  5.95869210E-01  7.10669700E-01  5.19335550E-01  5.19335550E-01  8.85603780E-01
  1.25187201E+00  1.25187201E+00 -9.64870785E+00  6.29762688E+00  1.47163295E+01
 -1.57203782E+01  8.15994594E+00  8.15994594E+00 -1.57203782E+01  8.15994594E+00
  8.15994594E+00  1.33769904E+01 -1.07402236E+01 -6.33953817E+00  5.00566581E+00
 -4.37335200E+00  2.59849998E+00 -1.71289620E-01  6.59647260E-01  6.59647260E-01
  3.40757010E-01  1.87689690E-01  1.87689690E-01 -8.72848170E-01  1.13160483E+00
  1.13160483E+00 -2.60578890E-01  2.06823105E+00  2.06823105E+00 -7.02287442E+00
  6.19558200E+00  6.19558200E+00  6.19558200E+00  1.33769904E+01 -1.07402236E+01
 -7.57501011E+00  4.95464337E+00 -2.55112200E-02  1.59627348E+00 -2.76978960E-01
  5.37557850E-01  5.37557850E-01 -2.00445300E-02 -3.47317038E+00  3.09596877E+00
 -4.26584043E+00  3.01761288E+00  5.87851398E+00 -1.01662212E+01  7.27434216E+00
 -4.26584043E+00  3.01761288E+00 -3.47317038E+00  3.09596877E+00  1.08841798E+01
 -1.03484442E+01 -7.57501011E+00  4.95464337E+00 -7.08847470E-01  1.83498561E+00
  6.65842842E+00  7.83558900E-02 -4.44259674E+00  1.16987166E+00  1.16987166E+00
  1.16987166E+00 -1.23200970E+01  7.47478746E+00  1.08841798E+01 -1.03484442E+01
 -7.57501011E+00  4.95464337E+00 -4.53735270E-01  1.53613989E+00  3.85766091E+00
  6.41424960E-01  6.41424960E-01 -1.19283176E+01  7.79003325E+00  1.08841798E+01
 -1.03484442E+01 -7.57501011E+00  4.95464337E+00 -5.01113250E-01  2.04636429E+00
 -9.11115000E-02  6.17735970E-01  6.17735970E-01 -2.57845545E+00 -2.98481274E+00
  3.75743826E+00 -6.22838214E+00  6.21744876E+00  2.51467740E+00 -4.73962023E+00
  2.86454556E+00 -2.06640882E+00  2.58209991E+00 -3.59343756E+00  2.63676681E+00
 -4.34966301E+00  3.09779100E+00  2.26503189E+00  1.08841798E+01 -1.03484442E+01
 -7.57501011E+00  4.95464337E+00 -2.55112200E-02  1.59627348E+00 -2.76978960E-01
  5.37557850E-01  5.37557850E-01 -2.00445300E-02 -3.47317038E+00  3.09596877E+00
 -4.26584043E+00  3.01761288E+00  5.87851398E+00 -1.01662212E+01  7.27434216E+00
 -4.26584043E+00  3.01761288E+00 -3.47317038E+00  3.09596877E+00  1.08841798E+01
 -1.03484442E+01 -7.57501011E+00  4.95464337E+00 -1.59445125E+00  1.76574087E+00
  5.43935655E+00 -5.41202310E-01 -5.81655816E+00  1.44138393E+00  1.44138393E+00
  1.44138393E+00 -5.81655816E+00  1.44138393E+00  1.44138393E+00  1.44138393E+00
  1.08841798E+01 -1.03484442E+01 -7.57501011E+00  4.95464337E+00  6.14091510E-01
  1.49969529E+00 -3.32556975E+00  1.09880469E+00  1.09880469E+00  1.09880469E+00
  1.08841798E+01 -1.03484442E+01 -7.57501011E+00  4.95464337E+00 -9.43915140E-01
  1.68009606E+00 -2.00809746E+00  8.32759110E-01  8.32759110E-01  6.43429413E+00
 -6.57825030E-01 -7.50940983E+00  1.82223000E+00  1.82223000E+00  1.82223000E+00
 -7.50940983E+00  1.82223000E+00  1.82223000E+00  1.82223000E+00  1.08841798E+01
 -1.03484442E+01 -6.33953817E+00  5.00566581E+00 -4.37335200E+00  2.59849998E+00
 -1.71289620E-01  6.59647260E-01  6.59647260E-01  3.40757010E-01  1.87689690E-01
  1.87689690E-01 -8.72848170E-01  1.13160483E+00  1.13160483E+00 -2.60578890E-01
  2.06823105E+00  2.06823105E+00 -7.02287442E+00  6.19558200E+00  6.19558200E+00
  6.19558200E+00  1.33769904E+01 -1.07402236E+01 -6.33953817E+00  5.00566581E+00
 -4.80522051E+00  2.84267880E+00 -1.27556100E-02  5.95869210E-01  5.95869210E-01
  7.10669700E-01  5.19335550E-01  5.19335550E-01  8.85603780E-01  1.25187201E+00
  1.25187201E+00 -9.64870785E+00  6.29762688E+00  1.47163295E+01 -1.57203782E+01
  8.15994594E+00  8.15994594E+00 -1.57203782E+01  8.15994594E+00  8.15994594E+00
  1.33769904E+01 -1.07402236E+01 -7.57501011E+00  4.95464337E+00 -7.08847470E-01
  1.83498561E+00  6.65842842E+00  7.83558900E-02 -4.44259674E+00  1.16987166E+00
  1.16987166E+00  1.16987166E+00 -1.23200970E+01  7.47478746E+00  1.08841798E+01
 -1.03484442E+01 -7.57501011E+00  4.95464337E+00 -4.59201960E-01  1.27191654E+00
  1.27191654E+00  1.08841798E+01 -1.03484442E+01 -7.57501011E+00  4.95464337E+00
 -5.64891300E-02  1.54889550E+00 -6.56002800E-02  3.11601330E-01  3.11601330E-01
 -1.17533835E+00  6.41424960E-01  6.41424960E-01  1.26663207E+01 -1.10900918E+01
 -1.71417176E+01  7.74629973E+00  7.74629973E+00  1.08841798E+01 -1.03484442E+01
 -7.57501011E+00  4.95464337E+00 -2.55112200E-02  1.59627348E+00 -2.76978960E-01
  5.37557850E-01  5.37557850E-01 -2.00445300E-02 -3.47317038E+00  3.09596877E+00
 -4.26584043E+00  3.01761288E+00  5.87851398E+00 -1.01662212E+01  7.27434216E+00
 -4.26584043E+00  3.01761288E+00 -3.47317038E+00  3.09596877E+00  1.08841798E+01
 -1.03484442E+01 -6.33953817E+00  5.00566581E+00 -4.37335200E+00  2.59849998E+00
 -1.71289620E-01  6.59647260E-01  6.59647260E-01  3.40757010E-01  1.87689690E-01
  1.87689690E-01 -8.72848170E-01  1.13160483E+00  1.13160483E+00 -2.60578890E-01
  2.06823105E+00  2.06823105E+00 -7.02287442E+00  6.19558200E+00  6.19558200E+00
  6.19558200E+00  1.33769904E+01 -1.07402236E+01 -7.57501011E+00  4.95464337E+00
 -9.43915140E-01  1.68009606E+00 -2.00809746E+00  8.32759110E-01  8.32759110E-01
  6.43429413E+00 -6.57825030E-01 -7.50940983E+00  1.82223000E+00  1.82223000E+00
  1.82223000E+00 -7.50940983E+00  1.82223000E+00  1.82223000E+00  1.82223000E+00
  1.08841798E+01 -1.03484442E+01 -7.57501011E+00  4.95464337E+00 -4.59201960E-01
  1.27191654E+00  1.27191654E+00  1.08841798E+01 -1.03484442E+01 -7.57501011E+00
  4.95464337E+00 -4.53735270E-01  1.53613989E+00  3.85766091E+00  6.41424960E-01
  6.41424960E-01 -1.19283176E+01  7.79003325E+00  1.08841798E+01 -1.03484442E+01
 -6.33953817E+00  5.00566581E+00 -4.37335200E+00  2.59849998E+00 -1.71289620E-01
  6.59647260E-01  6.59647260E-01  3.40757010E-01  1.87689690E-01  1.87689690E-01
 -8.72848170E-01  1.13160483E+00  1.13160483E+00 -2.60578890E-01  2.06823105E+00
  2.06823105E+00 -7.02287442E+00  6.19558200E+00  6.19558200E+00  6.19558200E+00
  1.33769904E+01 -1.07402236E+01 -7.57501011E+00  4.95464337E+00 -7.08847470E-01
  1.83498561E+00  6.65842842E+00  7.83558900E-02 -4.44259674E+00  1.16987166E+00
  1.16987166E+00  1.16987166E+00 -1.23200970E+01  7.47478746E+00  1.08841798E+01
 -1.03484442E+01 -7.57501011E+00  4.95464337E+00 -4.59201960E-01  1.27191654E+00
  1.27191654E+00  1.08841798E+01 -1.03484442E+01 -4.64304204E+00  3.49868160E-01
  7.12491930E-01  7.12491930E-01  3.44401470E-01  3.88134990E-01  3.88134990E-01
 -1.27556100E-01  4.61024190E-01  4.61024190E-01 -4.84713180E-01  1.16804943E+00
  1.07438681E+01 -1.04741780E+01 -7.57501011E+00  4.95464337E+00 -4.59201960E-01
  1.27191654E+00  1.27191654E+00  1.08841798E+01 -1.03484442E+01 -7.57501011E+00
  4.95464337E+00 -5.64891300E-02  1.54889550E+00 -6.56002800E-02  3.11601330E-01
  3.11601330E-01 -1.17533835E+00  6.41424960E-01  6.41424960E-01  1.26663207E+01
 -1.10900918E+01 -1.71417176E+01  7.74629973E+00  7.74629973E+00  1.08841798E+01
 -1.03484442E+01 -6.33953817E+00  5.00566581E+00 -4.37335200E+00  2.59849998E+00
 -1.71289620E-01  6.59647260E-01  6.59647260E-01  3.40757010E-01  1.87689690E-01
  1.87689690E-01 -8.72848170E-01  1.13160483E+00  1.13160483E+00 -2.60578890E-01
  2.06823105E+00  2.06823105E+00 -7.02287442E+00  6.19558200E+00  6.19558200E+00
  6.19558200E+00  1.33769904E+01 -1.07402236E+01 -7.57501011E+00  4.95464337E+00
  6.14091510E-01  1.49969529E+00 -3.32556975E+00  1.09880469E+00  1.09880469E+00
  1.09880469E+00  1.08841798E+01 -1.03484442E+01 -7.57501011E+00  4.95464337E+00
 -1.08787131E+00  1.58351787E+00  2.37436569E+00  3.40757010E-01 -5.83842492E+00
  1.60720686E+00  1.60720686E+00  1.60720686E+00 -7.83558900E-01  4.30046280E-01
  4.30046280E-01 -1.20267180E+00  3.38934780E-01  3.38934780E-01  3.38934780E-01
  1.08841798E+01 -1.03484442E+01 -7.57501011E+00  4.95464337E+00 -9.43915140E-01
  1.68009606E+00 -2.00809746E+00  8.32759110E-01  8.32759110E-01  6.43429413E+00
 -6.57825030E-01 -7.50940983E+00  1.82223000E+00  1.82223000E+00  1.82223000E+00
 -7.50940983E+00  1.82223000E+00  1.82223000E+00  1.82223000E+00  1.08841798E+01
 -1.03484442E+01 -7.57501011E+00  4.95464337E+00 -4.37335200E-02  1.78214094E+00
 -6.25024890E-01  5.37557850E-01  5.37557850E-01  2.15023140E-01 -2.28872088E+00
  2.42356590E+00 -3.10507992E+00  2.60578890E+00 -1.95343056E+00  2.36343231E+00
 -3.10507992E+00  2.60578890E+00 -2.28872088E+00  2.42356590E+00  1.08841798E+01
 -1.03484442E+01 -7.57501011E+00  4.95464337E+00 -9.43915140E-01  1.68009606E+00
 -2.00809746E+00  8.32759110E-01  8.32759110E-01  6.43429413E+00 -6.57825030E-01
 -7.50940983E+00  1.82223000E+00  1.82223000E+00  1.82223000E+00 -7.50940983E+00
  1.82223000E+00  1.82223000E+00  1.82223000E+00  1.08841798E+01 -1.03484442E+01
 -4.64304204E+00  3.49868160E-01  7.12491930E-01  7.12491930E-01  3.44401470E-01
  3.88134990E-01  3.88134990E-01 -1.27556100E-01  4.61024190E-01  4.61024190E-01
 -4.84713180E-01  1.16804943E+00  1.07438681E+01 -1.04741780E+01 -7.57501011E+00
  4.95464337E+00 -4.31868510E-01  1.60356240E+00  6.23202660E-01  4.39157430E-01
  4.39157430E-01  3.28001400E-02  8.01781200E-01  8.01781200E-01 -4.98744351E+00
 -9.76715280E-01  1.24640532E+00  1.24640532E+00  1.24640532E+00  1.08841798E+01
 -1.03484442E+01 -6.96274083E+00  4.88539863E+00 -4.96011006E+00  2.37618792E+00
  2.04636429E+00  1.48147299E+00  1.48147299E+00 -1.18700062E+01  8.15265702E+00
  1.47837520E+01 -1.48183744E+01 -1.48183744E+01  8.10892350E+00 -1.16440497E+01
  8.52803640E+00  0.00000000E+00  4.46446350E+00  0.00000000E+00 -1.34735686E+01
  4.30046280E+00  2.13055132E+01  3.00667950E+00  0.00000000E+00 -1.14800490E+01
  7.52580990E+00  5.86758060E+00  0.00000000E+00  4.48268580E+00  0.00000000E+00
 -1.03502664E+01  5.97691440E+00  0.00000000E+00  0.00000000E+00 -9.12572784E+00
  2.15660921E+01 -8.71025940E+00 -1.16003162E+01 -1.16003162E+01 -1.16003162E+01
 -1.18426728E+01 -1.18426728E+01 -1.18426728E+01  6.61469490E+00  0.00000000E+00
 -9.38448450E+00  4.22757360E+00  0.00000000E+00  1.27009431E+01 -1.37942811E+01
 -1.37942811E+01  4.06357290E+00  0.00000000E+00  7.59869910E+00  0.00000000E+00
 -1.40493933E+01  7.59869910E+00  4.71957570E+00  0.00000000E+00 -9.72706374E+00
  2.15660921E+01 -9.25692840E+00 -1.18426728E+01 -1.18426728E+01 -1.18426728E+01
  8.52803640E+00  0.00000000E+00  4.46446350E+00  0.00000000E+00 -1.34735686E+01
  4.30046280E+00  2.13055132E+01  3.00667950E+00  0.00000000E+00 -1.14800490E+01
  7.52580990E+00  5.86758060E+00  0.00000000E+00  4.48268580E+00  0.00000000E+00
 -1.03502664E+01  5.97691440E+00  0.00000000E+00  0.00000000E+00 -9.12572784E+00
  2.15660921E+01 -8.71025940E+00 -1.16003162E+01 -1.16003162E+01 -1.16003162E+01
 -1.18426728E+01 -1.18426728E+01 -1.18426728E+01  6.61469490E+00  0.00000000E+00
 -9.38448450E+00  4.22757360E+00  0.00000000E+00  1.27009431E+01 -1.37942811E+01
 -1.37942811E+01  4.06357290E+00  0.00000000E+00  7.59869910E+00  0.00000000E+00
 -1.40493933E+01  7.59869910E+00  4.71957570E+00  0.00000000E+00 -9.72706374E+00
  2.15660921E+01 -9.25692840E+00 -1.18426728E+01 -1.18426728E+01 -1.18426728E+01
  8.52803640E+00  0.00000000E+00  4.46446350E+00  0.00000000E+00 -1.34735686E+01
  4.30046280E+00  2.13055132E+01  3.00667950E+00  0.00000000E+00 -1.14800490E+01
  7.52580990E+00  5.86758060E+00  0.00000000E+00  4.48268580E+00  0.00000000E+00
 -1.03502664E+01  5.97691440E+00  0.00000000E+00  0.00000000E+00 -9.12572784E+00
  2.15660921E+01 -8.71025940E+00 -1.16003162E+01 -1.16003162E+01 -1.16003162E+01
 -1.18426728E+01 -1.18426728E+01 -1.18426728E+01  6.61469490E+00  0.00000000E+00
 -9.38448450E+00  4.22757360E+00  0.00000000E+00  1.27009431E+01 -1.37942811E+01
 -1.37942811E+01  4.06357290E+00  0.00000000E+00  7.59869910E+00  0.00000000E+00
 -1.40493933E+01  7.59869910E+00  4.71957570E+00  0.00000000E+00 -9.72706374E+00
  2.15660921E+01 -1.29560553E+01 -1.18426728E+01 -1.18426728E+01 -1.18426728E+01
  7.23425310E+00
%FLAG ATOMIC_NUMBER                                                             
%FORMAT(10I8)                                                                   
       7       1       1       6       1       1       6       1       1       6
       1       1       6       1       6       8       7       1       6       1
       6       1       1       6       1       1       6       1       1       6
       1       1       7       1       1       1       6       8       7       1
       6       1       6       1       1       6       1       1       6       1
       1       7       1       6       7       1       1       7       1       1
       6       8       7       1       6       1       6       1       1       6
       1       6       1       1       1       6       1       1       1       6
       8       7       1       6       1       6       1       1       6       6
       1       6       1       6       8       1       6       1       6       1
       6       8       7       1       6       1       6       1       1      16
       1       6       8       7       1       6       1       6       1       1
       6       1       1       6       1       1       6       1       1       7
       1       1       1       6       8       7       1       6       1       6
       1       1       6       8       7       1       1       6       8       7
       1       6       1       1       6       8       7       1       6       1
       1       6       8       7       1       6       1       6       1       1
       6       6       1       6       1       6       1       6       1       6
       1       6       8       7       1       6       1       6       1       1
       6       6       1       6       1       6       1       6       1       6
       1       6       8       7       1       6       1       6       1       1
       6       1       6       1       1       1       6       1       1       1
       6       8       7       1       6       1       6       1       1       6
       1       1       6       1       1       7       1       6       7       1
       1       7       1       1       6       8       7       1       6       1
       6       1       6       1       1       1       6       1       1       6
       1       1       1       6       8       7       1       6       1       6
       1       1       6       7       6       1       7       1       6       1
       6       8       7       6       1       1       6       1       1       6
       1       1       6       1       6       8       7       1       6       1
       6       1       1       6       8       8       6       8       7       1
       6       1       1       6       8       7       1       6       1       6
       1       1       6       1       1       6       1       1       7       1
       6       7       1       1       7       1       1       6       8       7
       1       6       1       6       1       6       1       1       1       6
       1       1       1       6       8       7       1       6       1       6
       1       1       6       8       8       6       8       7       1       6
       1       1       6       8       7       1       6       1       6       1
       6       1       1       1       6       1       1       1       6       8
       7       1       6       1       6       1       1       6       1       1
       6       1       1       7       1       6       7       1       1       7
       1       1       6       8       7       1       6       1       6       1
       1       6       1       1       6       8       8       6       8       7
       1       6       1       6       1       1       6       1       1       6
       1       1       6       1       1       7       1       1       1       6
       8       7       1       6       1       6       1       1       8       1
       6       8       7       1       6       1       6       1       1       6
       8       8       6       8       7       6       1       1       6       1
       1       6       1       1       6       1       6       8       7       1
       6       1       6       1       1       6       7       6       1       7
       1       6       1       6       8       7       1       6       1       6
       1       6       1       1       1       6       1       1       6       1
       1       1       6       8       7       1       6       1       6       1
       1       6       1       1       6       1       1       6       1       1
       7       1       1       1       6       8       7       1       6       1
       6       1       1       6       1       6       1       1       1       6
       1       1       1       6       8       7       1       6       1       6
       1       1       6       1       1       6       8       7       1       1
       6       8       7       1       6       1       6       1       1       6
       1       6       1       1       1       6       1       1       1       6
       8       7       1       6       1       6       1       1       6       1
       1       6       8       7       1       1       6       8       7       1
       6       1       6       1       1       1       6       8       7       1
       6       1       6       1       1       6       1       1       6       8
       8       6       8       7       1       6       1       6       1       1
       6       1       1       6       8       8       6       8       7       1
       6       1       6       1       1       6       1       1       6       1
       1       7       1       6       7       1       1       7       1       1
       6       8       7       1       6       1       1       6       8       7
       1       6       1       6       1       6       1       1       1       6
       1       1       1       6       8       7       1       6       1       6
       1       6       1       1       1       6       1       1       1       6
       8       7       1       6       1       6       1       1       8       1
       6       8       7       1       6       1       6       1       6       1
       1       1       6       1       1       6       1       1       1       6
       8       7       1       6       1       6       1       1       6       1
       1       6       1       1       6       1       1       7       1       1
       1       6       8       7       1       6       1       1       6       8
       7       1       6       1       6       1       6       1       1       1
       6       1       1       1       6       8       7       1       6       1
       6       1       1       8       1       6       8       7       1       6
       1       6       1       1       1       6       8       7       1       6
       1       6       1       1       6       8       7       1       1       6
       8       7       1       6       1       6       1       1       6       1
       1       6       1       1       7       1       6       7       1       1
       7       1       1       6       8       7       1       6       1       6
       1       1       6       6       1       6       1       6       8       1
       6       1       6       1       6       8       7       1       6       1
       6       1       1       6       1       6       1       1       1       6
       1       1       1       6       8       7       1       6       1       6
       1       1       1       6       8       7       1       6       1       6
       1       1       6       1       1      16       6       1       1       1
       6       8       7       1       6       1       6       1       1       6
       1       1       6       1       1       6       1       1       7       1
       1       1       6       8       7       1       6       1       6       1
       1       6       1       1       6       8       8       6       8       7
       1       6       1       6       1       1       6       8       8       6
       8       7       1       6       1       1       6       8       7       1
       6       1       6       1       1       6       1       1       6       1
       1       7       1       6       7       1       1       7       1       1
       6       8       7       1       6       1       6       1       1       6
       1       6       1       1       1       6       1       1       1       6
       8       7       1       6       1       6       1       1       6       1
       6       1       1       1       6       1       1       1       6       8
       7       1       6       1       6       1       1       1       6       8
       7       1       6       1       6       1       1       8       1       6
       8       7       1       6       1       6       1       1       6       1
       1       6       1       1       6       1       1       7       1       1
       1       6       8       7       1       6       1       6       1       1
       8       1       6       8       7       1       6       1       6       1
       6       1       1       1       6       1       1       1       6       8
       7       1       6       1       6       1       6       1       1       1
       8       1       6       8       7       1       6       1       6       1
       1       6       8       8       6       8       7       1       6       1
       6       1       1       6       1       1       6       8       8       6
       8       7       1       6       1       6       1       1      16       1
       6       8       7       1       6       1       6       1       1       6
       6       1       6       1       6       1       6       1       6       1
       6       8       7       1       6       1       6       1       1       6
       6       1       6       1       6       1       6       1       6       1
       6       8       7       1       6       1       6       1       1       6
       6       1       6       1       6       1       6       1       6       1
       6       8       7       1       6       1       6       1       1       6
       1       1       6       8       8       6       8       7       1       6
       1       6       1       1       6       1       1       6       1       1
       7       1       6       7       1       1       7       1       1       6
       8       7       1       6       1       6       1       1       6       1
       6       1       1       1       6       1       1       1       6       8
       7       1       6       1       6       1       1       6       1       1
       6       8       8       6       8       7       1       6       1       6
       1       1       8       1       6       8       7       1       6       1
       6       1       1       6       8       7       1       1       6       8
       7       1       6       1       6       1       1       6       8       7
       1       1       6       8       7       1       6       1       6       1
       1       6       6       1       6       1       6       8       1       6
       1       6       1       6       8       7       1       6       1       6
       1       1       6       8       7       1       1       6       8       7
       1       6       1       6       1       6       1       1       1       8
       1       6       8       7       1       6       1       6       1       1
       6       6       1       6       1       6       8       1       6       1
       6       1       6       8       7       1       6       1       6       1
       1       6       1       1       6       1       1       7       1       6
       7       1       1       7       1       1       6       8       7       1
       6       1       6       1       1       8       1       6       8       7
       1       6       1       6       1       1       6       1       1       6
       1       1       7       1       6       7       1       1       7       1
       1       6       8       7       1       6       1       6       1       1
       6       1       1       6       1       1       6       1       1       7
       1       1       1       6       8       7       1       6       1       6
       1       1       6       6       1       6       1       6       8       1
       6       1       6       1       6       8       7       1       6       1
       6       1       6       1       1       1       8       1       6       8
       7       1       6       1       6       1       1       8       1       6
       8       7       1       6       1       6       1       1       6       6
       1       7       1       6       6       1       6       1       6       1
       6       1       6       6       8       7       1       6       1       6
       1       1       6       6       1       6       1       6       8       1
       6       1       6       1       6       8       7       1       6       1
       6       1       6       1       1       1       6       1       1       1
       6       8       7       1       6       1       6       1       1       1
       6       8       7       1       6       1       6       1       1       6
       1       6       1       1       1       6       1       1       1       6
       8       7       1       6       1       6       1       1       6       1
       1       6       1       1       6       1       1       7       1       1
       1       6       8       7       1       6       1       6       1       1
       6       1       1       6       1       1       7       1       6       7
       1       1       7       1       1       6       8       7       1       6
       1       6       1       6       1       1       1       8       1       6
       8       7       1       6       1       1       6       8       7       1
       6       1       6       1       1       6       1       1       6       8
       7       1       1       6       8       7       1       6       1       6
       1       1       6       6       1       6       1       6       8       1
       6       1       6       1       6       8       7       1       6       1
       6       1       1       6       1       1       6       1       1       6
       1       1       7       1       1       1       6       8       7       1
       6       1       6       1       1       6       1       6       1       1
       1       6       1       1       1       6       8       7       1       6
       1       1       6       8       7       1       6       1       6       1
       1       8       1       6       8       7       1       6       1       6
       1       1       6       1       1       6       1       1       6       1
       1       7       1       1       1       6       8       7       1       6
       1       6       1       6       1       1       1       8       1       6
       8       7       1       6       1       1       6       8       7       6
       1       1       6       1       1       6       1       1       6       1
       6       8       7       1       6       1       1       6       8       7
       1       6       1       6       1       1       6       1       1       6
       8       7       1       1       6       8       7       1       6       1
       6       1       1       6       1       1       6       1       1       6
       1       1       7       1       1       1       6       8       7       1
       6       1       6       1       1       1       6       8       7       1
       6       1       6       1       6       1       1       1       6       1
       1       6       1       1       1       6       8       7       1       6
       1       6       1       1       6       1       6       1       1       1
       6       1       1       1       6       8       7       1       6       1
       6       1       1       6       6       1       6       1       6       1
       6       1       6       1       6       8       7       1       6       1
       6       1       1       6       1       6       1       1       1       6
       1       1       1       6       8       7       6       1       1       6
       1       1       6       1       1       6       1       6       8       7
       1       6       1       6       1       1       6       1       1      16
       6       1       1       1       6       8       7       1       6       1
       6       1       1       8       1       6       8       8       1       8
       6       1       6       1       7       1      16       6       1       8
       1       6       1       6       1       8       6       1       1       8
      16       8       8       8       8       8       8       8       6       1
       8       6       1       6       8       8       6       1       6       1
       8       1       6       1       8      16       8       8       8       8
       6       1       6       1       7       1      16       6       1       8
       1       6       1       6       1       8       6       1       1       8
      16       8       8       8       8       8       8       8       6       1
       8       6       1       6       8       8       6       1       6       1
       8       1       6       1       8      16       8       8       8       8
       6       1       6       1       7       1      16       6       1       8
       1       6       1       6       1       8       6       1       1       8
      16       8       8       8       8       8       8       8       6       1
       8       6       1       6       8       8       6       1       6       1
       8       1       6       1       8      16       8       8       8       8
       1
%FLAG MASS                                                                      
%FORMAT(5E16.8)                                                                 
  1.40100000E+01  1.00800000E+00  1.00800000E+00  1.20100000E+01  1.00800000E+00
  1.00800000E+00  1.20100000E+01  1.00800000E+00  1.00800000E+00  1.20100000E+01
  1.00800000E+00  1.00800000E+00  1.20100000E+01  1.00800000E+00  1.20100000E+01
  1.60000000E+01  1.40100000E+01  1.00800000E+00  1.20100000E+01  1.00800000E+00
  1.20100000E+01  1.00800000E+00  1.00800000E+00  1.20100000E+01  1.00800000E+00
  1.00800000E+00  1.20100000E+01  1.00800000E+00  1.00800000E+00  1.20100000E+01
  1.00800000E+00  1.00800000E+00  1.40100000E+01  1.00800000E+00  1.00800000E+00
  1.00800000E+00  1.20100000E+01  1.60000000E+01  1.40100000E+01  1.00800000E+00
  1.20100000E+01  1.00800000E+00  1.20100000E+01  1.00800000E+00  1.00800000E+00
  1.20100000E+01  1.00800000E+00  1.00800000E+00  1.20100000E+01  1.00800000E+00
  1.00800000E+00  1.40100000E+01  1.00800000E+00  1.20100000E+01  1.40100000E+01
  1.00800000E+00  1.00800000E+00  1.40100000E+01  1.00800000E+00  1.00800000E+00
  1.20100000E+01  1.60000000E+01  1.40100000E+01  1.00800000E+00  1.20100000E+01
  1.00800000E+00  1.20100000E+01  1.00800000E+00  1.00800000E+00  1.20100000E+01
  1.00800000E+00  1.20100000E+01  1.00800000E+00  1.00800000E+00  1.00800000E+00
  1.20100000E+01  1.00800000E+00  1.00800000E+00  1.00800000E+00  1.20100000E+01
  1.60000000E+01  1.40100000E+01  1.00800000E+00  1.20100000E+01  1.00800000E+00
  1.20100000E+01  1.00800000E+00  1.00800000E+00  1.20100000E+01  1.20100000E+01
  1.00800000E+00  1.20100000E+01  1.00800000E+00  1.20100000E+01  1.60000000E+01
  1.00800000E+00  1.20100000E+01  1.00800000E+00  1.20100000E+01  1.00800000E+00
  1.20100000E+01  1.60000000E+01  1.40100000E+01  1.00800000E+00  1.20100000E+01
  1.00800000E+00  1.20100000E+01  1.00800000E+00  1.00800000E+00  3.20600000E+01
  1.00800000E+00  1.20100000E+01  1.60000000E+01  1.40100000E+01  1.00800000E+00
  1.20100000E+01  1.00800000E+00  1.20100000E+01  1.00800000E+00  1.00800000E+00
  1.20100000E+01  1.00800000E+00  1.00800000E+00  1.20100000E+01  1.00800000E+00
  1.00800000E+00  1.20100000E+01  1.00800000E+00  1.00800000E+00  1.40100000E+01
  1.00800000E+00  1.00800000E+00  1.00800000E+00  1.20100000E+01  1.60000000E+01
  1.40100000E+01  1.00800000E+00  1.20100000E+01  1.00800000E+00  1.20100000E+01
  1.00800000E+00  1.00800000E+00  1.20100000E+01  1.60000000E+01  1.40100000E+01
  1.00800000E+00  1.00800000E+00  1.20100000E+01  1.60000000E+01  1.40100000E+01
  1.00800000E+00  1.20100000E+01  1.00800000E+00  1.00800000E+00  1.20100000E+01
  1.60000000E+01  1.40100000E+01  1.00800000E+00  1.20100000E+01  1.00800000E+00
  1.00800000E+00  1.20100000E+01  1.60000000E+01  1.40100000E+01  1.00800000E+00
  1.20100000E+01  1.00800000E+00  1.20100000E+01  1.00800000E+00  1.00800000E+00
  1.20100000E+01  1.20100000E+01  1.00800000E+00  1.20100000E+01  1.00800000E+00
  1.20100000E+01  1.00800000E+00  1.20100000E+01  1.00800000E+00  1.20100000E+01
  1.00800000E+00  1.20100000E+01  1.60000000E+01  1.40100000E+01  1.00800000E+00
  1.20100000E+01  1.00800000E+00  1.20100000E+01  1.00800000E+00  1.00800000E+00
  1.20100000E+01  1.20100000E+01  1.00800000E+00  1.20100000E+01  1.00800000E+00
  1.20100000E+01  1.00800000E+00  1.20100000E+01  1.00800000E+00  1.20100000E+01
  1.00800000E+00  1.20100000E+01  1.60000000E+01  1.40100000E+01  1.00800000E+00
  1.20100000E+01  1.00800000E+00  1.20100000E+01  1.00800000E+00  1.00800000E+00
  1.20100000E+01  1.00800000E+00  1.20100000E+01  1.00800000E+00  1.00800000E+00
  1.00800000E+00  1.20100000E+01  1.00800000E+00  1.00800000E+00  1.00800000E+00
  1.20100000E+01  1.60000000E+01  1.40100000E+01  1.00800000E+00  1.20100000E+01
  1.00800000E+00  1.20100000E+01  1.00800000E+00  1.00800000E+00  1.20100000E+01
  1.00800000E+00  1.00800000E+00  1.20100000E+01  1.00800000E+00  1.00800000E+00
  1.40100000E+01  1.00800000E+00  1.20100000E+01  1.40100000E+01  1.00800000E+00
  1.00800000E+00  1.40100000E+01  1.00800000E+00  1.00800000E+00  1.20100000E+01
  1.60000000E+01  1.40100000E+01  1.00800000E+00  1.20100000E+01  1.00800000E+00
  1.20100000E+01  1.00800000E+00  1.20100000E+01  1.00800000E+00  1.00800000E+00
  1.00800000E+00  1.20100000E+01  1.00800000E+00  1.00800000E+00  1.20100000E+01
  1.00800000E+00  1.00800000E+00  1.00800000E+00  1.20100000E+01  1.60000000E+01
  1.40100000E+01  1.00800000E+00  1.20100000E+01  1.00800000E+00  1.20100000E+01
  1.00800000E+00  1.00800000E+00  1.20100000E+01  1.40100000E+01  1.20100000E+01
  1.00800000E+00  1.40100000E+01  1.00800000E+00  1.20100000E+01  1.00800000E+00
  1.20100000E+01  1.60000000E+01  1.40100000E+01  1.20100000E+01  1.00800000E+00
  1.00800000E+00  1.20100000E+01  1.00800000E+00  1.00800000E+00  1.20100000E+01
  1.00800000E+00  1.00800000E+00  1.20100000E+01  1.00800000E+00  1.20100000E+01
  1.60000000E+01  1.40100000E+01  1.00800000E+00  1.20100000E+01  1.00800000E+00
  1.20100000E+01  1.00800000E+00  1.00800000E+00  5.89332000E+01  1.60000000E+01
  1.60000000E+01  1.20100000E+01  1.60000000E+01  1.40100000E+01  1.00800000E+00
  1.20100000E+01  1.00800000E+00  1.00800000E+00  1.20100000E+01  1.60000000E+01
  1.40100000E+01  1.00800000E+00  1.20100000E+01  1.00800000E+00  1.20100000E+01
  1.00800000E+00  1.00800000E+00  1.20100000E+01  1.00800000E+00  1.00800000E+00
  1.20100000E+01  1.00800000E+00  1.00800000E+00  1.40100000E+01  1.00800000E+00
  1.20100000E+01  1.40100000E+01  1.00800000E+00  1.00800000E+00  1.40100000E+01
  1.00800000E+00  1.00800000E+00  1.20100000E+01  1.60000000E+01  1.40100000E+01
  1.00800000E+00  1.20100000E+01  1.00800000E+00  1.20100000E+01  1.00800000E+00
  1.20100000E+01  1.00800000E+00  1.00800000E+00  1.00800000E+00  1.20100000E+01
  1.00800000E+00  1.00800000E+00  1.00800000E+00  1.20100000E+01  1.60000000E+01
  1.40100000E+01  1.00800000E+00  1.20100000E+01  1.00800000E+00  1.20100000E+01
  1.00800000E+00  1.00800000E+00  5.89332000E+01  1.60000000E+01  1.60000000E+01
  1.20100000E+01  1.60000000E+01  1.40100000E+01  1.00800000E+00  1.20100000E+01
  1.00800000E+00  1.00800000E+00  1.20100000E+01  1.60000000E+01  1.40100000E+01
  1.00800000E+00  1.20100000E+01  1.00800000E+00  1.20100000E+01  1.00800000E+00
  1.20100000E+01  1.00800000E+00  1.00800000E+00  1.00800000E+00  1.20100000E+01
  1.00800000E+00  1.00800000E+00  1.00800000E+00  1.20100000E+01  1.60000000E+01
  1.40100000E+01  1.00800000E+00  1.20100000E+01  1.00800000E+00  1.20100000E+01
  1.00800000E+00  1.00800000E+00  1.20100000E+01  1.00800000E+00  1.00800000E+00
  1.20100000E+01  1.00800000E+00  1.00800000E+00  1.40100000E+01  1.00800000E+00
  1.20100000E+01  1.40100000E+01  1.00800000E+00  1.00800000E+00  1.40100000E+01
  1.00800000E+00  1.00800000E+00  1.20100000E+01  1.60000000E+01  1.40100000E+01
  1.00800000E+00  1.20100000E+01  1.00800000E+00  1.20100000E+01  1.00800000E+00
  1.00800000E+00  1.20100000E+01  1.00800000E+00  1.00800000E+00  5.89332000E+01
  1.60000000E+01  1.60000000E+01  1.20100000E+01  1.60000000E+01  1.40100000E+01
  1.00800000E+00  1.20100000E+01  1.00800000E+00  1.20100000E+01  1.00800000E+00
  1.00800000E+00  1.20100000E+01  1.00800000E+00  1.00800000E+00  1.20100000E+01
  1.00800000E+00  1.00800000E+00  1.20100000E+01  1.00800000E+00  1.00800000E+00
  1.40100000E+01  1.00800000E+00  1.00800000E+00  1.00800000E+00  1.20100000E+01
  1.60000000E+01  1.40100000E+01  1.00800000E+00  1.20100000E+01  1.00800000E+00
  1.20100000E+01  1.00800000E+00  1.00800000E+00  1.60000000E+01  1.00800000E+00
  1.20100000E+01  1.60000000E+01  1.40100000E+01  1.00800000E+00  1.20100000E+01
  1.00800000E+00  1.20100000E+01  1.00800000E+00  1.00800000E+00  5.89332000E+01
  1.60000000E+01  1.60000000E+01  1.20100000E+01  1.60000000E+01  1.40100000E+01
  1.20100000E+01  1.00800000E+00  1.00800000E+00  1.20100000E+01  1.00800000E+00
  1.00800000E+00  1.20100000E+01  1.00800000E+00  1.00800000E+00  1.20100000E+01
  1.00800000E+00  1.20100000E+01  1.60000000E+01  1.40100000E+01  1.00800000E+00
  1.20100000E+01  1.00800000E+00  1.20100000E+01  1.00800000E+00  1.00800000E+00
  1.20100000E+01  1.40100000E+01  1.20100000E+01  1.00800000E+00  1.40100000E+01
  1.00800000E+00  1.20100000E+01  1.00800000E+00  1.20100000E+01  1.60000000E+01
  1.40100000E+01  1.00800000E+00  1.20100000E+01  1.00800000E+00  1.20100000E+01
  1.00800000E+00  1.20100000E+01  1.00800000E+00  1.00800000E+00  1.00800000E+00
  1.20100000E+01  1.00800000E+00  1.00800000E+00  1.20100000E+01  1.00800000E+00
  1.00800000E+00  1.00800000E+00  1.20100000E+01  1.60000000E+01  1.40100000E+01
  1.00800000E+00  1.20100000E+01  1.00800000E+00  1.20100000E+01  1.00800000E+00
  1.00800000E+00  1.20100000E+01  1.00800000E+00  1.00800000E+00  1.20100000E+01
  1.00800000E+00  1.00800000E+00  1.20100000E+01  1.00800000E+00  1.00800000E+00
  1.40100000E+01  1.00800000E+00  1.00800000E+00  1.00800000E+00  1.20100000E+01
  1.60000000E+01  1.40100000E+01  1.00800000E+00  1.20100000E+01  1.00800000E+00
  1.20100000E+01  1.00800000E+00  1.00800000E+00  1.20100000E+01  1.00800000E+00
  1.20100000E+01  1.00800000E+00  1.00800000E+00  1.00800000E+00  1.20100000E+01
  1.00800000E+00  1.00800000E+00  1.00800000E+00  1.20100000E+01  1.60000000E+01
  1.40100000E+01  1.00800000E+00  1.20100000E+01  1.00800000E+00  1.20100000E+01
  1.00800000E+00  1.00800000E+00  1.20100000E+01  1.00800000E+00  1.00800000E+00
  1.20100000E+01  1.60000000E+01  1.40100000E+01  1.00800000E+00  1.00800000E+00
  1.20100000E+01  1.60000000E+01  1.40100000E+01  1.00800000E+00  1.20100000E+01
  1.00800000E+00  1.20100000E+01  1.00800000E+00  1.00800000E+00  1.20100000E+01
  1.00800000E+00  1.20100000E+01  1.00800000E+00  1.00800000E+00  1.00800000E+00
  1.20100000E+01  1.00800000E+00  1.00800000E+00  1.00800000E+00  1.20100000E+01
  1.60000000E+01  1.40100000E+01  1.00800000E+00  1.20100000E+01  1.00800000E+00
  1.20100000E+01  1.00800000E+00  1.00800000E+00  1.20100000E+01  1.00800000E+00
  1.00800000E+00  1.20100000E+01  1.60000000E+01  1.40100000E+01  1.00800000E+00
  1.00800000E+00  1.20100000E+01  1.60000000E+01  1.40100000E+01  1.00800000E+00
  1.20100000E+01  1.00800000E+00  1.20100000E+01  1.00800000E+00  1.00800000E+00
  1.00800000E+00  1.20100000E+01  1.60000000E+01  1.40100000E+01  1.00800000E+00
  1.20100000E+01  1.00800000E+00  1.20100000E+01  1.00800000E+00  1.00800000E+00
  1.20100000E+01  1.00800000E+00  1.00800000E+00  5.89332000E+01  1.60000000E+01
  1.60000000E+01  1.20100000E+01  1.60000000E+01  1.40100000E+01  1.00800000E+00
  1.20100000E+01  1.00800000E+00  1.20100000E+01  1.00800000E+00  1.00800000E+00
  1.20100000E+01  1.00800000E+00  1.00800000E+00  5.89332000E+01  1.60000000E+01
  1.60000000E+01  1.20100000E+01  1.60000000E+01  1.40100000E+01  1.00800000E+00
  1.20100000E+01  1.00800000E+00  1.20100000E+01  1.00800000E+00  1.00800000E+00
  1.20100000E+01  1.00800000E+00  1.00800000E+00  1.20100000E+01  1.00800000E+00
  1.00800000E+00  1.40100000E+01  1.00800000E+00  1.20100000E+01  1.40100000E+01
  1.00800000E+00  1.00800000E+00  1.40100000E+01  1.00800000E+00  1.00800000E+00
  1.20100000E+01  1.60000000E+01  1.40100000E+01  1.00800000E+00  1.20100000E+01
  1.00800000E+00  1.00800000E+00  1.20100000E+01  1.60000000E+01  1.40100000E+01
  1.00800000E+00  1.20100000E+01  1.00800000E+00  1.20100000E+01  1.00800000E+00
  1.20100000E+01  1.00800000E+00  1.00800000E+00  1.00800000E+00  1.20100000E+01
  1.00800000E+00  1.00800000E+00  1.00800000E+00  1.20100000E+01  1.60000000E+01
  1.40100000E+01  1.00800000E+00  1.20100000E+01  1.00800000E+00  1.20100000E+01
  1.00800000E+00  1.20100000E+01  1.00800000E+00  1.00800000E+00  1.00800000E+00
  1.20100000E+01  1.00800000E+00  1.00800000E+00  1.00800000E+00  1.20100000E+01
  1.60000000E+01  1.40100000E+01  1.00800000E+00  1.20100000E+01  1.00800000E+00
  1.20100000E+01  1.00800000E+00  1.00800000E+00  1.60000000E+01  1.00800000E+00
  1.20100000E+01  1.60000000E+01  1.40100000E+01  1.00800000E+00  1.20100000E+01
  1.00800000E+00  1.20100000E+01  1.00800000E+00  1.20100000E+01  1.00800000E+00
  1.00800000E+00  1.00800000E+00  1.20100000E+01  1.00800000E+00  1.00800000E+00
  1.20100000E+01  1.00800000E+00  1.00800000E+00  1.00800000E+00  1.20100000E+01
  1.60000000E+01  1.40100000E+01  1.00800000E+00  1.20100000E+01  1.00800000E+00
  1.20100000E+01  1.00800000E+00  1.00800000E+00  1.20100000E+01  1.00800000E+00
  1.00800000E+00  1.20100000E+01  1.00800000E+00  1.00800000E+00  1.20100000E+01
  1.00800000E+00  1.00800000E+00  1.40100000E+01  1.00800000E+00  1.00800000E+00
  1.00800000E+00  1.20100000E+01  1.60000000E+01  1.40100000E+01  1.00800000E+00
  1.20100000E+01  1.00800000E+00  1.00800000E+00  1.20100000E+01  1.60000000E+01
  1.40100000E+01  1.00800000E+00  1.20100000E+01  1.00800000E+00  1.20100000E+01
  1.00800000E+00  1.20100000E+01  1.00800000E+00  1.00800000E+00  1.00800000E+00
  1.20100000E+01  1.00800000E+00  1.00800000E+00  1.00800000E+00  1.20100000E+01
  1.60000000E+01  1.40100000E+01  1.00800000E+00  1.20100000E+01  1.00800000E+00
  1.20100000E+01  1.00800000E+00  1.00800000E+00  1.60000000E+01  1.00800000E+00
  1.20100000E+01  1.60000000E+01  1.40100000E+01  1.00800000E+00  1.20100000E+01
  1.00800000E+00  1.20100000E+01  1.00800000E+00  1.00800000E+00  1.00800000E+00
  1.20100000E+01  1.60000000E+01  1.40100000E+01  1.00800000E+00  1.20100000E+01
  1.00800000E+00  1.20100000E+01  1.00800000E+00  1.00800000E+00  1.20100000E+01
  1.60000000E+01  1.40100000E+01  1.00800000E+00  1.00800000E+00  1.20100000E+01
  1.60000000E+01  1.40100000E+01  1.00800000E+00  1.20100000E+01  1.00800000E+00
  1.20100000E+01  1.00800000E+00  1.00800000E+00  1.20100000E+01  1.00800000E+00
  1.00800000E+00  1.20100000E+01  1.00800000E+00  1.00800000E+00  1.40100000E+01
  1.00800000E+00  1.20100000E+01  1.40100000E+01  1.00800000E+00  1.00800000E+00
  1.40100000E+01  1.00800000E+00  1.00800000E+00  1.20100000E+01  1.60000000E+01
  1.40100000E+01  1.00800000E+00  1.20100000E+01  1.00800000E+00  1.20100000E+01
  1.00800000E+00  1.00800000E+00  1.20100000E+01  1.20100000E+01  1.00800000E+00
  1.20100000E+01  1.00800000E+00  1.20100000E+01  1.60000000E+01  1.00800000E+00
  1.20100000E+01  1.00800000E+00  1.20100000E+01  1.00800000E+00  1.20100000E+01
  1.60000000E+01  1.40100000E+01  1.00800000E+00  1.20100000E+01  1.00800000E+00
  1.20100000E+01  1.00800000E+00  1.00800000E+00  1.20100000E+01  1.00800000E+00
  1.20100000E+01  1.00800000E+00  1.00800000E+00  1.00800000E+00  1.20100000E+01
  1.00800000E+00  1.00800000E+00  1.00800000E+00  1.20100000E+01  1.60000000E+01
  1.40100000E+01  1.00800000E+00  1.20100000E+01  1.00800000E+00  1.20100000E+01
  1.00800000E+00  1.00800000E+00  1.00800000E+00  1.20100000E+01  1.60000000E+01
  1.40100000E+01  1.00800000E+00  1.20100000E+01  1.00800000E+00  1.20100000E+01
  1.00800000E+00  1.00800000E+00  1.20100000E+01  1.00800000E+00  1.00800000E+00
  3.20600000E+01  1.20100000E+01  1.00800000E+00  1.00800000E+00  1.00800000E+00
  1.20100000E+01  1.60000000E+01  1.40100000E+01  1.00800000E+00  1.20100000E+01
  1.00800000E+00  1.20100000E+01  1.00800000E+00  1.00800000E+00  1.20100000E+01
  1.00800000E+00  1.00800000E+00  1.20100000E+01  1.00800000E+00  1.00800000E+00
  1.20100000E+01  1.00800000E+00  1.00800000E+00  1.40100000E+01  1.00800000E+00
  1.00800000E+00  1.00800000E+00  1.20100000E+01  1.60000000E+01  1.40100000E+01
  1.00800000E+00  1.20100000E+01  1.00800000E+00  1.20100000E+01  1.00800000E+00
  1.00800000E+00  1.20100000E+01  1.00800000E+00  1.00800000E+00  5.89332000E+01
  1.60000000E+01  1.60000000E+01  1.20100000E+01  1.60000000E+01  1.40100000E+01
  1.00800000E+00  1.20100000E+01  1.00800000E+00  1.20100000E+01  1.00800000E+00
  1.00800000E+00  5.89332000E+01  1.60000000E+01  1.60000000E+01  1.20100000E+01
  1.60000000E+01  1.40100000E+01  1.00800000E+00  1.20100000E+01  1.00800000E+00
  1.00800000E+00  1.20100000E+01  1.60000000E+01  1.40100000E+01  1.00800000E+00
  1.20100000E+01  1.00800000E+00  1.20100000E+01  1.00800000E+00  1.00800000E+00
  1.20100000E+01  1.00800000E+00  1.00800000E+00  1.20100000E+01  1.00800000E+00
  1.00800000E+00  1.40100000E+01  1.00800000E+00  1.20100000E+01  1.40100000E+01
  1.00800000E+00  1.00800000E+00  1.40100000E+01  1.00800000E+00  1.00800000E+00
  1.20100000E+01  1.60000000E+01  1.40100000E+01  1.00800000E+00  1.20100000E+01
  1.00800000E+00  1.20100000E+01  1.00800000E+00  1.00800000E+00  1.20100000E+01
  1.00800000E+00  1.20100000E+01  1.00800000E+00  1.00800000E+00  1.00800000E+00
  1.20100000E+01  1.00800000E+00  1.00800000E+00  1.00800000E+00  1.20100000E+01
  1.60000000E+01  1.40100000E+01  1.00800000E+00  1.20100000E+01  1.00800000E+00
  1.20100000E+01  1.00800000E+00  1.00800000E+00  1.20100000E+01  1.00800000E+00
  1.20100000E+01  1.00800000E+00  1.00800000E+00  1.00800000E+00  1.20100000E+01
  1.00800000E+00  1.00800000E+00  1.00800000E+00  1.20100000E+01  1.60000000E+01
  1.40100000E+01  1.00800000E+00  1.20100000E+01  1.00800000E+00  1.20100000E+01
  1.00800000E+00  1.00800000E+00  1.00800000E+00  1.20100000E+01  1.60000000E+01
  1.40100000E+01  1.00800000E+00  1.20100000E+01  1.00800000E+00  1.20100000E+01
  1.00800000E+00  1.00800000E+00  1.60000000E+01  1.00800000E+00  1.20100000E+01
  1.60000000E+01  1.40100000E+01  1.00800000E+00  1.20100000E+01  1.00800000E+00
  1.20100000E+01  1.00800000E+00  1.00800000E+00  1.20100000E+01  1.00800000E+00
  1.00800000E+00  1.20100000E+01  1.00800000E+00  1.00800000E+00  1.20100000E+01
  1.00800000E+00  1.00800000E+00  1.40100000E+01  1.00800000E+00  1.00800000E+00
  1.00800000E+00  1.20100000E+01  1.60000000E+01  1.40100000E+01  1.00800000E+00
  1.20100000E+01  1.00800000E+00  1.20100000E+01  1.00800000E+00  1.00800000E+00
  1.60000000E+01  1.00800000E+00  1.20100000E+01  1.60000000E+01  1.40100000E+01
  1.00800000E+00  1.20100000E+01  1.00800000E+00  1.20100000E+01  1.00800000E+00
  1.20100000E+01  1.00800000E+00  1.00800000E+00  1.00800000E+00  1.20100000E+01
  1.00800000E+00  1.00800000E+00  1.00800000E+00  1.20100000E+01  1.60000000E+01
  1.40100000E+01  1.00800000E+00  1.20100000E+01  1.00800000E+00  1.20100000E+01
  1.00800000E+00  1.20100000E+01  1.00800000E+00  1.00800000E+00  1.00800000E+00
  1.60000000E+01  1.00800000E+00  1.20100000E+01  1.60000000E+01  1.40100000E+01
  1.00800000E+00  1.20100000E+01  1.00800000E+00  1.20100000E+01  1.00800000E+00
  1.00800000E+00  5.89332000E+01  1.60000000E+01  1.60000000E+01  1.20100000E+01
  1.60000000E+01  1.40100000E+01  1.00800000E+00  1.20100000E+01  1.00800000E+00
  1.20100000E+01  1.00800000E+00  1.00800000E+00  1.20100000E+01  1.00800000E+00
  1.00800000E+00  5.89332000E+01  1.60000000E+01  1.60000000E+01  1.20100000E+01
  1.60000000E+01  1.40100000E+01  1.00800000E+00  1.20100000E+01  1.00800000E+00
  1.20100000E+01  1.00800000E+00  1.00800000E+00  3.20600000E+01  1.00800000E+00
  1.20100000E+01  1.60000000E+01  1.40100000E+01  1.00800000E+00  1.20100000E+01
  1.00800000E+00  1.20100000E+01  1.00800000E+00  1.00800000E+00  1.20100000E+01
  1.20100000E+01  1.00800000E+00  1.20100000E+01  1.00800000E+00  1.20100000E+01
  1.00800000E+00  1.20100000E+01  1.00800000E+00  1.20100000E+01  1.00800000E+00
  1.20100000E+01  1.60000000E+01  1.40100000E+01  1.00800000E+00  1.20100000E+01
  1.00800000E+00  1.20100000E+01  1.00800000E+00  1.00800000E+00  1.20100000E+01
  1.20100000E+01  1.00800000E+00  1.20100000E+01  1.00800000E+00  1.20100000E+01
  1.00800000E+00  1.20100000E+01  1.00800000E+00  1.20100000E+01  1.00800000E+00
  1.20100000E+01  1.60000000E+01  1.40100000E+01  1.00800000E+00  1.20100000E+01
  1.00800000E+00  1.20100000E+01  1.00800000E+00  1.00800000E+00  1.20100000E+01
  1.20100000E+01  1.00800000E+00  1.20100000E+01  1.00800000E+00  1.20100000E+01
  1.00800000E+00  1.20100000E+01  1.00800000E+00  1.20100000E+01  1.00800000E+00
  1.20100000E+01  1.60000000E+01  1.40100000E+01  1.00800000E+00  1.20100000E+01
  1.00800000E+00  1.20100000E+01  1.00800000E+00  1.00800000E+00  1.20100000E+01
  1.00800000E+00  1.00800000E+00  5.89332000E+01  1.60000000E+01  1.60000000E+01
  1.20100000E+01  1.60000000E+01  1.40100000E+01  1.00800000E+00  1.20100000E+01
  1.00800000E+00  1.20100000E+01  1.00800000E+00  1.00800000E+00  1.20100000E+01
  1.00800000E+00  1.00800000E+00  1.20100000E+01  1.00800000E+00  1.00800000E+00
  1.40100000E+01  1.00800000E+00  1.20100000E+01  1.40100000E+01  1.00800000E+00
  1.00800000E+00  1.40100000E+01  1.00800000E+00  1.00800000E+00  1.20100000E+01
  1.60000000E+01  1.40100000E+01  1.00800000E+00  1.20100000E+01  1.00800000E+00
  1.20100000E+01  1.00800000E+00  1.00800000E+00  1.20100000E+01  1.00800000E+00
  1.20100000E+01  1.00800000E+00  1.00800000E+00  1.00800000E+00  1.20100000E+01
  1.00800000E+00  1.00800000E+00  1.00800000E+00  1.20100000E+01  1.60000000E+01
  1.40100000E+01  1.00800000E+00  1.20100000E+01  1.00800000E+00  1.20100000E+01
  1.00800000E+00  1.00800000E+00  1.20100000E+01  1.00800000E+00  1.00800000E+00
  5.89332000E+01  1.60000000E+01  1.60000000E+01  1.20100000E+01  1.60000000E+01
  1.40100000E+01  1.00800000E+00  1.20100000E+01  1.00800000E+00  1.20100000E+01
  1.00800000E+00  1.00800000E+00  1.60000000E+01  1.00800000E+00  1.20100000E+01
  1.60000000E+01  1.40100000E+01  1.00800000E+00  1.20100000E+01  1.00800000E+00
  1.20100000E+01  1.00800000E+00  1.00800000E+00  1.20100000E+01  1.60000000E+01
  1.40100000E+01  1.00800000E+00  1.00800000E+00  1.20100000E+01  1.60000000E+01
  1.40100000E+01  1.00800000E+00  1.20100000E+01  1.00800000E+00  1.20100000E+01
  1.00800000E+00  1.00800000E+00  1.20100000E+01  1.60000000E+01  1.40100000E+01
  1.00800000E+00  1.00800000E+00  1.20100000E+01  1.60000000E+01  1.40100000E+01
  1.00800000E+00  1.20100000E+01  1.00800000E+00  1.20100000E+01  1.00800000E+00
  1.00800000E+00  1.20100000E+01  1.20100000E+01  1.00800000E+00  1.20100000E+01
  1.00800000E+00  1.20100000E+01  1.60000000E+01  1.00800000E+00  1.20100000E+01
  1.00800000E+00  1.20100000E+01  1.00800000E+00  1.20100000E+01  1.60000000E+01
  1.40100000E+01  1.00800000E+00  1.20100000E+01  1.00800000E+00  1.20100000E+01
  1.00800000E+00  1.00800000E+00  1.20100000E+01  1.60000000E+01  1.40100000E+01
  1.00800000E+00  1.00800000E+00  1.20100000E+01  1.60000000E+01  1.40100000E+01
  1.00800000E+00  1.20100000E+01  1.00800000E+00  1.20100000E+01  1.00800000E+00
  1.20100000E+01  1.00800000E+00  1.00800000E+00  1.00800000E+00  1.60000000E+01
  1.00800000E+00  1.20100000E+01  1.60000000E+01  1.40100000E+01  1.00800000E+00
  1.20100000E+01  1.00800000E+00  1.20100000E+01  1.00800000E+00  1.00800000E+00
  1.20100000E+01  1.20100000E+01  1.00800000E+00  1.20100000E+01  1.00800000E+00
  1.20100000E+01  1.60000000E+01  1.00800000E+00  1.20100000E+01  1.00800000E+00
  1.20100000E+01  1.00800000E+00  1.20100000E+01  1.60000000E+01  1.40100000E+01
  1.00800000E+00  1.20100000E+01  1.00800000E+00  1.20100000E+01  1.00800000E+00
  1.00800000E+00  1.20100000E+01  1.00800000E+00  1.00800000E+00  1.20100000E+01
  1.00800000E+00  1.00800000E+00  1.40100000E+01  1.00800000E+00  1.20100000E+01
  1.40100000E+01  1.00800000E+00  1.00800000E+00  1.40100000E+01  1.00800000E+00
  1.00800000E+00  1.20100000E+01  1.60000000E+01  1.40100000E+01  1.00800000E+00
  1.20100000E+01  1.00800000E+00  1.20100000E+01  1.00800000E+00  1.00800000E+00
  1.60000000E+01  1.00800000E+00  1.20100000E+01  1.60000000E+01  1.40100000E+01
  1.00800000E+00  1.20100000E+01  1.00800000E+00  1.20100000E+01  1.00800000E+00
  1.00800000E+00  1.20100000E+01  1.00800000E+00  1.00800000E+00  1.20100000E+01
  1.00800000E+00  1.00800000E+00  1.40100000E+01  1.00800000E+00  1.20100000E+01
  1.40100000E+01  1.00800000E+00  1.00800000E+00  1.40100000E+01  1.00800000E+00
  1.00800000E+00  1.20100000E+01  1.60000000E+01  1.40100000E+01  1.00800000E+00
  1.20100000E+01  1.00800000E+00  1.20100000E+01  1.00800000E+00  1.00800000E+00
  1.20100000E+01  1.00800000E+00  1.00800000E+00  1.20100000E+01  1.00800000E+00
  1.00800000E+00  1.20100000E+01  1.00800000E+00  1.00800000E+00  1.40100000E+01
  1.00800000E+00  1.00800000E+00  1.00800000E+00  1.20100000E+01  1.60000000E+01
  1.40100000E+01  1.00800000E+00  1.20100000E+01  1.00800000E+00  1.20100000E+01
  1.00800000E+00  1.00800000E+00  1.20100000E+01  1.20100000E+01  1.00800000E+00
  1.20100000E+01  1.00800000E+00  1.20100000E+01  1.60000000E+01  1.00800000E+00
  1.20100000E+01  1.00800000E+00  1.20100000E+01  1.00800000E+00  1.20100000E+01
  1.60000000E+01  1.40100000E+01  1.00800000E+00  1.20100000E+01  1.00800000E+00
  1.20100000E+01  1.00800000E+00  1.20100000E+01  1.00800000E+00  1.00800000E+00
  1.00800000E+00  1.60000000E+01  1.00800000E+00  1.20100000E+01  1.60000000E+01
  1.40100000E+01  1.00800000E+00  1.20100000E+01  1.00800000E+00  1.20100000E+01
  1.00800000E+00  1.00800000E+00  1.60000000E+01  1.00800000E+00  1.20100000E+01
  1.60000000E+01  1.40100000E+01  1.00800000E+00  1.20100000E+01  1.00800000E+00
  1.20100000E+01  1.00800000E+00  1.00800000E+00  1.20100000E+01  1.20100000E+01
  1.00800000E+00  1.40100000E+01  1.00800000E+00  1.20100000E+01  1.20100000E+01
  1.00800000E+00  1.20100000E+01  1.00800000E+00  1.20100000E+01  1.00800000E+00
  1.20100000E+01  1.00800000E+00  1.20100000E+01  1.20100000E+01  1.60000000E+01
  1.40100000E+01  1.00800000E+00  1.20100000E+01  1.00800000E+00  1.20100000E+01
  1.00800000E+00  1.00800000E+00  1.20100000E+01  1.20100000E+01  1.00800000E+00
  1.20100000E+01  1.00800000E+00  1.20100000E+01  1.60000000E+01  1.00800000E+00
  1.20100000E+01  1.00800000E+00  1.20100000E+01  1.00800000E+00  1.20100000E+01
  1.60000000E+01  1.40100000E+01  1.00800000E+00  1.20100000E+01  1.00800000E+00
  1.20100000E+01  1.00800000E+00  1.20100000E+01  1.00800000E+00  1.00800000E+00
  1.00800000E+00  1.20100000E+01  1.00800000E+00  1.00800000E+00  1.00800000E+00
  1.20100000E+01  1.60000000E+01  1.40100000E+01  1.00800000E+00  1.20100000E+01
  1.00800000E+00  1.20100000E+01  1.00800000E+00  1.00800000E+00  1.00800000E+00
  1.20100000E+01  1.60000000E+01  1.40100000E+01  1.00800000E+00  1.20100000E+01
  1.00800000E+00  1.20100000E+01  1.00800000E+00  1.00800000E+00  1.20100000E+01
  1.00800000E+00  1.20100000E+01  1.00800000E+00  1.00800000E+00  1.00800000E+00
  1.20100000E+01  1.00800000E+00  1.00800000E+00  1.00800000E+00  1.20100000E+01
  1.60000000E+01  1.40100000E+01  1.00800000E+00  1.20100000E+01  1.00800000E+00
  1.20100000E+01  1.00800000E+00  1.00800000E+00  1.20100000E+01  1.00800000E+00
  1.00800000E+00  1.20100000E+01  1.00800000E+00  1.00800000E+00  1.20100000E+01
  1.00800000E+00  1.00800000E+00  1.40100000E+01  1.00800000E+00  1.00800000E+00
  1.00800000E+00  1.20100000E+01  1.60000000E+01  1.40100000E+01  1.00800000E+00
  1.20100000E+01  1.00800000E+00  1.20100000E+01  1.00800000E+00  1.00800000E+00
  1.20100000E+01  1.00800000E+00  1.00800000E+00  1.20100000E+01  1.00800000E+00
  1.00800000E+00  1.40100000E+01  1.00800000E+00  1.20100000E+01  1.40100000E+01
  1.00800000E+00  1.00800000E+00  1.40100000E+01  1.00800000E+00  1.00800000E+00
  1.20100000E+01  1.60000000E+01  1.40100000E+01  1.00800000E+00  1.20100000E+01
  1.00800000E+00  1.20100000E+01  1.00800000E+00  1.20100000E+01  1.00800000E+00
  1.00800000E+00  1.00800000E+00  1.60000000E+01  1.00800000E+00  1.20100000E+01
  1.60000000E+01  1.40100000E+01  1.00800000E+00  1.20100000E+01  1.00800000E+00
  1.00800000E+00  1.20100000E+01  1.60000000E+01  1.40100000E+01  1.00800000E+00
  1.20100000E+01  1.00800000E+00  1.20100000E+01  1.00800000E+00  1.00800000E+00
  1.20100000E+01  1.00800000E+00  1.00800000E+00  1.20100000E+01  1.60000000E+01
  1.40100000E+01  1.00800000E+00  1.00800000E+00  1.20100000E+01  1.60000000E+01
  1.40100000E+01  1.00800000E+00  1.20100000E+01  1.00800000E+00  1.20100000E+01
  1.00800000E+00  1.00800000E+00  1.20100000E+01  1.20100000E+01  1.00800000E+00
  1.20100000E+01  1.00800000E+00  1.20100000E+01  1.60000000E+01  1.00800000E+00
  1.20100000E+01  1.00800000E+00  1.20100000E+01  1.00800000E+00  1.20100000E+01
  1.60000000E+01  1.40100000E+01  1.00800000E+00  1.20100000E+01  1.00800000E+00
  1.20100000E+01  1.00800000E+00  1.00800000E+00  1.20100000E+01  1.00800000E+00
  1.00800000E+00  1.20100000E+01  1.00800000E+00  1.00800000E+00  1.20100000E+01
  1.00800000E+00  1.00800000E+00  1.40100000E+01  1.00800000E+00  1.00800000E+00
  1.00800000E+00  1.20100000E+01  1.60000000E+01  1.40100000E+01  1.00800000E+00
  1.20100000E+01  1.00800000E+00  1.20100000E+01  1.00800000E+00  1.00800000E+00
  1.20100000E+01  1.00800000E+00  1.20100000E+01  1.00800000E+00  1.00800000E+00
  1.00800000E+00  1.20100000E+01  1.00800000E+00  1.00800000E+00  1.00800000E+00
  1.20100000E+01  1.60000000E+01  1.40100000E+01  1.00800000E+00  1.20100000E+01
  1.00800000E+00  1.00800000E+00  1.20100000E+01  1.60000000E+01  1.40100000E+01
  1.00800000E+00  1.20100000E+01  1.00800000E+00  1.20100000E+01  1.00800000E+00
  1.00800000E+00  1.60000000E+01  1.00800000E+00  1.20100000E+01  1.60000000E+01
  1.40100000E+01  1.00800000E+00  1.20100000E+01  1.00800000E+00  1.20100000E+01
  1.00800000E+00  1.00800000E+00  1.20100000E+01  1.00800000E+00  1.00800000E+00
  1.20100000E+01  1.00800000E+00  1.00800000E+00  1.20100000E+01  1.00800000E+00
  1.00800000E+00  1.40100000E+01  1.00800000E+00  1.00800000E+00  1.00800000E+00
  1.20100000E+01  1.60000000E+01  1.40100000E+01  1.00800000E+00  1.20100000E+01
  1.00800000E+00  1.20100000E+01  1.00800000E+00  1.20100000E+01  1.00800000E+00
  1.00800000E+00  1.00800000E+00  1.60000000E+01  1.00800000E+00  1.20100000E+01
  1.60000000E+01  1.40100000E+01  1.00800000E+00  1.20100000E+01  1.00800000E+00
  1.00800000E+00  1.20100000E+01  1.60000000E+01  1.40100000E+01  1.20100000E+01
  1.00800000E+00  1.00800000E+00  1.20100000E+01  1.00800000E+00  1.00800000E+00
  1.20100000E+01  1.00800000E+00  1.00800000E+00  1.20100000E+01  1.00800000E+00
  1.20100000E+01  1.60000000E+01  1.40100000E+01  1.00800000E+00  1.20100000E+01
  1.00800000E+00  1.00800000E+00  1.20100000E+01  1.60000000E+01  1.40100000E+01
  1.00800000E+00  1.20100000E+01  1.00800000E+00  1.20100000E+01  1.00800000E+00
  1.00800000E+00  1.20100000E+01  1.00800000E+00  1.00800000E+00  1.20100000E+01
  1.60000000E+01  1.40100000E+01  1.00800000E+00  1.00800000E+00  1.20100000E+01
  1.60000000E+01  1.40100000E+01  1.00800000E+00  1.20100000E+01  1.00800000E+00
  1.20100000E+01  1.00800000E+00  1.00800000E+00  1.20100000E+01  1.00800000E+00
  1.00800000E+00  1.20100000E+01  1.00800000E+00  1.00800000E+00  1.20100000E+01
  1.00800000E+00  1.00800000E+00  1.40100000E+01  1.00800000E+00  1.00800000E+00
  1.00800000E+00  1.20100000E+01  1.60000000E+01  1.40100000E+01  1.00800000E+00
  1.20100000E+01  1.00800000E+00  1.20100000E+01  1.00800000E+00  1.00800000E+00
  1.00800000E+00  1.20100000E+01  1.60000000E+01  1.40100000E+01  1.00800000E+00
  1.20100000E+01  1.00800000E+00  1.20100000E+01  1.00800000E+00  1.20100000E+01
  1.00800000E+00  1.00800000E+00  1.00800000E+00  1.20100000E+01  1.00800000E+00
  1.00800000E+00  1.20100000E+01  1.00800000E+00  1.00800000E+00  1.00800000E+00
  1.20100000E+01  1.60000000E+01  1.40100000E+01  1.00800000E+00  1.20100000E+01
  1.00800000E+00  1.20100000E+01  1.00800000E+00  1.00800000E+00  1.20100000E+01
  1.00800000E+00  1.20100000E+01  1.00800000E+00  1.00800000E+00  1.00800000E+00
  1.20100000E+01  1.00800000E+00  1.00800000E+00  1.00800000E+00  1.20100000E+01
  1.60000000E+01  1.40100000E+01  1.00800000E+00  1.20100000E+01  1.00800000E+00
  1.20100000E+01  1.00800000E+00  1.00800000E+00  1.20100000E+01  1.20100000E+01
  1.00800000E+00  1.20100000E+01  1.00800000E+00  1.20100000E+01  1.00800000E+00
  1.20100000E+01  1.00800000E+00  1.20100000E+01  1.00800000E+00  1.20100000E+01
  1.60000000E+01  1.40100000E+01  1.00800000E+00  1.20100000E+01  1.00800000E+00
  1.20100000E+01  1.00800000E+00  1.00800000E+00  1.20100000E+01  1.00800000E+00
  1.20100000E+01  1.00800000E+00  1.00800000E+00  1.00800000E+00  1.20100000E+01
  1.00800000E+00  1.00800000E+00  1.00800000E+00  1.20100000E+01  1.60000000E+01
  1.40100000E+01  1.20100000E+01  1.00800000E+00  1.00800000E+00  1.20100000E+01
  1.00800000E+00  1.00800000E+00  1.20100000E+01  1.00800000E+00  1.00800000E+00
  1.20100000E+01  1.00800000E+00  1.20100000E+01  1.60000000E+01  1.40100000E+01
  1.00800000E+00  1.20100000E+01  1.00800000E+00  1.20100000E+01  1.00800000E+00
  1.00800000E+00  1.20100000E+01  1.00800000E+00  1.00800000E+00  3.20600000E+01
  1.20100000E+01  1.00800000E+00  1.00800000E+00  1.00800000E+00  1.20100000E+01
  1.60000000E+01  1.40100000E+01  1.00800000E+00  1.20100000E+01  1.00800000E+00
  1.20100000E+01  1.00800000E+00  1.00800000E+00  1.60000000E+01  1.00800000E+00
  1.20100000E+01  1.60000000E+01  1.60000000E+01  1.00800000E+00  1.60000000E+01
  1.20100000E+01  1.00800000E+00  1.20100000E+01  1.00800000E+00  1.40100000E+01
  1.00800000E+00  3.20600000E+01  1.20100000E+01  1.00800000E+00  1.60000000E+01
  1.00800000E+00  1.20100000E+01  1.00800000E+00  1.20100000E+01  1.00800000E+00
  1.60000000E+01  1.20100000E+01  1.00800000E+00  1.00800000E+00  1.60000000E+01
  3.20600000E+01  1.60000000E+01  1.60000000E+01  1.60000000E+01  1.60000000E+01
  1.60000000E+01  1.60000000E+01  1.60000000E+01  1.20100000E+01  1.00800000E+00
  1.60000000E+01  1.20100000E+01  1.00800000E+00  1.20100000E+01  1.60000000E+01
  1.60000000E+01  1.20100000E+01  1.00800000E+00  1.20100000E+01  1.00800000E+00
  1.60000000E+01  1.00800000E+00  1.20100000E+01  1.00800000E+00  1.60000000E+01
  3.20600000E+01  1.60000000E+01  1.60000000E+01  1.60000000E+01  1.60000000E+01
  1.20100000E+01  1.00800000E+00  1.20100000E+01  1.00800000E+00  1.40100000E+01
  1.00800000E+00  3.20600000E+01  1.20100000E+01  1.00800000E+00  1.60000000E+01
  1.00800000E+00  1.20100000E+01  1.00800000E+00  1.20100000E+01  1.00800000E+00
  1.60000000E+01  1.20100000E+01  1.00800000E+00  1.00800000E+00  1.60000000E+01
  3.20600000E+01  1.60000000E+01  1.60000000E+01  1.60000000E+01  1.60000000E+01
  1.60000000E+01  1.60000000E+01  1.60000000E+01  1.20100000E+01  1.00800000E+00
  1.60000000E+01  1.20100000E+01  1.00800000E+00  1.20100000E+01  1.60000000E+01
  1.60000000E+01  1.20100000E+01  1.00800000E+00  1.20100000E+01  1.00800000E+00
  1.60000000E+01  1.00800000E+00  1.20100000E+01  1.00800000E+00  1.60000000E+01
  3.20600000E+01  1.60000000E+01  1.60000000E+01  1.60000000E+01  1.60000000E+01
  1.20100000E+01  1.00800000E+00  1.20100000E+01  1.00800000E+00  1.40100000E+01
  1.00800000E+00  3.20600000E+01  1.20100000E+01  1.00800000E+00  1.60000000E+01
  1.00800000E+00  1.20100000E+01  1.00800000E+00  1.20100000E+01  1.00800000E+00
  1.60000000E+01  1.20100000E+01  1.00800000E+00  1.00800000E+00  1.60000000E+01
  3.20600000E+01  1.60000000E+01  1.60000000E+01  1.60000000E+01  1.60000000E+01
  1.60000000E+01  1.60000000E+01  1.60000000E+01  1.20100000E+01  1.00800000E+00
  1.60000000E+01  1.20100000E+01  1.00800000E+00  1.20100000E+01  1.60000000E+01
  1.60000000E+01  1.20100000E+01  1.00800000E+00  1.20100000E+01  1.00800000E+00
  1.60000000E+01  1.00800000E+00  1.20100000E+01  1.00800000E+00  1.60000000E+01
  3.20600000E+01  1.60000000E+01  1.60000000E+01  1.60000000E+01  1.60000000E+01
  1.00800000E+00
%FLAG ATOM_TYPE_INDEX                                                           
%FORMAT(10I8)                                                                   
       1       2       2       3       4       4       3       5       5       3
       5       5       3       4       6       7       1       2       3       8
       3       5       5       3       5       5       3       5       5       3
       4       4       1       2       2       2       6       7       1       2
       3       8       3       5       5       3       5       5       3       8
       8       1       2       6       1       2       2       1       2       2
       6       7       1       2       3       8       3       5       5       3
       5       3       5       5       5       3       5       5       5       6
       7       1       2       3       8       3       5       5       6       6
       9       6       9       6      10      11       6       9       6       9
       6       7       1       2       3       8       3       8       8      12
       2       6       7       1       2       3       8       3       5       5
       3       5       5       3       5       5       3       4       4       1
       2       2       2       6       7       1       2       3       8       3
       5       5       6       7       1       2       2       6       7       1
       2       3       8       8       6       7       1       2       3       8
       8       6       7       1       2       3       8       3       5       5
       6       6       9       6       9       6       9       6       9       6
       9       6       7       1       2       3       8       3       5       5
       6       6       9       6       9       6       9       6       9       6
       9       6       7       1       2       3       8       3       5       5
       3       5       3       5       5       5       3       5       5       5
       6       7       1       2       3       8       3       5       5       3
       5       5       3       8       8       1       2       6       1       2
       2       1       2       2       6       7       1       2       3       8
       3       5       3       5       5       5       3       5       5       3
       5       5       5       6       7       1       2       3       8       3
       5       5       6       1       6      13       1       2       6      14
       6       7       1       3       8       8       3       5       5       3
       5       5       3       8       6       7       1       2       3       8
       3       5       5      15       7       7       6       7       1       2
       3       8       8       6       7       1       2       3       8       3
       5       5       3       5       5       3       8       8       1       2
       6       1       2       2       1       2       2       6       7       1
       2       3       8       3       5       3       5       5       5       3
       5       5       5       6       7       1       2       3       8       3
       5       5      15       7       7       6       7       1       2       3
       8       8       6       7       1       2       3       8       3       5
       3       5       5       5       3       5       5       5       6       7
       1       2       3       8       3       5       5       3       5       5
       3       8       8       1       2       6       1       2       2       1
       2       2       6       7       1       2       3       8       3       5
       5       3       5       5      15       7       7       6       7       1
       2       3       8       3       5       5       3       5       5       3
       5       5       3       4       4       1       2       2       2       6
       7       1       2       3       8       3       8       8      10      11
       6       7       1       2       3       8       3       5       5      15
       7       7       6       7       1       3       8       8       3       5
       5       3       5       5       3       8       6       7       1       2
       3       8       3       5       5       6       1       6      13       1
       2       6      14       6       7       1       2       3       8       3
       5       3       5       5       5       3       5       5       3       5
       5       5       6       7       1       2       3       8       3       5
       5       3       5       5       3       5       5       3       4       4
       1       2       2       2       6       7       1       2       3       8
       3       5       5       3       5       3       5       5       5       3
       5       5       5       6       7       1       2       3       8       3
       5       5       3       5       5       6       7       1       2       2
       6       7       1       2       3       8       3       5       5       3
       5       3       5       5       5       3       5       5       5       6
       7       1       2       3       8       3       5       5       3       5
       5       6       7       1       2       2       6       7       1       2
       3       8       3       5       5       5       6       7       1       2
       3       8       3       5       5       3       5       5      15       7
       7       6       7       1       2       3       8       3       5       5
       3       5       5      15       7       7       6       7       1       2
       3       8       3       5       5       3       5       5       3       8
       8       1       2       6       1       2       2       1       2       2
       6       7       1       2       3       8       8       6       7       1
       2       3       8       3       5       3       5       5       5       3
       5       5       5       6       7       1       2       3       8       3
       5       3       5       5       5       3       5       5       5       6
       7       1       2       3       8       3       8       8      10      11
       6       7       1       2       3       8       3       5       3       5
       5       5       3       5       5       3       5       5       5       6
       7       1       2       3       8       3       5       5       3       5
       5       3       5       5       3       4       4       1       2       2
       2       6       7       1       2       3       8       8       6       7
       1       2       3       8       3       5       3       5       5       5
       3       5       5       5       6       7       1       2       3       8
       3       8       8      10      11       6       7       1       2       3
       8       3       5       5       5       6       7       1       2       3
       8       3       5       5       6       7       1       2       2       6
       7       1       2       3       8       3       5       5       3       5
       5       3       8       8       1       2       6       1       2       2
       1       2       2       6       7       1       2       3       8       3
       5       5       6       6       9       6       9       6      10      11
       6       9       6       9       6       7       1       2       3       8
       3       5       5       3       5       3       5       5       5       3
       5       5       5       6       7       1       2       3       8       3
       5       5       5       6       7       1       2       3       8       3
       5       5       3       8       8      12       3       8       8       8
       6       7       1       2       3       8       3       5       5       3
       5       5       3       5       5       3       4       4       1       2
       2       2       6       7       1       2       3       8       3       5
       5       3       5       5      15       7       7       6       7       1
       2       3       8       3       5       5      15       7       7       6
       7       1       2       3       8       8       6       7       1       2
       3       8       3       5       5       3       5       5       3       8
       8       1       2       6       1       2       2       1       2       2
       6       7       1       2       3       8       3       5       5       3
       5       3       5       5       5       3       5       5       5       6
       7       1       2       3       8       3       5       5       3       5
       3       5       5       5       3       5       5       5       6       7
       1       2       3       8       3       5       5       5       6       7
       1       2       3       8       3       8       8      10      11       6
       7       1       2       3       8       3       5       5       3       5
       5       3       5       5       3       4       4       1       2       2
       2       6       7       1       2       3       8       3       8       8
      10      11       6       7       1       2       3       8       3       5
       3       5       5       5       3       5       5       5       6       7
       1       2       3       8       3       8       3       5       5       5
      10      11       6       7       1       2       3       8       3       5
       5      15       7       7       6       7       1       2       3       8
       3       5       5       3       5       5      15       7       7       6
       7       1       2       3       8       3       8       8      12       2
       6       7       1       2       3       8       3       5       5       6
       6       9       6       9       6       9       6       9       6       9
       6       7       1       2       3       8       3       5       5       6
       6       9       6       9       6       9       6       9       6       9
       6       7       1       2       3       8       3       5       5       6
       6       9       6       9       6       9       6       9       6       9
       6       7       1       2       3       8       3       5       5       3
       5       5      15       7       7       6       7       1       2       3
       8       3       5       5       3       5       5       3       8       8
       1       2       6       1       2       2       1       2       2       6
       7       1       2       3       8       3       5       5       3       5
       3       5       5       5       3       5       5       5       6       7
       1       2       3       8       3       5       5       3       5       5
      15       7       7       6       7       1       2       3       8       3
       8       8      10      11       6       7       1       2       3       8
       3       5       5       6       7       1       2       2       6       7
       1       2       3       8       3       5       5       6       7       1
       2       2       6       7       1       2       3       8       3       5
       5       6       6       9       6       9       6      10      11       6
       9       6       9       6       7       1       2       3       8       3
       5       5       6       7       1       2       2       6       7       1
       2       3       8       3       8       3       5       5       5      10
      11       6       7       1       2       3       8       3       5       5
       6       6       9       6       9       6      10      11       6       9
       6       9       6       7       1       2       3       8       3       5
       5       3       5       5       3       8       8       1       2       6
       1       2       2       1       2       2       6       7       1       2
       3       8       3       8       8      10      11       6       7       1
       2       3       8       3       5       5       3       5       5       3
       8       8       1       2       6       1       2       2       1       2
       2       6       7       1       2       3       8       3       5       5
       3       5       5       3       5       5       3       4       4       1
       2       2       2       6       7       1       2       3       8       3
       5       5       6       6       9       6       9       6      10      11
       6       9       6       9       6       7       1       2       3       8
       3       8       3       5       5       5      10      11       6       7
       1       2       3       8       3       8       8      10      11       6
       7       1       2       3       8       3       5       5       6       6
      14       1       2       6       6       9       6       9       6       9
       6       9       6       6       7       1       2       3       8       3
       5       5       6       6       9       6       9       6      10      11
       6       9       6       9       6       7       1       2       3       8
       3       5       3       5       5       5       3       5       5       5
       6       7       1       2       3       8       3       5       5       5
       6       7       1       2       3       8       3       5       5       3
       5       3       5       5       5       3       5       5       5       6
       7       1       2       3       8       3       5       5       3       5
       5       3       5       5       3       4       4       1       2       2
       2       6       7       1       2       3       8       3       5       5
       3       5       5       3       8       8       1       2       6       1
       2       2       1       2       2       6       7       1       2       3
       8       3       8       3       5       5       5      10      11       6
       7       1       2       3       8       8       6       7       1       2
       3       8       3       5       5       3       5       5       6       7
       1       2       2       6       7       1       2       3       8       3
       5       5       6       6       9       6       9       6      10      11
       6       9       6       9       6       7       1       2       3       8
       3       5       5       3       5       5       3       5       5       3
       4       4       1       2       2       2       6       7       1       2
       3       8       3       5       5       3       5       3       5       5
       5       3       5       5       5       6       7       1       2       3
       8       8       6       7       1       2       3       8       3       8
       8      10      11       6       7       1       2       3       8       3
       5       5       3       5       5       3       5       5       3       4
       4       1       2       2       2       6       7       1       2       3
       8       3       8       3       5       5       5      10      11       6
       7       1       2       3       8       8       6       7       1       3
       8       8       3       5       5       3       5       5       3       8
       6       7       1       2       3       8       8       6       7       1
       2       3       8       3       5       5       3       5       5       6
       7       1       2       2       6       7       1       2       3       8
       3       5       5       3       5       5       3       5       5       3
       4       4       1       2       2       2       6       7       1       2
       3       8       3       5       5       5       6       7       1       2
       3       8       3       5       3       5       5       5       3       5
       5       3       5       5       5       6       7       1       2       3
       8       3       5       5       3       5       3       5       5       5
       3       5       5       5       6       7       1       2       3       8
       3       5       5       6       6       9       6       9       6       9
       6       9       6       9       6       7       1       2       3       8
       3       5       5       3       5       3       5       5       5       3
       5       5       5       6       7       1       3       8       8       3
       5       5       3       5       5       3       8       6       7       1
       2       3       8       3       5       5       3       8       8      12
       3       8       8       8       6       7       1       2       3       8
       3       8       8      10      11       6       7       7      16      10
       3      17       3       8       1       2      12       3       8      10
      16       3       8       3       8      18       3       8       8      18
      12      18       7       7       7       7       7       7       3      17
      18       3       8       6       7       7       3       8       3       8
      10      16       3       8      18      12      18       7       7       7
       3      17       3       8       1       2      12       3       8      10
      16       3       8       3       8      18       3       8       8      18
      12      18       7       7       7       7       7       7       3      17
      18       3       8       6       7       7       3       8       3       8
      10      16       3       8      18      12      18       7       7       7
       3      17       3       8       1       2      12       3       8      10
      16       3       8       3       8      18       3       8       8      18
      12      18       7       7       7       7       7       7       3      17
      18       3       8       6       7       7       3       8       3       8
      10      16       3       8      18      12      10       7       7       7
      16
%FLAG NUMBER_EXCLUDED_ATOMS                                                     
%FORMAT(10I8)                                                                   
      16       9       8      11       6       5       8       5       4       7
       4       3       6       3       7       3      10       4      13       7
      12       6       5      10       5       4       9       5       4       6
       5       4       3       2       1       1       7       3      10       4
      13       7      12       6       5       9       5       4       7       4
       3       8       3       6       5       2       1       2       1       1
       7       3      10       4      13       7      15       6       5      10
       8       7       3       2       1       3       2       1       1       7
       3      10       4      12       7      12       5       4      10       8
       4       7       3       6       4       1       3       2       1       1
       7       3      10       4      11       7       7       4       3       2
       1       7       3      10       4      13       7      12       6       5
      10       5       4       9       5       4       6       5       4       3
       2       1       1       7       3      10       4      12       7      10
       5       4       5       3       2       1       1       7       3       7
       4       7       4       3       7       3       7       4       7       4
       3       7       3      10       4      12       7      12       5       4
      10       8       4       6       3       5       3       3       2       1
       1       7       3      10       4      12       7      12       5       4
      10       8       4       6       3       5       3       3       2       1
       1       7       3      10       4      13       7      15       6       5
      10       8       7       3       2       1       3       2       1       1
       7       3      10       4      13       7      12       6       5       9
       5       4       7       4       3       8       3       6       5       2
       1       2       1       1       7       3      10       4      16       7
      15       9       8       3       2       1       7       5       4       3
       2       1       1       7       3      10       4      12       7      11
       5       4       8       6       5       3       3       2       1       1
      10       3      14      11       6       5       8       5       4       7
       4       3       6       3       7       3      10       4      12       7
       8       5       4       3       1       1       7       3       7       4
       7       4       3       7       3      10       4      13       7      12
       6       5       9       5       4       7       4       3       8       3
       6       5       2       1       2       1       1       7       3      10
       4      16       7      12       9       8       3       2       1       4
       2       1       1       7       3      10       4      12       7       8
       5       4       3       1       1       7       3       7       4       7
       4       3       7       3      10       4      16       7      12       9
       8       3       2       1       4       2       1       1       7       3
      10       4      13       7      12       6       5       9       5       4
       7       4       3       8       3       6       5       2       1       2
       1       1       7       3      10       4      13       7      11       6
       5       6       4       3       2       1       1       7       3      10
       4      13       7      12       6       5      10       5       4       9
       5       4       6       5       4       3       2       1       1       7
       3      10       4      11       7       7       4       3       2       1
       7       3      10       4      12       7       8       5       4       3
       1       1      10       3      14      11       6       5       8       5
       4       7       4       3       6       3       7       3      10       4
      12       7      11       5       4       8       6       5       3       3
       2       1       1       7       3      10       4      16       7      15
       9       8       3       2       1       7       5       4       3       2
       1       1       7       3      10       4      13       7      12       6
       5      10       5       4       9       5       4       6       5       4
       3       2       1       1       7       3      10       4      13       7
      15       6       5      10       8       7       3       2       1       3
       2       1       1       7       3      10       4      13       7      11
       6       5       8       4       3       4       3       2       1       1
       7       3      10       4      13       7      15       6       5      10
       8       7       3       2       1       3       2       1       1       7
       3      10       4      13       7      11       6       5       8       4
       3       4       3       2       1       1       7       3      10       4
      10       7       6       3       2       1       7       3      10       4
      13       7      11       6       5       6       4       3       2       1
       1       7       3      10       4      13       7      11       6       5
       6       4       3       2       1       1       7       3      10       4
      13       7      12       6       5       9       5       4       7       4
       3       8       3       6       5       2       1       2       1       1
       7       3       7       4       7       4       3       7       3      10
       4      16       7      12       9       8       3       2       1       4
       2       1       1       7       3      10       4      16       7      12
       9       8       3       2       1       4       2       1       1       7
       3      10       4      11       7       7       4       3       2       1
       7       3      10       4      16       7      15       9       8       3
       2       1       7       5       4       3       2       1       1       7
       3      10       4      13       7      12       6       5      10       5
       4       9       5       4       6       5       4       3       2       1
       1       7       3       7       4       7       4       3       7       3
      10       4      16       7      12       9       8       3       2       1
       4       2       1       1       7       3      10       4      11       7
       7       4       3       2       1       7       3      10       4      10
       7       6       3       2       1       7       3      10       4      12
       7      10       5       4       5       3       2       1       1       7
       3      10       4      13       7      12       6       5       9       5
       4       7       4       3       8       3       6       5       2       1
       2       1       1       7       3      10       4      12       7      12
       5       4      10       8       4       7       3       6       4       1
       3       2       1       1       7       3      10       4      13       7
      15       6       5      10       8       7       3       2       1       3
       2       1       1       7       3      10       4      10       7       6
       3       2       1       7       3      10       4      13       7      10
       6       5       8       3       2       4       3       2       1       1
       7       3      10       4      13       7      12       6       5      10
       5       4       9       5       4       6       5       4       3       2
       1       1       7       3      10       4      13       7      11       6
       5       6       4       3       2       1       1       7       3      10
       4      12       7       8       5       4       3       1       1       7
       3       7       4       7       4       3       7       3      10       4
      13       7      12       6       5       9       5       4       7       4
       3       8       3       6       5       2       1       2       1       1
       7       3      10       4      13       7      15       6       5      10
       8       7       3       2       1       3       2       1       1       7
       3      10       4      13       7      15       6       5      10       8
       7       3       2       1       3       2       1       1       7       3
      10       4      10       7       6       3       2       1       7       3
      10       4      11       7       7       4       3       2       1       7
       3      10       4      13       7      12       6       5      10       5
       4       9       5       4       6       5       4       3       2       1
       1       7       3      10       4      11       7       7       4       3
       2       1       7       3      10       4      16       7      12       9
       8       3       2       1       4       2       1       1       7       3
      10       4      14       7      10       7       6       3       2       1
       2       1       7       3      10       4      12       7       8       5
       4       3       1       1       7       3      10       4      13       7
      11       6       5       6       4       3       2       1       1       7
       3      10       4      11       7       7       4       3       2       1
       7       3      10       4      12       7      12       5       4      10
       8       4       6       3       5       3       3       2       1       1
       7       3      10       4      12       7      12       5       4      10
       8       4       6       3       5       3       3       2       1       1
       7       3      10       4      12       7      12       5       4      10
       8       4       6       3       5       3       3       2       1       1
       7       3      10       4      13       7      11       6       5       6
       4       3       2       1       1       7       3      10       4      13
       7      12       6       5       9       5       4       7       4       3
       8       3       6       5       2       1       2       1       1       7
       3      10       4      13       7      15       6       5      10       8
       7       3       2       1       3       2       1       1       7       3
      10       4      13       7      11       6       5       6       4       3
       2       1       1       7       3      10       4      11       7       7
       4       3       2       1       7       3      10       4      12       7
      10       5       4       5       3       2       1       1       7       3
      10       4      12       7      10       5       4       5       3       2
       1       1       7       3      10       4      12       7      12       5
       4      10       8       4       7       3       6       4       1       3
       2       1       1       7       3      10       4      12       7      10
       5       4       5       3       2       1       1       7       3      10
       4      14       7      10       7       6       3       2       1       2
       1       7       3      10       4      12       7      12       5       4
      10       8       4       7       3       6       4       1       3       2
       1       1       7       3      10       4      13       7      12       6
       5       9       5       4       7       4       3       8       3       6
       5       2       1       2       1       1       7       3      10       4
      11       7       7       4       3       2       1       7       3      10
       4      13       7      12       6       5       9       5       4       7
       4       3       8       3       6       5       2       1       2       1
       1       7       3      10       4      13       7      12       6       5
      10       5       4       9       5       4       6       5       4       3
       2       1       1       7       3      10       4      12       7      12
       5       4      10       8       4       7       3       6       4       1
       3       2       1       1       7       3      10       4      14       7
      10       7       6       3       2       1       2       1       7       3
      10       4      11       7       7       4       3       2       1       7
       3      10       4      12       7      12       5       4      11       7
       4       7       3       8       7       4       6       3       4       3
       2       1       1       7       3      10       4      12       7      12
       5       4      10       8       4       7       3       6       4       1
       3       2       1       1       7       3      10       4      16       7
      12       9       8       3       2       1       4       2       1       1
       7       3      10       4      10       7       6       3       2       1
       7       3      10       4      13       7      15       6       5      10
       8       7       3       2       1       3       2       1       1       7
       3      10       4      13       7      12       6       5      10       5
       4       9       5       4       6       5       4       3       2       1
       1       7       3      10       4      13       7      12       6       5
       9       5       4       7       4       3       8       3       6       5
       2       1       2       1       1       7       3      10       4      14
       7      10       7       6       3       2       1       2       1       7
       3       7       4       7       4       3       7       3      10       4
      13       7      11       6       5       8       4       3       4       3
       2       1       1       7       3      10       4      12       7      12
       5       4      10       8       4       7       3       6       4       1
       3       2       1       1       7       3      10       4      13       7
      12       6       5      10       5       4       9       5       4       6
       5       4       3       2       1       1       7       3      10       4
      13       7      15       6       5      10       8       7       3       2
       1       3       2       1       1       7       3       7       4       7
       4       3       7       3      10       4      11       7       7       4
       3       2       1       7       3      10       4      13       7      12
       6       5      10       5       4       9       5       4       6       5
       4       3       2       1       1       7       3      10       4      14
       7      10       7       6       3       2       1       2       1       7
       3       7       4       7       4       3      10       3      14      11
       6       5       8       5       4       7       4       3       6       3
       7       3       7       4       7       4       3       7       3      10
       4      13       7      11       6       5       8       4       3       4
       3       2       1       1       7       3      10       4      13       7
      12       6       5      10       5       4       9       5       4       6
       5       4       3       2       1       1       7       3      10       4
      10       7       6       3       2       1       7       3      10       4
      16       7      15       9       8       3       2       1       7       5
       4       3       2       1       1       7       3      10       4      13
       7      15       6       5      10       8       7       3       2       1
       3       2       1       1       7       3      10       4      12       7
      12       5       4      10       8       4       6       3       5       3
       3       2       1       1       7       3      10       4      13       7
      15       6       5      10       8       7       3       2       1       3
       2       1       1      10       3      14      11       6       5       8
       5       4       7       4       3       6       3       7       3      10
       4      13       7      10       6       5       8       3       2       4
       3       2       1       1       7       3      10       4       9       7
       7       4       3       2       1       2       1       1       5       8
      14       6      16       8      10       5       4      11       6       5
       1      13       6       9       6       5       8       3       2       4
       3       8       2       1       1       2       1       1      13       6
      12      12       7       6       2       1      13       6       9       6
       5       1       7       2       4       3       8       2       1       1
      14       6      16       8      10       5       4      11       6       5
       1      13       6       9       6       5       8       3       2       4
       3       8       2       1       1       2       1       1      13       6
      12      12       7       6       2       1      13       6       9       6
       5       1       7       2       4       3       8       2       1       1
      14       6      16       8      10       5       4      11       6       5
       1      13       6       9       6       5       8       3       2       4
       3       8       2       1       1       2       1       1      13       6
      12      12       7       6       2       1      10       6       9       6
       5       1       7       2       4       3       1       2       1       1
       1
%FLAG NONBONDED_PARM_INDEX                                                      
%FORMAT(10I8)                                                                   
       1       2       4       7      11      16      22      29      37      46
      56      67      79      92     106     121     137     154       2       3
       5       8      12      17      23      30      38      47      57      68
      80      93     107     122     138     155       4       5       6       9
      13      18      24      31      39      48      58      69      81      94
     108     123     139     156       7       8       9      10      14      19
      25      32      40      49      59      70      82      95     109     124
     140     157      11      12      13      14      15      20      26      33
      41      50      60      71      83      96     110     125     141     158
      16      17      18      19      20      21      27      34      42      51
      61      72      84      97     111     126     142     159      22      23
      24      25      26      27      28      35      43      52      62      73
      85      98     112     127     143     160      29      30      31      32
      33      34      35      36      44      53      63      74      86      99
     113     128     144     161      37      38      39      40      41      42
      43      44      45      54      64      75      87     100     114     129
     145     162      46      47      48      49      50      51      52      53
      54      55      65      76      88     101     115     130     146     163
      56      57      58      59      60      61      62      63      64      65
      66      77      89     102     116     131     147     164      67      68
      69      70      71      72      73      74      75      76      77      78
      90     103     117     132     148     165      79      80      81      82
      83      84      85      86      87      88      89      90      91     104
     118     133     149     166      92      93      94      95      96      97
      98      99     100     101     102     103     104     105     119     134
     150     167     106     107     108     109     110     111     112     113
     114     115     116     117     118     119     120     135     151     168
     121     122     123     124     125     126     127     128     129     130
     131     132     133     134     135     136     152     169     137     138
     139     140     141     142     143     144     145     146     147     148
     149     150     151     152     153     170     154     155     156     157
     158     159     160     161     162     163     164     165     166     167
     168     169     170     171
%FLAG RESIDUE_LABEL                                                             
%FORMAT(20a4)                                                                   
PRO LYS ARG LEU TYR CYS LYS ASN GLY GLY PHE PHE LEU ARG ILE HIE PRO ASP GLY ARG 
VAL ASP GLY VAL ARG GLU LYS SER ASP PRO HIE ILE LYS LEU GLN LEU GLN ALA GLU GLU 
ARG GLY VAL VAL SER ILE LYS GLY VAL SER ALA ASN ARG TYR LEU ALA MET LYS GLU ASP 
GLY ARG LEU LEU ALA SER LYS SER VAL THR ASP GLU CYS PHE PHE PHE GLU ARG LEU GLU 
SER ASN ASN TYR ASN THR TYR ARG SER ARG LYS TYR THR SER TRP TYR VAL ALA LEU LYS 
ARG THR GLY GLN TYR LYS LEU GLY SER LYS THR GLY PRO GLY GLN LYS ALA ILE LEU PHE 
LEU PRO MET SER ROH 47Y 42u 47Y 42u 47Y 02u 
%FLAG RESIDUE_POINTER                                                           
%FORMAT(10I8)                                                                   
       1      17      39      63      82     103     114     136     150     157
     164     184     204     223     247     266     283     297     309     316
     340     356     368     375     391     415     430     452     463     475
     489     506     525     547     566     583     602     619     629     644
     659     683     690     706     722     733     752     774     781     797
     808     818     832     856     877     896     906     923     945     960
     972     979    1003    1022    1041    1051    1062    1084    1095    1111
    1125    1137    1152    1163    1183    1203    1223    1238    1262    1281
    1296    1307    1321    1335    1356    1370    1384    1405    1429    1440
    1464    1486    1507    1521    1532    1556    1577    1593    1603    1622
    1644    1668    1682    1689    1706    1727    1749    1768    1775    1786
    1808    1822    1829    1843    1850    1867    1889    1899    1918    1937
    1957    1976    1990    2007    2019    2021    2049    2071    2099    2121
    2149
%FLAG BOND_FORCE_CONSTANT                                                       
%FORMAT(5E16.8)                                                                 
  5.70000000E+02  4.90000000E+02  3.40000000E+02  3.17000000E+02  3.40000000E+02
  3.10000000E+02  4.34000000E+02  3.67000000E+02  3.40000000E+02  3.67000000E+02
  3.40000000E+02  3.10000000E+02  3.40000000E+02  3.10000000E+02  3.17000000E+02
  4.34000000E+02  3.37000000E+02  4.34000000E+02  4.81000000E+02  3.40000000E+02
  3.37000000E+02  3.40000000E+02  3.10000000E+02  3.40000000E+02  3.10000000E+02
  3.10000000E+02  3.67000000E+02  4.69000000E+02  5.53000000E+02  4.50000000E+02
  4.69000000E+02  3.17000000E+02  3.10000000E+02  2.74000000E+02  3.40000000E+02
  2.37000000E+02  3.17000000E+02  3.10000000E+02  3.10000000E+02  3.67000000E+02
  4.34000000E+02  4.27000000E+02  3.67000000E+02  4.77000000E+02  4.88000000E+02
  4.10000000E+02  5.18000000E+02  3.17000000E+02  3.40000000E+02  3.37000000E+02
  6.56000000E+02  3.17000000E+02  3.10000000E+02  3.20000000E+02  2.27000000E+02
  2.27000000E+02  3.40000000E+02  3.20000000E+02  4.69000000E+02  4.69000000E+02
  4.47000000E+02  4.28000000E+02  5.46000000E+02  3.88000000E+02  3.17000000E+02
  6.56000000E+02  3.20000000E+02  3.20000000E+02  5.53000000E+02  3.40000000E+02
  3.10000000E+02  3.40000000E+02  3.37000000E+02  4.34000000E+02  6.20000000E+02
  2.38000000E+02  2.85000000E+02  2.06000000E+02  2.20000000E+02
%FLAG BOND_EQUIL_VALUE                                                          
%FORMAT(5E16.8)                                                                 
  1.22900000E+00  1.33500000E+00  1.09000000E+00  1.52200000E+00  1.09000000E+00
  1.52600000E+00  1.01000000E+00  1.47100000E+00  1.09000000E+00  1.47100000E+00
  1.09000000E+00  1.52600000E+00  1.09000000E+00  1.52600000E+00  1.52200000E+00
  1.01000000E+00  1.44900000E+00  1.01000000E+00  1.34000000E+00  1.09000000E+00
  1.46300000E+00  1.09000000E+00  1.52600000E+00  1.09000000E+00  1.52600000E+00
  1.52600000E+00  1.08000000E+00  1.40000000E+00  9.60000000E-01  1.36400000E+00
  1.40900000E+00  1.51000000E+00  1.52600000E+00  1.33600000E+00  1.09000000E+00
  1.81000000E+00  1.52200000E+00  1.52600000E+00  1.52600000E+00  1.08000000E+00
  1.01000000E+00  1.38100000E+00  1.08000000E+00  1.34300000E+00  1.33500000E+00
  1.39400000E+00  1.37100000E+00  1.50400000E+00  1.09000000E+00  1.44900000E+00
  1.25000000E+00  1.52200000E+00  1.52600000E+00  1.41000000E+00  1.81000000E+00
  1.81000000E+00  1.09000000E+00  1.41000000E+00  1.40400000E+00  1.40000000E+00
  1.41900000E+00  1.38000000E+00  1.35200000E+00  1.45900000E+00  1.49500000E+00
  1.25000000E+00  1.41000000E+00  1.43000000E+00  9.60000000E-01  1.09000000E+00
  1.52000000E+00  1.09000000E+00  1.45000000E+00  1.01000000E+00  1.44000000E+00
  1.67500000E+00  1.46000000E+00  1.58900000E+00  1.53000000E+00
%FLAG ANGLE_FORCE_CONSTANT                                                      
%FORMAT(5E16.8)                                                                 
  8.00000000E+01  5.00000000E+01  5.00000000E+01  5.00000000E+01  8.00000000E+01
  7.00000000E+01  5.00000000E+01  3.50000000E+01  5.00000000E+01  6.30000000E+01
  4.00000000E+01  3.50000000E+01  5.00000000E+01  5.00000000E+01  3.50000000E+01
  5.00000000E+01  8.00000000E+01  8.00000000E+01  5.00000000E+01  3.50000000E+01
  5.00000000E+01  5.00000000E+01  3.50000000E+01  5.00000000E+01  8.00000000E+01
  4.00000000E+01  6.30000000E+01  5.00000000E+01  5.00000000E+01  5.00000000E+01
  4.00000000E+01  8.00000000E+01  7.00000000E+01  5.00000000E+01  5.00000000E+01
  8.00000000E+01  6.30000000E+01  3.50000000E+01  7.00000000E+01  5.00000000E+01
  5.00000000E+01  3.50000000E+01  5.00000000E+01  5.00000000E+01  5.00000000E+01
  8.00000000E+01  4.00000000E+01  5.00000000E+01  5.00000000E+01  5.00000000E+01
  3.50000000E+01  6.30000000E+01  5.00000000E+01  4.00000000E+01  5.00000000E+01
  5.00000000E+01  4.00000000E+01  8.00000000E+01  5.00000000E+01  7.00000000E+01
  5.00000000E+01  5.00000000E+01  6.30000000E+01  6.30000000E+01  6.30000000E+01
  5.00000000E+01  6.30000000E+01  7.00000000E+01  5.00000000E+01  5.00000000E+01
  6.30000000E+01  8.00000000E+01  5.00000000E+01  3.50000000E+01  4.30000000E+01
  5.00000000E+01  5.00000000E+01  3.50000000E+01  5.00000000E+01  8.00000000E+01
  7.00000000E+01  6.30000000E+01  3.50000000E+01  5.00000000E+01  5.00000000E+01
  6.30000000E+01  4.00000000E+01  5.00000000E+01  5.00000000E+01  4.00000000E+01
  4.00000000E+01  8.00000000E+01  5.00000000E+01  5.00000000E+01  5.00000000E+01
  5.00000000E+01  5.00000000E+01  7.00000000E+01  7.00000000E+01  5.00000000E+01
  7.00000000E+01  7.00000000E+01  7.00000000E+01  5.00000000E+01  5.00000000E+01
  7.00000000E+01  7.00000000E+01  6.30000000E+01  4.00000000E+01  5.00000000E+01
  3.50000000E+01  5.00000000E+01  5.00000000E+01  8.00000000E+01  8.00000000E+01
  5.00000000E+01  7.00000000E+01  6.30000000E+01  5.00000000E+01  6.30000000E+01
  4.00000000E+01  5.00000000E+01  5.50000000E+01  5.00000000E+01  6.30000000E+01
  5.00000000E+01  5.00000000E+01  6.20000000E+01  5.00000000E+01  5.00000000E+01
  5.00000000E+01  5.00000000E+01  5.00000000E+01  5.50000000E+01  5.00000000E+01
  5.00000000E+01  5.00000000E+01  6.30000000E+01  6.30000000E+01  5.00000000E+01
  6.30000000E+01  6.30000000E+01  5.00000000E+01  7.00000000E+01  7.00000000E+01
  6.30000000E+01  7.00000000E+01  5.00000000E+01  7.00000000E+01  6.30000000E+01
  6.30000000E+01  5.00000000E+01  7.00000000E+01  7.00000000E+01  6.30000000E+01
  8.00000000E+01  5.00000000E+01  5.50000000E+01  5.00000000E+01  5.00000000E+01
  7.00000000E+01  5.00000000E+01  6.30000000E+01  6.00000000E+01  7.00000000E+01
  1.00000000E+02  5.50000000E+01  1.23000000E+02  4.50000000E+01  4.50000000E+01
  8.40000000E+01  5.00000000E+01  8.00000000E+01  3.00000000E+01  3.75000000E+01
  3.10000000E+01  4.50000000E+01  6.00000000E+01  5.00000000E+01  6.00000000E+01
  7.00000000E+01  6.00000000E+01  4.50000000E+01  1.04000000E+02  5.00000000E+01
  1.00000000E+02  5.00000000E+01  6.30000000E+01  7.00000000E+01  6.30000000E+01
%FLAG ANGLE_EQUIL_VALUE                                                         
%FORMAT(5E16.8)                                                                 
  2.14501057E+00  2.09439600E+00  2.12755727E+00  1.91113635E+00  2.10137732E+00
  2.03505478E+00  1.91113635E+00  1.91113635E+00  1.91113635E+00  1.93906163E+00
  1.91113635E+00  1.91113635E+00  1.91113635E+00  1.91113635E+00  1.91113635E+00
  1.91113635E+00  1.94080696E+00  1.94080696E+00  1.91113635E+00  1.91113635E+00
  1.91113635E+00  1.91113635E+00  1.91113635E+00  1.91113635E+00  1.94080696E+00
  1.91113635E+00  1.93906163E+00  1.91113635E+00  1.91113635E+00  1.91113635E+00
  1.91113635E+00  2.10137732E+00  2.03505478E+00  2.06018753E+00  1.91113635E+00
  1.91462701E+00  1.92160833E+00  2.09439600E+00  2.09439600E+00  2.09439600E+00
  1.91113635E+00  1.91113635E+00  2.06647072E+00  2.15024656E+00  1.91113635E+00
  1.94080696E+00  1.91113635E+00  1.91113635E+00  1.91113635E+00  1.91113635E+00
  1.91113635E+00  1.93906163E+00  1.91113635E+00  1.91113635E+00  1.91113635E+00
  1.91113635E+00  1.91113635E+00  1.91462701E+00  2.09439600E+00  2.09439600E+00
  1.97222290E+00  2.09439600E+00  2.09439600E+00  2.09439600E+00  2.09439600E+00
  1.91113635E+00  1.93906163E+00  2.09439600E+00  1.91113635E+00  1.91113635E+00
  1.98967620E+00  1.91462701E+00  1.91113635E+00  1.91113635E+00  1.67551680E+00
  1.91113635E+00  1.89542838E+00  2.09439600E+00  1.91113635E+00  2.10137732E+00
  2.03505478E+00  1.93906163E+00  1.91113635E+00  1.91113635E+00  1.91113635E+00
  1.93906163E+00  1.91113635E+00  1.91113635E+00  1.91113635E+00  1.91113635E+00
  1.91113635E+00  1.91462701E+00  2.12755727E+00  2.09439600E+00  2.09439600E+00
  2.09439600E+00  2.09439600E+00  2.09439600E+00  2.09439600E+00  2.09439600E+00
  2.09439600E+00  2.04203610E+00  2.09439600E+00  2.09439600E+00  1.91113635E+00
  2.09439600E+00  2.09439600E+00  1.97396823E+00  1.91113635E+00  1.91113635E+00
  1.91113635E+00  2.05948940E+00  1.91113635E+00  1.91462701E+00  2.19911580E+00
  1.91113635E+00  2.04203610E+00  1.93906163E+00  1.91113635E+00  1.93906163E+00
  1.91113635E+00  1.91113635E+00  1.89368305E+00  1.91113635E+00  1.93906163E+00
  1.91113635E+00  1.91113635E+00  1.72613137E+00  1.91113635E+00  2.00189351E+00
  1.91113635E+00  1.91113635E+00  1.91113635E+00  1.89368305E+00  1.91113635E+00
  1.91113635E+00  2.09439600E+00  2.09439600E+00  2.14151991E+00  2.09439600E+00
  2.09439600E+00  2.02807346E+00  2.14850123E+00  2.31779824E+00  1.82212452E+00
  1.85703112E+00  1.94778828E+00  2.09439600E+00  1.89717371E+00  1.89891904E+00
  2.35445017E+00  1.91113635E+00  2.18166250E+00  2.24449438E+00  2.01760148E+00
  2.19911580E+00  1.91113635E+00  1.89368305E+00  1.91113635E+00  1.91113635E+00
  2.04203610E+00  2.06018753E+00  1.92160833E+00  1.91986300E+00  1.87622975E+00
  1.95476960E+00  1.91113635E+00  1.98810540E+00  1.93731630E+00  1.93731630E+00
  1.88495640E+00  1.91113635E+00  1.91462701E+00  2.05948940E+00  2.11533996E+00
  1.91986300E+00  1.98094955E+00  1.91986300E+00  1.94778828E+00  1.91986300E+00
  1.89368305E+00  1.91986300E+00  1.91113635E+00  1.86523417E+00  2.07484830E+00
  1.95476960E+00  1.91113635E+00  1.96105279E+00  2.00712950E+00  1.93906163E+00
%FLAG DIHEDRAL_FORCE_CONSTANT                                                   
%FORMAT(5E16.8)                                                                 
  2.00000000E+00  2.50000000E+00  0.00000000E+00  1.80000000E+00  8.00000000E-01
  0.00000000E+00  0.00000000E+00  2.70000000E-01  4.20000000E-01  1.55555556E-01
  2.00000000E-01  2.00000000E-01  4.00000000E-01  1.50000000E-01  1.60000000E-01
  2.00000000E-01  2.50000000E-01  1.80000000E-01  8.00000000E-01  8.00000000E-02
  4.50000000E-01  1.58000000E+00  5.50000000E-01  2.40000000E+00  0.00000000E+00
  7.06000000E-01  6.20000000E-01  1.44000000E-01  1.90000000E-01  3.79000000E-01
  2.70000000E-02  1.42000000E-01  1.79000000E-01  9.80000000E-02  2.59000000E-01
  7.30000000E-02  3.62500000E+00  8.83000000E-01  6.50000000E-02  5.50000000E-02
  4.69000000E-01  1.92000000E-01  1.20000000E-02  6.90000000E-02  4.80000000E-02
  1.20000000E-02  2.90000000E-01  7.00000000E-03  2.69000000E-01  3.37000000E-01
  2.51000000E-01  7.50000000E-02  2.50000000E-01  9.20000000E-02  6.12000000E-01
  2.52000000E-01  3.00000000E-02  1.54000000E-01  4.86000000E-01  3.30000000E-02
  1.04600000E+00  3.03000000E-01  3.30000000E-02  1.07000000E-01  8.28000000E-01
  4.85000000E-01  3.01000000E-01  8.00000000E-03  6.88000000E-01  2.97000000E-01
  5.90000000E-02  1.62000000E-01  7.35000000E-01  1.13000000E-01  1.15000000E-01
  4.06000000E-01  2.89000000E-01  1.48000000E-01  1.12000000E-01  2.02000000E-01
  7.70000000E-02  1.07000000E-01  2.24000000E-01  4.47000000E-01  5.30000000E-02
  2.30000000E-01  3.37000000E-01  2.16000000E-01  1.00000000E-03  3.10000000E-01
  1.44000000E-01  9.70000000E-02  2.00000000E+00  1.50000000E+00  2.32500000E+00
  5.37500000E+00  1.43000000E-01  2.44000000E-01  2.19000000E-01  2.50000000E-02
  5.00000000E+00  6.90000000E-01  2.04000000E-01  7.40000000E-01  4.70000000E-02
  3.06000000E-01  2.21000000E-01  8.90000000E-02  4.24000000E-01  4.59000000E-01
  5.80000000E-02  1.54000000E-01  7.69000000E-01  3.10000000E-02  2.15400000E+00
  6.47000000E-01  4.21000000E-01  3.93000000E-01  1.45000000E-01  3.90000000E-01
  6.40000000E-02  1.36700000E+00  2.22000000E-01  6.08000000E-01  5.60000000E-02
  1.00000000E-01  1.84000000E-01  7.80000000E-02  6.61000000E-01  2.18000000E-01
  4.01000000E-01  1.29000000E-01  1.66666667E-01  2.50000000E-01  2.11000000E-01
  4.44000000E-01  2.67000000E-01  7.00000000E-03  6.66000000E-01  2.46000000E-01
  1.60000000E-01  6.09000000E-01  8.45000000E-01  8.50000000E-02  4.20000000E-02
  1.96000000E-01  8.30000000E-02  4.12000000E-01  1.38000000E-01  3.33333333E-01
  2.47000000E-01  4.42000000E-01  4.14000000E-01  5.70000000E-02  4.17000000E-01
  2.45000000E-01  1.60000000E-02  2.80000000E-02  6.97000000E-01  1.19000000E-01
  3.15000000E-01  1.56000000E-01  6.43000000E-01  7.90000000E-02  2.36000000E-01
  4.80000000E-02  6.00000000E-03  2.51000000E-01  1.30000000E-02  6.74000000E-01
  6.00000000E-03  9.50000000E-02  3.00000000E+00  3.50000000E+00  1.52500000E+00
  6.52500000E+00  1.67500000E+00  1.70000000E-02  3.53000000E-01  2.34000000E-01
  7.40000000E-02  3.65000000E-01  4.08000000E-01  8.19000000E-01  9.50000000E-02
  7.90000000E-02  3.13000000E-01  3.10000000E-02  1.49000000E+00  1.56000000E-01
  5.00000000E-02 -1.50000000E+00  1.00000000E-01  1.08000000E+00  1.38000000E+00
  9.60000000E-01  1.80000000E-01  0.00000000E+00  0.00000000E+00  1.10000000E-01
  1.70000000E-01 -1.00000000E-01  1.00000000E+00  2.00000000E+00  5.00000000E-01
  5.00000000E-01  0.00000000E+00  1.60000000E-01  1.50000000E-01  6.00000000E-01
  4.00000000E-01  4.50000000E-01  2.70000000E-01 -2.70000000E-01 -1.30000000E+00
  4.00000000E-01 -1.20000000E+00 -1.10000000E+00  2.50000000E-01 -6.00000000E-01
  4.50000000E-01  3.20000000E-01  2.00000000E-02 -7.25000000E-01  2.00000000E-02
  5.00000000E-03 -4.10000000E-01  1.00000000E-02 -1.00000000E+00  1.00000000E-01
 -1.00000000E-01 -1.00000000E-01  9.50000000E-01  5.50000000E-01 -2.50000000E+00
  2.00000000E-01  1.05000000E+01  1.10000000E+00  1.00000000E+00  5.50000000E+00
%FLAG DIHEDRAL_PERIODICITY                                                      
%FORMAT(5E16.8)                                                                 
  1.00000000E+00  2.00000000E+00  2.00000000E+00  2.00000000E+00  3.00000000E+00
  4.00000000E+00  1.00000000E+00  2.00000000E+00  3.00000000E+00  3.00000000E+00
  1.00000000E+00  2.00000000E+00  3.00000000E+00  3.00000000E+00  3.00000000E+00
  1.00000000E+00  2.00000000E+00  3.00000000E+00  1.00000000E+00  3.00000000E+00
  1.00000000E+00  2.00000000E+00  3.00000000E+00  2.00000000E+00  3.00000000E+00
  1.00000000E+00  2.00000000E+00  3.00000000E+00  4.00000000E+00  1.00000000E+00
  2.00000000E+00  3.00000000E+00  4.00000000E+00  1.00000000E+00  2.00000000E+00
  4.00000000E+00  2.00000000E+00  2.00000000E+00  4.00000000E+00  1.00000000E+00
  2.00000000E+00  3.00000000E+00  4.00000000E+00  2.00000000E+00  4.00000000E+00
  1.00000000E+00  2.00000000E+00  4.00000000E+00  1.00000000E+00  2.00000000E+00
  3.00000000E+00  4.00000000E+00  3.00000000E+00  1.00000000E+00  2.00000000E+00
  3.00000000E+00  4.00000000E+00  1.00000000E+00  2.00000000E+00  4.00000000E+00
  1.00000000E+00  2.00000000E+00  3.00000000E+00  4.00000000E+00  1.00000000E+00
  2.00000000E+00  3.00000000E+00  4.00000000E+00  1.00000000E+00  2.00000000E+00
  4.00000000E+00  1.00000000E+00  2.00000000E+00  3.00000000E+00  4.00000000E+00
  1.00000000E+00  2.00000000E+00  3.00000000E+00  4.00000000E+00  1.00000000E+00
  2.00000000E+00  3.00000000E+00  4.00000000E+00  1.00000000E+00  2.00000000E+00
  4.00000000E+00  1.00000000E+00  2.00000000E+00  4.00000000E+00  1.00000000E+00
  2.00000000E+00  4.00000000E+00  2.00000000E+00  2.00000000E+00  2.00000000E+00
  2.00000000E+00  1.00000000E+00  2.00000000E+00  3.00000000E+00  4.00000000E+00
  2.00000000E+00  1.00000000E+00  2.00000000E+00  3.00000000E+00  4.00000000E+00
  1.00000000E+00  2.00000000E+00  4.00000000E+00  1.00000000E+00  2.00000000E+00
  3.00000000E+00  4.00000000E+00  2.00000000E+00  4.00000000E+00  1.00000000E+00
  2.00000000E+00  1.00000000E+00  2.00000000E+00  4.00000000E+00  2.00000000E+00
  4.00000000E+00  1.00000000E+00  2.00000000E+00  3.00000000E+00  4.00000000E+00
  1.00000000E+00  2.00000000E+00  4.00000000E+00  1.00000000E+00  2.00000000E+00
  3.00000000E+00  4.00000000E+00  3.00000000E+00  1.00000000E+00  1.00000000E+00
  2.00000000E+00  3.00000000E+00  4.00000000E+00  1.00000000E+00  2.00000000E+00
  4.00000000E+00  1.00000000E+00  2.00000000E+00  3.00000000E+00  4.00000000E+00
  1.00000000E+00  2.00000000E+00  3.00000000E+00  4.00000000E+00  3.00000000E+00
  1.00000000E+00  2.00000000E+00  3.00000000E+00  4.00000000E+00  1.00000000E+00
  2.00000000E+00  3.00000000E+00  4.00000000E+00  1.00000000E+00  2.00000000E+00
  3.00000000E+00  4.00000000E+00  1.00000000E+00  2.00000000E+00  3.00000000E+00
  4.00000000E+00  1.00000000E+00  2.00000000E+00  4.00000000E+00  1.00000000E+00
  2.00000000E+00  4.00000000E+00  2.00000000E+00  2.00000000E+00  2.00000000E+00
  2.00000000E+00  2.00000000E+00  1.00000000E+00  2.00000000E+00  3.00000000E+00
  4.00000000E+00  1.00000000E+00  2.00000000E+00  3.00000000E+00  4.00000000E+00
  1.00000000E+00  2.00000000E+00  4.00000000E+00  2.00000000E+00  3.00000000E+00
  3.00000000E+00  1.00000000E+00  3.00000000E+00  1.00000000E+00  2.00000000E+00
  3.00000000E+00  3.00000000E+00  1.00000000E+00  2.00000000E+00  3.00000000E+00
  3.00000000E+00  6.00000000E+00  1.00000000E+00  1.00000000E+00  1.00000000E+00
  2.00000000E+00  3.00000000E+00  3.00000000E+00  3.00000000E+00  2.00000000E+00
  1.00000000E+00  1.00000000E+00  3.00000000E+00  1.00000000E+00  1.00000000E+00
  2.00000000E+00  1.00000000E+00  1.00000000E+00  2.00000000E+00  1.00000000E+00
  2.00000000E+00  3.00000000E+00  1.00000000E+00  2.00000000E+00  3.00000000E+00
  1.00000000E+00  2.00000000E+00  3.00000000E+00  1.00000000E+00  2.00000000E+00
  3.00000000E+00  1.00000000E+00  2.00000000E+00  3.00000000E+00  1.00000000E+00
  2.00000000E+00  2.00000000E+00  2.00000000E+00  2.00000000E+00  2.00000000E+00
%FLAG DIHEDRAL_PHASE                                                            
%FORMAT(5E16.8)                                                                 
  0.00000000E+00  3.14159400E+00  0.00000000E+00  0.00000000E+00  0.00000000E+00
  0.00000000E+00  0.00000000E+00  0.00000000E+00  0.00000000E+00  0.00000000E+00
  0.00000000E+00  0.00000000E+00  0.00000000E+00  0.00000000E+00  0.00000000E+00
  3.14159400E+00  3.14159400E+00  0.00000000E+00  0.00000000E+00  3.14159400E+00
  3.14159400E+00  3.14159400E+00  3.14159400E+00  3.14159400E+00  0.00000000E+00
  0.00000000E+00  3.14159400E+00  0.00000000E+00  0.00000000E+00  0.00000000E+00
  3.14159400E+00  0.00000000E+00  0.00000000E+00  0.00000000E+00  3.14159400E+00
  0.00000000E+00  3.14159400E+00  3.14159400E+00  0.00000000E+00  0.00000000E+00
  3.14159400E+00  0.00000000E+00  3.14159400E+00  3.14159400E+00  3.14159400E+00
  3.14159400E+00  3.14159400E+00  3.14159400E+00  3.14159400E+00  3.14159400E+00
  0.00000000E+00  0.00000000E+00  0.00000000E+00  0.00000000E+00  0.00000000E+00
  0.00000000E+00  0.00000000E+00  0.00000000E+00  3.14159400E+00  0.00000000E+00
  0.00000000E+00  3.14159400E+00  0.00000000E+00  0.00000000E+00  3.14159400E+00
  3.14159400E+00  3.14159400E+00  0.00000000E+00  3.14159400E+00  3.14159400E+00
  0.00000000E+00  0.00000000E+00  3.14159400E+00  0.00000000E+00  0.00000000E+00
  3.14159400E+00  3.14159400E+00  0.00000000E+00  0.00000000E+00  0.00000000E+00
  3.14159400E+00  0.00000000E+00  0.00000000E+00  0.00000000E+00  0.00000000E+00
  0.00000000E+00  0.00000000E+00  3.14159400E+00  3.14159400E+00  0.00000000E+00
  3.14159400E+00  3.14159400E+00  0.00000000E+00  3.14159400E+00  3.14159400E+00
  3.14159400E+00  3.14159400E+00  3.14159400E+00  0.00000000E+00  0.00000000E+00
  3.14159400E+00  0.00000000E+00  0.00000000E+00  0.00000000E+00  3.14159400E+00
  3.14159400E+00  3.14159400E+00  0.00000000E+00  0.00000000E+00  3.14159400E+00
  0.00000000E+00  0.00000000E+00  3.14159400E+00  3.14159400E+00  3.14159400E+00
  3.14159400E+00  3.14159400E+00  3.14159400E+00  0.00000000E+00  3.14159400E+00
  0.00000000E+00  3.14159400E+00  3.14159400E+00  3.14159400E+00  3.14159400E+00
  3.14159400E+00  3.14159400E+00  0.00000000E+00  3.14159400E+00  3.14159400E+00
  0.00000000E+00  0.00000000E+00  0.00000000E+00  0.00000000E+00  0.00000000E+00
  0.00000000E+00  0.00000000E+00  0.00000000E+00  0.00000000E+00  3.14159400E+00
  0.00000000E+00  3.14159400E+00  3.14159400E+00  3.14159400E+00  0.00000000E+00
  3.14159400E+00  0.00000000E+00  3.14159400E+00  0.00000000E+00  0.00000000E+00
  3.14159400E+00  0.00000000E+00  0.00000000E+00  0.00000000E+00  0.00000000E+00
  0.00000000E+00  0.00000000E+00  0.00000000E+00  3.14159400E+00  3.14159400E+00
  0.00000000E+00  0.00000000E+00  0.00000000E+00  3.14159400E+00  0.00000000E+00
  0.00000000E+00  3.14159400E+00  0.00000000E+00  0.00000000E+00  0.00000000E+00
  0.00000000E+00  0.00000000E+00  3.14159400E+00  3.14159400E+00  3.14159400E+00
  3.14159400E+00  3.14159400E+00  3.14159400E+00  3.14159400E+00  0.00000000E+00
  0.00000000E+00  0.00000000E+00  0.00000000E+00  0.00000000E+00  3.14159400E+00
  0.00000000E+00  3.14159400E+00  0.00000000E+00  0.00000000E+00  0.00000000E+00
  0.00000000E+00  0.00000000E+00  0.00000000E+00  0.00000000E+00  0.00000000E+00
  0.00000000E+00  0.00000000E+00  0.00000000E+00  0.00000000E+00  0.00000000E+00
  0.00000000E+00  0.00000000E+00  0.00000000E+00  0.00000000E+00  0.00000000E+00
  0.00000000E+00  0.00000000E+00  0.00000000E+00  0.00000000E+00  0.00000000E+00
  0.00000000E+00  0.00000000E+00  0.00000000E+00  0.00000000E+00  0.00000000E+00
  0.00000000E+00  0.00000000E+00  0.00000000E+00  0.00000000E+00  0.00000000E+00
  0.00000000E+00  0.00000000E+00  0.00000000E+00  0.00000000E+00  0.00000000E+00
  0.00000000E+00  0.00000000E+00  0.00000000E+00  0.00000000E+00  0.00000000E+00
  0.00000000E+00  0.00000000E+00  0.00000000E+00  0.00000000E+00  0.00000000E+00
  0.00000000E+00  3.14159400E+00  3.14159400E+00  3.14159400E+00  3.14159400E+00
%FLAG SCEE_SCALE_FACTOR                                                         
%FORMAT(5E16.8)                                                                 
  1.20000000E+00  1.20000000E+00  1.20000000E+00  1.20000000E+00  1.20000000E+00
  1.20000000E+00  1.20000000E+00  1.20000000E+00  1.20000000E+00  1.20000000E+00
  1.20000000E+00  1.20000000E+00  1.20000000E+00  1.20000000E+00  1.20000000E+00
  1.20000000E+00  1.20000000E+00  1.20000000E+00  1.20000000E+00  1.20000000E+00
  1.20000000E+00  1.20000000E+00  1.20000000E+00  1.20000000E+00  1.20000000E+00
  1.20000000E+00  1.20000000E+00  1.20000000E+00  1.20000000E+00  1.20000000E+00
  1.20000000E+00  1.20000000E+00  1.20000000E+00  1.20000000E+00  1.20000000E+00
  1.20000000E+00  1.20000000E+00  1.20000000E+00  1.20000000E+00  1.20000000E+00
  1.20000000E+00  1.20000000E+00  1.20000000E+00  1.20000000E+00  1.20000000E+00
  1.20000000E+00  1.20000000E+00  1.20000000E+00  1.20000000E+00  1.20000000E+00
  1.20000000E+00  1.20000000E+00  1.20000000E+00  1.20000000E+00  1.20000000E+00
  1.20000000E+00  1.20000000E+00  1.20000000E+00  1.20000000E+00  1.20000000E+00
  1.20000000E+00  1.20000000E+00  1.20000000E+00  1.20000000E+00  1.20000000E+00
  1.20000000E+00  1.20000000E+00  1.20000000E+00  1.20000000E+00  1.20000000E+00
  1.20000000E+00  1.20000000E+00  1.20000000E+00  1.20000000E+00  1.20000000E+00
  1.20000000E+00  1.20000000E+00  1.20000000E+00  1.20000000E+00  1.20000000E+00
  1.20000000E+00  1.20000000E+00  1.20000000E+00  1.20000000E+00  1.20000000E+00
  1.20000000E+00  1.20000000E+00  1.20000000E+00  1.20000000E+00  1.20000000E+00
  1.20000000E+00  1.20000000E+00  1.20000000E+00  1.20000000E+00  1.20000000E+00
  1.20000000E+00  1.20000000E+00  1.20000000E+00  1.20000000E+00  1.20000000E+00
  1.20000000E+00  1.20000000E+00  1.20000000E+00  1.20000000E+00  1.20000000E+00
  1.20000000E+00  1.20000000E+00  1.20000000E+00  1.20000000E+00  1.20000000E+00
  1.20000000E+00  1.20000000E+00  1.20000000E+00  1.20000000E+00  1.20000000E+00
  1.20000000E+00  1.20000000E+00  1.20000000E+00  1.20000000E+00  1.20000000E+00
  1.20000000E+00  1.20000000E+00  1.20000000E+00  1.20000000E+00  1.20000000E+00
  1.20000000E+00  1.20000000E+00  1.20000000E+00  1.20000000E+00  1.20000000E+00
  1.20000000E+00  1.20000000E+00  1.20000000E+00  1.20000000E+00  1.20000000E+00
  1.20000000E+00  1.20000000E+00  1.20000000E+00  1.20000000E+00  1.20000000E+00
  1.20000000E+00  1.20000000E+00  1.20000000E+00  1.20000000E+00  1.20000000E+00
  1.20000000E+00  1.20000000E+00  1.20000000E+00  1.20000000E+00  1.20000000E+00
  1.20000000E+00  1.20000000E+00  1.20000000E+00  1.20000000E+00  1.20000000E+00
  1.20000000E+00  1.20000000E+00  1.20000000E+00  1.20000000E+00  1.20000000E+00
  1.20000000E+00  1.20000000E+00  1.20000000E+00  1.20000000E+00  1.20000000E+00
  1.20000000E+00  1.20000000E+00  1.20000000E+00  1.20000000E+00  1.20000000E+00
  1.20000000E+00  1.20000000E+00  1.20000000E+00  1.20000000E+00  1.20000000E+00
  1.20000000E+00  1.20000000E+00  1.20000000E+00  1.20000000E+00  1.20000000E+00
  1.20000000E+00  1.20000000E+00  1.20000000E+00  1.20000000E+00  1.20000000E+00
  1.20000000E+00  1.20000000E+00  1.20000000E+00  1.20000000E+00  1.20000000E+00
  1.00000000E+00  1.00000000E+00  1.00000000E+00  1.00000000E+00  1.00000000E+00
  1.00000000E+00  1.00000000E+00  1.00000000E+00  1.00000000E+00  1.00000000E+00
  1.00000000E+00  1.00000000E+00  1.00000000E+00  1.00000000E+00  1.00000000E+00
  1.00000000E+00  1.00000000E+00  1.00000000E+00  1.00000000E+00  1.00000000E+00
  1.00000000E+00  1.00000000E+00  1.00000000E+00  1.00000000E+00  1.00000000E+00
  1.00000000E+00  1.00000000E+00  1.00000000E+00  1.00000000E+00  1.00000000E+00
  1.00000000E+00  1.00000000E+00  1.00000000E+00  1.00000000E+00  1.00000000E+00
  1.00000000E+00  1.00000000E+00  1.00000000E+00  1.00000000E+00  1.00000000E+00
  1.00000000E+00  1.00000000E+00  1.00000000E+00  1.00000000E+00  1.00000000E+00
  1.00000000E+00  0.00000000E+00  0.00000000E+00  0.00000000E+00  0.00000000E+00
%FLAG SCNB_SCALE_FACTOR                                                         
%FORMAT(5E16.8)                                                                 
  2.00000000E+00  2.00000000E+00  2.00000000E+00  2.00000000E+00  2.00000000E+00
  2.00000000E+00  2.00000000E+00  2.00000000E+00  2.00000000E+00  2.00000000E+00
  2.00000000E+00  2.00000000E+00  2.00000000E+00  2.00000000E+00  2.00000000E+00
  2.00000000E+00  2.00000000E+00  2.00000000E+00  2.00000000E+00  2.00000000E+00
  2.00000000E+00  2.00000000E+00  2.00000000E+00  2.00000000E+00  2.00000000E+00
  2.00000000E+00  2.00000000E+00  2.00000000E+00  2.00000000E+00  2.00000000E+00
  2.00000000E+00  2.00000000E+00  2.00000000E+00  2.00000000E+00  2.00000000E+00
  2.00000000E+00  2.00000000E+00  2.00000000E+00  2.00000000E+00  2.00000000E+00
  2.00000000E+00  2.00000000E+00  2.00000000E+00  2.00000000E+00  2.00000000E+00
  2.00000000E+00  2.00000000E+00  2.00000000E+00  2.00000000E+00  2.00000000E+00
  2.00000000E+00  2.00000000E+00  2.00000000E+00  2.00000000E+00  2.00000000E+00
  2.00000000E+00  2.00000000E+00  2.00000000E+00  2.00000000E+00  2.00000000E+00
  2.00000000E+00  2.00000000E+00  2.00000000E+00  2.00000000E+00  2.00000000E+00
  2.00000000E+00  2.00000000E+00  2.00000000E+00  2.00000000E+00  2.00000000E+00
  2.00000000E+00  2.00000000E+00  2.00000000E+00  2.00000000E+00  2.00000000E+00
  2.00000000E+00  2.00000000E+00  2.00000000E+00  2.00000000E+00  2.00000000E+00
  2.00000000E+00  2.00000000E+00  2.00000000E+00  2.00000000E+00  2.00000000E+00
  2.00000000E+00  2.00000000E+00  2.00000000E+00  2.00000000E+00  2.00000000E+00
  2.00000000E+00  2.00000000E+00  2.00000000E+00  2.00000000E+00  2.00000000E+00
  2.00000000E+00  2.00000000E+00  2.00000000E+00  2.00000000E+00  2.00000000E+00
  2.00000000E+00  2.00000000E+00  2.00000000E+00  2.00000000E+00  2.00000000E+00
  2.00000000E+00  2.00000000E+00  2.00000000E+00  2.00000000E+00  2.00000000E+00
  2.00000000E+00  2.00000000E+00  2.00000000E+00  2.00000000E+00  2.00000000E+00
  2.00000000E+00  2.00000000E+00  2.00000000E+00  2.00000000E+00  2.00000000E+00
  2.00000000E+00  2.00000000E+00  2.00000000E+00  2.00000000E+00  2.00000000E+00
  2.00000000E+00  2.00000000E+00  2.00000000E+00  2.00000000E+00  2.00000000E+00
  2.00000000E+00  2.00000000E+00  2.00000000E+00  2.00000000E+00  2.00000000E+00
  2.00000000E+00  2.00000000E+00  2.00000000E+00  2.00000000E+00  2.00000000E+00
  2.00000000E+00  2.00000000E+00  2.00000000E+00  2.00000000E+00  2.00000000E+00
  2.00000000E+00  2.00000000E+00  2.00000000E+00  2.00000000E+00  2.00000000E+00
  2.00000000E+00  2.00000000E+00  2.00000000E+00  2.00000000E+00  2.00000000E+00
  2.00000000E+00  2.00000000E+00  2.00000000E+00  2.00000000E+00  2.00000000E+00
  2.00000000E+00  2.00000000E+00  2.00000000E+00  2.00000000E+00  2.00000000E+00
  2.00000000E+00  2.00000000E+00  2.00000000E+00  2.00000000E+00  2.00000000E+00
  2.00000000E+00  2.00000000E+00  2.00000000E+00  2.00000000E+00  2.00000000E+00
  2.00000000E+00  2.00000000E+00  2.00000000E+00  2.00000000E+00  2.00000000E+00
  2.00000000E+00  2.00000000E+00  2.00000000E+00  2.00000000E+00  2.00000000E+00
  2.00000000E+00  2.00000000E+00  2.00000000E+00  2.00000000E+00  2.00000000E+00
  1.00000000E+00  1.00000000E+00  1.00000000E+00  1.00000000E+00  1.00000000E+00
  1.00000000E+00  1.00000000E+00  1.00000000E+00  1.00000000E+00  1.00000000E+00
  1.00000000E+00  1.00000000E+00  1.00000000E+00  1.00000000E+00  1.00000000E+00
  1.00000000E+00  1.00000000E+00  1.00000000E+00  1.00000000E+00  1.00000000E+00
  1.00000000E+00  1.00000000E+00  1.00000000E+00  1.00000000E+00  1.00000000E+00
  1.00000000E+00  1.00000000E+00  1.00000000E+00  1.00000000E+00  1.00000000E+00
  1.00000000E+00  1.00000000E+00  1.00000000E+00  1.00000000E+00  1.00000000E+00
  1.00000000E+00  1.00000000E+00  1.00000000E+00  1.00000000E+00  1.00000000E+00
  1.00000000E+00  1.00000000E+00  1.00000000E+00  1.00000000E+00  1.00000000E+00
  1.00000000E+00  0.00000000E+00  0.00000000E+00  0.00000000E+00  0.00000000E+00
%FLAG SOLTY                                                                     
%FORMAT(5E16.8)                                                                 
  0.00000000E+00  0.00000000E+00  0.00000000E+00  0.00000000E+00  0.00000000E+00
  0.00000000E+00  0.00000000E+00  0.00000000E+00  0.00000000E+00  0.00000000E+00
  0.00000000E+00  0.00000000E+00  0.00000000E+00  0.00000000E+00  0.00000000E+00
  0.00000000E+00  0.00000000E+00  0.00000000E+00  0.00000000E+00  0.00000000E+00
  0.00000000E+00  0.00000000E+00  0.00000000E+00  0.00000000E+00  0.00000000E+00
  0.00000000E+00  0.00000000E+00  0.00000000E+00  0.00000000E+00  0.00000000E+00
  0.00000000E+00  0.00000000E+00  0.00000000E+00  0.00000000E+00  0.00000000E+00
  0.00000000E+00  0.00000000E+00  0.00000000E+00  0.00000000E+00
%FLAG LENNARD_JONES_ACOEF                                                       
%FORMAT(5E16.8)                                                                 
  9.44293233E+05  2.12601181E+03  1.39982777E-01  9.95480466E+05  2.56678134E+03
  1.04308023E+06  2.01791425E+04  9.14716912E+00  2.27401052E+04  2.01823541E+02
  8.96776989E+04  1.07193646E+02  9.71708117E+04  1.41077189E+03  7.51607703E+03
  8.82619071E+05  2.27577561E+03  9.24822270E+05  2.01619733E+04  8.61541883E+04
  8.19971662E+05  6.06829342E+05  1.02595236E+03  6.47841731E+05  1.12780457E+04
  5.44261042E+04  5.74393458E+05  3.79876399E+05  6.20665997E+04  5.94667300E+01
  6.78771368E+04  8.79040886E+02  4.98586848E+03  6.01816484E+04  3.69471530E+04
  3.25969625E+03  7.91627154E+04  8.90987508E+01  8.59947003E+04  1.21014911E+03
  6.55825601E+03  7.62451550E+04  4.77908183E+04  4.33325458E+03  5.71629601E+03
  7.44975864E+05  1.40467023E+03  7.91544157E+05  1.45985502E+04  6.82786631E+04
  7.01803794E+05  4.71003287E+05  4.66922514E+04  6.00750218E+04  5.81803229E+05
  0.00000000E+00  0.00000000E+00  0.00000000E+00  0.00000000E+00  0.00000000E+00
  0.00000000E+00  0.00000000E+00  0.00000000E+00  0.00000000E+00  0.00000000E+00
  0.00000000E+00  2.01562190E+06  5.97860700E+03  2.09861767E+06  4.93469320E+04
  2.02461849E+05  1.86068943E+06  1.32911052E+06  1.42791446E+05  1.79647996E+05
  1.61587928E+06  0.00000000E+00  4.19430400E+06  5.46147253E+04  4.90239937E+01
  5.98885646E+04  7.50063100E+02  4.33325458E+03  5.30987710E+04  3.23283631E+04
  2.82099197E+03  3.76169105E+03  4.09427581E+04  0.00000000E+00  1.26338489E+05
  2.43828624E+03  6.58473870E+04  6.63368273E+01  7.18621074E+04  9.55000044E+02
  5.34045360E+03  6.37148278E+04  3.93690817E+04  3.50301067E+03  4.64559155E+03
  4.96707306E+04  0.00000000E+00  1.50848032E+05  3.03448006E+03  3.76169105E+03
  1.02342953E+03  3.93243948E-02  1.25714813E+03  3.52687135E+00  4.74596173E+01
  1.11462048E+03  4.75827079E+02  2.55395140E+01  3.91254064E+01  6.60854072E+02
  0.00000000E+00  2.98023224E+03  2.08640352E+01  2.86890898E+01  1.00000000E-02
  3.37529073E+02  1.49138681E-03  4.41079188E+02  5.05627494E-01  1.15316498E+01
  3.91072368E+02  1.37147154E+02  5.53902818E+00  9.22067870E+00  2.00637392E+02
  0.00000000E+00  1.11327588E+03  4.37280025E+00  6.38673337E+00  2.39738127E-04
  5.03316480E-07  4.24594555E+04  3.20009193E+01  4.68930885E+04  5.37190941E+02
  3.25969625E+03  4.15766412E+04  2.47595516E+04  2.09814978E+03  2.82099197E+03
  3.15360051E+04  0.00000000E+00  9.96589437E+04  1.80748014E+03  2.26273716E+03
  1.32875361E+01  2.53654211E+00  1.32801250E+03  5.89818288E+05  1.03954408E+03
  6.28541240E+05  1.11851919E+04  5.33379252E+04  5.57281136E+05  3.70622491E+05
  3.63097246E+04  4.68711055E+04  4.58874091E+05  0.00000000E+00  1.28707992E+06
  3.17965283E+04  3.86654993E+04  4.84774927E+02  1.42536451E+02  2.44050579E+04
  3.61397723E+05
%FLAG LENNARD_JONES_BCOEF                                                       
%FORMAT(5E16.8)                                                                 
  8.01323529E+02  2.09604198E+01  9.37598976E-02  7.36907417E+02  2.06278363E+01
  6.75612247E+02  6.45756063E+01  7.57919667E-01  6.13981767E+01  3.56012899E+00
  1.36131731E+02  2.59456373E+00  1.26919150E+02  9.41257003E+00  2.17257828E+01
  6.53361429E+02  1.82891803E+01  5.99015525E+02  5.44372326E+01  1.12529845E+02
  5.31102864E+02  6.77220874E+02  1.53505284E+01  6.26720080E+02  5.08951803E+01
  1.11805549E+02  5.55666448E+02  5.64885984E+02  1.13252061E+02  1.93248820E+00
  1.06076943E+02  7.42992380E+00  1.76949863E+01  9.40505980E+01  9.21192136E+01
  1.43076527E+01  1.26451907E+02  2.33864085E+00  1.18043746E+02  8.61880722E+00
  2.00642027E+01  1.04660679E+02  1.03580945E+02  1.63092814E+01  1.85196588E+01
  7.50714425E+02  1.79702257E+01  6.93079947E+02  5.79323581E+01  1.25287818E+02
  6.14502845E+02  6.29300710E+02  1.03606917E+02  1.16187983E+02  6.99746810E+02
  0.00000000E+00  0.00000000E+00  0.00000000E+00  0.00000000E+00  0.00000000E+00
  0.00000000E+00  0.00000000E+00  0.00000000E+00  0.00000000E+00  0.00000000E+00
  0.00000000E+00  1.28923404E+03  3.87070358E+01  1.17824605E+03  1.11203892E+02
  2.25248294E+02  1.04466382E+03  1.10369829E+03  1.89165096E+02  2.09772716E+02
  1.21753341E+03  0.00000000E+00  2.04800000E+03  1.05031585E+02  1.73473071E+00
  9.85097219E+01  6.78541827E+00  1.63092814E+01  8.73413012E+01  8.51921330E+01
  1.31591746E+01  1.50233639E+01  9.59185913E+01  0.00000000E+00  1.75916126E+02
  1.20953369E+01  1.15327881E+02  2.01792524E+00  1.07908863E+02  7.65648470E+00
  1.81057616E+01  9.56748258E+01  9.40124296E+01  1.46638650E+01  1.66953734E+01
  1.05648788E+02  0.00000000E+00  1.92224012E+02  1.34932874E+01  1.50233639E+01
  1.29918560E+01  4.43951914E-02  1.28966690E+01  4.20435828E-01  1.54229349E+00
  1.14345247E+01  9.33919398E+00  1.13138710E+00  1.38446583E+00  1.10114425E+01
  0.00000000E+00  2.44140625E+01  1.01100188E+00  1.18552631E+00  2.00000000E-02
  9.81924582E+00  1.13783784E-02  1.00536306E+01  2.09507977E-01  1.00053191E+00
  8.91381236E+00  6.59870227E+00  6.93429015E-01  8.84534077E-01  7.98505074E+00
  0.00000000E+00  1.96379754E+01  6.09134144E-01  7.36160511E-01  4.07548091E-03
  2.45760000E-04  9.36708259E+01  1.41762397E+00  8.81685417E+01  5.80823477E+00
  1.43076527E+01  7.81725398E+01  7.54103785E+01  1.14788417E+01  1.31591746E+01
  8.51470647E+01  0.00000000E+00  1.58033097E+02  1.05333009E+01  1.17854122E+01
  8.16069482E-01  4.69252138E-01  9.13231543E+00  6.33305958E+02  1.46567808E+01
  5.85549272E+02  4.80771660E+01  1.04986921E+02  5.19163331E+02  5.29252520E+02
  8.66220817E+01  9.73010751E+01  5.89183300E+02  0.00000000E+00  1.03022002E+03
  8.01410250E+01  8.83744760E+01  8.94153953E+00  6.38095248E+00  7.10161395E+01
  4.95732238E+02
%FLAG BONDS_INC_HYDROGEN                                                        
%FORMAT(10I8)                                                                   
      36      39       3      27      30       5      27      33       5      18
      21       5      18      24       5       9      12       3       9      15
       3       0       3       7       0       6       7      96      99       7
      96     102       7      96     105       7      87      90       9      87
      93       9      78      81      11      78      84      11      69      72
      11      69      75      11      60      63      11      60      66      11
      54      57      13      48      51      16     171     174      18     171
     177      18     162     165      18     162     168      18     153     156
      18     144     147      20     144     150      20     135     138      11
     135     141      11     126     129      11     126     132      11     120
     123      13     114     117      16     225     228       5     225     231
       5     225     234       5     213     216       5     213     219       5
     213     222       5     207     210      22     198     201      24     198
     204      24     192     195      13     186     189      16     294     297
      27     288     291      27     282     285      29     273     276      27
     267     270      27     255     258       5     255     261       5     249
     252      13     243     246      16     327     330      34     318     321
      35     318     324      35     312     315      13     306     309      16
     387     390       7     387     393       7     387     396       7     378
     381       9     378     384       9     369     372      11     369     375
      11     360     363      11     360     366      11     351     354      11
     351     357      11     345     348      13     339     342      16     432
     435      16     432     438      16     417     420      24     417     423
      24     411     414      13     405     408      16     453     456      13
     453     459      13     447     450      16     474     477      13     474
     480      13     468     471      16     537     540      27     531     534
      27     525     528      27     519     522      27     513     516      27
     501     504       5     501     507       5     495     498      13     489
     492      16     597     600      27     591     594      27     585     588
      27     579     582      27     573     576      27     561     564       5
     561     567       5     555     558      13     549     552      16     648
     651       5     648     654       5     648     657       5     636     639
       5     636     642       5     636     645       5     630     633      22
     621     624      24     621     627      24     615     618      13     609
     612      16     723     726      18     723     729      18     714     717
      18     714     720      18     705     708      18     696     699      20
     696     702      20     687     690      11     687     693      11     678
     681      11     678     684      11     672     675      13     666     669
      16     777     780       5     777     783       5     777     786       5
     768     771      24     768     774      24     756     759       5     756
     762       5     756     765       5     750     753      22     744     747
      13     738     741      16     834     837      40     828     831      41
     822     825      43     807     810       5     807     813       5     801
     804      13     795     798      16     876     879      13     867     870
       5     867     873       5     858     861       5     858     864       5
     849     852      49     849     855      49     900     903      24     900
     906      24     894     897      13     888     891      16     930     933
      13     930     936      13     924     927      16    1002    1005      18
    1002    1008      18     993     996      18     993     999      18     984
     987      18     975     978      20     975     981      20     966     969
      11     966     972      11     957     960      11     957     963      11
     951     954      13     945     948      16    1047    1050       5    1047
    1053       5    1047    1056       5    1035    1038       5    1035    1041
       5    1035    1044       5    1029    1032      22    1023    1026      13
    1017    1020      16    1077    1080      24    1077    1083      24    1071
    1074      13    1065    1068      16    1107    1110      13    1107    1113
      13    1101    1104      16    1152    1155       5    1152    1158       5
    1152    1161       5    1140    1143       5    1140    1146       5    1140
    1149       5    1134    1137      22    1128    1131      13    1122    1125
      16    1227    1230      18    1227    1233      18    1218    1221      18
    1218    1224      18    1209    1212      18    1200    1203      20    1200
    1206      20    1191    1194      11    1191    1197      11    1182    1185
      11    1182    1188      11    1176    1179      13    1170    1173      16
    1263    1266      24    1263    1269      24    1254    1257      24    1254
    1260      24    1248    1251      13    1242    1245      16    1335    1338
       7    1335    1341       7    1335    1344       7    1326    1329       9
    1326    1332       9    1317    1320      11    1317    1323      11    1308
    1311      11    1308    1314      11    1299    1302      11    1299    1305
      11    1293    1296      13    1287    1290      16    1374    1377      29
    1365    1368      35    1365    1371      35    1359    1362      13    1353
    1356      16    1398    1401      24    1398    1404      24    1392    1395
      13    1386    1389      16    1452    1455      13    1443    1446       5
    1443    1449       5    1434    1437       5    1434    1440       5    1425
    1428      49    1425    1431      49    1503    1506      40    1497    1500
      41    1491    1494      43    1476    1479       5    1476    1482       5
    1470    1473      13    1464    1467      16    1554    1557       5    1554
    1560       5    1554    1563       5    1545    1548      24    1545    1551
      24    1533    1536       5    1533    1539       5    1533    1542       5
    1527    1530      22    1521    1524      13    1515    1518      16    1620
    1623       7    1620    1626       7    1620    1629       7    1611    1614
       9    1611    1617       9    1602    1605      11    1602    1608      11
    1593    1596      11    1593    1599      11    1584    1587      11    1584
    1590      11    1578    1581      13    1572    1575      16    1677    1680
       5    1677    1683       5    1677    1686       5    1665    1668       5
    1665    1671       5    1665    1674       5    1659    1662      22    1650
    1653      24    1650    1656      24    1644    1647      13    1638    1641
      16    1731    1734      16    1731    1737      16    1716    1719      24
    1716    1722      24    1707    1710      24    1707    1713      24    1701
    1704      13    1695    1698      16    1785    1788       5    1785    1791
       5    1785    1794       5    1773    1776       5    1773    1779       5
    1773    1782       5    1767    1770      22    1758    1761      24    1758
    1764      24    1752    1755      13    1746    1749      16    1839    1842
      16    1839    1845      16    1824    1827      24    1824    1830      24
    1815    1818      24    1815    1821      24    1809    1812      13    1803
    1806      16    1866    1869       5    1866    1872       5    1866    1875
       5    1860    1863      13    1854    1857      16    1905    1908      24
    1905    1911      24    1896    1899      24    1896    1902      24    1890
    1893      13    1884    1887      16    1950    1953      24    1950    1956
      24    1941    1944      24    1941    1947      24    1935    1938      13
    1929    1932      16    2031    2034      18    2031    2037      18    2022
    2025      18    2022    2028      18    2013    2016      18    2004    2007
      20    2004    2010      20    1995    1998      11    1995    2001      11
    1986    1989      11    1986    1992      11    1980    1983      13    1974
    1977      16    2052    2055      13    2052    2058      13    2046    2049
      16    2097    2100       5    2097    2103       5    2097    2106       5
    2085    2088       5    2085    2091       5    2085    2094       5    2079
    2082      22    2073    2076      13    2067    2070      16    2145    2148
       5    2145    2151       5    2145    2154       5    2133    2136       5
    2133    2139       5    2133    2142       5    2127    2130      22    2121
    2124      13    2115    2118      16    2184    2187      29    2175    2178
      35    2175    2181      35    2169    2172      13    2163    2166      16
    2235    2238       5    2235    2241       5    2235    2244       5    2226
    2229      24    2226    2232      24    2214    2217       5    2214    2220
       5    2214    2223       5    2208    2211      22    2202    2205      13
    2196    2199      16    2301    2304       7    2301    2307       7    2301
    2310       7    2292    2295       9    2292    2298       9    2283    2286
      11    2283    2289      11    2274    2277      11    2274    2280      11
    2265    2268      11    2265    2271      11    2259    2262      13    2253
    2256      16    2325    2328      13    2325    2331      13    2319    2322
      16    2370    2373       5    2370    2376       5    2370    2379       5
    2358    2361       5    2358    2364       5    2358    2367       5    2352
    2355      22    2346    2349      13    2340    2343      16    2409    2412
      29    2400    2403      35    2400    2406      35    2394    2397      13
    2388    2391      16    2433    2436       5    2433    2439       5    2433
    2442       5    2427    2430      13    2421    2424      16    2478    2481
      16    2478    2484      16    2463    2466      24    2463    2469      24
    2457    2460      13    2451    2454      16    2550    2553      18    2550
    2556      18    2541    2544      18    2541    2547      18    2532    2535
      18    2523    2526      20    2523    2529      20    2514    2517      11
    2514    2520      11    2505    2508      11    2505    2511      11    2499
    2502      13    2493    2496      16    2616    2619      27    2610    2613
      27    2604    2607      29    2595    2598      27    2589    2592      27
    2577    2580       5    2577    2583       5    2571    2574      13    2565
    2568      16    2667    2670       5    2667    2673       5    2667    2676
       5    2655    2658       5    2655    2661       5    2655    2664       5
    2649    2652      22    2640    2643      24    2640    2646      24    2634
    2637      13    2628    2631      16    2697    2700       5    2697    2703
       5    2697    2706       5    2691    2694      13    2685    2688      16
    2748    2751      49    2748    2754      49    2748    2757      49    2736
    2739      35    2736    2742      35    2727    2730      24    2727    2733
      24    2721    2724      13    2715    2718      16    2814    2817       7
    2814    2820       7    2814    2823       7    2805    2808       9    2805
    2811       9    2796    2799      11    2796    2802      11    2787    2790
      11    2787    2793      11    2778    2781      11    2778    2784      11
    2772    2775      13    2766    2769      16    2853    2856      24    2853
    2859      24    2844    2847      24    2844    2850      24    2838    2841
      13    2832    2835      16    2889    2892      24    2889    2895      24
    2883    2886      13    2877    2880      16    2919    2922      13    2919
    2925      13    2913    2916      16    2991    2994      18    2991    2997
      18    2982    2985      18    2982    2988      18    2973    2976      18
    2964    2967      20    2964    2970      20    2955    2958      11    2955
    2961      11    2946    2949      11    2946    2952      11    2940    2943
      13    2934    2937      16    3045    3048       5    3045    3051       5
    3045    3054       5    3033    3036       5    3033    3039       5    3033
    3042       5    3027    3030      22    3018    3021      24    3018    3024
      24    3012    3015      13    3006    3009      16    3102    3105       5
    3102    3108       5    3102    3111       5    3090    3093       5    3090
    3096       5    3090    3099       5    3084    3087      22    3075    3078
      24    3075    3081      24    3069    3072      13    3063    3066      16
    3132    3135       5    3132    3138       5    3132    3141       5    3126
    3129      13    3120    3123      16    3171    3174      29    3162    3165
      35    3162    3168      35    3156    3159      13    3150    3153      16
    3231    3234       7    3231    3237       7    3231    3240       7    3222
    3225       9    3222    3228       9    3213    3216      11    3213    3219
      11    3204    3207      11    3204    3210      11    3195    3198      11
    3195    3201      11    3189    3192      13    3183    3186      16    3270
    3273      29    3261    3264      35    3261    3267      35    3255    3258
      13    3249    3252      16    3312    3315       5    3312    3318       5
    3312    3321       5    3300    3303       5    3300    3306       5    3300
    3309       5    3294    3297      22    3288    3291      13    3282    3285
      16    3360    3363      29    3348    3351       5    3348    3354       5
    3348    3357       5    3342    3345      57    3336    3339      13    3330
    3333      16    3384    3387      24    3384    3390      24    3378    3381
      13    3372    3375      16    3429    3432      24    3429    3435      24
    3420    3423      24    3420    3426      24    3414    3417      13    3408
    3411      16    3474    3477      34    3465    3468      35    3465    3471
      35    3459    3462      13    3453    3456      16    3534    3537      27
    3528    3531      27    3522    3525      27    3516    3519      27    3510
    3513      27    3498    3501       5    3498    3504       5    3492    3495
      13    3486    3489      16    3594    3597      27    3588    3591      27
    3582    3585      27    3576    3579      27    3570    3573      27    3558
    3561       5    3558    3564       5    3552    3555      13    3546    3549
      16    3654    3657      27    3648    3651      27    3642    3645      27
    3636    3639      27    3630    3633      27    3618    3621       5    3618
    3624       5    3612    3615      13    3606    3609      16    3687    3690
      24    3687    3693      24    3678    3681      24    3678    3684      24
    3672    3675      13    3666    3669      16    3768    3771      18    3768
    3774      18    3759    3762      18    3759    3765      18    3750    3753
      18    3741    3744      20    3741    3747      20    3732    3735      11
    3732    3738      11    3723    3726      11    3723    3729      11    3717
    3720      13    3711    3714      16    3822    3825       5    3822    3828
       5    3822    3831       5    3810    3813       5    3810    3816       5
    3810    3819       5    3804    3807      22    3795    3798      24    3795
    3801      24    3789    3792      13    3783    3786      16    3861    3864
      24    3861    3867      24    3852    3855      24    3852    3858      24
    3846    3849      13    3840    3843      16    3906    3909      29    3897
    3900      35    3897    3903      35    3891    3894      13    3885    3888
      16    3945    3948      16    3945    3951      16    3930    3933      24
    3930    3936      24    3924    3927      13    3918    3921      16    3987
    3990      16    3987    3993      16    3972    3975      24    3972    3978
      24    3966    3969      13    3960    3963      16    4053    4056      27
    4047    4050      27    4041    4044      29    4032    4035      27    4026
    4029      27    4014    4017       5    4014    4020       5    4008    4011
      13    4002    4005      16    4092    4095      16    4092    4098      16
    4077    4080      24    4077    4083      24    4071    4074      13    4065
    4068      16    4137    4140      29    4125    4128       5    4125    4131
       5    4125    4134       5    4119    4122      57    4113    4116      13
    4107    4110      16    4200    4203      27    4194    4197      27    4188
    4191      29    4179    4182      27    4173    4176      27    4161    4164
       5    4161    4167       5    4155    4158      13    4149    4152      16
    4269    4272      18    4269    4275      18    4260    4263      18    4260
    4266      18    4251    4254      18    4242    4245      20    4242    4248
      20    4233    4236      11    4233    4239      11    4224    4227      11
    4224    4230      11    4218    4221      13    4212    4215      16    4305
    4308      29    4296    4299      35    4296    4302      35    4290    4293
      13    4284    4287      16    4374    4377      18    4374    4380      18
    4365    4368      18    4365    4371      18    4356    4359      18    4347
    4350      20    4347    4353      20    4338    4341      11    4338    4344
      11    4329    4332      11    4329    4335      11    4323    4326      13
    4317    4320      16    4437    4440       7    4437    4443       7    4437
    4446       7    4428    4431       9    4428    4434       9    4419    4422
      11    4419    4425      11    4410    4413      11    4410    4416      11
    4401    4404      11    4401    4407      11    4395    4398      13    4389
    4392      16    4506    4509      27    4500    4503      27    4494    4497
      29    4485    4488      27    4479    4482      27    4467    4470       5
    4467    4473       5    4461    4464      13    4455    4458      16    4548
    4551      29    4536    4539       5    4536    4542       5    4536    4545
       5    4530    4533      57    4524    4527      13    4518    4521      16
    4581    4584      29    4572    4575      35    4572    4578      35    4566
    4569      13    4560    4563      16    4650    4653      27    4644    4647
      27    4638    4641      27    4632    4635      27    4623    4626      41
    4617    4620      40    4605    4608       5    4605    4611       5    4599
    4602      13    4593    4596      16    4716    4719      27    4710    4713
      27    4704    4707      29    4695    4698      27    4689    4692      27
    4677    4680       5    4677    4683       5    4671    4674      13    4665
    4668      16    4758    4761       5    4758    4764       5    4758    4767
       5    4746    4749       5    4746    4752       5    4746    4755       5
    4740    4743      22    4734    4737      13    4728    4731      16    4788
    4791       5    4788    4794       5    4788    4797       5    4782    4785
      13    4776    4779      16    4845    4848       5    4845    4851       5
    4845    4854       5    4833    4836       5    4833    4839       5    4833
    4842       5    4827    4830      22    4818    4821      24    4818    4824
      24    4812    4815      13    4806    4809      16    4911    4914       7
    4911    4917       7    4911    4920       7    4902    4905       9    4902
    4908       9    4893    4896      11    4893    4899      11    4884    4887
      11    4884    4890      11    4875    4878      11    4875    4881      11
    4869    4872      13    4863    4866      16    4986    4989      18    4986
    4992      18    4977    4980      18    4977    4983      18    4968    4971
      18    4959    4962      20    4959    4965      20    4950    4953      11
    4950    4956      11    4941    4944      11    4941    4947      11    4935
    4938      13    4929    4932      16    5031    5034      29    5019    5022
       5    5019    5025       5    5019    5028       5    5013    5016      57
    5007    5010      13    5001    5004      16    5049    5052      13    5049
    5055      13    5043    5046      16    5100    5103      16    5100    5106
      16    5085    5088      24    5085    5091      24    5076    5079      24
    5076    5082      24    5070    5073      13    5064    5067      16    5166
    5169      27    5160    5163      27    5154    5157      29    5145    5148
      27    5139    5142      27    5127    5130       5    5127    5133       5
    5121    5124      13    5115    5118      16    5226    5229       7    5226
    5232       7    5226    5235       7    5217    5220       9    5217    5223
       9    5208    5211      11    5208    5214      11    5199    5202      11
    5199    5205      11    5190    5193      11    5190    5196      11    5184
    5187      13    5178    5181      16    5283    5286       5    5283    5289
       5    5283    5292       5    5271    5274       5    5271    5277       5
    5271    5280       5    5265    5268      22    5256    5259      24    5256
    5262      24    5250    5253      13    5244    5247      16    5307    5310
      13    5307    5313      13    5301    5304      16    5343    5346      29
    5334    5337      35    5334    5340      35    5328    5331      13    5322
    5325      16    5403    5406       7    5403    5409       7    5403    5412
       7    5394    5397       9    5394    5400       9    5385    5388      11
    5385    5391      11    5376    5379      11    5376    5382      11    5367
    5370      11    5367    5373      11    5361    5364      13    5355    5358
      16    5451    5454      29    5439    5442       5    5439    5445       5
    5439    5448       5    5433    5436      57    5427    5430      13    5421
    5424      16    5469    5472      13    5469    5475      13    5463    5466
      16    5514    5517      13    5505    5508       5    5505    5511       5
    5496    5499       5    5496    5502       5    5487    5490      49    5487
    5493      49    5532    5535      13    5532    5538      13    5526    5529
      16    5583    5586      16    5583    5589      16    5568    5571      24
    5568    5574      24    5559    5562      24    5559    5565      24    5553
    5556      13    5547    5550      16    5646    5649       7    5646    5652
       7    5646    5655       7    5637    5640       9    5637    5643       9
    5628    5631      11    5628    5634      11    5619    5622      11    5619
    5625      11    5610    5613      11    5610    5616      11    5604    5607
      13    5598    5601      16    5676    5679       5    5676    5682       5
    5676    5685       5    5670    5673      13    5664    5667      16    5733
    5736       5    5733    5739       5    5733    5742       5    5724    5727
      24    5724    5730      24    5712    5715       5    5712    5718       5
    5712    5721       5    5706    5709      22    5700    5703      13    5694
    5697      16    5790    5793       5    5790    5796       5    5790    5799
       5    5778    5781       5    5778    5784       5    5778    5787       5
    5772    5775      22    5763    5766      24    5763    5769      24    5757
    5760      13    5751    5754      16    5856    5859      27    5850    5853
      27    5844    5847      27    5838    5841      27    5832    5835      27
    5820    5823       5    5820    5826       5    5814    5817      13    5808
    5811      16    5907    5910       5    5907    5913       5    5907    5916
       5    5895    5898       5    5895    5901       5    5895    5904       5
    5889    5892      22    5880    5883      24    5880    5886      24    5874
    5877      13    5868    5871      16    5955    5958      13    5946    5949
       5    5946    5952       5    5937    5940       5    5937    5943       5
    5928    5931      49    5928    5934      49    6000    6003      49    6000
    6006      49    6000    6009      49    5988    5991      35    5988    5994
      35    5979    5982      24    5979    5985      24    5973    5976      13
    5967    5970      16    6039    6042      29    6030    6033      49    6030
    6036      49    6024    6027      49    6018    6021      16    6054    6057
      69    6063    6060      70    6069    6066      72    6075    6072      74
    6084    6081      72    6090    6087      69    6096    6093      72    6102
    6099      72    6111    6108      72    6114    6108      72    6147    6144
      70    6156    6153      72    6171    6168      72    6177    6174      72
    6183    6180      69    6189    6186      72    6213    6210      70    6219
    6216      72    6225    6222      74    6234    6231      72    6240    6237
      69    6246    6243      72    6252    6249      72    6261    6258      72
    6264    6258      72    6297    6294      70    6306    6303      72    6321
    6318      72    6327    6324      72    6333    6330      69    6339    6336
      72    6363    6360      70    6369    6366      72    6375    6372      74
    6384    6381      72    6390    6387      69    6396    6393      72    6402
    6399      72    6411    6408      72    6414    6408      72    6498    6510
      69    6486    6489      72    6480    6483      69    6474    6477      72
    6468    6471      72    6453    6456      72    6444    6447      70
%FLAG BONDS_WITHOUT_HYDROGEN                                                    
%FORMAT(10I8)                                                                   
      42      45       1      42      48       2      36      42       4      27
      36       6      18      27       6       9      18       6       0       9
       8       0      36       8     108     111       1     108     114       2
      87      96      10      78      87      12      69      78      12      60
      69      12      54      60      14      54     108      15      48      54
      17     180     183       1     180     186       2     159     162      19
     159     171      19     153     159      19     144     153      21     135
     144      12     126     135      12     120     126      14     120     180
      15     114     120      17     237     240       1     237     243       2
     207     213      23     207     225      23     198     207      25     192
     198      26     192     237      15     186     192      17     300     303
       1     300     306       2     288     294      28     279     282      30
     279     288      31     273     279      31     267     273      28     264
     267      28     264     294      28     255     264      32     249     255
      33     249     300      15     243     249      17     333     336       1
     333     339       2     318     327      36     312     318      26     312
     333      15     306     312      17     399     402       1     399     405
       2     378     387      10     369     378      12     360     369      12
     351     360      12     345     351      14     345     399      15     339
     345      17     441     444       1     441     447       2     426     429
       1     426     432       2     417     426      37     411     417      26
     411     441      15     405     411      17     462     465       1     462
     468       2     453     462      15     447     453      17     483     486
       1     483     489       2     474     483      15     468     474      17
     543     546       1     543     549       2     531     537      28     525
     531      28     519     525      28     513     519      28     510     513
      28     510     537      28     501     510      32     495     501      33
     495     543      15     489     495      17     603     606       1     603
     609       2     591     597      28     585     591      28     579     585
      28     573     579      28     570     573      28     570     597      28
     561     570      32     555     561      33     555     603      15     549
     555      17     660     663       1     660     666       2     630     636
      23     630     648      23     621     630      25     615     621      26
     615     660      15     609     615      17     732     735       1     732
     738       2     711     714      19     711     723      19     705     711
      19     696     705      21     687     696      12     678     687      12
     672     678      14     672     732      15     666     672      17     789
     792       1     789     795       2     768     777      38     750     756
      23     750     768      25     744     750      39     744     789      15
     738     744      17     840     843       1     840     846       2     828
     834      42     822     828      44     819     822      45     816     819
      46     816     834      47     807     816      48     801     807      33
     801     840      15     795     801      17     882     885       1     882
     888       2     876     882      15     867     876      33     858     867
       6     849     858       6     846     849      50     846     876      17
     918     921       1     918     924       2     909     912      51     909
     915      51     900     909      52     894     900      26     894     918
      15     888     894      17     939     942       1     939     945       2
     930     939      15     924     930      17    1011    1014       1    1011
    1017       2     990     993      19     990    1002      19     984     990
      19     975     984      21     966     975      12     957     966      12
     951     957      14     951    1011      15     945     951      17    1059
    1062       1    1059    1065       2    1029    1035      23    1029    1047
      23    1023    1029      39    1023    1059      15    1017    1023      17
    1095    1098       1    1095    1101       2    1086    1089      51    1086
    1092      51    1077    1086      52    1071    1077      26    1071    1095
      15    1065    1071      17    1116    1119       1    1116    1122       2
    1107    1116      15    1101    1107      17    1164    1167       1    1164
    1170       2    1134    1140      23    1134    1152      23    1128    1134
      39    1128    1164      15    1122    1128      17    1236    1239       1
    1236    1242       2    1215    1218      19    1215    1227      19    1209
    1215      19    1200    1209      21    1191    1200      12    1182    1191
      12    1176    1182      14    1176    1236      15    1170    1176      17
    1281    1284       1    1281    1287       2    1272    1275      51    1272
    1278      51    1263    1272      52    1254    1263      53    1248    1254
      26    1248    1281      15    1242    1248      17    1347    1350       1
    1347    1353       2    1326    1335      10    1317    1326      12    1308
    1317      12    1299    1308      12    1293    1299      14    1293    1347
      15    1287    1293      17    1380    1383       1    1380    1386       2
    1365    1374      54    1359    1365      26    1359    1380      15    1353
    1359      17    1416    1419       1    1416    1422       2    1407    1410
      51    1407    1413      51    1398    1407      52    1392    1398      26
    1392    1416      15    1386    1392      17    1458    1461       1    1458
    1464       2    1452    1458      15    1443    1452      33    1434    1443
       6    1425    1434       6    1422    1425      50    1422    1452      17
    1509    1512       1    1509    1515       2    1497    1503      42    1491
    1497      44    1488    1491      45    1485    1488      46    1485    1503
      47    1476    1485      48    1470    1476      33    1470    1509      15
    1464    1470      17    1566    1569       1    1566    1572       2    1545
    1554      38    1527    1533      23    1527    1545      25    1521    1527
      39    1521    1566      15    1515    1521      17    1632    1635       1
    1632    1638       2    1611    1620      10    1602    1611      12    1593
    1602      12    1584    1593      12    1578    1584      14    1578    1632
      15    1572    1578      17    1689    1692       1    1689    1695       2
    1659    1665      23    1659    1677      23    1650    1659      25    1644
    1650      26    1644    1689      15    1638    1644      17    1740    1743
       1    1740    1746       2    1725    1728       1    1725    1731       2
    1716    1725      37    1707    1716      53    1701    1707      26    1701
    1740      15    1695    1701      17    1797    1800       1    1797    1803
       2    1767    1773      23    1767    1785      23    1758    1767      25
    1752    1758      26    1752    1797      15    1746    1752      17    1848
    1851       1    1848    1854       2    1833    1836       1    1833    1839
       2    1824    1833      37    1815    1824      53    1809    1815      26
    1809    1848      15    1803    1809      17    1878    1881       1    1878
    1884       2    1860    1866      33    1860    1878      15    1854    1860
      17    1923    1926       1    1923    1929       2    1914    1917      51
    1914    1920      51    1905    1914      52    1896    1905      53    1890
    1896      26    1890    1923      15    1884    1890      17    1968    1971
       1    1968    1974       2    1959    1962      51    1959    1965      51
    1950    1959      52    1941    1950      53    1935    1941      26    1935
    1968      15    1929    1935      17    2040    2043       1    2040    2046
       2    2019    2022      19    2019    2031      19    2013    2019      19
    2004    2013      21    1995    2004      12    1986    1995      12    1980
    1986      14    1980    2040      15    1974    1980      17    2061    2064
       1    2061    2067       2    2052    2061      15    2046    2052      17
    2109    2112       1    2109    2115       2    2079    2085      23    2079
    2097      23    2073    2079      39    2073    2109      15    2067    2073
      17    2157    2160       1    2157    2163       2    2127    2133      23
    2127    2145      23    2121    2127      39    2121    2157      15    2115
    2121      17    2190    2193       1    2190    2196       2    2175    2184
      54    2169    2175      26    2169    2190      15    2163    2169      17
    2247    2250       1    2247    2253       2    2226    2235      38    2208
    2214      23    2208    2226      25    2202    2208      39    2202    2247
      15    2196    2202      17    2313    2316       1    2313    2319       2
    2292    2301      10    2283    2292      12    2274    2283      12    2265
    2274      12    2259    2265      14    2259    2313      15    2253    2259
      17    2334    2337       1    2334    2340       2    2325    2334      15
    2319    2325      17    2382    2385       1    2382    2388       2    2352
    2358      23    2352    2370      23    2346    2352      39    2346    2382
      15    2340    2346      17    2415    2418       1    2415    2421       2
    2400    2409      54    2394    2400      26    2394    2415      15    2388
    2394      17    2445    2448       1    2445    2451       2    2427    2433
      33    2427    2445      15    2421    2427      17    2487    2490       1
    2487    2493       2    2472    2475       1    2472    2478       2    2463
    2472      37    2457    2463      26    2457    2487      15    2451    2457
      17    2559    2562       1    2559    2565       2    2538    2541      19
    2538    2550      19    2532    2538      19    2523    2532      21    2514
    2523      12    2505    2514      12    2499    2505      14    2499    2559
      15    2493    2499      17    2622    2625       1    2622    2628       2
    2610    2616      28    2601    2604      30    2601    2610      31    2595
    2601      31    2589    2595      28    2586    2589      28    2586    2616
      28    2577    2586      32    2571    2577      33    2571    2622      15
    2565    2571      17    2679    2682       1    2679    2685       2    2649
    2655      23    2649    2667      23    2640    2649      25    2634    2640
      26    2634    2679      15    2628    2634      17    2709    2712       1
    2709    2715       2    2691    2697      33    2691    2709      15    2685
    2691      17    2760    2763       1    2760    2766       2    2745    2748
      55    2736    2745      56    2727    2736      53    2721    2727      26
    2721    2760      15    2715    2721      17    2826    2829       1    2826
    2832       2    2805    2814      10    2796    2805      12    2787    2796
      12    2778    2787      12    2772    2778      14    2772    2826      15
    2766    2772      17    2871    2874       1    2871    2877       2    2862
    2865      51    2862    2868      51    2853    2862      52    2844    2853
      53    2838    2844      26    2838    2871      15    2832    2838      17
    2907    2910       1    2907    2913       2    2898    2901      51    2898
    2904      51    2889    2898      52    2883    2889      26    2883    2907
      15    2877    2883      17    2928    2931       1    2928    2934       2
    2919    2928      15    2913    2919      17    3000    3003       1    3000
    3006       2    2979    2982      19    2979    2991      19    2973    2979
      19    2964    2973      21    2955    2964      12    2946    2955      12
    2940    2946      14    2940    3000      15    2934    2940      17    3057
    3060       1    3057    3063       2    3027    3033      23    3027    3045
      23    3018    3027      25    3012    3018      26    3012    3057      15
    3006    3012      17    3114    3117       1    3114    3120       2    3084
    3090      23    3084    3102      23    3075    3084      25    3069    3075
      26    3069    3114      15    3063    3069      17    3144    3147       1
    3144    3150       2    3126    3132      33    3126    3144      15    3120
    3126      17    3177    3180       1    3177    3183       2    3162    3171
      54    3156    3162      26    3156    3177      15    3150    3156      17
    3243    3246       1    3243    3249       2    3222    3231      10    3213
    3222      12    3204    3213      12    3195    3204      12    3189    3195
      14    3189    3243      15    3183    3189      17    3276    3279       1
    3276    3282       2    3261    3270      54    3255    3261      26    3255
    3276      15    3249    3255      17    3324    3327       1    3324    3330
       2    3294    3300      23    3294    3312      23    3288    3294      39
    3288    3324      15    3282    3288      17    3366    3369       1    3366
    3372       2    3342    3348      23    3342    3360      58    3336    3342
      39    3336    3366      15    3330    3336      17    3402    3405       1
    3402    3408       2    3393    3396      51    3393    3399      51    3384
    3393      52    3378    3384      26    3378    3402      15    3372    3378
      17    3447    3450       1    3447    3453       2    3438    3441      51
    3438    3444      51    3429    3438      52    3420    3429      53    3414
    3420      26    3414    3447      15    3408    3414      17    3480    3483
       1    3480    3486       2    3465    3474      36    3459    3465      26
    3459    3480      15    3453    3459      17    3540    3543       1    3540
    3546       2    3528    3534      28    3522    3528      28    3516    3522
      28    3510    3516      28    3507    3510      28    3507    3534      28
    3498    3507      32    3492    3498      33    3492    3540      15    3486
    3492      17    3600    3603       1    3600    3606       2    3588    3594
      28    3582    3588      28    3576    3582      28    3570    3576      28
    3567    3570      28    3567    3594      28    3558    3567      32    3552
    3558      33    3552    3600      15    3546    3552      17    3660    3663
       1    3660    3666       2    3648    3654      28    3642    3648      28
    3636    3642      28    3630    3636      28    3627    3630      28    3627
    3654      28    3618    3627      32    3612    3618      33    3612    3660
      15    3606    3612      17    3705    3708       1    3705    3711       2
    3696    3699      51    3696    3702      51    3687    3696      52    3678
    3687      53    3672    3678      26    3672    3705      15    3666    3672
      17    3777    3780       1    3777    3783       2    3756    3759      19
    3756    3768      19    3750    3756      19    3741    3750      21    3732
    3741      12    3723    3732      12    3717    3723      14    3717    3777
      15    3711    3717      17    3834    3837       1    3834    3840       2
    3804    3810      23    3804    3822      23    3795    3804      25    3789
    3795      26    3789    3834      15    3783    3789      17    3879    3882
       1    3879    3885       2    3870    3873      51    3870    3876      51
    3861    3870      52    3852    3861      53    3846    3852      26    3846
    3879      15    3840    3846      17    3912    3915       1    3912    3918
       2    3897    3906      54    3891    3897      26    3891    3912      15
    3885    3891      17    3954    3957       1    3954    3960       2    3939
    3942       1    3939    3945       2    3930    3939      37    3924    3930
      26    3924    3954      15    3918    3924      17    3996    3999       1
    3996    4002       2    3981    3984       1    3981    3987       2    3972
    3981      37    3966    3972      26    3966    3996      15    3960    3966
      17    4059    4062       1    4059    4065       2    4047    4053      28
    4038    4041      30    4038    4047      31    4032    4038      31    4026
    4032      28    4023    4026      28    4023    4053      28    4014    4023
      32    4008    4014      33    4008    4059      15    4002    4008      17
    4101    4104       1    4101    4107       2    4086    4089       1    4086
    4092       2    4077    4086      37    4071    4077      26    4071    4101
      15    4065    4071      17    4143    4146       1    4143    4149       2
    4119    4125      23    4119    4137      58    4113    4119      39    4113
    4143      15    4107    4113      17    4206    4209       1    4206    4212
       2    4194    4200      28    4185    4188      30    4185    4194      31
    4179    4185      31    4173    4179      28    4170    4173      28    4170
    4200      28    4161    4170      32    4155    4161      33    4155    4206
      15    4149    4155      17    4278    4281       1    4278    4284       2
    4257    4260      19    4257    4269      19    4251    4257      19    4242
    4251      21    4233    4242      12    4224    4233      12    4218    4224
      14    4218    4278      15    4212    4218      17    4311    4314       1
    4311    4317       2    4296    4305      54    4290    4296      26    4290
    4311      15    4284    4290      17    4383    4386       1    4383    4389
       2    4362    4365      19    4362    4374      19    4356    4362      19
    4347    4356      21    4338    4347      12    4329    4338      12    4323
    4329      14    4323    4383      15    4317    4323      17    4449    4452
       1    4449    4455       2    4428    4437      10    4419    4428      12
    4410    4419      12    4401    4410      12    4395    4401      14    4395
    4449      15    4389    4395      17    4512    4515       1    4512    4518
       2    4500    4506      28    4491    4494      30    4491    4500      31
    4485    4491      31    4479    4485      28    4476    4479      28    4476
    4506      28    4467    4476      32    4461    4467      33    4461    4512
      15    4455    4461      17    4554    4557       1    4554    4560       2
    4530    4536      23    4530    4548      58    4524    4530      39    4524
    4554      15    4518    4524      17    4587    4590       1    4587    4593
       2    4572    4581      54    4566    4572      26    4566    4587      15
    4560    4566      17    4659    4662       1    4659    4665       2    4650
    4656      59    4644    4650      28    4638    4644      28    4632    4638
      28    4629    4632      60    4629    4656      61    4623    4629      62
    4617    4623      42    4614    4617      63    4614    4656      64    4605
    4614      65    4599    4605      33    4599    4659      15    4593    4599
      17    4722    4725       1    4722    4728       2    4710    4716      28
    4701    4704      30    4701    4710      31    4695    4701      31    4689
    4695      28    4686    4689      28    4686    4716      28    4677    4686
      32    4671    4677      33    4671    4722      15    4665    4671      17
    4770    4773       1    4770    4776       2    4740    4746      23    4740
    4758      23    4734    4740      39    4734    4770      15    4728    4734
      17    4800    4803       1    4800    4806       2    4782    4788      33
    4782    4800      15    4776    4782      17    4857    4860       1    4857
    4863       2    4827    4833      23    4827    4845      23    4818    4827
      25    4812    4818      26    4812    4857      15    4806    4812      17
    4923    4926       1    4923    4929       2    4902    4911      10    4893
    4902      12    4884    4893      12    4875    4884      12    4869    4875
      14    4869    4923      15    4863    4869      17    4995    4998       1
    4995    5001       2    4974    4977      19    4974    4986      19    4968
    4974      19    4959    4968      21    4950    4959      12    4941    4950
      12    4935    4941      14    4935    4995      15    4929    4935      17
    5037    5040       1    5037    5043       2    5013    5019      23    5013
    5031      58    5007    5013      39    5007    5037      15    5001    5007
      17    5058    5061       1    5058    5064       2    5049    5058      15
    5043    5049      17    5109    5112       1    5109    5115       2    5094
    5097       1    5094    5100       2    5085    5094      37    5076    5085
      53    5070    5076      26    5070    5109      15    5064    5070      17
    5172    5175       1    5172    5178       2    5160    5166      28    5151
    5154      30    5151    5160      31    5145    5151      31    5139    5145
      28    5136    5139      28    5136    5166      28    5127    5136      32
    5121    5127      33    5121    5172      15    5115    5121      17    5238
    5241       1    5238    5244       2    5217    5226      10    5208    5217
      12    5199    5208      12    5190    5199      12    5184    5190      14
    5184    5238      15    5178    5184      17    5295    5298       1    5295
    5301       2    5265    5271      23    5265    5283      23    5256    5265
      25    5250    5256      26    5250    5295      15    5244    5250      17
    5316    5319       1    5316    5322       2    5307    5316      15    5301
    5307      17    5349    5352       1    5349    5355       2    5334    5343
      54    5328    5334      26    5328    5349      15    5322    5328      17
    5415    5418       1    5415    5421       2    5394    5403      10    5385
    5394      12    5376    5385      12    5367    5376      12    5361    5367
      14    5361    5415      15    5355    5361      17    5457    5460       1
    5457    5463       2    5433    5439      23    5433    5451      58    5427
    5433      39    5427    5457      15    5421    5427      17    5478    5481
       1    5478    5484       2    5469    5478      15    5463    5469      17
    5520    5523       1    5520    5526       2    5514    5520      15    5505
    5514      33    5496    5505       6    5487    5496       6    5484    5487
      50    5484    5514      17    5541    5544       1    5541    5547       2
    5532    5541      15    5526    5532      17    5592    5595       1    5592
    5598       2    5577    5580       1    5577    5583       2    5568    5577
      37    5559    5568      53    5553    5559      26    5553    5592      15
    5547    5553      17    5658    5661       1    5658    5664       2    5637
    5646      10    5628    5637      12    5619    5628      12    5610    5619
      12    5604    5610      14    5604    5658      15    5598    5604      17
    5688    5691       1    5688    5694       2    5670    5676      33    5670
    5688      15    5664    5670      17    5745    5748       1    5745    5751
       2    5724    5733      38    5706    5712      23    5706    5724      25
    5700    5706      39    5700    5745      15    5694    5700      17    5802
    5805       1    5802    5808       2    5772    5778      23    5772    5790
      23    5763    5772      25    5757    5763      26    5757    5802      15
    5751    5757      17    5862    5865       1    5862    5868       2    5850
    5856      28    5844    5850      28    5838    5844      28    5832    5838
      28    5829    5832      28    5829    5856      28    5820    5829      32
    5814    5820      33    5814    5862      15    5808    5814      17    5919
    5922       1    5919    5925       2    5889    5895      23    5889    5907
      23    5880    5889      25    5874    5880      26    5874    5919      15
    5868    5874      17    5961    5964       1    5961    5967       2    5955
    5961      15    5946    5955      33    5937    5946       6    5928    5937
       6    5925    5928      50    5925    5955      17    6012    6015       1
    6012    6018       2    5997    6000      55    5988    5997      56    5979
    5988      53    5973    5979      26    5973    6012      15    5967    5973
      17    6045    6048      66    6045    6051      66    6030    6039      67
    6024    6030       6    6024    6045       4    6018    6024      50    6057
    6060      68    6066    6060      71    6072    6066      73    6078    6126
      75    6078    6129      75    6078    6132      75    6078    6072      76
    6081    6066      71    6087    6081      68    6093    6081      71    6099
    6093      71    6105    6099      77    6105    6060      77    6108    6099
      71    6117    6108      77    6120    6135      75    6120    6138      75
    6120    6141      75    6120    6117      78    6123    6093      77    6123
    6144      77    6150    6144      77    6153    6150      77    6159    6153
      79    6162    6159      66    6165    6159      66    6168    6153      71
    6174    6168      71    6180    6174      68    6186    6174      71    6186
    6144      71    6192    6186      77    6195    6201      75    6195    6204
      75    6195    6207      75    6195    6192      78    6198    6168      77
    6198    6210      77    6216    6210      71    6222    6216      73    6228
    6276      75    6228    6279      75    6228    6282      75    6228    6222
      76    6231    6216      71    6237    6231      68    6243    6231      71
    6249    6243      71    6255    6249      77    6255    6210      77    6258
    6249      71    6267    6258      77    6270    6285      75    6270    6288
      75    6270    6291      75    6270    6267      78    6273    6243      77
    6273    6294      77    6300    6294      77    6303    6300      77    6309
    6303      79    6312    6309      66    6315    6309      66    6318    6303
      71    6324    6318      71    6330    6324      68    6336    6324      71
    6336    6294      71    6342    6336      77    6345    6351      75    6345
    6354      75    6345    6357      75    6345    6342      78    6348    6318
      77    6348    6360      77    6366    6360      71    6372    6366      73
    6378    6426      75    6378    6429      75    6378    6432      75    6378
    6372      76    6381    6366      71    6387    6381      68    6393    6381
      71    6399    6393      71    6405    6399      77    6405    6360      77
    6408    6399      71    6417    6408      77    6420    6435      75    6420
    6438      75    6420    6441      75    6420    6417      78    6423    6393
      77    6423    6444      77    6492    6495      78    6486    6492      77
    6474    6480      68    6474    6486      71    6468    6474      71    6468
    6498      68    6459    6462      66    6459    6465      66    6453    6459
      79    6453    6468      71    6450    6453      77    6444    6450      77
    6444    6486      71    6501    6495      75    6504    6495      75    6507
    6495      75
%FLAG ANGLES_INC_HYDROGEN                                                       
%FORMAT(10I8)                                                                   
      42      48      51       2      39      36      42       4      33      27
      36       7      30      27      33       8      30      27      36       7
      27      36      39       9      24      18      27       7      21      18
      24       8      21      18      27       7      18      27      30       7
      18      27      33       7      15       9      18       9      12       9
      15      12      12       9      18       9       9      18      21       7
       9      18      24       7       6       0       9      14       6       0
      36      14       3       0       6      15       3       0       9      14
       3       0      36      14       0       9      12      16       0       9
      15      16       0      36      39      16     108     114     117       2
     102      96     105      15      99      96     102      15      99      96
     105      15      93      87      96      19      90      87      93      20
      90      87      96      19      87      96      99      21      87      96
     102      21      87      96     105      21      84      78      87      22
      81      78      84      23      81      78      87      22      78      87
      90      24      78      87      93      24      75      69      78      22
      72      69      75      23      72      69      78      22      69      78
      81      22      69      78      84      22      66      60      69      22
      63      60      66      23      63      60      69      22      60      69
      72      22      60      69      75      22      57      54      60      28
      57      54     108      29      54      60      63      30      54      60
      66      30      51      48      54      34      48      54      57      35
     180     186     189       2     174     171     177      38     165     162
     168      38     159     162     165      40     159     162     168      40
     159     171     174      40     159     171     177      40     156     153
     159      40     150     144     153      41     147     144     150      42
     147     144     153      41     144     153     156      43     141     135
     144      22     138     135     141      23     138     135     144      22
     135     144     147      45     135     144     150      45     132     126
     135      22     129     126     132      23     129     126     135      22
     126     135     138      22     126     135     141      22     123     120
     126      28     123     120     180      29     120     126     129      30
     120     126     132      30     117     114     120      34     114     120
     123      35     237     243     246       2     231     225     234       8
     228     225     231       8     228     225     234       8     219     213
     222       8     216     213     219       8     216     213     222       8
     210     207     213      48     210     207     225      48     207     213
     216      49     207     213     219      49     207     213     222      49
     207     225     228      49     207     225     231      49     207     225
     234      49     204     198     207      50     201     198     204      51
     201     198     207      50     198     207     210      53     195     192
     198      55     195     192     237      29     192     198     201      56
     192     198     204      56     189     186     192      34     186     192
     195      35     300     306     309       2     291     288     294      59
     288     294     297      59     279     282     285      61     279     288
     291      62     276     273     279      62     270     267     273      59
     267     273     276      59     264     267     270      59     264     294
     297      59     261     255     264      66     258     255     261       8
     258     255     264      66     252     249     255      69     252     249
     300      29     249     255     258      70     249     255     261      70
     246     243     249      34     243     249     252      35     333     339
     342       2     324     318     327      73     321     318     324      74
     321     318     327      73     318     327     330      75     315     312
     318      55     315     312     333      29     312     318     321      76
     312     318     324      76     309     306     312      34     306     312
     315      35     399     405     408       2     393     387     396      15
     390     387     393      15     390     387     396      15     384     378
     387      19     381     378     384      20     381     378     387      19
     378     387     390      21     378     387     393      21     378     387
     396      21     375     369     378      22     372     369     375      23
     372     369     378      22     369     378     381      24     369     378
     384      24     366     360     369      22     363     360     366      23
     363     360     369      22     360     369     372      22     360     369
     375      22     357     351     360      22     354     351     357      23
     354     351     360      22     351     360     363      22     351     360
     366      22     348     345     351      28     348     345     399      29
     345     351     354      30     345     351     357      30     342     339
     345      34     339     345     348      35     441     447     450       2
     435     432     438      78     426     432     435       2     426     432
     438       2     423     417     426      79     420     417     423      51
     420     417     426      79     414     411     417      55     414     411
     441      29     411     417     420      56     411     417     423      56
     408     405     411      34     405     411     414      35     462     468
     471       2     459     453     462      29     456     453     459      83
     456     453     462      29     450     447     453      34     447     453
     456      35     447     453     459      35     483     489     492       2
     480     474     483      29     477     474     480      83     477     474
     483      29     471     468     474      34     468     474     477      35
     468     474     480      35     543     549     552       2     534     531
     537      59     531     537     540      59     528     525     531      59
     525     531     534      59     522     519     525      59     519     525
     528      59     516     513     519      59     513     519     522      59
     510     513     516      59     510     537     540      59     507     501
     510      66     504     501     507       8     504     501     510      66
     498     495     501      69     498     495     543      29     495     501
     504      70     495     501     507      70     492     489     495      34
     489     495     498      35     603     609     612       2     594     591
     597      59     591     597     600      59     588     585     591      59
     585     591     594      59     582     579     585      59     579     585
     588      59     576     573     579      59     573     579     582      59
     570     573     576      59     570     597     600      59     567     561
     570      66     564     561     567       8     564     561     570      66
     558     555     561      69     558     555     603      29     555     561
     564      70     555     561     567      70     552     549     555      34
     549     555     558      35     660     666     669       2     654     648
     657       8     651     648     654       8     651     648     657       8
     642     636     645       8     639     636     642       8     639     636
     645       8     633     630     636      48     633     630     648      48
     630     636     639      49     630     636     642      49     630     636
     645      49     630     648     651      49     630     648     654      49
     630     648     657      49     627     621     630      50     624     621
     627      51     624     621     630      50     621     630     633      53
     618     615     621      55     618     615     660      29     615     621
     624      56     615     621     627      56     612     609     615      34
     609     615     618      35     732     738     741       2     726     723
     729      38     717     714     720      38     711     714     717      40
     711     714     720      40     711     723     726      40     711     723
     729      40     708     705     711      40     702     696     705      41
     699     696     702      42     699     696     705      41     696     705
     708      43     693     687     696      22     690     687     693      23
     690     687     696      22     687     696     699      45     687     696
     702      45     684     678     687      22     681     678     684      23
     681     678     687      22     678     687     690      22     678     687
     693      22     675     672     678      28     675     672     732      29
     672     678     681      30     672     678     684      30     669     666
     672      34     666     672     675      35     789     795     798       2
     783     777     786       8     780     777     783       8     780     777
     786       8     774     768     777      84     771     768     774      51
     771     768     777      84     768     777     780      85     768     777
     783      85     768     777     786      85     762     756     765       8
     759     756     762       8     759     756     765       8     753     750
     756      48     753     750     768      53     750     756     759      49
     750     756     762      49     750     756     765      49     750     768
     771      50     750     768     774      50     747     744     750      88
     747     744     789      29     744     750     753      89     741     738
     744      34     738     744     747      35     831     828     834      94
     828     834     837      95     825     822     828      96     822     828
     831      97     819     822     825     100     816     834     837     104
     813     807     816     105     810     807     813       8     810     807
     816     105     804     801     807      69     804     801     840      29
     801     807     810      70     801     807     813      70     798     795
     801      34     795     801     804      35     882     888     891       2
     879     876     882      29     873     867     876      70     870     867
     873       8     870     867     876      70     867     876     879      69
     864     858     867       7     861     858     864       8     861     858
     867       7     858     867     870       7     858     867     873       7
     855     849     858     110     852     849     855     111     852     849
     858     110     849     858     861       7     849     858     864       7
     846     849     852     113     846     849     855     113     846     876
     879      35     918     924     927       2     906     900     909     116
     903     900     906      51     903     900     909     116     897     894
     900      55     897     894     918      29     894     900     903      56
     894     900     906      56     891     888     894      34     888     894
     897      35     939     945     948       2     936     930     939      29
     933     930     936      83     933     930     939      29     927     924
     930      34     924     930     933      35     924     930     936      35
    1011    1017    1020       2    1005    1002    1008      38     996     993
     999      38     990     993     996      40     990     993     999      40
     990    1002    1005      40     990    1002    1008      40     987     984
     990      40     981     975     984      41     978     975     981      42
     978     975     984      41     975     984     987      43     972     966
     975      22     969     966     972      23     969     966     975      22
     966     975     978      45     966     975     981      45     963     957
     966      22     960     957     963      23     960     957     966      22
     957     966     969      22     957     966     972      22     954     951
     957      28     954     951    1011      29     951     957     960      30
     951     957     963      30     948     945     951      34     945     951
     954      35    1059    1065    1068       2    1053    1047    1056       8
    1050    1047    1053       8    1050    1047    1056       8    1041    1035
    1044       8    1038    1035    1041       8    1038    1035    1044       8
    1032    1029    1035      48    1032    1029    1047      48    1029    1035
    1038      49    1029    1035    1041      49    1029    1035    1044      49
    1029    1047    1050      49    1029    1047    1053      49    1029    1047
    1056      49    1026    1023    1029      88    1026    1023    1059      29
    1023    1029    1032      89    1020    1017    1023      34    1017    1023
    1026      35    1095    1101    1104       2    1083    1077    1086     116
    1080    1077    1083      51    1080    1077    1086     116    1074    1071
    1077      55    1074    1071    1095      29    1071    1077    1080      56
    1071    1077    1083      56    1068    1065    1071      34    1065    1071
    1074      35    1116    1122    1125       2    1113    1107    1116      29
    1110    1107    1113      83    1110    1107    1116      29    1104    1101
    1107      34    1101    1107    1110      35    1101    1107    1113      35
    1164    1170    1173       2    1158    1152    1161       8    1155    1152
    1158       8    1155    1152    1161       8    1146    1140    1149       8
    1143    1140    1146       8    1143    1140    1149       8    1137    1134
    1140      48    1137    1134    1152      48    1134    1140    1143      49
    1134    1140    1146      49    1134    1140    1149      49    1134    1152
    1155      49    1134    1152    1158      49    1134    1152    1161      49
    1131    1128    1134      88    1131    1128    1164      29    1128    1134
    1137      89    1125    1122    1128      34    1122    1128    1131      35
    1236    1242    1245       2    1230    1227    1233      38    1221    1218
    1224      38    1215    1218    1221      40    1215    1218    1224      40
    1215    1227    1230      40    1215    1227    1233      40    1212    1209
    1215      40    1206    1200    1209      41    1203    1200    1206      42
    1203    1200    1209      41    1200    1209    1212      43    1197    1191
    1200      22    1194    1191    1197      23    1194    1191    1200      22
    1191    1200    1203      45    1191    1200    1206      45    1188    1182
    1191      22    1185    1182    1188      23    1185    1182    1191      22
    1182    1191    1194      22    1182    1191    1197      22    1179    1176
    1182      28    1179    1176    1236      29    1176    1182    1185      30
    1176    1182    1188      30    1173    1170    1176      34    1170    1176
    1179      35    1281    1287    1290       2    1269    1263    1272     116
    1266    1263    1269      51    1266    1263    1272     116    1260    1254
    1263     119    1257    1254    1260      51    1257    1254    1263     119
    1254    1263    1266     119    1254    1263    1269     119    1251    1248
    1254      55    1251    1248    1281      29    1248    1254    1257      56
    1248    1254    1260      56    1245    1242    1248      34    1242    1248
    1251      35    1347    1353    1356       2    1341    1335    1344      15
    1338    1335    1341      15    1338    1335    1344      15    1332    1326
    1335      19    1329    1326    1332      20    1329    1326    1335      19
    1326    1335    1338      21    1326    1335    1341      21    1326    1335
    1344      21    1323    1317    1326      22    1320    1317    1323      23
    1320    1317    1326      22    1317    1326    1329      24    1317    1326
    1332      24    1314    1308    1317      22    1311    1308    1314      23
    1311    1308    1317      22    1308    1317    1320      22    1308    1317
    1323      22    1305    1299    1308      22    1302    1299    1305      23
    1302    1299    1308      22    1299    1308    1311      22    1299    1308
    1314      22    1296    1293    1299      28    1296    1293    1347      29
    1293    1299    1302      30    1293    1299    1305      30    1290    1287
    1293      34    1287    1293    1296      35    1380    1386    1389       2
    1371    1365    1374     122    1368    1365    1371      74    1368    1365
    1374     122    1365    1374    1377     123    1362    1359    1365      55
    1362    1359    1380      29    1359    1365    1368      76    1359    1365
    1371      76    1356    1353    1359      34    1353    1359    1362      35
    1404    1398    1407     116    1401    1398    1404      51    1401    1398
    1407     116    1395    1392    1398      55    1395    1392    1416      29
    1392    1398    1401      56    1392    1398    1404      56    1389    1386
    1392      34    1386    1392    1395      35    1458    1464    1467       2
    1455    1452    1458      29    1449    1443    1452      70    1446    1443
    1449       8    1446    1443    1452      70    1443    1452    1455      69
    1440    1434    1443       7    1437    1434    1440       8    1437    1434
    1443       7    1434    1443    1446       7    1434    1443    1449       7
    1431    1425    1434     110    1428    1425    1431     111    1428    1425
    1434     110    1425    1434    1437       7    1425    1434    1440       7
    1422    1425    1428     113    1422    1425    1431     113    1422    1452
    1455      35    1509    1515    1518       2    1500    1497    1503      94
    1497    1503    1506      95    1494    1491    1497      96    1491    1497
    1500      97    1488    1491    1494     100    1485    1503    1506     104
    1482    1476    1485     105    1479    1476    1482       8    1479    1476
    1485     105    1473    1470    1476      69    1473    1470    1509      29
    1470    1476    1479      70    1470    1476    1482      70    1467    1464
    1470      34    1464    1470    1473      35    1566    1572    1575       2
    1560    1554    1563       8    1557    1554    1560       8    1557    1554
    1563       8    1551    1545    1554      84    1548    1545    1551      51
    1548    1545    1554      84    1545    1554    1557      85    1545    1554
    1560      85    1545    1554    1563      85    1539    1533    1542       8
    1536    1533    1539       8    1536    1533    1542       8    1530    1527
    1533      48    1530    1527    1545      53    1527    1533    1536      49
    1527    1533    1539      49    1527    1533    1542      49    1527    1545
    1548      50    1527    1545    1551      50    1524    1521    1527      88
    1524    1521    1566      29    1521    1527    1530      89    1518    1515
    1521      34    1515    1521    1524      35    1632    1638    1641       2
    1626    1620    1629      15    1623    1620    1626      15    1623    1620
    1629      15    1617    1611    1620      19    1614    1611    1617      20
    1614    1611    1620      19    1611    1620    1623      21    1611    1620
    1626      21    1611    1620    1629      21    1608    1602    1611      22
    1605    1602    1608      23    1605    1602    1611      22    1602    1611
    1614      24    1602    1611    1617      24    1599    1593    1602      22
    1596    1593    1599      23    1596    1593    1602      22    1593    1602
    1605      22    1593    1602    1608      22    1590    1584    1593      22
    1587    1584    1590      23    1587    1584    1593      22    1584    1593
    1596      22    1584    1593    1599      22    1581    1578    1584      28
    1581    1578    1632      29    1578    1584    1587      30    1578    1584
    1590      30    1575    1572    1578      34    1572    1578    1581      35
    1689    1695    1698       2    1683    1677    1686       8    1680    1677
    1683       8    1680    1677    1686       8    1671    1665    1674       8
    1668    1665    1671       8    1668    1665    1674       8    1662    1659
    1665      48    1662    1659    1677      48    1659    1665    1668      49
    1659    1665    1671      49    1659    1665    1674      49    1659    1677
    1680      49    1659    1677    1683      49    1659    1677    1686      49
    1656    1650    1659      50    1653    1650    1656      51    1653    1650
    1659      50    1650    1659    1662      53    1647    1644    1650      55
    1647    1644    1689      29    1644    1650    1653      56    1644    1650
    1656      56    1641    1638    1644      34    1638    1644    1647      35
    1740    1746    1749       2    1734    1731    1737      78    1725    1731
    1734       2    1725    1731    1737       2    1722    1716    1725      79
    1719    1716    1722      51    1719    1716    1725      79    1713    1707
    1716     119    1710    1707    1713      51    1710    1707    1716     119
    1707    1716    1719     119    1707    1716    1722     119    1704    1701
    1707      55    1704    1701    1740      29    1701    1707    1710      56
    1701    1707    1713      56    1698    1695    1701      34    1695    1701
    1704      35    1797    1803    1806       2    1791    1785    1794       8
    1788    1785    1791       8    1788    1785    1794       8    1779    1773
    1782       8    1776    1773    1779       8    1776    1773    1782       8
    1770    1767    1773      48    1770    1767    1785      48    1767    1773
    1776      49    1767    1773    1779      49    1767    1773    1782      49
    1767    1785    1788      49    1767    1785    1791      49    1767    1785
    1794      49    1764    1758    1767      50    1761    1758    1764      51
    1761    1758    1767      50    1758    1767    1770      53    1755    1752
    1758      55    1755    1752    1797      29    1752    1758    1761      56
    1752    1758    1764      56    1749    1746    1752      34    1746    1752
    1755      35    1848    1854    1857       2    1842    1839    1845      78
    1833    1839    1842       2    1833    1839    1845       2    1830    1824
    1833      79    1827    1824    1830      51    1827    1824    1833      79
    1821    1815    1824     119    1818    1815    1821      51    1818    1815
    1824     119    1815    1824    1827     119    1815    1824    1830     119
    1812    1809    1815      55    1812    1809    1848      29    1809    1815
    1818      56    1809    1815    1821      56    1806    1803    1809      34
    1803    1809    1812      35    1878    1884    1887       2    1872    1866
    1875       8    1869    1866    1872       8    1869    1866    1875       8
    1863    1860    1866      69    1863    1860    1878      29    1860    1866
    1869      70    1860    1866    1872      70    1860    1866    1875      70
    1857    1854    1860      34    1854    1860    1863      35    1923    1929
    1932       2    1911    1905    1914     116    1908    1905    1911      51
    1908    1905    1914     116    1902    1896    1905     119    1899    1896
    1902      51    1899    1896    1905     119    1896    1905    1908     119
    1896    1905    1911     119    1893    1890    1896      55    1893    1890
    1923      29    1890    1896    1899      56    1890    1896    1902      56
    1887    1884    1890      34    1884    1890    1893      35    1968    1974
    1977       2    1956    1950    1959     116    1953    1950    1956      51
    1953    1950    1959     116    1947    1941    1950     119    1944    1941
    1947      51    1944    1941    1950     119    1941    1950    1953     119
    1941    1950    1956     119    1938    1935    1941      55    1938    1935
    1968      29    1935    1941    1944      56    1935    1941    1947      56
    1932    1929    1935      34    1929    1935    1938      35    2040    2046
    2049       2    2034    2031    2037      38    2025    2022    2028      38
    2019    2022    2025      40    2019    2022    2028      40    2019    2031
    2034      40    2019    2031    2037      40    2016    2013    2019      40
    2010    2004    2013      41    2007    2004    2010      42    2007    2004
    2013      41    2004    2013    2016      43    2001    1995    2004      22
    1998    1995    2001      23    1998    1995    2004      22    1995    2004
    2007      45    1995    2004    2010      45    1992    1986    1995      22
    1989    1986    1992      23    1989    1986    1995      22    1986    1995
    1998      22    1986    1995    2001      22    1983    1980    1986      28
    1983    1980    2040      29    1980    1986    1989      30    1980    1986
    1992      30    1977    1974    1980      34    1974    1980    1983      35
    2061    2067    2070       2    2058    2052    2061      29    2055    2052
    2058      83    2055    2052    2061      29    2049    2046    2052      34
    2046    2052    2055      35    2046    2052    2058      35    2109    2115
    2118       2    2103    2097    2106       8    2100    2097    2103       8
    2100    2097    2106       8    2091    2085    2094       8    2088    2085
    2091       8    2088    2085    2094       8    2082    2079    2085      48
    2082    2079    2097      48    2079    2085    2088      49    2079    2085
    2091      49    2079    2085    2094      49    2079    2097    2100      49
    2079    2097    2103      49    2079    2097    2106      49    2076    2073
    2079      88    2076    2073    2109      29    2073    2079    2082      89
    2070    2067    2073      34    2067    2073    2076      35    2157    2163
    2166       2    2151    2145    2154       8    2148    2145    2151       8
    2148    2145    2154       8    2139    2133    2142       8    2136    2133
    2139       8    2136    2133    2142       8    2130    2127    2133      48
    2130    2127    2145      48    2127    2133    2136      49    2127    2133
    2139      49    2127    2133    2142      49    2127    2145    2148      49
    2127    2145    2151      49    2127    2145    2154      49    2124    2121
    2127      88    2124    2121    2157      29    2121    2127    2130      89
    2118    2115    2121      34    2115    2121    2124      35    2190    2196
    2199       2    2181    2175    2184     122    2178    2175    2181      74
    2178    2175    2184     122    2175    2184    2187     123    2172    2169
    2175      55    2172    2169    2190      29    2169    2175    2178      76
    2169    2175    2181      76    2166    2163    2169      34    2163    2169
    2172      35    2247    2253    2256       2    2241    2235    2244       8
    2238    2235    2241       8    2238    2235    2244       8    2232    2226
    2235      84    2229    2226    2232      51    2229    2226    2235      84
    2226    2235    2238      85    2226    2235    2241      85    2226    2235
    2244      85    2220    2214    2223       8    2217    2214    2220       8
    2217    2214    2223       8    2211    2208    2214      48    2211    2208
    2226      53    2208    2214    2217      49    2208    2214    2220      49
    2208    2214    2223      49    2208    2226    2229      50    2208    2226
    2232      50    2205    2202    2208      88    2205    2202    2247      29
    2202    2208    2211      89    2199    2196    2202      34    2196    2202
    2205      35    2313    2319    2322       2    2307    2301    2310      15
    2304    2301    2307      15    2304    2301    2310      15    2298    2292
    2301      19    2295    2292    2298      20    2295    2292    2301      19
    2292    2301    2304      21    2292    2301    2307      21    2292    2301
    2310      21    2289    2283    2292      22    2286    2283    2289      23
    2286    2283    2292      22    2283    2292    2295      24    2283    2292
    2298      24    2280    2274    2283      22    2277    2274    2280      23
    2277    2274    2283      22    2274    2283    2286      22    2274    2283
    2289      22    2271    2265    2274      22    2268    2265    2271      23
    2268    2265    2274      22    2265    2274    2277      22    2265    2274
    2280      22    2262    2259    2265      28    2262    2259    2313      29
    2259    2265    2268      30    2259    2265    2271      30    2256    2253
    2259      34    2253    2259    2262      35    2334    2340    2343       2
    2331    2325    2334      29    2328    2325    2331      83    2328    2325
    2334      29    2322    2319    2325      34    2319    2325    2328      35
    2319    2325    2331      35    2382    2388    2391       2    2376    2370
    2379       8    2373    2370    2376       8    2373    2370    2379       8
    2364    2358    2367       8    2361    2358    2364       8    2361    2358
    2367       8    2355    2352    2358      48    2355    2352    2370      48
    2352    2358    2361      49    2352    2358    2364      49    2352    2358
    2367      49    2352    2370    2373      49    2352    2370    2376      49
    2352    2370    2379      49    2349    2346    2352      88    2349    2346
    2382      29    2346    2352    2355      89    2343    2340    2346      34
    2340    2346    2349      35    2415    2421    2424       2    2406    2400
    2409     122    2403    2400    2406      74    2403    2400    2409     122
    2400    2409    2412     123    2397    2394    2400      55    2397    2394
    2415      29    2394    2400    2403      76    2394    2400    2406      76
    2391    2388    2394      34    2388    2394    2397      35    2445    2451
    2454       2    2439    2433    2442       8    2436    2433    2439       8
    2436    2433    2442       8    2430    2427    2433      69    2430    2427
    2445      29    2427    2433    2436      70    2427    2433    2439      70
    2427    2433    2442      70    2424    2421    2427      34    2421    2427
    2430      35    2487    2493    2496       2    2481    2478    2484      78
    2472    2478    2481       2    2472    2478    2484       2    2469    2463
    2472      79    2466    2463    2469      51    2466    2463    2472      79
    2460    2457    2463      55    2460    2457    2487      29    2457    2463
    2466      56    2457    2463    2469      56    2454    2451    2457      34
    2451    2457    2460      35    2559    2565    2568       2    2553    2550
    2556      38    2544    2541    2547      38    2538    2541    2544      40
    2538    2541    2547      40    2538    2550    2553      40    2538    2550
    2556      40    2535    2532    2538      40    2529    2523    2532      41
    2526    2523    2529      42    2526    2523    2532      41    2523    2532
    2535      43    2520    2514    2523      22    2517    2514    2520      23
    2517    2514    2523      22    2514    2523    2526      45    2514    2523
    2529      45    2511    2505    2514      22    2508    2505    2511      23
    2508    2505    2514      22    2505    2514    2517      22    2505    2514
    2520      22    2502    2499    2505      28    2502    2499    2559      29
    2499    2505    2508      30    2499    2505    2511      30    2496    2493
    2499      34    2493    2499    2502      35    2622    2628    2631       2
    2613    2610    2616      59    2610    2616    2619      59    2601    2604
    2607      61    2601    2610    2613      62    2598    2595    2601      62
    2592    2589    2595      59    2589    2595    2598      59    2586    2589
    2592      59    2586    2616    2619      59    2583    2577    2586      66
    2580    2577    2583       8    2580    2577    2586      66    2574    2571
    2577      69    2574    2571    2622      29    2571    2577    2580      70
    2571    2577    2583      70    2568    2565    2571      34    2565    2571
    2574      35    2679    2685    2688       2    2673    2667    2676       8
    2670    2667    2673       8    2670    2667    2676       8    2661    2655
    2664       8    2658    2655    2661       8    2658    2655    2664       8
    2652    2649    2655      48    2652    2649    2667      48    2649    2655
    2658      49    2649    2655    2661      49    2649    2655    2664      49
    2649    2667    2670      49    2649    2667    2673      49    2649    2667
    2676      49    2646    2640    2649      50    2643    2640    2646      51
    2643    2640    2649      50    2640    2649    2652      53    2637    2634
    2640      55    2637    2634    2679      29    2634    2640    2643      56
    2634    2640    2646      56    2631    2628    2634      34    2628    2634
    2637      35    2709    2715    2718       2    2703    2697    2706       8
    2700    2697    2703       8    2700    2697    2706       8    2694    2691
    2697      69    2694    2691    2709      29    2691    2697    2700      70
    2691    2697    2703      70    2691    2697    2706      70    2688    2685
    2691      34    2685    2691    2694      35    2760    2766    2769       2
    2754    2748    2757     111    2751    2748    2754     111    2751    2748
    2757     111    2745    2748    2751     126    2745    2748    2754     126
    2745    2748    2757     126    2742    2736    2745     127    2739    2736
    2742      74    2739    2736    2745     127    2733    2727    2736     119
    2730    2727    2733      51    2730    2727    2736     119    2727    2736
    2739     129    2727    2736    2742     129    2724    2721    2727      55
    2724    2721    2760      29    2721    2727    2730      56    2721    2727
    2733      56    2718    2715    2721      34    2715    2721    2724      35
    2826    2832    2835       2    2820    2814    2823      15    2817    2814
    2820      15    2817    2814    2823      15    2811    2805    2814      19
    2808    2805    2811      20    2808    2805    2814      19    2805    2814
    2817      21    2805    2814    2820      21    2805    2814    2823      21
    2802    2796    2805      22    2799    2796    2802      23    2799    2796
    2805      22    2796    2805    2808      24    2796    2805    2811      24
    2793    2787    2796      22    2790    2787    2793      23    2790    2787
    2796      22    2787    2796    2799      22    2787    2796    2802      22
    2784    2778    2787      22    2781    2778    2784      23    2781    2778
    2787      22    2778    2787    2790      22    2778    2787    2793      22
    2775    2772    2778      28    2775    2772    2826      29    2772    2778
    2781      30    2772    2778    2784      30    2769    2766    2772      34
    2766    2772    2775      35    2871    2877    2880       2    2859    2853
    2862     116    2856    2853    2859      51    2856    2853    2862     116
    2850    2844    2853     119    2847    2844    2850      51    2847    2844
    2853     119    2844    2853    2856     119    2844    2853    2859     119
    2841    2838    2844      55    2841    2838    2871      29    2838    2844
    2847      56    2838    2844    2850      56    2835    2832    2838      34
    2832    2838    2841      35    2907    2913    2916       2    2895    2889
    2898     116    2892    2889    2895      51    2892    2889    2898     116
    2886    2883    2889      55    2886    2883    2907      29    2883    2889
    2892      56    2883    2889    2895      56    2880    2877    2883      34
    2877    2883    2886      35    2928    2934    2937       2    2925    2919
    2928      29    2922    2919    2925      83    2922    2919    2928      29
    2916    2913    2919      34    2913    2919    2922      35    2913    2919
    2925      35    3000    3006    3009       2    2994    2991    2997      38
    2985    2982    2988      38    2979    2982    2985      40    2979    2982
    2988      40    2979    2991    2994      40    2979    2991    2997      40
    2976    2973    2979      40    2970    2964    2973      41    2967    2964
    2970      42    2967    2964    2973      41    2964    2973    2976      43
    2961    2955    2964      22    2958    2955    2961      23    2958    2955
    2964      22    2955    2964    2967      45    2955    2964    2970      45
    2952    2946    2955      22    2949    2946    2952      23    2949    2946
    2955      22    2946    2955    2958      22    2946    2955    2961      22
    2943    2940    2946      28    2943    2940    3000      29    2940    2946
    2949      30    2940    2946    2952      30    2937    2934    2940      34
    2934    2940    2943      35    3057    3063    3066       2    3051    3045
    3054       8    3048    3045    3051       8    3048    3045    3054       8
    3039    3033    3042       8    3036    3033    3039       8    3036    3033
    3042       8    3030    3027    3033      48    3030    3027    3045      48
    3027    3033    3036      49    3027    3033    3039      49    3027    3033
    3042      49    3027    3045    3048      49    3027    3045    3051      49
    3027    3045    3054      49    3024    3018    3027      50    3021    3018
    3024      51    3021    3018    3027      50    3018    3027    3030      53
    3015    3012    3018      55    3015    3012    3057      29    3012    3018
    3021      56    3012    3018    3024      56    3009    3006    3012      34
    3006    3012    3015      35    3114    3120    3123       2    3108    3102
    3111       8    3105    3102    3108       8    3105    3102    3111       8
    3096    3090    3099       8    3093    3090    3096       8    3093    3090
    3099       8    3087    3084    3090      48    3087    3084    3102      48
    3084    3090    3093      49    3084    3090    3096      49    3084    3090
    3099      49    3084    3102    3105      49    3084    3102    3108      49
    3084    3102    3111      49    3081    3075    3084      50    3078    3075
    3081      51    3078    3075    3084      50    3075    3084    3087      53
    3072    3069    3075      55    3072    3069    3114      29    3069    3075
    3078      56    3069    3075    3081      56    3066    3063    3069      34
    3063    3069    3072      35    3144    3150    3153       2    3138    3132
    3141       8    3135    3132    3138       8    3135    3132    3141       8
    3129    3126    3132      69    3129    3126    3144      29    3126    3132
    3135      70    3126    3132    3138      70    3126    3132    3141      70
    3123    3120    3126      34    3120    3126    3129      35    3177    3183
    3186       2    3168    3162    3171     122    3165    3162    3168      74
    3165    3162    3171     122    3162    3171    3174     123    3159    3156
    3162      55    3159    3156    3177      29    3156    3162    3165      76
    3156    3162    3168      76    3153    3150    3156      34    3150    3156
    3159      35    3243    3249    3252       2    3237    3231    3240      15
    3234    3231    3237      15    3234    3231    3240      15    3228    3222
    3231      19    3225    3222    3228      20    3225    3222    3231      19
    3222    3231    3234      21    3222    3231    3237      21    3222    3231
    3240      21    3219    3213    3222      22    3216    3213    3219      23
    3216    3213    3222      22    3213    3222    3225      24    3213    3222
    3228      24    3210    3204    3213      22    3207    3204    3210      23
    3207    3204    3213      22    3204    3213    3216      22    3204    3213
    3219      22    3201    3195    3204      22    3198    3195    3201      23
    3198    3195    3204      22    3195    3204    3207      22    3195    3204
    3210      22    3192    3189    3195      28    3192    3189    3243      29
    3189    3195    3198      30    3189    3195    3201      30    3186    3183
    3189      34    3183    3189    3192      35    3276    3282    3285       2
    3267    3261    3270     122    3264    3261    3267      74    3264    3261
    3270     122    3261    3270    3273     123    3258    3255    3261      55
    3258    3255    3276      29    3255    3261    3264      76    3255    3261
    3267      76    3252    3249    3255      34    3249    3255    3258      35
    3324    3330    3333       2    3318    3312    3321       8    3315    3312
    3318       8    3315    3312    3321       8    3306    3300    3309       8
    3303    3300    3306       8    3303    3300    3309       8    3297    3294
    3300      48    3297    3294    3312      48    3294    3300    3303      49
    3294    3300    3306      49    3294    3300    3309      49    3294    3312
    3315      49    3294    3312    3318      49    3294    3312    3321      49
    3291    3288    3294      88    3291    3288    3324      29    3288    3294
    3297      89    3285    3282    3288      34    3282    3288    3291      35
    3366    3372    3375       2    3354    3348    3357       8    3351    3348
    3354       8    3351    3348    3357       8    3345    3342    3348     132
    3345    3342    3360     133    3342    3348    3351      49    3342    3348
    3354      49    3342    3348    3357      49    3342    3360    3363     134
    3339    3336    3342      88    3339    3336    3366      29    3336    3342
    3345     135    3333    3330    3336      34    3330    3336    3339      35
    3402    3408    3411       2    3390    3384    3393     116    3387    3384
    3390      51    3387    3384    3393     116    3381    3378    3384      55
    3381    3378    3402      29    3378    3384    3387      56    3378    3384
    3390      56    3375    3372    3378      34    3372    3378    3381      35
    3447    3453    3456       2    3435    3429    3438     116    3432    3429
    3435      51    3432    3429    3438     116    3426    3420    3429     119
    3423    3420    3426      51    3423    3420    3429     119    3420    3429
    3432     119    3420    3429    3435     119    3417    3414    3420      55
    3417    3414    3447      29    3414    3420    3423      56    3414    3420
    3426      56    3411    3408    3414      34    3408    3414    3417      35
    3480    3486    3489       2    3471    3465    3474      73    3468    3465
    3471      74    3468    3465    3474      73    3465    3474    3477      75
    3462    3459    3465      55    3462    3459    3480      29    3459    3465
    3468      76    3459    3465    3471      76    3456    3453    3459      34
    3453    3459    3462      35    3540    3546    3549       2    3531    3528
    3534      59    3528    3534    3537      59    3525    3522    3528      59
    3522    3528    3531      59    3519    3516    3522      59    3516    3522
    3525      59    3513    3510    3516      59    3510    3516    3519      59
    3507    3510    3513      59    3507    3534    3537      59    3504    3498
    3507      66    3501    3498    3504       8    3501    3498    3507      66
    3495    3492    3498      69    3495    3492    3540      29    3492    3498
    3501      70    3492    3498    3504      70    3489    3486    3492      34
    3486    3492    3495      35    3600    3606    3609       2    3591    3588
    3594      59    3588    3594    3597      59    3585    3582    3588      59
    3582    3588    3591      59    3579    3576    3582      59    3576    3582
    3585      59    3573    3570    3576      59    3570    3576    3579      59
    3567    3570    3573      59    3567    3594    3597      59    3564    3558
    3567      66    3561    3558    3564       8    3561    3558    3567      66
    3555    3552    3558      69    3555    3552    3600      29    3552    3558
    3561      70    3552    3558    3564      70    3549    3546    3552      34
    3546    3552    3555      35    3660    3666    3669       2    3651    3648
    3654      59    3648    3654    3657      59    3645    3642    3648      59
    3642    3648    3651      59    3639    3636    3642      59    3636    3642
    3645      59    3633    3630    3636      59    3630    3636    3639      59
    3627    3630    3633      59    3627    3654    3657      59    3624    3618
    3627      66    3621    3618    3624       8    3621    3618    3627      66
    3615    3612    3618      69    3615    3612    3660      29    3612    3618
    3621      70    3612    3618    3624      70    3609    3606    3612      34
    3606    3612    3615      35    3705    3711    3714       2    3693    3687
    3696     116    3690    3687    3693      51    3690    3687    3696     116
    3684    3678    3687     119    3681    3678    3684      51    3681    3678
    3687     119    3678    3687    3690     119    3678    3687    3693     119
    3675    3672    3678      55    3675    3672    3705      29    3672    3678
    3681      56    3672    3678    3684      56    3669    3666    3672      34
    3666    3672    3675      35    3777    3783    3786       2    3771    3768
    3774      38    3762    3759    3765      38    3756    3759    3762      40
    3756    3759    3765      40    3756    3768    3771      40    3756    3768
    3774      40    3753    3750    3756      40    3747    3741    3750      41
    3744    3741    3747      42    3744    3741    3750      41    3741    3750
    3753      43    3738    3732    3741      22    3735    3732    3738      23
    3735    3732    3741      22    3732    3741    3744      45    3732    3741
    3747      45    3729    3723    3732      22    3726    3723    3729      23
    3726    3723    3732      22    3723    3732    3735      22    3723    3732
    3738      22    3720    3717    3723      28    3720    3717    3777      29
    3717    3723    3726      30    3717    3723    3729      30    3714    3711
    3717      34    3711    3717    3720      35    3834    3840    3843       2
    3828    3822    3831       8    3825    3822    3828       8    3825    3822
    3831       8    3816    3810    3819       8    3813    3810    3816       8
    3813    3810    3819       8    3807    3804    3810      48    3807    3804
    3822      48    3804    3810    3813      49    3804    3810    3816      49
    3804    3810    3819      49    3804    3822    3825      49    3804    3822
    3828      49    3804    3822    3831      49    3801    3795    3804      50
    3798    3795    3801      51    3798    3795    3804      50    3795    3804
    3807      53    3792    3789    3795      55    3792    3789    3834      29
    3789    3795    3798      56    3789    3795    3801      56    3786    3783
    3789      34    3783    3789    3792      35    3879    3885    3888       2
    3867    3861    3870     116    3864    3861    3867      51    3864    3861
    3870     116    3858    3852    3861     119    3855    3852    3858      51
    3855    3852    3861     119    3852    3861    3864     119    3852    3861
    3867     119    3849    3846    3852      55    3849    3846    3879      29
    3846    3852    3855      56    3846    3852    3858      56    3843    3840
    3846      34    3840    3846    3849      35    3912    3918    3921       2
    3903    3897    3906     122    3900    3897    3903      74    3900    3897
    3906     122    3897    3906    3909     123    3894    3891    3897      55
    3894    3891    3912      29    3891    3897    3900      76    3891    3897
    3903      76    3888    3885    3891      34    3885    3891    3894      35
    3954    3960    3963       2    3948    3945    3951      78    3939    3945
    3948       2    3939    3945    3951       2    3936    3930    3939      79
    3933    3930    3936      51    3933    3930    3939      79    3927    3924
    3930      55    3927    3924    3954      29    3924    3930    3933      56
    3924    3930    3936      56    3921    3918    3924      34    3918    3924
    3927      35    3996    4002    4005       2    3990    3987    3993      78
    3981    3987    3990       2    3981    3987    3993       2    3978    3972
    3981      79    3975    3972    3978      51    3975    3972    3981      79
    3969    3966    3972      55    3969    3966    3996      29    3966    3972
    3975      56    3966    3972    3978      56    3963    3960    3966      34
    3960    3966    3969      35    4059    4065    4068       2    4050    4047
    4053      59    4047    4053    4056      59    4038    4041    4044      61
    4038    4047    4050      62    4035    4032    4038      62    4029    4026
    4032      59    4026    4032    4035      59    4023    4026    4029      59
    4023    4053    4056      59    4020    4014    4023      66    4017    4014
    4020       8    4017    4014    4023      66    4011    4008    4014      69
    4011    4008    4059      29    4008    4014    4017      70    4008    4014
    4020      70    4005    4002    4008      34    4002    4008    4011      35
    4101    4107    4110       2    4095    4092    4098      78    4086    4092
    4095       2    4086    4092    4098       2    4083    4077    4086      79
    4080    4077    4083      51    4080    4077    4086      79    4074    4071
    4077      55    4074    4071    4101      29    4071    4077    4080      56
    4071    4077    4083      56    4068    4065    4071      34    4065    4071
    4074      35    4143    4149    4152       2    4131    4125    4134       8
    4128    4125    4131       8    4128    4125    4134       8    4122    4119
    4125     132    4122    4119    4137     133    4119    4125    4128      49
    4119    4125    4131      49    4119    4125    4134      49    4119    4137
    4140     134    4116    4113    4119      88    4116    4113    4143      29
    4113    4119    4122     135    4110    4107    4113      34    4107    4113
    4116      35    4206    4212    4215       2    4197    4194    4200      59
    4194    4200    4203      59    4185    4188    4191      61    4185    4194
    4197      62    4182    4179    4185      62    4176    4173    4179      59
    4173    4179    4182      59    4170    4173    4176      59    4170    4200
    4203      59    4167    4161    4170      66    4164    4161    4167       8
    4164    4161    4170      66    4158    4155    4161      69    4158    4155
    4206      29    4155    4161    4164      70    4155    4161    4167      70
    4152    4149    4155      34    4149    4155    4158      35    4278    4284
    4287       2    4272    4269    4275      38    4263    4260    4266      38
    4257    4260    4263      40    4257    4260    4266      40    4257    4269
    4272      40    4257    4269    4275      40    4254    4251    4257      40
    4248    4242    4251      41    4245    4242    4248      42    4245    4242
    4251      41    4242    4251    4254      43    4239    4233    4242      22
    4236    4233    4239      23    4236    4233    4242      22    4233    4242
    4245      45    4233    4242    4248      45    4230    4224    4233      22
    4227    4224    4230      23    4227    4224    4233      22    4224    4233
    4236      22    4224    4233    4239      22    4221    4218    4224      28
    4221    4218    4278      29    4218    4224    4227      30    4218    4224
    4230      30    4215    4212    4218      34    4212    4218    4221      35
    4311    4317    4320       2    4302    4296    4305     122    4299    4296
    4302      74    4299    4296    4305     122    4296    4305    4308     123
    4293    4290    4296      55    4293    4290    4311      29    4290    4296
    4299      76    4290    4296    4302      76    4287    4284    4290      34
    4284    4290    4293      35    4383    4389    4392       2    4377    4374
    4380      38    4368    4365    4371      38    4362    4365    4368      40
    4362    4365    4371      40    4362    4374    4377      40    4362    4374
    4380      40    4359    4356    4362      40    4353    4347    4356      41
    4350    4347    4353      42    4350    4347    4356      41    4347    4356
    4359      43    4344    4338    4347      22    4341    4338    4344      23
    4341    4338    4347      22    4338    4347    4350      45    4338    4347
    4353      45    4335    4329    4338      22    4332    4329    4335      23
    4332    4329    4338      22    4329    4338    4341      22    4329    4338
    4344      22    4326    4323    4329      28    4326    4323    4383      29
    4323    4329    4332      30    4323    4329    4335      30    4320    4317
    4323      34    4317    4323    4326      35    4449    4455    4458       2
    4443    4437    4446      15    4440    4437    4443      15    4440    4437
    4446      15    4434    4428    4437      19    4431    4428    4434      20
    4431    4428    4437      19    4428    4437    4440      21    4428    4437
    4443      21    4428    4437    4446      21    4425    4419    4428      22
    4422    4419    4425      23    4422    4419    4428      22    4419    4428
    4431      24    4419    4428    4434      24    4416    4410    4419      22
    4413    4410    4416      23    4413    4410    4419      22    4410    4419
    4422      22    4410    4419    4425      22    4407    4401    4410      22
    4404    4401    4407      23    4404    4401    4410      22    4401    4410
    4413      22    4401    4410    4416      22    4398    4395    4401      28
    4398    4395    4449      29    4395    4401    4404      30    4395    4401
    4407      30    4392    4389    4395      34    4389    4395    4398      35
    4512    4518    4521       2    4503    4500    4506      59    4500    4506
    4509      59    4491    4494    4497      61    4491    4500    4503      62
    4488    4485    4491      62    4482    4479    4485      59    4479    4485
    4488      59    4476    4479    4482      59    4476    4506    4509      59
    4473    4467    4476      66    4470    4467    4473       8    4470    4467
    4476      66    4464    4461    4467      69    4464    4461    4512      29
    4461    4467    4470      70    4461    4467    4473      70    4458    4455
    4461      34    4455    4461    4464      35    4554    4560    4563       2
    4542    4536    4545       8    4539    4536    4542       8    4539    4536
    4545       8    4533    4530    4536     132    4533    4530    4548     133
    4530    4536    4539      49    4530    4536    4542      49    4530    4536
    4545      49    4530    4548    4551     134    4527    4524    4530      88
    4527    4524    4554      29    4524    4530    4533     135    4521    4518
    4524      34    4518    4524    4527      35    4587    4593    4596       2
    4578    4572    4581     122    4575    4572    4578      74    4575    4572
    4581     122    4572    4581    4584     123    4569    4566    4572      55
    4569    4566    4587      29    4566    4572    4575      76    4566    4572
    4578      76    4563    4560    4566      34    4560    4566    4569      35
    4659    4665    4668       2    4653    4650    4656     137    4647    4644
    4650      59    4644    4650    4653      59    4641    4638    4644      59
    4638    4644    4647      59    4635    4632    4638      59    4632    4638
    4641      59    4629    4632    4635     140    4626    4623    4629     143
    4620    4617    4623      95    4617    4623    4626      94    4614    4617
    4620     148    4611    4605    4614     152    4608    4605    4611       8
    4608    4605    4614     152    4602    4599    4605      69    4602    4599
    4659      29    4599    4605    4608      70    4599    4605    4611      70
    4596    4593    4599      34    4593    4599    4602      35    4722    4728
    4731       2    4713    4710    4716      59    4710    4716    4719      59
    4701    4704    4707      61    4701    4710    4713      62    4698    4695
    4701      62    4692    4689    4695      59    4689    4695    4698      59
    4686    4689    4692      59    4686    4716    4719      59    4683    4677
    4686      66    4680    4677    4683       8    4680    4677    4686      66
    4674    4671    4677      69    4674    4671    4722      29    4671    4677
    4680      70    4671    4677    4683      70    4668    4665    4671      34
    4665    4671    4674      35    4770    4776    4779       2    4764    4758
    4767       8    4761    4758    4764       8    4761    4758    4767       8
    4752    4746    4755       8    4749    4746    4752       8    4749    4746
    4755       8    4743    4740    4746      48    4743    4740    4758      48
    4740    4746    4749      49    4740    4746    4752      49    4740    4746
    4755      49    4740    4758    4761      49    4740    4758    4764      49
    4740    4758    4767      49    4737    4734    4740      88    4737    4734
    4770      29    4734    4740    4743      89    4731    4728    4734      34
    4728    4734    4737      35    4800    4806    4809       2    4794    4788
    4797       8    4791    4788    4794       8    4791    4788    4797       8
    4785    4782    4788      69    4785    4782    4800      29    4782    4788
    4791      70    4782    4788    4794      70    4782    4788    4797      70
    4779    4776    4782      34    4776    4782    4785      35    4857    4863
    4866       2    4851    4845    4854       8    4848    4845    4851       8
    4848    4845    4854       8    4839    4833    4842       8    4836    4833
    4839       8    4836    4833    4842       8    4830    4827    4833      48
    4830    4827    4845      48    4827    4833    4836      49    4827    4833
    4839      49    4827    4833    4842      49    4827    4845    4848      49
    4827    4845    4851      49    4827    4845    4854      49    4824    4818
    4827      50    4821    4818    4824      51    4821    4818    4827      50
    4818    4827    4830      53    4815    4812    4818      55    4815    4812
    4857      29    4812    4818    4821      56    4812    4818    4824      56
    4809    4806    4812      34    4806    4812    4815      35    4923    4929
    4932       2    4917    4911    4920      15    4914    4911    4917      15
    4914    4911    4920      15    4908    4902    4911      19    4905    4902
    4908      20    4905    4902    4911      19    4902    4911    4914      21
    4902    4911    4917      21    4902    4911    4920      21    4899    4893
    4902      22    4896    4893    4899      23    4896    4893    4902      22
    4893    4902    4905      24    4893    4902    4908      24    4890    4884
    4893      22    4887    4884    4890      23    4887    4884    4893      22
    4884    4893    4896      22    4884    4893    4899      22    4881    4875
    4884      22    4878    4875    4881      23    4878    4875    4884      22
    4875    4884    4887      22    4875    4884    4890      22    4872    4869
    4875      28    4872    4869    4923      29    4869    4875    4878      30
    4869    4875    4881      30    4866    4863    4869      34    4863    4869
    4872      35    4995    5001    5004       2    4989    4986    4992      38
    4980    4977    4983      38    4974    4977    4980      40    4974    4977
    4983      40    4974    4986    4989      40    4974    4986    4992      40
    4971    4968    4974      40    4965    4959    4968      41    4962    4959
    4965      42    4962    4959    4968      41    4959    4968    4971      43
    4956    4950    4959      22    4953    4950    4956      23    4953    4950
    4959      22    4950    4959    4962      45    4950    4959    4965      45
    4947    4941    4950      22    4944    4941    4947      23    4944    4941
    4950      22    4941    4950    4953      22    4941    4950    4956      22
    4938    4935    4941      28    4938    4935    4995      29    4935    4941
    4944      30    4935    4941    4947      30    4932    4929    4935      34
    4929    4935    4938      35    5037    5043    5046       2    5025    5019
    5028       8    5022    5019    5025       8    5022    5019    5028       8
    5016    5013    5019     132    5016    5013    5031     133    5013    5019
    5022      49    5013    5019    5025      49    5013    5019    5028      49
    5013    5031    5034     134    5010    5007    5013      88    5010    5007
    5037      29    5007    5013    5016     135    5004    5001    5007      34
    5001    5007    5010      35    5058    5064    5067       2    5055    5049
    5058      29    5052    5049    5055      83    5052    5049    5058      29
    5046    5043    5049      34    5043    5049    5052      35    5043    5049
    5055      35    5109    5115    5118       2    5103    5100    5106      78
    5094    5100    5103       2    5094    5100    5106       2    5091    5085
    5094      79    5088    5085    5091      51    5088    5085    5094      79
    5082    5076    5085     119    5079    5076    5082      51    5079    5076
    5085     119    5076    5085    5088     119    5076    5085    5091     119
    5073    5070    5076      55    5073    5070    5109      29    5070    5076
    5079      56    5070    5076    5082      56    5067    5064    5070      34
    5064    5070    5073      35    5172    5178    5181       2    5163    5160
    5166      59    5160    5166    5169      59    5151    5154    5157      61
    5151    5160    5163      62    5148    5145    5151      62    5142    5139
    5145      59    5139    5145    5148      59    5136    5139    5142      59
    5136    5166    5169      59    5133    5127    5136      66    5130    5127
    5133       8    5130    5127    5136      66    5124    5121    5127      69
    5124    5121    5172      29    5121    5127    5130      70    5121    5127
    5133      70    5118    5115    5121      34    5115    5121    5124      35
    5238    5244    5247       2    5232    5226    5235      15    5229    5226
    5232      15    5229    5226    5235      15    5223    5217    5226      19
    5220    5217    5223      20    5220    5217    5226      19    5217    5226
    5229      21    5217    5226    5232      21    5217    5226    5235      21
    5214    5208    5217      22    5211    5208    5214      23    5211    5208
    5217      22    5208    5217    5220      24    5208    5217    5223      24
    5205    5199    5208      22    5202    5199    5205      23    5202    5199
    5208      22    5199    5208    5211      22    5199    5208    5214      22
    5196    5190    5199      22    5193    5190    5196      23    5193    5190
    5199      22    5190    5199    5202      22    5190    5199    5205      22
    5187    5184    5190      28    5187    5184    5238      29    5184    5190
    5193      30    5184    5190    5196      30    5181    5178    5184      34
    5178    5184    5187      35    5295    5301    5304       2    5289    5283
    5292       8    5286    5283    5289       8    5286    5283    5292       8
    5277    5271    5280       8    5274    5271    5277       8    5274    5271
    5280       8    5268    5265    5271      48    5268    5265    5283      48
    5265    5271    5274      49    5265    5271    5277      49    5265    5271
    5280      49    5265    5283    5286      49    5265    5283    5289      49
    5265    5283    5292      49    5262    5256    5265      50    5259    5256
    5262      51    5259    5256    5265      50    5256    5265    5268      53
    5253    5250    5256      55    5253    5250    5295      29    5250    5256
    5259      56    5250    5256    5262      56    5247    5244    5250      34
    5244    5250    5253      35    5316    5322    5325       2    5313    5307
    5316      29    5310    5307    5313      83    5310    5307    5316      29
    5304    5301    5307      34    5301    5307    5310      35    5301    5307
    5313      35    5349    5355    5358       2    5340    5334    5343     122
    5337    5334    5340      74    5337    5334    5343     122    5334    5343
    5346     123    5331    5328    5334      55    5331    5328    5349      29
    5328    5334    5337      76    5328    5334    5340      76    5325    5322
    5328      34    5322    5328    5331      35    5415    5421    5424       2
    5409    5403    5412      15    5406    5403    5409      15    5406    5403
    5412      15    5400    5394    5403      19    5397    5394    5400      20
    5397    5394    5403      19    5394    5403    5406      21    5394    5403
    5409      21    5394    5403    5412      21    5391    5385    5394      22
    5388    5385    5391      23    5388    5385    5394      22    5385    5394
    5397      24    5385    5394    5400      24    5382    5376    5385      22
    5379    5376    5382      23    5379    5376    5385      22    5376    5385
    5388      22    5376    5385    5391      22    5373    5367    5376      22
    5370    5367    5373      23    5370    5367    5376      22    5367    5376
    5379      22    5367    5376    5382      22    5364    5361    5367      28
    5364    5361    5415      29    5361    5367    5370      30    5361    5367
    5373      30    5358    5355    5361      34    5355    5361    5364      35
    5457    5463    5466       2    5445    5439    5448       8    5442    5439
    5445       8    5442    5439    5448       8    5436    5433    5439     132
    5436    5433    5451     133    5433    5439    5442      49    5433    5439
    5445      49    5433    5439    5448      49    5433    5451    5454     134
    5430    5427    5433      88    5430    5427    5457      29    5427    5433
    5436     135    5424    5421    5427      34    5421    5427    5430      35
    5475    5469    5478      29    5472    5469    5475      83    5472    5469
    5478      29    5466    5463    5469      34    5463    5469    5472      35
    5463    5469    5475      35    5520    5526    5529       2    5517    5514
    5520      29    5511    5505    5514      70    5508    5505    5511       8
    5508    5505    5514      70    5505    5514    5517      69    5502    5496
    5505       7    5499    5496    5502       8    5499    5496    5505       7
    5496    5505    5508       7    5496    5505    5511       7    5493    5487
    5496     110    5490    5487    5493     111    5490    5487    5496     110
    5487    5496    5499       7    5487    5496    5502       7    5484    5487
    5490     113    5484    5487    5493     113    5484    5514    5517      35
    5541    5547    5550       2    5538    5532    5541      29    5535    5532
    5538      83    5535    5532    5541      29    5529    5526    5532      34
    5526    5532    5535      35    5526    5532    5538      35    5592    5598
    5601       2    5586    5583    5589      78    5577    5583    5586       2
    5577    5583    5589       2    5574    5568    5577      79    5571    5568
    5574      51    5571    5568    5577      79    5565    5559    5568     119
    5562    5559    5565      51    5562    5559    5568     119    5559    5568
    5571     119    5559    5568    5574     119    5556    5553    5559      55
    5556    5553    5592      29    5553    5559    5562      56    5553    5559
    5565      56    5550    5547    5553      34    5547    5553    5556      35
    5658    5664    5667       2    5652    5646    5655      15    5649    5646
    5652      15    5649    5646    5655      15    5643    5637    5646      19
    5640    5637    5643      20    5640    5637    5646      19    5637    5646
    5649      21    5637    5646    5652      21    5637    5646    5655      21
    5634    5628    5637      22    5631    5628    5634      23    5631    5628
    5637      22    5628    5637    5640      24    5628    5637    5643      24
    5625    5619    5628      22    5622    5619    5625      23    5622    5619
    5628      22    5619    5628    5631      22    5619    5628    5634      22
    5616    5610    5619      22    5613    5610    5616      23    5613    5610
    5619      22    5610    5619    5622      22    5610    5619    5625      22
    5607    5604    5610      28    5607    5604    5658      29    5604    5610
    5613      30    5604    5610    5616      30    5601    5598    5604      34
    5598    5604    5607      35    5688    5694    5697       2    5682    5676
    5685       8    5679    5676    5682       8    5679    5676    5685       8
    5673    5670    5676      69    5673    5670    5688      29    5670    5676
    5679      70    5670    5676    5682      70    5670    5676    5685      70
    5667    5664    5670      34    5664    5670    5673      35    5745    5751
    5754       2    5739    5733    5742       8    5736    5733    5739       8
    5736    5733    5742       8    5730    5724    5733      84    5727    5724
    5730      51    5727    5724    5733      84    5724    5733    5736      85
    5724    5733    5739      85    5724    5733    5742      85    5718    5712
    5721       8    5715    5712    5718       8    5715    5712    5721       8
    5709    5706    5712      48    5709    5706    5724      53    5706    5712
    5715      49    5706    5712    5718      49    5706    5712    5721      49
    5706    5724    5727      50    5706    5724    5730      50    5703    5700
    5706      88    5703    5700    5745      29    5700    5706    5709      89
    5697    5694    5700      34    5694    5700    5703      35    5802    5808
    5811       2    5796    5790    5799       8    5793    5790    5796       8
    5793    5790    5799       8    5784    5778    5787       8    5781    5778
    5784       8    5781    5778    5787       8    5775    5772    5778      48
    5775    5772    5790      48    5772    5778    5781      49    5772    5778
    5784      49    5772    5778    5787      49    5772    5790    5793      49
    5772    5790    5796      49    5772    5790    5799      49    5769    5763
    5772      50    5766    5763    5769      51    5766    5763    5772      50
    5763    5772    5775      53    5760    5757    5763      55    5760    5757
    5802      29    5757    5763    5766      56    5757    5763    5769      56
    5754    5751    5757      34    5751    5757    5760      35    5862    5868
    5871       2    5853    5850    5856      59    5850    5856    5859      59
    5847    5844    5850      59    5844    5850    5853      59    5841    5838
    5844      59    5838    5844    5847      59    5835    5832    5838      59
    5832    5838    5841      59    5829    5832    5835      59    5829    5856
    5859      59    5826    5820    5829      66    5823    5820    5826       8
    5823    5820    5829      66    5817    5814    5820      69    5817    5814
    5862      29    5814    5820    5823      70    5814    5820    5826      70
    5811    5808    5814      34    5808    5814    5817      35    5913    5907
    5916       8    5910    5907    5913       8    5910    5907    5916       8
    5901    5895    5904       8    5898    5895    5901       8    5898    5895
    5904       8    5892    5889    5895      48    5892    5889    5907      48
    5889    5895    5898      49    5889    5895    5901      49    5889    5895
    5904      49    5889    5907    5910      49    5889    5907    5913      49
    5889    5907    5916      49    5886    5880    5889      50    5883    5880
    5886      51    5883    5880    5889      50    5880    5889    5892      53
    5877    5874    5880      55    5877    5874    5919      29    5874    5880
    5883      56    5874    5880    5886      56    5871    5868    5874      34
    5868    5874    5877      35    5961    5967    5970       2    5958    5955
    5961      29    5952    5946    5955      70    5949    5946    5952       8
    5949    5946    5955      70    5946    5955    5958      69    5943    5937
    5946       7    5940    5937    5943       8    5940    5937    5946       7
    5937    5946    5949       7    5937    5946    5952       7    5934    5928
    5937     110    5931    5928    5934     111    5931    5928    5937     110
    5928    5937    5940       7    5928    5937    5943       7    5925    5928
    5931     113    5925    5928    5934     113    5925    5955    5958      35
    6012    6018    6021       2    6006    6000    6009     111    6003    6000
    6006     111    6003    6000    6009     111    5997    6000    6003     126
    5997    6000    6006     126    5997    6000    6009     126    5994    5988
    5997     127    5991    5988    5994      74    5991    5988    5997     127
    5985    5979    5988     119    5982    5979    5985      51    5982    5979
    5988     119    5979    5988    5991     129    5979    5988    5994     129
    5976    5973    5979      55    5976    5973    6012      29    5973    5979
    5982      56    5973    5979    5985      56    5970    5967    5973      34
    5967    5973    5976      35    6036    6030    6039     157    6033    6030
    6036     111    6033    6030    6039     157    6030    6039    6042     158
    6027    6024    6030     110    6027    6024    6045     159    6024    6030
    6033     110    6024    6030    6036     110    6021    6018    6024     162
    6018    6024    6027     113    6057    6060    6063     164    6054    6057
    6060     167    6066    6060    6063     169    6069    6066    6060     170
    6072    6066    6069     172    6075    6072    6066     174    6078    6072
    6075     175    6081    6066    6069     170    6084    6081    6066     170
    6087    6081    6084     178    6090    6087    6081     167    6093    6081
    6084     170    6096    6093    6081     170    6099    6093    6096     170
    6102    6099    6093     170    6105    6099    6102     180    6105    6060
    6063     182    6108    6099    6102     170    6111    6108    6099     170
    6114    6108    6111     183    6114    6108    6099     170    6117    6108
    6111     180    6117    6108    6114     180    6123    6093    6096     180
    6123    6144    6147     182    6150    6144    6147     182    6156    6153
    6150     180    6159    6153    6156     187    6168    6153    6156     170
    6171    6168    6153     170    6174    6168    6171     170    6177    6174
    6168     170    6180    6174    6177     178    6183    6180    6174     167
    6186    6174    6177     170    6186    6144    6147     169    6189    6186
    6174     170    6189    6186    6144     170    6192    6186    6189     180
    6198    6168    6171     180    6198    6210    6213     182    6216    6210
    6213     169    6219    6216    6210     170    6222    6216    6219     172
    6225    6222    6216     174    6228    6222    6225     175    6231    6216
    6219     170    6234    6231    6216     170    6237    6231    6234     178
    6240    6237    6231     167    6243    6231    6234     170    6246    6243
    6231     170    6249    6243    6246     170    6252    6249    6243     170
    6255    6249    6252     180    6255    6210    6213     182    6258    6249
    6252     170    6261    6258    6249     170    6264    6258    6261     183
    6264    6258    6249     170    6267    6258    6261     180    6267    6258
    6264     180    6273    6243    6246     180    6273    6294    6297     182
    6300    6294    6297     182    6306    6303    6300     180    6309    6303
    6306     187    6318    6303    6306     170    6321    6318    6303     170
    6324    6318    6321     170    6327    6324    6318     170    6330    6324
    6327     178    6333    6330    6324     167    6336    6324    6327     170
    6336    6294    6297     169    6339    6336    6324     170    6339    6336
    6294     170    6342    6336    6339     180    6348    6318    6321     180
    6348    6360    6363     182    6366    6360    6363     169    6369    6366
    6360     170    6372    6366    6369     172    6375    6372    6366     174
    6378    6372    6375     175    6381    6366    6369     170    6384    6381
    6366     170    6387    6381    6384     178    6390    6387    6381     167
    6393    6381    6384     170    6396    6393    6381     170    6399    6393
    6396     170    6402    6399    6393     170    6405    6399    6402     180
    6405    6360    6363     182    6408    6399    6402     170    6411    6408
    6399     170    6414    6408    6411     183    6414    6408    6399     170
    6417    6408    6411     180    6417    6408    6414     180    6423    6393
    6396     180    6423    6444    6447     182    6489    6486    6492     180
    6477    6474    6480     178    6477    6474    6486     170    6474    6480
    6483     167    6474    6486    6489     170    6471    6468    6474     170
    6471    6468    6498     178    6468    6474    6477     170    6468    6498
    6510     167    6456    6453    6459     187    6456    6453    6468     170
    6453    6468    6471     170    6450    6453    6456     180    6447    6444
    6450     182    6447    6444    6486     169    6444    6486    6489     170
%FLAG ANGLES_WITHOUT_HYDROGEN                                                   
%FORMAT(10I8)                                                                   
      45      42      48       1      42      48      54       3      36      42
      45       5      36      42      48       6      27      36      42      10
      18      27      36      11       9       0      36      13       9      18
      27      11       0       9      18      17       0      36      27      17
       0      36      42      18     111     108     114       1     108     114
     120       3      78      87      96      25      69      78      87      26
      60      54     108      27      60      69      78      26      54      60
      69      31      54     108     111      32      54     108     114      33
      48      54      60      36      48      54     108      37     183     180
     186       1     180     186     192       3     162     159     171      39
     153     159     162      39     153     159     171      39     144     153
     159      44     135     144     153      46     126     120     180      27
     126     135     144      26     120     126     135      31     120     180
     183      32     120     180     186      33     114     120     126      36
     114     120     180      37     240     237     243       1     237     243
     249       3     213     207     225      47     198     192     237      52
     198     207     213      54     198     207     225      54     192     198
     207      57     192     237     240      32     192     237     243      33
     186     192     198      58     186     192     237      37     303     300
     306       1     300     306     312       3     282     279     288      60
     279     288     294      63     273     279     282      60     273     279
     288      64     267     264     294      65     267     273     279      63
     264     267     273      65     264     294     288      65     255     249
     300      67     255     264     267      68     255     264     294      68
     249     255     264      71     249     300     303      32     249     300
     306      33     243     249     255      72     243     249     300      37
     336     333     339       1     333     339     345       3     318     312
     333      52     312     318     327      77     312     333     336      32
     312     333     339      33     306     312     318      58     306     312
     333      37     402     399     405       1     399     405     411       3
     369     378     387      25     360     369     378      26     351     345
     399      27     351     360     369      26     345     351     360      31
     345     399     402      32     345     399     405      33     339     345
     351      36     339     345     399      37     444     441     447       1
     441     447     453       3     429     426     432       1     417     411
     441      52     417     426     429      80     417     426     432      81
     411     417     426      82     411     441     444      32     411     441
     447      33     405     411     417      58     405     411     441      37
     465     462     468       1     462     468     474       3     453     462
     465      32     453     462     468      33     447     453     462      37
     486     483     489       1     483     489     495       3     474     483
     486      32     474     483     489      33     468     474     483      37
     546     543     549       1     543     549     555       3     525     531
     537      65     519     525     531      65     513     510     537      65
     513     519     525      65     510     513     519      65     510     537
     531      65     501     495     543      67     501     510     513      68
     501     510     537      68     495     501     510      71     495     543
     546      32     495     543     549      33     489     495     501      72
     489     495     543      37     606     603     609       1     603     609
     615       3     585     591     597      65     579     585     591      65
     573     570     597      65     573     579     585      65     570     573
     579      65     570     597     591      65     561     555     603      67
     561     570     573      68     561     570     597      68     555     561
     570      71     555     603     606      32     555     603     609      33
     549     555     561      72     549     555     603      37     663     660
     666       1     660     666     672       3     636     630     648      47
     621     615     660      52     621     630     636      54     621     630
     648      54     615     621     630      57     615     660     663      32
     615     660     666      33     609     615     621      58     609     615
     660      37     735     732     738       1     732     738     744       3
     714     711     723      39     705     711     714      39     705     711
     723      39     696     705     711      44     687     696     705      46
     678     672     732      27     678     687     696      26     672     678
     687      31     672     732     735      32     672     732     738      33
     666     672     678      36     666     672     732      37     792     789
     795       1     789     795     801       3     756     750     768      54
     750     744     789      86     750     768     777      87     744     750
     756      90     744     750     768      91     744     789     792      32
     744     789     795      33     738     744     750      92     738     744
     789      37     843     840     846       1     840     846     849      93
     840     846     876       3     822     828     834      98     819     816
     834      99     819     822     828     101     816     819     822     102
     816     834     828     103     807     801     840      67     807     816
     819     106     807     816     834     107     801     807     816     108
     801     840     843      32     801     840     846      33     795     801
     807      72     795     801     840      37     885     882     888       1
     882     888     894       3     876     882     885      32     876     882
     888      33     867     876     882      67     858     867     876     109
     849     846     876     112     849     858     867      11     846     849
     858     114     846     876     867      72     846     876     882      37
     921     918     924       1     918     924     930       3     912     909
     915     115     900     894     918      52     900     909     912     117
     900     909     915     117     894     900     909     118     894     918
     921      32     894     918     924      33     888     894     900      58
     888     894     918      37     942     939     945       1     939     945
     951       3     930     939     942      32     930     939     945      33
     924     930     939      37    1014    1011    1017       1    1011    1017
    1023       3     993     990    1002      39     984     990     993      39
     984     990    1002      39     975     984     990      44     966     975
     984      46     957     951    1011      27     957     966     975      26
     951     957     966      31     951    1011    1014      32     951    1011
    1017      33     945     951     957      36     945     951    1011      37
    1062    1059    1065       1    1059    1065    1071       3    1035    1029
    1047      47    1029    1023    1059      86    1023    1029    1035      90
    1023    1029    1047      90    1023    1059    1062      32    1023    1059
    1065      33    1017    1023    1029      92    1017    1023    1059      37
    1098    1095    1101       1    1095    1101    1107       3    1089    1086
    1092     115    1077    1071    1095      52    1077    1086    1089     117
    1077    1086    1092     117    1071    1077    1086     118    1071    1095
    1098      32    1071    1095    1101      33    1065    1071    1077      58
    1065    1071    1095      37    1119    1116    1122       1    1116    1122
    1128       3    1107    1116    1119      32    1107    1116    1122      33
    1101    1107    1116      37    1167    1164    1170       1    1164    1170
    1176       3    1140    1134    1152      47    1134    1128    1164      86
    1128    1134    1140      90    1128    1134    1152      90    1128    1164
    1167      32    1128    1164    1170      33    1122    1128    1134      92
    1122    1128    1164      37    1239    1236    1242       1    1236    1242
    1248       3    1218    1215    1227      39    1209    1215    1218      39
    1209    1215    1227      39    1200    1209    1215      44    1191    1200
    1209      46    1182    1176    1236      27    1182    1191    1200      26
    1176    1182    1191      31    1176    1236    1239      32    1176    1236
    1242      33    1170    1176    1182      36    1170    1176    1236      37
    1284    1281    1287       1    1281    1287    1293       3    1275    1272
    1278     115    1263    1272    1275     117    1263    1272    1278     117
    1254    1248    1281      52    1254    1263    1272     120    1248    1254
    1263     121    1248    1281    1284      32    1248    1281    1287      33
    1242    1248    1254      58    1242    1248    1281      37    1350    1347
    1353       1    1347    1353    1359       3    1317    1326    1335      25
    1308    1317    1326      26    1299    1293    1347      27    1299    1308
    1317      26    1293    1299    1308      31    1293    1347    1350      32
    1293    1347    1353      33    1287    1293    1299      36    1287    1293
    1347      37    1383    1380    1386       1    1380    1386    1392       3
    1365    1359    1380      52    1359    1365    1374     124    1359    1380
    1383      32    1359    1380    1386      33    1353    1359    1365      58
    1353    1359    1380      37    1419    1416    1422       1    1416    1422
    1425      93    1416    1422    1452       3    1410    1407    1413     115
    1398    1392    1416      52    1398    1407    1410     117    1398    1407
    1413     117    1392    1398    1407     118    1392    1416    1419      32
    1392    1416    1422      33    1386    1392    1398      58    1386    1392
    1416      37    1461    1458    1464       1    1458    1464    1470       3
    1452    1458    1461      32    1452    1458    1464      33    1443    1452
    1458      67    1434    1443    1452     109    1425    1422    1452     112
    1425    1434    1443      11    1422    1425    1434     114    1422    1452
    1443      72    1422    1452    1458      37    1512    1509    1515       1
    1509    1515    1521       3    1491    1497    1503      98    1488    1485
    1503      99    1488    1491    1497     101    1485    1488    1491     102
    1485    1503    1497     103    1476    1470    1509      67    1476    1485
    1488     106    1476    1485    1503     107    1470    1476    1485     108
    1470    1509    1512      32    1470    1509    1515      33    1464    1470
    1476      72    1464    1470    1509      37    1569    1566    1572       1
    1566    1572    1578       3    1533    1527    1545      54    1527    1521
    1566      86    1527    1545    1554      87    1521    1527    1533      90
    1521    1527    1545      91    1521    1566    1569      32    1521    1566
    1572      33    1515    1521    1527      92    1515    1521    1566      37
    1635    1632    1638       1    1632    1638    1644       3    1602    1611
    1620      25    1593    1602    1611      26    1584    1578    1632      27
    1584    1593    1602      26    1578    1584    1593      31    1578    1632
    1635      32    1578    1632    1638      33    1572    1578    1584      36
    1572    1578    1632      37    1692    1689    1695       1    1689    1695
    1701       3    1665    1659    1677      47    1650    1644    1689      52
    1650    1659    1665      54    1650    1659    1677      54    1644    1650
    1659      57    1644    1689    1692      32    1644    1689    1695      33
    1638    1644    1650      58    1638    1644    1689      37    1743    1740
    1746       1    1740    1746    1752       3    1728    1725    1731       1
    1716    1725    1728      80    1716    1725    1731      81    1707    1701
    1740      52    1707    1716    1725     125    1701    1707    1716     121
    1701    1740    1743      32    1701    1740    1746      33    1695    1701
    1707      58    1695    1701    1740      37    1800    1797    1803       1
    1797    1803    1809       3    1773    1767    1785      47    1758    1752
    1797      52    1758    1767    1773      54    1758    1767    1785      54
    1752    1758    1767      57    1752    1797    1800      32    1752    1797
    1803      33    1746    1752    1758      58    1746    1752    1797      37
    1851    1848    1854       1    1848    1854    1860       3    1836    1833
    1839       1    1824    1833    1836      80    1824    1833    1839      81
    1815    1809    1848      52    1815    1824    1833     125    1809    1815
    1824     121    1809    1848    1851      32    1809    1848    1854      33
    1803    1809    1815      58    1803    1809    1848      37    1881    1878
    1884       1    1878    1884    1890       3    1866    1860    1878      67
    1860    1878    1881      32    1860    1878    1884      33    1854    1860
    1866      72    1854    1860    1878      37    1926    1923    1929       1
    1923    1929    1935       3    1917    1914    1920     115    1905    1914
    1917     117    1905    1914    1920     117    1896    1890    1923      52
    1896    1905    1914     120    1890    1896    1905     121    1890    1923
    1926      32    1890    1923    1929      33    1884    1890    1896      58
    1884    1890    1923      37    1971    1968    1974       1    1968    1974
    1980       3    1962    1959    1965     115    1950    1959    1962     117
    1950    1959    1965     117    1941    1935    1968      52    1941    1950
    1959     120    1935    1941    1950     121    1935    1968    1971      32
    1935    1968    1974      33    1929    1935    1941      58    1929    1935
    1968      37    2043    2040    2046       1    2040    2046    2052       3
    2022    2019    2031      39    2013    2019    2022      39    2013    2019
    2031      39    2004    2013    2019      44    1995    2004    2013      46
    1986    1980    2040      27    1986    1995    2004      26    1980    1986
    1995      31    1980    2040    2043      32    1980    2040    2046      33
    1974    1980    1986      36    1974    1980    2040      37    2064    2061
    2067       1    2061    2067    2073       3    2052    2061    2064      32
    2052    2061    2067      33    2046    2052    2061      37    2112    2109
    2115       1    2109    2115    2121       3    2085    2079    2097      47
    2079    2073    2109      86    2073    2079    2085      90    2073    2079
    2097      90    2073    2109    2112      32    2073    2109    2115      33
    2067    2073    2079      92    2067    2073    2109      37    2160    2157
    2163       1    2157    2163    2169       3    2133    2127    2145      47
    2127    2121    2157      86    2121    2127    2133      90    2121    2127
    2145      90    2121    2157    2160      32    2121    2157    2163      33
    2115    2121    2127      92    2115    2121    2157      37    2193    2190
    2196       1    2190    2196    2202       3    2175    2169    2190      52
    2169    2175    2184     124    2169    2190    2193      32    2169    2190
    2196      33    2163    2169    2175      58    2163    2169    2190      37
    2250    2247    2253       1    2247    2253    2259       3    2214    2208
    2226      54    2208    2202    2247      86    2208    2226    2235      87
    2202    2208    2214      90    2202    2208    2226      91    2202    2247
    2250      32    2202    2247    2253      33    2196    2202    2208      92
    2196    2202    2247      37    2316    2313    2319       1    2313    2319
    2325       3    2283    2292    2301      25    2274    2283    2292      26
    2265    2259    2313      27    2265    2274    2283      26    2259    2265
    2274      31    2259    2313    2316      32    2259    2313    2319      33
    2253    2259    2265      36    2253    2259    2313      37    2337    2334
    2340       1    2334    2340    2346       3    2325    2334    2337      32
    2325    2334    2340      33    2319    2325    2334      37    2385    2382
    2388       1    2382    2388    2394       3    2358    2352    2370      47
    2352    2346    2382      86    2346    2352    2358      90    2346    2352
    2370      90    2346    2382    2385      32    2346    2382    2388      33
    2340    2346    2352      92    2340    2346    2382      37    2418    2415
    2421       1    2415    2421    2427       3    2400    2394    2415      52
    2394    2400    2409     124    2394    2415    2418      32    2394    2415
    2421      33    2388    2394    2400      58    2388    2394    2415      37
    2448    2445    2451       1    2445    2451    2457       3    2433    2427
    2445      67    2427    2445    2448      32    2427    2445    2451      33
    2421    2427    2433      72    2421    2427    2445      37    2490    2487
    2493       1    2487    2493    2499       3    2475    2472    2478       1
    2463    2457    2487      52    2463    2472    2475      80    2463    2472
    2478      81    2457    2463    2472      82    2457    2487    2490      32
    2457    2487    2493      33    2451    2457    2463      58    2451    2457
    2487      37    2562    2559    2565       1    2559    2565    2571       3
    2541    2538    2550      39    2532    2538    2541      39    2532    2538
    2550      39    2523    2532    2538      44    2514    2523    2532      46
    2505    2499    2559      27    2505    2514    2523      26    2499    2505
    2514      31    2499    2559    2562      32    2499    2559    2565      33
    2493    2499    2505      36    2493    2499    2559      37    2625    2622
    2628       1    2622    2628    2634       3    2604    2601    2610      60
    2601    2610    2616      63    2595    2601    2604      60    2595    2601
    2610      64    2589    2586    2616      65    2589    2595    2601      63
    2586    2589    2595      65    2586    2616    2610      65    2577    2571
    2622      67    2577    2586    2589      68    2577    2586    2616      68
    2571    2577    2586      71    2571    2622    2625      32    2571    2622
    2628      33    2565    2571    2577      72    2565    2571    2622      37
    2682    2679    2685       1    2679    2685    2691       3    2655    2649
    2667      47    2640    2634    2679      52    2640    2649    2655      54
    2640    2649    2667      54    2634    2640    2649      57    2634    2679
    2682      32    2634    2679    2685      33    2628    2634    2640      58
    2628    2634    2679      37    2712    2709    2715       1    2709    2715
    2721       3    2697    2691    2709      67    2691    2709    2712      32
    2691    2709    2715      33    2685    2691    2697      72    2685    2691
    2709      37    2763    2760    2766       1    2760    2766    2772       3
    2736    2745    2748     128    2727    2721    2760      52    2727    2736
    2745     130    2721    2727    2736     121    2721    2760    2763      32
    2721    2760    2766      33    2715    2721    2727      58    2715    2721
    2760      37    2829    2826    2832       1    2826    2832    2838       3
    2796    2805    2814      25    2787    2796    2805      26    2778    2772
    2826      27    2778    2787    2796      26    2772    2778    2787      31
    2772    2826    2829      32    2772    2826    2832      33    2766    2772
    2778      36    2766    2772    2826      37    2874    2871    2877       1
    2871    2877    2883       3    2865    2862    2868     115    2853    2862
    2865     117    2853    2862    2868     117    2844    2838    2871      52
    2844    2853    2862     120    2838    2844    2853     121    2838    2871
    2874      32    2838    2871    2877      33    2832    2838    2844      58
    2832    2838    2871      37    2910    2907    2913       1    2907    2913
    2919       3    2901    2898    2904     115    2889    2883    2907      52
    2889    2898    2901     117    2889    2898    2904     117    2883    2889
    2898     118    2883    2907    2910      32    2883    2907    2913      33
    2877    2883    2889      58    2877    2883    2907      37    2931    2928
    2934       1    2928    2934    2940       3    2919    2928    2931      32
    2919    2928    2934      33    2913    2919    2928      37    3003    3000
    3006       1    3000    3006    3012       3    2982    2979    2991      39
    2973    2979    2982      39    2973    2979    2991      39    2964    2973
    2979      44    2955    2964    2973      46    2946    2940    3000      27
    2946    2955    2964      26    2940    2946    2955      31    2940    3000
    3003      32    2940    3000    3006      33    2934    2940    2946      36
    2934    2940    3000      37    3060    3057    3063       1    3057    3063
    3069       3    3033    3027    3045      47    3018    3012    3057      52
    3018    3027    3033      54    3018    3027    3045      54    3012    3018
    3027      57    3012    3057    3060      32    3012    3057    3063      33
    3006    3012    3018      58    3006    3012    3057      37    3117    3114
    3120       1    3114    3120    3126       3    3090    3084    3102      47
    3075    3069    3114      52    3075    3084    3090      54    3075    3084
    3102      54    3069    3075    3084      57    3069    3114    3117      32
    3069    3114    3120      33    3063    3069    3075      58    3063    3069
    3114      37    3147    3144    3150       1    3144    3150    3156       3
    3132    3126    3144      67    3126    3144    3147      32    3126    3144
    3150      33    3120    3126    3132      72    3120    3126    3144      37
    3180    3177    3183       1    3177    3183    3189       3    3162    3156
    3177      52    3156    3162    3171     124    3156    3177    3180      32
    3156    3177    3183      33    3150    3156    3162      58    3150    3156
    3177      37    3246    3243    3249       1    3243    3249    3255       3
    3213    3222    3231      25    3204    3213    3222      26    3195    3189
    3243      27    3195    3204    3213      26    3189    3195    3204      31
    3189    3243    3246      32    3189    3243    3249      33    3183    3189
    3195      36    3183    3189    3243      37    3279    3276    3282       1
    3276    3282    3288       3    3261    3255    3276      52    3255    3261
    3270     124    3255    3276    3279      32    3255    3276    3282      33
    3249    3255    3261      58    3249    3255    3276      37    3327    3324
    3330       1    3324    3330    3336       3    3300    3294    3312      47
    3294    3288    3324      86    3288    3294    3300      90    3288    3294
    3312      90    3288    3324    3327      32    3288    3324    3330      33
    3282    3288    3294      92    3282    3288    3324      37    3369    3366
    3372       1    3366    3372    3378       3    3348    3342    3360     131
    3342    3336    3366      86    3336    3342    3348      90    3336    3342
    3360     136    3336    3366    3369      32    3336    3366    3372      33
    3330    3336    3342      92    3330    3336    3366      37    3405    3402
    3408       1    3402    3408    3414       3    3396    3393    3399     115
    3384    3378    3402      52    3384    3393    3396     117    3384    3393
    3399     117    3378    3384    3393     118    3378    3402    3405      32
    3378    3402    3408      33    3372    3378    3384      58    3372    3378
    3402      37    3450    3447    3453       1    3447    3453    3459       3
    3441    3438    3444     115    3429    3438    3441     117    3429    3438
    3444     117    3420    3414    3447      52    3420    3429    3438     120
    3414    3420    3429     121    3414    3447    3450      32    3414    3447
    3453      33    3408    3414    3420      58    3408    3414    3447      37
    3483    3480    3486       1    3480    3486    3492       3    3465    3459
    3480      52    3459    3465    3474      77    3459    3480    3483      32
    3459    3480    3486      33    3453    3459    3465      58    3453    3459
    3480      37    3543    3540    3546       1    3540    3546    3552       3
    3522    3528    3534      65    3516    3522    3528      65    3510    3507
    3534      65    3510    3516    3522      65    3507    3510    3516      65
    3507    3534    3528      65    3498    3492    3540      67    3498    3507
    3510      68    3498    3507    3534      68    3492    3498    3507      71
    3492    3540    3543      32    3492    3540    3546      33    3486    3492
    3498      72    3486    3492    3540      37    3603    3600    3606       1
    3600    3606    3612       3    3582    3588    3594      65    3576    3582
    3588      65    3570    3567    3594      65    3570    3576    3582      65
    3567    3570    3576      65    3567    3594    3588      65    3558    3552
    3600      67    3558    3567    3570      68    3558    3567    3594      68
    3552    3558    3567      71    3552    3600    3603      32    3552    3600
    3606      33    3546    3552    3558      72    3546    3552    3600      37
    3663    3660    3666       1    3660    3666    3672       3    3642    3648
    3654      65    3636    3642    3648      65    3630    3627    3654      65
    3630    3636    3642      65    3627    3630    3636      65    3627    3654
    3648      65    3618    3612    3660      67    3618    3627    3630      68
    3618    3627    3654      68    3612    3618    3627      71    3612    3660
    3663      32    3612    3660    3666      33    3606    3612    3618      72
    3606    3612    3660      37    3708    3705    3711       1    3705    3711
    3717       3    3699    3696    3702     115    3687    3696    3699     117
    3687    3696    3702     117    3678    3672    3705      52    3678    3687
    3696     120    3672    3678    3687     121    3672    3705    3708      32
    3672    3705    3711      33    3666    3672    3678      58    3666    3672
    3705      37    3780    3777    3783       1    3777    3783    3789       3
    3759    3756    3768      39    3750    3756    3759      39    3750    3756
    3768      39    3741    3750    3756      44    3732    3741    3750      46
    3723    3717    3777      27    3723    3732    3741      26    3717    3723
    3732      31    3717    3777    3780      32    3717    3777    3783      33
    3711    3717    3723      36    3711    3717    3777      37    3837    3834
    3840       1    3834    3840    3846       3    3810    3804    3822      47
    3795    3789    3834      52    3795    3804    3810      54    3795    3804
    3822      54    3789    3795    3804      57    3789    3834    3837      32
    3789    3834    3840      33    3783    3789    3795      58    3783    3789
    3834      37    3882    3879    3885       1    3879    3885    3891       3
    3873    3870    3876     115    3861    3870    3873     117    3861    3870
    3876     117    3852    3846    3879      52    3852    3861    3870     120
    3846    3852    3861     121    3846    3879    3882      32    3846    3879
    3885      33    3840    3846    3852      58    3840    3846    3879      37
    3915    3912    3918       1    3912    3918    3924       3    3897    3891
    3912      52    3891    3897    3906     124    3891    3912    3915      32
    3891    3912    3918      33    3885    3891    3897      58    3885    3891
    3912      37    3957    3954    3960       1    3954    3960    3966       3
    3942    3939    3945       1    3930    3924    3954      52    3930    3939
    3942      80    3930    3939    3945      81    3924    3930    3939      82
    3924    3954    3957      32    3924    3954    3960      33    3918    3924
    3930      58    3918    3924    3954      37    3999    3996    4002       1
    3996    4002    4008       3    3984    3981    3987       1    3972    3966
    3996      52    3972    3981    3984      80    3972    3981    3987      81
    3966    3972    3981      82    3966    3996    3999      32    3966    3996
    4002      33    3960    3966    3972      58    3960    3966    3996      37
    4062    4059    4065       1    4059    4065    4071       3    4041    4038
    4047      60    4038    4047    4053      63    4032    4038    4041      60
    4032    4038    4047      64    4026    4023    4053      65    4026    4032
    4038      63    4023    4026    4032      65    4023    4053    4047      65
    4014    4008    4059      67    4014    4023    4026      68    4014    4023
    4053      68    4008    4014    4023      71    4008    4059    4062      32
    4008    4059    4065      33    4002    4008    4014      72    4002    4008
    4059      37    4104    4101    4107       1    4101    4107    4113       3
    4089    4086    4092       1    4077    4071    4101      52    4077    4086
    4089      80    4077    4086    4092      81    4071    4077    4086      82
    4071    4101    4104      32    4071    4101    4107      33    4065    4071
    4077      58    4065    4071    4101      37    4146    4143    4149       1
    4143    4149    4155       3    4125    4119    4137     131    4119    4113
    4143      86    4113    4119    4125      90    4113    4119    4137     136
    4113    4143    4146      32    4113    4143    4149      33    4107    4113
    4119      92    4107    4113    4143      37    4209    4206    4212       1
    4206    4212    4218       3    4188    4185    4194      60    4185    4194
    4200      63    4179    4185    4188      60    4179    4185    4194      64
    4173    4170    4200      65    4173    4179    4185      63    4170    4173
    4179      65    4170    4200    4194      65    4161    4155    4206      67
    4161    4170    4173      68    4161    4170    4200      68    4155    4161
    4170      71    4155    4206    4209      32    4155    4206    4212      33
    4149    4155    4161      72    4149    4155    4206      37    4281    4278
    4284       1    4278    4284    4290       3    4260    4257    4269      39
    4251    4257    4260      39    4251    4257    4269      39    4242    4251
    4257      44    4233    4242    4251      46    4224    4218    4278      27
    4224    4233    4242      26    4218    4224    4233      31    4218    4278
    4281      32    4218    4278    4284      33    4212    4218    4224      36
    4212    4218    4278      37    4314    4311    4317       1    4311    4317
    4323       3    4296    4290    4311      52    4290    4296    4305     124
    4290    4311    4314      32    4290    4311    4317      33    4284    4290
    4296      58    4284    4290    4311      37    4386    4383    4389       1
    4383    4389    4395       3    4365    4362    4374      39    4356    4362
    4365      39    4356    4362    4374      39    4347    4356    4362      44
    4338    4347    4356      46    4329    4323    4383      27    4329    4338
    4347      26    4323    4329    4338      31    4323    4383    4386      32
    4323    4383    4389      33    4317    4323    4329      36    4317    4323
    4383      37    4452    4449    4455       1    4449    4455    4461       3
    4419    4428    4437      25    4410    4419    4428      26    4401    4395
    4449      27    4401    4410    4419      26    4395    4401    4410      31
    4395    4449    4452      32    4395    4449    4455      33    4389    4395
    4401      36    4389    4395    4449      37    4515    4512    4518       1
    4512    4518    4524       3    4494    4491    4500      60    4491    4500
    4506      63    4485    4491    4494      60    4485    4491    4500      64
    4479    4476    4506      65    4479    4485    4491      63    4476    4479
    4485      65    4476    4506    4500      65    4467    4461    4512      67
    4467    4476    4479      68    4467    4476    4506      68    4461    4467
    4476      71    4461    4512    4515      32    4461    4512    4518      33
    4455    4461    4467      72    4455    4461    4512      37    4557    4554
    4560       1    4554    4560    4566       3    4536    4530    4548     131
    4530    4524    4554      86    4524    4530    4536      90    4524    4530
    4548     136    4524    4554    4557      32    4524    4554    4560      33
    4518    4524    4530      92    4518    4524    4554      37    4590    4587
    4593       1    4587    4593    4599       3    4572    4566    4587      52
    4566    4572    4581     124    4566    4587    4590      32    4566    4587
    4593      33    4560    4566    4572      58    4560    4566    4587      37
    4662    4659    4665       1    4659    4665    4671       3    4644    4650
    4656     138    4638    4644    4650      65    4632    4629    4656     139
    4632    4638    4644      65    4629    4632    4638     141    4629    4656
    4650     142    4623    4629    4632     144    4623    4629    4656     145
    4617    4614    4656     146    4617    4623    4629     147    4614    4617
    4623     149    4614    4656    4629     150    4614    4656    4650     151
    4605    4599    4659      67    4605    4614    4617     153    4605    4614
    4656     154    4599    4605    4614     155    4599    4659    4662      32
    4599    4659    4665      33    4593    4599    4605      72    4593    4599
    4659      37    4725    4722    4728       1    4722    4728    4734       3
    4704    4701    4710      60    4701    4710    4716      63    4695    4701
    4704      60    4695    4701    4710      64    4689    4686    4716      65
    4689    4695    4701      63    4686    4689    4695      65    4686    4716
    4710      65    4677    4671    4722      67    4677    4686    4689      68
    4677    4686    4716      68    4671    4677    4686      71    4671    4722
    4725      32    4671    4722    4728      33    4665    4671    4677      72
    4665    4671    4722      37    4773    4770    4776       1    4770    4776
    4782       3    4746    4740    4758      47    4740    4734    4770      86
    4734    4740    4746      90    4734    4740    4758      90    4734    4770
    4773      32    4734    4770    4776      33    4728    4734    4740      92
    4728    4734    4770      37    4803    4800    4806       1    4800    4806
    4812       3    4788    4782    4800      67    4782    4800    4803      32
    4782    4800    4806      33    4776    4782    4788      72    4776    4782
    4800      37    4860    4857    4863       1    4857    4863    4869       3
    4833    4827    4845      47    4818    4812    4857      52    4818    4827
    4833      54    4818    4827    4845      54    4812    4818    4827      57
    4812    4857    4860      32    4812    4857    4863      33    4806    4812
    4818      58    4806    4812    4857      37    4926    4923    4929       1
    4923    4929    4935       3    4893    4902    4911      25    4884    4893
    4902      26    4875    4869    4923      27    4875    4884    4893      26
    4869    4875    4884      31    4869    4923    4926      32    4869    4923
    4929      33    4863    4869    4875      36    4863    4869    4923      37
    4998    4995    5001       1    4995    5001    5007       3    4977    4974
    4986      39    4968    4974    4977      39    4968    4974    4986      39
    4959    4968    4974      44    4950    4959    4968      46    4941    4935
    4995      27    4941    4950    4959      26    4935    4941    4950      31
    4935    4995    4998      32    4935    4995    5001      33    4929    4935
    4941      36    4929    4935    4995      37    5040    5037    5043       1
    5037    5043    5049       3    5019    5013    5031     131    5013    5007
    5037      86    5007    5013    5019      90    5007    5013    5031     136
    5007    5037    5040      32    5007    5037    5043      33    5001    5007
    5013      92    5001    5007    5037      37    5061    5058    5064       1
    5058    5064    5070       3    5049    5058    5061      32    5049    5058
    5064      33    5043    5049    5058      37    5112    5109    5115       1
    5109    5115    5121       3    5097    5094    5100       1    5085    5094
    5097      80    5085    5094    5100      81    5076    5070    5109      52
    5076    5085    5094     125    5070    5076    5085     121    5070    5109
    5112      32    5070    5109    5115      33    5064    5070    5076      58
    5064    5070    5109      37    5175    5172    5178       1    5172    5178
    5184       3    5154    5151    5160      60    5151    5160    5166      63
    5145    5151    5154      60    5145    5151    5160      64    5139    5136
    5166      65    5139    5145    5151      63    5136    5139    5145      65
    5136    5166    5160      65    5127    5121    5172      67    5127    5136
    5139      68    5127    5136    5166      68    5121    5127    5136      71
    5121    5172    5175      32    5121    5172    5178      33    5115    5121
    5127      72    5115    5121    5172      37    5241    5238    5244       1
    5238    5244    5250       3    5208    5217    5226      25    5199    5208
    5217      26    5190    5184    5238      27    5190    5199    5208      26
    5184    5190    5199      31    5184    5238    5241      32    5184    5238
    5244      33    5178    5184    5190      36    5178    5184    5238      37
    5298    5295    5301       1    5295    5301    5307       3    5271    5265
    5283      47    5256    5250    5295      52    5256    5265    5271      54
    5256    5265    5283      54    5250    5256    5265      57    5250    5295
    5298      32    5250    5295    5301      33    5244    5250    5256      58
    5244    5250    5295      37    5319    5316    5322       1    5316    5322
    5328       3    5307    5316    5319      32    5307    5316    5322      33
    5301    5307    5316      37    5352    5349    5355       1    5349    5355
    5361       3    5334    5328    5349      52    5328    5334    5343     124
    5328    5349    5352      32    5328    5349    5355      33    5322    5328
    5334      58    5322    5328    5349      37    5418    5415    5421       1
    5415    5421    5427       3    5385    5394    5403      25    5376    5385
    5394      26    5367    5361    5415      27    5367    5376    5385      26
    5361    5367    5376      31    5361    5415    5418      32    5361    5415
    5421      33    5355    5361    5367      36    5355    5361    5415      37
    5460    5457    5463       1    5457    5463    5469       3    5439    5433
    5451     131    5433    5427    5457      86    5427    5433    5439      90
    5427    5433    5451     136    5427    5457    5460      32    5427    5457
    5463      33    5421    5427    5433      92    5421    5427    5457      37
    5481    5478    5484       1    5478    5484    5487      93    5478    5484
    5514       3    5469    5478    5481      32    5469    5478    5484      33
    5463    5469    5478      37    5523    5520    5526       1    5520    5526
    5532       3    5514    5520    5523      32    5514    5520    5526      33
    5505    5514    5520      67    5496    5505    5514     109    5487    5484
    5514     112    5487    5496    5505      11    5484    5487    5496     114
    5484    5514    5505      72    5484    5514    5520      37    5544    5541
    5547       1    5541    5547    5553       3    5532    5541    5544      32
    5532    5541    5547      33    5526    5532    5541      37    5595    5592
    5598       1    5592    5598    5604       3    5580    5577    5583       1
    5568    5577    5580      80    5568    5577    5583      81    5559    5553
    5592      52    5559    5568    5577     125    5553    5559    5568     121
    5553    5592    5595      32    5553    5592    5598      33    5547    5553
    5559      58    5547    5553    5592      37    5661    5658    5664       1
    5658    5664    5670       3    5628    5637    5646      25    5619    5628
    5637      26    5610    5604    5658      27    5610    5619    5628      26
    5604    5610    5619      31    5604    5658    5661      32    5604    5658
    5664      33    5598    5604    5610      36    5598    5604    5658      37
    5691    5688    5694       1    5688    5694    5700       3    5676    5670
    5688      67    5670    5688    5691      32    5670    5688    5694      33
    5664    5670    5676      72    5664    5670    5688      37    5748    5745
    5751       1    5745    5751    5757       3    5712    5706    5724      54
    5706    5700    5745      86    5706    5724    5733      87    5700    5706
    5712      90    5700    5706    5724      91    5700    5745    5748      32
    5700    5745    5751      33    5694    5700    5706      92    5694    5700
    5745      37    5805    5802    5808       1    5802    5808    5814       3
    5778    5772    5790      47    5763    5757    5802      52    5763    5772
    5778      54    5763    5772    5790      54    5757    5763    5772      57
    5757    5802    5805      32    5757    5802    5808      33    5751    5757
    5763      58    5751    5757    5802      37    5865    5862    5868       1
    5862    5868    5874       3    5844    5850    5856      65    5838    5844
    5850      65    5832    5829    5856      65    5832    5838    5844      65
    5829    5832    5838      65    5829    5856    5850      65    5820    5814
    5862      67    5820    5829    5832      68    5820    5829    5856      68
    5814    5820    5829      71    5814    5862    5865      32    5814    5862
    5868      33    5808    5814    5820      72    5808    5814    5862      37
    5922    5919    5925       1    5919    5925    5928      93    5919    5925
    5955       3    5895    5889    5907      47    5880    5874    5919      52
    5880    5889    5895      54    5880    5889    5907      54    5874    5880
    5889      57    5874    5919    5922      32    5874    5919    5925      33
    5868    5874    5880      58    5868    5874    5919      37    5964    5961
    5967       1    5961    5967    5973       3    5955    5961    5964      32
    5955    5961    5967      33    5946    5955    5961      67    5937    5946
    5955     109    5928    5925    5955     112    5928    5937    5946      11
    5925    5928    5937     114    5925    5955    5946      72    5925    5955
    5961      37    6015    6012    6018       1    6012    6018    6024      93
    5988    5997    6000     128    5979    5973    6012      52    5979    5988
    5997     130    5973    5979    5988     121    5973    6012    6015      32
    5973    6012    6018      33    5967    5973    5979      58    5967    5973
    6012      37    6048    6045    6051     156    6030    6024    6045      10
    6024    6030    6039     160    6024    6045    6048     161    6024    6045
    6051     161    6018    6024    6030     114    6018    6024    6045     163
    6057    6060    6066     165    6057    6060    6105     166    6138    6120
    6141     168    6135    6120    6138     168    6135    6120    6141     168
    6129    6078    6132     168    6126    6078    6129     168    6126    6078
    6132     168    6072    6078    6126     171    6072    6078    6129     171
    6072    6078    6132     171    6072    6066    6060     173    6078    6072
    6066     176    6081    6066    6072     173    6081    6066    6060     177
    6087    6081    6066     165    6093    6123    6144     179    6093    6081
    6087     165    6093    6081    6066     177    6099    6105    6060     179
    6099    6093    6081     177    6105    6099    6093     181    6105    6060
    6066     181    6108    6099    6105     181    6108    6099    6093     177
    6117    6120    6135     184    6117    6120    6138     184    6117    6120
    6141     184    6117    6108    6099     181    6120    6117    6108     185
    6123    6093    6099     181    6123    6093    6081     181    6123    6144
    6150     186    6123    6144    6186     181    6204    6195    6207     168
    6201    6195    6204     168    6201    6195    6207     168    6153    6150
    6144     179    6159    6153    6150     188    6162    6159    6153     189
    6165    6159    6162     156    6165    6159    6153     189    6168    6198
    6210     179    6168    6153    6159     190    6168    6153    6150     181
    6174    6186    6144     177    6174    6168    6153     177    6180    6174
    6168     165    6186    6174    6180     165    6186    6174    6168     177
    6186    6144    6150     181    6192    6195    6201     184    6192    6195
    6204     184    6192    6195    6207     184    6192    6186    6174     181
    6192    6186    6144     181    6195    6192    6186     185    6198    6168
    6174     181    6198    6168    6153     181    6198    6210    6216     181
    6198    6210    6255     186    6288    6270    6291     168    6285    6270
    6288     168    6285    6270    6291     168    6279    6228    6282     168
    6276    6228    6279     168    6276    6228    6282     168    6222    6228
    6276     171    6222    6228    6279     171    6222    6228    6282     171
    6222    6216    6210     173    6228    6222    6216     176    6231    6216
    6222     173    6231    6216    6210     177    6237    6231    6216     165
    6243    6273    6294     179    6243    6231    6237     165    6243    6231
    6216     177    6249    6255    6210     179    6249    6243    6231     177
    6255    6249    6243     181    6255    6210    6216     181    6258    6249
    6255     181    6258    6249    6243     177    6267    6270    6285     184
    6267    6270    6288     184    6267    6270    6291     184    6267    6258
    6249     181    6270    6267    6258     185    6273    6243    6249     181
    6273    6243    6231     181    6273    6294    6300     186    6273    6294
    6336     181    6354    6345    6357     168    6351    6345    6354     168
    6351    6345    6357     168    6303    6300    6294     179    6309    6303
    6300     188    6312    6309    6303     189    6315    6309    6312     156
    6315    6309    6303     189    6318    6348    6360     179    6318    6303
    6309     190    6318    6303    6300     181    6324    6336    6294     177
    6324    6318    6303     177    6330    6324    6318     165    6336    6324
    6330     165    6336    6324    6318     177    6336    6294    6300     181
    6342    6345    6351     184    6342    6345    6354     184    6342    6345
    6357     184    6342    6336    6324     181    6342    6336    6294     181
    6345    6342    6336     185    6348    6318    6324     181    6348    6318
    6303     181    6348    6360    6366     181    6348    6360    6405     186
    6438    6420    6441     168    6435    6420    6438     168    6435    6420
    6441     168    6429    6378    6432     168    6426    6378    6429     168
    6426    6378    6432     168    6372    6378    6426     171    6372    6378
    6429     171    6372    6378    6432     171    6372    6366    6360     173
    6378    6372    6366     176    6381    6366    6372     173    6381    6366
    6360     177    6387    6381    6366     165    6393    6423    6444     179
    6393    6381    6387     165    6393    6381    6366     177    6399    6405
    6360     179    6399    6393    6381     177    6405    6399    6393     181
    6405    6360    6366     181    6408    6399    6405     181    6408    6399
    6393     177    6417    6420    6435     184    6417    6420    6438     184
    6417    6420    6441     184    6417    6408    6399     181    6420    6417
    6408     185    6423    6393    6399     181    6423    6393    6381     181
    6423    6444    6450     186    6423    6444    6486     181    6486    6492
    6495     185    6480    6474    6486     165    6474    6468    6498     165
    6474    6486    6492     181    6468    6474    6480     165    6468    6474
    6486     177    6462    6459    6465     156    6459    6453    6468     190
    6453    6459    6462     189    6453    6459    6465     189    6453    6468
    6474     177    6453    6468    6498     165    6450    6444    6486     181
    6450    6453    6459     188    6450    6453    6468     181    6444    6450
    6453     179    6444    6486    6474     177    6444    6486    6492     181
    6501    6495    6492     184    6504    6495    6501     168    6504    6495
    6492     184    6507    6495    6501     168    6507    6495    6504     168
    6507    6495    6492     184
%FLAG DIHEDRALS_INC_HYDROGEN                                                    
%FORMAT(10I8)                                                                   
      45      42      48      51       1      45      42     -48      51       2
      42      48      54      57       3      39      36      42      45       3
      39      36      42      48       3      36      42      48      51       2
      33      27      36      39      10      33      27      36      42      10
      30      27      36      39      10      30      27      36      42      10
      24      18      27      30      14      24      18      27      33      14
      24      18      27      36      15      21      18      27      30      14
      21      18      27      33      14      21      18      27      36      15
      18      27      36      39      10      36       0       9      15      10
      15       9      18      21      10      15       9      18      24      10
      15       9      18      27      10      36       0       9      12      10
      12       9      18      21      10      12       9      18      24      10
      12       9      18      27      10       9       0      36      39      10
       9      18      27      30      15       9      18      27      33      15
       6       0       9      12      10       6       0       9      15      10
       6       0       9      18      10       6       0      36      27      10
       6       0      36      39      10       6       0      36      42      10
       3       0       9      12      10       3       0       9      15      10
       3       0       9      18      10       3       0      36      27      10
       3       0      36      39      10       3       0      36      42      10
       0       9      18      21      10       0       9      18      24      10
       0      36      27      30      10       0      36      27      33      10
     111     108     114     117       1     111     108    -114     117       2
     108     114     120     123       3      93      87      96      99      10
      93      87      96     102      10      93      87      96     105      10
      90      87      96      99      10      90      87      96     102      10
      90      87      96     105      10      84      78      87      90      10
      84      78      87      93      10      84      78      87      96      10
      81      78      87      90      10      81      78      87      93      10
      81      78      87      96      10      78      87      96      99      10
      78      87      96     102      10      78      87      96     105      10
      75      69      78      81      14      75      69      78      84      14
      75      69      78      87      15      72      69      78      81      14
      72      69      78      84      14      72      69      78      87      15
      69      78      87      90      10      69      78      87      93      10
      66      60      54     108      10      66      60      69      72      14
      66      60      69      75      14      66      60      69      78      15
      63      60      54     108      10      63      60      69      72      14
      63      60      69      75      14      63      60      69      78      15
      60      69      78      81      15      60      69      78      84      15
      57      54      60      63      10      57      54      60      66      10
      57      54      60      69      10      57      54     108     111      19
      57      54    -108     111       3      57      54    -108     111      20
      57      54     108     114       3      54      60      69      72      15
      54      60      69      75      15      54     108     114     117       2
      51      48      54      57       3      51      48      54      60       3
      51      48      54     108       3      48      54      60      63      10
      48      54      60      66      10     183     180     186     189       1
     183     180    -186     189       2     180     186     192     195       3
     168     162     159     171      24     168     162    -159     171       6
     165     162     159     171      24     165     162    -159     171       6
     162     159     171     174      24     162     159    -171     174       6
     162     159     171     177      24     162     159    -171     177       6
     156     153     159     162      24     156     153    -159     162       6
     156     153     159     171      24     156     153    -159     171       6
     153     159     162     165      24     153     159    -162     165       6
     153     159     162     168      24     153     159    -162     168       6
     153     159     171     174      24     153     159    -171     174       6
     153     159     171     177      24     153     159    -171     177       6
     150     144     153     156      25     150     144     153     159      25
     147     144     153     156      25     147     144     153     159      25
     141     135     144     147      10     141     135     144     150      10
     141     135     144     153      10     138     135     144     147      10
     138     135     144     150      10     138     135     144     153      10
     135     144     153     156      25     132     126     120     180      10
     132     126     135     138      14     132     126     135     141      14
     132     126     135     144      15     129     126     120     180      10
     129     126     135     138      14     129     126     135     141      14
     129     126     135     144      15     126     135     144     147      10
     126     135     144     150      10     123     120     126     129      10
     123     120     126     132      10     123     120     126     135      10
     123     120     180     183      19     123     120    -180     183       3
     123     120    -180     183      20     123     120     180     186       3
     120     126     135     138      15     120     126     135     141      15
     120     180     186     189       2     117     114     120     123       3
     117     114     120     126       3     117     114     120     180       3
     114     120     126     129      10     114     120     126     132      10
     240     237     243     246       1     240     237    -243     246       2
     237     243     249     252       3     222     213     207     225      15
     219     213     207     225      15     216     213     207     225      15
     213     207     225     228      15     213     207     225     231      15
     213     207     225     234      15     210     207     213     216      14
     210     207     213     219      14     210     207     213     222      14
     210     207     225     228      14     210     207     225     231      14
     210     207     225     234      14     204     198     192     237      10
     204     198     207     210      14     204     198     207     213      15
     204     198     207     225      15     201     198     192     237      10
     201     198     207     210      14     201     198     207     213      15
     201     198     207     225      15     198     207     213     216      15
     198     207     213     219      15     198     207     213     222      15
     198     207     225     228      15     198     207     225     231      15
     198     207     225     234      15     195     192     198     201      10
     195     192     198     204      10     195     192     198     207      10
     195     192     237     240      19     195     192    -237     240       3
     195     192    -237     240      20     195     192     237     243       3
     192     198     207     210      15     192     237     243     246       2
     189     186     192     195       3     189     186     192     198       3
     189     186     192     237       3     186     192     198     201      10
     186     192     198     204      10     303     300     306     309       1
     303     300    -306     309       2     300     306     312     315       3
     291     288     294     297      37     285     282     279     288       7
     285     282    -279     288      38     285     282    -279     288      25
     285     282    -279     288      39     282     279     288     291      37
     279     288     294     297      37     276     273     279     282      37
     276     273     279     288      37     273     279     282     285       7
     273     279    -282     285      38     273     279    -282     285      25
     273     279    -282     285      39     273     279     288     291      37
     270     267     264     294      37     270     267     273     276      37
     270     267     273     279      37     267     264     294     297      37
     264     267     273     276      37     264     294     288     291      37
     261     255     249     300      10     261     255     264     267       3
     261     255     264     294       3     258     255     249     300      10
     258     255     264     267       3     258     255     264     294       3
     255     264     267     270      37     255     264     294     297      37
     252     249     255     258      10     252     249     255     261      10
     252     249     255     264      10     252     249     300     303      19
     252     249    -300     303       3     252     249    -300     303      20
     252     249     300     306       3     249     300     306     309       2
     246     243     249     252       3     246     243     249     255       3
     246     243     249     300       3     243     249     255     258      10
     243     249     255     261      10     336     333     339     342       1
     336     333    -339     342       2     333     339     345     348       3
     324     318     312     333      10     324     318     327     330      53
     321     318     312     333      10     321     318     327     330      53
     315     312     318     321      10     315     312     318     324      10
     315     312     318     327      10     315     312     333     336      19
     315     312    -333     336       3     315     312    -333     336      20
     315     312     333     339       3     312     318     327     330      54
     312     318    -327     330      55     312     318    -327     330      56
     312     318    -327     330      57     312     333     339     342       2
     309     306     312     315       3     309     306     312     318       3
     309     306     312     333       3     306     312     318     321      10
     306     312     318     324      10     402     399     405     408       1
     402     399    -405     408       2     399     405     411     414       3
     384     378     387     390      10     384     378     387     393      10
     384     378     387     396      10     381     378     387     390      10
     381     378     387     393      10     381     378     387     396      10
     375     369     378     381      10     375     369     378     384      10
     375     369     378     387      10     372     369     378     381      10
     372     369     378     384      10     372     369     378     387      10
     369     378     387     390      10     369     378     387     393      10
     369     378     387     396      10     366     360     369     372      14
     366     360     369     375      14     366     360     369     378      15
     363     360     369     372      14     363     360     369     375      14
     363     360     369     378      15     360     369     378     381      10
     360     369     378     384      10     357     351     345     399      10
     357     351     360     363      14     357     351     360     366      14
     357     351     360     369      15     354     351     345     399      10
     354     351     360     363      14     354     351     360     366      14
     354     351     360     369      15     351     360     369     372      15
     351     360     369     375      15     348     345     351     354      10
     348     345     351     357      10     348     345     351     360      10
     348     345     399     402      19     348     345    -399     402       3
     348     345    -399     402      20     348     345     399     405       3
     345     351     360     363      15     345     351     360     366      15
     345     399     405     408       2     342     339     345     348       3
     342     339     345     351       3     342     339     345     399       3
     339     345     351     354      10     339     345     351     357      10
     444     441     447     450       1     444     441    -447     450       2
     441     447     453     456       3     441     447     453     459       3
     429     426     432     435       1     429     426    -432     435       2
     429     426     432     438       1     429     426    -432     438       2
     423     417     411     441      10     423     417     426     429      19
     423     417    -426     429       3     423     417    -426     429      20
     423     417     426     432       3     420     417     411     441      10
     420     417     426     429      19     420     417    -426     429       3
     420     417    -426     429      20     420     417     426     432       3
     417     426     432     435       2     417     426     432     438       2
     414     411     417     420      10     414     411     417     423      10
     414     411     417     426      10     414     411     441     444      19
     414     411    -441     444       3     414     411    -441     444      20
     414     411     441     447       3     411     441     447     450       2
     408     405     411     414       3     408     405     411     417       3
     408     405     411     441       3     405     411     417     420      10
     405     411     417     423      10     465     462     468     471       1
     465     462    -468     471       2     462     468     474     477       3
     462     468     474     480       3     459     453     462     465      19
     459     453    -462     465       3     459     453    -462     465      20
     459     453     462     468       3     456     453     462     465      19
     456     453    -462     465       3     456     453    -462     465      20
     456     453     462     468       3     453     462     468     471       2
     450     447     453     456       3     450     447     453     459       3
     450     447     453     462       3     486     483     489     492       1
     486     483    -489     492       2     483     489     495     498       3
     480     474     483     486      19     480     474    -483     486       3
     480     474    -483     486      20     480     474     483     489       3
     477     474     483     486      19     477     474    -483     486       3
     477     474    -483     486      20     477     474     483     489       3
     474     483     489     492       2     471     468     474     477       3
     471     468     474     480       3     471     468     474     483       3
     546     543     549     552       1     546     543    -549     552       2
     543     549     555     558       3     534     531     537     540      37
     528     525     531     534      37     528     525     531     537      37
     525     531     537     540      37     522     519     525     528      37
     522     519     525     531      37     519     525     531     534      37
     516     513     510     537      37     516     513     519     522      37
     516     513     519     525      37     513     510     537     540      37
     513     519     525     528      37     510     513     519     522      37
     510     537     531     534      37     507     501     495     543      10
     507     501     510     513       3     507     501     510     537       3
     504     501     495     543      10     504     501     510     513       3
     504     501     510     537       3     501     510     513     516      37
     501     510     537     540      37     498     495     501     504      10
     498     495     501     507      10     498     495     501     510      10
     498     495     543     546      19     498     495    -543     546       3
     498     495    -543     546      20     498     495     543     549       3
     495     543     549     552       2     492     489     495     498       3
     492     489     495     501       3     492     489     495     543       3
     489     495     501     504      10     489     495     501     507      10
     606     603     609     612       1     606     603    -609     612       2
     603     609     615     618       3     594     591     597     600      37
     588     585     591     594      37     588     585     591     597      37
     585     591     597     600      37     582     579     585     588      37
     582     579     585     591      37     579     585     591     594      37
     576     573     570     597      37     576     573     579     582      37
     576     573     579     585      37     573     570     597     600      37
     573     579     585     588      37     570     573     579     582      37
     570     597     591     594      37     567     561     555     603      10
     567     561     570     573       3     567     561     570     597       3
     564     561     555     603      10     564     561     570     573       3
     564     561     570     597       3     561     570     573     576      37
     561     570     597     600      37     558     555     561     564      10
     558     555     561     567      10     558     555     561     570      10
     558     555     603     606      19     558     555    -603     606       3
     558     555    -603     606      20     558     555     603     609       3
     555     603     609     612       2     552     549     555     558       3
     552     549     555     561       3     552     549     555     603       3
     549     555     561     564      10     549     555     561     567      10
     663     660     666     669       1     663     660    -666     669       2
     660     666     672     675       3     645     636     630     648      15
     642     636     630     648      15     639     636     630     648      15
     636     630     648     651      15     636     630     648     654      15
     636     630     648     657      15     633     630     636     639      14
     633     630     636     642      14     633     630     636     645      14
     633     630     648     651      14     633     630     648     654      14
     633     630     648     657      14     627     621     615     660      10
     627     621     630     633      14     627     621     630     636      15
     627     621     630     648      15     624     621     615     660      10
     624     621     630     633      14     624     621     630     636      15
     624     621     630     648      15     621     630     636     639      15
     621     630     636     642      15     621     630     636     645      15
     621     630     648     651      15     621     630     648     654      15
     621     630     648     657      15     618     615     621     624      10
     618     615     621     627      10     618     615     621     630      10
     618     615     660     663      19     618     615    -660     663       3
     618     615    -660     663      20     618     615     660     666       3
     615     621     630     633      15     615     660     666     669       2
     612     609     615     618       3     612     609     615     621       3
     612     609     615     660       3     609     615     621     624      10
     609     615     621     627      10     735     732     738     741       1
     735     732    -738     741       2     732     738     744     747       3
     720     714     711     723      24     720     714    -711     723       6
     717     714     711     723      24     717     714    -711     723       6
     714     711     723     726      24     714     711    -723     726       6
     714     711     723     729      24     714     711    -723     729       6
     708     705     711     714      24     708     705    -711     714       6
     708     705     711     723      24     708     705    -711     723       6
     705     711     714     717      24     705     711    -714     717       6
     705     711     714     720      24     705     711    -714     720       6
     705     711     723     726      24     705     711    -723     726       6
     705     711     723     729      24     705     711    -723     729       6
     702     696     705     708      25     702     696     705     711      25
     699     696     705     708      25     699     696     705     711      25
     693     687     696     699      10     693     687     696     702      10
     693     687     696     705      10     690     687     696     699      10
     690     687     696     702      10     690     687     696     705      10
     687     696     705     708      25     684     678     672     732      10
     684     678     687     690      14     684     678     687     693      14
     684     678     687     696      15     681     678     672     732      10
     681     678     687     690      14     681     678     687     693      14
     681     678     687     696      15     678     687     696     699      10
     678     687     696     702      10     675     672     678     681      10
     675     672     678     684      10     675     672     678     687      10
     675     672     732     735      19     675     672    -732     735       3
     675     672    -732     735      20     675     672     732     738       3
     672     678     687     690      15     672     678     687     693      15
     672     732     738     741       2     669     666     672     675       3
     669     666     672     678       3     669     666     672     732       3
     666     672     678     681      10     666     672     678     684      10
     792     789     795     798       1     792     789    -795     798       2
     789     795     801     804       3     774     768     777     780      14
     774     768     777     783      14     774     768     777     786      14
     771     768     777     780      14     771     768     777     783      14
     771     768     777     786      14     765     756     750     768      15
     762     756     750     768      15     759     756     750     768      15
     756     750     768     771      15     756     750     768     774      15
     753     750     744     789      10     753     750     756     759      14
     753     750     756     762      14     753     750     756     765      14
     753     750     768     771      14     753     750     768     774      14
     753     750     768     777      15     750     768     777     780      15
     750     768     777     783      15     750     768     777     786      15
     747     744     750     753      10     747     744     750     756      10
     747     744     750     768      10     747     744     789     792      19
     747     744    -789     792       3     747     744    -789     792      20
     747     744     789     795       3     744     750     756     759      15
     744     750     756     762      15     744     750     756     765      15
     744     750     768     771      15     744     750     768     774      15
     744     789     795     798       2     741     738     744     747       3
     741     738     744     750       3     741     738     744     789       3
     738     744     750     753      10     840     846     849     852       3
     840     846     849     855       3     840     846     876     879       3
     831     828     834     837      94     825     822     828     831      95
     825     822     828     834      95     822     828     834     837      94
     819     816     834     837      96     819     822     828     831      95
     816     819     822     825     101     816     834     828     831      94
     813     807     801     840      10     813     807     816     819       3
     813     807     816     834       3     810     807     801     840      10
     810     807     816     819       3     810     807     816     834       3
     807     816     834     837      96     804     801     807     810      10
     804     801     807     813      10     804     801     807     816      10
     804     801     840     843      19     804     801    -840     843       3
     804     801    -840     843      20     804     801     840     846       3
     798     795     801     804       3     798     795     801     807       3
     798     795     801     840       3     795     801     807     810      10
     795     801     807     813      10     885     882     888     891       1
     885     882    -888     891       2     882     888     894     897       3
     879     876     882     885      19     879     876    -882     885       3
     879     876    -882     885      20     879     876     882     888       3
     876     882     888     891       2     873     867     876     879      10
     873     867     876     882      10     870     867     876     879      10
     870     867     876     882      10     864     858     867     870      14
     864     858     867     873      14     864     858     867     876      15
     861     858     867     870      14     861     858     867     873      14
     861     858     867     876      15     858     867     876     879      10
     855     849     846     876       3     855     849     858     861      10
     855     849     858     864      10     855     849     858     867      10
     852     849     846     876       3     852     849     858     861      10
     852     849     858     864      10     852     849     858     867      10
     849     846     876     879       3     849     858     867     870      15
     849     858     867     873      15     846     849     858     861      10
     846     849     858     864      10     846     876     867     870      10
     846     876     867     873      10     921     918     924     927       1
     921     918    -924     927       2     918     924     930     933       3
     918     924     930     936       3     906     900     894     918      10
     906     900     909     912       3     906     900     909     915       3
     903     900     894     918      10     903     900     909     912       3
     903     900     909     915       3     897     894     900     903      10
     897     894     900     906      10     897     894     900     909      10
     897     894     918     921      19     897     894    -918     921       3
     897     894    -918     921      20     897     894     918     924       3
     894     918     924     927       2     891     888     894     897       3
     891     888     894     900       3     891     888     894     918       3
     888     894     900     903      10     888     894     900     906      10
     942     939     945     948       1     942     939    -945     948       2
     939     945     951     954       3     936     930     939     942      19
     936     930    -939     942       3     936     930    -939     942      20
     936     930     939     945       3     933     930     939     942      19
     933     930    -939     942       3     933     930    -939     942      20
     933     930     939     945       3     930     939     945     948       2
     927     924     930     933       3     927     924     930     936       3
     927     924     930     939       3    1014    1011    1017    1020       1
    1014    1011   -1017    1020       2    1011    1017    1023    1026       3
     999     993     990    1002      24     999     993    -990    1002       6
     996     993     990    1002      24     996     993    -990    1002       6
     993     990    1002    1005      24     993     990   -1002    1005       6
     993     990    1002    1008      24     993     990   -1002    1008       6
     987     984     990     993      24     987     984    -990     993       6
     987     984     990    1002      24     987     984    -990    1002       6
     984     990     993     996      24     984     990    -993     996       6
     984     990     993     999      24     984     990    -993     999       6
     984     990    1002    1005      24     984     990   -1002    1005       6
     984     990    1002    1008      24     984     990   -1002    1008       6
     981     975     984     987      25     981     975     984     990      25
     978     975     984     987      25     978     975     984     990      25
     972     966     975     978      10     972     966     975     981      10
     972     966     975     984      10     969     966     975     978      10
     969     966     975     981      10     969     966     975     984      10
     966     975     984     987      25     963     957     951    1011      10
     963     957     966     969      14     963     957     966     972      14
     963     957     966     975      15     960     957     951    1011      10
     960     957     966     969      14     960     957     966     972      14
     960     957     966     975      15     957     966     975     978      10
     957     966     975     981      10     954     951     957     960      10
     954     951     957     963      10     954     951     957     966      10
     954     951    1011    1014      19     954     951   -1011    1014       3
     954     951   -1011    1014      20     954     951    1011    1017       3
     951     957     966     969      15     951     957     966     972      15
     951    1011    1017    1020       2     948     945     951     954       3
     948     945     951     957       3     948     945     951    1011       3
     945     951     957     960      10     945     951     957     963      10
    1062    1059    1065    1068       1    1062    1059   -1065    1068       2
    1059    1065    1071    1074       3    1044    1035    1029    1047      15
    1041    1035    1029    1047      15    1038    1035    1029    1047      15
    1035    1029    1047    1050      15    1035    1029    1047    1053      15
    1035    1029    1047    1056      15    1032    1029    1023    1059      10
    1032    1029    1035    1038      14    1032    1029    1035    1041      14
    1032    1029    1035    1044      14    1032    1029    1047    1050      14
    1032    1029    1047    1053      14    1032    1029    1047    1056      14
    1026    1023    1029    1032      10    1026    1023    1029    1035      10
    1026    1023    1029    1047      10    1026    1023    1059    1062      19
    1026    1023   -1059    1062       3    1026    1023   -1059    1062      20
    1026    1023    1059    1065       3    1023    1029    1035    1038      15
    1023    1029    1035    1041      15    1023    1029    1035    1044      15
    1023    1029    1047    1050      15    1023    1029    1047    1053      15
    1023    1029    1047    1056      15    1023    1059    1065    1068       2
    1020    1017    1023    1026       3    1020    1017    1023    1029       3
    1020    1017    1023    1059       3    1017    1023    1029    1032      10
    1098    1095    1101    1104       1    1098    1095   -1101    1104       2
    1095    1101    1107    1110       3    1095    1101    1107    1113       3
    1083    1077    1071    1095      10    1083    1077    1086    1089       3
    1083    1077    1086    1092       3    1080    1077    1071    1095      10
    1080    1077    1086    1089       3    1080    1077    1086    1092       3
    1074    1071    1077    1080      10    1074    1071    1077    1083      10
    1074    1071    1077    1086      10    1074    1071    1095    1098      19
    1074    1071   -1095    1098       3    1074    1071   -1095    1098      20
    1074    1071    1095    1101       3    1071    1095    1101    1104       2
    1068    1065    1071    1074       3    1068    1065    1071    1077       3
    1068    1065    1071    1095       3    1065    1071    1077    1080      10
    1065    1071    1077    1083      10    1119    1116    1122    1125       1
    1119    1116   -1122    1125       2    1116    1122    1128    1131       3
    1113    1107    1116    1119      19    1113    1107   -1116    1119       3
    1113    1107   -1116    1119      20    1113    1107    1116    1122       3
    1110    1107    1116    1119      19    1110    1107   -1116    1119       3
    1110    1107   -1116    1119      20    1110    1107    1116    1122       3
    1107    1116    1122    1125       2    1104    1101    1107    1110       3
    1104    1101    1107    1113       3    1104    1101    1107    1116       3
    1167    1164    1170    1173       1    1167    1164   -1170    1173       2
    1164    1170    1176    1179       3    1149    1140    1134    1152      15
    1146    1140    1134    1152      15    1143    1140    1134    1152      15
    1140    1134    1152    1155      15    1140    1134    1152    1158      15
    1140    1134    1152    1161      15    1137    1134    1128    1164      10
    1137    1134    1140    1143      14    1137    1134    1140    1146      14
    1137    1134    1140    1149      14    1137    1134    1152    1155      14
    1137    1134    1152    1158      14    1137    1134    1152    1161      14
    1131    1128    1134    1137      10    1131    1128    1134    1140      10
    1131    1128    1134    1152      10    1131    1128    1164    1167      19
    1131    1128   -1164    1167       3    1131    1128   -1164    1167      20
    1131    1128    1164    1170       3    1128    1134    1140    1143      15
    1128    1134    1140    1146      15    1128    1134    1140    1149      15
    1128    1134    1152    1155      15    1128    1134    1152    1158      15
    1128    1134    1152    1161      15    1128    1164    1170    1173       2
    1125    1122    1128    1131       3    1125    1122    1128    1134       3
    1125    1122    1128    1164       3    1122    1128    1134    1137      10
    1239    1236    1242    1245       1    1239    1236   -1242    1245       2
    1236    1242    1248    1251       3    1224    1218    1215    1227      24
    1224    1218   -1215    1227       6    1221    1218    1215    1227      24
    1221    1218   -1215    1227       6    1218    1215    1227    1230      24
    1218    1215   -1227    1230       6    1218    1215    1227    1233      24
    1218    1215   -1227    1233       6    1212    1209    1215    1218      24
    1212    1209   -1215    1218       6    1212    1209    1215    1227      24
    1212    1209   -1215    1227       6    1209    1215    1218    1221      24
    1209    1215   -1218    1221       6    1209    1215    1218    1224      24
    1209    1215   -1218    1224       6    1209    1215    1227    1230      24
    1209    1215   -1227    1230       6    1209    1215    1227    1233      24
    1209    1215   -1227    1233       6    1206    1200    1209    1212      25
    1206    1200    1209    1215      25    1203    1200    1209    1212      25
    1203    1200    1209    1215      25    1197    1191    1200    1203      10
    1197    1191    1200    1206      10    1197    1191    1200    1209      10
    1194    1191    1200    1203      10    1194    1191    1200    1206      10
    1194    1191    1200    1209      10    1191    1200    1209    1212      25
    1188    1182    1176    1236      10    1188    1182    1191    1194      14
    1188    1182    1191    1197      14    1188    1182    1191    1200      15
    1185    1182    1176    1236      10    1185    1182    1191    1194      14
    1185    1182    1191    1197      14    1185    1182    1191    1200      15
    1182    1191    1200    1203      10    1182    1191    1200    1206      10
    1179    1176    1182    1185      10    1179    1176    1182    1188      10
    1179    1176    1182    1191      10    1179    1176    1236    1239      19
    1179    1176   -1236    1239       3    1179    1176   -1236    1239      20
    1179    1176    1236    1242       3    1176    1182    1191    1194      15
    1176    1182    1191    1197      15    1176    1236    1242    1245       2
    1173    1170    1176    1179       3    1173    1170    1176    1182       3
    1173    1170    1176    1236       3    1170    1176    1182    1185      10
    1170    1176    1182    1188      10    1284    1281    1287    1290       1
    1284    1281   -1287    1290       2    1281    1287    1293    1296       3
    1269    1263    1272    1275       3    1269    1263    1272    1278       3
    1266    1263    1272    1275       3    1266    1263    1272    1278       3
    1260    1254    1248    1281      10    1260    1254    1263    1266      14
    1260    1254    1263    1269      14    1260    1254    1263    1272      10
    1257    1254    1248    1281      10    1257    1254    1263    1266      14
    1257    1254    1263    1269      14    1257    1254    1263    1272      10
    1251    1248    1254    1257      10    1251    1248    1254    1260      10
    1251    1248    1254    1263      10    1251    1248    1281    1284      19
    1251    1248   -1281    1284       3    1251    1248   -1281    1284      20
    1251    1248    1281    1287       3    1248    1254    1263    1266      15
    1248    1254    1263    1269      15    1248    1281    1287    1290       2
    1245    1242    1248    1251       3    1245    1242    1248    1254       3
    1245    1242    1248    1281       3    1242    1248    1254    1257      10
    1242    1248    1254    1260      10    1350    1347    1353    1356       1
    1350    1347   -1353    1356       2    1347    1353    1359    1362       3
    1332    1326    1335    1338      10    1332    1326    1335    1341      10
    1332    1326    1335    1344      10    1329    1326    1335    1338      10
    1329    1326    1335    1341      10    1329    1326    1335    1344      10
    1323    1317    1326    1329      10    1323    1317    1326    1332      10
    1323    1317    1326    1335      10    1320    1317    1326    1329      10
    1320    1317    1326    1332      10    1320    1317    1326    1335      10
    1317    1326    1335    1338      10    1317    1326    1335    1341      10
    1317    1326    1335    1344      10    1314    1308    1317    1320      14
    1314    1308    1317    1323      14    1314    1308    1317    1326      15
    1311    1308    1317    1320      14    1311    1308    1317    1323      14
    1311    1308    1317    1326      15    1308    1317    1326    1329      10
    1308    1317    1326    1332      10    1305    1299    1293    1347      10
    1305    1299    1308    1311      14    1305    1299    1308    1314      14
    1305    1299    1308    1317      15    1302    1299    1293    1347      10
    1302    1299    1308    1311      14    1302    1299    1308    1314      14
    1302    1299    1308    1317      15    1299    1308    1317    1320      15
    1299    1308    1317    1323      15    1296    1293    1299    1302      10
    1296    1293    1299    1305      10    1296    1293    1299    1308      10
    1296    1293    1347    1350      19    1296    1293   -1347    1350       3
    1296    1293   -1347    1350      20    1296    1293    1347    1353       3
    1293    1299    1308    1311      15    1293    1299    1308    1314      15
    1293    1347    1353    1356       2    1290    1287    1293    1296       3
    1290    1287    1293    1299       3    1290    1287    1293    1347       3
    1287    1293    1299    1302      10    1287    1293    1299    1305      10
    1383    1380    1386    1389       1    1383    1380   -1386    1389       2
    1380    1386    1392    1395       3    1371    1365    1359    1380      10
    1371    1365    1374    1377     133    1368    1365    1359    1380      10
    1368    1365    1374    1377     133    1362    1359    1365    1368      10
    1362    1359    1365    1371      10    1362    1359    1365    1374     134
    1362    1359   -1365    1374      25    1362    1359    1380    1383      19
    1362    1359   -1380    1383       3    1362    1359   -1380    1383      20
    1362    1359    1380    1386       3    1359    1365    1374    1377     135
    1359    1365   -1374    1377     136    1359    1365   -1374    1377     137
    1359    1365   -1374    1377     138    1359    1380    1386    1389       2
    1356    1353    1359    1362       3    1356    1353    1359    1365       3
    1356    1353    1359    1380       3    1353    1359    1365    1368      10
    1353    1359    1365    1371      10    1416    1422    1425    1428       3
    1416    1422    1425    1431       3    1416    1422    1452    1455       3
    1404    1398    1392    1416      10    1404    1398    1407    1410       3
    1404    1398    1407    1413       3    1401    1398    1392    1416      10
    1401    1398    1407    1410       3    1401    1398    1407    1413       3
    1395    1392    1398    1401      10    1395    1392    1398    1404      10
    1395    1392    1398    1407      10    1395    1392    1416    1419      19
    1395    1392   -1416    1419       3    1395    1392   -1416    1419      20
    1395    1392    1416    1422       3    1389    1386    1392    1395       3
    1389    1386    1392    1398       3    1389    1386    1392    1416       3
[truncated: 561,681 more chars]
