# Supplementary material for: Benchmarking Water Models in Molecular Dynamics of Protein–Glycosaminoglycan Complexes
Source: J Chem Inf Model. 2024 Feb 27;64(5):1691–703. doi: 10.1021/acs.jcim.4c00030 (PMC10934818; doi:10.1021/acs.jcim.4c00030)
Supplement: Supplementary file 2 — ci4c00030_si_002.zip [file ci4c00030_si_002.zip › users2/anilas/Water_project/manuscript/JCIM/igb7/4N8W/init.crd]

default_name
  3371
  16.7970000  72.0760000  -2.6710000  16.1050000  71.4880000  -2.2290000
  17.0370000  71.6780000  -3.5680000  16.5410000  73.0530000  -2.6830000
  18.0390000  72.0070000  -1.8680000  18.8660000  71.6350000  -2.4720000
  18.3900000  73.4230000  -1.3710000  19.3960000  73.4520000  -0.9530000
  18.3510000  74.0430000  -2.2670000  17.3990000  73.9530000  -0.3440000
  16.3140000  73.3280000  -0.2550000  17.6810000  74.9110000   0.4280000
  17.8070000  71.0010000  -0.7320000  16.8090000  70.3480000  -0.6920000
  18.7450000  70.8910000   0.1920000  19.5770000  71.4610000   0.1310000
  18.6160000  69.9880000   1.3050000  17.7570000  69.3290000   1.1760000
  19.8820000  69.1330000   1.3710000  19.7480000  68.2630000   0.7290000
  20.7210000  69.7260000   1.0080000  20.1380000  68.7160000   2.6650000
  20.9360000  68.1830000   2.6770000  18.4790000  70.8470000   2.5390000
  19.2690000  71.7620000   2.7350000  17.4980000  70.5200000   3.3950000
  16.8720000  69.7640000   3.1570000  17.3000000  71.2050000   4.6580000
  18.1440000  71.8580000   4.8780000  16.0410000  72.0470000   4.5900000
  15.1930000  71.3940000   4.3830000  15.8070000  72.7820000   5.9020000
  16.6540000  73.4360000   6.1090000  14.8980000  73.3790000   5.8280000
  15.7010000  72.0590000   6.7100000  16.1650000  73.0680000   3.4610000
  16.3030000  72.5480000   2.5130000  15.2580000  73.6710000   3.4150000
  17.0220000  73.7150000   3.6480000  17.1540000  70.1920000   5.7760000
  16.4200000  69.2150000   5.6420000  17.8570000  70.4410000   6.8860000
  18.4950000  71.2240000   6.9220000  17.7700000  69.5620000   8.0530000
  16.8020000  69.0610000   8.0720000  18.8600000  68.5090000   7.9930000
  18.8050000  67.9950000   7.0330000  19.8120000  69.0350000   8.0680000
  18.7510000  67.4770000   9.1360000  17.9920000  67.7110000  10.1140000
  19.4140000  66.4290000   9.0200000  17.8730000  70.3830000   9.3310000
  18.9470000  70.7360000   9.7810000  16.7420000  70.6650000   9.9180000
  15.8840000  70.3620000   9.4790000  16.6500000  71.5400000  11.1090000
  17.2840000  72.4160000  10.9680000  15.2240000  72.0050000  11.3340000
  14.5460000  71.1580000  11.2240000  15.1580000  72.3920000  12.3510000
  14.8380000  73.0880000  10.3580000  15.2860000  74.3860000  10.5300000
  15.9280000  74.5990000  11.3840000  14.9430000  75.3920000   9.6610000
  15.2860000  76.4120000   9.8340000  14.1670000  75.1060000   8.5660000
  13.8520000  76.1220000   7.6900000  14.2260000  76.9680000   7.9470000
  13.7100000  73.8140000   8.3590000  13.0880000  73.5760000   7.4960000
  14.0540000  72.8130000   9.2680000  13.6980000  71.7940000   9.1170000
  17.2370000  70.9710000  12.3700000  17.4150000  71.6950000  13.3900000
  17.5550000  69.6910000  12.3230000  17.2610000  69.1330000  11.5350000
  18.2560000  69.0260000  13.4200000  17.7260000  69.1990000  14.3570000
  18.3290000  67.5170000  13.1710000  18.8580000  67.3570000  12.2320000
  18.8950000  67.0690000  13.9870000  16.9690000  66.8780000  13.0950000
  16.4680000  67.0140000  14.0540000  16.3960000  67.3750000  12.3130000
  17.0700000  65.4020000  12.7840000  17.6910000  64.9060000  13.5300000
  16.0770000  64.9530000  12.7830000  17.6620000  65.2110000  11.4920000
  17.7780000  66.0290000  10.9110000  18.0660000  64.0590000  11.0330000
  17.9150000  62.9500000  11.7650000  17.4860000  63.0060000  12.6780000
  18.2310000  62.0620000  11.4020000  18.6170000  63.9990000   9.8240000
  18.7170000  64.8410000   9.2760000  18.9330000  63.1110000   9.4600000
  19.6570000  69.6320000  13.6110000  20.1450000  69.7270000  14.7140000
  20.2670000  69.9790000  12.4860000  19.7440000  69.8590000  11.6310000
  21.5960000  70.5120000  12.4010000  22.2380000  70.0030000  13.1200000
  22.1800000  70.3180000  11.0020000  21.5520000  70.8970000  10.3240000
  23.1810000  70.7480000  11.0250000  22.2570000  68.8880000  10.5190000
  22.7610000  68.2730000  11.2650000  21.2520000  68.5010000  10.3490000
  23.0530000  68.8490000   9.1990000  22.8530000  69.7720000   8.6560000
  24.1140000  68.7960000   9.4450000  22.6740000  67.6600000   8.3330000
  21.6030000  67.4930000   8.4510000  22.8880000  67.9240000   7.2970000
  23.4170000  66.4090000   8.6940000  23.2180000  66.1640000   9.6540000
  23.1240000  65.6570000   8.0870000  24.4090000  66.5630000   8.5850000
  21.6430000  72.0120000  12.6950000  22.7290000  72.5740000  12.8560000
  20.4480000  72.6480000  12.6570000  19.6390000  72.1260000  12.3500000
  20.2710000  74.0640000  13.0110000  21.2130000  74.5960000  12.8770000
  19.2260000  74.7060000  12.1350000  18.2650000  74.3070000  12.4610000
  19.2650000  75.7750000  12.3440000  19.3910000  74.4740000  10.6270000
  20.1590000  73.7190000  10.4580000  18.4460000  74.1300000  10.2070000
  19.7940000  75.7520000   9.9650000  19.2680000  76.5680000  10.4600000
  20.8680000  75.8780000  10.1000000  19.4670000  75.7640000   8.4870000
  18.4760000  75.3360000   8.3390000  19.4740000  76.7940000   8.1300000
  20.4550000  74.9800000   7.7370000  20.4480000  74.0260000   8.0670000
  20.2230000  74.9980000   6.7540000  21.3740000  75.3770000   7.8730000
  19.8500000  74.2340000  14.5040000  19.6470000  75.3260000  14.9730000
  19.7880000  73.1280000  15.2240000  19.9890000  72.2370000  14.7940000
  19.4340000  73.1490000  16.6400000  19.7780000  72.2140000  17.0830000
  19.9590000  73.9850000  17.1020000  17.9320000  73.3000000  16.8980000
  17.5220000  73.3060000  18.0860000  17.1280000  73.3190000  15.8410000
  17.5440000  73.1820000  14.9310000  15.6980000  73.5650000  15.9150000
  15.5130000  74.4090000  16.5790000  15.1070000  73.8860000  14.5390000
  15.5550000  73.2420000  13.7820000  14.0590000  73.6160000  14.6710000
  15.2030000  75.3260000  14.0950000  16.4160000  76.0240000  14.1520000
  17.2930000  75.5210000  14.5590000  16.5120000  77.3160000  13.7080000
  17.4650000  77.8440000  13.7570000  15.4010000  77.9430000  13.1760000
  15.4810000  79.2410000  12.7390000  16.3560000  79.6210000  12.8490000
  14.1910000  77.2930000  13.0930000  13.3060000  77.7960000  12.7040000
  14.1100000  75.9740000  13.5150000  13.1790000  75.4200000  13.3970000
  14.8420000  72.4150000  16.4970000  13.6170000  72.5800000  16.6500000
  15.4880000  71.3060000  16.8460000  16.4970000  71.2840000  16.8220000
  14.7830000  70.0890000  17.1890000  13.7240000  70.2580000  17.3830000
  14.9180000  69.0310000  16.0580000  15.9730000  68.7770000  15.9510000
  14.1120000  67.7560000  16.3680000  13.0570000  68.0090000  16.4750000
  14.2330000  67.0420000  15.5530000  14.4750000  67.3130000  17.2960000
  14.4930000  69.6360000  14.7260000  15.1290000  70.4910000  14.4950000
  14.5910000  68.8880000  13.9390000  13.4550000  69.9630000  14.7890000
  15.2300000  69.4600000  18.5240000  16.4100000  69.2010000  18.7160000
  14.2640000  69.1880000  19.3940000  13.3200000  69.4910000  19.2020000
  14.5310000  68.5120000  20.6630000  15.4890000  68.8180000  21.0840000
  13.4180000  68.7740000  21.7180000  13.6520000  68.1980000  22.6130000
  13.3170000  70.2190000  22.0690000  13.0820000  70.7950000  21.1740000
  12.5290000  70.3600000  22.8080000  14.2660000  70.5600000  22.4820000
  12.1760000  68.2650000  21.1900000  11.4720000  68.4160000  21.8250000
  14.6940000  67.0120000  20.4740000  14.4120000  66.4700000  19.3840000
  15.1130000  66.2970000  21.5580000  15.8750000  66.8440000  22.6860000
  15.1930000  67.2620000  23.4260000  16.5500000  67.6240000  22.3340000
  16.6170000  65.6260000  23.2000000  16.7660000  65.7210000  24.2760000
  17.5860000  65.5570000  22.7050000  15.7790000  64.4660000  22.8750000
  14.9640000  64.3120000  23.5820000  16.3660000  63.5510000  22.7920000
  15.2050000  64.8560000  21.4830000  15.9060000  64.6350000  20.6780000
  13.9050000  64.1310000  21.2310000  12.7990000  64.6950000  21.4400000
  13.9990000  62.8930000  20.7670000  14.9190000  62.4950000  20.6460000
  12.8810000  62.0950000  20.4570000  12.1310000  62.6410000  19.8840000
  13.2890000  60.8230000  19.6570000  14.0590000  60.2950000  20.2190000
  12.1370000  59.9260000  19.4390000  11.3660000  60.4530000  18.8770000
  12.4600000  59.0490000  18.8780000  11.7330000  59.6120000  20.4010000
  13.9330000  61.2250000  18.3250000  14.8210000  61.8270000  18.5170000
  14.2150000  60.3290000  17.7720000  13.2210000  61.8050000  17.7370000
  12.2450000  61.6500000  21.7620000  12.9130000  61.1780000  22.6770000
  10.9500000  61.8570000  21.8440000  10.4640000  62.3440000  21.1040000
  10.1930000  61.4590000  23.0200000  10.8740000  61.2380000  23.8410000
   9.2520000  62.5860000  23.4550000   8.4090000  62.5580000  22.7650000
   8.9100000  62.3240000  24.4560000   9.8350000  63.9610000  23.4730000
  10.1570000  64.1910000  22.4580000   9.0410000  64.6480000  23.7660000
  11.0150000  64.1120000  24.4270000  10.7600000  63.6510000  25.3810000
  11.8820000  63.6070000  24.0010000  11.3310000  65.5340000  24.6380000
  10.4090000  66.0060000  24.9780000  12.0720000  65.5680000  25.4370000
  11.8580000  66.2710000  23.4330000  11.1720000  66.2400000  22.6930000
  12.0430000  67.2330000  23.6810000  12.7130000  65.8340000  23.1180000
   9.4250000  60.1720000  22.7230000   9.3890000  59.6810000  21.6070000
   8.7800000  59.6520000  23.7570000   8.8590000  60.1110000  24.6530000
   7.9980000  58.4540000  23.6740000   7.8940000  58.1470000  22.6330000
   8.6750000  57.3410000  24.4410000   9.7410000  57.4250000  24.2280000
   8.5100000  57.4490000  25.5130000   8.2030000  55.9670000  24.0140000
   7.0310000  55.7540000  23.8120000   9.1130000  55.0390000  23.9390000
   8.8540000  54.1040000  23.6590000  10.0730000  55.2590000  24.1610000
   6.6320000  58.7330000  24.2350000   6.4810000  58.9700000  25.4720000
   5.6090000  58.6960000  23.3540000   5.8120000  58.5740000  22.3720000
   4.2220000  58.9010000  23.7520000   4.1550000  59.7750000  24.4000000
   3.3320000  59.1250000  22.5390000   2.3850000  59.5120000  22.9150000
   3.8200000  59.8870000  21.9310000   3.0760000  57.9030000  21.7000000
   4.0370000  57.4260000  21.5060000   2.4290000  57.2100000  22.2380000
   2.4230000  58.2420000  20.3660000   3.0710000  58.7600000  19.4760000
   1.1430000  57.9740000  20.2500000   0.6630000  58.1800000  19.3850000
   0.6440000  57.5630000  21.0260000   3.6260000  57.7930000  24.5790000
   2.6150000  57.9830000  25.2180000   4.2340000  56.6100000  24.4930000
   5.0620000  56.5040000  23.9250000   3.7330000  55.4450000  25.2050000
   4.4950000  54.6660000  25.2360000   3.4520000  55.7180000  26.2220000
   2.5250000  54.9180000  24.4890000   2.4910000  54.9480000  23.2640000
   1.5520000  54.4120000  25.2250000   1.6570000  54.4140000  26.2300000
   0.3530000  53.8030000  24.6550000   0.6050000  53.2820000  23.7310000
  -0.2520000  52.7880000  25.6430000  -0.5570000  53.3430000  26.5310000
  -1.1320000  52.3560000  25.1650000   0.6940000  51.6870000  26.0400000
   1.4780000  52.1230000  26.6590000   0.1610000  50.9270000  26.6120000
   1.3310000  51.0320000  24.8490000   0.6710000  50.7270000  23.8750000
   2.6350000  50.7920000  24.9450000   3.1220000  50.3530000  24.1770000
   3.1320000  51.0500000  25.7850000  -0.7040000  54.8500000  24.2810000
  -1.6300000  54.6130000  23.5620000  -0.5360000  56.0560000  24.8240000
   0.2540000  56.2430000  25.4250000  -1.4840000  57.1110000  24.5970000
  -2.4970000  56.7730000  24.8150000  -1.1540000  58.2530000  25.5070000
  -1.4500000  58.0040000  26.5260000  -0.0810000  58.4430000  25.4780000
  -1.9350000  59.7310000  25.1190000  -1.4510000  57.5760000  23.1070000
  -0.3750000  57.7910000  22.5160000  -2.6090000  57.7570000  22.5360000
  -3.4590000  57.5150000  23.0250000  -2.7190000  58.3070000  21.1910000
  -1.9460000  57.8590000  20.5670000  -3.7010000  58.0540000  20.7900000
  -2.5530000  59.8150000  21.1770000  -3.3940000  60.5390000  20.7080000
  -1.4060000  60.2610000  21.6660000  -0.7230000  59.5970000  22.0010000
  -1.1080000  61.6670000  21.7830000  -2.0040000  62.2620000  21.6060000
  -0.5960000  61.9590000  23.2090000  -0.2370000  62.9870000  23.2510000
  -1.4190000  61.8330000  23.9120000   0.4520000  61.0810000  23.5510000
   0.7570000  61.2780000  24.4400000  -0.0840000  62.1220000  20.7610000
   0.6160000  63.1510000  20.9770000   0.0240000  61.3690000  19.6710000
  -0.4960000  60.5050000  19.6160000   0.9410000  61.6930000  18.5890000
   1.9690000  61.6650000  18.9510000   0.7950000  60.6780000  17.4520000
   1.3610000  61.0120000  16.5820000   1.1650000  59.7050000  17.7740000
  -0.8680000  60.4100000  16.8840000  -0.5540000  59.5140000  15.9530000
   0.7370000  63.1300000  18.0980000   1.6930000  63.8080000  17.7040000
  -0.5050000  63.5290000  18.0300000  -1.2420000  62.8610000  18.2060000
  -0.8750000  64.8660000  17.6150000  -0.4390000  65.0730000  16.6380000
  -2.3700000  65.0210000  17.5180000  -2.6620000  66.0240000  17.2070000
  -2.6840000  64.3010000  16.7630000  -3.1350000  64.7190000  18.7280000
  -3.5980000  63.5000000  19.1260000  -3.4090000  62.6690000  18.4460000
  -4.2120000  63.5870000  20.3190000  -4.6330000  62.8150000  20.8160000
  -4.1800000  64.8840000  20.7490000  -4.7090000  65.4720000  21.8950000
  -5.2880000  64.8550000  22.5820000  -4.4660000  66.7930000  22.0830000
  -4.8160000  67.2740000  22.9960000  -3.7830000  67.5500000  21.1430000
  -3.6210000  68.6170000  21.2980000  -3.2870000  66.9790000  19.9830000
  -2.8000000  67.6280000  19.2550000  -3.4730000  65.6240000  19.7790000
  -0.2840000  65.9800000  18.5260000   0.0460000  67.0590000  18.0610000
  -0.2030000  65.6580000  19.8280000  -0.5610000  64.7700000  20.1500000
   0.3410000  66.5730000  20.8060000  -0.0900000  67.5590000  20.6320000
  -0.0340000  66.1100000  22.2670000   0.3980000  65.1280000  22.4600000
   0.3590000  66.8270000  22.9880000  -1.1180000  66.0550000  22.3640000
   1.8790000  66.7000000  20.6790000   2.4320000  67.7580000  20.8180000
   2.5610000  65.5940000  20.3740000   2.0970000  64.6970000  20.3480000
   4.0040000  65.6350000  20.1360000   4.4890000  66.2100000  20.9250000
   4.5910000  64.2300000  20.1270000   3.9450000  63.5930000  19.5230000
   5.6040000  64.2020000  19.7270000   4.6510000  63.6110000  21.4910000
   3.5670000  62.9110000  22.0160000   2.6630000  62.8200000  21.4140000
   3.6210000  62.3390000  23.2710000   2.7810000  61.7810000  23.6850000
   4.7840000  62.4890000  24.0090000   4.8530000  62.0220000  24.9910000
   5.8450000  63.2180000  23.5160000   6.7420000  63.3480000  24.1220000
   5.7740000  63.7810000  22.2630000   6.6110000  64.3650000  21.8790000
   4.3460000  66.3480000  18.8340000   5.2830000  67.1070000  18.7760000
   3.5700000  66.0470000  17.7960000   2.8980000  65.2940000  17.8380000
   3.7550000  66.7560000  16.5020000   4.7660000  66.5910000  16.1300000
   2.7560000  66.2310000  15.4580000   2.9520000  65.1750000  15.2720000
   1.7420000  66.3500000  15.8400000   2.8900000  66.9380000  14.2790000
   2.2630000  66.6040000  13.6330000   3.6390000  68.2610000  16.7250000
   4.4820000  69.0280000  16.2310000   2.5650000  68.6650000  17.4160000
   1.9060000  67.9750000  17.7480000   2.2580000  70.0620000  17.6250000
   2.2280000  70.5720000  16.6620000   0.9190000  70.2420000  18.3090000
   0.9120000  69.6520000  19.2260000   0.7900000  71.2960000  18.5550000
  -0.1690000  69.8090000  17.4450000  -1.0060000  69.9320000  17.8990000
   3.3580000  70.7880000  18.4060000   3.8280000  71.8380000  18.0230000
   3.7410000  70.1820000  19.5350000   3.2460000  69.3820000  19.9030000
   4.8280000  70.7710000  20.3490000   4.6620000  71.8270000  20.5630000
   5.0730000  70.0370000  21.6690000   5.9560000  70.4640000  22.1440000
   3.9200000  70.1630000  22.5750000   3.0360000  69.7360000  22.1010000
   4.1270000  69.6300000  23.5030000   3.7420000  71.2160000  22.7930000
   5.4410000  68.6010000  21.4100000   6.3490000  68.5610000  20.8080000
   5.6120000  68.0920000  22.3590000   4.6290000  68.1080000  20.8750000
   6.1160000  70.8940000  19.5420000   6.8640000  71.8230000  19.6890000
   6.3660000  69.9260000  18.6800000   5.6910000  69.1830000  18.5680000
   7.5810000  69.8820000  17.8770000   8.4440000  69.9090000  18.5420000
   7.5920000  68.9540000  17.3050000   7.6620000  71.0790000  16.8970000
   8.6800000  71.7860000  16.8480000   6.5590000  71.3160000  16.1760000
   5.7940000  70.6580000  16.1410000   6.4830000  72.5240000  15.3290000
   7.3310000  72.5040000  14.6440000   5.2170000  72.5460000  14.5240000
   4.3590000  72.5750000  15.1960000   5.2080000  73.4290000  13.8850000
   5.1630000  71.6500000  13.9060000   6.6230000  73.8050000  16.1870000
   7.3010000  74.7100000  15.7980000   6.0280000  73.8110000  17.3630000
   5.4520000  73.0220000  17.6190000   6.1320000  74.9210000  18.2990000
   5.8870000  75.8480000  17.7810000   5.1760000  74.7570000  19.4920000
   5.3840000  73.7320000  19.8000000   5.5400000  75.4460000  20.2540000
   3.6870000  74.9380000  19.3200000   3.3540000  74.3810000  18.4440000
   2.9630000  74.4240000  20.5520000   3.2950000  74.9810000  21.4280000
   1.8890000  74.5560000  20.4240000   3.1850000  73.3660000  20.6890000
   3.3260000  76.3670000  19.0640000   3.8190000  76.7090000  18.1540000
   2.2460000  76.4540000  18.9460000   3.6500000  76.9800000  19.9050000
   7.5320000  75.0990000  18.8520000   7.9940000  76.2420000  18.9960000
   8.1770000  74.0000000  19.2400000   7.6700000  73.1270000  19.2070000
   9.5040000  73.9880000  19.7410000   9.5600000  74.5680000  20.6620000
   9.9450000  72.5400000  20.0420000   9.4750000  71.8960000  19.2980000
  11.0280000  72.4990000  19.9250000   9.5610000  72.0550000  21.4600000
  10.2360000  72.5000000  22.1910000   8.5440000  72.4000000  21.6480000
   9.6110000  70.5730000  21.5770000  10.0690000  69.8680000  20.6320000
   9.1970000  70.0630000  22.6930000  10.4670000  74.6490000  18.7420000
  11.3660000  75.4080000  19.1410000  10.2600000  74.3440000  17.4530000
   9.4980000  73.7300000  17.2020000  11.0780000  74.8560000  16.4180000
  12.1160000  74.6860000  16.7060000  10.8550000  74.2900000  15.5130000
  10.8790000  76.3320000  16.1380000  11.8490000  77.0520000  15.8350000
   9.6530000  76.7890000  16.2230000   8.9040000  76.1440000  16.4300000
   9.3110000  78.2000000  15.9800000   9.8350000  78.5510000  15.0910000
   7.8110000  78.3790000  15.7650000   7.3050000  77.8900000  16.5970000
   7.6060000  79.4490000  15.7940000   7.3050000  77.8030000  14.4580000
   7.4240000  76.7220000  14.5320000   6.2550000  78.0420000  14.2900000
   8.1120000  78.3000000  13.2700000   8.8410000  77.5530000  12.6510000
   8.0260000  79.5670000  13.0070000   8.5400000  79.9540000  12.2290000
   7.4450000  80.1610000  13.5820000   9.7700000  79.0510000  17.1300000
  10.1600000  80.2030000  16.9160000   9.7260000  78.4990000  18.3560000
   9.3050000  77.5890000  18.4790000  10.2220000  79.2060000  19.5500000
   9.7420000  80.1810000  19.6310000   9.9090000  78.4070000  20.7990000
   8.8220000  78.4270000  20.8760000  10.2400000  77.3870000  20.6050000
  10.5190000  78.8990000  22.1040000  11.6000000  78.9750000  21.9870000
   9.9610000  80.2400000  22.4610000   8.8800000  80.1650000  22.5790000
  10.4050000  80.5820000  23.3960000  10.1910000  80.9520000  21.6690000
  10.2420000  77.9230000  23.2320000  10.6740000  76.9520000  22.9880000
  10.6880000  78.2960000  24.1540000   9.1650000  77.8180000  23.3660000
  11.7380000  79.4820000  19.4650000  12.2190000  80.5680000  19.7810000
  12.4820000  78.4730000  19.0100000  12.0830000  77.5590000  18.8510000
  13.9040000  78.6530000  18.7780000  14.3700000  79.0640000  19.6740000
  14.5770000  77.3280000  18.4430000  14.3110000  76.6080000  19.2170000
  14.1930000  76.9870000  17.4820000  16.1090000  77.4560000  18.3670000
  16.3540000  78.1960000  17.6050000  16.4730000  77.7990000  19.3360000
  16.7650000  76.1390000  18.0200000  16.1890000  75.3360000  18.4800000
  16.7500000  76.0220000  16.9360000  18.2220000  76.0790000  18.5230000
  18.3610000  76.8150000  19.3150000  18.4280000  75.0830000  18.9140000
  19.1250000  76.3650000  17.4380000  18.9350000  77.2880000  17.0760000
  20.0770000  76.3240000  17.7730000  18.9970000  75.6830000  16.7040000
  14.1650000  79.6460000  17.6600000  15.1390000  80.3770000  17.6950000
  13.2640000  79.6770000  16.6810000  12.4780000  79.0430000  16.6940000
  13.4010000  80.5890000  15.5450000  14.3880000  80.4610000  15.1010000
  12.3560000  80.3260000  14.4840000  12.2230000  79.2470000  14.4090000
  11.4240000  80.7840000  14.8150000  12.7340000  80.8770000  13.1440000
  12.8240000  81.9600000  13.2310000  13.6980000  80.4550000  12.8590000
  11.6980000  80.5380000  12.0810000  11.6000000  79.4550000  12.0040000
  10.7380000  80.9700000  12.3620000  12.1350000  81.1030000  10.7390000
  12.3560000  82.1630000  10.8630000  13.0350000  80.5790000  10.4180000
  11.0720000  80.9360000   9.7130000  10.2380000  81.4210000  10.0100000
  11.3890000  81.3190000   8.8340000  10.8670000  79.9540000   9.5970000
  13.2880000  82.0260000  16.0430000  14.0130000  82.9000000  15.5920000
  12.3650000  82.2490000  16.9830000  11.8520000  81.4760000  17.3830000
  12.0240000  83.6070000  17.4160000  12.1790000  84.3140000  16.6010000
  10.5390000  83.6570000  17.8360000   9.9900000  83.0480000  17.1180000
  10.4780000  83.1980000  18.8230000   9.9300000  85.0540000  17.8870000
   8.9480000  84.9680000  18.3520000  10.5750000  85.6710000  18.5130000
   9.7860000  85.7050000  16.5010000  10.7820000  86.0130000  16.1820000
   9.4070000  84.9420000  15.8210000   8.8480000  86.9150000  16.4840000
   8.7200000  87.2030000  15.4410000   7.8920000  86.5810000  16.8880000
   9.3380000  88.0920000  17.2700000  10.2230000  88.4020000  16.8960000
   8.6650000  88.8420000  17.2070000   9.4560000  87.8260000  18.2370000
  12.9170000  84.0740000  18.5540000  13.3190000  85.2210000  18.6040000
  13.2320000  83.1610000  19.4460000  12.9360000  82.2070000  19.3000000
  13.9570000  83.4770000  20.6590000  13.9650000  84.5520000  20.8410000
  13.3080000  82.7760000  21.8710000  13.8900000  82.9990000  22.7660000
  11.8710000  83.2690000  22.0610000  11.2890000  83.0460000  21.1670000
  11.4240000  82.7670000  22.9190000  11.8750000  84.3450000  22.2320000
  13.3220000  81.3460000  21.6680000  12.9180000  80.9120000  22.4230000
  15.4050000  83.0990000  20.6280000  16.2350000  83.7570000  21.2580000
  15.7320000  82.0180000  19.9320000  15.0400000  81.5310000  19.3800000
  17.0890000  81.5040000  19.9430000  17.2850000  81.0750000  18.9600000
  17.7570000  82.3490000  20.1100000  17.3510000  80.4500000  21.0020000
  18.4620000  79.9530000  21.1290000  16.3150000  80.0870000  21.7400000
  15.4280000  80.5590000  21.6370000  16.4390000  79.0630000  22.7790000
  17.4700000  78.7100000  22.8130000  16.0640000  79.6080000  24.1580000
  16.1890000  78.7920000  24.8700000  16.7700000  80.4050000  24.3910000
  14.6500000  80.1450000  24.2480000  14.5430000  80.9170000  23.4860000
  13.9710000  79.3210000  24.0280000  14.3150000  80.7260000  25.6040000
  14.3810000  79.9540000  26.3700000  15.0020000  81.5370000  25.8460000
  12.8860000  81.2690000  25.5490000  12.8650000  82.1450000  24.9010000
  12.2310000  80.5000000  25.1400000  12.4170000  81.6480000  26.9110000
  13.0240000  82.3610000  27.2900000  11.4730000  82.0040000  26.8550000
  12.4360000  80.8360000  27.5120000  15.6070000  77.8260000  22.4610000
  14.5330000  77.9090000  21.8280000  16.1180000  76.6740000  22.9050000
  16.9650000  76.6730000  23.4550000  15.4960000  75.4060000  22.6040000
  14.6630000  75.5550000  21.9170000  16.5170000  74.4530000  21.9430000
  16.8250000  74.9600000  21.0290000  17.3690000  74.3750000  22.6190000
  16.0030000  73.0410000  21.5990000  15.5620000  72.6060000  22.4960000
  14.9810000  73.0800000  20.5120000  15.4210000  73.5150000  19.6140000
  14.6410000  72.0670000  20.2960000  14.1340000  73.6870000  20.8310000
  17.1460000  72.1510000  21.1680000  17.8730000  72.0750000  21.9770000
  16.7640000  71.1580000  20.9290000  17.6260000  72.5770000  20.2870000
  14.9600000  74.7580000  23.8540000  15.7210000  74.4380000  24.7470000
  13.6570000  74.5340000  23.9100000  13.0600000  74.6890000  23.1110000
  13.0420000  74.0630000  25.1580000  13.8000000  73.6180000  25.8020000
  12.3940000  75.2360000  25.9020000  13.1500000  76.0200000  25.9430000
  11.5650000  75.5630000  25.2750000  11.8770000  74.9450000  27.3280000
  10.9940000  74.3090000  27.2610000  12.9300000  74.2530000  28.1410000
  13.8130000  74.8880000  28.2090000  12.5460000  74.0570000  29.1420000
  13.1970000  73.3100000  27.6640000  11.5220000  76.2680000  27.9820000
  10.7490000  76.7670000  27.3980000  11.1540000  76.0870000  28.9920000
  12.4080000  76.9010000  28.0270000  11.9670000  72.9950000  24.8610000
  11.1690000  73.1480000  23.9470000  11.9720000  71.9300000  25.6490000
  12.7360000  71.8040000  26.2980000  10.9580000  70.9240000  25.5930000
  10.8450000  70.5770000  24.5660000  11.3230000  69.7250000  26.4790000
  11.8000000  70.1220000  27.3750000  10.4220000  69.1790000  26.7590000
  12.2770000  68.7700000  25.8090000  12.4310000  68.7820000  24.5990000
  12.8880000  67.9190000  26.5850000  13.5390000  67.2560000  26.1890000
  12.7080000  67.9270000  27.5790000   9.6030000  71.4450000  26.0190000
   9.4210000  71.7750000  27.1940000   8.6820000  71.5010000  25.0900000
   8.9340000  71.2880000  24.1360000   7.3010000  71.9390000  25.3670000
   7.3050000  72.6120000  26.2250000   6.6960000  72.6610000  24.1920000
   6.7900000  71.9240000  23.3950000   5.6410000  72.8750000  24.3660000
   7.4040000  73.9260000  23.7910000   8.4370000  73.6790000  23.5450000
   6.7460000  74.5800000  22.6010000   5.7130000  74.8280000  22.8470000
   7.2860000  75.4910000  22.3410000   6.7630000  73.8940000  21.7540000
   7.5280000  74.8900000  24.9730000   8.0950000  74.4140000  25.7730000
   8.0440000  75.7950000  24.6520000   6.5340000  75.1490000  25.3370000
   6.4400000  70.7120000  25.7720000   6.8970000  69.6000000  25.7280000
   5.2050000  70.9870000  26.1720000   4.7670000  71.8570000  25.9050000
   4.4840000  70.0990000  27.0710000   5.1140000  69.2680000  27.3890000
   4.0730000  70.9180000  28.3240000   4.8870000  71.5990000  28.5740000
   3.1790000  71.4940000  28.0830000   3.8130000  70.0940000  29.4040000
   3.5620000  70.6280000  30.1610000   3.2710000  69.4160000  26.4300000
   2.1680000  70.0170000  26.3720000   3.4750000  68.1950000  25.8610000
   4.7450000  67.4610000  25.7150000   5.3320000  67.5560000  26.6280000
   5.3110000  67.8670000  24.8760000   4.2830000  66.0460000  25.4670000
   4.1440000  65.5290000  26.4170000   5.0230000  65.5140000  24.8690000
   2.9820000  66.1800000  24.7180000   2.3200000  65.3520000  24.9730000
   3.1340000  66.2040000  23.6390000   2.3700000  67.4950000  25.1860000
   2.0450000  68.1240000  24.3570000   1.1910000  67.2030000  26.0900000
   0.0730000  67.2530000  25.6670000   1.5120000  66.9080000  27.3480000
   2.4790000  66.7750000  27.6070000   0.4890000  66.6730000  28.3560000
  -0.1670000  65.8630000  28.0380000   1.1400000  66.2820000  29.6900000
   1.9340000  65.5680000  29.4680000   1.5740000  67.1860000  30.1180000
   0.1820000  65.6750000  30.6710000   0.6710000  65.5440000  31.6370000
  -0.6730000  66.3420000  30.7840000  -0.3150000  64.3290000  30.1950000
   0.4840000  63.4460000  29.9050000  -1.6190000  64.1620000  30.1280000
  -1.9970000  63.2790000  29.8150000  -2.2360000  64.9180000  30.3900000
  -0.4520000  67.8430000  28.5520000  -1.6240000  67.6390000  28.8960000
   0.0460000  69.0490000  28.3190000   1.0310000  69.1440000  28.1150000
  -0.7690000  70.2650000  28.3900000  -1.2480000  70.3150000  29.3680000
   0.0590000  71.5170000  28.1930000   0.8220000  71.4820000  28.9700000
   0.5380000  71.5230000  27.2140000  -0.7300000  72.7900000  28.3510000
  -1.9350000  72.8180000  28.2620000  -0.0360000  73.8610000  28.5120000
  -0.5030000  74.7500000  28.6240000   0.9730000  73.8080000  28.5260000
  -1.8590000  70.1930000  27.3400000  -3.0220000  70.4470000  27.6280000
  -1.4540000  69.8250000  26.1270000  -0.4730000  69.6640000  25.9480000
  -2.3880000  69.7260000  25.0070000  -3.0000000  70.6260000  24.9420000
  -1.6100000  69.5760000  23.7170000  -1.1490000  68.5970000  23.8510000
  -2.3080000  69.5370000  22.8800000  -0.5240000  70.6160000  23.4280000
   0.2150000  70.5900000  24.2290000   0.1570000  70.3190000  22.1010000
  -0.5810000  70.3460000  21.2990000   0.9260000  71.0680000  21.9110000
   0.6150000  69.3310000  22.1400000  -1.1150000  71.9880000  23.4840000
  -1.5300000  72.1650000  24.4760000  -0.3400000  72.7270000  23.2780000
  -1.9060000  72.0740000  22.7390000  -3.3830000  68.5880000  25.1830000
  -4.5900000  68.7660000  24.9770000  -2.8610000  67.4050000  25.5220000
  -1.8560000  67.3100000  25.5610000  -3.6680000  66.2360000  25.7620000
  -4.1880000  65.9540000  24.8460000  -2.8300000  65.0380000  26.2400000
  -2.1390000  65.3850000  27.0080000  -3.7080000  63.9340000  26.8090000
  -4.3990000  63.5860000  26.0410000  -3.0820000  63.1040000  27.1370000
  -4.2730000  64.3190000  27.6580000  -2.0040000  64.4610000  25.0710000
  -1.3360000  65.2300000  24.6830000  -1.4160000  63.6140000  25.4240000
  -2.6760000  64.1310000  24.2790000  -4.7660000  66.5510000  26.7680000
  -5.9590000  66.2460000  26.5420000  -4.3540000  67.1100000  27.9000000
  -3.3820000  67.3370000  28.0560000  -5.3320000  67.3830000  29.0000000
  -5.9490000  66.5020000  29.1810000  -4.5960000  67.7210000  30.2640000
  -3.9100000  68.5420000  30.0550000  -5.3390000  68.0460000  30.9920000
  -3.8220000  66.5480000  30.8230000  -4.0800000  65.3950000  30.4160000
  -2.9440000  66.7990000  31.6620000  -6.3200000  68.5230000  28.7070000
  -7.4160000  68.5090000  29.1940000  -5.9020000  69.5160000  27.9260000
  -5.0530000  69.4240000  27.3870000  -6.6180000  70.8000000  27.8840000
  -7.4670000  70.7790000  28.5670000  -5.6990000  71.9070000  28.2970000
  -4.9510000  72.0680000  27.5200000  -6.2740000  72.8220000  28.4430000
  -4.9960000  71.6920000  29.8650000  -7.2750000  71.2110000  26.5460000
  -8.1180000  72.0420000  26.5400000  -6.8960000  70.5600000  25.4380000
  -6.1230000  69.9110000  25.4690000  -7.5400000  70.8190000  24.1370000
  -7.8540000  71.8590000  24.0490000  -6.6040000  70.4910000  22.9740000
  -6.3770000  69.4250000  23.0000000  -7.2300000  70.8340000  21.6640000
  -7.4570000  71.9000000  21.6370000  -6.5400000  70.5890000  20.8560000
  -8.1510000  70.2640000  21.5400000  -5.3040000  71.2120000  23.1250000
  -4.8270000  70.9100000  24.0570000  -4.6520000  70.9650000  22.2870000
  -5.4840000  72.2870000  23.1410000  -8.8530000  69.9980000  24.0510000
  -8.8490000  68.8220000  23.6880000  -9.9460000  70.6180000  24.5020000
  -9.8550000  71.5810000  24.7920000 -11.2720000  70.0070000  24.5380000
 -11.2360000  69.0790000  25.1090000 -12.2910000  70.9610000  25.2080000
 -12.5040000  71.7810000  24.5220000 -13.2090000  70.4070000  25.4070000
 -11.7780000  71.4850000  26.4310000 -12.4280000  72.0720000  26.8250000
 -11.7120000  69.8060000  23.0910000 -12.5380000  68.9690000  22.7890000
 -11.1300000  70.6690000  22.2040000 -10.5140000  71.3910000  22.5490000
 -11.3600000  70.6000000  20.8450000 -12.4090000  70.7660000  20.6020000
 -10.5230000  71.7260000  20.2090000  -9.5020000  71.6080000  20.5730000
 -10.5440000  71.5680000  19.1310000 -11.0080000  73.1120000  20.5210000
 -12.0350000  73.1360000  20.1560000 -11.0050000  73.2380000  21.6040000
 -10.1830000  74.2840000  19.8520000  -9.0780000  74.1110000  19.2810000
 -10.6910000  75.4820000  19.9580000 -10.9560000  69.2390000  20.2570000
 -11.1930000  69.0220000  19.0700000 -10.3110000  68.3780000  21.0930000
 -10.2620000  68.6440000  22.0660000  -9.6750000  67.0940000  20.6770000
 -10.0030000  66.8140000  19.6760000  -8.1550000  67.2660000  20.6630000
  -7.8810000  67.9450000  21.4700000  -7.6860000  66.2960000  20.8300000
  -7.6400000  67.8350000  19.3550000  -8.3710000  68.0160000  18.4170000
  -6.3490000  68.1040000  19.3170000  -5.9400000  68.4850000  18.4760000
  -5.7750000  67.9270000  20.1290000 -10.0440000  65.9850000  21.6320000
 -10.7580000  66.2270000  22.6160000  -9.5710000  64.7720000  21.3690000
  -9.0010000  64.6550000  20.5430000  -9.9090000  63.5760000  22.1600000
 -10.6410000  63.8140000  22.9320000 -10.5170000  62.5300000  21.2120000
 -11.2140000  63.0850000  20.5840000  -9.7340000  62.0970000  20.5900000
 -11.2740000  61.4010000  21.9470000 -12.1270000  61.6830000  22.7330000
 -10.9900000  60.1940000  21.7900000  -8.7750000  62.9620000  22.9610000
  -8.7650000  61.7580000  23.1850000  -7.8260000  63.7740000  23.4300000
  -7.8140000  64.7510000  23.1740000  -6.7860000  63.2820000  24.3190000
  -6.1200000  64.1110000  24.5570000  -7.2600000  62.9230000  25.2330000
  -5.9760000  62.1590000  23.7110000  -5.4750000  62.2660000  22.5810000
  -5.8300000  61.0850000  24.4740000  -6.2260000  61.0660000  25.4030000
  -5.1060000  59.9110000  24.0090000  -4.2050000  60.2190000  23.4790000
  -4.6990000  59.0260000  25.1940000  -5.5850000  58.7600000  25.7710000
  -4.2220000  58.1190000  24.8240000  -3.5420000  59.7570000  26.3000000
  -5.9300000  59.0490000  23.0660000  -5.4980000  57.9580000  22.7350000
  -7.1110000  59.5440000  22.6680000  -7.4540000  60.3810000  23.1180000
  -7.9210000  58.9420000  21.6270000  -7.6350000  57.8930000  21.5530000
  -8.9630000  59.0130000  21.9380000  -7.7670000  59.5930000  20.2660000
  -8.3730000  59.1710000  19.3230000  -6.9370000  60.6430000  20.1990000
  -6.5240000  60.9690000  21.0610000  -6.5980000  61.3350000  18.9690000
  -5.5400000  61.1690000  18.7680000  -7.1920000  60.9040000  18.1630000
  -6.8570000  62.8080000  19.0320000  -7.2830000  63.3580000  20.0720000
  -6.6040000  63.4900000  17.9080000  -6.2310000  63.0030000  17.1060000
  -6.8470000  64.9200000  17.7950000  -7.9220000  65.0750000  17.7000000
  -6.4910000  65.3980000  18.7070000  -6.1470000  65.5510000  16.5990000
  -5.2840000  64.9140000  15.9370000  -6.4670000  66.7980000  16.3440000
  -7.2380000  67.2350000  16.8290000  -5.7970000  67.5500000  15.2950000
  -5.2120000  66.8780000  14.6670000  -6.8240000  68.2530000  14.4270000
  -7.3860000  68.9180000  15.0820000  -6.2880000  68.8440000  13.6840000
  -7.7630000  67.3250000  13.7390000  -7.3920000  66.7080000  12.5360000
  -6.4120000  66.9170000  12.1070000  -8.2530000  65.8450000  11.8970000
  -7.9580000  65.3610000  10.9660000  -9.5080000  65.6160000  12.4270000
 -10.3580000  64.7880000  11.8110000  -9.9950000  64.4060000  11.0090000
  -9.8970000  66.2130000  13.6120000 -10.8830000  66.0150000  14.0320000
  -9.0280000  67.0640000  14.2640000  -9.3280000  67.5390000  15.1980000
  -4.7600000  68.5460000  15.8180000  -4.9210000  69.1510000  16.9280000
  -3.7400000  68.7430000  14.9950000  -3.7180000  68.1620000  14.1690000
  -2.6550000  69.6910000  15.2010000  -2.1430000  69.4910000  16.1420000
  -1.6550000  69.5460000  14.0640000  -2.1660000  69.7500000  13.1230000
  -0.8570000  70.2740000  14.2080000  -1.0510000  68.1170000  14.0250000
  -0.4980000  67.9540000  14.9500000  -1.8700000  67.4010000  13.9610000
   0.0490000  67.8790000  12.6310000  -1.1530000  67.8540000  11.3850000
  -1.6970000  68.7990000  11.3850000  -0.6710000  67.7130000  10.4170000
  -1.8490000  67.0350000  11.5670000  -3.1380000  71.1310000  15.2670000
  -2.7120000  71.9150000  16.1140000  -4.0090000  71.4700000  14.3150000
  -4.2870000  70.7800000  13.6320000  -4.6020000  72.8040000  14.2340000
  -3.8270000  73.5380000  14.0120000  -5.6600000  72.8750000  13.1510000
  -6.1440000  73.8510000  13.1730000  -5.0070000  72.6710000  11.8160000
  -4.5230000  71.6950000  11.7930000  -5.7610000  72.7210000  11.0310000
  -4.2620000  73.4490000  11.6530000  -6.6050000  71.8620000  13.4110000
  -7.2900000  71.8830000  12.7390000  -5.3130000  73.2400000  15.5320000
  -5.1630000  74.3620000  15.9460000  -6.0960000  72.3290000  16.0990000
  -6.2100000  71.4280000  15.6580000  -6.8460000  72.6010000  17.3240000
  -7.3950000  73.5350000  17.2030000  -7.8520000  71.4750000  17.6540000
  -7.3840000  70.4910000  17.6680000  -8.2220000  71.7150000  18.6510000
  -9.0260000  71.4390000  16.6980000  -9.2430000  72.4160000  15.8830000
  -9.7150000  70.3560000  16.6860000 -10.5100000  70.2740000  16.0690000
  -9.4590000  69.5910000  17.2940000  -5.8710000  72.7860000  18.4810000
  -6.1750000  73.5320000  19.4170000  -4.7280000  72.1050000  18.3920000
  -4.6520000  71.4040000  17.6690000  -3.6220000  72.2650000  19.3100000
  -3.9770000  72.1110000  20.3290000  -2.5890000  71.2590000  19.0150000
  -2.2170000  71.4060000  18.0010000  -1.7660000  71.3650000  19.7220000
  -3.0180000  70.2610000  19.1040000  -3.0530000  73.6730000  19.2440000
  -2.9020000  74.3180000  20.2200000  -2.7890000  74.1370000  18.0110000
  -2.9500000  73.5290000  17.2210000  -2.2250000  75.4520000  17.7640000
  -1.3400000  75.5780000  18.3880000  -1.8170000  75.6550000  16.2750000
  -2.6740000  75.5190000  15.6160000  -1.4180000  76.6610000  16.1480000
  -0.7570000  74.7110000  15.8000000   0.3500000  74.4350000  16.5900000
   0.4320000  74.8950000  17.5750000   1.3220000  73.6040000  16.1490000
   2.1880000  73.4250000  16.7860000   1.2340000  72.9980000  14.9390000
   2.0230000  72.3360000  14.5840000   0.1220000  73.2310000  14.1530000
   0.0240000  72.7400000  13.1850000  -0.8580000  74.0800000  14.5920000
  -1.7380000  74.2620000  13.9750000  -3.2360000  76.5160000  18.1910000
  -2.8840000  77.4670000  18.8360000  -4.5070000  76.2890000  17.8020000
  -4.6950000  75.5070000  17.1910000  -5.6010000  77.1540000  18.1600000
  -5.3920000  78.1660000  17.8120000  -6.8910000  76.6880000  17.5380000
  -6.7060000  76.5570000  16.4720000  -7.1350000  75.7240000  17.9850000
  -8.0490000  77.6440000  17.7360000  -8.1590000  77.6920000  18.8190000
  -7.8140000  78.6360000  17.3510000  -9.3460000  77.1960000  17.1440000
  -9.5300000  76.0040000  16.7730000 -10.2280000  78.1320000  16.9450000
 -11.1270000  77.8990000  16.5470000 -10.0100000  79.0870000  17.1890000
  -5.7610000  77.2680000  19.6910000  -6.0460000  78.3450000  20.1940000
  -5.6260000  76.1650000  20.3910000  -5.4360000  75.2830000  19.9370000
  -5.7240000  76.1880000  21.8710000  -6.7090000  76.5450000  22.1720000
  -5.5200000  74.7910000  22.4350000  -6.4650000  74.2630000  22.3100000
  -4.7450000  74.2900000  21.8550000  -5.1230000  74.7920000  23.9360000
  -6.0650000  75.0540000  24.8900000  -7.0870000  75.2680000  24.5780000
  -5.7390000  75.0510000  26.2290000  -6.5020000  75.2670000  26.9760000
  -4.4490000  74.8270000  26.6160000  -4.1160000  74.7780000  27.9660000
  -4.8700000  74.9150000  28.5440000  -3.4810000  74.5980000  25.6660000
  -2.4430000  74.4480000  25.9630000  -3.8280000  74.5590000  24.3350000
  -3.0720000  74.3410000  23.5810000  -4.6240000  77.1020000  22.4340000
  -4.9120000  77.8840000  23.3520000  -3.4000000  77.0160000  21.8940000
  -3.2200000  76.4050000  21.1100000  -2.2760000  77.7210000  22.4910000
  -2.2620000  77.5780000  23.5720000  -0.9330000  77.2780000  21.9240000
  -0.9180000  77.4770000  20.8520000   0.1940000  78.0260000  22.5900000
   0.1790000  77.8270000  23.6620000   1.1460000  77.6970000  22.1730000
   0.0730000  79.0950000  22.4180000  -0.7400000  75.7550000  22.0950000
  -1.5350000  75.2260000  21.5690000   0.2260000  75.4620000  21.6830000
  -0.7750000  75.5010000  23.1540000  -2.4550000  79.2300000  22.3500000
  -2.1480000  79.9980000  23.2620000  -2.9630000  79.6300000  21.1870000
  -3.1360000  78.9530000  20.4580000  -3.2410000  80.9960000  20.9170000
  -2.3350000  81.5890000  21.0430000  -3.7450000  81.1690000  19.4740000
  -2.9290000  80.8660000  18.8180000  -4.5840000  80.4840000  19.3500000
  -4.1780000  82.5560000  19.1230000  -4.9020000  82.9020000  19.8600000
  -3.3010000  83.2020000  19.1450000  -4.8010000  82.6410000  17.7640000
  -5.1470000  81.6400000  17.1640000  -4.9630000  83.8640000  17.2630000
  -5.3780000  83.9810000  16.3500000  -4.6700000  84.6690000  17.7980000
  -4.2980000  81.5250000  21.9190000  -4.0440000  82.4830000  22.6260000
  -5.4750000  80.8980000  21.8770000  -5.6180000  80.1380000  21.2270000
  -6.6010000  81.3070000  22.7300000  -6.8830000  82.3310000  22.4830000
  -7.8250000  80.3990000  22.5330000  -7.4740000  79.3780000  22.6830000
  -8.5290000  80.6600000  23.3230000  -8.5160000  80.5040000  21.1850000
  -7.7830000  80.2550000  20.4180000  -9.3210000  79.7700000  21.1690000
  -9.0810000  81.8750000  20.9130000  -9.9230000  82.0380000  21.5860000
  -8.3050000  82.6120000  21.1180000  -9.5500000  82.0180000  19.4670000
 -10.1810000  81.1590000  19.2360000 -10.1410000  82.9310000  19.3990000
  -8.4240000  82.0820000  18.4950000  -7.8760000  81.2360000  18.5580000
  -8.7920000  82.1760000  17.5590000  -7.8400000  82.8780000  18.7090000
  -6.1800000  81.2810000  24.1970000  -6.6330000  82.1490000  24.9880000
  -5.3500000  80.3240000  24.5580000  -4.9810000  79.6960000  23.8580000
  -4.9580000  80.1150000  25.9570000  -5.8140000  80.2830000  26.6100000
  -4.4600000  78.6870000  26.1630000  -5.1210000  77.9630000  25.6870000
  -3.4750000  78.6390000  25.6990000  -4.3220000  78.3250000  27.6360000
  -5.2910000  78.4600000  28.4100000  -3.1940000  77.8210000  28.0100000
  -3.0550000  77.5650000  28.9770000  -2.4560000  77.6850000  27.3340000
  -3.8660000  81.1040000  26.3420000  -3.4900000  81.1800000  27.4930000
  -3.3470000  81.8450000  25.3590000  -3.6950000  81.7090000  24.4210000
  -2.2470000  82.7240000  25.5490000  -1.9170000  83.1140000  24.5860000
  -2.6500000  83.9160000  26.4540000  -3.2810000  83.5280000  27.2530000
  -1.7380000  84.3320000  26.8820000  -3.3990000  85.0060000  25.7000000
  -2.6490000  85.6610000  25.2560000  -3.9670000  84.5160000  24.9090000
  -4.3360000  85.8240000  26.5610000  -4.5900000  85.2790000  27.4700000
  -3.8760000  86.7760000  26.8250000  -5.5740000  86.0910000  25.8090000
  -5.5080000  86.8090000  25.1020000  -6.7440000  85.4510000  25.9650000
  -6.8930000  84.5140000  26.8900000  -6.1170000  84.2730000  27.4900000
  -7.7820000  84.0450000  26.9910000  -7.7800000  85.7830000  25.2020000
  -7.6810000  86.5130000  24.5110000  -8.6620000  85.3040000  25.3160000
  -1.0090000  82.0070000  26.0730000  -0.2460000  82.5570000  26.8910000
  -0.8060000  80.7620000  25.6270000  -1.5110000  80.3060000  25.0650000
   0.4020000  80.0380000  25.9260000   1.0250000  80.1440000  25.0380000
   0.8590000  80.5770000  26.7560000   0.3030000  78.5690000  26.2860000
  -0.7870000  78.0310000  26.5420000   1.4520000  77.9170000  26.2300000
   2.2620000  78.4350000  25.9190000   1.6190000  76.4910000  26.5590000
   0.7540000  76.0880000  27.0850000   1.8830000  75.6580000  25.2940000
   0.9780000  75.6560000  24.6870000   3.0140000  76.2160000  24.4980000
   3.9200000  76.2180000  25.1050000   3.1720000  75.6020000  23.6110000
   2.7780000  77.2360000  24.1960000   2.1350000  74.1880000  25.6290000
   3.1260000  74.1250000  26.0800000   1.3840000  73.8900000  26.3610000
   2.0660000  73.2640000  24.4310000   2.8170000  73.5610000  23.6990000
   2.2560000  72.2390000  24.7500000   1.0760000  73.3260000  23.9800000
   2.7620000  76.3110000  27.5260000   3.7730000  77.0080000  27.4480000
   2.5910000  75.3920000  28.4750000   1.7190000  74.8880000  28.5550000
   3.6220000  75.1450000  29.4670000   4.0070000  76.0950000  29.8370000
   3.0650000  74.3480000  30.6500000   2.4400000  73.5430000  30.2640000
   3.9240000  73.9230000  31.1690000   2.2710000  75.1820000  31.6020000
   2.6050000  76.3330000  31.7570000   1.2980000  74.6760000  32.1690000
   4.8430000  74.4240000  28.8920000   4.8200000  73.8530000  27.7870000
   5.9220000  74.4970000  29.6070000   5.9330000  75.1200000  30.4020000
   7.1360000  73.6970000  29.3250000   7.3590000  73.7150000  28.2580000
   8.3210000  74.2800000  30.0800000   9.2400000  73.9750000  29.5800000
   8.2450000  75.3670000  30.0680000   8.3390000  73.8150000  31.4450000
   9.0930000  74.1940000  31.9020000   6.8680000  72.2710000  29.8090000
   5.9940000  72.0440000  30.6570000   7.6310000  71.3200000  29.2680000
   8.2700000  71.5470000  28.5190000   7.5460000  69.9430000  29.7030000
   6.5470000  69.5590000  29.4990000   8.5660000  69.0680000  28.9700000
   8.2890000  69.0980000  27.9160000   9.5330000  69.5520000  29.1050000
   8.6550000  67.6140000  29.4320000   9.4920000  67.1270000  28.9310000
   8.8470000  67.6530000  30.5040000   7.4070000  66.8400000  29.1790000
   6.6760000  67.1640000  28.2150000   7.1270000  65.8800000  29.8800000
   7.7840000  69.8790000  31.2060000   7.1130000  69.1400000  31.8920000
   8.7800000  70.6200000  31.6950000   9.3100000  71.2090000  31.0680000
   9.1920000  70.5440000  33.0720000   9.3530000  69.5000000  33.3420000
  10.4910000  71.3190000  33.3150000  10.3950000  72.3190000  32.8930000
  10.6100000  71.3920000  34.3960000  11.6980000  70.6360000  32.7210000
  11.6390000  69.5130000  32.2920000  12.7730000  71.2560000  32.6430000
   8.1080000  71.0220000  34.0420000   8.0130000  70.5290000  35.1620000
   7.3040000  71.9660000  33.6110000   7.4840000  72.3640000  32.7000000
   6.2300000  72.5200000  34.3990000   6.5150000  72.4740000  35.4500000
   6.0290000  73.9630000  34.0170000   5.7350000  74.0240000  32.9690000
   5.2480000  74.3990000  34.6400000   6.9590000  74.5120000  34.1650000
   4.9150000  71.7070000  34.2500000   4.0180000  71.8110000  35.0320000
   4.8290000  70.9180000  33.1860000   5.5690000  70.8900000  32.4990000
   3.6470000  70.1160000  32.9540000   3.1620000  69.8790000  33.9010000
   2.6570000  70.8940000  32.0770000   2.7500000  71.9340000  32.3890000
   3.0130000  70.7890000  31.0520000   1.2340000  70.4820000  32.1500000
   0.8570000  69.1890000  32.5720000   1.6250000  68.4920000  32.9060000
  -0.4580000  68.8070000  32.5650000  -0.7240000  67.7860000  32.8400000
  -1.4260000  69.6920000  32.2290000  -2.7600000  69.3250000  32.2650000
  -2.8910000  68.4160000  32.5430000  -1.0930000  70.9940000  31.8280000
  -1.8750000  71.7010000  31.5500000   0.2180000  71.3750000  31.7870000
   0.4830000  72.3830000  31.4690000   4.0650000  68.8090000  32.3050000
   3.8510000  68.6210000  31.1370000   4.6490000  67.9030000  33.1180000
   5.0130000  68.1070000  34.5540000   4.1520000  68.4920000  35.1010000
   5.8370000  68.8170000  34.6270000   5.4020000  66.7420000  34.9910000
   4.5210000  66.1770000  35.2960000   6.1040000  66.7970000  35.8230000
   6.0400000  66.1450000  33.8020000   5.9830000  65.0570000  33.8160000
   7.0840000  66.4530000  33.7480000   5.2700000  66.6920000  32.5920000
   5.9560000  67.0130000  31.8080000   4.3040000  65.6500000  32.0280000
   3.1920000  65.4670000  32.4970000   4.7610000  64.9870000  30.9490000
   5.6610000  65.2240000  30.5570000   3.9690000  63.9390000  30.2920000
   2.9650000  64.3070000  30.0790000   4.6310000  63.5340000  28.9750000
   4.8710000  64.4350000  28.4100000   5.5530000  63.0190000  29.2450000
   3.7840000  62.6310000  28.1370000   2.5920000  63.0660000  27.5920000
   2.2730000  64.0920000  27.7740000   1.8210000  62.2380000  26.8400000
   0.8640000  62.6010000  26.4660000   2.2210000  60.9640000  26.5670000
   1.4840000  60.1900000  25.8010000   0.6860000  60.6220000  25.4880000
   3.4120000  60.5070000  27.0870000   3.7350000  59.4850000  26.8890000
   4.1900000  61.3350000  27.8520000   5.1420000  60.9780000  28.2460000
   3.8380000  62.7290000  31.2080000   4.8170000  62.3030000  31.8460000
   2.6370000  62.1760000  31.2620000   1.8680000  62.6130000  30.7740000
   2.3520000  60.9980000  32.1040000   3.2710000  60.4910000  32.3980000
   1.5680000  61.3770000  33.3800000   1.2710000  60.4650000  33.8980000
   2.4220000  62.2180000  34.2930000   2.7190000  63.1300000  33.7760000
   1.8540000  62.4760000  35.1870000   3.3120000  61.6570000  34.5780000
   0.2870000  62.1120000  33.0260000  -0.3400000  61.4720000  32.4050000
  -0.2490000  62.3690000  33.9390000   0.5300000  63.0230000  32.4790000
   1.6260000  59.8640000  31.3860000   1.3470000  58.8220000  31.9750000
   1.3560000  60.0500000  30.1030000   1.5130000  60.9510000  29.6740000
   0.8290000  58.9740000  29.2750000   1.0470000  59.2520000  28.2440000
   1.3990000  58.0830000  29.5390000  -0.6640000  58.6660000  29.4020000
  -1.1440000  57.6830000  28.8310000  -1.4080000  59.4820000  30.1450000
  -0.9750000  60.2010000  30.7070000  -2.8500000  59.3020000  30.2450000
  -3.2260000  58.8550000  29.3250000  -3.2070000  58.3880000  31.4130000
  -2.6020000  57.4880000  31.2990000  -2.9080000  58.9130000  32.3200000
  -4.7010000  57.9960000  31.5130000  -4.7780000  57.3590000  32.3940000
  -5.2850000  58.9030000  31.6690000  -5.2850000  57.2350000  30.3020000
  -5.7460000  57.8390000  29.3110000  -5.3040000  55.9180000  30.3890000
  -5.6750000  55.3700000  29.6260000  -4.9470000  55.4650000  31.2180000
  -3.5480000  60.6480000  30.3530000  -2.9660000  61.6120000  30.9000000
  -4.7730000  60.7090000  29.8200000  -5.1270000  59.9240000  29.2920000
  -5.6220000  61.8740000  29.9710000  -5.1340000  62.7270000  29.5000000
  -6.9930000  61.6840000  29.3330000  -7.4130000  60.7670000  29.7470000
  -7.6060000  62.5330000  29.6360000  -6.9710000  61.5910000  27.8130000
  -6.6340000  62.5380000  27.3910000  -6.2620000  60.8050000  27.5520000
  -8.3410000  61.2450000  27.2510000  -9.3630000  61.5810000  27.9390000
  -8.4010000  60.6940000  26.1600000  -5.8300000  62.1670000  31.4420000
  -6.0880000  61.2460000  32.2190000  -5.7010000  63.4420000  31.8010000
  -5.2070000  64.0760000  31.1890000  -6.1640000  63.9460000  33.0970000
  -6.9430000  63.2930000  33.4910000  -5.0020000  63.9870000  34.1040000
  -5.2240000  64.7670000  34.8330000  -4.9660000  63.0200000  34.6070000
  -3.6500000  64.2710000  33.4500000  -3.5500000  63.5820000  32.6110000
  -3.6710000  65.2950000  33.0780000  -2.4910000  64.1010000  34.3740000
  -1.5280000  64.8720000  34.2380000  -2.5420000  63.1860000  35.2350000
  -6.8130000  65.2970000  32.8850000  -6.9070000  65.7810000  31.7480000
  -7.3290000  65.8770000  33.9630000  -7.3720000  65.3630000  34.8320000
  -7.9220000  67.2010000  33.9160000  -8.6390000  67.2610000  33.0970000
  -8.6530000  67.4910000  35.2280000  -8.8050000  68.5650000  35.3340000
  -9.6190000  66.9860000  35.2290000  -7.8650000  67.0120000  36.3190000
  -8.3200000  67.1920000  37.1450000  -6.8670000  68.2740000  33.6030000
  -5.6890000  68.1550000  33.9420000  -7.3030000  69.3430000  32.9530000
  -8.2780000  69.4160000  32.6980000  -6.4280000  70.3800000  32.5590000
  -5.6280000  69.9830000  31.9340000  -7.2030000  71.4240000  31.7560000
  -7.7170000  70.9370000  30.9270000  -7.9350000  71.9100000  32.4020000
  -6.2360000  72.6920000  31.0520000  -5.7670000  71.0210000  33.8070000
  -6.4410000  71.4960000  34.7150000  -4.4470000  71.0020000  33.8490000
  -3.9360000  70.5190000  33.1250000  -3.6970000  71.6040000  34.9360000
  -4.3880000  72.0890000  35.6250000  -2.8970000  70.5680000  35.7010000
  -2.1440000  70.1870000  35.0110000  -2.4060000  71.0980000  36.5170000
  -3.6990000  69.4130000  36.2600000  -4.3040000  69.7830000  37.0880000
  -4.3530000  69.0360000  35.4740000  -2.6400000  68.0670000  36.8510000
  -3.8750000  66.7890000  37.1490000  -4.3960000  66.5630000  36.2190000
  -3.3850000  65.8880000  37.5190000  -4.5920000  67.1420000  37.8900000
  -2.7570000  72.7030000  34.4300000  -1.7020000  72.9800000  35.0200000
  -3.1410000  73.3270000  33.3410000  -4.0060000  73.0600000  32.8930000
  -2.3480000  74.3790000  32.7330000  -1.3980000  73.9580000  32.4030000
  -3.0480000  75.0150000  31.5250000  -3.0450000  74.2410000  30.7580000
  -4.0770000  75.2740000  31.7750000  -2.3400000  76.2270000  31.0120000
  -1.2590000  76.1200000  30.2150000  -0.9130000  75.1250000  29.9350000
  -0.5890000  77.2440000  29.7520000   0.2630000  77.1170000  29.0840000
  -0.9740000  78.4770000  30.1220000  -0.3050000  79.5800000  29.6770000
   0.4310000  79.3650000  29.1000000  -2.0640000  78.6130000  30.9560000
  -2.3920000  79.6060000  31.2620000  -2.7370000  77.4980000  31.4020000
  -3.5920000  77.6080000  32.0690000  -2.0780000  75.4450000  33.7920000
  -2.9790000  75.8240000  34.5110000  -0.8170000  75.8790000  33.8690000
  -0.1310000  75.4800000  33.2440000  -0.3760000  76.8690000  34.8310000
  -1.2430000  77.3090000  35.3230000   0.5100000  76.2510000  35.8800000
   0.0300000  75.3580000  36.2810000   1.4510000  75.9750000  35.4040000
   0.8040000  77.1910000  37.0180000   1.0340000  78.3840000  36.8090000
   0.7770000  76.6530000  38.2380000   0.9660000  77.2300000  39.0450000
   0.5680000  75.6710000  38.3490000   0.3860000  78.0070000  34.1040000
   1.5050000  77.7970000  33.6080000  -0.1940000  79.2120000  34.0890000
  -1.3670000  79.6310000  34.8460000  -1.0970000  79.7400000  35.8960000
  -2.1470000  78.8760000  34.7490000  -1.7450000  80.9130000  34.2220000
  -2.2220000  81.5540000  34.9630000  -2.4380000  80.7300000  33.4010000
  -0.4860000  81.5060000  33.7270000  -0.0350000  82.1480000  34.4830000
  -0.6780000  82.0870000  32.8250000   0.4360000  80.3620000  33.4130000
   0.4540000  80.1210000  32.3500000   1.8700000  80.7160000  33.8870000
   2.6400000  81.2650000  33.1170000   2.2190000  80.3390000  35.1250000
   1.5460000  79.9400000  35.7640000   3.5720000  80.5580000  35.5990000
   3.8800000  81.5830000  35.3910000   3.7420000  80.2840000  37.1410000
   4.7940000  80.4050000  37.3970000   2.9120000  81.2280000  37.9690000
   1.8590000  81.1070000  37.7130000   3.0560000  81.0070000  39.0270000
   3.2180000  82.2540000  37.7670000   3.3760000  78.9330000  37.4150000
   3.4770000  78.7580000  38.3540000   4.6020000  79.7100000  34.8540000
   5.7910000  80.0640000  34.7910000   4.1500000  78.5760000  34.3280000
   3.1720000  78.3450000  34.4310000   5.0050000  77.6470000  33.6060000
   5.9980000  77.7220000  34.0490000   4.6040000  76.6480000  33.7800000
   5.1120000  77.8800000  32.1210000   5.6960000  77.0930000  31.4050000
   4.5550000  78.9740000  31.6500000   4.1320000  79.6320000  32.2890000
   4.4720000  79.2490000  30.2170000   3.9750000  78.4280000  29.7000000
   3.6730000  80.5110000  29.9990000   2.8280000  80.4690000  30.6860000
   4.3220000  81.3430000  30.2720000   3.1650000  80.7090000  28.5870000
   3.9630000  80.4750000  27.8830000   2.3210000  80.0420000  28.4130000
   2.7320000  82.1150000  28.3930000   3.6140000  82.7530000  28.4420000
   2.2780000  82.1990000  27.4060000   1.7320000  82.5530000  29.4490000
   1.0640000  81.7080000  29.6160000   2.3030000  82.7490000  30.3570000
   0.9390000  83.7430000  29.1020000   0.4100000  83.5610000  28.2610000
   0.3060000  83.9580000  29.8590000   1.5570000  84.5260000  28.9480000
   5.8480000  79.3730000  29.5750000   6.7130000  80.0680000  30.0740000
   6.0460000  78.6780000  28.4590000   5.3160000  78.0720000  28.1130000
   7.3020000  78.7090000  27.7500000   7.9530000  79.4230000  28.2530000
   7.9340000  77.3530000  27.8200000   7.2980000  76.6280000  27.3120000
   8.9100000  77.3810000  27.3360000   8.0550000  77.0610000  28.8630000
   7.1700000  79.1540000  26.2790000   8.1850000  79.4660000  25.6280000
   5.9620000  79.1700000  25.7510000   5.1530000  78.8990000  26.2920000
   5.7670000  79.5220000  24.3200000   6.4850000  80.3080000  24.0860000
   6.0330000  78.3290000  23.4010000   5.3160000  77.5370000  23.6170000
   5.9280000  78.6400000  22.3620000   7.0440000  77.9590000  23.5690000
   4.3680000  80.0650000  24.0460000   3.4400000  79.8330000  24.7840000
   4.2640000  80.8020000  22.9530000   5.0970000  80.9680000  22.4060000
   3.0400000  81.4110000  22.5270000   2.2010000  80.9490000  23.0470000
   3.0410000  82.9000000  22.8330000   4.0370000  83.2740000  22.5980000
   2.3130000  83.3640000  22.1670000   2.7000000  83.2410000  24.2710000
   1.7510000  82.7790000  24.5410000   3.4850000  82.8700000  24.9310000
   2.5870000  84.7600000  24.4170000   3.5710000  85.1960000  24.2440000
   1.8900000  85.1270000  23.6630000   2.0920000  85.1570000  25.8020000
   1.0960000  84.7420000  25.9560000   2.7730000  84.7540000  26.5520000
   2.0380000  86.6060000  25.9250000   1.4070000  86.9800000  25.2300000
   1.7090000  86.8540000  26.8470000   2.9610000  86.9910000  25.7830000
   2.8360000  81.1850000  21.0380000   3.7380000  80.7320000  20.3230000
   1.6370000  81.5320000  20.5780000   0.9850000  82.0090000  21.1850000
   1.2210000  81.2240000  19.2430000   2.0480000  81.3310000  18.5410000
   0.7430000  79.7630000  19.2210000   1.6100000  79.1110000  19.3260000
   0.0660000  79.6050000  20.0600000  -0.1050000  79.2130000  17.8070000
  -0.2990000  77.9690000  18.2360000   0.0940000  82.1620000  18.7680000
  -0.8400000  82.4320000  19.4930000   0.2020000  82.6270000  17.5260000
   1.0300000  82.3940000  16.9960000  -0.8040000  83.4940000  16.9000000
  -1.4500000  83.9230000  17.6660000  -0.1280000  84.6350000  16.1360000
   0.2230000  84.2210000  15.1910000  -0.8950000  85.3850000  15.9410000
   1.0310000  85.2770000  16.8660000   0.6600000  85.7560000  17.7720000
   1.7540000  84.5060000  17.1330000   1.6970000  86.3090000  15.9890000
   2.5740000  86.7250000  16.4850000   1.9940000  85.8690000  15.0370000
   0.7450000  87.3950000  15.7280000   0.1540000  87.3220000  14.9120000
   0.6270000  88.4720000  16.5050000   1.4030000  88.6320000  17.5760000
   2.0920000  87.9300000  17.8060000   1.2990000  89.4550000  18.1530000
  -0.2700000  89.3830000  16.2180000  -0.8660000  89.2640000  15.4110000
  -0.3610000  90.2000000  16.8050000  -1.6960000  82.7380000  15.9600000
  -2.1990000  83.2910000  14.9490000  -1.9680000  81.4880000  16.2750000
  -1.6380000  81.0750000  17.1350000  -2.7610000  80.6670000  15.3760000
  -3.3920000  79.9890000  15.9510000  -3.3870000  81.3010000  14.7490000
  -1.8440000  79.8550000  14.4930000  -0.6900000  79.6040000  14.8420000
  -2.3860000  79.4070000  13.3680000  -3.3140000  79.6990000  13.0950000
  -1.6840000  78.4530000  12.5190000  -0.6090000  78.5200000  12.6870000
  -2.1380000  77.0450000  12.8470000  -1.5670000  76.3610000  12.2200000
  -1.8920000  76.8680000  13.8940000  -3.6250000  76.8110000  12.6290000
  -4.1260000  76.4400000  11.3900000  -3.4370000  76.3480000  10.5510000
  -5.4860000  76.1860000  11.2070000  -5.8690000  75.8660000  10.2380000
  -6.3550000  76.3480000  12.2780000  -7.6920000  76.1260000  12.1440000
  -7.9400000  75.8570000  11.2570000  -5.8680000  76.7360000  13.4990000
  -6.5470000  76.8730000  14.3410000  -4.5130000  76.9540000  13.6610000
  -4.1210000  77.2500000  14.6340000  -1.9140000  78.7350000  11.0120000
  -2.7070000  79.6210000  10.6230000  -1.1900000  77.9800000  10.1810000
  -0.5400000  77.3150000  10.5760000  -1.2340000  78.1240000   8.7490000
  -2.1660000  78.6020000   8.4460000  -0.0720000  78.9900000   8.2900000
   0.0130000  79.8360000   8.9720000   0.8380000  78.3920000   8.3380000
  -0.2680000  79.5000000   6.8740000  -0.2730000  78.6430000   6.2000000
  -1.2320000  80.0070000   6.8240000   0.8380000  80.4680000   6.4580000
   1.8080000  80.0120000   6.6570000   0.7480000  80.6780000   5.3920000
   0.7530000  81.7410000   7.2000000  -0.1510000  82.1920000   7.2250000
   1.7650000  82.3120000   7.8470000   2.9570000  81.7650000   7.8580000
   3.1150000  80.8960000   7.3690000   3.7110000  82.2160000   8.3560000
   1.5780000  83.4810000   8.4810000   0.6690000  83.9220000   8.4640000
   2.3470000  83.9140000   8.9720000  -1.2260000  76.7330000   8.1030000
  -0.4920000  75.8510000   8.4980000  -2.0910000  76.5470000   7.1220000
  -2.6390000  77.3190000   6.7700000  -2.3000000  75.2290000   6.5390000
  -1.8140000  74.4680000   7.1500000  -3.7750000  74.9240000   6.4740000
  -4.2910000  75.8740000   6.3350000  -3.9320000  74.2940000   5.5980000
  -4.3290000  74.2200000   7.7130000  -3.9040000  73.2160000   7.7180000
  -4.0110000  74.7530000   8.6090000  -5.8280000  74.1290000   7.6900000
  -6.4750000  75.0990000   7.2880000  -6.3920000  73.0970000   8.1070000
  -1.7170000  75.0850000   5.1140000  -1.9110000  75.9170000   4.2620000
  -1.0090000  73.9710000   4.9020000  -0.8560000  73.3360000   5.6730000
  -0.4590000  73.6260000   3.6110000  -0.0080000  74.4870000   3.1190000
   0.5950000  72.5140000   3.7670000   0.1470000  71.6550000   4.2670000
   1.0950000  72.0960000   2.3960000   1.5430000  72.9540000   1.8950000
   1.8410000  71.3090000   2.5050000   0.2600000  71.7250000   1.8020000
   1.7560000  72.9850000   4.6750000   1.3530000  73.0820000   5.6830000
   2.5110000  72.1990000   4.6600000   2.3840000  74.2940000   4.2560000
   1.6300000  75.0810000   4.2710000   3.1880000  74.5490000   4.9460000
   2.7880000  74.1980000   3.2480000  -1.5290000  73.1130000   2.6580000
  -2.3220000  72.2460000   3.0470000  -1.5530000  73.6410000   1.4170000
  -0.9860000  74.9340000   0.9850000   0.0490000  75.0020000   1.3200000
  -1.5650000  75.7450000   1.4270000  -1.1060000  74.8940000  -0.5100000
  -0.1390000  74.6150000  -0.9280000  -1.3810000  75.8880000  -0.8630000
  -2.1440000  73.9090000  -0.8540000  -1.7070000  73.2000000  -1.5560000
  -3.0180000  74.3770000  -1.3080000  -2.5530000  73.1770000   0.4470000
  -3.5370000  73.4840000   0.8000000  -2.5260000  71.6560000   0.2730000
  -1.4960000  71.0820000  -0.0890000  -3.6540000  71.0430000   0.5100000
  -4.4650000  71.6120000   0.7080000  -3.7930000  69.5930000   0.5830000
  -3.3050000  69.2190000   1.4830000  -5.2580000  69.2040000   0.6290000
  -5.7140000  69.7590000   1.4490000  -5.7050000  69.5180000  -0.3140000
  -5.4980000  67.6940000   0.8340000  -4.9290000  67.1490000   0.0800000
  -5.1450000  67.4150000   1.8270000  -6.9450000  67.3540000   0.7070000
  -7.7940000  67.9970000   1.3900000  -7.2700000  66.4320000  -0.0770000
  -3.1000000  68.8440000  -0.5580000  -3.3590000  69.1020000  -1.7270000
  -2.1910000  67.9540000  -0.1890000  -1.9410000  67.8890000   0.7870000
  -1.5340000  67.0630000  -1.1280000  -1.0820000  66.2630000  -0.5420000
  -2.3130000  66.6480000  -1.7680000  -0.4630000  67.7030000  -2.0020000
   0.0080000  67.0820000  -2.9240000  -0.0780000  68.9360000  -1.6990000
  -0.5190000  69.4160000  -0.9280000   0.8890000  69.6510000  -2.4820000
   0.9920000  69.1680000  -3.4540000   0.4750000  71.0950000  -2.7000000
  -0.5700000  71.1120000  -3.0100000   0.5880000  71.6570000  -1.7730000
   1.3110000  71.7630000  -3.7770000   2.4490000  71.4260000  -3.9530000
   0.7330000  72.7260000  -4.4800000   1.2520000  73.1980000  -5.2070000
  -0.2240000  72.9840000  -4.2860000   2.2800000  69.5820000  -1.8470000
   2.6220000  70.3920000  -0.9650000   3.0700000  68.6220000  -2.2980000
   2.7290000  68.0280000  -3.0400000   4.3620000  68.3100000  -1.7010000
   4.2670000  68.2900000  -0.6150000   4.8680000  66.9430000  -2.1740000
   4.5400000  66.8190000  -3.2060000   5.9570000  66.9750000  -2.1410000
   4.3730000  65.7810000  -1.3460000   4.5020000  65.9990000  -0.2860000
   3.3110000  65.6740000  -1.5680000   5.1020000  64.4760000  -1.6920000
   4.7220000  63.8160000  -2.6810000   6.0810000  64.1490000  -0.9850000
   5.3980000  69.4300000  -1.9700000   6.3500000  69.5980000  -1.2370000
   5.1930000  70.1880000  -3.0460000   4.4850000  69.9380000  -3.7220000
   6.0470000  71.3180000  -3.3340000   7.0810000  71.0220000  -3.1550000
   5.9230000  71.8220000  -4.7870000   6.9210000  72.1350000  -5.0940000
   5.6100000  70.9670000  -5.3870000   4.9500000  72.9660000  -4.9920000
   3.9820000  72.6650000  -4.5910000   5.3190000  73.8300000  -4.4390000
   4.7960000  73.3370000  -6.4830000   5.6410000  73.9620000  -6.7720000
   4.8070000  72.4180000  -7.0690000   3.5150000  74.0790000  -6.7390000
   3.5770000  74.5070000  -7.7400000   2.7020000  73.3530000  -6.7050000
   3.2510000  75.1760000  -5.7400000   4.0040000  75.8490000  -5.7720000
   2.3800000  75.6340000  -5.9660000   3.1930000  74.7800000  -4.8130000
   5.7650000  72.4140000  -2.3340000   6.6890000  73.0160000  -1.8380000
   4.4820000  72.6490000  -2.0410000   3.7680000  72.2210000  -2.6120000
   4.0730000  73.5630000  -1.0100000   4.5070000  74.5260000  -1.2790000
   2.5380000  73.7120000  -0.9560000   2.0890000  72.7580000  -0.6790000
   2.2720000  74.4670000  -0.2160000   2.1670000  74.0170000  -1.9350000
   4.6210000  73.1780000   0.3850000   4.9610000  74.0240000   1.1660000
   4.6630000  71.8870000   0.6650000   4.2540000  71.2080000   0.0400000
   5.2130000  71.4200000   1.9230000   4.7950000  72.0020000   2.7440000
   4.8800000  69.9590000   2.1460000   3.7920000  69.9910000   2.2010000
   5.1820000  69.3940000   1.2640000   5.4290000  69.2870000   3.3880000
   6.5070000  69.2000000   3.2560000   5.1400000  70.0230000   4.6620000
   4.0620000  70.1100000   4.7950000   5.5670000  69.4760000   5.5030000
   5.5810000  71.0190000   4.6150000   4.9160000  67.8600000   3.4640000
   5.2400000  67.3090000   2.5810000   5.3120000  67.3780000   4.3580000
   3.8270000  67.8670000   3.5080000   6.7410000  71.6780000   1.9660000
   7.2630000  72.0520000   2.9710000   7.4020000  71.4660000   0.8320000
   6.8920000  71.1210000   0.0310000   8.8310000  71.6810000   0.6980000
   9.3580000  71.0300000   1.3960000   9.3240000  71.3750000  -0.7290000
   9.0600000  70.3380000  -0.9340000   8.7670000  72.0310000  -1.3990000
  10.8100000  71.5710000  -0.9510000  11.0890000  72.5400000  -0.5370000
  11.3390000  70.7820000  -0.4160000  11.1870000  71.5220000  -2.4370000
  10.7910000  70.6010000  -2.8640000  10.7340000  72.3780000  -2.9370000
  12.6770000  71.5620000  -2.6270000  13.0670000  72.3980000  -2.0460000
  13.0890000  70.6290000  -2.2420000  13.0620000  71.7230000  -4.0350000
  12.6800000  72.5870000  -4.3920000  14.0690000  71.7440000  -4.1080000
  12.7010000  70.9480000  -4.5730000   9.1840000  73.1300000   1.0450000
  10.0240000  73.3930000   1.8540000   8.4910000  74.0410000   0.3860000
   7.8040000  73.7550000  -0.2970000   8.7140000  75.4630000   0.5840000
   9.7510000  75.7100000   0.3580000   7.8120000  76.2710000  -0.3310000
   6.7920000  75.9130000  -0.1880000   7.8770000  77.3140000  -0.0200000
   8.1900000  76.1550000  -1.8050000   9.1910000  76.5630000  -1.9480000
   8.1820000  75.1030000  -2.0920000   7.1880000  76.9340000  -2.6810000
   7.1290000  77.9690000  -2.3460000   7.5070000  76.9080000  -3.7230000
   5.8530000  76.3310000  -2.5830000   5.7580000  75.5720000  -1.9240000
   4.7850000  76.7180000  -3.2560000   3.6040000  76.1350000  -3.0830000
   3.5110000  75.3760000  -2.4230000   2.8050000  76.4530000  -3.6120000
   4.8770000  77.7170000  -4.0920000   5.7630000  78.1860000  -4.2180000
   4.0620000  78.0160000  -4.6090000   8.4620000  75.8630000   2.0400000
   9.2420000  76.6050000   2.6380000   7.3610000  75.3900000   2.5980000
   6.6870000  74.8530000   2.0720000   7.0450000  75.7310000   3.9880000
   7.0320000  76.8190000   4.0490000   5.7000000  75.2170000   4.3670000
   5.7000000  74.1280000   4.3190000   5.4610000  75.5360000   5.3820000
   4.9530000  75.6100000   3.6780000   8.1280000  75.2280000   4.9800000
   8.4830000  75.9100000   5.9210000   8.6340000  74.0240000   4.7490000
   8.2650000  73.4460000   4.0070000   9.6860000  73.4600000   5.6200000
   9.3910000  73.5430000   6.6660000  10.0180000  71.9970000   5.3200000
  10.1990000  71.9020000   4.2490000  11.2290000  71.5270000   6.0770000
  11.0480000  71.6220000   7.1480000  11.4280000  70.4830000   5.8340000
  12.0900000  72.1350000   5.7990000   8.8540000  71.0850000   5.6380000
   7.9920000  71.3720000   5.0360000   9.1270000  70.0540000   5.4120000
   8.6030000  71.1710000   6.6950000  10.9460000  74.2960000   5.5390000
  11.5300000  74.6110000   6.5430000  11.2990000  74.7170000   4.3210000
  10.7740000  74.4090000   3.5150000  12.4870000  75.5240000   4.1020000
  13.2980000  74.9810000   4.5870000  12.8190000  75.6810000   2.6360000
  12.0200000  76.2310000   2.1390000  13.7560000  76.2280000   2.5320000
  12.9210000  74.6970000   2.1790000  12.3880000  76.9040000   4.7730000
  13.2410000  77.2770000   5.5530000  11.3250000  77.6120000   4.4460000
  10.6190000  77.1970000   3.8550000  11.1490000  79.0080000   4.8660000
  12.0930000  79.5420000   4.7560000  10.0900000  79.7100000   4.0190000
   9.1550000  79.1640000   4.1440000   9.9750000  80.7210000   4.4100000
  10.4450000  79.7760000   2.5380000  11.4300000  80.2350000   2.4460000
  10.4820000  78.7570000   2.1530000   9.4300000  80.5860000   1.7370000
   9.3710000  81.5930000   2.1510000   9.7570000  80.6390000   0.6980000
   8.0740000  79.9730000   1.7800000   7.8770000  79.2270000   1.1290000
   7.1240000  80.3300000   2.6450000   7.3400000  81.2980000   3.5110000
   8.2310000  81.7730000   3.5200000   6.6140000  81.5610000   4.1620000
   5.9430000  79.7400000   2.6230000   5.7570000  79.0130000   1.9470000
   5.2310000  80.0180000   3.2830000  10.7620000  79.1420000   6.3540000
  11.1670000  80.0820000   7.0160000  10.0100000  78.1690000   6.8540000
   9.7950000  77.3610000   6.2870000   9.4090000  78.2620000   8.1850000
   9.4230000  79.2790000   8.5780000   7.9680000  77.7670000   8.1660000
   7.9580000  76.7640000   7.7400000   7.3540000  77.7310000   9.5730000
   7.3640000  78.7340000  10.0000000   6.3270000  77.3720000   9.5130000
   7.9350000  77.0610000  10.2070000   7.1590000  78.6400000   7.2390000
   7.5770000  78.5890000   6.2340000   6.1260000  78.2920000   7.2200000
   7.1880000  79.6710000   7.5920000  10.2070000  77.5050000   9.2350000
  10.5510000  78.0500000  10.2840000  10.4630000  76.2340000   8.9580000
  10.2900000  75.8680000   8.0330000  11.0090000  75.3130000   9.9900000
  12.0640000  75.1250000   9.7890000  10.9020000  75.7660000  10.9760000
  10.2630000  73.9990000   9.9690000   9.6290000  73.6690000   8.9590000
  10.3440000  73.2350000  11.0550000  11.2810000  73.4300000  12.1990000
  10.8970000  74.1990000  12.8690000  12.2630000  73.7280000  11.8310000
  11.2960000  72.0570000  12.8370000  11.4900000  72.1590000  13.9050000
  12.0830000  71.4570000  12.3810000   9.9920000  71.4750000  12.5890000
   9.2710000  71.8520000  13.3150000  10.0020000  70.3850000  12.6190000
   9.6130000  71.9590000  11.1730000   9.9760000  71.3020000  10.3830000
   8.0960000  72.1070000  11.0540000   7.4890000  72.9190000  11.7090000
   7.5060000  71.3380000  10.1540000   8.1060000  70.7470000   9.5970000
   6.1120000  71.3420000   9.8710000   5.6110000  72.1510000  10.4030000
   5.8550000  71.5130000   8.3560000   6.2990000  70.6660000   7.8340000
   4.3590000  71.5780000   8.0420000   3.9140000  72.4250000   8.5640000
   4.2180000  71.6980000   6.9680000   3.8780000  70.6570000   8.3700000
   6.5230000  72.7660000   7.8520000   7.5970000  72.7010000   8.0260000
   6.3340000  72.8750000   6.7840000   6.1220000  73.6300000   8.3810000
   5.4490000  70.0850000  10.3890000   5.9160000  68.9500000  10.1470000
   4.3300000  70.2590000  11.0790000   4.0680000  71.2040000  11.3220000
   3.5060000  69.1780000  11.5550000   4.1320000  68.4050000  12.0000000
   2.5130000  69.6840000  12.6230000   2.0300000  70.5800000  12.2350000
   1.7640000  68.9080000  12.7810000   3.1470000  69.9850000  13.8530000
   2.4920000  70.2940000  14.4830000   2.7620000  68.5130000  10.3800000
   2.1560000  69.1900000   9.5490000   2.8270000  67.1860000  10.3070000
   3.3960000  66.6740000  10.9660000   2.1100000  66.4320000   9.2750000
   1.3020000  67.0130000   8.8300000   3.0850000  65.9810000   8.1390000
   2.5250000  65.4140000   7.3960000   3.7100000  67.1570000   7.4940000
   4.2710000  67.7240000   8.2370000   4.3850000  66.8240000   6.7060000
   2.9350000  67.7910000   7.0630000   4.1510000  65.0360000   8.6860000
   3.6720000  64.1530000   9.1090000   4.8190000  64.7340000   7.8790000
   4.7250000  65.5440000   9.4610000   1.4360000  65.2060000   9.8310000
   1.7830000  64.6990000  10.9100000   0.4620000  64.6820000   9.0660000
   0.1270000  65.2010000   8.2670000  -0.1790000  63.4150000   9.3840000
   0.3070000  63.0020000  10.2680000  -1.6590000  63.6160000   9.6910000
  -2.1610000  64.0210000   8.8120000  -2.1080000  62.6590000   9.9580000
  -1.7670000  64.3120000  10.5230000  -0.0100000  62.4090000   8.2560000
   0.0580000  62.7590000   7.0760000   0.0840000  61.1410000   8.6100000
  -0.0640000  60.8770000   9.5730000   0.4040000  60.1040000   7.6570000
   0.0620000  60.3440000   6.6500000   1.9160000  59.8080000   7.6290000
   2.0870000  58.8790000   7.0860000   2.6550000  60.9290000   6.9500000
   2.4850000  61.8590000   7.4930000   3.7220000  60.7060000   6.9370000
   2.2940000  61.0350000   5.9270000   2.4440000  59.5320000   9.0520000
   2.6710000  60.5030000   9.4930000   1.6270000  59.0650000   9.6020000
   3.6280000  58.6770000   9.1210000   4.4460000  59.1430000   8.5720000
   3.9200000  58.5430000  10.1630000   3.4020000  57.7060000   8.6800000
  -0.3020000  58.8000000   7.9670000  -0.8600000  58.6080000   9.0720000
  -0.2930000  57.8910000   6.9770000  -0.0760000  58.1900000   6.0370000
  -0.6460000  56.5110000   7.1900000  -1.4370000  56.4520000   7.9370000
  -1.1360000  55.8650000   5.9160000  -1.9880000  56.4220000   5.5270000
  -0.3020000  55.9450000   5.2190000  -1.5170000  54.4120000   6.0800000
  -1.6320000  53.9160000   7.2480000  -1.7630000  53.7560000   5.0400000
   0.5400000  55.7630000   7.7510000   1.4860000  55.4450000   6.9970000
   0.4660000  55.4050000   9.0220000  -0.3240000  55.7220000   9.5660000
   1.5060000  54.6540000   9.6940000   2.3030000  54.4540000   8.9770000
   2.0860000  55.4980000  10.8570000   1.3020000  55.6980000  11.5870000
   2.8960000  54.9490000  11.3360000   2.4680000  56.4410000  10.4670000
   1.0060000  53.3160000  10.1760000   1.5410000  52.7340000  11.1290000
   0.0060000  52.7710000   9.5000000  -0.3850000  53.2990000   8.7330000
  -0.6450000  51.5130000   9.8810000  -0.6760000  51.4270000  10.9670000
  -2.0730000  51.4680000   9.3480000  -2.5560000  50.5710000   9.7360000
  -2.6020000  52.3500000   9.7100000  -2.1050000  51.4460000   7.9030000
  -3.0170000  51.4180000   7.6040000   0.0990000  50.2500000   9.4990000
  -0.1710000  49.1700000  10.0310000   1.0270000  50.3400000   8.5330000
   1.2840000  51.2550000   8.1930000   1.5710000  49.2020000   7.8810000
   0.8150000  48.4210000   7.7950000   2.0400000  49.5850000   6.4760000
   2.7110000  50.4090000   6.7170000   2.5970000  48.8030000   5.9590000
   0.9360000  50.0820000   5.5890000   0.4370000  50.9160000   6.0830000
   1.4800000  50.5400000   4.2560000   1.9790000  49.7070000   3.7610000
   0.6610000  50.8960000   3.6310000   2.1940000  51.3490000   4.4130000
  -0.2240000  49.1700000   5.4370000  -0.6740000  48.9880000   6.4130000
  -0.9620000  49.6260000   4.7770000   0.1100000  48.2250000   5.0090000
   2.6630000  48.5110000   8.6660000   3.3390000  49.1070000   9.4910000
   2.8580000  47.2410000   8.3950000   2.2570000  46.7720000   7.7330000
   3.8980000  46.4580000   9.0620000   3.8090000  46.5180000  10.1470000
   3.8510000  44.9660000   8.6430000   4.0860000  44.8930000   7.5810000
   4.7980000  44.1870000   9.3990000   4.5630000  44.2590000  10.4610000
   4.7440000  43.1440000   9.0850000   5.8040000  44.5670000   9.2240000
   2.5020000  44.4570000   8.8160000   2.4730000  43.5330000   8.5570000
   5.2900000  47.0180000   8.7650000   6.1170000  47.0900000   9.6170000
   5.4960000  47.4670000   7.5410000   4.7600000  47.4030000   6.8520000
   6.7650000  48.0280000   7.1380000   7.5720000  47.3200000   7.3300000
   6.7280000  48.3410000   5.6020000   7.6600000  48.8300000   5.3190000
   6.6290000  47.4050000   5.0530000   5.6510000  49.1770000   5.2950000
   5.6450000  49.3570000   4.3520000   7.1000000  49.3100000   7.9100000
   8.2770000  49.5800000   8.2170000   6.1000000  50.1300000   8.2050000
   5.1610000  49.9420000   7.8840000   6.3390000  51.3580000   8.9800000
   7.1250000  51.9370000   8.4950000   5.0920000  52.2200000   9.0810000
   4.6580000  52.4020000   8.0980000   4.3600000  51.7170000   9.7130000
   5.3390000  53.5660000   9.6980000   5.2990000  53.7360000  11.0860000
   5.0260000  52.8800000  11.7030000   5.5950000  54.9530000  11.6800000
   5.5890000  55.0690000  12.7640000   5.9080000  56.0510000  10.8560000
   6.1150000  57.0310000  11.2860000   5.9510000  55.8740000   9.4800000
   6.2390000  56.7170000   8.8510000   5.6410000  54.6750000   8.9120000
   5.6270000  54.5730000   7.8270000   6.8260000  50.9850000  10.4070000
   7.8000000  51.4410000  10.8720000   6.0740000  50.0940000  11.0530000
   5.2350000  49.7350000  10.6210000   6.3890000  49.6690000  12.4540000
   6.3520000  50.5400000  13.1080000   5.4140000  48.6470000  12.9610000
   4.4930000  49.1680000  13.2210000   5.2170000  47.9450000  12.1500000
   5.9240000  47.8920000  14.1680000   6.4020000  46.9750000  13.8240000
   6.6570000  48.5110000  14.6860000   4.8370000  47.5330000  15.1290000
   3.6660000  47.6730000  14.8210000   5.2230000  47.0660000  16.3180000
   4.5290000  46.8080000  17.0050000   6.2070000  46.9730000  16.5250000
   7.7980000  49.1450000  12.5860000   8.4670000  49.4840000  13.5790000
   8.2630000  48.4000000  11.5540000   7.6650000  48.2230000  10.7590000
   9.5550000  47.7660000  11.5900000   9.9700000  47.8150000  12.5970000
   9.4190000  46.2910000  11.1870000   8.9920000  46.1790000  10.1900000
  10.4030000  45.8220000  11.2150000   8.5610000  45.5230000  12.1000000
   9.0200000  45.1770000  13.3700000  10.0190000  45.4880000  13.6750000
   8.2250000  44.4470000  14.2410000   8.6070000  44.1600000  15.2210000
   6.9730000  44.0910000  13.8720000   6.3550000  43.5130000  14.5590000
   6.4790000  44.4520000  12.6420000   5.4570000  44.1800000  12.3770000
   7.2660000  45.1550000  11.7410000   6.8700000  45.4160000  10.7590000
  10.6260000  48.4540000  10.7310000  11.5780000  47.8250000  10.2820000
  10.4030000  49.7410000  10.4560000   9.5530000  50.1860000  10.7710000
  11.3220000  50.5080000   9.7070000  11.4970000  50.0230000   8.7470000
  10.7980000  51.9190000   9.4520000   9.9330000  51.8190000   8.7960000
  10.4830000  52.3460000  10.4040000  11.8170000  52.8260000   8.8060000
  12.0030000  52.8400000   7.4350000  11.4300000  52.1520000   6.8130000
  12.8930000  53.7030000   6.8590000  12.9960000  53.7390000   5.7740000
  13.7250000  54.4870000   7.6670000  14.6570000  55.3450000   7.1060000
  14.6530000  55.3280000   6.1460000  13.5750000  54.4670000   9.0280000
  14.2080000  55.0820000   9.6670000  12.6150000  53.6610000   9.5850000
  12.4610000  53.6630000  10.6640000  12.6350000  50.5950000  10.4440000
  12.7000000  50.6890000  11.6430000  13.7160000  50.5200000   9.6770000
  13.6120000  50.3320000   8.6900000  15.0670000  50.6160000  10.2250000
  15.0230000  51.0030000  11.2430000  15.7310000  49.2630000  10.2520000
  16.7000000  49.3660000  10.7410000  15.1030000  48.5850000  10.8300000
  15.9170000  48.7320000   8.9260000  16.3410000  47.8730000   8.9820000
  15.8800000  51.6050000   9.4510000  16.4670000  52.5180000   9.9880000
  15.9050000  51.4380000   8.1130000  15.3260000  50.7410000   7.6670000
  16.7830000  52.2180000   7.2920000  16.9680000  53.1860000   7.7570000
  18.1170000  51.4950000   7.1220000  17.8680000  50.4940000   6.7710000
  18.6470000  52.0330000   6.3360000  19.0070000  51.3940000   8.3580000
  18.3880000  51.0820000   9.2000000  19.7700000  50.6390000   8.1690000
  19.6600000  52.6860000   8.6770000  20.2850000  52.9670000   7.8290000
  18.8790000  53.4340000   8.8160000  20.5250000  52.6060000   9.9470000
  20.5940000  53.6010000  10.3860000  20.0450000  51.9300000  10.6550000
  21.8860000  52.1090000   9.6340000  22.3310000  52.7360000   8.9790000
  22.4320000  52.0660000  10.4830000  21.8220000  51.1870000   9.2270000
  16.1890000  52.5010000   5.9240000  15.2460000  51.8180000   5.4750000
  16.7580000  53.5240000   5.2770000  17.4590000  54.0740000   5.7540000
  16.4130000  53.8820000   3.9150000  17.3030000  54.3360000   3.4790000
  16.1900000  52.9500000   3.3960000  15.2530000  54.8230000   3.7500000
  14.6430000  55.2840000   4.7330000  14.9020000  55.0940000   2.5080000
  15.4780000  54.7460000   1.7550000  13.7870000  55.9070000   2.1810000
  13.6220000  56.6760000   2.9360000  13.9620000  56.5890000   0.8160000
  14.0330000  55.8210000   0.0460000  12.7910000  57.4980000   0.5150000
  12.7200000  58.2670000   1.2850000  12.9370000  57.9700000  -0.4570000
  11.8710000  56.9130000   0.5000000  15.2470000  57.3600000   0.7820000
  16.0830000  56.6810000   0.9510000  15.3590000  57.8380000  -0.1910000
  15.2350000  58.1220000   1.5620000  12.4770000  55.0710000   2.1980000
  12.2420000  54.2170000   1.3310000  11.6730000  55.2730000   3.2260000
  11.8830000  55.9980000   3.8970000  10.5290000  54.4330000   3.4650000
  10.8520000  53.3920000   3.4300000   9.8650000  54.6920000   4.8130000
  10.5640000  54.3580000   5.5800000   9.6840000  55.7610000   4.9270000
   8.5350000  53.9270000   4.9630000   8.5170000  52.6740000   5.4790000
   9.4710000  52.2290000   5.7620000   7.3530000  51.9680000   5.6500000
   7.3670000  50.9800000   6.1100000   6.1560000  52.5370000   5.2790000
   4.9890000  51.8470000   5.4070000   5.1120000  50.9660000   5.7690000
   6.1290000  53.8340000   4.7120000   5.1940000  54.3090000   4.4140000
   7.3080000  54.4880000   4.5420000   7.3230000  55.4710000   4.0710000
   9.4990000  54.5960000   2.3450000   9.0820000  55.6680000   2.0550000
   9.1790000  53.4510000   1.7200000   9.7150000  52.6130000   1.8960000
   8.1220000  53.3990000   0.7100000   7.3780000  54.1710000   0.9080000
   8.7130000  53.6360000  -0.6810000   9.0060000  54.6850000  -0.7160000
   9.5970000  53.0090000  -0.7950000   7.7590000  53.3510000  -1.7840000
   6.9860000  54.3620000  -2.3300000   7.0700000  55.3680000  -1.9180000
   6.1050000  54.1100000  -3.3960000   5.5560000  54.9210000  -3.8730000
   5.9890000  52.8230000  -3.8760000   5.0840000  52.5330000  -4.9150000
   4.5980000  53.3050000  -5.2150000   6.7050000  51.8150000  -3.3070000
   6.5750000  50.7950000  -3.6690000   7.5920000  52.0760000  -2.2770000
   8.1740000  51.2650000  -1.8410000   7.4000000  52.0930000   0.8120000
   8.0040000  51.0640000   0.9850000   6.0600000  52.1670000   0.7320000
   5.6230000  53.0770000   0.7010000   5.2170000  51.0100000   0.7700000
   5.8000000  50.1610000   0.4150000   4.6550000  50.6720000   2.1760000
   5.4940000  50.7220000   2.8700000   3.9120000  51.4200000   2.4520000
   4.0180000  49.2670000   2.2390000   3.3880000  48.8210000   1.2850000
   4.1320000  48.5920000   3.3030000   4.0730000  51.2380000  -0.2490000
   3.2910000  52.1050000  -0.0860000   3.9670000  50.2940000  -1.2030000
   4.6080000  49.5140000  -1.2110000   2.9910000  50.3900000  -2.2660000
   3.1020000  51.3400000  -2.7890000   3.1910000  49.2670000  -3.2570000
   2.9030000  48.3540000  -2.7350000   2.4890000  49.4570000  -4.0690000
   4.5860000  49.1060000  -3.8230000   4.4730000  48.7810000  -4.8570000
   5.0250000  50.1040000  -3.8020000   5.4900000  48.1430000  -3.0890000
   5.6860000  48.2640000  -1.8610000   6.0350000  47.1990000  -3.7260000
   1.5540000  50.3690000  -1.7410000   0.6250000  50.7640000  -2.4410000
   1.3850000  49.8410000  -0.5650000   2.1770000  49.4290000  -0.0920000
   0.0490000  49.7180000   0.0640000  -0.7200000  49.7560000  -0.7070000
  -0.0850000  48.3950000   0.8240000   0.6470000  48.3620000   1.6310000
  -1.0890000  48.3140000   1.2410000   0.1480000  47.3050000  -0.0760000
   0.0640000  46.4750000   0.3990000  -0.3410000  50.9290000   1.0130000
  -1.3730000  50.9330000   1.5710000   0.5130000  51.9380000   1.0740000
   1.3880000  51.9140000   0.5700000   0.2450000  53.0900000   1.9510000
   0.0150000  52.7340000   2.9550000   1.4190000  53.9980000   2.0270000
   2.3330000  53.4250000   1.8730000   1.3370000  54.7640000   1.2560000
   1.4870000  54.7990000   3.6640000  -0.9910000  53.8030000   1.4470000
  -1.2110000  53.9240000   0.2410000  -1.8540000  54.1770000   2.3570000
  -1.6830000  53.9440000   3.3250000  -3.0920000  54.8770000   2.0210000
  -3.2910000  54.8290000   0.9500000  -4.2190000  54.2010000   2.7500000
  -4.1160000  53.1180000   2.6850000  -4.1320000  54.5120000   3.7910000
  -5.5720000  54.5820000   2.2500000  -5.7220000  55.5160000   1.4870000
  -6.5710000  53.8210000   2.6350000  -7.5100000  54.0310000   2.3270000
  -6.3960000  53.0290000   3.2370000  -3.1170000  56.3780000   2.3410000
  -3.0950000  56.7900000   3.4790000  -3.1310000  57.1850000   1.3830000
  -3.1300000  56.8430000   0.4330000  -3.0810000  58.6100000   1.5970000
  -2.3210000  58.8460000   2.3420000  -2.7360000  59.3200000   0.3180000
  -2.7280000  60.3970000   0.4880000  -1.7520000  58.9990000  -0.0240000
  -3.6700000  59.0160000  -0.6320000  -3.4530000  59.4680000  -1.4510000
  -4.3710000  59.2040000   2.1610000  -4.3710000  60.3290000   2.6470000
  -5.4570000  58.4640000   1.9950000  -5.4110000  57.6290000   1.4290000
  -6.7260000  58.8590000   2.5160000  -6.7300000  59.9340000   2.6950000
  -7.8440000  58.5240000   1.5330000  -7.8970000  57.4400000   1.4370000
  -8.7800000  58.8980000   1.9480000  -7.6140000  59.1420000   0.1670000
  -6.6780000  58.7040000  -0.5740000  -8.3570000  60.0850000  -0.2200000
  -6.9690000  58.2280000   3.8790000  -8.0790000  58.3180000   4.3880000
  -5.9320000  57.6430000   4.4720000  -5.0690000  57.5530000   3.9560000
  -6.0010000  57.0640000   5.8160000  -6.9480000  57.3260000   6.2880000
  -5.9010000  55.5380000   5.7320000  -6.6940000  55.1600000   5.0870000
  -4.9320000  55.2890000   5.2990000  -6.0140000  54.8650000   7.0820000
  -6.4690000  55.4820000   8.0610000  -5.6250000  53.6020000   7.1530000
  -5.6810000  53.1080000   8.0320000  -5.2740000  53.1380000   6.3280000
  -4.9050000  57.6200000   6.7470000  -3.8570000  56.9970000   7.0030000
  -5.1530000  58.7980000   7.2540000  -6.0380000  59.2340000   7.0370000
  -4.2230000  59.5140000   8.1130000  -3.1960000  59.2740000   7.8370000
  -4.4290000  61.0090000   7.9610000  -5.4080000  61.1960000   8.4020000
  -3.6650000  61.5260000   8.5420000  -4.4110000  61.5240000   6.5250000
  -5.1740000  60.9950000   5.9530000  -4.6850000  62.9960000   6.4810000
  -3.9220000  63.5250000   7.0520000  -4.6670000  63.3390000   5.4460000
  -5.6660000  63.1970000   6.9120000  -3.0820000  61.2360000   5.8170000
  -2.9100000  60.1600000   5.7900000  -3.1210000  61.6230000   4.7990000
  -2.2690000  61.7200000   6.3580000  -4.4750000  59.1060000   9.5750000
  -5.4490000  59.4980000  10.1720000  -3.5800000  58.3350000  10.1340000
  -2.7460000  58.0790000   9.6260000  -3.8000000  57.7340000  11.4770000
  -4.7190000  58.1230000  11.9160000  -3.9250000  56.1870000  11.3500000
  -3.9530000  55.7690000  12.3560000  -4.8550000  55.9510000  10.8330000
  -2.7810000  55.5550000  10.5980000  -1.6090000  55.6050000  11.0370000
  -3.0870000  54.9470000   9.4270000  -2.3570000  54.5080000   8.8840000
  -4.0430000  54.9350000   9.1020000  -2.7500000  58.0870000  12.4990000
  -2.8340000  57.6550000  13.6420000  -1.7390000  58.8100000  12.0910000
  -1.7270000  59.1530000  11.1410000  -0.5880000  59.0990000  12.9470000
  -0.8880000  59.1300000  13.9950000   0.4700000  57.9730000  12.7660000
  -0.0020000  57.0010000  12.9140000   0.9070000  58.0160000  11.7680000
   1.5980000  58.0480000  13.7270000   1.4290000  57.9990000  15.0970000
   2.6040000  58.1270000  15.6880000   2.6850000  58.1670000  16.7740000
   3.5250000  58.1860000  14.7510000   4.5210000  58.2430000  14.9070000
   2.9240000  58.1590000  13.5250000   3.5280000  58.2240000  12.6200000
  -0.0370000  60.4750000  12.5770000   0.1790000  60.7670000  11.4050000
   0.2660000  61.2790000  13.5800000   0.0200000  61.0000000  14.5190000
   0.8710000  62.5820000  13.3860000   0.8150000  62.7900000  12.3180000
   0.1190000  63.6880000  14.1420000   0.1740000  63.4980000  15.2140000
   0.5730000  64.6540000  13.9210000  -0.9250000  63.6980000  13.8290000
   2.3290000  62.6040000  13.7890000   2.7160000  62.0180000  14.7830000
   3.1250000  63.2900000  12.9900000   2.7280000  63.7130000  12.1630000
   4.5580000  63.4120000  13.2060000   4.8600000  63.3980000  14.2530000
   5.3210000  62.2900000  12.4560000   6.3860000  62.5200000  12.4620000
   5.0940000  60.9750000  13.1160000   4.0290000  60.7440000  13.1100000
   5.6370000  60.1990000  12.5770000   5.4500000  61.0180000  14.1450000
   4.9650000  62.2690000  10.9630000   5.2290000  63.2260000  10.5130000
   5.5180000  61.4700000  10.4680000   3.8950000  62.0960000  10.8460000
   5.0460000  64.7930000  12.7660000   4.2510000  65.6510000  12.3600000
   6.3600000  64.9830000  12.7660000   6.9600000  64.2070000  13.0070000
   6.9630000  66.2380000  12.4840000   6.2060000  66.9400000  12.1350000
   7.6110000  66.8040000  13.7210000   6.7660000  66.8840000  14.4050000
   8.3120000  66.0580000  14.0960000   8.3160000  68.1610000  13.6200000
   9.0160000  68.1320000  12.7850000   7.3100000  69.2790000  13.3980000
   6.6100000  69.3090000  14.2330000   7.8340000  70.2320000  13.3300000
   6.7640000  69.0980000  12.4720000   9.1420000  68.3900000  14.8630000
   9.8860000  67.5990000  14.9560000   9.6440000  69.3550000  14.7930000
   8.4920000  68.3820000  15.7380000   8.0000000  66.1260000  11.3770000
   8.9800000  65.3870000  11.4910000   7.7620000  66.8690000  10.2940000
   6.8750000  67.3420000  10.1910000   8.7300000  66.9750000   9.2130000
   9.2410000  66.0210000   9.0810000   8.0700000  67.3520000   7.9100000
   7.5620000  68.3100000   8.0230000   8.8260000  67.4330000   7.1290000
   7.3450000  66.5860000   7.6350000   9.7620000  67.9750000   9.5980000
   9.4710000  69.1900000   9.6290000  10.9780000  67.5130000   9.9000000
  11.1510000  66.5210000   9.8220000  12.0600000  68.3700000  10.3910000
  11.6740000  69.3280000  10.7400000  12.8620000  67.7340000  11.5100000
  13.6370000  68.4280000  11.8340000  11.9450000  67.4030000  12.6940000
  11.1700000  66.7080000  12.3710000  12.5310000  66.9470000  13.4920000
  11.4820000  68.3180000  13.0620000  13.5990000  66.4750000  11.0120000
  14.2790000  66.7470000  10.2050000  14.1670000  66.0370000  11.8330000
  12.8730000  65.7490000  10.6460000  13.0280000  68.7610000   9.2650000
  13.9400000  69.4990000   9.4630000  12.7530000  68.2520000   8.0630000
  11.9340000  67.6770000   7.9270000  13.5880000  68.4970000   6.9550000
  13.4730000  69.5420000   6.6660000  14.6190000  68.3150000   7.2580000
  13.2560000  67.6020000   5.7440000  12.3050000  66.8620000   5.7550000
  14.0790000  67.7460000   4.7150000  14.8230000  68.4270000   4.7670000
  13.9160000  67.0090000   3.4960000  13.6090000  65.9900000   3.7300000
  12.8620000  67.6410000   2.5980000  12.6670000  66.9890000   1.7460000
  11.9780000  67.6810000   3.2350000  13.1860000  69.0190000   2.1080000
  13.9260000  69.2130000   0.9770000  14.3070000  68.3450000   0.4390000
  14.1920000  70.4750000   0.5160000  14.8060000  70.6330000  -0.3710000
  13.6730000  71.5750000   1.2140000  13.9450000  72.8560000   0.7510000
  14.4880000  72.8610000  -0.0400000  12.9110000  71.3760000   2.3070000
  12.4850000  72.2240000   2.8420000  12.6750000  70.1110000   2.7410000
  12.0580000  69.9440000   3.6240000  15.2370000  66.9340000   2.8120000
  16.1690000  67.6630000   3.1480000  15.3690000  65.9440000   1.9170000
  14.5810000  65.3900000   1.6120000  16.6610000  65.6500000   1.3670000
  17.1020000  66.5860000   1.0250000  17.2770000  65.2280000   2.1620000
  16.6150000  64.6720000   0.2060000  15.5670000  64.4910000  -0.4030000
  17.7610000  64.0200000  -0.0450000  18.5480000  64.2060000   0.5600000
  17.9310000  63.0590000  -1.1200000  16.9560000  62.6010000  -1.2870000
  18.4400000  63.6910000  -2.4450000  19.4890000  63.9670000  -2.3410000
  18.2910000  62.6750000  -3.5720000  17.2420000  62.3990000  -3.6770000
  18.6460000  63.1120000  -4.5050000  18.8780000  61.7860000  -3.3410000
  17.6340000  64.9400000  -2.8350000  16.7040000  64.5980000  -3.2900000
  17.4100000  65.4830000  -1.9160000  18.3470000  65.8400000  -3.7810000
  18.5710000  65.2980000  -4.7000000  17.7170000  66.6990000  -4.0110000
  19.2770000  66.1830000  -3.3270000  18.9550000  62.0370000  -0.6760000
  20.0440000  62.3910000  -0.2320000  18.5960000  60.7490000  -0.7450000
  17.6440000  60.5040000  -0.9770000  19.5130000  59.6980000  -0.4580000
  20.4950000  60.1170000  -0.2410000  19.0530000  58.8980000   0.7400000
  18.8800000  59.6030000   1.5530000  18.1120000  58.4200000   0.4680000
  20.0250000  57.8640000   1.1800000  20.2550000  57.2330000   0.3220000
  20.9380000  58.3420000   1.5340000  19.4710000  56.9870000   2.2940000
  18.6930000  56.0480000   2.0320000  19.8440000  57.3000000   3.5260000
  19.5080000  56.7540000   4.3060000  20.4630000  58.0840000   3.6790000
  19.6820000  58.7630000  -1.6620000  18.7020000  58.0620000  -2.0430000
  20.8790000  58.7430000  -2.2390000  21.5900000  59.3780000  -1.9050000
  21.1810000  57.9180000  -3.4030000  22.1570000  58.2070000  -3.7920000
  21.2070000  56.4440000  -3.0810000  20.2350000  56.1990000  -2.6520000
  21.3290000  55.9170000  -4.0270000  22.2970000  56.0240000  -2.1280000
  23.2650000  56.2260000  -2.5870000  22.2040000  56.6020000  -1.2080000
  22.1870000  54.5370000  -1.8070000  21.2680000  54.3830000  -1.2420000
  22.1280000  53.9940000  -2.7500000  23.3480000  54.0330000  -1.0150000
  23.1030000  53.0260000  -0.6760000  24.2090000  53.9920000  -1.6830000
  23.6700000  54.8780000   0.1490000  22.8730000  54.9160000   0.7680000
  24.4600000  54.4860000   0.6410000  23.8980000  55.8110000  -0.1650000
  20.2170000  58.1840000  -4.5760000  19.8240000  57.2510000  -5.2810000
  19.8570000  59.4510000  -4.7500000  20.2220000  60.1670000  -4.1380000
  18.9440000  59.8480000  -5.8040000  19.1770000  60.8770000  -6.0780000
  19.1180000  59.1960000  -6.6600000  17.5100000  59.7640000  -5.4150000
  16.6210000  60.2500000  -6.1600000  17.2350000  59.2190000  -4.2310000
  17.9980000  58.8650000  -3.6720000  15.8860000  59.0440000  -3.7400000
  15.1850000  59.0630000  -4.5740000  15.7480000  57.7180000  -3.0230000
  16.2990000  57.7490000  -2.0830000  14.6870000  57.5780000  -2.8170000
  16.2420000  56.5410000  -3.8340000  17.1640000  55.8130000  -3.3940000
  15.6230000  56.3220000  -4.9870000  15.9100000  55.5500000  -5.5720000
  14.8680000  56.9280000  -5.2750000  15.4580000  60.1780000  -2.8320000
  15.9930000  60.3090000  -1.7170000  14.5000000  61.0030000  -3.2980000
  14.1270000  60.8700000  -4.2270000  14.0480000  62.1520000  -2.5320000
  14.9170000  62.6740000  -2.1320000  13.2510000  63.1150000  -3.3680000
  12.4690000  62.5470000  -3.8730000  12.7950000  63.8400000  -2.6940000
  14.0940000  63.8450000  -4.4010000  14.8680000  64.4070000  -3.8780000
  14.5600000  63.1040000  -5.0500000  13.2440000  64.8110000  -5.2510000
  12.4730000  64.2510000  -5.7800000  12.7750000  65.5520000  -4.6040000
  14.1330000  65.5080000  -6.2500000  14.8390000  66.1420000  -5.7130000
  14.6800000  64.7570000  -6.8210000  13.3200000  66.3470000  -7.1820000
  12.8130000  67.0430000  -6.6540000  13.9310000  66.8050000  -7.8430000
  12.6660000  65.7600000  -7.6800000  13.2420000  61.6810000  -1.2940000
  12.4710000  60.7360000  -1.3560000  13.4380000  62.3740000  -0.1870000
  14.0950000  63.1410000  -0.1780000  12.8000000  62.0010000   1.0610000
  11.8660000  61.4850000   0.8400000  13.6810000  61.0770000   1.9090000
  13.1890000  60.8160000   2.8460000  13.8680000  60.1710000   1.3320000
  15.0200000  61.6380000   2.2710000  15.1920000  62.4970000   3.3430000
  16.4580000  62.8410000   3.4260000  16.7990000  63.5000000   4.2240000
  17.1120000  62.2690000   2.4430000  18.0990000  62.3690000   2.2540000
  16.2440000  61.5090000   1.7050000  16.6070000  60.9510000   0.8420000
  12.3630000  63.2090000   1.9130000  12.7700000  64.3440000   1.6890000
  11.5200000  62.9000000   2.8770000  11.1000000  61.9820000   2.8640000
  11.1910000  63.7760000   3.9470000  11.5520000  64.7770000   3.7100000
   9.7300000  63.8430000   4.1840000   9.3110000  62.8690000   4.4350000
   9.5820000  64.5280000   5.0190000   8.9270000  64.3720000   3.0550000
   8.1580000  63.6520000   2.1810000   8.1550000  62.5700000   2.3130000
   7.5270000  64.4950000   1.2840000   6.8760000  64.2230000   0.5610000
   7.9020000  65.7850000   1.5760000   7.5470000  66.9800000   0.9770000
   6.8740000  66.9550000   0.1200000   8.0650000  68.1170000   1.5010000
   7.8140000  69.0740000   1.0440000   8.9030000  68.0980000   2.5980000
   9.2950000  69.0290000   3.0070000   9.2600000  66.9510000   3.1920000
   9.9900000  67.0060000   3.9990000   8.7480000  65.7410000   2.7080000
  11.8710000  63.1900000   5.1890000  11.8650000  61.9890000   5.3730000
  12.4520000  64.0520000   5.9960000  12.4480000  65.0360000   5.7680000
  13.0840000  63.6270000   7.2700000  13.3230000  62.5640000   7.2910000
  14.3260000  64.4310000   7.6080000  14.0580000  65.4810000   7.7250000
  14.9320000  63.9130000   8.9090000  15.2010000  62.8630000   8.7920000
  15.8240000  64.4910000   9.1510000  14.2050000  64.0140000   9.7150000
  15.2890000  64.4360000   6.4260000  15.6570000  63.4220000   6.2700000
  14.7510000  64.7680000   5.5380000  16.4560000  65.3610000   6.6830000
  16.9940000  65.0300000   7.5710000  17.1280000  65.3460000   5.8250000
  16.0890000  66.3750000   6.8390000  12.0670000  63.8720000   8.3750000
  11.5700000  64.9880000   8.5300000  11.7280000  62.7880000   9.0940000
  12.3210000  61.9710000   9.0760000  10.5310000  62.7600000   9.9420000
  10.0500000  63.7320000  10.0540000   9.4960000  61.7260000   9.3530000
  10.0180000  60.7920000   9.1430000   8.3740000  61.4660000  10.3220000
   7.8510000  62.3990000  10.5320000   7.6770000  60.7490000   9.8880000
   8.7800000  61.0610000  11.2490000   9.0060000  62.2400000   7.9840000
   9.8950000  62.3760000   7.3680000   8.3880000  61.4490000   7.5590000
   8.2250000  63.5180000   8.0220000   8.8430000  64.3100000   8.4460000
   7.9270000  63.7930000   7.0100000   7.3360000  63.3830000   8.6380000
  10.8720000  62.3020000  11.3790000  11.4050000  61.2220000  11.5800000
  10.5160000  63.1420000  12.3240000  10.1860000  64.0570000  12.0520000
  10.6370000  62.8490000  13.7310000  11.4320000  62.1200000  13.8880000
  10.9710000  64.1070000  14.5140000  11.9320000  64.4580000  14.1390000
  10.1990000  64.8370000  14.2710000  11.0480000  63.9340000  16.0270000
  10.1150000  63.4920000  16.3780000  11.8760000  63.2660000  16.2620000
  11.2620000  65.2510000  16.7050000  12.1380000  65.7300000  16.2680000
  10.3850000  65.8760000  16.5370000  11.4770000  65.0690000  18.2090000
  10.7200000  64.3760000  18.5750000  12.4670000  64.6370000  18.3570000
  11.3810000  66.3240000  18.9430000  10.4640000  66.7250000  18.8070000
  11.5300000  66.1510000  19.9270000  12.0830000  66.9670000  18.6040000
   9.3370000  62.2020000  14.2340000   8.2270000  62.7540000  14.0650000
   9.4560000  61.0710000  14.8470000  10.3860000  60.6950000  14.9680000
   8.3340000  60.3130000  15.3700000   7.3980000  60.7490000  15.0230000
   8.4030000  58.8840000  14.8990000   8.8160000  58.8490000  13.8910000
   9.0750000  58.3680000  15.5850000   7.0750000  58.1720000  14.9000000
   6.0480000  58.7240000  15.2310000   7.0800000  56.9260000  14.4790000
   6.2180000  56.4000000  14.4580000   7.9460000  56.5010000  14.1790000
   8.3890000  60.3490000  16.9160000   9.3740000  60.7840000  17.4570000
   7.3350000  59.8880000  17.5490000   6.5610000  59.5160000  17.0180000
   7.2020000  59.9680000  19.0280000   8.1100000  60.3760000  19.4720000
   6.0500000  60.8770000  19.3680000   5.8880000  60.8260000  20.4450000
   6.3310000  61.8930000  19.0920000   4.8560000  60.5170000  18.6930000
   4.1530000  61.1220000  18.9410000   7.0290000  58.5750000  19.6670000
   6.3590000  58.4300000  20.6270000   7.7230000  57.5760000  19.1110000
   8.2210000  57.7320000  18.2460000   7.6990000  56.2020000  19.6710000
   6.9580000  56.1580000  20.4700000   7.3400000  55.1480000  18.6090000
   8.0110000  55.2600000  17.7570000   7.4200000  54.1350000  19.0040000
   5.9670000  55.2900000  18.0860000   4.9670000  55.9790000  18.6230000
   5.1860000  56.5280000  19.5390000   3.8370000  55.8370000  17.8710000
   2.9290000  56.2150000  18.1020000   4.1210000  55.0730000  16.7820000
   3.3220000  54.6730000  15.7210000   2.2920000  55.0280000  15.6850000
   3.8790000  53.8570000  14.7850000   3.2720000  53.5080000  13.9500000
   5.1830000  53.4630000  14.8650000   5.6110000  52.8220000  14.0940000
   5.9900000  53.8510000  15.8990000   7.0370000  53.5490000  15.8880000
   5.4390000  54.6760000  16.9030000   9.0200000  55.8440000  20.3600000
   9.2670000  54.6970000  20.5730000   9.8300000  56.8510000  20.6880000
   9.5560000  57.7970000  20.4630000  11.0970000  56.6450000  21.3590000
  11.2950000  57.5140000  21.9860000  11.0100000  55.7580000  21.9860000
  12.2480000  56.4580000  20.4000000  12.0510000  56.2690000  19.1950000
  13.4610000  56.5240000  20.9560000  13.5280000  56.7230000  21.9440000
  14.7070000  56.4430000  20.1730000  14.5770000  56.9520000  19.2180000
  15.8430000  57.0990000  20.9180000  16.6590000  57.2080000  20.2030000
  15.4880000  58.0850000  21.2170000  16.3390000  56.3490000  22.1400000
  15.4580000  55.8790000  22.5760000  17.0490000  55.5790000  21.8380000
  16.9820000  57.2540000  23.1600000  17.6730000  58.2260000  22.7420000
  16.8510000  56.9840000  24.3900000  15.0910000  55.0240000  19.7390000
  16.1140000  54.8560000  19.0690000  14.2850000  54.0240000  20.1070000
  13.5040000  54.2280000  20.7140000  14.5230000  52.6480000  19.7360000
  15.5640000  52.5400000  19.4330000  14.2460000  51.6800000  20.8860000
  13.2550000  51.8970000  21.2850000  14.2680000  50.6590000  20.5050000
  15.2410000  51.7990000  21.9900000  16.4430000  52.0000000  21.7320000
  14.7920000  51.6730000  23.2280000  15.4340000  51.7470000  24.0050000
  13.8100000  51.5030000  23.3910000  13.6900000  52.2640000  18.5160000
  14.0560000  51.3540000  17.7620000  12.5780000  52.9640000  18.2750000
  12.2080000  53.6270000  18.9410000  11.8600000  52.7650000  17.0320000
  11.7780000  51.6940000  16.8450000  10.4450000  53.3700000  17.0560000
   9.8640000  52.7790000  17.7650000  10.3960000  54.4230000  17.3350000
   9.7720000  53.2480000  15.7570000   9.1040000  52.1340000  15.2790000
   9.0370000  51.2720000  15.9430000   8.6490000  52.3730000  14.0070000
   8.1160000  51.7210000  13.4490000   9.0320000  53.6300000  13.6140000
   8.8080000  54.3090000  12.4150000   8.2260000  53.8180000  11.6340000
   9.3490000  55.5820000  12.2960000   9.1890000  56.1600000  11.3860000
  10.1140000  56.1520000  13.3470000  10.5790000  57.1310000  13.2280000
  10.2920000  55.4970000  14.5340000  10.8510000  56.0080000  15.3180000
   9.7610000  54.2120000  14.6910000  12.6560000  53.4160000  15.8930000
  13.2880000  54.4600000  16.0940000  12.6150000  52.7810000  14.7250000
  12.1390000  51.8920000  14.6660000  13.2350000  53.3200000  13.5110000
  13.0390000  52.6000000  12.7160000  12.7210000  54.2550000  13.2890000
  14.7130000  53.5800000  13.5810000  15.4610000  52.8090000  14.1940000
  15.1380000  54.6800000  12.9730000  14.4600000  55.2160000  12.4500000
  16.4910000  55.1380000  12.9970000  17.1560000  54.3060000  13.2280000
  16.8940000  55.7260000  11.6260000  16.4530000  55.1230000  10.8320000
  16.5050000  56.7420000  11.5680000  18.3840000  55.7700000  11.4250000
  19.2000000  55.5990000  12.3650000  18.7660000  55.9860000  10.1790000
  19.7500000  56.0300000   9.9560000  18.0720000  56.1060000   9.4550000
  16.6670000  56.2020000  14.0680000  16.5070000  57.4170000  13.8220000
  16.9460000  55.7380000  15.2570000  17.0240000  54.7390000  15.3810000
  17.0370000  56.5970000  16.4460000  17.0140000  55.9820000  17.3460000
  18.3430000  57.4010000  16.4350000  18.4140000  57.8930000  15.4650000
  18.2680000  58.1550000  17.2190000  19.5660000  56.5640000  16.6620000
  19.4040000  55.9720000  17.5630000  19.6800000  55.8980000  15.8060000
  20.8600000  57.4230000  16.8290000  20.5660000  58.4390000  17.0930000
  21.4540000  56.9960000  17.6370000  21.6680000  57.4490000  15.5790000
  21.9330000  56.4230000  15.3220000  21.0550000  57.8750000  14.7850000
  22.9220000  58.2660000  15.7370000  23.4910000  57.8710000  16.4720000
  23.4400000  58.2580000  14.8700000  22.6770000  59.2170000  15.9740000
  15.8180000  57.4990000  16.5890000  15.9280000  58.6460000  16.8720000
  14.6530000  56.9520000  16.3550000  14.6580000  55.9930000  16.0370000
  13.3900000  57.6070000  16.5150000  12.6740000  56.8430000  16.8180000
  13.5100000  58.3320000  17.3200000  12.8540000  58.3280000  15.2670000
  11.7490000  58.7850000  15.2570000  13.6740000  58.3980000  14.2550000
  14.5850000  57.9730000  14.3510000  13.3580000  59.0750000  13.0110000
  12.4660000  59.6870000  13.1450000  14.5000000  59.9730000  12.5750000
  15.4250000  59.3970000  12.5950000  14.2860000  60.2810000  11.5510000
  14.6530000  61.2110000  13.4570000  15.3340000  61.1490000  14.6680000
  15.7790000  60.2080000  14.9900000  15.4470000  62.2680000  15.4580000
  15.9740000  62.2110000  16.4100000  14.9410000  63.4400000  15.0400000
  15.0280000  64.5770000  15.7980000  15.4790000  64.4370000  16.6340000
  14.2730000  63.5200000  13.8250000  13.8580000  64.4720000  13.4950000
  14.1390000  62.4360000  13.0640000  13.6160000  62.5010000  12.1100000
  13.0630000  58.0980000  11.8780000  13.3920000  56.9020000  11.9520000
  12.4290000  58.6230000  10.8250000  12.0280000  59.5480000  10.8850000
  12.2400000  57.8760000   9.6130000  13.0210000  57.1250000   9.4960000
  10.8770000  57.2040000   9.5510000  10.8540000  56.3900000  10.2750000
   9.7720000  58.1920000   9.8670000   9.7940000  59.0060000   9.1430000
   8.8070000  57.6870000   9.8160000   9.9190000  58.5940000  10.8700000
  10.6340000  56.5390000   8.1660000  10.3850000  57.3250000   7.4530000
  11.5590000  56.0510000   7.8590000   9.5260000  55.5300000   8.2040000
   8.6000000  56.0170000   8.5100000   9.3960000  55.0950000   7.2130000
   9.7750000  54.7430000   8.9160000  12.4370000  58.8160000   8.3760000
  12.0160000  59.9330000   8.4170000  13.0700000  58.2820000   7.3390000
  13.6190000  57.4450000   7.4730000  13.0820000  58.9150000   6.0200000
  12.9330000  59.9880000   6.1420000  14.4070000  58.6850000   5.2740000
  14.3760000  57.6120000   5.0850000  14.3350000  59.2220000   4.3280000
  15.6850000  59.0320000   5.9440000  15.7640000  58.4450000   6.8590000
  16.8790000  58.7450000   5.0560000  16.8010000  59.3320000   4.1410000
  17.7960000  59.0120000   5.5820000  16.9000000  57.6840000   4.8060000
  15.7490000  60.5040000   6.4080000  14.9430000  60.6980000   7.1160000
  16.7090000  60.6920000   6.8900000  15.6400000  61.1620000   5.5460000
  11.9030000  58.4130000   5.2430000  11.7430000  57.1650000   5.0840000
  11.0790000  59.3310000   4.7280000  11.2580000  60.3180000   4.8490000
   9.8610000  58.9240000   3.9940000   9.8420000  57.8370000   3.9130000
   8.6230000  59.3700000   4.6760000   8.7140000  60.4480000   4.8090000
   7.8000000  59.1570000   3.9940000   8.3490000  58.7130000   6.0240000
   8.4760000  57.6380000   5.8920000   9.0980000  59.0840000   6.7230000
   6.7230000  59.0350000   6.6820000   5.6430000  58.1600000   5.5650000
   5.8920000  57.0990000   5.5750000   4.6080000  58.2930000   5.8810000
   5.7680000  58.5530000   4.5560000   9.8760000  59.5100000   2.5440000
  10.3000000  60.6460000   2.3400000   9.4010000  58.7290000   1.6130000
   9.0470000  57.8190000   1.8700000   9.4760000  59.0640000   0.2080000
  10.5400000  59.1430000  -0.0150000   8.8980000  57.9940000  -0.6260000
   7.8310000  57.9090000  -0.4200000   9.0470000  58.2330000  -1.6790000
   9.3890000  57.0480000  -0.3960000   8.8570000  60.4040000  -0.1120000
   7.7460000  60.7200000   0.3630000   9.5390000  61.1920000  -0.9330000
  10.3930000  60.8480000  -1.3490000   9.1140000  62.5500000  -1.2500000
   8.1620000  62.7690000  -0.7660000  10.1480000  63.5360000  -0.7520000
  10.2240000  63.3800000   0.3240000  11.0890000  63.2560000  -1.2260000
   9.8590000  64.9860000  -1.0290000  10.0510000  65.1920000  -2.0820000
   8.8120000  65.1890000  -0.8050000  10.7390000  65.8710000  -0.1730000
  10.4330000  66.9110000  -0.2870000  10.6450000  65.5780000   0.8730000
  12.1760000  65.7460000  -0.5800000  12.7160000  65.0610000  -0.0710000
  12.7690000  66.4390000  -1.5120000  12.0820000  67.3490000  -2.2150000
  11.1020000  67.4980000  -2.0210000  12.5470000  67.8820000  -2.9360000
  14.0510000  66.2340000  -1.7630000  14.5620000  65.5430000  -1.2320000
  14.5130000  66.7690000  -2.4840000   8.9460000  62.6740000  -2.7900000
   9.7740000  62.1670000  -3.5300000   7.8840000  63.3480000  -3.2020000
   7.3190000  63.7690000  -2.4780000   7.4360000  63.4580000  -4.5730000
   6.4590000  63.9410000  -4.5900000   8.4050000  64.2810000  -5.4310000
   9.3450000  63.7440000  -5.5610000   7.9400000  64.4380000  -6.4040000
   8.7000000  65.6300000  -4.8130000   7.9560000  66.0910000  -3.9510000
   9.7930000  66.2640000  -5.2140000  10.0220000  67.1670000  -4.8230000
  10.3920000  65.8410000  -5.9090000   7.2090000  62.0590000  -5.2200000
   7.4490000  61.8750000  -6.4220000   6.7100000  61.1220000  -4.4350000
   6.7070000  61.2700000  -3.4360000   6.2610000  59.8230000  -4.9460000
   6.4380000  59.7970000  -6.0210000   6.9830000  58.6380000  -4.3030000
   7.1430000  58.8840000  -3.2530000   6.3220000  57.7750000  -4.3770000
   8.3090000  58.3130000  -4.9510000   8.1230000  58.0860000  -6.0010000
   8.9440000  59.1960000  -4.8770000   9.0190000  57.1070000  -4.2790000
   8.9650000  57.2450000  -3.1990000   8.4790000  56.2020000  -4.5570000
  10.4720000  56.9790000  -4.7010000  10.4850000  56.6210000  -5.7300000
  10.9160000  57.9730000  -4.6570000  11.2620000  56.0390000  -3.8340000
  10.8510000  55.1170000  -3.8750000  12.2160000  55.9970000  -4.1640000
  11.2500000  56.3710000  -2.8800000   4.7430000  59.7450000  -4.7740000
   4.2080000  58.8910000  -4.0920000   4.0800000  60.6690000  -5.4330000
   4.6130000  61.3700000  -5.9280000   2.6300000  60.8150000  -5.3760000
   2.3440000  61.7920000  -5.7650000   1.9510000  59.7480000  -6.2040000
   2.5940000  59.4900000  -7.0460000   1.8060000  58.8690000  -5.5760000
   0.6260000  60.1800000  -6.7310000   0.3930000  61.3920000  -7.0040000
  -0.2830000  59.2120000  -6.9020000  -1.2000000  59.4420000  -7.2560000
  -0.0470000  58.2560000  -6.6760000   2.0820000  60.8590000  -3.9510000
   1.1630000  60.1140000  -3.5730000   2.6380000  61.7720000  -3.1660000
   3.4730000  62.2500000  -3.4720000   2.1390000  62.0450000  -1.8320000
   2.8650000  62.6380000  -1.2750000   0.8270000  62.8310000  -1.9170000
   0.9210000  63.6930000  -2.5780000   0.0840000  62.1430000  -2.3210000
   0.3540000  63.3120000  -0.5550000   1.1450000  63.7290000   0.2300000
  -0.9280000  63.3020000  -0.3350000  -1.2870000  63.6130000   0.5560000
  -1.5590000  62.9830000  -1.0570000   1.9800000  60.7440000  -1.0290000
   0.9010000  60.4480000  -0.4650000   3.0600000  60.0090000  -0.9600000
   3.8970000  60.3060000  -1.4410000   3.0810000  58.7270000  -0.2580000
   2.3590000  58.0620000  -0.7320000   4.4510000  58.0940000  -0.3450000
   5.1830000  58.7440000   0.1330000   4.4380000  57.1280000   0.1600000
   4.7210000  57.9520000  -1.3920000   2.6670000  58.8890000   1.1880000
   3.1430000  59.7860000   1.8620000   1.7170000  58.0670000   1.6000000
   1.2210000  57.5600000   0.8810000   1.2490000  57.9460000   2.9820000
   0.5200000  57.1390000   3.0540000   2.4260000  57.6340000   3.9310000
   3.1660000  58.4310000   3.8670000   2.0590000  57.5620000   4.9550000
   3.1250000  56.0210000   3.6010000   0.4250000  59.1790000   3.4540000
   0.2520000  59.3810000   4.6370000  -0.0130000  60.0090000   2.5120000
   0.1680000  59.7890000   1.5430000  -0.7250000  61.1930000   2.8090000
  -1.1270000  61.5820000   1.8730000  -1.5470000  60.9270000   3.4740000
   0.1120000  62.2630000   3.4660000  -0.3940000  63.0320000   4.3210000
   1.3840000  62.3280000   3.1050000   1.7080000  61.7010000   2.3830000
   2.3690000  63.1660000   3.7900000   2.3510000  63.0080000   4.8680000
   3.8050000  62.9460000   3.2610000   4.0730000  61.9060000   3.4480000
   3.9420000  63.2480000   1.7570000   3.6750000  64.2880000   1.5690000
   4.9720000  63.0760000   1.4440000   3.2770000  62.5950000   1.1930000
   4.8260000  63.7520000   4.0540000   5.6840000  63.8850000   3.3950000
   4.3630000  64.7200000   4.2470000   5.2730000  63.1570000   5.3290000
   5.7360000  62.1890000   5.1360000   5.9980000  63.8180000   5.8050000
   4.4160000  63.0240000   5.9890000   1.9950000  64.6600000   3.7640000
   2.1640000  65.3670000   4.7430000   1.4530000  65.1040000   2.6510000
   1.3230000  64.4920000   1.8580000   1.0950000  66.5220000   2.5020000
   1.5440000  67.0590000   3.3380000   1.6670000  67.0780000   1.2030000
   1.2210000  66.5570000   0.3560000   1.4430000  68.1420000   1.1330000
   2.7470000  66.9330000   1.1900000  -0.4130000  66.7610000   2.5570000
  -0.8610000  67.8160000   2.2050000  -1.1690000  65.7610000   2.9740000
  -0.7500000  64.8690000   3.1950000  -2.6320000  65.8810000   3.0480000
  -2.9960000  66.4180000   2.1720000  -3.3010000  64.5080000   3.0920000
  -2.7100000  63.8020000   3.6750000  -4.2700000  64.6520000   3.5710000
  -3.5230000  63.9330000   1.7220000  -3.1820000  64.5620000   0.7210000
  -4.0300000  62.7350000   1.6770000  -4.2020000  62.2960000   0.7840000
  -4.2490000  62.2500000   2.5350000  -3.1170000  66.7070000   4.2160000
  -4.1760000  67.3350000   4.1380000  -2.3300000  66.7100000   5.2960000
  -1.4510000  66.2130000   5.2960000  -2.7560000  67.3590000   6.5280000
  -3.4480000  68.1710000   6.3060000  -3.4650000  66.3450000   7.4260000
  -4.1710000  65.8620000   6.7500000  -2.7040000  65.6260000   7.7300000
  -4.2240000  66.8630000   8.6880000  -3.4880000  67.2930000   9.3670000
  -5.2860000  67.9180000   8.3500000  -6.0230000  67.4880000   7.6710000
  -5.7810000  68.2420000   9.2650000  -4.8090000  68.7740000   7.8730000
  -4.8700000  65.6380000   9.3600000  -4.0940000  64.9270000   9.6430000
  -5.4130000  65.9550000  10.2500000  -5.5610000  65.1630000   8.6640000
  -1.6180000  68.0040000   7.2460000  -1.3190000  67.6480000   8.4040000
  -0.9440000  68.9460000   6.5740000  -1.2660000  69.2130000   5.6550000
   0.2450000  69.5410000   7.0690000   0.5670000  68.9610000   7.9340000
   1.3550000  69.5480000   6.0550000   1.0510000  70.1330000   5.1870000
   2.2480000  69.9900000   6.4960000   1.5720000  68.5260000   5.7460000
  -0.0360000  70.9760000   7.5490000  -0.7140000  71.7440000   6.9060000
   0.5410000  71.3180000   8.6990000   1.0910000  70.6440000   9.2120000
   0.3630000  72.6400000   9.2720000   0.3040000  73.3930000   8.4860000
  -0.9470000  72.6650000  10.0760000  -1.0950000  73.6800000  10.4450000
  -1.7610000  72.4030000   9.4000000  -0.9320000  71.7800000  11.1480000
  -1.7680000  71.8320000  11.6170000   1.4990000  73.0790000  10.1630000
   2.2680000  72.2490000  10.6950000   1.6290000  74.4050000  10.3390000
   1.0830000  75.0200000   9.7530000   2.5580000  74.9900000  11.2530000
   2.8070000  74.2550000  12.0180000   3.8350000  75.4360000  10.5770000
   4.5030000  75.8900000  11.3090000   4.3260000  74.5760000  10.1220000
   3.6430000  76.4410000   9.4930000   3.6240000  77.7650000   9.7930000
   3.7440000  78.0670000  10.8330000   3.4570000  78.7180000   8.8150000
   3.4530000  79.7820000   9.0520000   3.2920000  78.2990000   7.5050000
   3.1500000  79.0360000   6.7150000   3.3070000  76.9650000   7.2010000
   3.1740000  76.6390000   6.1690000   3.4890000  76.0430000   8.1890000
   3.5130000  74.9810000   7.9460000   1.9260000  76.1690000  12.0130000
   1.0390000  76.8270000  11.4840000   2.3860000  76.4000000  13.2580000
   3.3220000  75.5270000  13.9940000   4.2170000  75.3690000  13.3920000
   2.8430000  74.5680000  14.1900000   3.6030000  76.2980000  15.2580000
   4.4980000  76.9060000  15.1250000   3.7560000  75.6040000  16.0840000
   2.4230000  77.1280000  15.4860000   2.6860000  78.0140000  16.0640000
   1.6180000  76.5920000  15.9890000   1.9780000  77.5390000  14.0770000
   0.9010000  77.6490000  13.9500000   2.6650000  78.8500000  13.7300000
   3.8710000  78.8540000  13.4000000   1.8740000  79.9390000  13.7270000
   0.8730000  79.8350000  13.8180000   2.4150000  81.2770000  13.5540000
   3.2390000  81.2540000  12.8410000   1.3310000  82.2280000  13.0210000
   0.5230000  82.2570000  13.7520000   1.7720000  83.2200000  12.9290000
   0.7810000  81.7930000  11.6760000   1.6140000  81.7030000  10.9790000
   0.3050000  80.8200000  11.8000000  -0.2280000  82.7820000  11.1310000
   0.2420000  83.7650000  11.1000000  -0.4930000  82.4740000  10.1190000
  -1.4800000  82.8480000  11.9830000  -1.7160000  81.8510000  12.3560000
  -1.3090000  83.5200000  12.8240000  -2.6160000  83.3530000  11.1690000
  -2.7750000  82.7300000  10.3900000  -3.4470000  83.3950000  11.7410000
  -2.3980000  84.2770000  10.8230000   2.9510000  81.7490000  14.8990000
   2.3470000  81.5070000  15.9470000   4.0840000  82.4350000  14.8590000
   4.5240000  82.6030000  13.9660000   4.7380000  82.9270000  16.0470000
   4.0080000  83.2150000  16.8040000   5.5980000  81.8140000  16.6030000
   5.0260000  80.8900000  16.5170000   6.4880000  81.7490000  15.9770000
   6.0060000  82.0180000  18.0310000   6.7580000  82.8060000  18.0770000
   5.1330000  82.3160000  18.6110000   6.6870000  80.5120000  18.7240000
   7.3250000  81.1320000  20.2730000   6.5100000  81.5560000  20.8590000
   7.7850000  80.3160000  20.8300000   8.0700000  81.9030000  20.0770000
   5.6000000  84.1660000  15.7830000   6.0020000  84.4720000  14.6220000
   5.9340000  84.9350000  16.7340000  -1.6310000  78.9470000 -11.9490000
  -2.5910000  78.9470000 -11.9490000  -1.7350000  79.0390000 -10.7900000
  -2.2130000  78.4660000  -9.9940000  -1.5820000  80.4100000 -10.3540000
  -0.7640000  80.5570000  -9.1950000  -1.1920000  80.0590000  -8.3230000
  -0.7070000  82.0060000  -8.8350000  -0.3720000  82.8400000  -9.6850000
  -1.0080000  82.3500000  -7.6860000   0.6260000  80.0390000  -9.4840000
   0.9440000  80.6530000 -10.3290000   0.5630000  78.5850000  -9.9170000
   0.1600000  78.0050000  -9.0840000   1.8950000  78.1140000 -10.2020000
   2.4350000  78.3850000  -9.4480000  -0.3710000  78.4400000 -11.1220000
   0.0450000  78.9640000 -11.9850000  -0.5090000  77.0530000 -11.4470000
  -1.1860000  77.0050000 -12.1290000   1.6060000  80.0380000  -8.4250000
   2.6600000  81.0210000  -8.2430000   2.3350000  81.9130000  -7.6830000
   3.2050000  81.4040000  -9.5200000   4.2070000  82.4250000  -9.4510000
   3.7810000  83.3170000  -8.9580000   4.6240000  82.8420000 -10.8690000
   4.4510000  83.9150000 -10.9760000   5.6880000  82.6280000 -11.0010000
   3.8560000  82.1370000 -11.8510000   3.9880000  81.2010000 -11.7150000
   5.3650000  81.8500000  -8.6310000   6.1350000  82.6210000  -8.4820000
   5.8970000  80.6830000  -9.3760000   7.3460000  80.7570000 -10.0770000
   4.9010000  81.4620000  -7.2290000   4.6670000  82.3830000  -6.6730000
   3.7760000  80.4460000  -7.3760000   4.2630000  79.5580000  -7.8180000
   3.2570000  80.1520000  -6.0560000   3.2050000  80.9550000  -5.5380000
   2.6830000  78.9880000  -5.7660000   2.7820000  78.0440000  -6.5140000
   1.8290000  78.9360000  -4.5320000   2.3420000  78.2320000  -3.8770000
   0.9180000  78.3440000  -4.6170000   1.3800000  79.9000000  -4.2950000
   5.9410000  80.7430000  -6.5660000   7.2920000  79.8830000 -11.3440000
   7.7290000  82.1370000 -10.4740000   8.3760000  80.2470000  -9.1520000
   7.3680000  80.5940000  -6.4070000   7.8460000  81.2060000  -7.1730000
   7.7590000  79.2340000  -6.5910000   9.1650000  79.0350000  -6.5000000
   9.7140000  79.5850000  -7.2670000   9.4240000  77.5830000  -6.7880000
   8.7700000  76.7040000  -6.1770000  10.2850000  77.2820000  -7.6320000
   9.6510000  79.4220000  -5.1020000   9.2750000  78.7210000  -4.3540000
   9.2130000  80.8340000  -4.7320000   9.8080000  81.5320000  -5.3250000
   9.4780000  81.0740000  -3.3430000  10.3880000  80.7840000  -3.1970000
   7.7310000  81.0190000  -4.9950000   7.1500000  80.4230000  -4.2880000
   7.3850000  82.3980000  -4.8300000   6.4700000  82.4790000  -5.1160000
  11.0780000  79.3080000  -5.0640000  12.3120000  78.6500000  -5.3060000
  12.3510000  78.1300000  -6.2770000  12.5900000  77.7400000  -4.2460000
  13.7470000  76.9610000  -4.5220000  13.6130000  76.4450000  -5.4900000
  13.9440000  75.8780000  -3.4630000  14.0990000  74.9240000  -3.9720000
  14.8280000  76.1230000  -2.8690000  12.7590000  75.7610000  -2.6620000
  12.5840000  76.6120000  -2.2660000  14.9610000  77.8810000  -4.5940000
  15.8210000  77.3310000  -5.0040000  15.1350000  78.3460000  -3.2480000
  16.5260000  78.1830000  -2.5770000  14.7860000  79.0990000  -5.5020000
  14.7990000  78.7570000  -6.5480000  13.3960000  79.7090000  -5.3530000
  13.4120000  80.1910000  -4.3590000  13.1490000  80.5920000  -6.4860000
  12.6080000  80.1450000  -7.1370000  13.4670000  81.8870000  -6.4120000
  13.6960000  82.4310000  -5.3270000  13.7110000  82.6120000  -7.7210000
  14.7950000  82.7070000  -7.7800000  13.5190000  83.6850000  -7.7060000
  12.9990000  82.3260000  -8.4950000  15.8160000  80.0620000  -5.2090000
  16.2510000  77.8610000  -1.0990000  17.2970000  77.0990000  -3.1450000
  17.2750000  79.4070000  -2.7250000  16.6040000  81.0560000  -5.8670000
  15.9720000  81.9280000  -6.0390000  17.0470000  80.5520000  -7.1230000
  17.8450000  81.4940000  -7.8310000  17.2590000  82.3810000  -8.0820000
  18.2670000  80.9190000  -9.1350000  18.8540000  79.8170000  -9.1080000
  18.0330000  81.5550000 -10.1740000  19.0930000  81.8080000  -7.0240000
  19.7420000  80.9430000  -6.8720000  18.7160000  82.3830000  -5.6910000
  18.2560000  83.3570000  -5.8710000  19.8790000  82.5720000  -4.8940000
  20.5140000  83.0260000  -5.4630000  17.7920000  81.4250000  -4.9970000
  18.3150000  80.5190000  -4.6840000  17.3130000  82.0990000  -3.8430000
  16.6380000  81.5290000  -3.4630000  19.8540000  82.8340000  -7.6310000
  20.9700000  83.0410000  -8.4880000  20.7090000  83.6330000  -9.3800000
  21.5860000  81.8070000  -8.8740000  22.6260000  81.9930000  -9.8530000
  22.1710000  82.5470000 -10.6940000  23.1640000  80.6480000 -10.3980000
  23.1870000  80.7210000 -11.4870000  24.1810000  80.5170000 -10.0190000
  22.3290000  79.4980000 -10.0930000  22.2400000  79.4390000  -9.1440000
  23.7370000  82.8330000  -9.2200000  24.5270000  83.0630000  -9.9500000
  24.2810000  82.0470000  -8.1410000  25.7930000  81.7530000  -8.1580000
  23.2300000  84.0920000  -8.5760000  23.0260000  84.8730000  -9.3250000
  21.9760000  83.8730000  -7.7280000  22.3080000  83.3070000  -6.8380000
  21.4050000  85.1790000  -7.4140000  20.7860000  85.5040000  -8.0680000
  21.6830000  85.8070000  -6.2830000  22.2190000  85.2490000  -5.3530000
  21.4400000  87.2740000  -6.2400000  22.4350000  87.7150000  -6.2920000
  21.2030000  87.6820000  -5.2570000  20.5280000  87.5610000  -6.7640000
  24.3100000  84.5040000  -7.7560000  25.9590000  80.2410000  -7.8260000
  26.4030000  82.0290000  -9.4450000  26.3840000  82.6750000  -7.2030000
  25.0510000  84.7670000  -8.3070000
