# Supplementary material for: Benchmarking Water Models in Molecular Dynamics of Protein–Glycosaminoglycan Complexes
Source: J Chem Inf Model. 2024 Feb 27;64(5):1691–703. doi: 10.1021/acs.jcim.4c00030 (PMC10934818; doi:10.1021/acs.jcim.4c00030)
Supplement: Supplementary file 2 — ci4c00030_si_002.zip [file ci4c00030_si_002.zip › users2/anilas/Water_project/manuscript/JCIM/igb7/4N8W/top.top]

%VERSION  VERSION_STAMP = V0001.000  DATE = 06/28/23  10:16:39                  
%FLAG TITLE                                                                     
%FORMAT(20a4)                                                                   
default_name                                                                    
%FLAG POINTERS                                                                  
%FORMAT(10I8)                                                                   
    3371      18    1643    1767    3743    2399    7636    7244       0       0
   18557     220    1767    2399    7244      79     193     240      40       0
       0       0       0       0       0       0       0       0      31       0
       0
%FLAG ATOM_NAME                                                                 
%FORMAT(20a4)                                                                   
N   H1  H2  H3  CA  HA  CB  HB2 HB3 CG  OD1 OD2 C   O   N   H   CA  HA  CB  HB2 
HB3 OG  HG  C   O   N   H   CA  HA  CB  HB  CG1 HG11HG12HG13CG2 HG21HG22HG23C   
O   N   H   CA  HA  CB  HB2 HB3 CG  OD1 OD2 C   O   N   H   CA  HA  CB  HB2 HB3 
CG  CD1 HD1 CE1 HE1 CZ  OH  HH  CE2 HE2 CD2 HD2 C   O   N   H   CA  HA  CB  HB2 
HB3 CG  HG2 HG3 CD  HD2 HD3 NE  HE  CZ  NH1 HH11HH12NH2 HH21HH22C   O   N   H   
CA  HA  CB  HB2 HB3 CG  HG2 HG3 CD  HD2 HD3 CE  HE2 HE3 NZ  HZ1 HZ2 HZ3 C   O   
N   H   CA  HA  CB  HB2 HB3 CG  HG2 HG3 CD  HD2 HD3 CE  HE2 HE3 NZ  HZ1 HZ2 HZ3 
C   O   N   H   CA  HA2 HA3 C   O   N   H   CA  HA  CB  HB2 HB3 CG  CD1 HD1 CE1 
HE1 CZ  OH  HH  CE2 HE2 CD2 HD2 C   O   N   H   CA  HA  CB  HB  CG1 HG11HG12HG13
CG2 HG21HG22HG23C   O   N   H   CA  HA  CB  HB  CG2 HG21HG22HG23OG1 HG1 C   O   
N   CD  HD2 HD3 CG  HG2 HG3 CB  HB2 HB3 CA  HA  C   O   N   H   CA  HA  CB  HB  
CG1 HG11HG12HG13CG2 HG21HG22HG23C   O   N   H   CA  HA  CB  HB2 HB3 CG  HG2 HG3 
CD  HD2 HD3 CE  HE2 HE3 NZ  HZ1 HZ2 HZ3 C   O   N   H   CA  HA  CB  HB2 HB3 CG  
OD1 ND2 HD21HD22C   O   N   H   CA  HA  CB  HB2 HB3 CG  HG2 HG3 CD  OE1 NE2 HE21
HE22C   O   N   H   CA  HA2 HA3 C   O   N   H   CA  HA  CB  HB2 HB3 CG  HG2 HG3 
CD  OE1 NE2 HE21HE22C   O   N   H   CA  HA  CB  HB2 HB3 SG  C   O   N   H   CA  
HA2 HA3 C   O   N   H   CA  HA  CB  HB2 HB3 OG  HG  C   O   N   H   CA  HA  CB  
HB2 HB3 SG  HG  C   O   N   H   CA  HA  CB  HB2 HB3 CG  CD1 HD1 NE1 HE1 CE2 CZ2 
HZ2 CH2 HH2 CZ3 HZ3 CE3 HE3 CD2 C   O   N   H   CA  HA  CB  HB1 HB2 HB3 C   O   
N   H   CA  HA  CB  HB2 HB3 CG  CD1 HD1 CE1 HE1 CZ  HZ  CE2 HE2 CD2 HD2 C   O   
N   H   CA  HA  CB  HB2 HB3 OG  HG  C   O   N   H   CA  HA  CB  HB2 HB3 OG  HG  
C   O   N   H   CA  HA  CB  HB  CG1 HG11HG12HG13CG2 HG21HG22HG23C   O   N   H   
CA  HA2 HA3 C   O   N   H   CA  HA  CB  HB1 HB2 HB3 C   O   N   H   CA  HA  CB  
HB2 HB3 CG  HG  CD1 HD11HD12HD13CD2 HD21HD22HD23C   O   N   H   CA  HA  CB  HB2 
HB3 CG  HG2 HG3 CD  OE1 OE2 C   O   N   H   CA  HA2 HA3 C   O   N   H   CA  HA  
CB  HB2 HB3 CG  HG2 HG3 CD  OE1 NE2 HE21HE22C   O   N   H   CA  HA  CB  HB2 HB3 
CG  HG  CD1 HD11HD12HD13CD2 HD21HD22HD23C   O   N   H   CA  HA  CB  HB2 HB3 CG  
HG2 HG3 CD  HD2 HD3 CE  HE2 HE3 NZ  HZ1 HZ2 HZ3 C   O   N   H   CA  HA  CB  HB2 
HB3 CG  HG2 HG3 CD  HD2 HD3 CE  HE2 HE3 NZ  HZ1 HZ2 HZ3 C   O   N   H   CA  HA  
CB  HB2 HB3 CG  HG2 HG3 CD  HD2 HD3 CE  HE2 HE3 NZ  HZ1 HZ2 HZ3 C   O   N   H   
CA  HA  CB  HB  CG2 HG21HG22HG23OG1 HG1 C   O   N   H   CA  HA2 HA3 C   O   N   
H   CA  HA  CB  HB2 HB3 CG  HG2 HG3 CD  HD2 HD3 CE  HE2 HE3 NZ  HZ1 HZ2 HZ3 C   
O   N   H   CA  HA  CB  HB2 HB3 CG  HG  CD1 HD11HD12HD13CD2 HD21HD22HD23C   O   
N   H   CA  HA  CB  HB2 HB3 CG  HG  CD1 HD11HD12HD13CD2 HD21HD22HD23C   O   N   
H   CA  HA  CB  HB2 HB3 CG  OD1 ND2 HD21HD22C   O   N   H   CA  HA  CB  HB2 HB3 
CG  HG  CD1 HD11HD12HD13CD2 HD21HD22HD23C   O   N   H   CA  HA  CB  HB2 HB3 OG  
HG  C   O   N   CD  HD2 HD3 CG  HG2 HG3 CB  HB2 HB3 CA  HA  C   O   N   H   CA  
HA  CB  HB2 HB3 CG  HG2 HG3 CD  OE1 NE2 HE21HE22C   O   N   H   CA  HA  CB  HB2 
HB3 CG  OD1 ND2 HD21HD22C   O   N   H   CA  HA  CB  HB2 HB3 CG  HG  CD1 HD11HD12
HD13CD2 HD21HD22HD23C   O   N   H   CA  HA  CB  HB  CG1 HG11HG12HG13CG2 HG21HG22
HG23C   O   N   H   CA  HA  CB  HB2 HB3 CG  OD1 OD2 C   O   N   H   CA  HA  CB  
HB2 HB3 SG  C   O   N   H   CA  HA  CB  HB  CG1 HG11HG12HG13CG2 HG21HG22HG23C   
O   N   H   CA  HA  CB  HB2 HB3 OG  HG  C   O   N   H   CA  HA  CB  HB2 HB3 CG  
HG2 HG3 CD  OE1 OE2 C   O   N   H   CA  HA  CB  HB2 HB3 CG  OD1 ND2 HD21HD22C   
O   N   H   CA  HA  CB  HB2 HB3 CG  OD1 OD2 C   O   N   H   CA  HA2 HA3 C   O   
N   H   CA  HA  CB  HB2 HB3 SG  C   O   N   H   CA  HA2 HA3 C   O   N   H   CA  
HA2 HA3 C   O   N   H   CA  HA2 HA3 C   O   N   H   CA  HA  CB  HB2 HB3 CG  CD1 
HD1 CE1 HE1 CZ  OH  HH  CE2 HE2 CD2 HD2 C   O   N   H   CA  HA  CB  HB2 HB3 CG  
HG2 HG3 SD  CE  HE1 HE2 HE3 C   O   N   H   CA  HA  CB  HB  CG2 HG21HG22HG23OG1 
HG1 C   O   N   H   CA  HA  CB  HB2 HB3 CG  OD1 ND2 HD21HD22C   O   N   H   CA  
HA  CB  HB1 HB2 HB3 C   O   N   H   CA  HA  CB  HB2 HB3 CG  CD1 HD1 CE1 HE1 CZ  
HZ  CE2 HE2 CD2 HD2 C   O   N   H   CA  HA  CB  HB2 HB3 CG  HG2 HG3 CD  OE1 NE2 
HE21HE22C   O   N   H   CA  HA  CB  HB2 HB3 CG  CD1 HD1 CE1 HE1 CZ  OH  HH  CE2 
HE2 CD2 HD2 C   O   N   H   CA  HA  CB  HB  CG1 HG11HG12HG13CG2 HG21HG22HG23C   
O   N   H   CA  HA  CB  HB2 HB3 CG  HG2 HG3 CD  OE1 NE2 HE21HE22C   O   N   H   
CA  HA  CB  HB2 HB3 CG  HG2 HG3 CD  HD2 HD3 CE  HE2 HE3 NZ  HZ1 HZ2 HZ3 C   O   
N   H   CA  HA  CB  HB2 HB3 CG  OD1 ND2 HD21HD22C   O   N   H   CA  HA  CB  HB2 
HB3 CG  HG2 HG3 CD  HD2 HD3 NE  HE  CZ  NH1 HH11HH12NH2 HH21HH22C   O   N   H   
CA  HA2 HA3 C   O   N   H   CA  HA  CB  HB  CG2 HG21HG22HG23CG1 HG12HG13CD1 HD11
HD12HD13C   O   N   H   CA  HA  CB  HB2 HB3 CG  OD1 OD2 C   O   N   H   CA  HA  
CB  HB2 HB3 OG  HG  C   O   N   H   CA  HA  CB  HB2 HB3 CG  HG2 HG3 CD  OE1 OE2 
C   O   N   H   CA  HA  CB  HB2 HB3 CG  OD1 OD2 C   O   N   H   CA  HA  CB  HB1 
HB2 HB3 C   O   N   H   CA  HA  CB  HB2 HB3 CG  CD1 HD1 CE1 HE1 CZ  OH  HH  CE2 
HE2 CD2 HD2 C   O   N   CD  HD2 HD3 CG  HG2 HG3 CB  HB2 HB3 CA  HA  C   O   N   
H   CA  HA  CB  HB2 HB3 CG  CD1 HD1 CE1 HE1 CZ  OH  HH  CE2 HE2 CD2 HD2 C   O   
N   H   CA  HA  CB  HB  CG1 HG11HG12HG13CG2 HG21HG22HG23C   O   N   H   CA  HA2 
HA3 C   O   N   H   CA  HA  CB  HB2 HB3 CG  HG2 HG3 CD  OE1 NE2 HE21HE22C   O   
N   H   CA  HA  CB  HB2 HB3 CG  HG2 HG3 CD  OE1 OE2 C   O   N   H   CA  HA  CB  
HB2 HB3 CG  HG2 HG3 CD  OE1 OE2 C   O   N   H   CA  HA  CB  HB2 HB3 OG  HG  C   
O   N   H   CA  HA  CB  HB2 HB3 SG  C   O   N   H   CA  HA  CB  HB2 HB3 CG  HG2 
HG3 SD  CE  HE1 HE2 HE3 C   O   N   H   CA  HA  CB  HB2 HB3 CG  CD1 HD1 CE1 HE1 
CZ  OH  HH  CE2 HE2 CD2 HD2 C   O   N   H   CA  HA  CB  HB2 HB3 CG  OD1 ND2 HD21
HD22C   O   N   CD  HD2 HD3 CG  HG2 HG3 CB  HB2 HB3 CA  HA  C   O   N   H   CA  
HA  CB  HB  CG2 HG21HG22HG23OG1 HG1 C   O   N   H   CA  HA2 HA3 C   O   N   H   
CA  HA  CB  HB2 HB3 CG  HG2 HG3 CD  HD2 HD3 CE  HE2 HE3 NZ  HZ1 HZ2 HZ3 C   O   
N   H   CA  HA  CB  HB1 HB2 HB3 C   O   N   H   CA  HA  CB  HB1 HB2 HB3 C   O   
N   H   CA  HA  CB  HB2 HB3 CG  HG2 HG3 CD  HD2 HD3 CE  HE2 HE3 NZ  HZ1 HZ2 HZ3 
C   O   N   H   CA  HA  CB  HB2 HB3 SG  HG  C   O   N   H   CA  HA  CB  HB2 HB3 
CG  HG2 HG3 CD  HD2 HD3 NE  HE  CZ  NH1 HH11HH12NH2 HH21HH22C   O   N   H   CA  
HA2 HA3 C   O   N   H   CA  HA  CB  HB2 HB3 CG  CD1 HD1 CE1 HE1 CZ  OH  HH  CE2 
HE2 CD2 HD2 C   O   N   H   CA  HA  CB  HB2 HB3 CG  HG2 HG3 CD  HD2 HD3 NE  HE  
CZ  NH1 HH11HH12NH2 HH21HH22C   O   N   H   CA  HA  CB  HB2 HB3 CG  HG2 HG3 CD  
OE1 OE2 C   O   N   H   CA  HA  CB  HB  CG2 HG21HG22HG23CG1 HG12HG13CD1 HD11HD12
HD13C   O   N   CD  HD2 HD3 CG  HG2 HG3 CB  HB2 HB3 CA  HA  C   O   N   H   CA  
HA  CB  HB2 HB3 CG  HG2 HG3 CD  OE1 OE2 C   O   N   H   CA  HA2 HA3 C   O   N   
H   CA  HA  CB  HB2 HB3 CG  OD1 ND2 HD21HD22C   O   N   H   CA  HA  CB  HB2 HB3 
CG  HG2 HG3 CD  OE1 OE2 C   O   N   H   CA  HA  CB  HB2 HB3 CG  HG2 HG3 CD  HD2 
HD3 CE  HE2 HE3 NZ  HZ1 HZ2 HZ3 C   O   N   H   CA  HA  CB  HB1 HB2 HB3 C   O   
N   H   CA  HA  CB  HB2 HB3 CG  HG  CD1 HD11HD12HD13CD2 HD21HD22HD23C   O   N   
H   CA  HA  CB  HB2 HB3 CG  HG2 HG3 CD  HD2 HD3 CE  HE2 HE3 NZ  HZ1 HZ2 HZ3 C   
O   N   H   CA  HA  CB  HB2 HB3 CG  HG2 HG3 CD  HD2 HD3 NE  HE  CZ  NH1 HH11HH12
NH2 HH21HH22C   O   N   H   CA  HA  CB  HB1 HB2 HB3 C   O   N   H   CA  HA  CB  
HB  CG1 HG11HG12HG13CG2 HG21HG22HG23C   O   N   H   CA  HA  CB  HB1 HB2 HB3 C   
O   N   H   CA  HA  CB  HB2 HB3 CG  HG2 HG3 CD  HD2 HD3 NE  HE  CZ  NH1 HH11HH12
NH2 HH21HH22C   O   N   H   CA  HA  CB  HB  CG1 HG11HG12HG13CG2 HG21HG22HG23C   
O   N   H   CA  HA2 HA3 C   O   N   CD  HD2 HD3 CG  HG2 HG3 CB  HB2 HB3 CA  HA  
C   O   N   H   CA  HA  CB  HB  CG1 HG11HG12HG13CG2 HG21HG22HG23C   O   N   H   
CA  HA  CB  HB2 HB3 OG  HG  C   O   N   H   CA  HA  CB  HB  CG1 HG11HG12HG13CG2 
HG21HG22HG23C   O   N   H   CA  HA  CB  HB1 HB2 HB3 C   O   N   H   CA  HA  CB  
HB  CG2 HG21HG22HG23CG1 HG12HG13CD1 HD11HD12HD13C   O   N   H   CA  HA  CB  HB2 
HB3 CG  OD1 OD2 C   O   N   H   CA  HA  CB  HB1 HB2 HB3 C   O   N   H   CA  HA  
CB  HB2 HB3 OG  HG  C   O   N   H   CA  HA  CB  HB2 HB3 CG  HG  CD1 HD11HD12HD13
CD2 HD21HD22HD23C   O   N   H   CA  HA  CB  HB  CG2 HG21HG22HG23OG1 HG1 C   O   
N   H   CA  HA  CB  HB2 HB3 OG  HG  C   O   N   H   CA  HA  CB  HB2 HB3 CG  CD1 
HD1 CE1 HE1 CZ  HZ  CE2 HE2 CD2 HD2 C   O   N   H   CA  HA  CB  HB2 HB3 CG  HG2 
HG3 CD  OE1 NE2 HE21HE22C   O   N   H   CA  HA  CB  HB2 HB3 CG  CD1 HD1 CE1 HE1 
CZ  HZ  CE2 HE2 CD2 HD2 C   O   N   H   CA  HA  CB  HB2 HB3 CG  CD1 HD1 CE1 HE1 
CZ  OH  HH  CE2 HE2 CD2 HD2 C   O   N   H   CA  HA  CB  HB2 HB3 OG  HG  C   O   
N   H   CA  HA  CB  HB2 HB3 CG  HG2 HG3 CD  HD2 HD3 CE  HE2 HE3 NZ  HZ1 HZ2 HZ3 
C   O   N   H   CA  HA2 HA3 C   O   N   H   CA  HA  CB  HB  CG1 HG11HG12HG13CG2 
HG21HG22HG23C   O   N   H   CA  HA  CB  HB2 HB3 CG  CD1 HD1 CE1 HE1 CZ  OH  HH  
CE2 HE2 CD2 HD2 C   O   N   H   CA  HA  CB  HB2 HB3 CG  CD1 HD1 CE1 HE1 CZ  OH  
HH  CE2 HE2 CD2 HD2 C   O   N   H   CA  HA  CB  HB2 HB3 CG  OD1 OD2 C   O   N   
H   CA  HA  CB  HB2 HB3 CG  HG2 HG3 CD  OE1 OE2 C   O   N   H   CA  HA  CB  HB2 
HB3 OG  HG  C   O   N   H   CA  HA  CB  HB2 HB3 SG  C   O   N   H   CA  HA  CB  
HB2 HB3 CG  OD1 ND2 HD21HD22C   O   N   H   CA  HA  CB  HB2 HB3 OG  HG  C   O   
N   H   CA  HA  CB  HB2 HB3 CG  OD1 OD2 C   O   N   H   CA  HA  CB  HB2 HB3 CG  
OD1 ND2 HD21HD22C   O   N   H   CA  HA  CB  HB2 HB3 CG  HG  CD1 HD11HD12HD13CD2 
HD21HD22HD23C   O   N   H   CA  HA  CB  HB2 HB3 CG  OD1 ND2 HD21HD22C   O   N   
H   CA  HA  CB  HB2 HB3 CG  ND1 CE1 HE1 NE2 HE2 CD2 HD2 C   O   N   H   CA  HA  
CB  HB1 HB2 HB3 C   O   N   H   CA  HA  CB  HB  CG1 HG11HG12HG13CG2 HG21HG22HG23
C   O   N   H   CA  HA  CB  HB2 HB3 CG  HG  CD1 HD11HD12HD13CD2 HD21HD22HD23C   
O   N   H   CA  HA  CB  HB1 HB2 HB3 C   O   N   H   CA  HA  CB  HB  CG1 HG11HG12
HG13CG2 HG21HG22HG23C   O   N   H   CA  HA2 HA3 C   O   N   H   CA  HA  CB  HB2 
HB3 CG  CD1 HD1 CE1 HE1 CZ  OH  HH  CE2 HE2 CD2 HD2 C   O   N   H   CA  HA2 HA3 
C   O   N   H   CA  HA  CB  HB  CG2 HG21HG22HG23CG1 HG12HG13CD1 HD11HD12HD13C   
O   N   H   CA  HA  CB  HB2 HB3 CG  HG2 HG3 CD  OE1 NE2 HE21HE22C   O   N   H   
CA  HA  CB  HB2 HB3 CG  HG2 HG3 CD  HD2 HD3 CE  HE2 HE3 NZ  HZ1 HZ2 HZ3 C   O   
N   H   CA  HA2 HA3 C   O   N   H   CA  HA  CB  HB2 HB3 CG  OD1 ND2 HD21HD22C   
O   N   H   CA  HA  CB  HB2 HB3 CG  HG2 HG3 CD  HD2 HD3 CE  HE2 HE3 NZ  HZ1 HZ2 
HZ3 C   O   N   H   CA  HA  CB  HB2 HB3 CG  ND1 CE1 HE1 NE2 HE2 CD2 HD2 C   O   
N   H   CA  HA  CB  HB2 HB3 CG  CD1 HD1 NE1 HE1 CE2 CZ2 HZ2 CH2 HH2 CZ3 HZ3 CE3 
HE3 CD2 C   O   N   H   CA  HA  CB  HB  CG2 HG21HG22HG23CG1 HG12HG13CD1 HD11HD12
HD13C   O   N   H   CA  HA  CB  HB  CG2 HG21HG22HG23CG1 HG12HG13CD1 HD11HD12HD13
C   O   N   H   CA  HA  CB  HB2 HB3 CG  HG2 HG3 CD  HD2 HD3 CE  HE2 HE3 NZ  HZ1 
HZ2 HZ3 C   O   N   H   CA  HA  CB  HB2 HB3 CG  OD1 ND2 HD21HD22C   O   N   H   
CA  HA  CB  HB2 HB3 OG  HG  C   O   N   H   CA  HA  CB  HB2 HB3 CG  CD1 HD1 NE1 
HE1 CE2 CZ2 HZ2 CH2 HH2 CZ3 HZ3 CE3 HE3 CD2 C   O   N   H   CA  HA2 HA3 C   O   
N   H   CA  HA  CB  HB2 HB3 CG  HG2 HG3 CD  OE1 OE2 C   O   N   H   CA  HA  CB  
HB2 HB3 CG  OD1 ND2 HD21HD22C   O   N   H   CA  HA  CB  HB2 HB3 CG  CD1 HD1 NE1 
HE1 CE2 CZ2 HZ2 CH2 HH2 CZ3 HZ3 CE3 HE3 CD2 C   O   N   H   CA  HA2 HA3 C   O   
N   H   CA  HA  CB  HB2 HB3 CG  OD1 ND2 HD21HD22C   O   N   H   CA  HA  CB  HB2 
HB3 CG  HG2 HG3 CD  HD2 HD3 CE  HE2 HE3 NZ  HZ1 HZ2 HZ3 C   O   N   H   CA  HA2 
HA3 C   O   N   H   CA  HA  CB  HB2 HB3 CG  CD1 HD1 CE1 HE1 CZ  OH  HH  CE2 HE2 
CD2 HD2 C   O   N   H   CA  HA  CB  HB  CG2 HG21HG22HG23CG1 HG12HG13CD1 HD11HD12
HD13C   O   N   H   CA  HA  CB  HB2 HB3 CG  HG  CD1 HD11HD12HD13CD2 HD21HD22HD23
C   O   N   H   CA  HA  CB  HB2 HB3 CG  HG2 HG3 SD  CE  HE1 HE2 HE3 C   O   N   
H   CA  HA  CB  HB1 HB2 HB3 C   O   N   H   CA  HA  CB  HB2 HB3 CG  HG2 HG3 CD  
HD2 HD3 NE  HE  CZ  NH1 HH11HH12NH2 HH21HH22C   O   N   H   CA  HA  CB  HB2 HB3 
CG  OD1 ND2 HD21HD22C   O   N   H   CA  HA  CB  HB2 HB3 CG  HG2 HG3 CD  HD2 HD3 
CE  HE2 HE3 NZ  HZ1 HZ2 HZ3 C   O   N   H   CA  HA  CB  HB2 HB3 CG  OD1 ND2 HD21
HD22C   O   N   H   CA  HA  CB  HB2 HB3 CG  OD1 ND2 HD21HD22C   O   N   H   CA  
HA  CB  HB1 HB2 HB3 C   O   N   H   CA  HA  CB  HB2 HB3 SG  C   O   N   H   CA  
HA2 HA3 C   O   N   H   CA  HA  CB  HB  CG2 HG21HG22HG23CG1 HG12HG13CD1 HD11HD12
HD13C   O   N   H   CA  HA  CB  HB1 HB2 HB3 C   O   N   H   CA  HA  CB  HB2 HB3 
CG  OD1 ND2 HD21HD22C   O   N   H   CA  HA  CB  HB2 HB3 CG  HG  CD1 HD11HD12HD13
CD2 HD21HD22HD23C   O   N   H   CA  HA  CB  HB1 HB2 HB3 C   O   N   H   CA  HA  
CB  HB2 HB3 OG  HG  C   O   N   H   CA  HA  CB  HB2 HB3 CG  CD1 HD1 CE1 HE1 CZ  
HZ  CE2 HE2 CD2 HD2 C   O   N   CD  HD2 HD3 CG  HG2 HG3 CB  HB2 HB3 CA  HA  C   
O   N   H   CA  HA  CB  HB2 HB3 CG  HG2 HG3 CD  HD2 HD3 CE  HE2 HE3 NZ  HZ1 HZ2 
HZ3 C   O   N   H   CA  HA  CB  HB2 HB3 CG  HG2 HG3 SD  CE  HE1 HE2 HE3 C   O   
OXT HO1 O1  C1  H1  O5  C5  H5  C6  O6B O6A C4  H4  C3  H3  O3  H3O C2  H2  O2  
H2O O4  C1  H1  O5  C5  H5  C6  H61 H62 O6  H6O C4  H4  O4  S   C3  H3  C2  H2  
N2  H2N C2N O2N CME H1M H2M H3M O3  O1S O2S O3S C1  H1  O5  C5  H5  C6  O6B O6A 
C4  H4  C3  H3  O3  H3O C2  H2  O2  H2O O4  C1  H1  O5  C5  H5  C6  H61 H62 O6  
H6O C4  H4  O4  S   C3  H3  C2  H2  N2  H2N C2N O2N CME H1M H2M H3M O3  O1S O2S 
O3S C1  H1  O5  C5  H5  C6  O6B O6A C4  H4  C3  H3  O3  H3O C2  H2  O2  H2O O4  
C1  H1  O5  C5  H5  C6  H61 H62 O6  H6O C4  H4  O4  S   C3  H3  C2  H2  N2  H2N 
C2N O2N CME H1M H2M H3M O3  O1S O2S O3S H3O 
%FLAG CHARGE                                                                    
%FORMAT(5E16.8)                                                                 
  1.42498386E+00  4.00890600E+00  4.00890600E+00  4.00890600E+00  5.32091160E-01
  2.07916443E+00 -4.28224050E-01 -3.07956870E-01 -3.07956870E-01  1.49313526E+01
 -1.47309073E+01 -1.47309073E+01  1.02427548E+01 -1.07311125E+01 -7.57501011E+00
  4.95464337E+00 -4.53735270E-01  1.53613989E+00  3.85766091E+00  6.41424960E-01
  6.41424960E-01 -1.19283176E+01  7.79003325E+00  1.08841798E+01 -1.03484442E+01
 -7.57501011E+00  4.95464337E+00 -1.59445125E+00  1.76574087E+00  5.43935655E+00
 -5.41202310E-01 -5.81655816E+00  1.44138393E+00  1.44138393E+00  1.44138393E+00
 -5.81655816E+00  1.44138393E+00  1.44138393E+00  1.44138393E+00  1.08841798E+01
 -1.03484442E+01 -9.40817349E+00  5.35006728E+00  6.94269630E-01  1.60356240E+00
 -5.52135690E-01 -2.22312060E-01 -2.22312060E-01  1.45669066E+01 -1.46033512E+01
 -1.46033512E+01  9.77808618E+00 -1.06035564E+01 -7.57501011E+00  4.95464337E+00
 -2.55112200E-02  1.59627348E+00 -2.76978960E-01  5.37557850E-01  5.37557850E-01
 -2.00445300E-02 -3.47317038E+00  3.09596877E+00 -4.26584043E+00  3.01761288E+00
  5.87851398E+00 -1.01662212E+01  7.27434216E+00 -4.26584043E+00  3.01761288E+00
 -3.47317038E+00  3.09596877E+00  1.08841798E+01 -1.03484442E+01 -6.33953817E+00
  5.00566581E+00 -4.80522051E+00  2.84267880E+00 -1.27556100E-02  5.95869210E-01
  5.95869210E-01  7.10669700E-01  5.19335550E-01  5.19335550E-01  8.85603780E-01
  1.25187201E+00  1.25187201E+00 -9.64870785E+00  6.29762688E+00  1.47163295E+01
 -1.57203782E+01  8.15994594E+00  8.15994594E+00 -1.57203782E+01  8.15994594E+00
  8.15994594E+00  1.33769904E+01 -1.07402236E+01 -6.33953817E+00  5.00566581E+00
 -4.37335200E+00  2.59849998E+00 -1.71289620E-01  6.59647260E-01  6.59647260E-01
  3.40757010E-01  1.87689690E-01  1.87689690E-01 -8.72848170E-01  1.13160483E+00
  1.13160483E+00 -2.60578890E-01  2.06823105E+00  2.06823105E+00 -7.02287442E+00
  6.19558200E+00  6.19558200E+00  6.19558200E+00  1.33769904E+01 -1.07402236E+01
 -6.33953817E+00  5.00566581E+00 -4.37335200E+00  2.59849998E+00 -1.71289620E-01
  6.59647260E-01  6.59647260E-01  3.40757010E-01  1.87689690E-01  1.87689690E-01
 -8.72848170E-01  1.13160483E+00  1.13160483E+00 -2.60578890E-01  2.06823105E+00
  2.06823105E+00 -7.02287442E+00  6.19558200E+00  6.19558200E+00  6.19558200E+00
  1.33769904E+01 -1.07402236E+01 -7.57501011E+00  4.95464337E+00 -4.59201960E-01
  1.27191654E+00  1.27191654E+00  1.08841798E+01 -1.03484442E+01 -7.57501011E+00
  4.95464337E+00 -2.55112200E-02  1.59627348E+00 -2.76978960E-01  5.37557850E-01
  5.37557850E-01 -2.00445300E-02 -3.47317038E+00  3.09596877E+00 -4.26584043E+00
  3.01761288E+00  5.87851398E+00 -1.01662212E+01  7.27434216E+00 -4.26584043E+00
  3.01761288E+00 -3.47317038E+00  3.09596877E+00  1.08841798E+01 -1.03484442E+01
 -7.57501011E+00  4.95464337E+00 -1.59445125E+00  1.76574087E+00  5.43935655E+00
 -5.41202310E-01 -5.81655816E+00  1.44138393E+00  1.44138393E+00  1.44138393E+00
 -5.81655816E+00  1.44138393E+00  1.44138393E+00  1.44138393E+00  1.08841798E+01
 -1.03484442E+01 -7.57501011E+00  4.95464337E+00 -7.08847470E-01  1.83498561E+00
  6.65842842E+00  7.83558900E-02 -4.44259674E+00  1.16987166E+00  1.16987166E+00
  1.16987166E+00 -1.23200970E+01  7.47478746E+00  1.08841798E+01 -1.03484442E+01
 -4.64304204E+00  3.49868160E-01  7.12491930E-01  7.12491930E-01  3.44401470E-01
  3.88134990E-01  3.88134990E-01 -1.27556100E-01  4.61024190E-01  4.61024190E-01
 -4.84713180E-01  1.16804943E+00  1.07438681E+01 -1.04741780E+01 -7.57501011E+00
  4.95464337E+00 -1.59445125E+00  1.76574087E+00  5.43935655E+00 -5.41202310E-01
 -5.81655816E+00  1.44138393E+00  1.44138393E+00  1.44138393E+00 -5.81655816E+00
  1.44138393E+00  1.44138393E+00  1.44138393E+00  1.08841798E+01 -1.03484442E+01
 -6.33953817E+00  5.00566581E+00 -4.37335200E+00  2.59849998E+00 -1.71289620E-01
  6.59647260E-01  6.59647260E-01  3.40757010E-01  1.87689690E-01  1.87689690E-01
 -8.72848170E-01  1.13160483E+00  1.13160483E+00 -2.60578890E-01  2.06823105E+00
  2.06823105E+00 -7.02287442E+00  6.19558200E+00  6.19558200E+00  6.19558200E+00
  1.33769904E+01 -1.07402236E+01 -7.57501011E+00  4.95464337E+00  2.60578890E-01
  1.90969704E+00 -3.71917143E+00  1.45231731E+00  1.45231731E+00  1.29924999E+01
 -1.08076461E+01 -1.67481159E+01  7.64607708E+00  7.64607708E+00  1.08841798E+01
 -1.03484442E+01 -7.57501011E+00  4.95464337E+00 -5.64891300E-02  1.54889550E+00
 -6.56002800E-02  3.11601330E-01  3.11601330E-01 -1.17533835E+00  6.41424960E-01
  6.41424960E-01  1.26663207E+01 -1.10900918E+01 -1.71417176E+01  7.74629973E+00
  7.74629973E+00  1.08841798E+01 -1.03484442E+01 -7.57501011E+00  4.95464337E+00
 -4.59201960E-01  1.27191654E+00  1.27191654E+00  1.08841798E+01 -1.03484442E+01
 -7.57501011E+00  4.95464337E+00 -5.64891300E-02  1.54889550E+00 -6.56002800E-02
  3.11601330E-01  3.11601330E-01 -1.17533835E+00  6.41424960E-01  6.41424960E-01
  1.26663207E+01 -1.10900918E+01 -1.71417176E+01  7.74629973E+00  7.74629973E+00
  1.08841798E+01 -1.03484442E+01 -7.57501011E+00  4.95464337E+00  7.81736670E-01
  1.39582818E+00 -1.43956170E+00  1.65822930E+00  1.65822930E+00 -1.96983063E+00
  1.08841798E+01 -1.03484442E+01 -7.57501011E+00  4.95464337E+00 -4.59201960E-01
  1.27191654E+00  1.27191654E+00  1.08841798E+01 -1.03484442E+01 -7.57501011E+00
  4.95464337E+00 -4.53735270E-01  1.53613989E+00  3.85766091E+00  6.41424960E-01
  6.41424960E-01 -1.19283176E+01  7.79003325E+00  1.08841798E+01 -1.03484442E+01
 -7.57501011E+00  4.95464337E+00  3.88134990E-01  2.04818652E+00 -2.24316513E+00
  2.02631976E+00  2.02631976E+00 -5.68353537E+00  3.52237059E+00  1.08841798E+01
 -1.03484442E+01 -7.57501011E+00  4.95464337E+00 -5.01113250E-01  2.04636429E+00
 -9.11115000E-02  6.17735970E-01  6.17735970E-01 -2.57845545E+00 -2.98481274E+00
  3.75743826E+00 -6.22838214E+00  6.21744876E+00  2.51467740E+00 -4.73962023E+00
  2.86454556E+00 -2.06640882E+00  2.58209991E+00 -3.59343756E+00  2.63676681E+00
 -4.34966301E+00  3.09779100E+00  2.26503189E+00  1.08841798E+01 -1.03484442E+01
 -7.57501011E+00  4.95464337E+00  6.14091510E-01  1.49969529E+00 -3.32556975E+00
  1.09880469E+00  1.09880469E+00  1.09880469E+00  1.08841798E+01 -1.03484442E+01
 -7.57501011E+00  4.95464337E+00 -4.37335200E-02  1.78214094E+00 -6.25024890E-01
  5.37557850E-01  5.37557850E-01  2.15023140E-01 -2.28872088E+00  2.42356590E+00
 -3.10507992E+00  2.60578890E+00 -1.95343056E+00  2.36343231E+00 -3.10507992E+00
  2.60578890E+00 -2.28872088E+00  2.42356590E+00  1.08841798E+01 -1.03484442E+01
 -7.57501011E+00  4.95464337E+00 -4.53735270E-01  1.53613989E+00  3.85766091E+00
  6.41424960E-01  6.41424960E-01 -1.19283176E+01  7.79003325E+00  1.08841798E+01
 -1.03484442E+01 -7.57501011E+00  4.95464337E+00 -4.53735270E-01  1.53613989E+00
  3.85766091E+00  6.41424960E-01  6.41424960E-01 -1.19283176E+01  7.79003325E+00
  1.08841798E+01 -1.03484442E+01 -7.57501011E+00  4.95464337E+00 -1.59445125E+00
  1.76574087E+00  5.43935655E+00 -5.41202310E-01 -5.81655816E+00  1.44138393E+00
  1.44138393E+00  1.44138393E+00 -5.81655816E+00  1.44138393E+00  1.44138393E+00
  1.44138393E+00  1.08841798E+01 -1.03484442E+01 -7.57501011E+00  4.95464337E+00
 -4.59201960E-01  1.27191654E+00  1.27191654E+00  1.08841798E+01 -1.03484442E+01
 -7.57501011E+00  4.95464337E+00  6.14091510E-01  1.49969529E+00 -3.32556975E+00
  1.09880469E+00  1.09880469E+00  1.09880469E+00  1.08841798E+01 -1.03484442E+01
 -7.57501011E+00  4.95464337E+00 -9.43915140E-01  1.68009606E+00 -2.00809746E+00
  8.32759110E-01  8.32759110E-01  6.43429413E+00 -6.57825030E-01 -7.50940983E+00
  1.82223000E+00  1.82223000E+00  1.82223000E+00 -7.50940983E+00  1.82223000E+00
  1.82223000E+00  1.82223000E+00  1.08841798E+01 -1.03484442E+01 -9.40817349E+00
  5.35006728E+00  7.23425310E-01  2.01356415E+00  1.02044880E+00 -3.15245790E-01
 -3.15245790E-01  2.47823280E-01 -7.74447750E-01 -7.74447750E-01  1.46762404E+01
 -1.49204192E+01 -1.49204192E+01  9.77808618E+00 -1.06035564E+01 -7.57501011E+00
  4.95464337E+00 -4.59201960E-01  1.27191654E+00  1.27191654E+00  1.08841798E+01
 -1.03484442E+01 -7.57501011E+00  4.95464337E+00 -5.64891300E-02  1.54889550E+00
 -6.56002800E-02  3.11601330E-01  3.11601330E-01 -1.17533835E+00  6.41424960E-01
  6.41424960E-01  1.26663207E+01 -1.10900918E+01 -1.71417176E+01  7.74629973E+00
  7.74629973E+00  1.08841798E+01 -1.03484442E+01 -7.57501011E+00  4.95464337E+00
 -9.43915140E-01  1.68009606E+00 -2.00809746E+00  8.32759110E-01  8.32759110E-01
  6.43429413E+00 -6.57825030E-01 -7.50940983E+00  1.82223000E+00  1.82223000E+00
  1.82223000E+00 -7.50940983E+00  1.82223000E+00  1.82223000E+00  1.82223000E+00
  1.08841798E+01 -1.03484442E+01 -6.33953817E+00  5.00566581E+00 -4.37335200E+00
  2.59849998E+00 -1.71289620E-01  6.59647260E-01  6.59647260E-01  3.40757010E-01
  1.87689690E-01  1.87689690E-01 -8.72848170E-01  1.13160483E+00  1.13160483E+00
 -2.60578890E-01  2.06823105E+00  2.06823105E+00 -7.02287442E+00  6.19558200E+00
  6.19558200E+00  6.19558200E+00  1.33769904E+01 -1.07402236E+01 -6.33953817E+00
  5.00566581E+00 -4.37335200E+00  2.59849998E+00 -1.71289620E-01  6.59647260E-01
  6.59647260E-01  3.40757010E-01  1.87689690E-01  1.87689690E-01 -8.72848170E-01
  1.13160483E+00  1.13160483E+00 -2.60578890E-01  2.06823105E+00  2.06823105E+00
 -7.02287442E+00  6.19558200E+00  6.19558200E+00  6.19558200E+00  1.33769904E+01
 -1.07402236E+01 -6.33953817E+00  5.00566581E+00 -4.37335200E+00  2.59849998E+00
 -1.71289620E-01  6.59647260E-01  6.59647260E-01  3.40757010E-01  1.87689690E-01
  1.87689690E-01 -8.72848170E-01  1.13160483E+00  1.13160483E+00 -2.60578890E-01
  2.06823105E+00  2.06823105E+00 -7.02287442E+00  6.19558200E+00  6.19558200E+00
  6.19558200E+00  1.33769904E+01 -1.07402236E+01 -7.57501011E+00  4.95464337E+00
 -7.08847470E-01  1.83498561E+00  6.65842842E+00  7.83558900E-02 -4.44259674E+00
  1.16987166E+00  1.16987166E+00  1.16987166E+00 -1.23200970E+01  7.47478746E+00
  1.08841798E+01 -1.03484442E+01 -7.57501011E+00  4.95464337E+00 -4.59201960E-01
  1.27191654E+00  1.27191654E+00  1.08841798E+01 -1.03484442E+01 -6.33953817E+00
  5.00566581E+00 -4.37335200E+00  2.59849998E+00 -1.71289620E-01  6.59647260E-01
  6.59647260E-01  3.40757010E-01  1.87689690E-01  1.87689690E-01 -8.72848170E-01
  1.13160483E+00  1.13160483E+00 -2.60578890E-01  2.06823105E+00  2.06823105E+00
 -7.02287442E+00  6.19558200E+00  6.19558200E+00  6.19558200E+00  1.33769904E+01
 -1.07402236E+01 -7.57501011E+00  4.95464337E+00 -9.43915140E-01  1.68009606E+00
 -2.00809746E+00  8.32759110E-01  8.32759110E-01  6.43429413E+00 -6.57825030E-01
 -7.50940983E+00  1.82223000E+00  1.82223000E+00  1.82223000E+00 -7.50940983E+00
  1.82223000E+00  1.82223000E+00  1.82223000E+00  1.08841798E+01 -1.03484442E+01
 -7.57501011E+00  4.95464337E+00 -9.43915140E-01  1.68009606E+00 -2.00809746E+00
  8.32759110E-01  8.32759110E-01  6.43429413E+00 -6.57825030E-01 -7.50940983E+00
  1.82223000E+00  1.82223000E+00  1.82223000E+00 -7.50940983E+00  1.82223000E+00
  1.82223000E+00  1.82223000E+00  1.08841798E+01 -1.03484442E+01 -7.57501011E+00
  4.95464337E+00  2.60578890E-01  1.90969704E+00 -3.71917143E+00  1.45231731E+00
  1.45231731E+00  1.29924999E+01 -1.08076461E+01 -1.67481159E+01  7.64607708E+00
  7.64607708E+00  1.08841798E+01 -1.03484442E+01 -7.57501011E+00  4.95464337E+00
 -9.43915140E-01  1.68009606E+00 -2.00809746E+00  8.32759110E-01  8.32759110E-01
  6.43429413E+00 -6.57825030E-01 -7.50940983E+00  1.82223000E+00  1.82223000E+00
  1.82223000E+00 -7.50940983E+00  1.82223000E+00  1.82223000E+00  1.82223000E+00
  1.08841798E+01 -1.03484442E+01 -7.57501011E+00  4.95464337E+00 -4.53735270E-01
  1.53613989E+00  3.85766091E+00  6.41424960E-01  6.41424960E-01 -1.19283176E+01
  7.79003325E+00  1.08841798E+01 -1.03484442E+01 -4.64304204E+00  3.49868160E-01
  7.12491930E-01  7.12491930E-01  3.44401470E-01  3.88134990E-01  3.88134990E-01
 -1.27556100E-01  4.61024190E-01  4.61024190E-01 -4.84713180E-01  1.16804943E+00
  1.07438681E+01 -1.04741780E+01 -7.57501011E+00  4.95464337E+00 -5.64891300E-02
  1.54889550E+00 -6.56002800E-02  3.11601330E-01  3.11601330E-01 -1.17533835E+00
  6.41424960E-01  6.41424960E-01  1.26663207E+01 -1.10900918E+01 -1.71417176E+01
  7.74629973E+00  7.74629973E+00  1.08841798E+01 -1.03484442E+01 -7.57501011E+00
  4.95464337E+00  2.60578890E-01  1.90969704E+00 -3.71917143E+00  1.45231731E+00
  1.45231731E+00  1.29924999E+01 -1.08076461E+01 -1.67481159E+01  7.64607708E+00
  7.64607708E+00  1.08841798E+01 -1.03484442E+01 -7.57501011E+00  4.95464337E+00
 -9.43915140E-01  1.68009606E+00 -2.00809746E+00  8.32759110E-01  8.32759110E-01
  6.43429413E+00 -6.57825030E-01 -7.50940983E+00  1.82223000E+00  1.82223000E+00
  1.82223000E+00 -7.50940983E+00  1.82223000E+00  1.82223000E+00  1.82223000E+00
  1.08841798E+01 -1.03484442E+01 -7.57501011E+00  4.95464337E+00 -1.59445125E+00
  1.76574087E+00  5.43935655E+00 -5.41202310E-01 -5.81655816E+00  1.44138393E+00
  1.44138393E+00  1.44138393E+00 -5.81655816E+00  1.44138393E+00  1.44138393E+00
  1.44138393E+00  1.08841798E+01 -1.03484442E+01 -9.40817349E+00  5.35006728E+00
  6.94269630E-01  1.60356240E+00 -5.52135690E-01 -2.22312060E-01 -2.22312060E-01
  1.45669066E+01 -1.46033512E+01 -1.46033512E+01  9.77808618E+00 -1.06035564E+01
 -7.57501011E+00  4.95464337E+00  7.81736670E-01  1.39582818E+00 -1.43956170E+00
  1.65822930E+00  1.65822930E+00 -1.96983063E+00  1.08841798E+01 -1.03484442E+01
 -7.57501011E+00  4.95464337E+00 -1.59445125E+00  1.76574087E+00  5.43935655E+00
 -5.41202310E-01 -5.81655816E+00  1.44138393E+00  1.44138393E+00  1.44138393E+00
 -5.81655816E+00  1.44138393E+00  1.44138393E+00  1.44138393E+00  1.08841798E+01
 -1.03484442E+01 -7.57501011E+00  4.95464337E+00 -4.53735270E-01  1.53613989E+00
  3.85766091E+00  6.41424960E-01  6.41424960E-01 -1.19283176E+01  7.79003325E+00
  1.08841798E+01 -1.03484442E+01 -9.40817349E+00  5.35006728E+00  7.23425310E-01
  2.01356415E+00  1.02044880E+00 -3.15245790E-01 -3.15245790E-01  2.47823280E-01
 -7.74447750E-01 -7.74447750E-01  1.46762404E+01 -1.49204192E+01 -1.49204192E+01
  9.77808618E+00 -1.06035564E+01 -7.57501011E+00  4.95464337E+00  2.60578890E-01
  1.90969704E+00 -3.71917143E+00  1.45231731E+00  1.45231731E+00  1.29924999E+01
 -1.08076461E+01 -1.67481159E+01  7.64607708E+00  7.64607708E+00  1.08841798E+01
 -1.03484442E+01 -9.40817349E+00  5.35006728E+00  6.94269630E-01  1.60356240E+00
 -5.52135690E-01 -2.22312060E-01 -2.22312060E-01  1.45669066E+01 -1.46033512E+01
 -1.46033512E+01  9.77808618E+00 -1.06035564E+01 -7.57501011E+00  4.95464337E+00
 -4.59201960E-01  1.27191654E+00  1.27191654E+00  1.08841798E+01 -1.03484442E+01
 -7.57501011E+00  4.95464337E+00  7.81736670E-01  1.39582818E+00 -1.43956170E+00
  1.65822930E+00  1.65822930E+00 -1.96983063E+00  1.08841798E+01 -1.03484442E+01
 -7.57501011E+00  4.95464337E+00 -4.59201960E-01  1.27191654E+00  1.27191654E+00
  1.08841798E+01 -1.03484442E+01 -7.57501011E+00  4.95464337E+00 -4.59201960E-01
  1.27191654E+00  1.27191654E+00  1.08841798E+01 -1.03484442E+01 -7.57501011E+00
  4.95464337E+00 -4.59201960E-01  1.27191654E+00  1.27191654E+00  1.08841798E+01
 -1.03484442E+01 -7.57501011E+00  4.95464337E+00 -2.55112200E-02  1.59627348E+00
 -2.76978960E-01  5.37557850E-01  5.37557850E-01 -2.00445300E-02 -3.47317038E+00
  3.09596877E+00 -4.26584043E+00  3.01761288E+00  5.87851398E+00 -1.01662212E+01
  7.27434216E+00 -4.26584043E+00  3.01761288E+00 -3.47317038E+00  3.09596877E+00
  1.08841798E+01 -1.03484442E+01 -7.57501011E+00  4.95464337E+00 -4.31868510E-01
  1.60356240E+00  6.23202660E-01  4.39157430E-01  4.39157430E-01  3.28001400E-02
  8.01781200E-01  8.01781200E-01 -4.98744351E+00 -9.76715280E-01  1.24640532E+00
  1.24640532E+00  1.24640532E+00  1.08841798E+01 -1.03484442E+01 -7.57501011E+00
  4.95464337E+00 -7.08847470E-01  1.83498561E+00  6.65842842E+00  7.83558900E-02
 -4.44259674E+00  1.16987166E+00  1.16987166E+00  1.16987166E+00 -1.23200970E+01
  7.47478746E+00  1.08841798E+01 -1.03484442E+01 -7.57501011E+00  4.95464337E+00
  2.60578890E-01  1.90969704E+00 -3.71917143E+00  1.45231731E+00  1.45231731E+00
  1.29924999E+01 -1.08076461E+01 -1.67481159E+01  7.64607708E+00  7.64607708E+00
  1.08841798E+01 -1.03484442E+01 -7.57501011E+00  4.95464337E+00  6.14091510E-01
  1.49969529E+00 -3.32556975E+00  1.09880469E+00  1.09880469E+00  1.09880469E+00
  1.08841798E+01 -1.03484442E+01 -7.57501011E+00  4.95464337E+00 -4.37335200E-02
  1.78214094E+00 -6.25024890E-01  5.37557850E-01  5.37557850E-01  2.15023140E-01
 -2.28872088E+00  2.42356590E+00 -3.10507992E+00  2.60578890E+00 -1.95343056E+00
  2.36343231E+00 -3.10507992E+00  2.60578890E+00 -2.28872088E+00  2.42356590E+00
  1.08841798E+01 -1.03484442E+01 -7.57501011E+00  4.95464337E+00 -5.64891300E-02
  1.54889550E+00 -6.56002800E-02  3.11601330E-01  3.11601330E-01 -1.17533835E+00
  6.41424960E-01  6.41424960E-01  1.26663207E+01 -1.10900918E+01 -1.71417176E+01
  7.74629973E+00  7.74629973E+00  1.08841798E+01 -1.03484442E+01 -7.57501011E+00
  4.95464337E+00 -2.55112200E-02  1.59627348E+00 -2.76978960E-01  5.37557850E-01
  5.37557850E-01 -2.00445300E-02 -3.47317038E+00  3.09596877E+00 -4.26584043E+00
  3.01761288E+00  5.87851398E+00 -1.01662212E+01  7.27434216E+00 -4.26584043E+00
  3.01761288E+00 -3.47317038E+00  3.09596877E+00  1.08841798E+01 -1.03484442E+01
 -7.57501011E+00  4.95464337E+00 -1.59445125E+00  1.76574087E+00  5.43935655E+00
 -5.41202310E-01 -5.81655816E+00  1.44138393E+00  1.44138393E+00  1.44138393E+00
 -5.81655816E+00  1.44138393E+00  1.44138393E+00  1.44138393E+00  1.08841798E+01
 -1.03484442E+01 -7.57501011E+00  4.95464337E+00 -5.64891300E-02  1.54889550E+00
 -6.56002800E-02  3.11601330E-01  3.11601330E-01 -1.17533835E+00  6.41424960E-01
  6.41424960E-01  1.26663207E+01 -1.10900918E+01 -1.71417176E+01  7.74629973E+00
  7.74629973E+00  1.08841798E+01 -1.03484442E+01 -6.33953817E+00  5.00566581E+00
 -4.37335200E+00  2.59849998E+00 -1.71289620E-01  6.59647260E-01  6.59647260E-01
  3.40757010E-01  1.87689690E-01  1.87689690E-01 -8.72848170E-01  1.13160483E+00
  1.13160483E+00 -2.60578890E-01  2.06823105E+00  2.06823105E+00 -7.02287442E+00
  6.19558200E+00  6.19558200E+00  6.19558200E+00  1.33769904E+01 -1.07402236E+01
 -7.57501011E+00  4.95464337E+00  2.60578890E-01  1.90969704E+00 -3.71917143E+00
  1.45231731E+00  1.45231731E+00  1.29924999E+01 -1.08076461E+01 -1.67481159E+01
  7.64607708E+00  7.64607708E+00  1.08841798E+01 -1.03484442E+01 -6.33953817E+00
  5.00566581E+00 -4.80522051E+00  2.84267880E+00 -1.27556100E-02  5.95869210E-01
  5.95869210E-01  7.10669700E-01  5.19335550E-01  5.19335550E-01  8.85603780E-01
  1.25187201E+00  1.25187201E+00 -9.64870785E+00  6.29762688E+00  1.47163295E+01
 -1.57203782E+01  8.15994594E+00  8.15994594E+00 -1.57203782E+01  8.15994594E+00
  8.15994594E+00  1.33769904E+01 -1.07402236E+01 -7.57501011E+00  4.95464337E+00
 -4.59201960E-01  1.27191654E+00  1.27191654E+00  1.08841798E+01 -1.03484442E+01
 -7.57501011E+00  4.95464337E+00 -1.08787131E+00  1.58351787E+00  2.37436569E+00
  3.40757010E-01 -5.83842492E+00  1.60720686E+00  1.60720686E+00  1.60720686E+00
 -7.83558900E-01  4.30046280E-01  4.30046280E-01 -1.20267180E+00  3.38934780E-01
  3.38934780E-01  3.38934780E-01  1.08841798E+01 -1.03484442E+01 -9.40817349E+00
  5.35006728E+00  6.94269630E-01  1.60356240E+00 -5.52135690E-01 -2.22312060E-01
 -2.22312060E-01  1.45669066E+01 -1.46033512E+01 -1.46033512E+01  9.77808618E+00
 -1.06035564E+01 -7.57501011E+00  4.95464337E+00 -4.53735270E-01  1.53613989E+00
  3.85766091E+00  6.41424960E-01  6.41424960E-01 -1.19283176E+01  7.79003325E+00
  1.08841798E+01 -1.03484442E+01 -9.40817349E+00  5.35006728E+00  7.23425310E-01
  2.01356415E+00  1.02044880E+00 -3.15245790E-01 -3.15245790E-01  2.47823280E-01
 -7.74447750E-01 -7.74447750E-01  1.46762404E+01 -1.49204192E+01 -1.49204192E+01
  9.77808618E+00 -1.06035564E+01 -9.40817349E+00  5.35006728E+00  6.94269630E-01
  1.60356240E+00 -5.52135690E-01 -2.22312060E-01 -2.22312060E-01  1.45669066E+01
 -1.46033512E+01 -1.46033512E+01  9.77808618E+00 -1.06035564E+01 -7.57501011E+00
  4.95464337E+00  6.14091510E-01  1.49969529E+00 -3.32556975E+00  1.09880469E+00
  1.09880469E+00  1.09880469E+00  1.08841798E+01 -1.03484442E+01 -7.57501011E+00
  4.95464337E+00 -2.55112200E-02  1.59627348E+00 -2.76978960E-01  5.37557850E-01
  5.37557850E-01 -2.00445300E-02 -3.47317038E+00  3.09596877E+00 -4.26584043E+00
  3.01761288E+00  5.87851398E+00 -1.01662212E+01  7.27434216E+00 -4.26584043E+00
  3.01761288E+00 -3.47317038E+00  3.09596877E+00  1.08841798E+01 -1.03484442E+01
 -4.64304204E+00  3.49868160E-01  7.12491930E-01  7.12491930E-01  3.44401470E-01
  3.88134990E-01  3.88134990E-01 -1.27556100E-01  4.61024190E-01  4.61024190E-01
 -4.84713180E-01  1.16804943E+00  1.07438681E+01 -1.04741780E+01 -7.57501011E+00
  4.95464337E+00 -2.55112200E-02  1.59627348E+00 -2.76978960E-01  5.37557850E-01
  5.37557850E-01 -2.00445300E-02 -3.47317038E+00  3.09596877E+00 -4.26584043E+00
  3.01761288E+00  5.87851398E+00 -1.01662212E+01  7.27434216E+00 -4.26584043E+00
  3.01761288E+00 -3.47317038E+00  3.09596877E+00  1.08841798E+01 -1.03484442E+01
 -7.57501011E+00  4.95464337E+00 -1.59445125E+00  1.76574087E+00  5.43935655E+00
 -5.41202310E-01 -5.81655816E+00  1.44138393E+00  1.44138393E+00  1.44138393E+00
 -5.81655816E+00  1.44138393E+00  1.44138393E+00  1.44138393E+00  1.08841798E+01
 -1.03484442E+01 -7.57501011E+00  4.95464337E+00 -4.59201960E-01  1.27191654E+00
  1.27191654E+00  1.08841798E+01 -1.03484442E+01 -7.57501011E+00  4.95464337E+00
 -5.64891300E-02  1.54889550E+00 -6.56002800E-02  3.11601330E-01  3.11601330E-01
 -1.17533835E+00  6.41424960E-01  6.41424960E-01  1.26663207E+01 -1.10900918E+01
 -1.71417176E+01  7.74629973E+00  7.74629973E+00  1.08841798E+01 -1.03484442E+01
 -9.40817349E+00  5.35006728E+00  7.23425310E-01  2.01356415E+00  1.02044880E+00
 -3.15245790E-01 -3.15245790E-01  2.47823280E-01 -7.74447750E-01 -7.74447750E-01
  1.46762404E+01 -1.49204192E+01 -1.49204192E+01  9.77808618E+00 -1.06035564E+01
 -9.40817349E+00  5.35006728E+00  7.23425310E-01  2.01356415E+00  1.02044880E+00
 -3.15245790E-01 -3.15245790E-01  2.47823280E-01 -7.74447750E-01 -7.74447750E-01
  1.46762404E+01 -1.49204192E+01 -1.49204192E+01  9.77808618E+00 -1.06035564E+01
 -7.57501011E+00  4.95464337E+00 -4.53735270E-01  1.53613989E+00  3.85766091E+00
  6.41424960E-01  6.41424960E-01 -1.19283176E+01  7.79003325E+00  1.08841798E+01
 -1.03484442E+01 -7.57501011E+00  4.95464337E+00  7.81736670E-01  1.39582818E+00
 -1.43956170E+00  1.65822930E+00  1.65822930E+00 -1.96983063E+00  1.08841798E+01
 -1.03484442E+01 -7.57501011E+00  4.95464337E+00 -4.31868510E-01  1.60356240E+00
  6.23202660E-01  4.39157430E-01  4.39157430E-01  3.28001400E-02  8.01781200E-01
  8.01781200E-01 -4.98744351E+00 -9.76715280E-01  1.24640532E+00  1.24640532E+00
  1.24640532E+00  1.08841798E+01 -1.03484442E+01 -7.57501011E+00  4.95464337E+00
 -2.55112200E-02  1.59627348E+00 -2.76978960E-01  5.37557850E-01  5.37557850E-01
 -2.00445300E-02 -3.47317038E+00  3.09596877E+00 -4.26584043E+00  3.01761288E+00
  5.87851398E+00 -1.01662212E+01  7.27434216E+00 -4.26584043E+00  3.01761288E+00
 -3.47317038E+00  3.09596877E+00  1.08841798E+01 -1.03484442E+01 -7.57501011E+00
  4.95464337E+00  2.60578890E-01  1.90969704E+00 -3.71917143E+00  1.45231731E+00
  1.45231731E+00  1.29924999E+01 -1.08076461E+01 -1.67481159E+01  7.64607708E+00
  7.64607708E+00  1.08841798E+01 -1.03484442E+01 -4.64304204E+00  3.49868160E-01
  7.12491930E-01  7.12491930E-01  3.44401470E-01  3.88134990E-01  3.88134990E-01
 -1.27556100E-01  4.61024190E-01  4.61024190E-01 -4.84713180E-01  1.16804943E+00
  1.07438681E+01 -1.04741780E+01 -7.57501011E+00  4.95464337E+00 -7.08847470E-01
  1.83498561E+00  6.65842842E+00  7.83558900E-02 -4.44259674E+00  1.16987166E+00
  1.16987166E+00  1.16987166E+00 -1.23200970E+01  7.47478746E+00  1.08841798E+01
 -1.03484442E+01 -7.57501011E+00  4.95464337E+00 -4.59201960E-01  1.27191654E+00
  1.27191654E+00  1.08841798E+01 -1.03484442E+01 -6.33953817E+00  5.00566581E+00
 -4.37335200E+00  2.59849998E+00 -1.71289620E-01  6.59647260E-01  6.59647260E-01
  3.40757010E-01  1.87689690E-01  1.87689690E-01 -8.72848170E-01  1.13160483E+00
  1.13160483E+00 -2.60578890E-01  2.06823105E+00  2.06823105E+00 -7.02287442E+00
  6.19558200E+00  6.19558200E+00  6.19558200E+00  1.33769904E+01 -1.07402236E+01
 -7.57501011E+00  4.95464337E+00  6.14091510E-01  1.49969529E+00 -3.32556975E+00
  1.09880469E+00  1.09880469E+00  1.09880469E+00  1.08841798E+01 -1.03484442E+01
 -7.57501011E+00  4.95464337E+00  6.14091510E-01  1.49969529E+00 -3.32556975E+00
  1.09880469E+00  1.09880469E+00  1.09880469E+00  1.08841798E+01 -1.03484442E+01
 -6.33953817E+00  5.00566581E+00 -4.37335200E+00  2.59849998E+00 -1.71289620E-01
  6.59647260E-01  6.59647260E-01  3.40757010E-01  1.87689690E-01  1.87689690E-01
 -8.72848170E-01  1.13160483E+00  1.13160483E+00 -2.60578890E-01  2.06823105E+00
  2.06823105E+00 -7.02287442E+00  6.19558200E+00  6.19558200E+00  6.19558200E+00
  1.33769904E+01 -1.07402236E+01 -7.57501011E+00  4.95464337E+00  3.88134990E-01
  2.04818652E+00 -2.24316513E+00  2.02631976E+00  2.02631976E+00 -5.68353537E+00
  3.52237059E+00  1.08841798E+01 -1.03484442E+01 -6.33953817E+00  5.00566581E+00
 -4.80522051E+00  2.84267880E+00 -1.27556100E-02  5.95869210E-01  5.95869210E-01
  7.10669700E-01  5.19335550E-01  5.19335550E-01  8.85603780E-01  1.25187201E+00
  1.25187201E+00 -9.64870785E+00  6.29762688E+00  1.47163295E+01 -1.57203782E+01
  8.15994594E+00  8.15994594E+00 -1.57203782E+01  8.15994594E+00  8.15994594E+00
  1.33769904E+01 -1.07402236E+01 -7.57501011E+00  4.95464337E+00 -4.59201960E-01
  1.27191654E+00  1.27191654E+00  1.08841798E+01 -1.03484442E+01 -7.57501011E+00
  4.95464337E+00 -2.55112200E-02  1.59627348E+00 -2.76978960E-01  5.37557850E-01
  5.37557850E-01 -2.00445300E-02 -3.47317038E+00  3.09596877E+00 -4.26584043E+00
  3.01761288E+00  5.87851398E+00 -1.01662212E+01  7.27434216E+00 -4.26584043E+00
  3.01761288E+00 -3.47317038E+00  3.09596877E+00  1.08841798E+01 -1.03484442E+01
 -6.33953817E+00  5.00566581E+00 -4.80522051E+00  2.84267880E+00 -1.27556100E-02
  5.95869210E-01  5.95869210E-01  7.10669700E-01  5.19335550E-01  5.19335550E-01
  8.85603780E-01  1.25187201E+00  1.25187201E+00 -9.64870785E+00  6.29762688E+00
  1.47163295E+01 -1.57203782E+01  8.15994594E+00  8.15994594E+00 -1.57203782E+01
  8.15994594E+00  8.15994594E+00  1.33769904E+01 -1.07402236E+01 -9.40817349E+00
  5.35006728E+00  7.23425310E-01  2.01356415E+00  1.02044880E+00 -3.15245790E-01
 -3.15245790E-01  2.47823280E-01 -7.74447750E-01 -7.74447750E-01  1.46762404E+01
 -1.49204192E+01 -1.49204192E+01  9.77808618E+00 -1.06035564E+01 -7.57501011E+00
  4.95464337E+00 -1.08787131E+00  1.58351787E+00  2.37436569E+00  3.40757010E-01
 -5.83842492E+00  1.60720686E+00  1.60720686E+00  1.60720686E+00 -7.83558900E-01
  4.30046280E-01  4.30046280E-01 -1.20267180E+00  3.38934780E-01  3.38934780E-01
  3.38934780E-01  1.08841798E+01 -1.03484442E+01 -4.64304204E+00  3.49868160E-01
  7.12491930E-01  7.12491930E-01  3.44401470E-01  3.88134990E-01  3.88134990E-01
 -1.27556100E-01  4.61024190E-01  4.61024190E-01 -4.84713180E-01  1.16804943E+00
  1.07438681E+01 -1.04741780E+01 -9.40817349E+00  5.35006728E+00  7.23425310E-01
  2.01356415E+00  1.02044880E+00 -3.15245790E-01 -3.15245790E-01  2.47823280E-01
 -7.74447750E-01 -7.74447750E-01  1.46762404E+01 -1.49204192E+01 -1.49204192E+01
  9.77808618E+00 -1.06035564E+01 -7.57501011E+00  4.95464337E+00 -4.59201960E-01
  1.27191654E+00  1.27191654E+00  1.08841798E+01 -1.03484442E+01 -7.57501011E+00
  4.95464337E+00  2.60578890E-01  1.90969704E+00 -3.71917143E+00  1.45231731E+00
  1.45231731E+00  1.29924999E+01 -1.08076461E+01 -1.67481159E+01  7.64607708E+00
  7.64607708E+00  1.08841798E+01 -1.03484442E+01 -9.40817349E+00  5.35006728E+00
  7.23425310E-01  2.01356415E+00  1.02044880E+00 -3.15245790E-01 -3.15245790E-01
  2.47823280E-01 -7.74447750E-01 -7.74447750E-01  1.46762404E+01 -1.49204192E+01
 -1.49204192E+01  9.77808618E+00 -1.06035564E+01 -6.33953817E+00  5.00566581E+00
 -4.37335200E+00  2.59849998E+00 -1.71289620E-01  6.59647260E-01  6.59647260E-01
  3.40757010E-01  1.87689690E-01  1.87689690E-01 -8.72848170E-01  1.13160483E+00
  1.13160483E+00 -2.60578890E-01  2.06823105E+00  2.06823105E+00 -7.02287442E+00
  6.19558200E+00  6.19558200E+00  6.19558200E+00  1.33769904E+01 -1.07402236E+01
 -7.57501011E+00  4.95464337E+00  6.14091510E-01  1.49969529E+00 -3.32556975E+00
  1.09880469E+00  1.09880469E+00  1.09880469E+00  1.08841798E+01 -1.03484442E+01
 -7.57501011E+00  4.95464337E+00 -9.43915140E-01  1.68009606E+00 -2.00809746E+00
  8.32759110E-01  8.32759110E-01  6.43429413E+00 -6.57825030E-01 -7.50940983E+00
  1.82223000E+00  1.82223000E+00  1.82223000E+00 -7.50940983E+00  1.82223000E+00
  1.82223000E+00  1.82223000E+00  1.08841798E+01 -1.03484442E+01 -6.33953817E+00
  5.00566581E+00 -4.37335200E+00  2.59849998E+00 -1.71289620E-01  6.59647260E-01
  6.59647260E-01  3.40757010E-01  1.87689690E-01  1.87689690E-01 -8.72848170E-01
  1.13160483E+00  1.13160483E+00 -2.60578890E-01  2.06823105E+00  2.06823105E+00
 -7.02287442E+00  6.19558200E+00  6.19558200E+00  6.19558200E+00  1.33769904E+01
 -1.07402236E+01 -6.33953817E+00  5.00566581E+00 -4.80522051E+00  2.84267880E+00
 -1.27556100E-02  5.95869210E-01  5.95869210E-01  7.10669700E-01  5.19335550E-01
  5.19335550E-01  8.85603780E-01  1.25187201E+00  1.25187201E+00 -9.64870785E+00
  6.29762688E+00  1.47163295E+01 -1.57203782E+01  8.15994594E+00  8.15994594E+00
 -1.57203782E+01  8.15994594E+00  8.15994594E+00  1.33769904E+01 -1.07402236E+01
 -7.57501011E+00  4.95464337E+00  6.14091510E-01  1.49969529E+00 -3.32556975E+00
  1.09880469E+00  1.09880469E+00  1.09880469E+00  1.08841798E+01 -1.03484442E+01
 -7.57501011E+00  4.95464337E+00 -1.59445125E+00  1.76574087E+00  5.43935655E+00
 -5.41202310E-01 -5.81655816E+00  1.44138393E+00  1.44138393E+00  1.44138393E+00
 -5.81655816E+00  1.44138393E+00  1.44138393E+00  1.44138393E+00  1.08841798E+01
 -1.03484442E+01 -7.57501011E+00  4.95464337E+00  6.14091510E-01  1.49969529E+00
 -3.32556975E+00  1.09880469E+00  1.09880469E+00  1.09880469E+00  1.08841798E+01
 -1.03484442E+01 -6.33953817E+00  5.00566581E+00 -4.80522051E+00  2.84267880E+00
 -1.27556100E-02  5.95869210E-01  5.95869210E-01  7.10669700E-01  5.19335550E-01
  5.19335550E-01  8.85603780E-01  1.25187201E+00  1.25187201E+00 -9.64870785E+00
  6.29762688E+00  1.47163295E+01 -1.57203782E+01  8.15994594E+00  8.15994594E+00
 -1.57203782E+01  8.15994594E+00  8.15994594E+00  1.33769904E+01 -1.07402236E+01
 -7.57501011E+00  4.95464337E+00 -1.59445125E+00  1.76574087E+00  5.43935655E+00
 -5.41202310E-01 -5.81655816E+00  1.44138393E+00  1.44138393E+00  1.44138393E+00
 -5.81655816E+00  1.44138393E+00  1.44138393E+00  1.44138393E+00  1.08841798E+01
 -1.03484442E+01 -7.57501011E+00  4.95464337E+00 -4.59201960E-01  1.27191654E+00
  1.27191654E+00  1.08841798E+01 -1.03484442E+01 -4.64304204E+00  3.49868160E-01
  7.12491930E-01  7.12491930E-01  3.44401470E-01  3.88134990E-01  3.88134990E-01
 -1.27556100E-01  4.61024190E-01  4.61024190E-01 -4.84713180E-01  1.16804943E+00
  1.07438681E+01 -1.04741780E+01 -7.57501011E+00  4.95464337E+00 -1.59445125E+00
  1.76574087E+00  5.43935655E+00 -5.41202310E-01 -5.81655816E+00  1.44138393E+00
  1.44138393E+00  1.44138393E+00 -5.81655816E+00  1.44138393E+00  1.44138393E+00
  1.44138393E+00  1.08841798E+01 -1.03484442E+01 -7.57501011E+00  4.95464337E+00
 -4.53735270E-01  1.53613989E+00  3.85766091E+00  6.41424960E-01  6.41424960E-01
 -1.19283176E+01  7.79003325E+00  1.08841798E+01 -1.03484442E+01 -7.57501011E+00
  4.95464337E+00 -1.59445125E+00  1.76574087E+00  5.43935655E+00 -5.41202310E-01
 -5.81655816E+00  1.44138393E+00  1.44138393E+00  1.44138393E+00 -5.81655816E+00
  1.44138393E+00  1.44138393E+00  1.44138393E+00  1.08841798E+01 -1.03484442E+01
 -7.57501011E+00  4.95464337E+00  6.14091510E-01  1.49969529E+00 -3.32556975E+00
  1.09880469E+00  1.09880469E+00  1.09880469E+00  1.08841798E+01 -1.03484442E+01
 -7.57501011E+00  4.95464337E+00 -1.08787131E+00  1.58351787E+00  2.37436569E+00
  3.40757010E-01 -5.83842492E+00  1.60720686E+00  1.60720686E+00  1.60720686E+00
 -7.83558900E-01  4.30046280E-01  4.30046280E-01 -1.20267180E+00  3.38934780E-01
  3.38934780E-01  3.38934780E-01  1.08841798E+01 -1.03484442E+01 -9.40817349E+00
  5.35006728E+00  6.94269630E-01  1.60356240E+00 -5.52135690E-01 -2.22312060E-01
 -2.22312060E-01  1.45669066E+01 -1.46033512E+01 -1.46033512E+01  9.77808618E+00
 -1.06035564E+01 -7.57501011E+00  4.95464337E+00  6.14091510E-01  1.49969529E+00
 -3.32556975E+00  1.09880469E+00  1.09880469E+00  1.09880469E+00  1.08841798E+01
 -1.03484442E+01 -7.57501011E+00  4.95464337E+00 -4.53735270E-01  1.53613989E+00
  3.85766091E+00  6.41424960E-01  6.41424960E-01 -1.19283176E+01  7.79003325E+00
  1.08841798E+01 -1.03484442E+01 -7.57501011E+00  4.95464337E+00 -9.43915140E-01
  1.68009606E+00 -2.00809746E+00  8.32759110E-01  8.32759110E-01  6.43429413E+00
 -6.57825030E-01 -7.50940983E+00  1.82223000E+00  1.82223000E+00  1.82223000E+00
 -7.50940983E+00  1.82223000E+00  1.82223000E+00  1.82223000E+00  1.08841798E+01
 -1.03484442E+01 -7.57501011E+00  4.95464337E+00 -7.08847470E-01  1.83498561E+00
  6.65842842E+00  7.83558900E-02 -4.44259674E+00  1.16987166E+00  1.16987166E+00
  1.16987166E+00 -1.23200970E+01  7.47478746E+00  1.08841798E+01 -1.03484442E+01
 -7.57501011E+00  4.95464337E+00 -4.53735270E-01  1.53613989E+00  3.85766091E+00
  6.41424960E-01  6.41424960E-01 -1.19283176E+01  7.79003325E+00  1.08841798E+01
 -1.03484442E+01 -7.57501011E+00  4.95464337E+00 -4.37335200E-02  1.78214094E+00
 -6.25024890E-01  5.37557850E-01  5.37557850E-01  2.15023140E-01 -2.28872088E+00
  2.42356590E+00 -3.10507992E+00  2.60578890E+00 -1.95343056E+00  2.36343231E+00
 -3.10507992E+00  2.60578890E+00 -2.28872088E+00  2.42356590E+00  1.08841798E+01
 -1.03484442E+01 -7.57501011E+00  4.95464337E+00 -5.64891300E-02  1.54889550E+00
 -6.56002800E-02  3.11601330E-01  3.11601330E-01 -1.17533835E+00  6.41424960E-01
  6.41424960E-01  1.26663207E+01 -1.10900918E+01 -1.71417176E+01  7.74629973E+00
  7.74629973E+00  1.08841798E+01 -1.03484442E+01 -7.57501011E+00  4.95464337E+00
 -4.37335200E-02  1.78214094E+00 -6.25024890E-01  5.37557850E-01  5.37557850E-01
  2.15023140E-01 -2.28872088E+00  2.42356590E+00 -3.10507992E+00  2.60578890E+00
 -1.95343056E+00  2.36343231E+00 -3.10507992E+00  2.60578890E+00 -2.28872088E+00
  2.42356590E+00  1.08841798E+01 -1.03484442E+01 -7.57501011E+00  4.95464337E+00
 -2.55112200E-02  1.59627348E+00 -2.76978960E-01  5.37557850E-01  5.37557850E-01
 -2.00445300E-02 -3.47317038E+00  3.09596877E+00 -4.26584043E+00  3.01761288E+00
  5.87851398E+00 -1.01662212E+01  7.27434216E+00 -4.26584043E+00  3.01761288E+00
 -3.47317038E+00  3.09596877E+00  1.08841798E+01 -1.03484442E+01 -7.57501011E+00
  4.95464337E+00 -4.53735270E-01  1.53613989E+00  3.85766091E+00  6.41424960E-01
  6.41424960E-01 -1.19283176E+01  7.79003325E+00  1.08841798E+01 -1.03484442E+01
 -6.33953817E+00  5.00566581E+00 -4.37335200E+00  2.59849998E+00 -1.71289620E-01
  6.59647260E-01  6.59647260E-01  3.40757010E-01  1.87689690E-01  1.87689690E-01
 -8.72848170E-01  1.13160483E+00  1.13160483E+00 -2.60578890E-01  2.06823105E+00
  2.06823105E+00 -7.02287442E+00  6.19558200E+00  6.19558200E+00  6.19558200E+00
  1.33769904E+01 -1.07402236E+01 -7.57501011E+00  4.95464337E+00 -4.59201960E-01
  1.27191654E+00  1.27191654E+00  1.08841798E+01 -1.03484442E+01 -7.57501011E+00
  4.95464337E+00 -1.59445125E+00  1.76574087E+00  5.43935655E+00 -5.41202310E-01
 -5.81655816E+00  1.44138393E+00  1.44138393E+00  1.44138393E+00 -5.81655816E+00
  1.44138393E+00  1.44138393E+00  1.44138393E+00  1.08841798E+01 -1.03484442E+01
 -7.57501011E+00  4.95464337E+00 -2.55112200E-02  1.59627348E+00 -2.76978960E-01
  5.37557850E-01  5.37557850E-01 -2.00445300E-02 -3.47317038E+00  3.09596877E+00
 -4.26584043E+00  3.01761288E+00  5.87851398E+00 -1.01662212E+01  7.27434216E+00
 -4.26584043E+00  3.01761288E+00 -3.47317038E+00  3.09596877E+00  1.08841798E+01
 -1.03484442E+01 -7.57501011E+00  4.95464337E+00 -2.55112200E-02  1.59627348E+00
 -2.76978960E-01  5.37557850E-01  5.37557850E-01 -2.00445300E-02 -3.47317038E+00
  3.09596877E+00 -4.26584043E+00  3.01761288E+00  5.87851398E+00 -1.01662212E+01
  7.27434216E+00 -4.26584043E+00  3.01761288E+00 -3.47317038E+00  3.09596877E+00
  1.08841798E+01 -1.03484442E+01 -9.40817349E+00  5.35006728E+00  6.94269630E-01
  1.60356240E+00 -5.52135690E-01 -2.22312060E-01 -2.22312060E-01  1.45669066E+01
 -1.46033512E+01 -1.46033512E+01  9.77808618E+00 -1.06035564E+01 -9.40817349E+00
  5.35006728E+00  7.23425310E-01  2.01356415E+00  1.02044880E+00 -3.15245790E-01
 -3.15245790E-01  2.47823280E-01 -7.74447750E-01 -7.74447750E-01  1.46762404E+01
 -1.49204192E+01 -1.49204192E+01  9.77808618E+00 -1.06035564E+01 -7.57501011E+00
  4.95464337E+00 -4.53735270E-01  1.53613989E+00  3.85766091E+00  6.41424960E-01
  6.41424960E-01 -1.19283176E+01  7.79003325E+00  1.08841798E+01 -1.03484442E+01
 -7.57501011E+00  4.95464337E+00  7.81736670E-01  1.39582818E+00 -1.43956170E+00
  1.65822930E+00  1.65822930E+00 -1.96983063E+00  1.08841798E+01 -1.03484442E+01
 -7.57501011E+00  4.95464337E+00  2.60578890E-01  1.90969704E+00 -3.71917143E+00
  1.45231731E+00  1.45231731E+00  1.29924999E+01 -1.08076461E+01 -1.67481159E+01
  7.64607708E+00  7.64607708E+00  1.08841798E+01 -1.03484442E+01 -7.57501011E+00
  4.95464337E+00 -4.53735270E-01  1.53613989E+00  3.85766091E+00  6.41424960E-01
  6.41424960E-01 -1.19283176E+01  7.79003325E+00  1.08841798E+01 -1.03484442E+01
 -9.40817349E+00  5.35006728E+00  6.94269630E-01  1.60356240E+00 -5.52135690E-01
 -2.22312060E-01 -2.22312060E-01  1.45669066E+01 -1.46033512E+01 -1.46033512E+01
  9.77808618E+00 -1.06035564E+01 -7.57501011E+00  4.95464337E+00  2.60578890E-01
  1.90969704E+00 -3.71917143E+00  1.45231731E+00  1.45231731E+00  1.29924999E+01
 -1.08076461E+01 -1.67481159E+01  7.64607708E+00  7.64607708E+00  1.08841798E+01
 -1.03484442E+01 -7.57501011E+00  4.95464337E+00 -9.43915140E-01  1.68009606E+00
 -2.00809746E+00  8.32759110E-01  8.32759110E-01  6.43429413E+00 -6.57825030E-01
 -7.50940983E+00  1.82223000E+00  1.82223000E+00  1.82223000E+00 -7.50940983E+00
  1.82223000E+00  1.82223000E+00  1.82223000E+00  1.08841798E+01 -1.03484442E+01
 -7.57501011E+00  4.95464337E+00  2.60578890E-01  1.90969704E+00 -3.71917143E+00
  1.45231731E+00  1.45231731E+00  1.29924999E+01 -1.08076461E+01 -1.67481159E+01
  7.64607708E+00  7.64607708E+00  1.08841798E+01 -1.03484442E+01 -7.57501011E+00
  4.95464337E+00 -1.05871563E+00  2.47823280E+00 -1.34845020E-01  6.68758410E-01
  6.68758410E-01  3.40392564E+00 -9.89835336E+00  2.97934605E+00  2.61490005E+00
 -5.09313285E+00  6.08442597E+00 -4.02166161E+00  3.39299226E+00  1.08841798E+01
 -1.03484442E+01 -7.57501011E+00  4.95464337E+00  6.14091510E-01  1.49969529E+00
 -3.32556975E+00  1.09880469E+00  1.09880469E+00  1.09880469E+00  1.08841798E+01
 -1.03484442E+01 -7.57501011E+00  4.95464337E+00 -1.59445125E+00  1.76574087E+00
  5.43935655E+00 -5.41202310E-01 -5.81655816E+00  1.44138393E+00  1.44138393E+00
  1.44138393E+00 -5.81655816E+00  1.44138393E+00  1.44138393E+00  1.44138393E+00
  1.08841798E+01 -1.03484442E+01 -7.57501011E+00  4.95464337E+00 -9.43915140E-01
  1.68009606E+00 -2.00809746E+00  8.32759110E-01  8.32759110E-01  6.43429413E+00
 -6.57825030E-01 -7.50940983E+00  1.82223000E+00  1.82223000E+00  1.82223000E+00
 -7.50940983E+00  1.82223000E+00  1.82223000E+00  1.82223000E+00  1.08841798E+01
 -1.03484442E+01 -7.57501011E+00  4.95464337E+00  6.14091510E-01  1.49969529E+00
 -3.32556975E+00  1.09880469E+00  1.09880469E+00  1.09880469E+00  1.08841798E+01
 -1.03484442E+01 -7.57501011E+00  4.95464337E+00 -1.59445125E+00  1.76574087E+00
  5.43935655E+00 -5.41202310E-01 -5.81655816E+00  1.44138393E+00  1.44138393E+00
  1.44138393E+00 -5.81655816E+00  1.44138393E+00  1.44138393E+00  1.44138393E+00
  1.08841798E+01 -1.03484442E+01 -7.57501011E+00  4.95464337E+00 -4.59201960E-01
  1.27191654E+00  1.27191654E+00  1.08841798E+01 -1.03484442E+01 -7.57501011E+00
  4.95464337E+00 -2.55112200E-02  1.59627348E+00 -2.76978960E-01  5.37557850E-01
  5.37557850E-01 -2.00445300E-02 -3.47317038E+00  3.09596877E+00 -4.26584043E+00
  3.01761288E+00  5.87851398E+00 -1.01662212E+01  7.27434216E+00 -4.26584043E+00
  3.01761288E+00 -3.47317038E+00  3.09596877E+00  1.08841798E+01 -1.03484442E+01
 -7.57501011E+00  4.95464337E+00 -4.59201960E-01  1.27191654E+00  1.27191654E+00
  1.08841798E+01 -1.03484442E+01 -7.57501011E+00  4.95464337E+00 -1.08787131E+00
  1.58351787E+00  2.37436569E+00  3.40757010E-01 -5.83842492E+00  1.60720686E+00
  1.60720686E+00  1.60720686E+00 -7.83558900E-01  4.30046280E-01  4.30046280E-01
 -1.20267180E+00  3.38934780E-01  3.38934780E-01  3.38934780E-01  1.08841798E+01
 -1.03484442E+01 -7.57501011E+00  4.95464337E+00 -5.64891300E-02  1.54889550E+00
 -6.56002800E-02  3.11601330E-01  3.11601330E-01 -1.17533835E+00  6.41424960E-01
  6.41424960E-01  1.26663207E+01 -1.10900918E+01 -1.71417176E+01  7.74629973E+00
  7.74629973E+00  1.08841798E+01 -1.03484442E+01 -6.33953817E+00  5.00566581E+00
 -4.37335200E+00  2.59849998E+00 -1.71289620E-01  6.59647260E-01  6.59647260E-01
  3.40757010E-01  1.87689690E-01  1.87689690E-01 -8.72848170E-01  1.13160483E+00
  1.13160483E+00 -2.60578890E-01  2.06823105E+00  2.06823105E+00 -7.02287442E+00
  6.19558200E+00  6.19558200E+00  6.19558200E+00  1.33769904E+01 -1.07402236E+01
 -7.57501011E+00  4.95464337E+00 -4.59201960E-01  1.27191654E+00  1.27191654E+00
  1.08841798E+01 -1.03484442E+01 -7.57501011E+00  4.95464337E+00  2.60578890E-01
  1.90969704E+00 -3.71917143E+00  1.45231731E+00  1.45231731E+00  1.29924999E+01
 -1.08076461E+01 -1.67481159E+01  7.64607708E+00  7.64607708E+00  1.08841798E+01
 -1.03484442E+01 -6.33953817E+00  5.00566581E+00 -4.37335200E+00  2.59849998E+00
 -1.71289620E-01  6.59647260E-01  6.59647260E-01  3.40757010E-01  1.87689690E-01
  1.87689690E-01 -8.72848170E-01  1.13160483E+00  1.13160483E+00 -2.60578890E-01
  2.06823105E+00  2.06823105E+00 -7.02287442E+00  6.19558200E+00  6.19558200E+00
  6.19558200E+00  1.33769904E+01 -1.07402236E+01 -7.57501011E+00  4.95464337E+00
 -1.05871563E+00  2.47823280E+00 -1.34845020E-01  6.68758410E-01  6.68758410E-01
  3.40392564E+00 -9.89835336E+00  2.97934605E+00  2.61490005E+00 -5.09313285E+00
  6.08442597E+00 -4.02166161E+00  3.39299226E+00  1.08841798E+01 -1.03484442E+01
 -7.57501011E+00  4.95464337E+00 -5.01113250E-01  2.04636429E+00 -9.11115000E-02
  6.17735970E-01  6.17735970E-01 -2.57845545E+00 -2.98481274E+00  3.75743826E+00
 -6.22838214E+00  6.21744876E+00  2.51467740E+00 -4.73962023E+00  2.86454556E+00
 -2.06640882E+00  2.58209991E+00 -3.59343756E+00  2.63676681E+00 -4.34966301E+00
  3.09779100E+00  2.26503189E+00  1.08841798E+01 -1.03484442E+01 -7.57501011E+00
  4.95464337E+00 -1.08787131E+00  1.58351787E+00  2.37436569E+00  3.40757010E-01
 -5.83842492E+00  1.60720686E+00  1.60720686E+00  1.60720686E+00 -7.83558900E-01
  4.30046280E-01  4.30046280E-01 -1.20267180E+00  3.38934780E-01  3.38934780E-01
  3.38934780E-01  1.08841798E+01 -1.03484442E+01 -7.57501011E+00  4.95464337E+00
 -1.08787131E+00  1.58351787E+00  2.37436569E+00  3.40757010E-01 -5.83842492E+00
  1.60720686E+00  1.60720686E+00  1.60720686E+00 -7.83558900E-01  4.30046280E-01
  4.30046280E-01 -1.20267180E+00  3.38934780E-01  3.38934780E-01  3.38934780E-01
  1.08841798E+01 -1.03484442E+01 -6.33953817E+00  5.00566581E+00 -4.37335200E+00
  2.59849998E+00 -1.71289620E-01  6.59647260E-01  6.59647260E-01  3.40757010E-01
  1.87689690E-01  1.87689690E-01 -8.72848170E-01  1.13160483E+00  1.13160483E+00
 -2.60578890E-01  2.06823105E+00  2.06823105E+00 -7.02287442E+00  6.19558200E+00
  6.19558200E+00  6.19558200E+00  1.33769904E+01 -1.07402236E+01 -7.57501011E+00
  4.95464337E+00  2.60578890E-01  1.90969704E+00 -3.71917143E+00  1.45231731E+00
  1.45231731E+00  1.29924999E+01 -1.08076461E+01 -1.67481159E+01  7.64607708E+00
  7.64607708E+00  1.08841798E+01 -1.03484442E+01 -7.57501011E+00  4.95464337E+00
 -4.53735270E-01  1.53613989E+00  3.85766091E+00  6.41424960E-01  6.41424960E-01
 -1.19283176E+01  7.79003325E+00  1.08841798E+01 -1.03484442E+01 -7.57501011E+00
  4.95464337E+00 -5.01113250E-01  2.04636429E+00 -9.11115000E-02  6.17735970E-01
  6.17735970E-01 -2.57845545E+00 -2.98481274E+00  3.75743826E+00 -6.22838214E+00
  6.21744876E+00  2.51467740E+00 -4.73962023E+00  2.86454556E+00 -2.06640882E+00
  2.58209991E+00 -3.59343756E+00  2.63676681E+00 -4.34966301E+00  3.09779100E+00
  2.26503189E+00  1.08841798E+01 -1.03484442E+01 -7.57501011E+00  4.95464337E+00
 -4.59201960E-01  1.27191654E+00  1.27191654E+00  1.08841798E+01 -1.03484442E+01
 -9.40817349E+00  5.35006728E+00  7.23425310E-01  2.01356415E+00  1.02044880E+00
 -3.15245790E-01 -3.15245790E-01  2.47823280E-01 -7.74447750E-01 -7.74447750E-01
  1.46762404E+01 -1.49204192E+01 -1.49204192E+01  9.77808618E+00 -1.06035564E+01
 -7.57501011E+00  4.95464337E+00  2.60578890E-01  1.90969704E+00 -3.71917143E+00
  1.45231731E+00  1.45231731E+00  1.29924999E+01 -1.08076461E+01 -1.67481159E+01
  7.64607708E+00  7.64607708E+00  1.08841798E+01 -1.03484442E+01 -7.57501011E+00
  4.95464337E+00 -5.01113250E-01  2.04636429E+00 -9.11115000E-02  6.17735970E-01
  6.17735970E-01 -2.57845545E+00 -2.98481274E+00  3.75743826E+00 -6.22838214E+00
  6.21744876E+00  2.51467740E+00 -4.73962023E+00  2.86454556E+00 -2.06640882E+00
  2.58209991E+00 -3.59343756E+00  2.63676681E+00 -4.34966301E+00  3.09779100E+00
  2.26503189E+00  1.08841798E+01 -1.03484442E+01 -7.57501011E+00  4.95464337E+00
 -4.59201960E-01  1.27191654E+00  1.27191654E+00  1.08841798E+01 -1.03484442E+01
 -7.57501011E+00  4.95464337E+00  2.60578890E-01  1.90969704E+00 -3.71917143E+00
  1.45231731E+00  1.45231731E+00  1.29924999E+01 -1.08076461E+01 -1.67481159E+01
  7.64607708E+00  7.64607708E+00  1.08841798E+01 -1.03484442E+01 -6.33953817E+00
  5.00566581E+00 -4.37335200E+00  2.59849998E+00 -1.71289620E-01  6.59647260E-01
  6.59647260E-01  3.40757010E-01  1.87689690E-01  1.87689690E-01 -8.72848170E-01
  1.13160483E+00  1.13160483E+00 -2.60578890E-01  2.06823105E+00  2.06823105E+00
 -7.02287442E+00  6.19558200E+00  6.19558200E+00  6.19558200E+00  1.33769904E+01
 -1.07402236E+01 -7.57501011E+00  4.95464337E+00 -4.59201960E-01  1.27191654E+00
  1.27191654E+00  1.08841798E+01 -1.03484442E+01 -7.57501011E+00  4.95464337E+00
 -2.55112200E-02  1.59627348E+00 -2.76978960E-01  5.37557850E-01  5.37557850E-01
 -2.00445300E-02 -3.47317038E+00  3.09596877E+00 -4.26584043E+00  3.01761288E+00
  5.87851398E+00 -1.01662212E+01  7.27434216E+00 -4.26584043E+00  3.01761288E+00
 -3.47317038E+00  3.09596877E+00  1.08841798E+01 -1.03484442E+01 -7.57501011E+00
  4.95464337E+00 -1.08787131E+00  1.58351787E+00  2.37436569E+00  3.40757010E-01
 -5.83842492E+00  1.60720686E+00  1.60720686E+00  1.60720686E+00 -7.83558900E-01
  4.30046280E-01  4.30046280E-01 -1.20267180E+00  3.38934780E-01  3.38934780E-01
  3.38934780E-01  1.08841798E+01 -1.03484442E+01 -7.57501011E+00  4.95464337E+00
 -9.43915140E-01  1.68009606E+00 -2.00809746E+00  8.32759110E-01  8.32759110E-01
  6.43429413E+00 -6.57825030E-01 -7.50940983E+00  1.82223000E+00  1.82223000E+00
  1.82223000E+00 -7.50940983E+00  1.82223000E+00  1.82223000E+00  1.82223000E+00
  1.08841798E+01 -1.03484442E+01 -7.57501011E+00  4.95464337E+00 -4.31868510E-01
  1.60356240E+00  6.23202660E-01  4.39157430E-01  4.39157430E-01  3.28001400E-02
  8.01781200E-01  8.01781200E-01 -4.98744351E+00 -9.76715280E-01  1.24640532E+00
  1.24640532E+00  1.24640532E+00  1.08841798E+01 -1.03484442E+01 -7.57501011E+00
  4.95464337E+00  6.14091510E-01  1.49969529E+00 -3.32556975E+00  1.09880469E+00
  1.09880469E+00  1.09880469E+00  1.08841798E+01 -1.03484442E+01 -6.33953817E+00
  5.00566581E+00 -4.80522051E+00  2.84267880E+00 -1.27556100E-02  5.95869210E-01
  5.95869210E-01  7.10669700E-01  5.19335550E-01  5.19335550E-01  8.85603780E-01
  1.25187201E+00  1.25187201E+00 -9.64870785E+00  6.29762688E+00  1.47163295E+01
 -1.57203782E+01  8.15994594E+00  8.15994594E+00 -1.57203782E+01  8.15994594E+00
  8.15994594E+00  1.33769904E+01 -1.07402236E+01 -7.57501011E+00  4.95464337E+00
  2.60578890E-01  1.90969704E+00 -3.71917143E+00  1.45231731E+00  1.45231731E+00
  1.29924999E+01 -1.08076461E+01 -1.67481159E+01  7.64607708E+00  7.64607708E+00
  1.08841798E+01 -1.03484442E+01 -6.33953817E+00  5.00566581E+00 -4.37335200E+00
  2.59849998E+00 -1.71289620E-01  6.59647260E-01  6.59647260E-01  3.40757010E-01
  1.87689690E-01  1.87689690E-01 -8.72848170E-01  1.13160483E+00  1.13160483E+00
 -2.60578890E-01  2.06823105E+00  2.06823105E+00 -7.02287442E+00  6.19558200E+00
  6.19558200E+00  6.19558200E+00  1.33769904E+01 -1.07402236E+01 -7.57501011E+00
  4.95464337E+00  2.60578890E-01  1.90969704E+00 -3.71917143E+00  1.45231731E+00
  1.45231731E+00  1.29924999E+01 -1.08076461E+01 -1.67481159E+01  7.64607708E+00
  7.64607708E+00  1.08841798E+01 -1.03484442E+01 -7.57501011E+00  4.95464337E+00
  2.60578890E-01  1.90969704E+00 -3.71917143E+00  1.45231731E+00  1.45231731E+00
  1.29924999E+01 -1.08076461E+01 -1.67481159E+01  7.64607708E+00  7.64607708E+00
  1.08841798E+01 -1.03484442E+01 -7.57501011E+00  4.95464337E+00  6.14091510E-01
  1.49969529E+00 -3.32556975E+00  1.09880469E+00  1.09880469E+00  1.09880469E+00
  1.08841798E+01 -1.03484442E+01 -7.57501011E+00  4.95464337E+00  7.81736670E-01
  1.39582818E+00 -1.43956170E+00  1.65822930E+00  1.65822930E+00 -1.96983063E+00
  1.08841798E+01 -1.03484442E+01 -7.57501011E+00  4.95464337E+00 -4.59201960E-01
  1.27191654E+00  1.27191654E+00  1.08841798E+01 -1.03484442E+01 -7.57501011E+00
  4.95464337E+00 -1.08787131E+00  1.58351787E+00  2.37436569E+00  3.40757010E-01
 -5.83842492E+00  1.60720686E+00  1.60720686E+00  1.60720686E+00 -7.83558900E-01
  4.30046280E-01  4.30046280E-01 -1.20267180E+00  3.38934780E-01  3.38934780E-01
  3.38934780E-01  1.08841798E+01 -1.03484442E+01 -7.57501011E+00  4.95464337E+00
  6.14091510E-01  1.49969529E+00 -3.32556975E+00  1.09880469E+00  1.09880469E+00
  1.09880469E+00  1.08841798E+01 -1.03484442E+01 -7.57501011E+00  4.95464337E+00
  2.60578890E-01  1.90969704E+00 -3.71917143E+00  1.45231731E+00  1.45231731E+00
  1.29924999E+01 -1.08076461E+01 -1.67481159E+01  7.64607708E+00  7.64607708E+00
  1.08841798E+01 -1.03484442E+01 -7.57501011E+00  4.95464337E+00 -9.43915140E-01
  1.68009606E+00 -2.00809746E+00  8.32759110E-01  8.32759110E-01  6.43429413E+00
 -6.57825030E-01 -7.50940983E+00  1.82223000E+00  1.82223000E+00  1.82223000E+00
 -7.50940983E+00  1.82223000E+00  1.82223000E+00  1.82223000E+00  1.08841798E+01
 -1.03484442E+01 -7.57501011E+00  4.95464337E+00  6.14091510E-01  1.49969529E+00
 -3.32556975E+00  1.09880469E+00  1.09880469E+00  1.09880469E+00  1.08841798E+01
 -1.03484442E+01 -7.57501011E+00  4.95464337E+00 -4.53735270E-01  1.53613989E+00
  3.85766091E+00  6.41424960E-01  6.41424960E-01 -1.19283176E+01  7.79003325E+00
  1.08841798E+01 -1.03484442E+01 -7.57501011E+00  4.95464337E+00 -4.37335200E-02
  1.78214094E+00 -6.25024890E-01  5.37557850E-01  5.37557850E-01  2.15023140E-01
 -2.28872088E+00  2.42356590E+00 -3.10507992E+00  2.60578890E+00 -1.95343056E+00
  2.36343231E+00 -3.10507992E+00  2.60578890E+00 -2.28872088E+00  2.42356590E+00
  1.08841798E+01 -1.03484442E+01 -4.64304204E+00  3.49868160E-01  7.12491930E-01
  7.12491930E-01  3.44401470E-01  3.88134990E-01  3.88134990E-01 -1.27556100E-01
  4.61024190E-01  4.61024190E-01 -4.84713180E-01  1.16804943E+00  1.07438681E+01
 -1.04741780E+01 -6.33953817E+00  5.00566581E+00 -4.37335200E+00  2.59849998E+00
 -1.71289620E-01  6.59647260E-01  6.59647260E-01  3.40757010E-01  1.87689690E-01
  1.87689690E-01 -8.72848170E-01  1.13160483E+00  1.13160483E+00 -2.60578890E-01
  2.06823105E+00  2.06823105E+00 -7.02287442E+00  6.19558200E+00  6.19558200E+00
  6.19558200E+00  1.33769904E+01 -1.07402236E+01 -6.96274083E+00  4.88539863E+00
 -4.73233131E+00  2.32698771E+00 -4.30046280E-01  8.74670400E-01  8.74670400E-01
  8.96537160E-01  5.77646910E-01  5.77646910E-01 -4.90544316E+00 -6.85158480E-01
  1.13889375E+00  1.13889375E+00  1.13889375E+00  1.46015290E+01 -1.47691742E+01
 -1.47691742E+01  8.10892350E+00 -1.16440497E+01  4.57379730E+00  0.00000000E+00
 -7.52580990E+00  1.36667250E+00  0.00000000E+00  1.62725139E+01 -1.49058414E+01
 -1.49058414E+01  4.86535410E+00  0.00000000E+00  4.84713180E+00  0.00000000E+00
 -1.27738323E+01  7.34358690E+00  7.48936530E+00  0.00000000E+00 -1.34845020E+01
  7.68981060E+00 -9.07470540E+00  5.55780150E+00  0.00000000E+00 -7.43469840E+00
  2.47823280E+00  0.00000000E+00  6.43247190E+00  0.00000000E+00  0.00000000E+00
 -1.30107222E+01  7.78092210E+00  4.61024190E+00  0.00000000E+00 -8.81594874E+00
  2.15660921E+01  2.76978960E+00  0.00000000E+00  9.91293120E+00  0.00000000E+00
 -1.25004978E+01  4.62846420E+00  1.06782678E+01 -1.02773772E+01  1.02044880E+00
  0.00000000E+00  0.00000000E+00  0.00000000E+00 -8.09070120E+00 -1.18426728E+01
 -1.18426728E+01 -1.18426728E+01  4.57379730E+00  0.00000000E+00 -7.52580990E+00
  1.36667250E+00  0.00000000E+00  1.62725139E+01 -1.49058414E+01 -1.49058414E+01
  4.86535410E+00  0.00000000E+00  4.84713180E+00  0.00000000E+00 -1.27738323E+01
  7.34358690E+00  7.48936530E+00  0.00000000E+00 -1.34845020E+01  7.68981060E+00
 -9.07470540E+00  5.55780150E+00  0.00000000E+00 -7.43469840E+00  2.47823280E+00
  0.00000000E+00  6.43247190E+00  0.00000000E+00  0.00000000E+00 -1.30107222E+01
  7.78092210E+00  4.61024190E+00  0.00000000E+00 -8.81594874E+00  2.15660921E+01
  2.76978960E+00  0.00000000E+00  9.91293120E+00  0.00000000E+00 -1.25004978E+01
  4.62846420E+00  1.06782678E+01 -1.02773772E+01  1.02044880E+00  0.00000000E+00
  0.00000000E+00  0.00000000E+00 -8.09070120E+00 -1.18426728E+01 -1.18426728E+01
 -1.18426728E+01  4.57379730E+00  0.00000000E+00 -7.52580990E+00  1.36667250E+00
  0.00000000E+00  1.62725139E+01 -1.49058414E+01 -1.49058414E+01  4.86535410E+00
  0.00000000E+00  4.84713180E+00  0.00000000E+00 -1.27738323E+01  7.34358690E+00
  7.48936530E+00  0.00000000E+00 -1.34845020E+01  7.68981060E+00 -9.07470540E+00
  5.55780150E+00  0.00000000E+00 -7.43469840E+00  2.47823280E+00  0.00000000E+00
  6.43247190E+00  0.00000000E+00  0.00000000E+00 -1.30107222E+01  7.78092210E+00
  4.61024190E+00  0.00000000E+00 -8.81594874E+00  2.15660921E+01  2.76978960E+00
  0.00000000E+00  9.91293120E+00  0.00000000E+00 -1.25004978E+01  4.62846420E+00
  1.06782678E+01 -1.02773772E+01  1.02044880E+00  0.00000000E+00  0.00000000E+00
  0.00000000E+00 -1.21178295E+01 -1.18426728E+01 -1.18426728E+01 -1.18426728E+01
  7.56225450E+00
%FLAG ATOMIC_NUMBER                                                             
%FORMAT(10I8)                                                                   
       7       1       1       1       6       1       6       1       1       6
       8       8       6       8       7       1       6       1       6       1
       1       8       1       6       8       7       1       6       1       6
       1       6       1       1       1       6       1       1       1       6
       8       7       1       6       1       6       1       1       6       8
       8       6       8       7       1       6       1       6       1       1
       6       6       1       6       1       6       8       1       6       1
       6       1       6       8       7       1       6       1       6       1
       1       6       1       1       6       1       1       7       1       6
       7       1       1       7       1       1       6       8       7       1
       6       1       6       1       1       6       1       1       6       1
       1       6       1       1       7       1       1       1       6       8
       7       1       6       1       6       1       1       6       1       1
       6       1       1       6       1       1       7       1       1       1
       6       8       7       1       6       1       1       6       8       7
       1       6       1       6       1       1       6       6       1       6
       1       6       8       1       6       1       6       1       6       8
       7       1       6       1       6       1       6       1       1       1
       6       1       1       1       6       8       7       1       6       1
       6       1       6       1       1       1       8       1       6       8
       7       6       1       1       6       1       1       6       1       1
       6       1       6       8       7       1       6       1       6       1
       6       1       1       1       6       1       1       1       6       8
       7       1       6       1       6       1       1       6       1       1
       6       1       1       6       1       1       7       1       1       1
       6       8       7       1       6       1       6       1       1       6
       8       7       1       1       6       8       7       1       6       1
       6       1       1       6       1       1       6       8       7       1
       1       6       8       7       1       6       1       1       6       8
       7       1       6       1       6       1       1       6       1       1
       6       8       7       1       1       6       8       7       1       6
       1       6       1       1      16       6       8       7       1       6
       1       1       6       8       7       1       6       1       6       1
       1       8       1       6       8       7       1       6       1       6
       1       1      16       1       6       8       7       1       6       1
       6       1       1       6       6       1       7       1       6       6
       1       6       1       6       1       6       1       6       6       8
       7       1       6       1       6       1       1       1       6       8
       7       1       6       1       6       1       1       6       6       1
       6       1       6       1       6       1       6       1       6       8
       7       1       6       1       6       1       1       8       1       6
       8       7       1       6       1       6       1       1       8       1
       6       8       7       1       6       1       6       1       6       1
       1       1       6       1       1       1       6       8       7       1
       6       1       1       6       8       7       1       6       1       6
       1       1       1       6       8       7       1       6       1       6
       1       1       6       1       6       1       1       1       6       1
       1       1       6       8       7       1       6       1       6       1
       1       6       1       1       6       8       8       6       8       7
       1       6       1       1       6       8       7       1       6       1
       6       1       1       6       1       1       6       8       7       1
       1       6       8       7       1       6       1       6       1       1
       6       1       6       1       1       1       6       1       1       1
       6       8       7       1       6       1       6       1       1       6
       1       1       6       1       1       6       1       1       7       1
       1       1       6       8       7       1       6       1       6       1
       1       6       1       1       6       1       1       6       1       1
       7       1       1       1       6       8       7       1       6       1
       6       1       1       6       1       1       6       1       1       6
       1       1       7       1       1       1       6       8       7       1
       6       1       6       1       6       1       1       1       8       1
       6       8       7       1       6       1       1       6       8       7
       1       6       1       6       1       1       6       1       1       6
       1       1       6       1       1       7       1       1       1       6
       8       7       1       6       1       6       1       1       6       1
       6       1       1       1       6       1       1       1       6       8
       7       1       6       1       6       1       1       6       1       6
       1       1       1       6       1       1       1       6       8       7
       1       6       1       6       1       1       6       8       7       1
       1       6       8       7       1       6       1       6       1       1
       6       1       6       1       1       1       6       1       1       1
       6       8       7       1       6       1       6       1       1       8
       1       6       8       7       6       1       1       6       1       1
       6       1       1       6       1       6       8       7       1       6
       1       6       1       1       6       1       1       6       8       7
       1       1       6       8       7       1       6       1       6       1
       1       6       8       7       1       1       6       8       7       1
       6       1       6       1       1       6       1       6       1       1
       1       6       1       1       1       6       8       7       1       6
       1       6       1       6       1       1       1       6       1       1
       1       6       8       7       1       6       1       6       1       1
       6       8       8       6       8       7       1       6       1       6
       1       1      16       6       8       7       1       6       1       6
       1       6       1       1       1       6       1       1       1       6
       8       7       1       6       1       6       1       1       8       1
       6       8       7       1       6       1       6       1       1       6
       1       1       6       8       8       6       8       7       1       6
       1       6       1       1       6       8       7       1       1       6
       8       7       1       6       1       6       1       1       6       8
       8       6       8       7       1       6       1       1       6       8
       7       1       6       1       6       1       1      16       6       8
       7       1       6       1       1       6       8       7       1       6
       1       1       6       8       7       1       6       1       1       6
       8       7       1       6       1       6       1       1       6       6
       1       6       1       6       8       1       6       1       6       1
       6       8       7       1       6       1       6       1       1       6
       1       1      16       6       1       1       1       6       8       7
       1       6       1       6       1       6       1       1       1       8
       1       6       8       7       1       6       1       6       1       1
       6       8       7       1       1       6       8       7       1       6
       1       6       1       1       1       6       8       7       1       6
       1       6       1       1       6       6       1       6       1       6
       1       6       1       6       1       6       8       7       1       6
       1       6       1       1       6       1       1       6       8       7
       1       1       6       8       7       1       6       1       6       1
       1       6       6       1       6       1       6       8       1       6
       1       6       1       6       8       7       1       6       1       6
       1       6       1       1       1       6       1       1       1       6
       8       7       1       6       1       6       1       1       6       1
       1       6       8       7       1       1       6       8       7       1
       6       1       6       1       1       6       1       1       6       1
       1       6       1       1       7       1       1       1       6       8
       7       1       6       1       6       1       1       6       8       7
       1       1       6       8       7       1       6       1       6       1
       1       6       1       1       6       1       1       7       1       6
       7       1       1       7       1       1       6       8       7       1
       6       1       1       6       8       7       1       6       1       6
       1       6       1       1       1       6       1       1       6       1
       1       1       6       8       7       1       6       1       6       1
       1       6       8       8       6       8       7       1       6       1
       6       1       1       8       1       6       8       7       1       6
       1       6       1       1       6       1       1       6       8       8
       6       8       7       1       6       1       6       1       1       6
       8       8       6       8       7       1       6       1       6       1
       1       1       6       8       7       1       6       1       6       1
       1       6       6       1       6       1       6       8       1       6
       1       6       1       6       8       7       6       1       1       6
       1       1       6       1       1       6       1       6       8       7
       1       6       1       6       1       1       6       6       1       6
       1       6       8       1       6       1       6       1       6       8
       7       1       6       1       6       1       6       1       1       1
       6       1       1       1       6       8       7       1       6       1
       1       6       8       7       1       6       1       6       1       1
       6       1       1       6       8       7       1       1       6       8
       7       1       6       1       6       1       1       6       1       1
       6       8       8       6       8       7       1       6       1       6
       1       1       6       1       1       6       8       8       6       8
       7       1       6       1       6       1       1       8       1       6
       8       7       1       6       1       6       1       1      16       6
       8       7       1       6       1       6       1       1       6       1
       1      16       6       1       1       1       6       8       7       1
       6       1       6       1       1       6       6       1       6       1
       6       8       1       6       1       6       1       6       8       7
       1       6       1       6       1       1       6       8       7       1
       1       6       8       7       6       1       1       6       1       1
       6       1       1       6       1       6       8       7       1       6
       1       6       1       6       1       1       1       8       1       6
       8       7       1       6       1       1       6       8       7       1
       6       1       6       1       1       6       1       1       6       1
       1       6       1       1       7       1       1       1       6       8
       7       1       6       1       6       1       1       1       6       8
       7       1       6       1       6       1       1       1       6       8
       7       1       6       1       6       1       1       6       1       1
       6       1       1       6       1       1       7       1       1       1
       6       8       7       1       6       1       6       1       1      16
       1       6       8       7       1       6       1       6       1       1
       6       1       1       6       1       1       7       1       6       7
       1       1       7       1       1       6       8       7       1       6
       1       1       6       8       7       1       6       1       6       1
       1       6       6       1       6       1       6       8       1       6
       1       6       1       6       8       7       1       6       1       6
       1       1       6       1       1       6       1       1       7       1
       6       7       1       1       7       1       1       6       8       7
       1       6       1       6       1       1       6       1       1       6
       8       8       6       8       7       1       6       1       6       1
       6       1       1       1       6       1       1       6       1       1
       1       6       8       7       6       1       1       6       1       1
       6       1       1       6       1       6       8       7       1       6
       1       6       1       1       6       1       1       6       8       8
       6       8       7       1       6       1       1       6       8       7
       1       6       1       6       1       1       6       8       7       1
       1       6       8       7       1       6       1       6       1       1
       6       1       1       6       8       8       6       8       7       1
       6       1       6       1       1       6       1       1       6       1
       1       6       1       1       7       1       1       1       6       8
       7       1       6       1       6       1       1       1       6       8
       7       1       6       1       6       1       1       6       1       6
       1       1       1       6       1       1       1       6       8       7
       1       6       1       6       1       1       6       1       1       6
       1       1       6       1       1       7       1       1       1       6
       8       7       1       6       1       6       1       1       6       1
       1       6       1       1       7       1       6       7       1       1
       7       1       1       6       8       7       1       6       1       6
       1       1       1       6       8       7       1       6       1       6
       1       6       1       1       1       6       1       1       1       6
       8       7       1       6       1       6       1       1       1       6
       8       7       1       6       1       6       1       1       6       1
       1       6       1       1       7       1       6       7       1       1
       7       1       1       6       8       7       1       6       1       6
       1       6       1       1       1       6       1       1       1       6
       8       7       1       6       1       1       6       8       7       6
       1       1       6       1       1       6       1       1       6       1
       6       8       7       1       6       1       6       1       6       1
       1       1       6       1       1       1       6       8       7       1
       6       1       6       1       1       8       1       6       8       7
       1       6       1       6       1       6       1       1       1       6
       1       1       1       6       8       7       1       6       1       6
       1       1       1       6       8       7       1       6       1       6
       1       6       1       1       1       6       1       1       6       1
       1       1       6       8       7       1       6       1       6       1
       1       6       8       8       6       8       7       1       6       1
       6       1       1       1       6       8       7       1       6       1
       6       1       1       8       1       6       8       7       1       6
       1       6       1       1       6       1       6       1       1       1
       6       1       1       1       6       8       7       1       6       1
       6       1       6       1       1       1       8       1       6       8
       7       1       6       1       6       1       1       8       1       6
       8       7       1       6       1       6       1       1       6       6
       1       6       1       6       1       6       1       6       1       6
       8       7       1       6       1       6       1       1       6       1
       1       6       8       7       1       1       6       8       7       1
       6       1       6       1       1       6       6       1       6       1
       6       1       6       1       6       1       6       8       7       1
       6       1       6       1       1       6       6       1       6       1
       6       8       1       6       1       6       1       6       8       7
       1       6       1       6       1       1       8       1       6       8
       7       1       6       1       6       1       1       6       1       1
       6       1       1       6       1       1       7       1       1       1
       6       8       7       1       6       1       1       6       8       7
       1       6       1       6       1       6       1       1       1       6
       1       1       1       6       8       7       1       6       1       6
       1       1       6       6       1       6       1       6       8       1
       6       1       6       1       6       8       7       1       6       1
       6       1       1       6       6       1       6       1       6       8
       1       6       1       6       1       6       8       7       1       6
       1       6       1       1       6       8       8       6       8       7
       1       6       1       6       1       1       6       1       1       6
       8       8       6       8       7       1       6       1       6       1
       1       8       1       6       8       7       1       6       1       6
       1       1      16       6       8       7       1       6       1       6
       1       1       6       8       7       1       1       6       8       7
       1       6       1       6       1       1       8       1       6       8
       7       1       6       1       6       1       1       6       8       8
       6       8       7       1       6       1       6       1       1       6
       8       7       1       1       6       8       7       1       6       1
       6       1       1       6       1       6       1       1       1       6
       1       1       1       6       8       7       1       6       1       6
       1       1       6       8       7       1       1       6       8       7
       1       6       1       6       1       1       6       7       6       1
       7       1       6       1       6       8       7       1       6       1
       6       1       1       1       6       8       7       1       6       1
       6       1       6       1       1       1       6       1       1       1
       6       8       7       1       6       1       6       1       1       6
       1       6       1       1       1       6       1       1       1       6
       8       7       1       6       1       6       1       1       1       6
       8       7       1       6       1       6       1       6       1       1
       1       6       1       1       1       6       8       7       1       6
       1       1       6       8       7       1       6       1       6       1
       1       6       6       1       6       1       6       8       1       6
       1       6       1       6       8       7       1       6       1       1
       6       8       7       1       6       1       6       1       6       1
       1       1       6       1       1       6       1       1       1       6
       8       7       1       6       1       6       1       1       6       1
       1       6       8       7       1       1       6       8       7       1
       6       1       6       1       1       6       1       1       6       1
       1       6       1       1       7       1       1       1       6       8
       7       1       6       1       1       6       8       7       1       6
       1       6       1       1       6       8       7       1       1       6
       8       7       1       6       1       6       1       1       6       1
       1       6       1       1       6       1       1       7       1       1
       1       6       8       7       1       6       1       6       1       1
       6       7       6       1       7       1       6       1       6       8
       7       1       6       1       6       1       1       6       6       1
       7       1       6       6       1       6       1       6       1       6
       1       6       6       8       7       1       6       1       6       1
       6       1       1       1       6       1       1       6       1       1
       1       6       8       7       1       6       1       6       1       6
       1       1       1       6       1       1       6       1       1       1
       6       8       7       1       6       1       6       1       1       6
       1       1       6       1       1       6       1       1       7       1
       1       1       6       8       7       1       6       1       6       1
       1       6       8       7       1       1       6       8       7       1
       6       1       6       1       1       8       1       6       8       7
       1       6       1       6       1       1       6       6       1       7
       1       6       6       1       6       1       6       1       6       1
       6       6       8       7       1       6       1       1       6       8
       7       1       6       1       6       1       1       6       1       1
       6       8       8       6       8       7       1       6       1       6
       1       1       6       8       7       1       1       6       8       7
       1       6       1       6       1       1       6       6       1       7
       1       6       6       1       6       1       6       1       6       1
       6       6       8       7       1       6       1       1       6       8
       7       1       6       1       6       1       1       6       8       7
       1       1       6       8       7       1       6       1       6       1
       1       6       1       1       6       1       1       6       1       1
       7       1       1       1       6       8       7       1       6       1
       1       6       8       7       1       6       1       6       1       1
       6       6       1       6       1       6       8       1       6       1
       6       1       6       8       7       1       6       1       6       1
       6       1       1       1       6       1       1       6       1       1
       1       6       8       7       1       6       1       6       1       1
       6       1       6       1       1       1       6       1       1       1
       6       8       7       1       6       1       6       1       1       6
       1       1      16       6       1       1       1       6       8       7
       1       6       1       6       1       1       1       6       8       7
       1       6       1       6       1       1       6       1       1       6
       1       1       7       1       6       7       1       1       7       1
       1       6       8       7       1       6       1       6       1       1
       6       8       7       1       1       6       8       7       1       6
       1       6       1       1       6       1       1       6       1       1
       6       1       1       7       1       1       1       6       8       7
       1       6       1       6       1       1       6       8       7       1
       1       6       8       7       1       6       1       6       1       1
       6       8       7       1       1       6       8       7       1       6
       1       6       1       1       1       6       8       7       1       6
       1       6       1       1      16       6       8       7       1       6
       1       1       6       8       7       1       6       1       6       1
       6       1       1       1       6       1       1       6       1       1
       1       6       8       7       1       6       1       6       1       1
       1       6       8       7       1       6       1       6       1       1
       6       8       7       1       1       6       8       7       1       6
       1       6       1       1       6       1       6       1       1       1
       6       1       1       1       6       8       7       1       6       1
       6       1       1       1       6       8       7       1       6       1
       6       1       1       8       1       6       8       7       1       6
       1       6       1       1       6       6       1       6       1       6
       1       6       1       6       1       6       8       7       6       1
       1       6       1       1       6       1       1       6       1       6
       8       7       1       6       1       6       1       1       6       1
       1       6       1       1       6       1       1       7       1       1
       1       6       8       7       1       6       1       6       1       1
       6       1       1      16       6       1       1       1       6       8
       8       1       8       6       1       8       6       1       6       8
       8       6       1       6       1       8       1       6       1       8
       1       8       6       1       8       6       1       6       1       1
       8       1       6       1       8      16       6       1       6       1
       7       1       6       8       6       1       1       1       8       8
       8       8       6       1       8       6       1       6       8       8
       6       1       6       1       8       1       6       1       8       1
       8       6       1       8       6       1       6       1       1       8
       1       6       1       8      16       6       1       6       1       7
       1       6       8       6       1       1       1       8       8       8
       8       6       1       8       6       1       6       8       8       6
       1       6       1       8       1       6       1       8       1       8
       6       1       8       6       1       6       1       1       8       1
       6       1       8      16       6       1       6       1       7       1
       6       8       6       1       1       1       8       8       8       8
       1
%FLAG MASS                                                                      
%FORMAT(5E16.8)                                                                 
  1.40100000E+01  1.00800000E+00  1.00800000E+00  1.00800000E+00  1.20100000E+01
  1.00800000E+00  1.20100000E+01  1.00800000E+00  1.00800000E+00  1.20100000E+01
  1.60000000E+01  1.60000000E+01  1.20100000E+01  1.60000000E+01  1.40100000E+01
  1.00800000E+00  1.20100000E+01  1.00800000E+00  1.20100000E+01  1.00800000E+00
  1.00800000E+00  1.60000000E+01  1.00800000E+00  1.20100000E+01  1.60000000E+01
  1.40100000E+01  1.00800000E+00  1.20100000E+01  1.00800000E+00  1.20100000E+01
  1.00800000E+00  1.20100000E+01  1.00800000E+00  1.00800000E+00  1.00800000E+00
  1.20100000E+01  1.00800000E+00  1.00800000E+00  1.00800000E+00  1.20100000E+01
  1.60000000E+01  1.40100000E+01  1.00800000E+00  1.20100000E+01  1.00800000E+00
  1.20100000E+01  1.00800000E+00  1.00800000E+00  5.89332000E+01  1.60000000E+01
  1.60000000E+01  1.20100000E+01  1.60000000E+01  1.40100000E+01  1.00800000E+00
  1.20100000E+01  1.00800000E+00  1.20100000E+01  1.00800000E+00  1.00800000E+00
  1.20100000E+01  1.20100000E+01  1.00800000E+00  1.20100000E+01  1.00800000E+00
  1.20100000E+01  1.60000000E+01  1.00800000E+00  1.20100000E+01  1.00800000E+00
  1.20100000E+01  1.00800000E+00  1.20100000E+01  1.60000000E+01  1.40100000E+01
  1.00800000E+00  1.20100000E+01  1.00800000E+00  1.20100000E+01  1.00800000E+00
  1.00800000E+00  1.20100000E+01  1.00800000E+00  1.00800000E+00  1.20100000E+01
  1.00800000E+00  1.00800000E+00  1.40100000E+01  1.00800000E+00  1.20100000E+01
  1.40100000E+01  1.00800000E+00  1.00800000E+00  1.40100000E+01  1.00800000E+00
  1.00800000E+00  1.20100000E+01  1.60000000E+01  1.40100000E+01  1.00800000E+00
  1.20100000E+01  1.00800000E+00  1.20100000E+01  1.00800000E+00  1.00800000E+00
  1.20100000E+01  1.00800000E+00  1.00800000E+00  1.20100000E+01  1.00800000E+00
  1.00800000E+00  1.20100000E+01  1.00800000E+00  1.00800000E+00  1.40100000E+01
  1.00800000E+00  1.00800000E+00  1.00800000E+00  1.20100000E+01  1.60000000E+01
  1.40100000E+01  1.00800000E+00  1.20100000E+01  1.00800000E+00  1.20100000E+01
  1.00800000E+00  1.00800000E+00  1.20100000E+01  1.00800000E+00  1.00800000E+00
  1.20100000E+01  1.00800000E+00  1.00800000E+00  1.20100000E+01  1.00800000E+00
  1.00800000E+00  1.40100000E+01  1.00800000E+00  1.00800000E+00  1.00800000E+00
  1.20100000E+01  1.60000000E+01  1.40100000E+01  1.00800000E+00  1.20100000E+01
  1.00800000E+00  1.00800000E+00  1.20100000E+01  1.60000000E+01  1.40100000E+01
  1.00800000E+00  1.20100000E+01  1.00800000E+00  1.20100000E+01  1.00800000E+00
  1.00800000E+00  1.20100000E+01  1.20100000E+01  1.00800000E+00  1.20100000E+01
  1.00800000E+00  1.20100000E+01  1.60000000E+01  1.00800000E+00  1.20100000E+01
  1.00800000E+00  1.20100000E+01  1.00800000E+00  1.20100000E+01  1.60000000E+01
  1.40100000E+01  1.00800000E+00  1.20100000E+01  1.00800000E+00  1.20100000E+01
  1.00800000E+00  1.20100000E+01  1.00800000E+00  1.00800000E+00  1.00800000E+00
  1.20100000E+01  1.00800000E+00  1.00800000E+00  1.00800000E+00  1.20100000E+01
  1.60000000E+01  1.40100000E+01  1.00800000E+00  1.20100000E+01  1.00800000E+00
  1.20100000E+01  1.00800000E+00  1.20100000E+01  1.00800000E+00  1.00800000E+00
  1.00800000E+00  1.60000000E+01  1.00800000E+00  1.20100000E+01  1.60000000E+01
  1.40100000E+01  1.20100000E+01  1.00800000E+00  1.00800000E+00  1.20100000E+01
  1.00800000E+00  1.00800000E+00  1.20100000E+01  1.00800000E+00  1.00800000E+00
  1.20100000E+01  1.00800000E+00  1.20100000E+01  1.60000000E+01  1.40100000E+01
  1.00800000E+00  1.20100000E+01  1.00800000E+00  1.20100000E+01  1.00800000E+00
  1.20100000E+01  1.00800000E+00  1.00800000E+00  1.00800000E+00  1.20100000E+01
  1.00800000E+00  1.00800000E+00  1.00800000E+00  1.20100000E+01  1.60000000E+01
  1.40100000E+01  1.00800000E+00  1.20100000E+01  1.00800000E+00  1.20100000E+01
  1.00800000E+00  1.00800000E+00  1.20100000E+01  1.00800000E+00  1.00800000E+00
  1.20100000E+01  1.00800000E+00  1.00800000E+00  1.20100000E+01  1.00800000E+00
  1.00800000E+00  1.40100000E+01  1.00800000E+00  1.00800000E+00  1.00800000E+00
  1.20100000E+01  1.60000000E+01  1.40100000E+01  1.00800000E+00  1.20100000E+01
  1.00800000E+00  1.20100000E+01  1.00800000E+00  1.00800000E+00  1.20100000E+01
  1.60000000E+01  1.40100000E+01  1.00800000E+00  1.00800000E+00  1.20100000E+01
  1.60000000E+01  1.40100000E+01  1.00800000E+00  1.20100000E+01  1.00800000E+00
  1.20100000E+01  1.00800000E+00  1.00800000E+00  1.20100000E+01  1.00800000E+00
  1.00800000E+00  1.20100000E+01  1.60000000E+01  1.40100000E+01  1.00800000E+00
  1.00800000E+00  1.20100000E+01  1.60000000E+01  1.40100000E+01  1.00800000E+00
  1.20100000E+01  1.00800000E+00  1.00800000E+00  1.20100000E+01  1.60000000E+01
  1.40100000E+01  1.00800000E+00  1.20100000E+01  1.00800000E+00  1.20100000E+01
  1.00800000E+00  1.00800000E+00  1.20100000E+01  1.00800000E+00  1.00800000E+00
  1.20100000E+01  1.60000000E+01  1.40100000E+01  1.00800000E+00  1.00800000E+00
  1.20100000E+01  1.60000000E+01  1.40100000E+01  1.00800000E+00  1.20100000E+01
  1.00800000E+00  1.20100000E+01  1.00800000E+00  1.00800000E+00  3.20600000E+01
  1.20100000E+01  1.60000000E+01  1.40100000E+01  1.00800000E+00  1.20100000E+01
  1.00800000E+00  1.00800000E+00  1.20100000E+01  1.60000000E+01  1.40100000E+01
  1.00800000E+00  1.20100000E+01  1.00800000E+00  1.20100000E+01  1.00800000E+00
  1.00800000E+00  1.60000000E+01  1.00800000E+00  1.20100000E+01  1.60000000E+01
  1.40100000E+01  1.00800000E+00  1.20100000E+01  1.00800000E+00  1.20100000E+01
  1.00800000E+00  1.00800000E+00  3.20600000E+01  1.00800000E+00  1.20100000E+01
  1.60000000E+01  1.40100000E+01  1.00800000E+00  1.20100000E+01  1.00800000E+00
  1.20100000E+01  1.00800000E+00  1.00800000E+00  1.20100000E+01  1.20100000E+01
  1.00800000E+00  1.40100000E+01  1.00800000E+00  1.20100000E+01  1.20100000E+01
  1.00800000E+00  1.20100000E+01  1.00800000E+00  1.20100000E+01  1.00800000E+00
  1.20100000E+01  1.00800000E+00  1.20100000E+01  1.20100000E+01  1.60000000E+01
  1.40100000E+01  1.00800000E+00  1.20100000E+01  1.00800000E+00  1.20100000E+01
  1.00800000E+00  1.00800000E+00  1.00800000E+00  1.20100000E+01  1.60000000E+01
  1.40100000E+01  1.00800000E+00  1.20100000E+01  1.00800000E+00  1.20100000E+01
  1.00800000E+00  1.00800000E+00  1.20100000E+01  1.20100000E+01  1.00800000E+00
  1.20100000E+01  1.00800000E+00  1.20100000E+01  1.00800000E+00  1.20100000E+01
  1.00800000E+00  1.20100000E+01  1.00800000E+00  1.20100000E+01  1.60000000E+01
  1.40100000E+01  1.00800000E+00  1.20100000E+01  1.00800000E+00  1.20100000E+01
  1.00800000E+00  1.00800000E+00  1.60000000E+01  1.00800000E+00  1.20100000E+01
  1.60000000E+01  1.40100000E+01  1.00800000E+00  1.20100000E+01  1.00800000E+00
  1.20100000E+01  1.00800000E+00  1.00800000E+00  1.60000000E+01  1.00800000E+00
  1.20100000E+01  1.60000000E+01  1.40100000E+01  1.00800000E+00  1.20100000E+01
  1.00800000E+00  1.20100000E+01  1.00800000E+00  1.20100000E+01  1.00800000E+00
  1.00800000E+00  1.00800000E+00  1.20100000E+01  1.00800000E+00  1.00800000E+00
  1.00800000E+00  1.20100000E+01  1.60000000E+01  1.40100000E+01  1.00800000E+00
  1.20100000E+01  1.00800000E+00  1.00800000E+00  1.20100000E+01  1.60000000E+01
  1.40100000E+01  1.00800000E+00  1.20100000E+01  1.00800000E+00  1.20100000E+01
  1.00800000E+00  1.00800000E+00  1.00800000E+00  1.20100000E+01  1.60000000E+01
  1.40100000E+01  1.00800000E+00  1.20100000E+01  1.00800000E+00  1.20100000E+01
  1.00800000E+00  1.00800000E+00  1.20100000E+01  1.00800000E+00  1.20100000E+01
  1.00800000E+00  1.00800000E+00  1.00800000E+00  1.20100000E+01  1.00800000E+00
  1.00800000E+00  1.00800000E+00  1.20100000E+01  1.60000000E+01  1.40100000E+01
  1.00800000E+00  1.20100000E+01  1.00800000E+00  1.20100000E+01  1.00800000E+00
  1.00800000E+00  1.20100000E+01  1.00800000E+00  1.00800000E+00  5.89332000E+01
  1.60000000E+01  1.60000000E+01  1.20100000E+01  1.60000000E+01  1.40100000E+01
  1.00800000E+00  1.20100000E+01  1.00800000E+00  1.00800000E+00  1.20100000E+01
  1.60000000E+01  1.40100000E+01  1.00800000E+00  1.20100000E+01  1.00800000E+00
  1.20100000E+01  1.00800000E+00  1.00800000E+00  1.20100000E+01  1.00800000E+00
  1.00800000E+00  1.20100000E+01  1.60000000E+01  1.40100000E+01  1.00800000E+00
  1.00800000E+00  1.20100000E+01  1.60000000E+01  1.40100000E+01  1.00800000E+00
  1.20100000E+01  1.00800000E+00  1.20100000E+01  1.00800000E+00  1.00800000E+00
  1.20100000E+01  1.00800000E+00  1.20100000E+01  1.00800000E+00  1.00800000E+00
  1.00800000E+00  1.20100000E+01  1.00800000E+00  1.00800000E+00  1.00800000E+00
  1.20100000E+01  1.60000000E+01  1.40100000E+01  1.00800000E+00  1.20100000E+01
  1.00800000E+00  1.20100000E+01  1.00800000E+00  1.00800000E+00  1.20100000E+01
  1.00800000E+00  1.00800000E+00  1.20100000E+01  1.00800000E+00  1.00800000E+00
  1.20100000E+01  1.00800000E+00  1.00800000E+00  1.40100000E+01  1.00800000E+00
  1.00800000E+00  1.00800000E+00  1.20100000E+01  1.60000000E+01  1.40100000E+01
  1.00800000E+00  1.20100000E+01  1.00800000E+00  1.20100000E+01  1.00800000E+00
  1.00800000E+00  1.20100000E+01  1.00800000E+00  1.00800000E+00  1.20100000E+01
  1.00800000E+00  1.00800000E+00  1.20100000E+01  1.00800000E+00  1.00800000E+00
  1.40100000E+01  1.00800000E+00  1.00800000E+00  1.00800000E+00  1.20100000E+01
  1.60000000E+01  1.40100000E+01  1.00800000E+00  1.20100000E+01  1.00800000E+00
  1.20100000E+01  1.00800000E+00  1.00800000E+00  1.20100000E+01  1.00800000E+00
  1.00800000E+00  1.20100000E+01  1.00800000E+00  1.00800000E+00  1.20100000E+01
  1.00800000E+00  1.00800000E+00  1.40100000E+01  1.00800000E+00  1.00800000E+00
  1.00800000E+00  1.20100000E+01  1.60000000E+01  1.40100000E+01  1.00800000E+00
  1.20100000E+01  1.00800000E+00  1.20100000E+01  1.00800000E+00  1.20100000E+01
  1.00800000E+00  1.00800000E+00  1.00800000E+00  1.60000000E+01  1.00800000E+00
  1.20100000E+01  1.60000000E+01  1.40100000E+01  1.00800000E+00  1.20100000E+01
  1.00800000E+00  1.00800000E+00  1.20100000E+01  1.60000000E+01  1.40100000E+01
  1.00800000E+00  1.20100000E+01  1.00800000E+00  1.20100000E+01  1.00800000E+00
  1.00800000E+00  1.20100000E+01  1.00800000E+00  1.00800000E+00  1.20100000E+01
  1.00800000E+00  1.00800000E+00  1.20100000E+01  1.00800000E+00  1.00800000E+00
  1.40100000E+01  1.00800000E+00  1.00800000E+00  1.00800000E+00  1.20100000E+01
  1.60000000E+01  1.40100000E+01  1.00800000E+00  1.20100000E+01  1.00800000E+00
  1.20100000E+01  1.00800000E+00  1.00800000E+00  1.20100000E+01  1.00800000E+00
  1.20100000E+01  1.00800000E+00  1.00800000E+00  1.00800000E+00  1.20100000E+01
  1.00800000E+00  1.00800000E+00  1.00800000E+00  1.20100000E+01  1.60000000E+01
  1.40100000E+01  1.00800000E+00  1.20100000E+01  1.00800000E+00  1.20100000E+01
  1.00800000E+00  1.00800000E+00  1.20100000E+01  1.00800000E+00  1.20100000E+01
  1.00800000E+00  1.00800000E+00  1.00800000E+00  1.20100000E+01  1.00800000E+00
  1.00800000E+00  1.00800000E+00  1.20100000E+01  1.60000000E+01  1.40100000E+01
  1.00800000E+00  1.20100000E+01  1.00800000E+00  1.20100000E+01  1.00800000E+00
  1.00800000E+00  1.20100000E+01  1.60000000E+01  1.40100000E+01  1.00800000E+00
  1.00800000E+00  1.20100000E+01  1.60000000E+01  1.40100000E+01  1.00800000E+00
  1.20100000E+01  1.00800000E+00  1.20100000E+01  1.00800000E+00  1.00800000E+00
  1.20100000E+01  1.00800000E+00  1.20100000E+01  1.00800000E+00  1.00800000E+00
  1.00800000E+00  1.20100000E+01  1.00800000E+00  1.00800000E+00  1.00800000E+00
  1.20100000E+01  1.60000000E+01  1.40100000E+01  1.00800000E+00  1.20100000E+01
  1.00800000E+00  1.20100000E+01  1.00800000E+00  1.00800000E+00  1.60000000E+01
  1.00800000E+00  1.20100000E+01  1.60000000E+01  1.40100000E+01  1.20100000E+01
  1.00800000E+00  1.00800000E+00  1.20100000E+01  1.00800000E+00  1.00800000E+00
  1.20100000E+01  1.00800000E+00  1.00800000E+00  1.20100000E+01  1.00800000E+00
  1.20100000E+01  1.60000000E+01  1.40100000E+01  1.00800000E+00  1.20100000E+01
  1.00800000E+00  1.20100000E+01  1.00800000E+00  1.00800000E+00  1.20100000E+01
  1.00800000E+00  1.00800000E+00  1.20100000E+01  1.60000000E+01  1.40100000E+01
  1.00800000E+00  1.00800000E+00  1.20100000E+01  1.60000000E+01  1.40100000E+01
  1.00800000E+00  1.20100000E+01  1.00800000E+00  1.20100000E+01  1.00800000E+00
  1.00800000E+00  1.20100000E+01  1.60000000E+01  1.40100000E+01  1.00800000E+00
  1.00800000E+00  1.20100000E+01  1.60000000E+01  1.40100000E+01  1.00800000E+00
  1.20100000E+01  1.00800000E+00  1.20100000E+01  1.00800000E+00  1.00800000E+00
  1.20100000E+01  1.00800000E+00  1.20100000E+01  1.00800000E+00  1.00800000E+00
  1.00800000E+00  1.20100000E+01  1.00800000E+00  1.00800000E+00  1.00800000E+00
  1.20100000E+01  1.60000000E+01  1.40100000E+01  1.00800000E+00  1.20100000E+01
  1.00800000E+00  1.20100000E+01  1.00800000E+00  1.20100000E+01  1.00800000E+00
  1.00800000E+00  1.00800000E+00  1.20100000E+01  1.00800000E+00  1.00800000E+00
  1.00800000E+00  1.20100000E+01  1.60000000E+01  1.40100000E+01  1.00800000E+00
  1.20100000E+01  1.00800000E+00  1.20100000E+01  1.00800000E+00  1.00800000E+00
  5.89332000E+01  1.60000000E+01  1.60000000E+01  1.20100000E+01  1.60000000E+01
  1.40100000E+01  1.00800000E+00  1.20100000E+01  1.00800000E+00  1.20100000E+01
  1.00800000E+00  1.00800000E+00  3.20600000E+01  1.20100000E+01  1.60000000E+01
  1.40100000E+01  1.00800000E+00  1.20100000E+01  1.00800000E+00  1.20100000E+01
  1.00800000E+00  1.20100000E+01  1.00800000E+00  1.00800000E+00  1.00800000E+00
  1.20100000E+01  1.00800000E+00  1.00800000E+00  1.00800000E+00  1.20100000E+01
  1.60000000E+01  1.40100000E+01  1.00800000E+00  1.20100000E+01  1.00800000E+00
  1.20100000E+01  1.00800000E+00  1.00800000E+00  1.60000000E+01  1.00800000E+00
  1.20100000E+01  1.60000000E+01  1.40100000E+01  1.00800000E+00  1.20100000E+01
  1.00800000E+00  1.20100000E+01  1.00800000E+00  1.00800000E+00  1.20100000E+01
  1.00800000E+00  1.00800000E+00  5.89332000E+01  1.60000000E+01  1.60000000E+01
  1.20100000E+01  1.60000000E+01  1.40100000E+01  1.00800000E+00  1.20100000E+01
  1.00800000E+00  1.20100000E+01  1.00800000E+00  1.00800000E+00  1.20100000E+01
  1.60000000E+01  1.40100000E+01  1.00800000E+00  1.00800000E+00  1.20100000E+01
  1.60000000E+01  1.40100000E+01  1.00800000E+00  1.20100000E+01  1.00800000E+00
  1.20100000E+01  1.00800000E+00  1.00800000E+00  5.89332000E+01  1.60000000E+01
  1.60000000E+01  1.20100000E+01  1.60000000E+01  1.40100000E+01  1.00800000E+00
  1.20100000E+01  1.00800000E+00  1.00800000E+00  1.20100000E+01  1.60000000E+01
  1.40100000E+01  1.00800000E+00  1.20100000E+01  1.00800000E+00  1.20100000E+01
  1.00800000E+00  1.00800000E+00  3.20600000E+01  1.20100000E+01  1.60000000E+01
  1.40100000E+01  1.00800000E+00  1.20100000E+01  1.00800000E+00  1.00800000E+00
  1.20100000E+01  1.60000000E+01  1.40100000E+01  1.00800000E+00  1.20100000E+01
  1.00800000E+00  1.00800000E+00  1.20100000E+01  1.60000000E+01  1.40100000E+01
  1.00800000E+00  1.20100000E+01  1.00800000E+00  1.00800000E+00  1.20100000E+01
  1.60000000E+01  1.40100000E+01  1.00800000E+00  1.20100000E+01  1.00800000E+00
  1.20100000E+01  1.00800000E+00  1.00800000E+00  1.20100000E+01  1.20100000E+01
  1.00800000E+00  1.20100000E+01  1.00800000E+00  1.20100000E+01  1.60000000E+01
  1.00800000E+00  1.20100000E+01  1.00800000E+00  1.20100000E+01  1.00800000E+00
  1.20100000E+01  1.60000000E+01  1.40100000E+01  1.00800000E+00  1.20100000E+01
  1.00800000E+00  1.20100000E+01  1.00800000E+00  1.00800000E+00  1.20100000E+01
  1.00800000E+00  1.00800000E+00  3.20600000E+01  1.20100000E+01  1.00800000E+00
  1.00800000E+00  1.00800000E+00  1.20100000E+01  1.60000000E+01  1.40100000E+01
  1.00800000E+00  1.20100000E+01  1.00800000E+00  1.20100000E+01  1.00800000E+00
  1.20100000E+01  1.00800000E+00  1.00800000E+00  1.00800000E+00  1.60000000E+01
  1.00800000E+00  1.20100000E+01  1.60000000E+01  1.40100000E+01  1.00800000E+00
  1.20100000E+01  1.00800000E+00  1.20100000E+01  1.00800000E+00  1.00800000E+00
  1.20100000E+01  1.60000000E+01  1.40100000E+01  1.00800000E+00  1.00800000E+00
  1.20100000E+01  1.60000000E+01  1.40100000E+01  1.00800000E+00  1.20100000E+01
  1.00800000E+00  1.20100000E+01  1.00800000E+00  1.00800000E+00  1.00800000E+00
  1.20100000E+01  1.60000000E+01  1.40100000E+01  1.00800000E+00  1.20100000E+01
  1.00800000E+00  1.20100000E+01  1.00800000E+00  1.00800000E+00  1.20100000E+01
  1.20100000E+01  1.00800000E+00  1.20100000E+01  1.00800000E+00  1.20100000E+01
  1.00800000E+00  1.20100000E+01  1.00800000E+00  1.20100000E+01  1.00800000E+00
  1.20100000E+01  1.60000000E+01  1.40100000E+01  1.00800000E+00  1.20100000E+01
  1.00800000E+00  1.20100000E+01  1.00800000E+00  1.00800000E+00  1.20100000E+01
  1.00800000E+00  1.00800000E+00  1.20100000E+01  1.60000000E+01  1.40100000E+01
  1.00800000E+00  1.00800000E+00  1.20100000E+01  1.60000000E+01  1.40100000E+01
  1.00800000E+00  1.20100000E+01  1.00800000E+00  1.20100000E+01  1.00800000E+00
  1.00800000E+00  1.20100000E+01  1.20100000E+01  1.00800000E+00  1.20100000E+01
  1.00800000E+00  1.20100000E+01  1.60000000E+01  1.00800000E+00  1.20100000E+01
  1.00800000E+00  1.20100000E+01  1.00800000E+00  1.20100000E+01  1.60000000E+01
  1.40100000E+01  1.00800000E+00  1.20100000E+01  1.00800000E+00  1.20100000E+01
  1.00800000E+00  1.20100000E+01  1.00800000E+00  1.00800000E+00  1.00800000E+00
  1.20100000E+01  1.00800000E+00  1.00800000E+00  1.00800000E+00  1.20100000E+01
  1.60000000E+01  1.40100000E+01  1.00800000E+00  1.20100000E+01  1.00800000E+00
  1.20100000E+01  1.00800000E+00  1.00800000E+00  1.20100000E+01  1.00800000E+00
  1.00800000E+00  1.20100000E+01  1.60000000E+01  1.40100000E+01  1.00800000E+00
  1.00800000E+00  1.20100000E+01  1.60000000E+01  1.40100000E+01  1.00800000E+00
  1.20100000E+01  1.00800000E+00  1.20100000E+01  1.00800000E+00  1.00800000E+00
  1.20100000E+01  1.00800000E+00  1.00800000E+00  1.20100000E+01  1.00800000E+00
  1.00800000E+00  1.20100000E+01  1.00800000E+00  1.00800000E+00  1.40100000E+01
  1.00800000E+00  1.00800000E+00  1.00800000E+00  1.20100000E+01  1.60000000E+01
  1.40100000E+01  1.00800000E+00  1.20100000E+01  1.00800000E+00  1.20100000E+01
  1.00800000E+00  1.00800000E+00  1.20100000E+01  1.60000000E+01  1.40100000E+01
  1.00800000E+00  1.00800000E+00  1.20100000E+01  1.60000000E+01  1.40100000E+01
  1.00800000E+00  1.20100000E+01  1.00800000E+00  1.20100000E+01  1.00800000E+00
  1.00800000E+00  1.20100000E+01  1.00800000E+00  1.00800000E+00  1.20100000E+01
  1.00800000E+00  1.00800000E+00  1.40100000E+01  1.00800000E+00  1.20100000E+01
  1.40100000E+01  1.00800000E+00  1.00800000E+00  1.40100000E+01  1.00800000E+00
  1.00800000E+00  1.20100000E+01  1.60000000E+01  1.40100000E+01  1.00800000E+00
  1.20100000E+01  1.00800000E+00  1.00800000E+00  1.20100000E+01  1.60000000E+01
  1.40100000E+01  1.00800000E+00  1.20100000E+01  1.00800000E+00  1.20100000E+01
  1.00800000E+00  1.20100000E+01  1.00800000E+00  1.00800000E+00  1.00800000E+00
  1.20100000E+01  1.00800000E+00  1.00800000E+00  1.20100000E+01  1.00800000E+00
  1.00800000E+00  1.00800000E+00  1.20100000E+01  1.60000000E+01  1.40100000E+01
  1.00800000E+00  1.20100000E+01  1.00800000E+00  1.20100000E+01  1.00800000E+00
  1.00800000E+00  5.89332000E+01  1.60000000E+01  1.60000000E+01  1.20100000E+01
  1.60000000E+01  1.40100000E+01  1.00800000E+00  1.20100000E+01  1.00800000E+00
  1.20100000E+01  1.00800000E+00  1.00800000E+00  1.60000000E+01  1.00800000E+00
  1.20100000E+01  1.60000000E+01  1.40100000E+01  1.00800000E+00  1.20100000E+01
  1.00800000E+00  1.20100000E+01  1.00800000E+00  1.00800000E+00  1.20100000E+01
  1.00800000E+00  1.00800000E+00  5.89332000E+01  1.60000000E+01  1.60000000E+01
  1.20100000E+01  1.60000000E+01  1.40100000E+01  1.00800000E+00  1.20100000E+01
  1.00800000E+00  1.20100000E+01  1.00800000E+00  1.00800000E+00  5.89332000E+01
  1.60000000E+01  1.60000000E+01  1.20100000E+01  1.60000000E+01  1.40100000E+01
  1.00800000E+00  1.20100000E+01  1.00800000E+00  1.20100000E+01  1.00800000E+00
  1.00800000E+00  1.00800000E+00  1.20100000E+01  1.60000000E+01  1.40100000E+01
  1.00800000E+00  1.20100000E+01  1.00800000E+00  1.20100000E+01  1.00800000E+00
  1.00800000E+00  1.20100000E+01  1.20100000E+01  1.00800000E+00  1.20100000E+01
  1.00800000E+00  1.20100000E+01  1.60000000E+01  1.00800000E+00  1.20100000E+01
  1.00800000E+00  1.20100000E+01  1.00800000E+00  1.20100000E+01  1.60000000E+01
  1.40100000E+01  1.20100000E+01  1.00800000E+00  1.00800000E+00  1.20100000E+01
  1.00800000E+00  1.00800000E+00  1.20100000E+01  1.00800000E+00  1.00800000E+00
  1.20100000E+01  1.00800000E+00  1.20100000E+01  1.60000000E+01  1.40100000E+01
  1.00800000E+00  1.20100000E+01  1.00800000E+00  1.20100000E+01  1.00800000E+00
  1.00800000E+00  1.20100000E+01  1.20100000E+01  1.00800000E+00  1.20100000E+01
  1.00800000E+00  1.20100000E+01  1.60000000E+01  1.00800000E+00  1.20100000E+01
  1.00800000E+00  1.20100000E+01  1.00800000E+00  1.20100000E+01  1.60000000E+01
  1.40100000E+01  1.00800000E+00  1.20100000E+01  1.00800000E+00  1.20100000E+01
  1.00800000E+00  1.20100000E+01  1.00800000E+00  1.00800000E+00  1.00800000E+00
  1.20100000E+01  1.00800000E+00  1.00800000E+00  1.00800000E+00  1.20100000E+01
  1.60000000E+01  1.40100000E+01  1.00800000E+00  1.20100000E+01  1.00800000E+00
  1.00800000E+00  1.20100000E+01  1.60000000E+01  1.40100000E+01  1.00800000E+00
  1.20100000E+01  1.00800000E+00  1.20100000E+01  1.00800000E+00  1.00800000E+00
  1.20100000E+01  1.00800000E+00  1.00800000E+00  1.20100000E+01  1.60000000E+01
  1.40100000E+01  1.00800000E+00  1.00800000E+00  1.20100000E+01  1.60000000E+01
  1.40100000E+01  1.00800000E+00  1.20100000E+01  1.00800000E+00  1.20100000E+01
  1.00800000E+00  1.00800000E+00  1.20100000E+01  1.00800000E+00  1.00800000E+00
  5.89332000E+01  1.60000000E+01  1.60000000E+01  1.20100000E+01  1.60000000E+01
  1.40100000E+01  1.00800000E+00  1.20100000E+01  1.00800000E+00  1.20100000E+01
  1.00800000E+00  1.00800000E+00  1.20100000E+01  1.00800000E+00  1.00800000E+00
  5.89332000E+01  1.60000000E+01  1.60000000E+01  1.20100000E+01  1.60000000E+01
  1.40100000E+01  1.00800000E+00  1.20100000E+01  1.00800000E+00  1.20100000E+01
  1.00800000E+00  1.00800000E+00  1.60000000E+01  1.00800000E+00  1.20100000E+01
  1.60000000E+01  1.40100000E+01  1.00800000E+00  1.20100000E+01  1.00800000E+00
  1.20100000E+01  1.00800000E+00  1.00800000E+00  3.20600000E+01  1.20100000E+01
  1.60000000E+01  1.40100000E+01  1.00800000E+00  1.20100000E+01  1.00800000E+00
  1.20100000E+01  1.00800000E+00  1.00800000E+00  1.20100000E+01  1.00800000E+00
  1.00800000E+00  3.20600000E+01  1.20100000E+01  1.00800000E+00  1.00800000E+00
  1.00800000E+00  1.20100000E+01  1.60000000E+01  1.40100000E+01  1.00800000E+00
  1.20100000E+01  1.00800000E+00  1.20100000E+01  1.00800000E+00  1.00800000E+00
  1.20100000E+01  1.20100000E+01  1.00800000E+00  1.20100000E+01  1.00800000E+00
  1.20100000E+01  1.60000000E+01  1.00800000E+00  1.20100000E+01  1.00800000E+00
  1.20100000E+01  1.00800000E+00  1.20100000E+01  1.60000000E+01  1.40100000E+01
  1.00800000E+00  1.20100000E+01  1.00800000E+00  1.20100000E+01  1.00800000E+00
  1.00800000E+00  1.20100000E+01  1.60000000E+01  1.40100000E+01  1.00800000E+00
  1.00800000E+00  1.20100000E+01  1.60000000E+01  1.40100000E+01  1.20100000E+01
  1.00800000E+00  1.00800000E+00  1.20100000E+01  1.00800000E+00  1.00800000E+00
  1.20100000E+01  1.00800000E+00  1.00800000E+00  1.20100000E+01  1.00800000E+00
  1.20100000E+01  1.60000000E+01  1.40100000E+01  1.00800000E+00  1.20100000E+01
  1.00800000E+00  1.20100000E+01  1.00800000E+00  1.20100000E+01  1.00800000E+00
  1.00800000E+00  1.00800000E+00  1.60000000E+01  1.00800000E+00  1.20100000E+01
  1.60000000E+01  1.40100000E+01  1.00800000E+00  1.20100000E+01  1.00800000E+00
  1.00800000E+00  1.20100000E+01  1.60000000E+01  1.40100000E+01  1.00800000E+00
  1.20100000E+01  1.00800000E+00  1.20100000E+01  1.00800000E+00  1.00800000E+00
  1.20100000E+01  1.00800000E+00  1.00800000E+00  1.20100000E+01  1.00800000E+00
  1.00800000E+00  1.20100000E+01  1.00800000E+00  1.00800000E+00  1.40100000E+01
  1.00800000E+00  1.00800000E+00  1.00800000E+00  1.20100000E+01  1.60000000E+01
  1.40100000E+01  1.00800000E+00  1.20100000E+01  1.00800000E+00  1.20100000E+01
  1.00800000E+00  1.00800000E+00  1.00800000E+00  1.20100000E+01  1.60000000E+01
  1.40100000E+01  1.00800000E+00  1.20100000E+01  1.00800000E+00  1.20100000E+01
  1.00800000E+00  1.00800000E+00  1.00800000E+00  1.20100000E+01  1.60000000E+01
  1.40100000E+01  1.00800000E+00  1.20100000E+01  1.00800000E+00  1.20100000E+01
  1.00800000E+00  1.00800000E+00  1.20100000E+01  1.00800000E+00  1.00800000E+00
  1.20100000E+01  1.00800000E+00  1.00800000E+00  1.20100000E+01  1.00800000E+00
  1.00800000E+00  1.40100000E+01  1.00800000E+00  1.00800000E+00  1.00800000E+00
  1.20100000E+01  1.60000000E+01  1.40100000E+01  1.00800000E+00  1.20100000E+01
  1.00800000E+00  1.20100000E+01  1.00800000E+00  1.00800000E+00  3.20600000E+01
  1.00800000E+00  1.20100000E+01  1.60000000E+01  1.40100000E+01  1.00800000E+00
  1.20100000E+01  1.00800000E+00  1.20100000E+01  1.00800000E+00  1.00800000E+00
  1.20100000E+01  1.00800000E+00  1.00800000E+00  1.20100000E+01  1.00800000E+00
  1.00800000E+00  1.40100000E+01  1.00800000E+00  1.20100000E+01  1.40100000E+01
  1.00800000E+00  1.00800000E+00  1.40100000E+01  1.00800000E+00  1.00800000E+00
  1.20100000E+01  1.60000000E+01  1.40100000E+01  1.00800000E+00  1.20100000E+01
  1.00800000E+00  1.00800000E+00  1.20100000E+01  1.60000000E+01  1.40100000E+01
  1.00800000E+00  1.20100000E+01  1.00800000E+00  1.20100000E+01  1.00800000E+00
  1.00800000E+00  1.20100000E+01  1.20100000E+01  1.00800000E+00  1.20100000E+01
  1.00800000E+00  1.20100000E+01  1.60000000E+01  1.00800000E+00  1.20100000E+01
  1.00800000E+00  1.20100000E+01  1.00800000E+00  1.20100000E+01  1.60000000E+01
  1.40100000E+01  1.00800000E+00  1.20100000E+01  1.00800000E+00  1.20100000E+01
  1.00800000E+00  1.00800000E+00  1.20100000E+01  1.00800000E+00  1.00800000E+00
  1.20100000E+01  1.00800000E+00  1.00800000E+00  1.40100000E+01  1.00800000E+00
  1.20100000E+01  1.40100000E+01  1.00800000E+00  1.00800000E+00  1.40100000E+01
  1.00800000E+00  1.00800000E+00  1.20100000E+01  1.60000000E+01  1.40100000E+01
  1.00800000E+00  1.20100000E+01  1.00800000E+00  1.20100000E+01  1.00800000E+00
  1.00800000E+00  1.20100000E+01  1.00800000E+00  1.00800000E+00  5.89332000E+01
  1.60000000E+01  1.60000000E+01  1.20100000E+01  1.60000000E+01  1.40100000E+01
  1.00800000E+00  1.20100000E+01  1.00800000E+00  1.20100000E+01  1.00800000E+00
  1.20100000E+01  1.00800000E+00  1.00800000E+00  1.00800000E+00  1.20100000E+01
  1.00800000E+00  1.00800000E+00  1.20100000E+01  1.00800000E+00  1.00800000E+00
  1.00800000E+00  1.20100000E+01  1.60000000E+01  1.40100000E+01  1.20100000E+01
  1.00800000E+00  1.00800000E+00  1.20100000E+01  1.00800000E+00  1.00800000E+00
  1.20100000E+01  1.00800000E+00  1.00800000E+00  1.20100000E+01  1.00800000E+00
  1.20100000E+01  1.60000000E+01  1.40100000E+01  1.00800000E+00  1.20100000E+01
  1.00800000E+00  1.20100000E+01  1.00800000E+00  1.00800000E+00  1.20100000E+01
  1.00800000E+00  1.00800000E+00  5.89332000E+01  1.60000000E+01  1.60000000E+01
  1.20100000E+01  1.60000000E+01  1.40100000E+01  1.00800000E+00  1.20100000E+01
  1.00800000E+00  1.00800000E+00  1.20100000E+01  1.60000000E+01  1.40100000E+01
  1.00800000E+00  1.20100000E+01  1.00800000E+00  1.20100000E+01  1.00800000E+00
  1.00800000E+00  1.20100000E+01  1.60000000E+01  1.40100000E+01  1.00800000E+00
  1.00800000E+00  1.20100000E+01  1.60000000E+01  1.40100000E+01  1.00800000E+00
  1.20100000E+01  1.00800000E+00  1.20100000E+01  1.00800000E+00  1.00800000E+00
  1.20100000E+01  1.00800000E+00  1.00800000E+00  5.89332000E+01  1.60000000E+01
  1.60000000E+01  1.20100000E+01  1.60000000E+01  1.40100000E+01  1.00800000E+00
  1.20100000E+01  1.00800000E+00  1.20100000E+01  1.00800000E+00  1.00800000E+00
  1.20100000E+01  1.00800000E+00  1.00800000E+00  1.20100000E+01  1.00800000E+00
  1.00800000E+00  1.20100000E+01  1.00800000E+00  1.00800000E+00  1.40100000E+01
  1.00800000E+00  1.00800000E+00  1.00800000E+00  1.20100000E+01  1.60000000E+01
  1.40100000E+01  1.00800000E+00  1.20100000E+01  1.00800000E+00  1.20100000E+01
  1.00800000E+00  1.00800000E+00  1.00800000E+00  1.20100000E+01  1.60000000E+01
  1.40100000E+01  1.00800000E+00  1.20100000E+01  1.00800000E+00  1.20100000E+01
  1.00800000E+00  1.00800000E+00  1.20100000E+01  1.00800000E+00  1.20100000E+01
  1.00800000E+00  1.00800000E+00  1.00800000E+00  1.20100000E+01  1.00800000E+00
  1.00800000E+00  1.00800000E+00  1.20100000E+01  1.60000000E+01  1.40100000E+01
  1.00800000E+00  1.20100000E+01  1.00800000E+00  1.20100000E+01  1.00800000E+00
  1.00800000E+00  1.20100000E+01  1.00800000E+00  1.00800000E+00  1.20100000E+01
  1.00800000E+00  1.00800000E+00  1.20100000E+01  1.00800000E+00  1.00800000E+00
  1.40100000E+01  1.00800000E+00  1.00800000E+00  1.00800000E+00  1.20100000E+01
  1.60000000E+01  1.40100000E+01  1.00800000E+00  1.20100000E+01  1.00800000E+00
  1.20100000E+01  1.00800000E+00  1.00800000E+00  1.20100000E+01  1.00800000E+00
  1.00800000E+00  1.20100000E+01  1.00800000E+00  1.00800000E+00  1.40100000E+01
  1.00800000E+00  1.20100000E+01  1.40100000E+01  1.00800000E+00  1.00800000E+00
  1.40100000E+01  1.00800000E+00  1.00800000E+00  1.20100000E+01  1.60000000E+01
  1.40100000E+01  1.00800000E+00  1.20100000E+01  1.00800000E+00  1.20100000E+01
  1.00800000E+00  1.00800000E+00  1.00800000E+00  1.20100000E+01  1.60000000E+01
  1.40100000E+01  1.00800000E+00  1.20100000E+01  1.00800000E+00  1.20100000E+01
  1.00800000E+00  1.20100000E+01  1.00800000E+00  1.00800000E+00  1.00800000E+00
  1.20100000E+01  1.00800000E+00  1.00800000E+00  1.00800000E+00  1.20100000E+01
  1.60000000E+01  1.40100000E+01  1.00800000E+00  1.20100000E+01  1.00800000E+00
  1.20100000E+01  1.00800000E+00  1.00800000E+00  1.00800000E+00  1.20100000E+01
  1.60000000E+01  1.40100000E+01  1.00800000E+00  1.20100000E+01  1.00800000E+00
  1.20100000E+01  1.00800000E+00  1.00800000E+00  1.20100000E+01  1.00800000E+00
  1.00800000E+00  1.20100000E+01  1.00800000E+00  1.00800000E+00  1.40100000E+01
  1.00800000E+00  1.20100000E+01  1.40100000E+01  1.00800000E+00  1.00800000E+00
  1.40100000E+01  1.00800000E+00  1.00800000E+00  1.20100000E+01  1.60000000E+01
  1.40100000E+01  1.00800000E+00  1.20100000E+01  1.00800000E+00  1.20100000E+01
  1.00800000E+00  1.20100000E+01  1.00800000E+00  1.00800000E+00  1.00800000E+00
  1.20100000E+01  1.00800000E+00  1.00800000E+00  1.00800000E+00  1.20100000E+01
  1.60000000E+01  1.40100000E+01  1.00800000E+00  1.20100000E+01  1.00800000E+00
  1.00800000E+00  1.20100000E+01  1.60000000E+01  1.40100000E+01  1.20100000E+01
  1.00800000E+00  1.00800000E+00  1.20100000E+01  1.00800000E+00  1.00800000E+00
  1.20100000E+01  1.00800000E+00  1.00800000E+00  1.20100000E+01  1.00800000E+00
  1.20100000E+01  1.60000000E+01  1.40100000E+01  1.00800000E+00  1.20100000E+01
  1.00800000E+00  1.20100000E+01  1.00800000E+00  1.20100000E+01  1.00800000E+00
  1.00800000E+00  1.00800000E+00  1.20100000E+01  1.00800000E+00  1.00800000E+00
  1.00800000E+00  1.20100000E+01  1.60000000E+01  1.40100000E+01  1.00800000E+00
  1.20100000E+01  1.00800000E+00  1.20100000E+01  1.00800000E+00  1.00800000E+00
  1.60000000E+01  1.00800000E+00  1.20100000E+01  1.60000000E+01  1.40100000E+01
  1.00800000E+00  1.20100000E+01  1.00800000E+00  1.20100000E+01  1.00800000E+00
  1.20100000E+01  1.00800000E+00  1.00800000E+00  1.00800000E+00  1.20100000E+01
  1.00800000E+00  1.00800000E+00  1.00800000E+00  1.20100000E+01  1.60000000E+01
  1.40100000E+01  1.00800000E+00  1.20100000E+01  1.00800000E+00  1.20100000E+01
  1.00800000E+00  1.00800000E+00  1.00800000E+00  1.20100000E+01  1.60000000E+01
  1.40100000E+01  1.00800000E+00  1.20100000E+01  1.00800000E+00  1.20100000E+01
  1.00800000E+00  1.20100000E+01  1.00800000E+00  1.00800000E+00  1.00800000E+00
  1.20100000E+01  1.00800000E+00  1.00800000E+00  1.20100000E+01  1.00800000E+00
  1.00800000E+00  1.00800000E+00  1.20100000E+01  1.60000000E+01  1.40100000E+01
  1.00800000E+00  1.20100000E+01  1.00800000E+00  1.20100000E+01  1.00800000E+00
  1.00800000E+00  5.89332000E+01  1.60000000E+01  1.60000000E+01  1.20100000E+01
  1.60000000E+01  1.40100000E+01  1.00800000E+00  1.20100000E+01  1.00800000E+00
  1.20100000E+01  1.00800000E+00  1.00800000E+00  1.00800000E+00  1.20100000E+01
  1.60000000E+01  1.40100000E+01  1.00800000E+00  1.20100000E+01  1.00800000E+00
  1.20100000E+01  1.00800000E+00  1.00800000E+00  1.60000000E+01  1.00800000E+00
  1.20100000E+01  1.60000000E+01  1.40100000E+01  1.00800000E+00  1.20100000E+01
  1.00800000E+00  1.20100000E+01  1.00800000E+00  1.00800000E+00  1.20100000E+01
  1.00800000E+00  1.20100000E+01  1.00800000E+00  1.00800000E+00  1.00800000E+00
  1.20100000E+01  1.00800000E+00  1.00800000E+00  1.00800000E+00  1.20100000E+01
  1.60000000E+01  1.40100000E+01  1.00800000E+00  1.20100000E+01  1.00800000E+00
  1.20100000E+01  1.00800000E+00  1.20100000E+01  1.00800000E+00  1.00800000E+00
  1.00800000E+00  1.60000000E+01  1.00800000E+00  1.20100000E+01  1.60000000E+01
  1.40100000E+01  1.00800000E+00  1.20100000E+01  1.00800000E+00  1.20100000E+01
  1.00800000E+00  1.00800000E+00  1.60000000E+01  1.00800000E+00  1.20100000E+01
  1.60000000E+01  1.40100000E+01  1.00800000E+00  1.20100000E+01  1.00800000E+00
  1.20100000E+01  1.00800000E+00  1.00800000E+00  1.20100000E+01  1.20100000E+01
  1.00800000E+00  1.20100000E+01  1.00800000E+00  1.20100000E+01  1.00800000E+00
  1.20100000E+01  1.00800000E+00  1.20100000E+01  1.00800000E+00  1.20100000E+01
  1.60000000E+01  1.40100000E+01  1.00800000E+00  1.20100000E+01  1.00800000E+00
  1.20100000E+01  1.00800000E+00  1.00800000E+00  1.20100000E+01  1.00800000E+00
  1.00800000E+00  1.20100000E+01  1.60000000E+01  1.40100000E+01  1.00800000E+00
  1.00800000E+00  1.20100000E+01  1.60000000E+01  1.40100000E+01  1.00800000E+00
  1.20100000E+01  1.00800000E+00  1.20100000E+01  1.00800000E+00  1.00800000E+00
  1.20100000E+01  1.20100000E+01  1.00800000E+00  1.20100000E+01  1.00800000E+00
  1.20100000E+01  1.00800000E+00  1.20100000E+01  1.00800000E+00  1.20100000E+01
  1.00800000E+00  1.20100000E+01  1.60000000E+01  1.40100000E+01  1.00800000E+00
  1.20100000E+01  1.00800000E+00  1.20100000E+01  1.00800000E+00  1.00800000E+00
  1.20100000E+01  1.20100000E+01  1.00800000E+00  1.20100000E+01  1.00800000E+00
  1.20100000E+01  1.60000000E+01  1.00800000E+00  1.20100000E+01  1.00800000E+00
  1.20100000E+01  1.00800000E+00  1.20100000E+01  1.60000000E+01  1.40100000E+01
  1.00800000E+00  1.20100000E+01  1.00800000E+00  1.20100000E+01  1.00800000E+00
  1.00800000E+00  1.60000000E+01  1.00800000E+00  1.20100000E+01  1.60000000E+01
  1.40100000E+01  1.00800000E+00  1.20100000E+01  1.00800000E+00  1.20100000E+01
  1.00800000E+00  1.00800000E+00  1.20100000E+01  1.00800000E+00  1.00800000E+00
  1.20100000E+01  1.00800000E+00  1.00800000E+00  1.20100000E+01  1.00800000E+00
  1.00800000E+00  1.40100000E+01  1.00800000E+00  1.00800000E+00  1.00800000E+00
  1.20100000E+01  1.60000000E+01  1.40100000E+01  1.00800000E+00  1.20100000E+01
  1.00800000E+00  1.00800000E+00  1.20100000E+01  1.60000000E+01  1.40100000E+01
  1.00800000E+00  1.20100000E+01  1.00800000E+00  1.20100000E+01  1.00800000E+00
  1.20100000E+01  1.00800000E+00  1.00800000E+00  1.00800000E+00  1.20100000E+01
  1.00800000E+00  1.00800000E+00  1.00800000E+00  1.20100000E+01  1.60000000E+01
  1.40100000E+01  1.00800000E+00  1.20100000E+01  1.00800000E+00  1.20100000E+01
  1.00800000E+00  1.00800000E+00  1.20100000E+01  1.20100000E+01  1.00800000E+00
  1.20100000E+01  1.00800000E+00  1.20100000E+01  1.60000000E+01  1.00800000E+00
  1.20100000E+01  1.00800000E+00  1.20100000E+01  1.00800000E+00  1.20100000E+01
  1.60000000E+01  1.40100000E+01  1.00800000E+00  1.20100000E+01  1.00800000E+00
  1.20100000E+01  1.00800000E+00  1.00800000E+00  1.20100000E+01  1.20100000E+01
  1.00800000E+00  1.20100000E+01  1.00800000E+00  1.20100000E+01  1.60000000E+01
  1.00800000E+00  1.20100000E+01  1.00800000E+00  1.20100000E+01  1.00800000E+00
  1.20100000E+01  1.60000000E+01  1.40100000E+01  1.00800000E+00  1.20100000E+01
  1.00800000E+00  1.20100000E+01  1.00800000E+00  1.00800000E+00  5.89332000E+01
  1.60000000E+01  1.60000000E+01  1.20100000E+01  1.60000000E+01  1.40100000E+01
  1.00800000E+00  1.20100000E+01  1.00800000E+00  1.20100000E+01  1.00800000E+00
  1.00800000E+00  1.20100000E+01  1.00800000E+00  1.00800000E+00  5.89332000E+01
  1.60000000E+01  1.60000000E+01  1.20100000E+01  1.60000000E+01  1.40100000E+01
  1.00800000E+00  1.20100000E+01  1.00800000E+00  1.20100000E+01  1.00800000E+00
  1.00800000E+00  1.60000000E+01  1.00800000E+00  1.20100000E+01  1.60000000E+01
  1.40100000E+01  1.00800000E+00  1.20100000E+01  1.00800000E+00  1.20100000E+01
  1.00800000E+00  1.00800000E+00  3.20600000E+01  1.20100000E+01  1.60000000E+01
  1.40100000E+01  1.00800000E+00  1.20100000E+01  1.00800000E+00  1.20100000E+01
  1.00800000E+00  1.00800000E+00  1.20100000E+01  1.60000000E+01  1.40100000E+01
  1.00800000E+00  1.00800000E+00  1.20100000E+01  1.60000000E+01  1.40100000E+01
  1.00800000E+00  1.20100000E+01  1.00800000E+00  1.20100000E+01  1.00800000E+00
  1.00800000E+00  1.60000000E+01  1.00800000E+00  1.20100000E+01  1.60000000E+01
  1.40100000E+01  1.00800000E+00  1.20100000E+01  1.00800000E+00  1.20100000E+01
  1.00800000E+00  1.00800000E+00  5.89332000E+01  1.60000000E+01  1.60000000E+01
  1.20100000E+01  1.60000000E+01  1.40100000E+01  1.00800000E+00  1.20100000E+01
  1.00800000E+00  1.20100000E+01  1.00800000E+00  1.00800000E+00  1.20100000E+01
  1.60000000E+01  1.40100000E+01  1.00800000E+00  1.00800000E+00  1.20100000E+01
  1.60000000E+01  1.40100000E+01  1.00800000E+00  1.20100000E+01  1.00800000E+00
  1.20100000E+01  1.00800000E+00  1.00800000E+00  1.20100000E+01  1.00800000E+00
  1.20100000E+01  1.00800000E+00  1.00800000E+00  1.00800000E+00  1.20100000E+01
  1.00800000E+00  1.00800000E+00  1.00800000E+00  1.20100000E+01  1.60000000E+01
  1.40100000E+01  1.00800000E+00  1.20100000E+01  1.00800000E+00  1.20100000E+01
  1.00800000E+00  1.00800000E+00  1.20100000E+01  1.60000000E+01  1.40100000E+01
  1.00800000E+00  1.00800000E+00  1.20100000E+01  1.60000000E+01  1.40100000E+01
  1.00800000E+00  1.20100000E+01  1.00800000E+00  1.20100000E+01  1.00800000E+00
  1.00800000E+00  1.20100000E+01  1.40100000E+01  1.20100000E+01  1.00800000E+00
  1.40100000E+01  1.00800000E+00  1.20100000E+01  1.00800000E+00  1.20100000E+01
  1.60000000E+01  1.40100000E+01  1.00800000E+00  1.20100000E+01  1.00800000E+00
  1.20100000E+01  1.00800000E+00  1.00800000E+00  1.00800000E+00  1.20100000E+01
  1.60000000E+01  1.40100000E+01  1.00800000E+00  1.20100000E+01  1.00800000E+00
  1.20100000E+01  1.00800000E+00  1.20100000E+01  1.00800000E+00  1.00800000E+00
  1.00800000E+00  1.20100000E+01  1.00800000E+00  1.00800000E+00  1.00800000E+00
  1.20100000E+01  1.60000000E+01  1.40100000E+01  1.00800000E+00  1.20100000E+01
  1.00800000E+00  1.20100000E+01  1.00800000E+00  1.00800000E+00  1.20100000E+01
  1.00800000E+00  1.20100000E+01  1.00800000E+00  1.00800000E+00  1.00800000E+00
  1.20100000E+01  1.00800000E+00  1.00800000E+00  1.00800000E+00  1.20100000E+01
  1.60000000E+01  1.40100000E+01  1.00800000E+00  1.20100000E+01  1.00800000E+00
  1.20100000E+01  1.00800000E+00  1.00800000E+00  1.00800000E+00  1.20100000E+01
  1.60000000E+01  1.40100000E+01  1.00800000E+00  1.20100000E+01  1.00800000E+00
  1.20100000E+01  1.00800000E+00  1.20100000E+01  1.00800000E+00  1.00800000E+00
  1.00800000E+00  1.20100000E+01  1.00800000E+00  1.00800000E+00  1.00800000E+00
  1.20100000E+01  1.60000000E+01  1.40100000E+01  1.00800000E+00  1.20100000E+01
  1.00800000E+00  1.00800000E+00  1.20100000E+01  1.60000000E+01  1.40100000E+01
  1.00800000E+00  1.20100000E+01  1.00800000E+00  1.20100000E+01  1.00800000E+00
  1.00800000E+00  1.20100000E+01  1.20100000E+01  1.00800000E+00  1.20100000E+01
  1.00800000E+00  1.20100000E+01  1.60000000E+01  1.00800000E+00  1.20100000E+01
  1.00800000E+00  1.20100000E+01  1.00800000E+00  1.20100000E+01  1.60000000E+01
  1.40100000E+01  1.00800000E+00  1.20100000E+01  1.00800000E+00  1.00800000E+00
  1.20100000E+01  1.60000000E+01  1.40100000E+01  1.00800000E+00  1.20100000E+01
  1.00800000E+00  1.20100000E+01  1.00800000E+00  1.20100000E+01  1.00800000E+00
  1.00800000E+00  1.00800000E+00  1.20100000E+01  1.00800000E+00  1.00800000E+00
  1.20100000E+01  1.00800000E+00  1.00800000E+00  1.00800000E+00  1.20100000E+01
  1.60000000E+01  1.40100000E+01  1.00800000E+00  1.20100000E+01  1.00800000E+00
  1.20100000E+01  1.00800000E+00  1.00800000E+00  1.20100000E+01  1.00800000E+00
  1.00800000E+00  1.20100000E+01  1.60000000E+01  1.40100000E+01  1.00800000E+00
  1.00800000E+00  1.20100000E+01  1.60000000E+01  1.40100000E+01  1.00800000E+00
  1.20100000E+01  1.00800000E+00  1.20100000E+01  1.00800000E+00  1.00800000E+00
  1.20100000E+01  1.00800000E+00  1.00800000E+00  1.20100000E+01  1.00800000E+00
  1.00800000E+00  1.20100000E+01  1.00800000E+00  1.00800000E+00  1.40100000E+01
  1.00800000E+00  1.00800000E+00  1.00800000E+00  1.20100000E+01  1.60000000E+01
  1.40100000E+01  1.00800000E+00  1.20100000E+01  1.00800000E+00  1.00800000E+00
  1.20100000E+01  1.60000000E+01  1.40100000E+01  1.00800000E+00  1.20100000E+01
  1.00800000E+00  1.20100000E+01  1.00800000E+00  1.00800000E+00  1.20100000E+01
  1.60000000E+01  1.40100000E+01  1.00800000E+00  1.00800000E+00  1.20100000E+01
  1.60000000E+01  1.40100000E+01  1.00800000E+00  1.20100000E+01  1.00800000E+00
  1.20100000E+01  1.00800000E+00  1.00800000E+00  1.20100000E+01  1.00800000E+00
  1.00800000E+00  1.20100000E+01  1.00800000E+00  1.00800000E+00  1.20100000E+01
  1.00800000E+00  1.00800000E+00  1.40100000E+01  1.00800000E+00  1.00800000E+00
  1.00800000E+00  1.20100000E+01  1.60000000E+01  1.40100000E+01  1.00800000E+00
  1.20100000E+01  1.00800000E+00  1.20100000E+01  1.00800000E+00  1.00800000E+00
  1.20100000E+01  1.40100000E+01  1.20100000E+01  1.00800000E+00  1.40100000E+01
  1.00800000E+00  1.20100000E+01  1.00800000E+00  1.20100000E+01  1.60000000E+01
  1.40100000E+01  1.00800000E+00  1.20100000E+01  1.00800000E+00  1.20100000E+01
  1.00800000E+00  1.00800000E+00  1.20100000E+01  1.20100000E+01  1.00800000E+00
  1.40100000E+01  1.00800000E+00  1.20100000E+01  1.20100000E+01  1.00800000E+00
  1.20100000E+01  1.00800000E+00  1.20100000E+01  1.00800000E+00  1.20100000E+01
  1.00800000E+00  1.20100000E+01  1.20100000E+01  1.60000000E+01  1.40100000E+01
  1.00800000E+00  1.20100000E+01  1.00800000E+00  1.20100000E+01  1.00800000E+00
  1.20100000E+01  1.00800000E+00  1.00800000E+00  1.00800000E+00  1.20100000E+01
  1.00800000E+00  1.00800000E+00  1.20100000E+01  1.00800000E+00  1.00800000E+00
  1.00800000E+00  1.20100000E+01  1.60000000E+01  1.40100000E+01  1.00800000E+00
  1.20100000E+01  1.00800000E+00  1.20100000E+01  1.00800000E+00  1.20100000E+01
  1.00800000E+00  1.00800000E+00  1.00800000E+00  1.20100000E+01  1.00800000E+00
  1.00800000E+00  1.20100000E+01  1.00800000E+00  1.00800000E+00  1.00800000E+00
  1.20100000E+01  1.60000000E+01  1.40100000E+01  1.00800000E+00  1.20100000E+01
  1.00800000E+00  1.20100000E+01  1.00800000E+00  1.00800000E+00  1.20100000E+01
  1.00800000E+00  1.00800000E+00  1.20100000E+01  1.00800000E+00  1.00800000E+00
  1.20100000E+01  1.00800000E+00  1.00800000E+00  1.40100000E+01  1.00800000E+00
  1.00800000E+00  1.00800000E+00  1.20100000E+01  1.60000000E+01  1.40100000E+01
  1.00800000E+00  1.20100000E+01  1.00800000E+00  1.20100000E+01  1.00800000E+00
  1.00800000E+00  1.20100000E+01  1.60000000E+01  1.40100000E+01  1.00800000E+00
  1.00800000E+00  1.20100000E+01  1.60000000E+01  1.40100000E+01  1.00800000E+00
  1.20100000E+01  1.00800000E+00  1.20100000E+01  1.00800000E+00  1.00800000E+00
  1.60000000E+01  1.00800000E+00  1.20100000E+01  1.60000000E+01  1.40100000E+01
  1.00800000E+00  1.20100000E+01  1.00800000E+00  1.20100000E+01  1.00800000E+00
  1.00800000E+00  1.20100000E+01  1.20100000E+01  1.00800000E+00  1.40100000E+01
  1.00800000E+00  1.20100000E+01  1.20100000E+01  1.00800000E+00  1.20100000E+01
  1.00800000E+00  1.20100000E+01  1.00800000E+00  1.20100000E+01  1.00800000E+00
  1.20100000E+01  1.20100000E+01  1.60000000E+01  1.40100000E+01  1.00800000E+00
  1.20100000E+01  1.00800000E+00  1.00800000E+00  1.20100000E+01  1.60000000E+01
  1.40100000E+01  1.00800000E+00  1.20100000E+01  1.00800000E+00  1.20100000E+01
  1.00800000E+00  1.00800000E+00  1.20100000E+01  1.00800000E+00  1.00800000E+00
  5.89332000E+01  1.60000000E+01  1.60000000E+01  1.20100000E+01  1.60000000E+01
  1.40100000E+01  1.00800000E+00  1.20100000E+01  1.00800000E+00  1.20100000E+01
  1.00800000E+00  1.00800000E+00  1.20100000E+01  1.60000000E+01  1.40100000E+01
  1.00800000E+00  1.00800000E+00  1.20100000E+01  1.60000000E+01  1.40100000E+01
  1.00800000E+00  1.20100000E+01  1.00800000E+00  1.20100000E+01  1.00800000E+00
  1.00800000E+00  1.20100000E+01  1.20100000E+01  1.00800000E+00  1.40100000E+01
  1.00800000E+00  1.20100000E+01  1.20100000E+01  1.00800000E+00  1.20100000E+01
  1.00800000E+00  1.20100000E+01  1.00800000E+00  1.20100000E+01  1.00800000E+00
  1.20100000E+01  1.20100000E+01  1.60000000E+01  1.40100000E+01  1.00800000E+00
  1.20100000E+01  1.00800000E+00  1.00800000E+00  1.20100000E+01  1.60000000E+01
  1.40100000E+01  1.00800000E+00  1.20100000E+01  1.00800000E+00  1.20100000E+01
  1.00800000E+00  1.00800000E+00  1.20100000E+01  1.60000000E+01  1.40100000E+01
  1.00800000E+00  1.00800000E+00  1.20100000E+01  1.60000000E+01  1.40100000E+01
  1.00800000E+00  1.20100000E+01  1.00800000E+00  1.20100000E+01  1.00800000E+00
  1.00800000E+00  1.20100000E+01  1.00800000E+00  1.00800000E+00  1.20100000E+01
  1.00800000E+00  1.00800000E+00  1.20100000E+01  1.00800000E+00  1.00800000E+00
  1.40100000E+01  1.00800000E+00  1.00800000E+00  1.00800000E+00  1.20100000E+01
  1.60000000E+01  1.40100000E+01  1.00800000E+00  1.20100000E+01  1.00800000E+00
  1.00800000E+00  1.20100000E+01  1.60000000E+01  1.40100000E+01  1.00800000E+00
  1.20100000E+01  1.00800000E+00  1.20100000E+01  1.00800000E+00  1.00800000E+00
  1.20100000E+01  1.20100000E+01  1.00800000E+00  1.20100000E+01  1.00800000E+00
  1.20100000E+01  1.60000000E+01  1.00800000E+00  1.20100000E+01  1.00800000E+00
  1.20100000E+01  1.00800000E+00  1.20100000E+01  1.60000000E+01  1.40100000E+01
  1.00800000E+00  1.20100000E+01  1.00800000E+00  1.20100000E+01  1.00800000E+00
  1.20100000E+01  1.00800000E+00  1.00800000E+00  1.00800000E+00  1.20100000E+01
  1.00800000E+00  1.00800000E+00  1.20100000E+01  1.00800000E+00  1.00800000E+00
  1.00800000E+00  1.20100000E+01  1.60000000E+01  1.40100000E+01  1.00800000E+00
  1.20100000E+01  1.00800000E+00  1.20100000E+01  1.00800000E+00  1.00800000E+00
  1.20100000E+01  1.00800000E+00  1.20100000E+01  1.00800000E+00  1.00800000E+00
  1.00800000E+00  1.20100000E+01  1.00800000E+00  1.00800000E+00  1.00800000E+00
  1.20100000E+01  1.60000000E+01  1.40100000E+01  1.00800000E+00  1.20100000E+01
  1.00800000E+00  1.20100000E+01  1.00800000E+00  1.00800000E+00  1.20100000E+01
  1.00800000E+00  1.00800000E+00  3.20600000E+01  1.20100000E+01  1.00800000E+00
  1.00800000E+00  1.00800000E+00  1.20100000E+01  1.60000000E+01  1.40100000E+01
  1.00800000E+00  1.20100000E+01  1.00800000E+00  1.20100000E+01  1.00800000E+00
  1.00800000E+00  1.00800000E+00  1.20100000E+01  1.60000000E+01  1.40100000E+01
  1.00800000E+00  1.20100000E+01  1.00800000E+00  1.20100000E+01  1.00800000E+00
  1.00800000E+00  1.20100000E+01  1.00800000E+00  1.00800000E+00  1.20100000E+01
  1.00800000E+00  1.00800000E+00  1.40100000E+01  1.00800000E+00  1.20100000E+01
  1.40100000E+01  1.00800000E+00  1.00800000E+00  1.40100000E+01  1.00800000E+00
  1.00800000E+00  1.20100000E+01  1.60000000E+01  1.40100000E+01  1.00800000E+00
  1.20100000E+01  1.00800000E+00  1.20100000E+01  1.00800000E+00  1.00800000E+00
  1.20100000E+01  1.60000000E+01  1.40100000E+01  1.00800000E+00  1.00800000E+00
  1.20100000E+01  1.60000000E+01  1.40100000E+01  1.00800000E+00  1.20100000E+01
  1.00800000E+00  1.20100000E+01  1.00800000E+00  1.00800000E+00  1.20100000E+01
  1.00800000E+00  1.00800000E+00  1.20100000E+01  1.00800000E+00  1.00800000E+00
  1.20100000E+01  1.00800000E+00  1.00800000E+00  1.40100000E+01  1.00800000E+00
  1.00800000E+00  1.00800000E+00  1.20100000E+01  1.60000000E+01  1.40100000E+01
  1.00800000E+00  1.20100000E+01  1.00800000E+00  1.20100000E+01  1.00800000E+00
  1.00800000E+00  1.20100000E+01  1.60000000E+01  1.40100000E+01  1.00800000E+00
  1.00800000E+00  1.20100000E+01  1.60000000E+01  1.40100000E+01  1.00800000E+00
  1.20100000E+01  1.00800000E+00  1.20100000E+01  1.00800000E+00  1.00800000E+00
  1.20100000E+01  1.60000000E+01  1.40100000E+01  1.00800000E+00  1.00800000E+00
  1.20100000E+01  1.60000000E+01  1.40100000E+01  1.00800000E+00  1.20100000E+01
  1.00800000E+00  1.20100000E+01  1.00800000E+00  1.00800000E+00  1.00800000E+00
  1.20100000E+01  1.60000000E+01  1.40100000E+01  1.00800000E+00  1.20100000E+01
  1.00800000E+00  1.20100000E+01  1.00800000E+00  1.00800000E+00  3.20600000E+01
  1.20100000E+01  1.60000000E+01  1.40100000E+01  1.00800000E+00  1.20100000E+01
  1.00800000E+00  1.00800000E+00  1.20100000E+01  1.60000000E+01  1.40100000E+01
  1.00800000E+00  1.20100000E+01  1.00800000E+00  1.20100000E+01  1.00800000E+00
  1.20100000E+01  1.00800000E+00  1.00800000E+00  1.00800000E+00  1.20100000E+01
  1.00800000E+00  1.00800000E+00  1.20100000E+01  1.00800000E+00  1.00800000E+00
  1.00800000E+00  1.20100000E+01  1.60000000E+01  1.40100000E+01  1.00800000E+00
  1.20100000E+01  1.00800000E+00  1.20100000E+01  1.00800000E+00  1.00800000E+00
  1.00800000E+00  1.20100000E+01  1.60000000E+01  1.40100000E+01  1.00800000E+00
  1.20100000E+01  1.00800000E+00  1.20100000E+01  1.00800000E+00  1.00800000E+00
  1.20100000E+01  1.60000000E+01  1.40100000E+01  1.00800000E+00  1.00800000E+00
  1.20100000E+01  1.60000000E+01  1.40100000E+01  1.00800000E+00  1.20100000E+01
  1.00800000E+00  1.20100000E+01  1.00800000E+00  1.00800000E+00  1.20100000E+01
  1.00800000E+00  1.20100000E+01  1.00800000E+00  1.00800000E+00  1.00800000E+00
  1.20100000E+01  1.00800000E+00  1.00800000E+00  1.00800000E+00  1.20100000E+01
  1.60000000E+01  1.40100000E+01  1.00800000E+00  1.20100000E+01  1.00800000E+00
  1.20100000E+01  1.00800000E+00  1.00800000E+00  1.00800000E+00  1.20100000E+01
  1.60000000E+01  1.40100000E+01  1.00800000E+00  1.20100000E+01  1.00800000E+00
  1.20100000E+01  1.00800000E+00  1.00800000E+00  1.60000000E+01  1.00800000E+00
  1.20100000E+01  1.60000000E+01  1.40100000E+01  1.00800000E+00  1.20100000E+01
  1.00800000E+00  1.20100000E+01  1.00800000E+00  1.00800000E+00  1.20100000E+01
  1.20100000E+01  1.00800000E+00  1.20100000E+01  1.00800000E+00  1.20100000E+01
  1.00800000E+00  1.20100000E+01  1.00800000E+00  1.20100000E+01  1.00800000E+00
  1.20100000E+01  1.60000000E+01  1.40100000E+01  1.20100000E+01  1.00800000E+00
  1.00800000E+00  1.20100000E+01  1.00800000E+00  1.00800000E+00  1.20100000E+01
  1.00800000E+00  1.00800000E+00  1.20100000E+01  1.00800000E+00  1.20100000E+01
  1.60000000E+01  1.40100000E+01  1.00800000E+00  1.20100000E+01  1.00800000E+00
  1.20100000E+01  1.00800000E+00  1.00800000E+00  1.20100000E+01  1.00800000E+00
  1.00800000E+00  1.20100000E+01  1.00800000E+00  1.00800000E+00  1.20100000E+01
  1.00800000E+00  1.00800000E+00  1.40100000E+01  1.00800000E+00  1.00800000E+00
  1.00800000E+00  1.20100000E+01  1.60000000E+01  1.40100000E+01  1.00800000E+00
  1.20100000E+01  1.00800000E+00  1.20100000E+01  1.00800000E+00  1.00800000E+00
  1.20100000E+01  1.00800000E+00  1.00800000E+00  3.20600000E+01  1.20100000E+01
  1.00800000E+00  1.00800000E+00  1.00800000E+00  1.20100000E+01  1.60000000E+01
  1.60000000E+01  1.00800000E+00  1.60000000E+01  1.20100000E+01  1.00800000E+00
  1.60000000E+01  1.20100000E+01  1.00800000E+00  1.20100000E+01  1.60000000E+01
  1.60000000E+01  1.20100000E+01  1.00800000E+00  1.20100000E+01  1.00800000E+00
  1.60000000E+01  1.00800000E+00  1.20100000E+01  1.00800000E+00  1.60000000E+01
  1.00800000E+00  1.60000000E+01  1.20100000E+01  1.00800000E+00  1.60000000E+01
  1.20100000E+01  1.00800000E+00  1.20100000E+01  1.00800000E+00  1.00800000E+00
  1.60000000E+01  1.00800000E+00  1.20100000E+01  1.00800000E+00  1.60000000E+01
  3.20600000E+01  1.20100000E+01  1.00800000E+00  1.20100000E+01  1.00800000E+00
  1.40100000E+01  1.00800000E+00  1.20100000E+01  1.60000000E+01  1.20100000E+01
  1.00800000E+00  1.00800000E+00  1.00800000E+00  1.60000000E+01  1.60000000E+01
  1.60000000E+01  1.60000000E+01  1.20100000E+01  1.00800000E+00  1.60000000E+01
  1.20100000E+01  1.00800000E+00  1.20100000E+01  1.60000000E+01  1.60000000E+01
  1.20100000E+01  1.00800000E+00  1.20100000E+01  1.00800000E+00  1.60000000E+01
  1.00800000E+00  1.20100000E+01  1.00800000E+00  1.60000000E+01  1.00800000E+00
  1.60000000E+01  1.20100000E+01  1.00800000E+00  1.60000000E+01  1.20100000E+01
  1.00800000E+00  1.20100000E+01  1.00800000E+00  1.00800000E+00  1.60000000E+01
  1.00800000E+00  1.20100000E+01  1.00800000E+00  1.60000000E+01  3.20600000E+01
  1.20100000E+01  1.00800000E+00  1.20100000E+01  1.00800000E+00  1.40100000E+01
  1.00800000E+00  1.20100000E+01  1.60000000E+01  1.20100000E+01  1.00800000E+00
  1.00800000E+00  1.00800000E+00  1.60000000E+01  1.60000000E+01  1.60000000E+01
  1.60000000E+01  1.20100000E+01  1.00800000E+00  1.60000000E+01  1.20100000E+01
  1.00800000E+00  1.20100000E+01  1.60000000E+01  1.60000000E+01  1.20100000E+01
  1.00800000E+00  1.20100000E+01  1.00800000E+00  1.60000000E+01  1.00800000E+00
  1.20100000E+01  1.00800000E+00  1.60000000E+01  1.00800000E+00  1.60000000E+01
  1.20100000E+01  1.00800000E+00  1.60000000E+01  1.20100000E+01  1.00800000E+00
  1.20100000E+01  1.00800000E+00  1.00800000E+00  1.60000000E+01  1.00800000E+00
  1.20100000E+01  1.00800000E+00  1.60000000E+01  3.20600000E+01  1.20100000E+01
  1.00800000E+00  1.20100000E+01  1.00800000E+00  1.40100000E+01  1.00800000E+00
  1.20100000E+01  1.60000000E+01  1.20100000E+01  1.00800000E+00  1.00800000E+00
  1.00800000E+00  1.60000000E+01  1.60000000E+01  1.60000000E+01  1.60000000E+01
  1.00800000E+00
%FLAG ATOM_TYPE_INDEX                                                           
%FORMAT(10I8)                                                                   
       1       2       2       2       3       4       3       5       5       6
       7       7       6       7       1       2       3       8       3       8
       8       9      10       6       7       1       2       3       8       3
       5       3       5       5       5       3       5       5       5       6
       7       1       2       3       8       3       5       5      11       7
       7       6       7       1       2       3       8       3       5       5
       6       6      12       6      12       6       9      10       6      12
       6      12       6       7       1       2       3       8       3       5
       5       3       5       5       3       8       8       1       2       6
       1       2       2       1       2       2       6       7       1       2
       3       8       3       5       5       3       5       5       3       5
       5       3       4       4       1       2       2       2       6       7
       1       2       3       8       3       5       5       3       5       5
       3       5       5       3       4       4       1       2       2       2
       6       7       1       2       3       8       8       6       7       1
       2       3       8       3       5       5       6       6      12       6
      12       6       9      10       6      12       6      12       6       7
       1       2       3       8       3       5       3       5       5       5
       3       5       5       5       6       7       1       2       3       8
       3       8       3       5       5       5       9      10       6       7
       1       3       8       8       3       5       5       3       5       5
       3       8       6       7       1       2       3       8       3       5
       3       5       5       5       3       5       5       5       6       7
       1       2       3       8       3       5       5       3       5       5
       3       5       5       3       4       4       1       2       2       2
       6       7       1       2       3       8       3       5       5       6
       7       1       2       2       6       7       1       2       3       8
       3       5       5       3       5       5       6       7       1       2
       2       6       7       1       2       3       8       8       6       7
       1       2       3       8       3       5       5       3       5       5
       6       7       1       2       2       6       7       1       2       3
       8       3       8       8      13       6       7       1       2       3
       8       8       6       7       1       2       3       8       3       8
       8       9      10       6       7       1       2       3       8       3
       8       8      13       2       6       7       1       2       3       8
       3       5       5       6       6      14       1       2       6       6
      12       6      12       6      12       6      12       6       6       7
       1       2       3       8       3       5       5       5       6       7
       1       2       3       8       3       5       5       6       6      12
       6      12       6      12       6      12       6      12       6       7
       1       2       3       8       3       8       8       9      10       6
       7       1       2       3       8       3       8       8       9      10
       6       7       1       2       3       8       3       5       3       5
       5       5       3       5       5       5       6       7       1       2
       3       8       8       6       7       1       2       3       8       3
       5       5       5       6       7       1       2       3       8       3
       5       5       3       5       3       5       5       5       3       5
       5       5       6       7       1       2       3       8       3       5
       5       3       5       5      11       7       7       6       7       1
       2       3       8       8       6       7       1       2       3       8
       3       5       5       3       5       5       6       7       1       2
       2       6       7       1       2       3       8       3       5       5
       3       5       3       5       5       5       3       5       5       5
       6       7       1       2       3       8       3       5       5       3
       5       5       3       5       5       3       4       4       1       2
       2       2       6       7       1       2       3       8       3       5
       5       3       5       5       3       5       5       3       4       4
       1       2       2       2       6       7       1       2       3       8
       3       5       5       3       5       5       3       5       5       3
       4       4       1       2       2       2       6       7       1       2
       3       8       3       8       3       5       5       5       9      10
       6       7       1       2       3       8       8       6       7       1
       2       3       8       3       5       5       3       5       5       3
       5       5       3       4       4       1       2       2       2       6
       7       1       2       3       8       3       5       5       3       5
       3       5       5       5       3       5       5       5       6       7
       1       2       3       8       3       5       5       3       5       3
       5       5       5       3       5       5       5       6       7       1
       2       3       8       3       5       5       6       7       1       2
       2       6       7       1       2       3       8       3       5       5
       3       5       3       5       5       5       3       5       5       5
       6       7       1       2       3       8       3       8       8       9
      10       6       7       1       3       8       8       3       5       5
       3       5       5       3       8       6       7       1       2       3
       8       3       5       5       3       5       5       6       7       1
       2       2       6       7       1       2       3       8       3       5
       5       6       7       1       2       2       6       7       1       2
       3       8       3       5       5       3       5       3       5       5
       5       3       5       5       5       6       7       1       2       3
       8       3       5       3       5       5       5       3       5       5
       5       6       7       1       2       3       8       3       5       5
      11       7       7       6       7       1       2       3       8       3
       8       8      13       6       7       1       2       3       8       3
       5       3       5       5       5       3       5       5       5       6
       7       1       2       3       8       3       8       8       9      10
       6       7       1       2       3       8       3       5       5       3
       5       5      11       7       7       6       7       1       2       3
       8       3       5       5       6       7       1       2       2       6
       7       1       2       3       8       3       5       5      11       7
       7       6       7       1       2       3       8       8       6       7
       1       2       3       8       3       8       8      13       6       7
       1       2       3       8       8       6       7       1       2       3
       8       8       6       7       1       2       3       8       8       6
       7       1       2       3       8       3       5       5       6       6
      12       6      12       6       9      10       6      12       6      12
       6       7       1       2       3       8       3       5       5       3
       8       8      13       3       8       8       8       6       7       1
       2       3       8       3       8       3       5       5       5       9
      10       6       7       1       2       3       8       3       5       5
       6       7       1       2       2       6       7       1       2       3
       8       3       5       5       5       6       7       1       2       3
       8       3       5       5       6       6      12       6      12       6
      12       6      12       6      12       6       7       1       2       3
       8       3       5       5       3       5       5       6       7       1
       2       2       6       7       1       2       3       8       3       5
       5       6       6      12       6      12       6       9      10       6
      12       6      12       6       7       1       2       3       8       3
       5       3       5       5       5       3       5       5       5       6
       7       1       2       3       8       3       5       5       3       5
       5       6       7       1       2       2       6       7       1       2
       3       8       3       5       5       3       5       5       3       5
       5       3       4       4       1       2       2       2       6       7
       1       2       3       8       3       5       5       6       7       1
       2       2       6       7       1       2       3       8       3       5
       5       3       5       5       3       8       8       1       2       6
       1       2       2       1       2       2       6       7       1       2
       3       8       8       6       7       1       2       3       8       3
       5       3       5       5       5       3       5       5       3       5
       5       5       6       7       1       2       3       8       3       5
       5      11       7       7       6       7       1       2       3       8
       3       8       8       9      10       6       7       1       2       3
       8       3       5       5       3       5       5      11       7       7
       6       7       1       2       3       8       3       5       5      11
       7       7       6       7       1       2       3       8       3       5
       5       5       6       7       1       2       3       8       3       5
       5       6       6      12       6      12       6       9      10       6
      12       6      12       6       7       1       3       8       8       3
       5       5       3       5       5       3       8       6       7       1
       2       3       8       3       5       5       6       6      12       6
      12       6       9      10       6      12       6      12       6       7
       1       2       3       8       3       5       3       5       5       5
       3       5       5       5       6       7       1       2       3       8
       8       6       7       1       2       3       8       3       5       5
       3       5       5       6       7       1       2       2       6       7
       1       2       3       8       3       5       5       3       5       5
      11       7       7       6       7       1       2       3       8       3
       5       5       3       5       5      11       7       7       6       7
       1       2       3       8       3       8       8       9      10       6
       7       1       2       3       8       3       8       8      13       6
       7       1       2       3       8       3       5       5       3       8
       8      13       3       8       8       8       6       7       1       2
       3       8       3       5       5       6       6      12       6      12
       6       9      10       6      12       6      12       6       7       1
       2       3       8       3       5       5       6       7       1       2
       2       6       7       1       3       8       8       3       5       5
       3       5       5       3       8       6       7       1       2       3
       8       3       8       3       5       5       5       9      10       6
       7       1       2       3       8       8       6       7       1       2
       3       8       3       5       5       3       5       5       3       5
       5       3       4       4       1       2       2       2       6       7
       1       2       3       8       3       5       5       5       6       7
       1       2       3       8       3       5       5       5       6       7
       1       2       3       8       3       5       5       3       5       5
       3       5       5       3       4       4       1       2       2       2
       6       7       1       2       3       8       3       8       8      13
       2       6       7       1       2       3       8       3       5       5
       3       5       5       3       8       8       1       2       6       1
       2       2       1       2       2       6       7       1       2       3
       8       8       6       7       1       2       3       8       3       5
       5       6       6      12       6      12       6       9      10       6
      12       6      12       6       7       1       2       3       8       3
       5       5       3       5       5       3       8       8       1       2
       6       1       2       2       1       2       2       6       7       1
       2       3       8       3       5       5       3       5       5      11
       7       7       6       7       1       2       3       8       3       5
       3       5       5       5       3       5       5       3       5       5
       5       6       7       1       3       8       8       3       5       5
       3       5       5       3       8       6       7       1       2       3
       8       3       5       5       3       5       5      11       7       7
       6       7       1       2       3       8       8       6       7       1
       2       3       8       3       5       5       6       7       1       2
       2       6       7       1       2       3       8       3       5       5
       3       5       5      11       7       7       6       7       1       2
       3       8       3       5       5       3       5       5       3       5
       5       3       4       4       1       2       2       2       6       7
       1       2       3       8       3       5       5       5       6       7
       1       2       3       8       3       5       5       3       5       3
       5       5       5       3       5       5       5       6       7       1
       2       3       8       3       5       5       3       5       5       3
       5       5       3       4       4       1       2       2       2       6
       7       1       2       3       8       3       5       5       3       5
       5       3       8       8       1       2       6       1       2       2
       1       2       2       6       7       1       2       3       8       3
       5       5       5       6       7       1       2       3       8       3
       5       3       5       5       5       3       5       5       5       6
       7       1       2       3       8       3       5       5       5       6
       7       1       2       3       8       3       5       5       3       5
       5       3       8       8       1       2       6       1       2       2
       1       2       2       6       7       1       2       3       8       3
       5       3       5       5       5       3       5       5       5       6
       7       1       2       3       8       8       6       7       1       3
       8       8       3       5       5       3       5       5       3       8
       6       7       1       2       3       8       3       5       3       5
       5       5       3       5       5       5       6       7       1       2
       3       8       3       8       8       9      10       6       7       1
       2       3       8       3       5       3       5       5       5       3
       5       5       5       6       7       1       2       3       8       3
       5       5       5       6       7       1       2       3       8       3
       5       3       5       5       5       3       5       5       3       5
       5       5       6       7       1       2       3       8       3       5
       5      11       7       7       6       7       1       2       3       8
       3       5       5       5       6       7       1       2       3       8
       3       8       8       9      10       6       7       1       2       3
       8       3       5       5       3       5       3       5       5       5
       3       5       5       5       6       7       1       2       3       8
       3       8       3       5       5       5       9      10       6       7
       1       2       3       8       3       8       8       9      10       6
       7       1       2       3       8       3       5       5       6       6
      12       6      12       6      12       6      12       6      12       6
       7       1       2       3       8       3       5       5       3       5
       5       6       7       1       2       2       6       7       1       2
       3       8       3       5       5       6       6      12       6      12
       6      12       6      12       6      12       6       7       1       2
       3       8       3       5       5       6       6      12       6      12
       6       9      10       6      12       6      12       6       7       1
       2       3       8       3       8       8       9      10       6       7
       1       2       3       8       3       5       5       3       5       5
       3       5       5       3       4       4       1       2       2       2
       6       7       1       2       3       8       8       6       7       1
       2       3       8       3       5       3       5       5       5       3
       5       5       5       6       7       1       2       3       8       3
       5       5       6       6      12       6      12       6       9      10
       6      12       6      12       6       7       1       2       3       8
       3       5       5       6       6      12       6      12       6       9
      10       6      12       6      12       6       7       1       2       3
       8       3       5       5      11       7       7       6       7       1
       2       3       8       3       5       5       3       5       5      11
       7       7       6       7       1       2       3       8       3       8
       8       9      10       6       7       1       2       3       8       3
       8       8      13       6       7       1       2       3       8       3
       5       5       6       7       1       2       2       6       7       1
       2       3       8       3       8       8       9      10       6       7
       1       2       3       8       3       5       5      11       7       7
       6       7       1       2       3       8       3       5       5       6
       7       1       2       2       6       7       1       2       3       8
       3       5       5       3       5       3       5       5       5       3
       5       5       5       6       7       1       2       3       8       3
       5       5       6       7       1       2       2       6       7       1
       2       3       8       3       5       5       6       1       6      15
       1       2       6      14       6       7       1       2       3       8
       3       5       5       5       6       7       1       2       3       8
       3       5       3       5       5       5       3       5       5       5
       6       7       1       2       3       8       3       5       5       3
       5       3       5       5       5       3       5       5       5       6
       7       1       2       3       8       3       5       5       5       6
       7       1       2       3       8       3       5       3       5       5
       5       3       5       5       5       6       7       1       2       3
       8       8       6       7       1       2       3       8       3       5
       5       6       6      12       6      12       6       9      10       6
      12       6      12       6       7       1       2       3       8       8
       6       7       1       2       3       8       3       5       3       5
       5       5       3       5       5       3       5       5       5       6
       7       1       2       3       8       3       5       5       3       5
       5       6       7       1       2       2       6       7       1       2
       3       8       3       5       5       3       5       5       3       5
       5       3       4       4       1       2       2       2       6       7
       1       2       3       8       8       6       7       1       2       3
       8       3       5       5       6       7       1       2       2       6
       7       1       2       3       8       3       5       5       3       5
       5       3       5       5       3       4       4       1       2       2
       2       6       7       1       2       3       8       3       5       5
       6       1       6      15       1       2       6      14       6       7
       1       2       3       8       3       5       5       6       6      14
       1       2       6       6      12       6      12       6      12       6
      12       6       6       7       1       2       3       8       3       5
       3       5       5       5       3       5       5       3       5       5
       5       6       7       1       2       3       8       3       5       3
       5       5       5       3       5       5       3       5       5       5
       6       7       1       2       3       8       3       5       5       3
       5       5       3       5       5       3       4       4       1       2
       2       2       6       7       1       2       3       8       3       5
       5       6       7       1       2       2       6       7       1       2
       3       8       3       8       8       9      10       6       7       1
       2       3       8       3       5       5       6       6      14       1
       2       6       6      12       6      12       6      12       6      12
       6       6       7       1       2       3       8       8       6       7
       1       2       3       8       3       5       5       3       5       5
      11       7       7       6       7       1       2       3       8       3
       5       5       6       7       1       2       2       6       7       1
       2       3       8       3       5       5       6       6      14       1
       2       6       6      12       6      12       6      12       6      12
       6       6       7       1       2       3       8       8       6       7
       1       2       3       8       3       5       5       6       7       1
       2       2       6       7       1       2       3       8       3       5
       5       3       5       5       3       5       5       3       4       4
       1       2       2       2       6       7       1       2       3       8
       8       6       7       1       2       3       8       3       5       5
       6       6      12       6      12       6       9      10       6      12
       6      12       6       7       1       2       3       8       3       5
       3       5       5       5       3       5       5       3       5       5
       5       6       7       1       2       3       8       3       5       5
       3       5       3       5       5       5       3       5       5       5
       6       7       1       2       3       8       3       5       5       3
       8       8      13       3       8       8       8       6       7       1
       2       3       8       3       5       5       5       6       7       1
       2       3       8       3       5       5       3       5       5       3
       8       8       1       2       6       1       2       2       1       2
       2       6       7       1       2       3       8       3       5       5
       6       7       1       2       2       6       7       1       2       3
       8       3       5       5       3       5       5       3       5       5
       3       4       4       1       2       2       2       6       7       1
       2       3       8       3       5       5       6       7       1       2
       2       6       7       1       2       3       8       3       5       5
       6       7       1       2       2       6       7       1       2       3
       8       3       5       5       5       6       7       1       2       3
       8       3       8       8      13       6       7       1       2       3
       8       8       6       7       1       2       3       8       3       5
       3       5       5       5       3       5       5       3       5       5
       5       6       7       1       2       3       8       3       5       5
       5       6       7       1       2       3       8       3       5       5
       6       7       1       2       2       6       7       1       2       3
       8       3       5       5       3       5       3       5       5       5
       3       5       5       5       6       7       1       2       3       8
       3       5       5       5       6       7       1       2       3       8
       3       8       8       9      10       6       7       1       2       3
       8       3       5       5       6       6      12       6      12       6
      12       6      12       6      12       6       7       1       3       8
       8       3       5       5       3       5       5       3       8       6
       7       1       2       3       8       3       5       5       3       5
       5       3       5       5       3       4       4       1       2       2
       2       6       7       1       2       3       8       3       5       5
       3       8       8      13       3       8       8       8       6       7
       7      16       9       3      17      18       3       8       6       7
       7       3       8       3       8       9      16       3       8       9
      16      18       3      17      18       3       8       3       8       8
       9      16       3       8      18      13       3       8       3       8
       1       2       6       7       3       5       5       5      18       7
       7       7       3      17      18       3       8       6       7       7
       3       8       3       8       9      16       3       8       9      16
      18       3      17      18       3       8       3       8       8       9
      16       3       8      18      13       3       8       3       8       1
       2       6       7       3       5       5       5      18       7       7
       7       3      17      18       3       8       6       7       7       3
       8       3       8       9      16       3       8       9      16      18
       3      17      18       3       8       3       8       8       9      16
       3       8      18      13       3       8       3       8       1       2
       6       7       3       5       5       5       9       7       7       7
      16
%FLAG NUMBER_EXCLUDED_ATOMS                                                     
%FORMAT(10I8)                                                                   
      12       6       5       4      12       7       8       5       4       3
       1       1       7       3      10       4      11       7       7       4
       3       2       1       7       3      10       4      16       7      12
       9       8       3       2       1       4       2       1       1       7
       3      10       4      12       7       8       5       4       3       1
       1       7       3      10       4      12       7      12       5       4
      10       8       4       7       3       6       4       1       3       2
       1       1       7       3      10       4      13       7      12       6
       5       9       5       4       7       4       3       8       3       6
       5       2       1       2       1       1       7       3      10       4
      13       7      12       6       5      10       5       4       9       5
       4       6       5       4       3       2       1       1       7       3
      10       4      13       7      12       6       5      10       5       4
       9       5       4       6       5       4       3       2       1       1
       7       3       7       4       7       4       3       7       3      10
       4      12       7      12       5       4      10       8       4       7
       3       6       4       1       3       2       1       1       7       3
      10       4      16       7      12       9       8       3       2       1
       4       2       1       1       7       3      10       4      14       7
      10       7       6       3       2       1       2       1      10       3
      14      11       6       5       8       5       4       7       4       3
       6       3       7       3      10       4      16       7      12       9
       8       3       2       1       4       2       1       1       7       3
      10       4      13       7      12       6       5      10       5       4
       9       5       4       6       5       4       3       2       1       1
       7       3      10       4      12       7      10       5       4       5
       3       2       1       1       7       3      10       4      13       7
      11       6       5       8       4       3       4       3       2       1
       1       7       3       7       4       7       4       3       7       3
      10       4      13       7      11       6       5       8       4       3
       4       3       2       1       1       7       3      10       4      10
       7       6       3       2       1       7       3       7       4       7
       4       3       7       3      10       4      11       7       7       4
       3       2       1       7       3      10       4      11       7       7
       4       3       2       1       7       3      10       4      12       7
      12       5       4      11       7       4       7       3       8       7
       4       6       3       4       3       2       1       1       7       3
      10       4      10       7       6       3       2       1       7       3
      10       4      12       7      12       5       4      10       8       4
       6       3       5       3       3       2       1       1       7       3
      10       4      11       7       7       4       3       2       1       7
       3      10       4      11       7       7       4       3       2       1
       7       3      10       4      16       7      12       9       8       3
       2       1       4       2       1       1       7       3       7       4
       7       4       3       7       3      10       4      10       7       6
       3       2       1       7       3      10       4      13       7      15
       6       5      10       8       7       3       2       1       3       2
       1       1       7       3      10       4      13       7      11       6
       5       6       4       3       2       1       1       7       3       7
       4       7       4       3       7       3      10       4      13       7
      11       6       5       8       4       3       4       3       2       1
       1       7       3      10       4      13       7      15       6       5
      10       8       7       3       2       1       3       2       1       1
       7       3      10       4      13       7      12       6       5      10
       5       4       9       5       4       6       5       4       3       2
       1       1       7       3      10       4      13       7      12       6
       5      10       5       4       9       5       4       6       5       4
       3       2       1       1       7       3      10       4      13       7
      12       6       5      10       5       4       9       5       4       6
       5       4       3       2       1       1       7       3      10       4
      14       7      10       7       6       3       2       1       2       1
       7       3       7       4       7       4       3       7       3      10
       4      13       7      12       6       5      10       5       4       9
       5       4       6       5       4       3       2       1       1       7
       3      10       4      13       7      15       6       5      10       8
       7       3       2       1       3       2       1       1       7       3
      10       4      13       7      15       6       5      10       8       7
       3       2       1       3       2       1       1       7       3      10
       4      12       7      10       5       4       5       3       2       1
       1       7       3      10       4      13       7      15       6       5
      10       8       7       3       2       1       3       2       1       1
       7       3      10       4      11       7       7       4       3       2
       1      10       3      14      11       6       5       8       5       4
       7       4       3       6       3       7       3      10       4      13
       7      11       6       5       8       4       3       4       3       2
       1       1       7       3      10       4      12       7      10       5
       4       5       3       2       1       1       7       3      10       4
      13       7      15       6       5      10       8       7       3       2
       1       3       2       1       1       7       3      10       4      16
       7      12       9       8       3       2       1       4       2       1
       1       7       3      10       4      12       7       8       5       4
       3       1       1       7       3      10       4      10       7       6
       3       2       1       7       3      10       4      16       7      12
       9       8       3       2       1       4       2       1       1       7
       3      10       4      11       7       7       4       3       2       1
       7       3      10       4      13       7      11       6       5       6
       4       3       2       1       1       7       3      10       4      12
       7      10       5       4       5       3       2       1       1       7
       3      10       4      12       7       8       5       4       3       1
       1       7       3       7       4       7       4       3       7       3
      10       4      10       7       6       3       2       1       7       3
       7       4       7       4       3       7       3       7       4       7
       4       3       7       3       7       4       7       4       3       7
       3      10       4      12       7      12       5       4      10       8
       4       7       3       6       4       1       3       2       1       1
       7       3      10       4      13       7      10       6       5       8
       3       2       4       3       2       1       1       7       3      10
       4      14       7      10       7       6       3       2       1       2
       1       7       3      10       4      12       7      10       5       4
       5       3       2       1       1       7       3      10       4      10
       7       6       3       2       1       7       3      10       4      12
       7      12       5       4      10       8       4       6       3       5
       3       3       2       1       1       7       3      10       4      13
       7      11       6       5       8       4       3       4       3       2
       1       1       7       3      10       4      12       7      12       5
       4      10       8       4       7       3       6       4       1       3
       2       1       1       7       3      10       4      16       7      12
       9       8       3       2       1       4       2       1       1       7
       3      10       4      13       7      11       6       5       8       4
       3       4       3       2       1       1       7       3      10       4
      13       7      12       6       5      10       5       4       9       5
       4       6       5       4       3       2       1       1       7       3
      10       4      12       7      10       5       4       5       3       2
       1       1       7       3      10       4      13       7      12       6
       5       9       5       4       7       4       3       8       3       6
       5       2       1       2       1       1       7       3       7       4
       7       4       3       7       3      10       4      16       7      15
       9       8       3       2       1       7       5       4       3       2
       1       1       7       3      10       4      12       7       8       5
       4       3       1       1       7       3      10       4      11       7
       7       4       3       2       1       7       3      10       4      13
       7      11       6       5       6       4       3       2       1       1
       7       3      10       4      12       7       8       5       4       3
       1       1       7       3      10       4      10       7       6       3
       2       1       7       3      10       4      12       7      12       5
       4      10       8       4       7       3       6       4       1       3
       2       1       1      10       3      14      11       6       5       8
       5       4       7       4       3       6       3       7       3      10
       4      12       7      12       5       4      10       8       4       7
       3       6       4       1       3       2       1       1       7       3
      10       4      16       7      12       9       8       3       2       1
       4       2       1       1       7       3       7       4       7       4
       3       7       3      10       4      13       7      11       6       5
       8       4       3       4       3       2       1       1       7       3
      10       4      13       7      11       6       5       6       4       3
       2       1       1       7       3      10       4      13       7      11
       6       5       6       4       3       2       1       1       7       3
      10       4      11       7       7       4       3       2       1       7
       3      10       4      10       7       6       3       2       1       7
       3      10       4      13       7      10       6       5       8       3
       2       4       3       2       1       1       7       3      10       4
      12       7      12       5       4      10       8       4       7       3
       6       4       1       3       2       1       1       7       3      10
       4      12       7      10       5       4       5       3       2       1
       1      10       3      14      11       6       5       8       5       4
       7       4       3       6       3       7       3      10       4      14
       7      10       7       6       3       2       1       2       1       7
       3       7       4       7       4       3       7       3      10       4
      13       7      12       6       5      10       5       4       9       5
       4       6       5       4       3       2       1       1       7       3
      10       4      10       7       6       3       2       1       7       3
      10       4      10       7       6       3       2       1       7       3
      10       4      13       7      12       6       5      10       5       4
       9       5       4       6       5       4       3       2       1       1
       7       3      10       4      11       7       7       4       3       2
       1       7       3      10       4      13       7      12       6       5
       9       5       4       7       4       3       8       3       6       5
       2       1       2       1       1       7       3       7       4       7
       4       3       7       3      10       4      12       7      12       5
       4      10       8       4       7       3       6       4       1       3
       2       1       1       7       3      10       4      13       7      12
       6       5       9       5       4       7       4       3       8       3
       6       5       2       1       2       1       1       7       3      10
       4      13       7      11       6       5       6       4       3       2
       1       1       7       3      10       4      16       7      15       9
       8       3       2       1       7       5       4       3       2       1
       1      10       3      14      11       6       5       8       5       4
       7       4       3       6       3       7       3      10       4      13
       7      11       6       5       6       4       3       2       1       1
       7       3       7       4       7       4       3       7       3      10
       4      12       7      10       5       4       5       3       2       1
       1       7       3      10       4      13       7      11       6       5
       6       4       3       2       1       1       7       3      10       4
      13       7      12       6       5      10       5       4       9       5
       4       6       5       4       3       2       1       1       7       3
      10       4      10       7       6       3       2       1       7       3
      10       4      13       7      15       6       5      10       8       7
       3       2       1       3       2       1       1       7       3      10
       4      13       7      12       6       5      10       5       4       9
       5       4       6       5       4       3       2       1       1       7
       3      10       4      13       7      12       6       5       9       5
       4       7       4       3       8       3       6       5       2       1
       2       1       1       7       3      10       4      10       7       6
       3       2       1       7       3      10       4      16       7      12
       9       8       3       2       1       4       2       1       1       7
       3      10       4      10       7       6       3       2       1       7
       3      10       4      13       7      12       6       5       9       5
       4       7       4       3       8       3       6       5       2       1
       2       1       1       7       3      10       4      16       7      12
       9       8       3       2       1       4       2       1       1       7
       3       7       4       7       4       3      10       3      14      11
       6       5       8       5       4       7       4       3       6       3
       7       3      10       4      16       7      12       9       8       3
       2       1       4       2       1       1       7       3      10       4
      11       7       7       4       3       2       1       7       3      10
       4      16       7      12       9       8       3       2       1       4
       2       1       1       7       3      10       4      10       7       6
       3       2       1       7       3      10       4      16       7      15
       9       8       3       2       1       7       5       4       3       2
       1       1       7       3      10       4      12       7       8       5
       4       3       1       1       7       3      10       4      10       7
       6       3       2       1       7       3      10       4      11       7
       7       4       3       2       1       7       3      10       4      13
       7      15       6       5      10       8       7       3       2       1
       3       2       1       1       7       3      10       4      14       7
      10       7       6       3       2       1       2       1       7       3
      10       4      11       7       7       4       3       2       1       7
       3      10       4      12       7      12       5       4      10       8
       4       6       3       5       3       3       2       1       1       7
       3      10       4      13       7      11       6       5       8       4
       3       4       3       2       1       1       7       3      10       4
      12       7      12       5       4      10       8       4       6       3
       5       3       3       2       1       1       7       3      10       4
      12       7      12       5       4      10       8       4       7       3
       6       4       1       3       2       1       1       7       3      10
       4      11       7       7       4       3       2       1       7       3
      10       4      13       7      12       6       5      10       5       4
       9       5       4       6       5       4       3       2       1       1
       7       3       7       4       7       4       3       7       3      10
       4      16       7      12       9       8       3       2       1       4
       2       1       1       7       3      10       4      12       7      12
       5       4      10       8       4       7       3       6       4       1
       3       2       1       1       7       3      10       4      12       7
      12       5       4      10       8       4       7       3       6       4
       1       3       2       1       1       7       3      10       4      12
       7       8       5       4       3       1       1       7       3      10
       4      13       7      11       6       5       6       4       3       2
       1       1       7       3      10       4      11       7       7       4
       3       2       1       7       3      10       4      10       7       6
       3       2       1       7       3      10       4      12       7      10
       5       4       5       3       2       1       1       7       3      10
       4      11       7       7       4       3       2       1       7       3
      10       4      12       7       8       5       4       3       1       1
       7       3      10       4      12       7      10       5       4       5
       3       2       1       1       7       3      10       4      13       7
      15       6       5      10       8       7       3       2       1       3
       2       1       1       7       3      10       4      12       7      10
       5       4       5       3       2       1       1       7       3      10
       4      12       7      11       5       4       8       6       5       3
       3       2       1       1       7       3      10       4      10       7
       6       3       2       1       7       3      10       4      16       7
      12       9       8       3       2       1       4       2       1       1
       7       3      10       4      13       7      15       6       5      10
       8       7       3       2       1       3       2       1       1       7
       3      10       4      10       7       6       3       2       1       7
       3      10       4      16       7      12       9       8       3       2
       1       4       2       1       1       7       3       7       4       7
       4       3       7       3      10       4      12       7      12       5
       4      10       8       4       7       3       6       4       1       3
       2       1       1       7       3       7       4       7       4       3
       7       3      10       4      16       7      15       9       8       3
       2       1       7       5       4       3       2       1       1       7
       3      10       4      13       7      11       6       5       8       4
       3       4       3       2       1       1       7       3      10       4
      13       7      12       6       5      10       5       4       9       5
       4       6       5       4       3       2       1       1       7       3
       7       4       7       4       3       7       3      10       4      12
       7      10       5       4       5       3       2       1       1       7
       3      10       4      13       7      12       6       5      10       5
       4       9       5       4       6       5       4       3       2       1
       1       7       3      10       4      12       7      11       5       4
       8       6       5       3       3       2       1       1       7       3
      10       4      12       7      12       5       4      11       7       4
       7       3       8       7       4       6       3       4       3       2
       1       1       7       3      10       4      16       7      15       9
       8       3       2       1       7       5       4       3       2       1
       1       7       3      10       4      16       7      15       9       8
       3       2       1       7       5       4       3       2       1       1
       7       3      10       4      13       7      12       6       5      10
       5       4       9       5       4       6       5       4       3       2
       1       1       7       3      10       4      12       7      10       5
       4       5       3       2       1       1       7       3      10       4
      11       7       7       4       3       2       1       7       3      10
       4      12       7      12       5       4      11       7       4       7
       3       8       7       4       6       3       4       3       2       1
       1       7       3       7       4       7       4       3       7       3
      10       4      13       7      11       6       5       6       4       3
       2       1       1       7       3      10       4      12       7      10
       5       4       5       3       2       1       1       7       3      10
       4      12       7      12       5       4      11       7       4       7
       3       8       7       4       6       3       4       3       2       1
       1       7       3       7       4       7       4       3       7       3
      10       4      12       7      10       5       4       5       3       2
       1       1       7       3      10       4      13       7      12       6
       5      10       5       4       9       5       4       6       5       4
       3       2       1       1       7       3       7       4       7       4
       3       7       3      10       4      12       7      12       5       4
      10       8       4       7       3       6       4       1       3       2
       1       1       7       3      10       4      16       7      15       9
       8       3       2       1       7       5       4       3       2       1
       1       7       3      10       4      13       7      15       6       5
      10       8       7       3       2       1       3       2       1       1
       7       3      10       4      13       7      10       6       5       8
       3       2       4       3       2       1       1       7       3      10
       4      10       7       6       3       2       1       7       3      10
       4      13       7      12       6       5       9       5       4       7
       4       3       8       3       6       5       2       1       2       1
       1       7       3      10       4      12       7      10       5       4
       5       3       2       1       1       7       3      10       4      13
       7      12       6       5      10       5       4       9       5       4
       6       5       4       3       2       1       1       7       3      10
       4      12       7      10       5       4       5       3       2       1
       1       7       3      10       4      12       7      10       5       4
       5       3       2       1       1       7       3      10       4      10
       7       6       3       2       1       7       3      10       4      10
       7       6       3       2       1       7       3       7       4       7
       4       3       7       3      10       4      16       7      15       9
       8       3       2       1       7       5       4       3       2       1
       1       7       3      10       4      10       7       6       3       2
       1       7       3      10       4      12       7      10       5       4
       5       3       2       1       1       7       3      10       4      13
       7      15       6       5      10       8       7       3       2       1
       3       2       1       1       7       3      10       4      10       7
       6       3       2       1       7       3      10       4      11       7
       7       4       3       2       1       7       3      10       4      12
       7      12       5       4      10       8       4       6       3       5
       3       3       2       1       1      10       3      14      11       6
       5       8       5       4       7       4       3       6       3       7
       3      10       4      13       7      12       6       5      10       5
       4       9       5       4       6       5       4       3       2       1
       1       7       3      10       4      11       7      10       6       5
       8       3       2       4       3       2       1       1       2       1
       1       5       8      13       6      12      12       7       6       2
       1      13       6       9       6       5       1       4       2       1
       1       8      14       6      13      14       8       8       4       3
       2       1      13       6       8       4      11       5       8       4
       8       3       5       4       3       2       1       1       8       2
       1       1      13       6      12      12       7       6       2       1
      13       6       9       6       5       1       4       2       1       1
       8      14       6      13      14       8       8       4       3       2
       1      13       6       8       4      11       5       8       4       8
       3       5       4       3       2       1       1       8       2       1
       1      13       6      12      12       7       6       2       1      13
       6       9       6       5       1       4       2       1       1       8
      14       6      13      14       8       8       4       3       2       1
      13       6       8       4       8       5       8       4       8       3
       5       4       3       2       1       1       1       2       1       1
       1
%FLAG NONBONDED_PARM_INDEX                                                      
%FORMAT(10I8)                                                                   
       1       2       4       7      11      16      22      29      37      46
      56      67      79      92     106     121     137     154       2       3
       5       8      12      17      23      30      38      47      57      68
      80      93     107     122     138     155       4       5       6       9
      13      18      24      31      39      48      58      69      81      94
     108     123     139     156       7       8       9      10      14      19
      25      32      40      49      59      70      82      95     109     124
     140     157      11      12      13      14      15      20      26      33
      41      50      60      71      83      96     110     125     141     158
      16      17      18      19      20      21      27      34      42      51
      61      72      84      97     111     126     142     159      22      23
      24      25      26      27      28      35      43      52      62      73
      85      98     112     127     143     160      29      30      31      32
      33      34      35      36      44      53      63      74      86      99
     113     128     144     161      37      38      39      40      41      42
      43      44      45      54      64      75      87     100     114     129
     145     162      46      47      48      49      50      51      52      53
      54      55      65      76      88     101     115     130     146     163
      56      57      58      59      60      61      62      63      64      65
      66      77      89     102     116     131     147     164      67      68
      69      70      71      72      73      74      75      76      77      78
      90     103     117     132     148     165      79      80      81      82
      83      84      85      86      87      88      89      90      91     104
     118     133     149     166      92      93      94      95      96      97
      98      99     100     101     102     103     104     105     119     134
     150     167     106     107     108     109     110     111     112     113
     114     115     116     117     118     119     120     135     151     168
     121     122     123     124     125     126     127     128     129     130
     131     132     133     134     135     136     152     169     137     138
     139     140     141     142     143     144     145     146     147     148
     149     150     151     152     153     170     154     155     156     157
     158     159     160     161     162     163     164     165     166     167
     168     169     170     171
%FLAG RESIDUE_LABEL                                                             
%FORMAT(20a4)                                                                   
ASP SER VAL ASP TYR ARG LYS LYS GLY TYR VAL THR PRO VAL LYS ASN GLN GLY GLN CYX 
GLY SER CYS TRP ALA PHE SER SER VAL GLY ALA LEU GLU GLY GLN LEU LYS LYS LYS THR 
GLY LYS LEU LEU ASN LEU SER PRO GLN ASN LEU VAL ASP CYX VAL SER GLU ASN ASP GLY 
CYX GLY GLY GLY TYR MET THR ASN ALA PHE GLN TYR VAL GLN LYS ASN ARG GLY ILE ASP 
SER GLU ASP ALA TYR PRO TYR VAL GLY GLN GLU GLU SER CYX MET TYR ASN PRO THR GLY 
LYS ALA ALA LYS CYS ARG GLY TYR ARG GLU ILE PRO GLU GLY ASN GLU LYS ALA LEU LYS 
ARG ALA VAL ALA ARG VAL GLY PRO VAL SER VAL ALA ILE ASP ALA SER LEU THR SER PHE 
GLN PHE TYR SER LYS GLY VAL TYR TYR ASP GLU SER CYX ASN SER ASP ASN LEU ASN HIE 
ALA VAL LEU ALA VAL GLY TYR GLY ILE GLN LYS GLY ASN LYS HIE TRP ILE ILE LYS ASN 
SER TRP GLY GLU ASN TRP GLY ASN LYS GLY TYR ILE LEU MET ALA ARG ASN LYS ASN ASN 
ALA CYX GLY ILE ALA ASN LEU ALA SER PHE PRO LYS MET ROH 4ZB 34V 4ZB 34V 4ZB 04V 
%FLAG RESIDUE_POINTER                                                           
%FORMAT(10I8)                                                                   
       1      15      26      42      54      75      99     121     143     150
     171     187     201     215     231     253     267     284     291     308
     318     325     336     347     371     381     401     412     423     439
     446     456     475     490     497     514     533     555     577     599
     613     620     642     661     680     694     713     724     738     755
     769     788     804     816     826     842     853     868     882     894
     901     911     918     925     932     953     970     984     998    1008
    1028    1045    1066    1082    1099    1121    1135    1159    1166    1185
    1197    1208    1223    1235    1245    1266    1280    1301    1317    1324
    1341    1356    1371    1382    1392    1409    1430    1444    1458    1472
    1479    1501    1511    1521    1543    1554    1578    1585    1606    1630
    1645    1664    1678    1693    1700    1714    1729    1751    1761    1780
    1802    1826    1836    1852    1862    1886    1902    1909    1923    1939
    1950    1966    1976    1995    2007    2017    2028    2047    2061    2072
    2092    2109    2129    2150    2161    2183    2190    2206    2227    2248
    2260    2275    2286    2296    2310    2321    2333    2347    2366    2380
    2397    2407    2423    2442    2452    2468    2475    2496    2503    2522
    2539    2561    2568    2582    2604    2621    2645    2664    2683    2705
    2719    2730    2754    2761    2776    2790    2814    2821    2835    2857
    2864    2885    2904    2923    2940    2950    2974    2988    3010    3024
    3038    3048    3058    3065    3084    3094    3108    3127    3137    3148
    3168    3182    3204    3222    3224    3243    3273    3292    3322    3341
%FLAG BOND_FORCE_CONSTANT                                                       
%FORMAT(5E16.8)                                                                 
  5.70000000E+02  4.90000000E+02  6.56000000E+02  3.40000000E+02  3.17000000E+02
  3.40000000E+02  3.10000000E+02  4.34000000E+02  3.67000000E+02  5.53000000E+02
  3.40000000E+02  3.20000000E+02  3.40000000E+02  3.10000000E+02  3.17000000E+02
  4.34000000E+02  3.37000000E+02  3.40000000E+02  3.10000000E+02  3.10000000E+02
  6.56000000E+02  3.40000000E+02  3.17000000E+02  3.67000000E+02  4.69000000E+02
  4.50000000E+02  4.69000000E+02  3.17000000E+02  3.10000000E+02  4.34000000E+02
  4.81000000E+02  3.40000000E+02  3.37000000E+02  3.40000000E+02  3.10000000E+02
  3.10000000E+02  3.40000000E+02  3.67000000E+02  3.40000000E+02  3.20000000E+02
  3.40000000E+02  3.37000000E+02  3.17000000E+02  3.10000000E+02  2.27000000E+02
  2.74000000E+02  2.37000000E+02  4.69000000E+02  4.69000000E+02  4.47000000E+02
  4.34000000E+02  4.28000000E+02  3.67000000E+02  4.27000000E+02  5.46000000E+02
  3.88000000E+02  3.17000000E+02  3.10000000E+02  2.27000000E+02  3.10000000E+02
  3.67000000E+02  4.77000000E+02  4.88000000E+02  4.10000000E+02  5.18000000E+02
  3.17000000E+02  3.20000000E+02  5.53000000E+02  2.85000000E+02  3.40000000E+02
  3.10000000E+02  2.20000000E+02  3.40000000E+02  6.20000000E+02  2.06000000E+02
  3.37000000E+02  4.34000000E+02  4.90000000E+02  3.40000000E+02
%FLAG BOND_EQUIL_VALUE                                                          
%FORMAT(5E16.8)                                                                 
  1.22900000E+00  1.33500000E+00  1.25000000E+00  1.09000000E+00  1.52200000E+00
  1.09000000E+00  1.52600000E+00  1.01000000E+00  1.47100000E+00  9.60000000E-01
  1.09000000E+00  1.41000000E+00  1.09000000E+00  1.52600000E+00  1.52200000E+00
  1.01000000E+00  1.44900000E+00  1.09000000E+00  1.52600000E+00  1.52600000E+00
  1.25000000E+00  1.09000000E+00  1.52200000E+00  1.08000000E+00  1.40000000E+00
  1.36400000E+00  1.40900000E+00  1.51000000E+00  1.52600000E+00  1.01000000E+00
  1.34000000E+00  1.09000000E+00  1.46300000E+00  1.09000000E+00  1.52600000E+00
  1.52600000E+00  1.09000000E+00  1.47100000E+00  1.09000000E+00  1.41000000E+00
  1.09000000E+00  1.44900000E+00  1.52200000E+00  1.52600000E+00  1.81000000E+00
  1.33600000E+00  1.81000000E+00  1.40400000E+00  1.40000000E+00  1.41900000E+00
  1.01000000E+00  1.38000000E+00  1.08000000E+00  1.38100000E+00  1.35200000E+00
  1.45900000E+00  1.49500000E+00  1.52600000E+00  1.81000000E+00  1.52600000E+00
  1.08000000E+00  1.34300000E+00  1.33500000E+00  1.39400000E+00  1.37100000E+00
  1.50400000E+00  1.43000000E+00  9.60000000E-01  1.46000000E+00  1.09000000E+00
  1.52000000E+00  1.53000000E+00  1.09000000E+00  1.44000000E+00  1.58900000E+00
  1.45000000E+00  1.01000000E+00  1.33500000E+00  1.09000000E+00
%FLAG ANGLE_FORCE_CONSTANT                                                      
%FORMAT(5E16.8)                                                                 
  8.00000000E+01  5.00000000E+01  5.00000000E+01  8.00000000E+01  5.00000000E+01
  3.50000000E+01  6.30000000E+01  7.00000000E+01  5.00000000E+01  5.00000000E+01
  5.00000000E+01  8.00000000E+01  7.00000000E+01  5.00000000E+01  3.50000000E+01
  5.00000000E+01  8.00000000E+01  8.00000000E+01  5.00000000E+01  3.50000000E+01
  6.30000000E+01  5.50000000E+01  5.00000000E+01  5.00000000E+01  5.00000000E+01
  5.00000000E+01  8.00000000E+01  7.00000000E+01  5.00000000E+01  5.00000000E+01
  8.00000000E+01  6.30000000E+01  4.00000000E+01  5.00000000E+01  6.30000000E+01
  5.00000000E+01  5.00000000E+01  5.00000000E+01  4.00000000E+01  8.00000000E+01
  8.00000000E+01  5.00000000E+01  3.50000000E+01  7.00000000E+01  5.00000000E+01
  6.30000000E+01  5.00000000E+01  7.00000000E+01  5.00000000E+01  5.00000000E+01
  6.30000000E+01  6.30000000E+01  6.30000000E+01  5.00000000E+01  6.30000000E+01
  7.00000000E+01  5.00000000E+01  5.00000000E+01  6.30000000E+01  8.00000000E+01
  3.50000000E+01  7.00000000E+01  5.00000000E+01  5.00000000E+01  3.50000000E+01
  5.00000000E+01  5.00000000E+01  5.00000000E+01  3.50000000E+01  5.00000000E+01
  8.00000000E+01  6.30000000E+01  4.00000000E+01  5.00000000E+01  5.00000000E+01
  4.00000000E+01  8.00000000E+01  5.00000000E+01  3.50000000E+01  5.00000000E+01
  5.00000000E+01  8.00000000E+01  3.50000000E+01  5.00000000E+01  5.00000000E+01
  5.00000000E+01  5.00000000E+01  5.50000000E+01  5.00000000E+01  5.00000000E+01
  4.00000000E+01  5.00000000E+01  3.50000000E+01  5.00000000E+01  4.00000000E+01
  5.00000000E+01  8.00000000E+01  3.50000000E+01  5.00000000E+01  8.00000000E+01
  7.00000000E+01  6.30000000E+01  5.00000000E+01  6.30000000E+01  4.00000000E+01
  5.00000000E+01  5.00000000E+01  5.00000000E+01  4.30000000E+01  5.00000000E+01
  5.00000000E+01  6.30000000E+01  6.30000000E+01  5.00000000E+01  6.30000000E+01
  6.30000000E+01  5.00000000E+01  7.00000000E+01  7.00000000E+01  5.00000000E+01
  6.30000000E+01  5.00000000E+01  7.00000000E+01  5.00000000E+01  7.00000000E+01
  6.30000000E+01  6.30000000E+01  5.00000000E+01  7.00000000E+01  7.00000000E+01
  6.30000000E+01  5.00000000E+01  5.00000000E+01  4.00000000E+01  4.00000000E+01
  6.30000000E+01  5.00000000E+01  6.20000000E+01  5.00000000E+01  5.00000000E+01
  5.00000000E+01  5.00000000E+01  4.00000000E+01  4.00000000E+01  5.00000000E+01
  5.00000000E+01  7.00000000E+01  7.00000000E+01  5.00000000E+01  7.00000000E+01
  7.00000000E+01  7.00000000E+01  5.00000000E+01  5.00000000E+01  7.00000000E+01
  7.00000000E+01  6.30000000E+01  6.20000000E+01  5.00000000E+01  5.00000000E+01
  5.00000000E+01  6.30000000E+01  6.00000000E+01  1.00000000E+02  7.00000000E+01
  5.50000000E+01  6.00000000E+01  1.00000000E+02  7.00000000E+01  6.00000000E+01
  4.50000000E+01  6.00000000E+01  4.50000000E+01  5.00000000E+01  6.30000000E+01
  5.00000000E+01  7.00000000E+01  6.30000000E+01  4.50000000E+01  1.23000000E+02
  4.50000000E+01  1.04000000E+02  5.00000000E+01  5.00000000E+01  8.00000000E+01
  3.00000000E+01  5.00000000E+01  5.00000000E+01  8.00000000E+01  8.00000000E+01
  7.00000000E+01  5.00000000E+01  4.00000000E+01
%FLAG ANGLE_EQUIL_VALUE                                                         
%FORMAT(5E16.8)                                                                 
  2.14501057E+00  2.09439600E+00  2.12755727E+00  2.19911580E+00  1.91113635E+00
  1.91113635E+00  1.93906163E+00  2.04203610E+00  1.91113635E+00  1.91113635E+00
  1.91113635E+00  2.10137732E+00  2.03505478E+00  1.91113635E+00  1.91113635E+00
  1.91113635E+00  1.94080696E+00  1.94080696E+00  1.91113635E+00  1.91113635E+00
  1.93906163E+00  1.89368305E+00  1.91113635E+00  1.91113635E+00  1.91113635E+00
  1.91113635E+00  2.10137732E+00  2.03505478E+00  2.06018753E+00  1.91113635E+00
  1.91462701E+00  1.92160833E+00  1.91113635E+00  1.91113635E+00  1.93906163E+00
  1.91113635E+00  1.91113635E+00  1.91113635E+00  1.91113635E+00  1.91462701E+00
  2.19911580E+00  1.91113635E+00  1.91113635E+00  2.04203610E+00  1.91113635E+00
  1.93906163E+00  2.09439600E+00  2.09439600E+00  1.97222290E+00  2.09439600E+00
  2.09439600E+00  2.09439600E+00  2.09439600E+00  1.91113635E+00  1.93906163E+00
  2.09439600E+00  1.91113635E+00  1.91113635E+00  1.98967620E+00  1.91462701E+00
  2.09439600E+00  2.09439600E+00  2.09439600E+00  1.91113635E+00  1.91113635E+00
  2.06647072E+00  2.15024656E+00  1.91113635E+00  1.91113635E+00  1.91113635E+00
  1.94080696E+00  1.93906163E+00  1.91113635E+00  1.91113635E+00  1.91113635E+00
  1.91113635E+00  1.91462701E+00  1.91113635E+00  1.91113635E+00  1.91113635E+00
  1.91113635E+00  1.94080696E+00  1.91113635E+00  2.12755727E+00  1.91113635E+00
  1.91113635E+00  1.91113635E+00  1.89368305E+00  1.91113635E+00  1.91113635E+00
  1.91113635E+00  1.91113635E+00  1.91113635E+00  2.05948940E+00  1.91113635E+00
  1.91113635E+00  1.91462701E+00  2.09439600E+00  1.91113635E+00  2.10137732E+00
  2.03505478E+00  1.93906163E+00  1.91113635E+00  1.93906163E+00  1.91113635E+00
  1.91113635E+00  2.00189351E+00  1.91113635E+00  1.67551680E+00  1.89542838E+00
  2.09439600E+00  2.09439600E+00  2.14151991E+00  2.09439600E+00  2.09439600E+00
  2.02807346E+00  2.14850123E+00  2.31779824E+00  1.82212452E+00  2.09439600E+00
  1.85703112E+00  2.09439600E+00  1.94778828E+00  2.09439600E+00  1.89717371E+00
  1.89891904E+00  2.35445017E+00  1.91113635E+00  2.18166250E+00  2.24449438E+00
  2.01760148E+00  1.91113635E+00  1.91113635E+00  1.91113635E+00  1.91113635E+00
  1.93906163E+00  1.91113635E+00  1.72613137E+00  1.91113635E+00  2.00189351E+00
  1.91113635E+00  1.91113635E+00  1.91113635E+00  1.91113635E+00  2.09439600E+00
  2.09439600E+00  2.09439600E+00  2.09439600E+00  2.09439600E+00  2.09439600E+00
  2.04203610E+00  2.09439600E+00  2.09439600E+00  1.91113635E+00  2.09439600E+00
  2.09439600E+00  1.97396823E+00  1.72613137E+00  2.00189351E+00  1.91113635E+00
  2.06018753E+00  1.92160833E+00  1.91986300E+00  1.95476960E+00  1.87622975E+00
  1.91113635E+00  1.91986300E+00  1.95476960E+00  1.89368305E+00  1.91986300E+00
  1.93731630E+00  1.91986300E+00  1.98094955E+00  1.94778828E+00  1.93906163E+00
  1.91113635E+00  2.00712950E+00  1.96105279E+00  1.93731630E+00  1.98810540E+00
  1.91113635E+00  1.86523417E+00  2.07484830E+00  1.91113635E+00  1.91462701E+00
  2.05948940E+00  2.09439600E+00  2.09439600E+00  2.14501057E+00  2.12406661E+00
  2.01760148E+00  1.91113635E+00  1.91113635E+00
%FLAG DIHEDRAL_FORCE_CONSTANT                                                   
%FORMAT(5E16.8)                                                                 
  2.00000000E+00  2.50000000E+00  0.00000000E+00  1.80000000E+00  8.00000000E-01
  0.00000000E+00  0.00000000E+00  2.70000000E-01  4.20000000E-01  1.55555556E-01
  2.00000000E-01  2.00000000E-01  4.00000000E-01  6.61000000E-01  2.18000000E-01
  4.01000000E-01  1.29000000E-01  1.66666667E-01  2.50000000E-01  0.00000000E+00
  8.00000000E-01  8.00000000E-02  2.11000000E-01  4.44000000E-01  2.67000000E-01
  7.00000000E-03  6.66000000E-01  2.46000000E-01  1.60000000E-01  4.50000000E-01
  1.58000000E+00  5.50000000E-01  4.06000000E-01  2.89000000E-01  1.48000000E-01
  1.12000000E-01  1.60000000E-01  1.50000000E-01  3.37000000E-01  2.16000000E-01
  1.00000000E-03  4.24000000E-01  4.59000000E-01  5.80000000E-02  1.54000000E-01
  7.69000000E-01  3.10000000E-02  2.15400000E+00  6.47000000E-01  8.90000000E-02
  3.62500000E+00  8.83000000E-01  6.50000000E-02  5.50000000E-02  4.69000000E-01
  1.92000000E-01  1.20000000E-02  6.90000000E-02  4.80000000E-02  1.20000000E-02
  2.90000000E-01  7.00000000E-03  2.40000000E+00  2.00000000E-01  2.50000000E-01
  1.80000000E-01  2.00000000E+00  6.97000000E-01  1.19000000E-01  3.15000000E-01
  1.56000000E-01  6.43000000E-01  7.90000000E-02  2.36000000E-01  4.80000000E-02
  6.00000000E-03  2.51000000E-01  1.30000000E-02  6.74000000E-01  6.00000000E-03
  9.50000000E-02  1.04600000E+00  3.03000000E-01  3.30000000E-02  1.07000000E-01
  8.28000000E-01  4.85000000E-01  3.01000000E-01  8.00000000E-03  6.88000000E-01
  2.97000000E-01  5.90000000E-02  4.21000000E-01  3.93000000E-01  1.44000000E-01
  1.45000000E-01  6.09000000E-01  8.45000000E-01  8.50000000E-02  4.20000000E-02
  1.96000000E-01  8.30000000E-02  4.12000000E-01  1.38000000E-01  1.00000000E-01
  1.84000000E-01  7.80000000E-02  6.02000000E-01  3.94000000E-01  3.23000000E-01
  2.78000000E-01  4.69000000E-01  2.10000000E-02  6.40000000E-02  2.69000000E-01
  3.37000000E-01  2.51000000E-01  7.50000000E-02  2.50000000E-01  9.20000000E-02
  6.12000000E-01  2.52000000E-01  3.00000000E-02  1.54000000E-01  4.86000000E-01
  3.30000000E-02  3.00000000E+00  3.50000000E+00  1.52500000E+00  6.52500000E+00
  1.50000000E+00  1.67500000E+00  1.70000000E-02  3.53000000E-01  2.34000000E-01
  7.40000000E-02  3.65000000E-01  4.08000000E-01  8.19000000E-01  9.50000000E-02
  7.90000000E-02  3.13000000E-01  3.10000000E-02  7.06000000E-01  6.20000000E-01
  1.90000000E-01  3.79000000E-01  2.70000000E-02  1.42000000E-01  1.79000000E-01
  9.80000000E-02  2.59000000E-01  7.30000000E-02  3.90000000E-01  1.36700000E+00
  2.22000000E-01  6.08000000E-01  5.60000000E-02  3.33333333E-01  2.47000000E-01
  4.42000000E-01  4.14000000E-01  5.70000000E-02  4.17000000E-01  2.45000000E-01
  1.60000000E-02  2.80000000E-02  1.62000000E-01  7.35000000E-01  1.13000000E-01
  1.15000000E-01  2.02000000E-01  7.70000000E-02  1.07000000E-01  2.24000000E-01
  4.47000000E-01  5.30000000E-02  2.30000000E-01  3.10000000E-01  1.44000000E-01
  9.70000000E-02  2.32500000E+00  5.37500000E+00  1.43000000E-01  2.44000000E-01
  2.19000000E-01  2.50000000E-02  5.00000000E+00  6.90000000E-01  2.04000000E-01
  7.40000000E-01  4.70000000E-02  3.06000000E-01  2.21000000E-01  1.08000000E+00
  1.38000000E+00  9.60000000E-01  1.00000000E-01  5.00000000E-02 -1.00000000E-01
  9.50000000E-01  5.50000000E-01  1.80000000E-01 -1.30000000E+00 -2.70000000E-01
 -1.10000000E+00  2.50000000E-01  1.70000000E-01  1.60000000E-01  1.50000000E-01
  2.70000000E-01  6.00000000E-01  5.00000000E-03 -4.10000000E-01  1.00000000E-02
  4.50000000E-01 -1.00000000E+00  1.00000000E-01 -1.00000000E-01  0.00000000E+00
  2.00000000E-02 -7.25000000E-01  2.00000000E-02  4.00000000E-01 -6.00000000E-01
  4.50000000E-01  3.20000000E-01 -1.20000000E+00  4.00000000E-01  1.00000000E+00
  0.00000000E+00  2.00000000E+00  2.50000000E+00 -2.80000000E+00 -2.70000000E+00
 -1.50000000E+00  1.05000000E+01  1.10000000E+00  1.00000000E+00  1.50000000E+00
%FLAG DIHEDRAL_PERIODICITY                                                      
%FORMAT(5E16.8)                                                                 
  1.00000000E+00  2.00000000E+00  2.00000000E+00  2.00000000E+00  3.00000000E+00
  4.00000000E+00  1.00000000E+00  2.00000000E+00  3.00000000E+00  3.00000000E+00
  1.00000000E+00  2.00000000E+00  3.00000000E+00  1.00000000E+00  2.00000000E+00
  3.00000000E+00  4.00000000E+00  3.00000000E+00  1.00000000E+00  3.00000000E+00
  1.00000000E+00  3.00000000E+00  1.00000000E+00  2.00000000E+00  3.00000000E+00
  4.00000000E+00  1.00000000E+00  2.00000000E+00  4.00000000E+00  1.00000000E+00
  2.00000000E+00  3.00000000E+00  1.00000000E+00  2.00000000E+00  3.00000000E+00
  4.00000000E+00  3.00000000E+00  3.00000000E+00  1.00000000E+00  2.00000000E+00
  4.00000000E+00  1.00000000E+00  2.00000000E+00  3.00000000E+00  4.00000000E+00
  2.00000000E+00  4.00000000E+00  1.00000000E+00  2.00000000E+00  4.00000000E+00
  2.00000000E+00  2.00000000E+00  4.00000000E+00  1.00000000E+00  2.00000000E+00
  3.00000000E+00  4.00000000E+00  2.00000000E+00  4.00000000E+00  1.00000000E+00
  2.00000000E+00  4.00000000E+00  2.00000000E+00  1.00000000E+00  2.00000000E+00
  3.00000000E+00  2.00000000E+00  1.00000000E+00  2.00000000E+00  3.00000000E+00
  4.00000000E+00  1.00000000E+00  2.00000000E+00  3.00000000E+00  4.00000000E+00
  1.00000000E+00  2.00000000E+00  4.00000000E+00  1.00000000E+00  2.00000000E+00
  4.00000000E+00  1.00000000E+00  2.00000000E+00  3.00000000E+00  4.00000000E+00
  1.00000000E+00  2.00000000E+00  3.00000000E+00  4.00000000E+00  1.00000000E+00
  2.00000000E+00  4.00000000E+00  1.00000000E+00  2.00000000E+00  3.00000000E+00
  4.00000000E+00  1.00000000E+00  2.00000000E+00  3.00000000E+00  4.00000000E+00
  1.00000000E+00  2.00000000E+00  3.00000000E+00  4.00000000E+00  1.00000000E+00
  2.00000000E+00  4.00000000E+00  1.00000000E+00  2.00000000E+00  3.00000000E+00
  4.00000000E+00  1.00000000E+00  2.00000000E+00  4.00000000E+00  1.00000000E+00
  2.00000000E+00  3.00000000E+00  4.00000000E+00  3.00000000E+00  1.00000000E+00
  2.00000000E+00  3.00000000E+00  4.00000000E+00  1.00000000E+00  2.00000000E+00
  4.00000000E+00  2.00000000E+00  2.00000000E+00  2.00000000E+00  2.00000000E+00
  2.00000000E+00  2.00000000E+00  1.00000000E+00  2.00000000E+00  3.00000000E+00
  4.00000000E+00  1.00000000E+00  2.00000000E+00  3.00000000E+00  4.00000000E+00
  1.00000000E+00  2.00000000E+00  4.00000000E+00  1.00000000E+00  2.00000000E+00
  4.00000000E+00  1.00000000E+00  2.00000000E+00  3.00000000E+00  4.00000000E+00
  1.00000000E+00  2.00000000E+00  4.00000000E+00  2.00000000E+00  1.00000000E+00
  2.00000000E+00  3.00000000E+00  4.00000000E+00  3.00000000E+00  1.00000000E+00
  2.00000000E+00  3.00000000E+00  4.00000000E+00  1.00000000E+00  2.00000000E+00
  3.00000000E+00  4.00000000E+00  1.00000000E+00  2.00000000E+00  3.00000000E+00
  4.00000000E+00  1.00000000E+00  2.00000000E+00  3.00000000E+00  4.00000000E+00
  1.00000000E+00  2.00000000E+00  4.00000000E+00  1.00000000E+00  2.00000000E+00
  4.00000000E+00  2.00000000E+00  2.00000000E+00  1.00000000E+00  2.00000000E+00
  3.00000000E+00  4.00000000E+00  2.00000000E+00  1.00000000E+00  2.00000000E+00
  3.00000000E+00  4.00000000E+00  1.00000000E+00  2.00000000E+00  1.00000000E+00
  2.00000000E+00  3.00000000E+00  3.00000000E+00  3.00000000E+00  1.00000000E+00
  2.00000000E+00  3.00000000E+00  3.00000000E+00  1.00000000E+00  1.00000000E+00
  1.00000000E+00  2.00000000E+00  3.00000000E+00  3.00000000E+00  3.00000000E+00
  3.00000000E+00  2.00000000E+00  1.00000000E+00  2.00000000E+00  3.00000000E+00
  1.00000000E+00  1.00000000E+00  2.00000000E+00  3.00000000E+00  1.00000000E+00
  1.00000000E+00  2.00000000E+00  3.00000000E+00  2.00000000E+00  1.00000000E+00
  2.00000000E+00  3.00000000E+00  1.00000000E+00  1.00000000E+00  1.00000000E+00
  3.00000000E+00  1.00000000E+00  2.00000000E+00  2.00000000E+00  2.00000000E+00
  1.00000000E+00  2.00000000E+00  2.00000000E+00  2.00000000E+00  2.00000000E+00
%FLAG DIHEDRAL_PHASE                                                            
%FORMAT(5E16.8)                                                                 
  0.00000000E+00  3.14159400E+00  0.00000000E+00  0.00000000E+00  0.00000000E+00
  0.00000000E+00  0.00000000E+00  0.00000000E+00  0.00000000E+00  0.00000000E+00
  0.00000000E+00  0.00000000E+00  0.00000000E+00  3.14159400E+00  3.14159400E+00
  0.00000000E+00  0.00000000E+00  0.00000000E+00  0.00000000E+00  0.00000000E+00
  0.00000000E+00  3.14159400E+00  0.00000000E+00  0.00000000E+00  0.00000000E+00
  0.00000000E+00  0.00000000E+00  3.14159400E+00  0.00000000E+00  3.14159400E+00
  3.14159400E+00  3.14159400E+00  3.14159400E+00  3.14159400E+00  0.00000000E+00
  0.00000000E+00  0.00000000E+00  0.00000000E+00  0.00000000E+00  3.14159400E+00
  3.14159400E+00  0.00000000E+00  3.14159400E+00  0.00000000E+00  0.00000000E+00
  3.14159400E+00  3.14159400E+00  3.14159400E+00  3.14159400E+00  0.00000000E+00
  3.14159400E+00  3.14159400E+00  0.00000000E+00  0.00000000E+00  3.14159400E+00
  0.00000000E+00  3.14159400E+00  3.14159400E+00  3.14159400E+00  3.14159400E+00
  3.14159400E+00  3.14159400E+00  3.14159400E+00  3.14159400E+00  3.14159400E+00
  0.00000000E+00  0.00000000E+00  3.14159400E+00  3.14159400E+00  0.00000000E+00
  0.00000000E+00  0.00000000E+00  3.14159400E+00  0.00000000E+00  0.00000000E+00
  3.14159400E+00  0.00000000E+00  0.00000000E+00  0.00000000E+00  0.00000000E+00
  0.00000000E+00  0.00000000E+00  3.14159400E+00  0.00000000E+00  0.00000000E+00
  3.14159400E+00  3.14159400E+00  3.14159400E+00  0.00000000E+00  3.14159400E+00
  3.14159400E+00  0.00000000E+00  3.14159400E+00  3.14159400E+00  0.00000000E+00
  0.00000000E+00  3.14159400E+00  3.14159400E+00  3.14159400E+00  0.00000000E+00
  3.14159400E+00  0.00000000E+00  3.14159400E+00  0.00000000E+00  3.14159400E+00
  3.14159400E+00  0.00000000E+00  0.00000000E+00  3.14159400E+00  0.00000000E+00
  0.00000000E+00  0.00000000E+00  3.14159400E+00  0.00000000E+00  3.14159400E+00
  3.14159400E+00  0.00000000E+00  0.00000000E+00  0.00000000E+00  0.00000000E+00
  0.00000000E+00  0.00000000E+00  0.00000000E+00  0.00000000E+00  3.14159400E+00
  0.00000000E+00  3.14159400E+00  3.14159400E+00  3.14159400E+00  3.14159400E+00
  3.14159400E+00  3.14159400E+00  3.14159400E+00  3.14159400E+00  0.00000000E+00
  0.00000000E+00  0.00000000E+00  0.00000000E+00  0.00000000E+00  3.14159400E+00
  0.00000000E+00  3.14159400E+00  0.00000000E+00  0.00000000E+00  3.14159400E+00
  0.00000000E+00  0.00000000E+00  3.14159400E+00  0.00000000E+00  0.00000000E+00
  0.00000000E+00  3.14159400E+00  0.00000000E+00  3.14159400E+00  3.14159400E+00
  3.14159400E+00  3.14159400E+00  3.14159400E+00  0.00000000E+00  3.14159400E+00
  0.00000000E+00  0.00000000E+00  0.00000000E+00  0.00000000E+00  0.00000000E+00
  0.00000000E+00  0.00000000E+00  0.00000000E+00  3.14159400E+00  0.00000000E+00
  0.00000000E+00  0.00000000E+00  3.14159400E+00  0.00000000E+00  0.00000000E+00
  0.00000000E+00  0.00000000E+00  0.00000000E+00  0.00000000E+00  3.14159400E+00
  3.14159400E+00  3.14159400E+00  3.14159400E+00  3.14159400E+00  3.14159400E+00
  0.00000000E+00  0.00000000E+00  3.14159400E+00  0.00000000E+00  0.00000000E+00
  0.00000000E+00  3.14159400E+00  3.14159400E+00  3.14159400E+00  0.00000000E+00
  0.00000000E+00  0.00000000E+00  0.00000000E+00  0.00000000E+00  0.00000000E+00
  0.00000000E+00  0.00000000E+00  0.00000000E+00  0.00000000E+00  0.00000000E+00
  0.00000000E+00  0.00000000E+00  0.00000000E+00  0.00000000E+00  0.00000000E+00
  0.00000000E+00  0.00000000E+00  0.00000000E+00  0.00000000E+00  0.00000000E+00
  0.00000000E+00  0.00000000E+00  0.00000000E+00  0.00000000E+00  0.00000000E+00
  0.00000000E+00  0.00000000E+00  0.00000000E+00  0.00000000E+00  0.00000000E+00
  0.00000000E+00  0.00000000E+00  0.00000000E+00  0.00000000E+00  0.00000000E+00
  0.00000000E+00  0.00000000E+00  3.14159400E+00  0.00000000E+00  0.00000000E+00
  0.00000000E+00  3.14159400E+00  3.14159400E+00  3.14159400E+00  3.14159400E+00
%FLAG SCEE_SCALE_FACTOR                                                         
%FORMAT(5E16.8)                                                                 
  1.20000000E+00  1.20000000E+00  1.20000000E+00  1.20000000E+00  1.20000000E+00
  1.20000000E+00  1.20000000E+00  1.20000000E+00  1.20000000E+00  1.20000000E+00
  1.20000000E+00  1.20000000E+00  1.20000000E+00  1.20000000E+00  1.20000000E+00
  1.20000000E+00  1.20000000E+00  1.20000000E+00  1.20000000E+00  1.20000000E+00
  1.20000000E+00  1.20000000E+00  1.20000000E+00  1.20000000E+00  1.20000000E+00
  1.20000000E+00  1.20000000E+00  1.20000000E+00  1.20000000E+00  1.20000000E+00
  1.20000000E+00  1.20000000E+00  1.20000000E+00  1.20000000E+00  1.20000000E+00
  1.20000000E+00  1.20000000E+00  1.20000000E+00  1.20000000E+00  1.20000000E+00
  1.20000000E+00  1.20000000E+00  1.20000000E+00  1.20000000E+00  1.20000000E+00
  1.20000000E+00  1.20000000E+00  1.20000000E+00  1.20000000E+00  1.20000000E+00
  1.20000000E+00  1.20000000E+00  1.20000000E+00  1.20000000E+00  1.20000000E+00
  1.20000000E+00  1.20000000E+00  1.20000000E+00  1.20000000E+00  1.20000000E+00
  1.20000000E+00  1.20000000E+00  1.20000000E+00  1.20000000E+00  1.20000000E+00
  1.20000000E+00  1.20000000E+00  1.20000000E+00  1.20000000E+00  1.20000000E+00
  1.20000000E+00  1.20000000E+00  1.20000000E+00  1.20000000E+00  1.20000000E+00
  1.20000000E+00  1.20000000E+00  1.20000000E+00  1.20000000E+00  1.20000000E+00
  1.20000000E+00  1.20000000E+00  1.20000000E+00  1.20000000E+00  1.20000000E+00
  1.20000000E+00  1.20000000E+00  1.20000000E+00  1.20000000E+00  1.20000000E+00
  1.20000000E+00  1.20000000E+00  1.20000000E+00  1.20000000E+00  1.20000000E+00
  1.20000000E+00  1.20000000E+00  1.20000000E+00  1.20000000E+00  1.20000000E+00
  1.20000000E+00  1.20000000E+00  1.20000000E+00  1.20000000E+00  1.20000000E+00
  1.20000000E+00  1.20000000E+00  1.20000000E+00  1.20000000E+00  1.20000000E+00
  1.20000000E+00  1.20000000E+00  1.20000000E+00  1.20000000E+00  1.20000000E+00
  1.20000000E+00  1.20000000E+00  1.20000000E+00  1.20000000E+00  1.20000000E+00
  1.20000000E+00  1.20000000E+00  1.20000000E+00  1.20000000E+00  1.20000000E+00
  1.20000000E+00  1.20000000E+00  1.20000000E+00  1.20000000E+00  1.20000000E+00
  1.20000000E+00  1.20000000E+00  1.20000000E+00  1.20000000E+00  1.20000000E+00
  1.20000000E+00  1.20000000E+00  1.20000000E+00  1.20000000E+00  1.20000000E+00
  1.20000000E+00  1.20000000E+00  1.20000000E+00  1.20000000E+00  1.20000000E+00
  1.20000000E+00  1.20000000E+00  1.20000000E+00  1.20000000E+00  1.20000000E+00
  1.20000000E+00  1.20000000E+00  1.20000000E+00  1.20000000E+00  1.20000000E+00
  1.20000000E+00  1.20000000E+00  1.20000000E+00  1.20000000E+00  1.20000000E+00
  1.20000000E+00  1.20000000E+00  1.20000000E+00  1.20000000E+00  1.20000000E+00
  1.20000000E+00  1.20000000E+00  1.20000000E+00  1.20000000E+00  1.20000000E+00
  1.20000000E+00  1.20000000E+00  1.20000000E+00  1.20000000E+00  1.20000000E+00
  1.20000000E+00  1.20000000E+00  1.20000000E+00  1.20000000E+00  1.20000000E+00
  1.20000000E+00  1.20000000E+00  1.20000000E+00  1.20000000E+00  1.20000000E+00
  1.20000000E+00  1.20000000E+00  1.20000000E+00  1.20000000E+00  1.20000000E+00
  1.20000000E+00  1.20000000E+00  1.20000000E+00  1.20000000E+00  1.00000000E+00
  1.00000000E+00  1.00000000E+00  1.00000000E+00  1.00000000E+00  1.00000000E+00
  1.00000000E+00  1.00000000E+00  1.00000000E+00  1.00000000E+00  1.00000000E+00
  1.00000000E+00  1.00000000E+00  1.00000000E+00  1.00000000E+00  1.00000000E+00
  1.00000000E+00  1.00000000E+00  1.00000000E+00  1.00000000E+00  1.00000000E+00
  1.00000000E+00  1.00000000E+00  1.00000000E+00  1.00000000E+00  1.00000000E+00
  1.00000000E+00  1.00000000E+00  1.00000000E+00  1.00000000E+00  1.00000000E+00
  1.00000000E+00  1.00000000E+00  1.00000000E+00  1.00000000E+00  1.00000000E+00
  1.00000000E+00  1.20000000E+00  1.20000000E+00  1.00000000E+00  1.00000000E+00
  1.00000000E+00  0.00000000E+00  0.00000000E+00  0.00000000E+00  0.00000000E+00
%FLAG SCNB_SCALE_FACTOR                                                         
%FORMAT(5E16.8)                                                                 
  2.00000000E+00  2.00000000E+00  2.00000000E+00  2.00000000E+00  2.00000000E+00
  2.00000000E+00  2.00000000E+00  2.00000000E+00  2.00000000E+00  2.00000000E+00
  2.00000000E+00  2.00000000E+00  2.00000000E+00  2.00000000E+00  2.00000000E+00
  2.00000000E+00  2.00000000E+00  2.00000000E+00  2.00000000E+00  2.00000000E+00
  2.00000000E+00  2.00000000E+00  2.00000000E+00  2.00000000E+00  2.00000000E+00
  2.00000000E+00  2.00000000E+00  2.00000000E+00  2.00000000E+00  2.00000000E+00
  2.00000000E+00  2.00000000E+00  2.00000000E+00  2.00000000E+00  2.00000000E+00
  2.00000000E+00  2.00000000E+00  2.00000000E+00  2.00000000E+00  2.00000000E+00
  2.00000000E+00  2.00000000E+00  2.00000000E+00  2.00000000E+00  2.00000000E+00
  2.00000000E+00  2.00000000E+00  2.00000000E+00  2.00000000E+00  2.00000000E+00
  2.00000000E+00  2.00000000E+00  2.00000000E+00  2.00000000E+00  2.00000000E+00
  2.00000000E+00  2.00000000E+00  2.00000000E+00  2.00000000E+00  2.00000000E+00
  2.00000000E+00  2.00000000E+00  2.00000000E+00  2.00000000E+00  2.00000000E+00
  2.00000000E+00  2.00000000E+00  2.00000000E+00  2.00000000E+00  2.00000000E+00
  2.00000000E+00  2.00000000E+00  2.00000000E+00  2.00000000E+00  2.00000000E+00
  2.00000000E+00  2.00000000E+00  2.00000000E+00  2.00000000E+00  2.00000000E+00
  2.00000000E+00  2.00000000E+00  2.00000000E+00  2.00000000E+00  2.00000000E+00
  2.00000000E+00  2.00000000E+00  2.00000000E+00  2.00000000E+00  2.00000000E+00
  2.00000000E+00  2.00000000E+00  2.00000000E+00  2.00000000E+00  2.00000000E+00
  2.00000000E+00  2.00000000E+00  2.00000000E+00  2.00000000E+00  2.00000000E+00
  2.00000000E+00  2.00000000E+00  2.00000000E+00  2.00000000E+00  2.00000000E+00
  2.00000000E+00  2.00000000E+00  2.00000000E+00  2.00000000E+00  2.00000000E+00
  2.00000000E+00  2.00000000E+00  2.00000000E+00  2.00000000E+00  2.00000000E+00
  2.00000000E+00  2.00000000E+00  2.00000000E+00  2.00000000E+00  2.00000000E+00
  2.00000000E+00  2.00000000E+00  2.00000000E+00  2.00000000E+00  2.00000000E+00
  2.00000000E+00  2.00000000E+00  2.00000000E+00  2.00000000E+00  2.00000000E+00
  2.00000000E+00  2.00000000E+00  2.00000000E+00  2.00000000E+00  2.00000000E+00
  2.00000000E+00  2.00000000E+00  2.00000000E+00  2.00000000E+00  2.00000000E+00
  2.00000000E+00  2.00000000E+00  2.00000000E+00  2.00000000E+00  2.00000000E+00
  2.00000000E+00  2.00000000E+00  2.00000000E+00  2.00000000E+00  2.00000000E+00
  2.00000000E+00  2.00000000E+00  2.00000000E+00  2.00000000E+00  2.00000000E+00
  2.00000000E+00  2.00000000E+00  2.00000000E+00  2.00000000E+00  2.00000000E+00
  2.00000000E+00  2.00000000E+00  2.00000000E+00  2.00000000E+00  2.00000000E+00
  2.00000000E+00  2.00000000E+00  2.00000000E+00  2.00000000E+00  2.00000000E+00
  2.00000000E+00  2.00000000E+00  2.00000000E+00  2.00000000E+00  2.00000000E+00
  2.00000000E+00  2.00000000E+00  2.00000000E+00  2.00000000E+00  2.00000000E+00
  2.00000000E+00  2.00000000E+00  2.00000000E+00  2.00000000E+00  2.00000000E+00
  2.00000000E+00  2.00000000E+00  2.00000000E+00  2.00000000E+00  2.00000000E+00
  2.00000000E+00  2.00000000E+00  2.00000000E+00  2.00000000E+00  1.00000000E+00
  1.00000000E+00  1.00000000E+00  1.00000000E+00  1.00000000E+00  1.00000000E+00
  1.00000000E+00  1.00000000E+00  1.00000000E+00  1.00000000E+00  1.00000000E+00
  1.00000000E+00  1.00000000E+00  1.00000000E+00  1.00000000E+00  1.00000000E+00
  1.00000000E+00  1.00000000E+00  1.00000000E+00  1.00000000E+00  1.00000000E+00
  1.00000000E+00  1.00000000E+00  1.00000000E+00  1.00000000E+00  1.00000000E+00
  1.00000000E+00  1.00000000E+00  1.00000000E+00  1.00000000E+00  1.00000000E+00
  1.00000000E+00  1.00000000E+00  1.00000000E+00  1.00000000E+00  1.00000000E+00
  1.00000000E+00  2.00000000E+00  2.00000000E+00  1.00000000E+00  1.00000000E+00
  1.00000000E+00  0.00000000E+00  0.00000000E+00  0.00000000E+00  0.00000000E+00
%FLAG SOLTY                                                                     
%FORMAT(5E16.8)                                                                 
  0.00000000E+00  0.00000000E+00  0.00000000E+00  0.00000000E+00  0.00000000E+00
  0.00000000E+00  0.00000000E+00  0.00000000E+00  0.00000000E+00  0.00000000E+00
  0.00000000E+00  0.00000000E+00  0.00000000E+00  0.00000000E+00  0.00000000E+00
  0.00000000E+00  0.00000000E+00  0.00000000E+00  0.00000000E+00  0.00000000E+00
  0.00000000E+00  0.00000000E+00  0.00000000E+00  0.00000000E+00  0.00000000E+00
  0.00000000E+00  0.00000000E+00  0.00000000E+00  0.00000000E+00  0.00000000E+00
  0.00000000E+00  0.00000000E+00  0.00000000E+00  0.00000000E+00  0.00000000E+00
  0.00000000E+00  0.00000000E+00  0.00000000E+00  0.00000000E+00  0.00000000E+00
%FLAG LENNARD_JONES_ACOEF                                                       
%FORMAT(5E16.8)                                                                 
  9.44293233E+05  2.12601181E+03  1.39982777E-01  9.95480466E+05  2.56678134E+03
  1.04308023E+06  2.01791425E+04  9.14716912E+00  2.27401052E+04  2.01823541E+02
  8.96776989E+04  1.07193646E+02  9.71708117E+04  1.41077189E+03  7.51607703E+03
  8.82619071E+05  2.27577561E+03  9.24822270E+05  2.01619733E+04  8.61541883E+04
  8.19971662E+05  6.06829342E+05  1.02595236E+03  6.47841731E+05  1.12780457E+04
  5.44261042E+04  5.74393458E+05  3.79876399E+05  6.20665997E+04  5.94667300E+01
  6.78771368E+04  8.79040886E+02  4.98586848E+03  6.01816484E+04  3.69471530E+04
  3.25969625E+03  7.44975864E+05  1.40467023E+03  7.91544157E+05  1.45985502E+04
  6.82786631E+04  7.01803794E+05  4.71003287E+05  4.66922514E+04  5.81803229E+05
  0.00000000E+00  0.00000000E+00  0.00000000E+00  0.00000000E+00  0.00000000E+00
  0.00000000E+00  0.00000000E+00  0.00000000E+00  0.00000000E+00  0.00000000E+00
  1.02342953E+03  3.93243948E-02  1.25714813E+03  3.52687135E+00  4.74596173E+01
  1.11462048E+03  4.75827079E+02  2.55395140E+01  6.60854072E+02  0.00000000E+00
  1.00000000E-02  7.91627154E+04  8.90987508E+01  8.59947003E+04  1.21014911E+03
  6.55825601E+03  7.62451550E+04  4.77908183E+04  4.33325458E+03  6.00750218E+04
  0.00000000E+00  3.91254064E+01  5.71629601E+03  2.01562190E+06  5.97860700E+03
  2.09861767E+06  4.93469320E+04  2.02461849E+05  1.86068943E+06  1.32911052E+06
  1.42791446E+05  1.61587928E+06  0.00000000E+00  2.98023224E+03  1.79647996E+05
  4.19430400E+06  6.58473870E+04  6.63368273E+01  7.18621074E+04  9.55000044E+02
  5.34045360E+03  6.37148278E+04  3.93690817E+04  3.50301067E+03  4.96707306E+04
  0.00000000E+00  2.86890898E+01  4.64559155E+03  1.50848032E+05  3.76169105E+03
  5.46147253E+04  4.90239937E+01  5.98885646E+04  7.50063100E+02  4.33325458E+03
  5.30987710E+04  3.23283631E+04  2.82099197E+03  4.09427581E+04  0.00000000E+00
  2.08640352E+01  3.76169105E+03  1.26338489E+05  3.03448006E+03  2.43828624E+03
  3.37529073E+02  1.49138681E-03  4.41079188E+02  5.05627494E-01  1.15316498E+01
  3.91072368E+02  1.37147154E+02  5.53902818E+00  2.00637392E+02  0.00000000E+00
  2.39738127E-04  9.22067870E+00  1.11327588E+03  6.38673337E+00  4.37280025E+00
  5.03316480E-07  4.24594555E+04  3.20009193E+01  4.68930885E+04  5.37190941E+02
  3.25969625E+03  4.15766412E+04  2.47595516E+04  2.09814978E+03  3.15360051E+04
  0.00000000E+00  1.32875361E+01  2.82099197E+03  9.96589437E+04  2.26273716E+03
  1.80748014E+03  2.53654211E+00  1.32801250E+03  5.89818288E+05  1.03954408E+03
  6.28541240E+05  1.11851919E+04  5.33379252E+04  5.57281136E+05  3.70622491E+05
  3.63097246E+04  4.58874091E+05  0.00000000E+00  4.84774927E+02  4.68711055E+04
  1.28707992E+06  3.86654993E+04  3.17965283E+04  1.42536451E+02  2.44050579E+04
  3.61397723E+05
%FLAG LENNARD_JONES_BCOEF                                                       
%FORMAT(5E16.8)                                                                 
  8.01323529E+02  2.09604198E+01  9.37598976E-02  7.36907417E+02  2.06278363E+01
  6.75612247E+02  6.45756063E+01  7.57919667E-01  6.13981767E+01  3.56012899E+00
  1.36131731E+02  2.59456373E+00  1.26919150E+02  9.41257003E+00  2.17257828E+01
  6.53361429E+02  1.82891803E+01  5.99015525E+02  5.44372326E+01  1.12529845E+02
  5.31102864E+02  6.77220874E+02  1.53505284E+01  6.26720080E+02  5.08951803E+01
  1.11805549E+02  5.55666448E+02  5.64885984E+02  1.13252061E+02  1.93248820E+00
  1.06076943E+02  7.42992380E+00  1.76949863E+01  9.40505980E+01  9.21192136E+01
  1.43076527E+01  7.50714425E+02  1.79702257E+01  6.93079947E+02  5.79323581E+01
  1.25287818E+02  6.14502845E+02  6.29300710E+02  1.03606917E+02  6.99746810E+02
  0.00000000E+00  0.00000000E+00  0.00000000E+00  0.00000000E+00  0.00000000E+00
  0.00000000E+00  0.00000000E+00  0.00000000E+00  0.00000000E+00  0.00000000E+00
  1.29918560E+01  4.43951914E-02  1.28966690E+01  4.20435828E-01  1.54229349E+00
  1.14345247E+01  9.33919398E+00  1.13138710E+00  1.10114425E+01  0.00000000E+00
  2.00000000E-02  1.26451907E+02  2.33864085E+00  1.18043746E+02  8.61880722E+00
  2.00642027E+01  1.04660679E+02  1.03580945E+02  1.63092814E+01  1.16187983E+02
  0.00000000E+00  1.38446583E+00  1.85196588E+01  1.28923404E+03  3.87070358E+01
  1.17824605E+03  1.11203892E+02  2.25248294E+02  1.04466382E+03  1.10369829E+03
  1.89165096E+02  1.21753341E+03  0.00000000E+00  2.44140625E+01  2.09772716E+02
  2.04800000E+03  1.15327881E+02  2.01792524E+00  1.07908863E+02  7.65648470E+00
  1.81057616E+01  9.56748258E+01  9.40124296E+01  1.46638650E+01  1.05648788E+02
  0.00000000E+00  1.18552631E+00  1.66953734E+01  1.92224012E+02  1.50233639E+01
  1.05031585E+02  1.73473071E+00  9.85097219E+01  6.78541827E+00  1.63092814E+01
  8.73413012E+01  8.51921330E+01  1.31591746E+01  9.59185913E+01  0.00000000E+00
  1.01100188E+00  1.50233639E+01  1.75916126E+02  1.34932874E+01  1.20953369E+01
  9.81924582E+00  1.13783784E-02  1.00536306E+01  2.09507977E-01  1.00053191E+00
  8.91381236E+00  6.59870227E+00  6.93429015E-01  7.98505074E+00  0.00000000E+00
  4.07548091E-03  8.84534077E-01  1.96379754E+01  7.36160511E-01  6.09134144E-01
  2.45760000E-04  9.36708259E+01  1.41762397E+00  8.81685417E+01  5.80823477E+00
  1.43076527E+01  7.81725398E+01  7.54103785E+01  1.14788417E+01  8.51470647E+01
  0.00000000E+00  8.16069482E-01  1.31591746E+01  1.58033097E+02  1.17854122E+01
  1.05333009E+01  4.69252138E-01  9.13231543E+00  6.33305958E+02  1.46567808E+01
  5.85549272E+02  4.80771660E+01  1.04986921E+02  5.19163331E+02  5.29252520E+02
  8.66220817E+01  5.89183300E+02  0.00000000E+00  8.94153953E+00  9.73010751E+01
  1.03022002E+03  8.83744760E+01  8.01410250E+01  6.38095248E+00  7.10161395E+01
  4.95732238E+02
%FLAG BONDS_INC_HYDROGEN                                                        
%FORMAT(10I8)                                                                   
      18      21       4      18      24       4      12      15       6       0
       3       8       0       6       8       0       9       8      63      66
      10      54      57      11      54      60      11      48      51      13
      42      45      16     105     108       4     105     111       4     105
     114       4      93      96       4      93      99       4      93     102
       4      87      90      18      81      84      13      75      78      16
     135     138      22     135     141      22     129     132      13     123
     126      16     210     213      24     204     207      24     198     201
      10     189     192      24     183     186      24     171     174       4
     171     177       4     165     168      13     159     162      16     279
     282      30     279     285      30     270     273      30     270     276
      30     261     264      30     252     255      32     252     258      32
     243     246      34     243     249      34     234     237      34     234
     240      34     228     231      13     222     225      16     342     345
       8     342     348       8     342     351       8     333     336      37
     333     339      37     324     327      34     324     330      34     315
     318      34     315     321      34     306     309      34     306     312
      34     300     303      13     294     297      16     408     411       8
     408     414       8     408     417       8     399     402      37     399
     405      37     390     393      34     390     396      34     381     384
      34     381     387      34     372     375      34     372     378      34
     366     369      13     360     363      16     432     435      13     432
     438      13     426     429      16     498     501      24     492     495
      24     486     489      10     477     480      24     471     474      24
     459     462       4     459     465       4     453     456      13     447
     450      16     540     543       4     540     546       4     540     549
       4     528     531       4     528     534       4     528     537       4
     522     525      18     516     519      13     510     513      16     588
     591      10     576     579       4     576     582       4     576     585
       4     570     573      39     564     567      13     558     561      16
     630     633      13     621     624       4     621     627       4     612
     615       4     612     618       4     603     606      41     603     609
      41     672     675       4     672     678       4     672     681       4
     660     663       4     660     666       4     660     669       4     654
     657      18     648     651      13     642     645      16     738     741
       8     738     744       8     738     747       8     729     732      37
     729     735      37     720     723      34     720     726      34     711
     714      34     711     717      34     702     705      34     702     708
      34     696     699      13     690     693      16     783     786      16
     783     789      16     768     771      22     768     774      22     762
     765      13     756     759      16     834     837      16     834     840
      16     819     822      22     819     825      22     810     813      22
     810     816      22     804     807      13     798     801      16     855
     858      13     855     861      13     849     852      16     906     909
      16     906     912      16     891     894      22     891     897      22
     882     885      22     882     888      22     876     879      13     870
     873      16     933     936      11     933     939      11     927     930
      13     921     924      16     957     960      13     957     963      13
     951     954      16     993     996      10     984     987      11     984
     990      11     978     981      13     972     975      16    1026    1029
      46    1017    1020      11    1017    1023      11    1011    1014      13
    1005    1008      16    1095    1098      24    1089    1092      24    1083
    1086      24    1077    1080      24    1068    1071      51    1062    1065
      53    1050    1053       4    1050    1056       4    1044    1047      13
    1038    1041      16    1122    1125       4    1122    1128       4    1122
    1131       4    1116    1119      13    1110    1113      16    1188    1191
      24    1182    1185      24    1176    1179      24    1170    1173      24
    1164    1167      24    1152    1155       4    1152    1158       4    1146
    1149      13    1140    1143      16    1221    1224      10    1212    1215
      11    1212    1218      11    1206    1209      13    1200    1203      16
    1254    1257      10    1245    1248      11    1245    1251      11    1239
    1242      13    1233    1236      16    1296    1299       4    1296    1302
       4    1296    1305       4    1284    1287       4    1284    1290       4
    1284    1293       4    1278    1281      18    1272    1275      13    1266
    1269      16    1320    1323      13    1320    1326      13    1314    1317
      16    1347    1350       4    1347    1353       4    1347    1356       4
    1341    1344      13    1335    1338      16    1404    1407       4    1404
    1410       4    1404    1413       4    1392    1395       4    1392    1398
       4    1392    1401       4    1386    1389      18    1377    1380      22
    1377    1383      22    1371    1374      13    1365    1368      16    1443
    1446      22    1443    1449      22    1434    1437      22    1434    1440
      22    1428    1431      13    1422    1425      16    1473    1476      13
    1473    1479      13    1467    1470      16    1524    1527      16    1524
    1530      16    1509    1512      22    1509    1515      22    1500    1503
      22    1500    1506      22    1494    1497      13    1488    1491      16
    1578    1581       4    1578    1584       4    1578    1587       4    1566
    1569       4    1566    1572       4    1566    1575       4    1560    1563
      18    1551    1554      22    1551    1557      22    1545    1548      13
    1539    1542      16    1644    1647       8    1644    1650       8    1644
    1653       8    1635    1638      37    1635    1641      37    1626    1629
      34    1626    1632      34    1617    1620      34    1617    1623      34
    1608    1611      34    1608    1614      34    1602    1605      13    1596
    1599      16    1710    1713       8    1710    1716       8    1710    1719
       8    1701    1704      37    1701    1707      37    1692    1695      34
    1692    1698      34    1683    1686      34    1683    1689      34    1674
    1677      34    1674    1680      34    1668    1671      13    1662    1665
      16    1776    1779       8    1776    1782       8    1776    1785       8
    1767    1770      37    1767    1773      37    1758    1761      34    1758
    1764      34    1749    1752      34    1749    1755      34    1740    1743
      34    1740    1746      34    1734    1737      13    1728    1731      16
    1824    1827      10    1812    1815       4    1812    1818       4    1812
    1821       4    1806    1809      39    1800    1803      13    1794    1797
      16    1842    1845      13    1842    1848      13    1836    1839      16
    1905    1908       8    1905    1911       8    1905    1914       8    1896
    1899      37    1896    1902      37    1887    1890      34    1887    1893
      34    1878    1881      34    1878    1884      34    1869    1872      34
    1869    1875      34    1863    1866      13    1857    1860      16    1962
    1965       4    1962    1968       4    1962    1971       4    1950    1953
       4    1950    1956       4    1950    1959       4    1944    1947      18
    1935    1938      22    1935    1941      22    1929    1932      13    1923
    1926      16    2019    2022       4    2019    2025       4    2019    2028
       4    2007    2010       4    2007    2013       4    2007    2016       4
    2001    2004      18    1992    1995      22    1992    1998      22    1986
    1989      13    1980    1983      16    2064    2067      16    2064    2070
      16    2049    2052      22    2049    2055      22    2043    2046      13
    2037    2040      16    2118    2121       4    2118    2124       4    2118
    2127       4    2106    2109       4    2106    2112       4    2106    2115
       4    2100    2103      18    2091    2094      22    2091    2097      22
    2085    2088      13    2079    2082      16    2157    2160      10    2148
    2151      11    2148    2154      11    2142    2145      13    2136    2139
      16    2199    2202      13    2190    2193       4    2190    2196       4
    2181    2184       4    2181    2187       4    2172    2175      41    2172
    2178      41    2247    2250      16    2247    2253      16    2232    2235
      22    2232    2238      22    2223    2226      22    2223    2229      22
    2217    2220      13    2211    2214      16    2289    2292      16    2289
    2295      16    2274    2277      22    2274    2280      22    2268    2271
      13    2262    2265      16    2343    2346       4    2343    2349       4
    2343    2352       4    2331    2334       4    2331    2337       4    2331
    2340       4    2325    2328      18    2316    2319      22    2316    2322
      22    2310    2313      13    2304    2307      16    2391    2394       4
    2391    2397       4    2391    2400       4    2379    2382       4    2379
    2385       4    2379    2388       4    2373    2376      18    2367    2370
      13    2361    2364      16    2421    2424      22    2421    2427      22
    2415    2418      13    2409    2412      16    2457    2460      11    2457
    2463      11    2451    2454      13    2445    2448      16    2505    2508
       4    2505    2511       4    2505    2514       4    2493    2496       4
    2493    2499       4    2493    2502       4    2487    2490      18    2481
    2484      13    2475    2478      16    2544    2547      10    2535    2538
      11    2535    2541      11    2529    2532      13    2523    2526      16
    2577    2580      22    2577    2583      22    2568    2571      22    2568
    2574      22    2562    2565      13    2556    2559      16    2628    2631
      16    2628    2634      16    2613    2616      22    2613    2619      22
    2607    2610      13    2601    2604      16    2655    2658      22    2655
    2661      22    2649    2652      13    2643    2646      16    2685    2688
      13    2685    2691      13    2679    2682      16    2712    2715      11
    2712    2718      11    2706    2709      13    2700    2703      16    2736
    2739      13    2736    2742      13    2730    2733      16    2757    2760
      13    2757    2763      13    2751    2754      16    2778    2781      13
    2778    2784      13    2772    2775      16    2844    2847      24    2838
    2841      24    2832    2835      10    2823    2826      24    2817    2820
      24    2805    2808       4    2805    2811       4    2799    2802      13
    2793    2796      16    2889    2892      41    2889    2895      41    2889
    2898      41    2877    2880      11    2877    2883      11    2868    2871
      22    2868    2874      22    2862    2865      13    2856    2859      16
    2937    2940      10    2925    2928       4    2925    2931       4    2925
    2934       4    2919    2922      39    2913    2916      13    2907    2910
      16    2976    2979      16    2976    2982      16    2961    2964      22
    2961    2967      22    2955    2958      13    2949    2952      16    3003
    3006       4    3003    3009       4    3003    3012       4    2997    3000
      13    2991    2994      16    3069    3072      24    3063    3066      24
    3057    3060      24    3051    3054      24    3045    3048      24    3033
    3036       4    3033    3039       4    3027    3030      13    3021    3024
      16    3117    3120      16    3117    3123      16    3102    3105      22
    3102    3108      22    3093    3096      22    3093    3099      22    3087
    3090      13    3081    3084      16    3183    3186      24    3177    3180
      24    3171    3174      10    3162    3165      24    3156    3159      24
    3144    3147       4    3144    3150       4    3138    3141      13    3132
    3135      16    3225    3228       4    3225    3231       4    3225    3234
       4    3213    3216       4    3213    3219       4    3213    3222       4
    3207    3210      18    3201    3204      13    3195    3198      16    3279
    3282      16    3279    3285      16    3264    3267      22    3264    3270
      22    3255    3258      22    3255    3261      22    3249    3252      13
    3243    3246      16    3342    3345       8    3342    3348       8    3342
    3351       8    3333    3336      37    3333    3339      37    3324    3327
      34    3324    3330      34    3315    3318      34    3315    3321      34
    3306    3309      34    3306    3312      34    3300    3303      13    3294
    3297      16    3387    3390      16    3387    3393      16    3372    3375
      22    3372    3378      22    3366    3369      13    3360    3363      16
    3459    3462      30    3459    3465      30    3450    3453      30    3450
    3456      30    3441    3444      30    3432    3435      32    3432    3438
      32    3423    3426      34    3423    3429      34    3414    3417      34
    3414    3420      34    3408    3411      13    3402    3405      16    3480
    3483      13    3480    3486      13    3474    3477      16    3534    3537
       4    3534    3540       4    3534    3543       4    3525    3528      22
    3525    3531      22    3513    3516       4    3513    3519       4    3513
    3522       4    3507    3510      18    3501    3504      13    3495    3498
      16    3564    3567      22    3564    3570      22    3558    3561      13
    3552    3555      16    3609    3612      10    3600    3603      11    3600
    3606      11    3594    3597      13    3588    3591      16    3642    3645
      22    3642    3648      22    3633    3636      22    3633    3639      22
    3627    3630      13    3621    3624      16    3678    3681      22    3678
    3684      22    3672    3675      13    3666    3669      16    3714    3717
       4    3714    3720       4    3714    3723       4    3708    3711      13
    3702    3705      16    3783    3786      24    3777    3780      24    3771
    3774      10    3762    3765      24    3756    3759      24    3744    3747
       4    3744    3750       4    3738    3741      13    3732    3735      16
    3825    3828      13    3816    3819       4    3816    3822       4    3807
    3810       4    3807    3813       4    3798    3801      41    3798    3804
      41    3888    3891      24    3882    3885      24    3876    3879      10
    3867    3870      24    3861    3864      24    3849    3852       4    3849
    3855       4    3843    3846      13    3837    3840      16    3930    3933
       4    3930    3936       4    3930    3939       4    3918    3921       4
    3918    3924       4    3918    3927       4    3912    3915      18    3906
    3909      13    3900    3903      16    3954    3957      13    3954    3960
      13    3948    3951      16    4005    4008      16    4005    4011      16
    3990    3993      22    3990    3996      22    3981    3984      22    3981
    3987      22    3975    3978      13    3969    3972      16    4041    4044
      22    4041    4047      22    4032    4035      22    4032    4038      22
    4026    4029      13    4020    4023      16    4086    4089      22    4086
    4092      22    4077    4080      22    4077    4083      22    4071    4074
      13    4065    4068      16    4131    4134      10    4122    4125      11
    4122    4128      11    4116    4119      13    4110    4113      16    4155
    4158      11    4155    4161      11    4149    4152      13    4143    4146
      16    4206    4209      41    4206    4212      41    4206    4215      41
    4194    4197      11    4194    4200      11    4185    4188      22    4185
    4191      22    4179    4182      13    4173    4176      16    4275    4278
      24    4269    4272      24    4263    4266      10    4254    4257      24
    4248    4251      24    4236    4239       4    4236    4242       4    4230
    4233      13    4224    4227      16    4314    4317      16    4314    4320
      16    4299    4302      22    4299    4305      22    4293    4296      13
    4287    4290      16    4359    4362      13    4350    4353       4    4350
    4356       4    4341    4344       4    4341    4347       4    4332    4335
      41    4332    4338      41    4401    4404      10    4389    4392       4
    4389    4395       4    4389    4398       4    4383    4386      39    4377
    4380      13    4371    4374      16    4419    4422      13    4419    4425
      13    4413    4416      16    4482    4485       8    4482    4488       8
    4482    4491       8    4473    4476      37    4473    4479      37    4464
    4467      34    4464    4470      34    4455    4458      34    4455    4461
      34    4446    4449      34    4446    4452      34    4440    4443      13
    4434    4437      16    4512    4515       4    4512    4518       4    4512
    4521       4    4506    4509      13    4500    4503      16    4542    4545
       4    4542    4548       4    4542    4551       4    4536    4539      13
    4530    4533      16    4608    4611       8    4608    4614       8    4608
    4617       8    4599    4602      37    4599    4605      37    4590    4593
      34    4590    4596      34    4581    4584      34    4581    4587      34
    4572    4575      34    4572    4578      34    4566    4569      13    4560
    4563      16    4647    4650      46    4638    4641      11    4638    4644
      11    4632    4635      13    4626    4629      16    4716    4719      30
    4716    4722      30    4707    4710      30    4707    4713      30    4698
    4701      30    4689    4692      32    4689    4695      32    4680    4683
      34    4680    4686      34    4671    4674      34    4671    4677      34
    4665    4668      13    4659    4662      16    4737    4740      13    4737
    4743      13    4731    4734      16    4803    4806      24    4797    4800
      24    4791    4794      10    4782    4785      24    4776    4779      24
    4764    4767       4    4764    4770       4    4758    4761      13    4752
    4755      16    4872    4875      30    4872    4878      30    4863    4866
      30    4863    4869      30    4854    4857      30    4845    4848      32
    4845    4851      32    4836    4839      34    4836    4842      34    4827
    4830      34    4827    4833      34    4821    4824      13    4815    4818
      16    4908    4911      22    4908    4914      22    4899    4902      22
    4899    4905      22    4893    4896      13    4887    4890      16    4971
    4974       4    4971    4977       4    4971    4980       4    4962    4965
      22    4962    4968      22    4950    4953       4    4950    4956       4
    4950    4959       4    4944    4947      18    4938    4941      13    4932
    4935      16    5019    5022      13    5010    5013       4    5010    5016
       4    5001    5004       4    5001    5007       4    4992    4995      41
    4992    4998      41    5052    5055      22    5052    5058      22    5043
    5046      22    5043    5049      22    5037    5040      13    5031    5034
      16    5082    5085      13    5082    5088      13    5076    5079      16
    5124    5127      16    5124    5130      16    5109    5112      22    5109
    5115      22    5103    5106      13    5097    5100      16    5160    5163
      22    5160    5166      22    5151    5154      22    5151    5157      22
    5145    5148      13    5139    5142      16    5232    5235       8    5232
    5238       8    5232    5241       8    5223    5226      37    5223    5229
      37    5214    5217      34    5214    5220      34    5205    5208      34
    5205    5211      34    5196    5199      34    5196    5202      34    5190
    5193      13    5184    5187      16    5262    5265       4    5262    5268
       4    5262    5271       4    5256    5259      13    5250    5253      16
    5319    5322       4    5319    5325       4    5319    5328       4    5307
    5310       4    5307    5313       4    5307    5316       4    5301    5304
      18    5292    5295      22    5292    5298      22    5286    5289      13
    5280    5283      16    5385    5388       8    5385    5391       8    5385
    5394       8    5376    5379      37    5376    5382      37    5367    5370
      34    5367    5373      34    5358    5361      34    5358    5364      34
    5349    5352      34    5349    5355      34    5343    5346      13    5337
    5340      16    5460    5463      30    5460    5466      30    5451    5454
      30    5451    5457      30    5442    5445      30    5433    5436      32
    5433    5439      32    5424    5427      34    5424    5430      34    5415
    5418      34    5415    5421      34    5409    5412      13    5403    5406
      16    5487    5490       4    5487    5493       4    5487    5496       4
    5481    5484      13    5475    5478      16    5535    5538       4    5535
    5541       4    5535    5544       4    5523    5526       4    5523    5529
       4    5523    5532       4    5517    5520      18    5511    5514      13
    5505    5508      16    5565    5568       4    5565    5571       4    5565
    5574       4    5559    5562      13    5553    5556      16    5640    5643
      30    5640    5646      30    5631    5634      30    5631    5637      30
    5622    5625      30    5613    5616      32    5613    5619      32    5604
    5607      34    5604    5610      34    5595    5598      34    5595    5601
      34    5589    5592      13    5583    5586      16    5685    5688       4
    5685    5691       4    5685    5694       4    5673    5676       4    5673
    5679       4    5673    5682       4    5667    5670      18    5661    5664
      13    5655    5658      16    5709    5712      13    5709    5715      13
    5703    5706      16    5754    5757      13    5745    5748       4    5745
    5751       4    5736    5739       4    5736    5742       4    5727    5730
      41    5727    5733      41    5796    5799       4    5796    5802       4
    5796    5805       4    5784    5787       4    5784    5790       4    5784
    5793       4    5778    5781      18    5772    5775      13    5766    5769
      16    5835    5838      10    5826    5829      11    5826    5832      11
    5820    5823      13    5814    5817      16    5877    5880       4    5877
    5883       4    5877    5886       4    5865    5868       4    5865    5871
       4    5865    5874       4    5859    5862      18    5853    5856      13
    5847    5850      16    5907    5910       4    5907    5913       4    5907
    5916       4    5901    5904      13    5895    5898      16    5964    5967
       4    5964    5970       4    5964    5973       4    5955    5958      22
    5955    5961      22    5943    5946       4    5943    5949       4    5943
    5952       4    5937    5940      18    5931    5934      13    5925    5928
      16    5994    5997      22    5994    6000      22    5988    5991      13
    5982    5985      16    6030    6033       4    6030    6036       4    6030
    6039       4    6024    6027      13    6018    6021      16    6069    6072
      10    6060    6063      11    6060    6066      11    6054    6057      13
    6048    6051      16    6120    6123       4    6120    6126       4    6120
    6129       4    6108    6111       4    6108    6114       4    6108    6117
       4    6102    6105      18    6093    6096      22    6093    6099      22
    6087    6090      13    6081    6084      16    6168    6171      10    6156
    6159       4    6156    6162       4    6156    6165       4    6150    6153
      39    6144    6147      13    6138    6141      16    6201    6204      10
    6192    6195      11    6192    6198      11    6186    6189      13    6180
    6183      16    6261    6264      24    6255    6258      24    6249    6252
      24    6243    6246      24    6237    6240      24    6225    6228       4
    6225    6231       4    6219    6222      13    6213    6216      16    6309
    6312      16    6309    6315      16    6294    6297      22    6294    6300
      22    6285    6288      22    6285    6291      22    6279    6282      13
    6273    6276      16    6372    6375      24    6366    6369      24    6360
    6363      24    6354    6357      24    6348    6351      24    6336    6339
       4    6336    6342       4    6330    6333      13    6324    6327      16
    6435    6438      24    6429    6432      24    6423    6426      10    6414
    6417      24    6408    6411      24    6396    6399       4    6396    6402
       4    6390    6393      13    6384    6387      16    6468    6471      10
    6459    6462      11    6459    6465      11    6453    6456      13    6447
    6450      16    6528    6531       8    6528    6534       8    6528    6537
       8    6519    6522      37    6519    6525      37    6510    6513      34
    6510    6516      34    6501    6504      34    6501    6507      34    6492
    6495      34    6492    6498      34    6486    6489      13    6480    6483
      16    6552    6555      13    6552    6558      13    6546    6549      16
    6597    6600       4    6597    6603       4    6597    6606       4    6585
    6588       4    6585    6591       4    6585    6594       4    6579    6582
      18    6573    6576      13    6567    6570      16    6666    6669      24
    6660    6663      24    6654    6657      10    6645    6648      24    6639
    6642      24    6627    6630       4    6627    6633       4    6621    6624
      13    6615    6618      16    6729    6732      24    6723    6726      24
    6717    6720      10    6708    6711      24    6702    6705      24    6690
    6693       4    6690    6696       4    6684    6687      13    6678    6681
      16    6753    6756      22    6753    6759      22    6747    6750      13
    6741    6744      16    6798    6801      22    6798    6804      22    6789
    6792      22    6789    6795      22    6783    6786      13    6777    6780
      16    6843    6846      10    6834    6837      11    6834    6840      11
    6828    6831      13    6822    6825      16    6867    6870      11    6867
    6873      11    6861    6864      13    6855    6858      16    6912    6915
      16    6912    6918      16    6897    6900      22    6897    6903      22
    6891    6894      13    6885    6888      16    6948    6951      10    6939
    6942      11    6939    6945      11    6933    6936      13    6927    6930
      16    6972    6975      22    6972    6978      22    6966    6969      13
    6960    6963      16    7023    7026      16    7023    7029      16    7008
    7011      22    7008    7014      22    7002    7005      13    6996    6999
      16    7077    7080       4    7077    7083       4    7077    7086       4
    7065    7068       4    7065    7071       4    7065    7074       4    7059
    7062      18    7050    7053      22    7050    7056      22    7044    7047
      13    7038    7041      16    7122    7125      16    7122    7128      16
    7107    7110      22    7107    7113      22    7101    7104      13    7095
    7098      16    7176    7179      53    7170    7173      51    7164    7167
      61    7149    7152       4    7149    7155       4    7143    7146      13
    7137    7140      16    7200    7203       4    7200    7206       4    7200
    7209       4    7194    7197      13    7188    7191      16    7248    7251
       4    7248    7254       4    7248    7257       4    7236    7239       4
    7236    7242       4    7236    7245       4    7230    7233      18    7224
    7227      13    7218    7221      16    7305    7308       4    7305    7311
       4    7305    7314       4    7293    7296       4    7293    7299       4
    7293    7302       4    7287    7290      18    7278    7281      22    7278
    7284      22    7272    7275      13    7266    7269      16    7335    7338
       4    7335    7341       4    7335    7344       4    7329    7332      13
    7323    7326      16    7383    7386       4    7383    7389       4    7383
    7392       4    7371    7374       4    7371    7377       4    7371    7380
       4    7365    7368      18    7359    7362      13    7353    7356      16
    7407    7410      13    7407    7413      13    7401    7404      16    7473
    7476      24    7467    7470      24    7461    7464      10    7452    7455
      24    7446    7449      24    7434    7437       4    7434    7440       4
    7428    7431      13    7422    7425      16    7491    7494      13    7491
    7497      13    7485    7488      16    7545    7548       4    7545    7551
       4    7545    7554       4    7536    7539      22    7536    7542      22
    7524    7527       4    7524    7530       4    7524    7533       4    7518
    7521      18    7512    7515      13    7506    7509      16    7599    7602
      16    7599    7605      16    7584    7587      22    7584    7590      22
    7575    7578      22    7575    7581      22    7569    7572      13    7563
    7566      16    7662    7665       8    7662    7668       8    7662    7671
       8    7653    7656      37    7653    7659      37    7644    7647      34
    7644    7650      34    7635    7638      34    7635    7641      34    7626
    7629      34    7626    7632      34    7620    7623      13    7614    7617
      16    7686    7689      13    7686    7692      13    7680    7683      16
    7728    7731      16    7728    7734      16    7713    7716      22    7713
    7719      22    7707    7710      13    7701    7704      16    7791    7794
       8    7791    7797       8    7791    7800       8    7782    7785      37
    7782    7788      37    7773    7776      34    7773    7779      34    7764
    7767      34    7764    7770      34    7755    7758      34    7755    7761
      34    7749    7752      13    7743    7746      16    7848    7851      53
    7842    7845      51    7836    7839      61    7821    7824       4    7821
    7827       4    7815    7818      13    7809    7812      16    7917    7920
      24    7911    7914      24    7905    7908      24    7899    7902      24
    7890    7893      51    7884    7887      53    7872    7875       4    7872
    7878       4    7866    7869      13    7860    7863      16    7971    7974
       4    7971    7977       4    7971    7980       4    7962    7965      22
    7962    7968      22    7950    7953       4    7950    7956       4    7950
    7959       4    7944    7947      18    7938    7941      13    7932    7935
      16    8028    8031       4    8028    8034       4    8028    8037       4
    8019    8022      22    8019    8025      22    8007    8010       4    8007
    8013       4    8007    8016       4    8001    8004      18    7995    7998
      13    7989    7992      16    8094    8097       8    8094    8100       8
    8094    8103       8    8085    8088      37    8085    8091      37    8076
    8079      34    8076    8082      34    8067    8070      34    8067    8073
      34    8058    8061      34    8058    8064      34    8052    8055      13
    8046    8049      16    8139    8142      16    8139    8145      16    8124
    8127      22    8124    8130      22    8118    8121      13    8112    8115
      16    8175    8178      10    8166    8169      11    8166    8172      11
    8160    8163      13    8154    8157      16    8244    8247      24    8238
    8241      24    8232    8235      24    8226    8229      24    8217    8220
      51    8211    8214      53    8199    8202       4    8199    8205       4
    8193    8196      13    8187    8190      16    8265    8268      13    8265
    8271      13    8259    8262      16    8301    8304      22    8301    8307
      22    8292    8295      22    8292    8298      22    8286    8289      13
    8280    8283      16    8352    8355      16    8352    8358      16    8337
    8340      22    8337    8343      22    8331    8334      13    8325    8328
      16    8424    8427      24    8418    8421      24    8412    8415      24
    8406    8409      24    8397    8400      51    8391    8394      53    8379
    8382       4    8379    8385       4    8373    8376      13    8367    8370
      16    8445    8448      13    8445    8451      13    8439    8442      16
    8487    8490      16    8487    8493      16    8472    8475      22    8472
    8478      22    8466    8469      13    8460    8463      16    8550    8553
       8    8550    8556       8    8550    8559       8    8541    8544      37
    8541    8547      37    8532    8535      34    8532    8538      34    8523
    8526      34    8523    8529      34    8514    8517      34    8514    8520
      34    8508    8511      13    8502    8505      16    8574    8577      13
    8574    8580      13    8568    8571      16    8640    8643      24    8634
    8637      24    8628    8631      10    8619    8622      24    8613    8616
      24    8601    8604       4    8601    8607       4    8595    8598      13
    8589    8592      16    8691    8694       4    8691    8697       4    8691
    8700       4    8682    8685      22    8682    8688      22    8670    8673
       4    8670    8676       4    8670    8679       4    8664    8667      18
    8658    8661      13    8652    8655      16    8748    8751       4    8748
    8754       4    8748    8757       4    8736    8739       4    8736    8742
       4    8736    8745       4    8730    8733      18    8721    8724      22
    8721    8727      22    8715    8718      13    8709    8712      16    8799
    8802      41    8799    8805      41    8799    8808      41    8787    8790
      11    8787    8793      11    8778    8781      22    8778    8784      22
    8772    8775      13    8766    8769      16    8829    8832       4    8829
    8835       4    8829    8838       4    8823    8826      13    8817    8820
      16    8904    8907      30    8904    8910      30    8895    8898      30
    8895    8901      30    8886    8889      30    8877    8880      32    8877
    8883      32    8868    8871      34    8868    8874      34    8859    8862
      34    8859    8865      34    8853    8856      13    8847    8850      16
    8946    8949      16    8946    8952      16    8931    8934      22    8931
    8937      22    8925    8928      13    8919    8922      16    9009    9012
       8    9009    9015       8    9009    9018       8    9000    9003      37
    9000    9006      37    8991    8994      34    8991    8997      34    8982
    8985      34    8982    8988      34    8973    8976      34    8973    8979
      34    8967    8970      13    8961    8964      16    9054    9057      16
    9054    9060      16    9039    9042      22    9039    9045      22    9033
    9036      13    9027    9030      16    9096    9099      16    9096    9102
      16    9081    9084      22    9081    9087      22    9075    9078      13
    9069    9072      16    9123    9126       4    9123    9129       4    9123
    9132       4    9117    9120      13    9111    9114      16    9153    9156
      11    9153    9159      11    9147    9150      13    9141    9144      16
    9177    9180      13    9177    9183      13    9171    9174      16    9231
    9234       4    9231    9237       4    9231    9240       4    9222    9225
      22    9222    9228      22    9210    9213       4    9210    9216       4
    9210    9219       4    9204    9207      18    9198    9201      13    9192
    9195      16    9261    9264       4    9261    9267       4    9261    9270
       4    9255    9258      13    9249    9252      16    9306    9309      16
    9306    9312      16    9291    9294      22    9291    9297      22    9285
    9288      13    9279    9282      16    9360    9363       4    9360    9366
       4    9360    9369       4    9348    9351       4    9348    9354       4
    9348    9357       4    9342    9345      18    9333    9336      22    9333
    9339      22    9327    9330      13    9321    9324      16    9390    9393
       4    9390    9396       4    9390    9399       4    9384    9387      13
    9378    9381      16    9429    9432      10    9420    9423      11    9420
    9426      11    9414    9417      13    9408    9411      16    9489    9492
      24    9483    9486      24    9477    9480      24    9471    9474      24
    9465    9468      24    9453    9456       4    9453    9459       4    9447
    9450      13    9441    9444      16    9531    9534      13    9522    9525
       4    9522    9528       4    9513    9516       4    9513    9519       4
    9504    9507      41    9504    9510      41    9591    9594       8    9591
    9597       8    9591    9600       8    9582    9585      37    9582    9588
      37    9573    9576      34    9573    9579      34    9564    9567      34
    9564    9570      34    9555    9558      34    9555    9561      34    9549
    9552      13    9543    9546      16    9642    9645      41    9642    9648
      41    9642    9651      41    9630    9633      41    9630    9636      41
    9621    9624       4    9621    9627       4    9615    9618      41    9609
    9612      16    9663    9666      68    9717    9720      68    9711    9714
      70    9705    9708      68    9699    9702      70    9693    9696      70
    9678    9681      70    9669    9672      73    9729    9726      73    9738
    9735      70    9744    9741      70    9747    9741      70    9753    9750
      68    9759    9756      70    9771    9768      70    9777    9774      70
    9783    9780      77    9795    9792      79    9798    9792      79    9801
    9792      79    9864    9867      68    9858    9861      70    9852    9855
      68    9846    9849      70    9840    9843      70    9825    9828      70
    9816    9819      73    9876    9873      73    9885    9882      70    9891
    9888      70    9894    9888      70    9900    9897      68    9906    9903
      70    9918    9915      70    9924    9921      70    9930    9927      77
    9942    9939      79    9945    9939      79    9948    9939      79   10011
   10014      68   10005   10008      70    9999   10002      68    9993    9996
      70    9987    9990      70    9972    9975      70    9963    9966      73
   10098   10110      68   10086   10089      79   10086   10092      79   10086
   10095      79   10074   10077      77   10068   10071      70   10062   10065
      70   10050   10053      70   10044   10047      68   10035   10038      70
   10035   10041      70   10029   10032      70   10020   10023      73
%FLAG BONDS_WITHOUT_HYDROGEN                                                    
%FORMAT(10I8)                                                                   
      36      39       1      36      42       2      27      30       3      27
      33       3      18      27       5      12      18       7      12      36
       5       0      12       9      69      72       1      69      75       2
      54      63      12      48      54      14      48      69      15      42
      48      17     117     120       1     117     123       2      87      93
      19      87     105      19      81      87      20      81     117      15
      75      81      17     153     156       1     153     159       2     144
     147      21     144     150      21     135     144      23     129     135
      14     129     153      15     123     129      17     216     219       1
     216     222       2     204     210      25     195     198      26     195
     204      27     189     195      27     183     189      25     180     183
      25     180     210      25     171     180      28     165     171      29
     165     216      15     159     165      17     288     291       1     288
     294       2     267     270      31     267     279      31     261     267
      31     252     261      33     243     252      35     234     243      35
     228     234      36     228     288      15     222     228      17     354
     357       1     354     360       2     333     342      38     324     333
      35     315     324      35     306     315      35     300     306      36
     300     354      15     294     300      17     420     423       1     420
     426       2     399     408      38     390     399      35     381     390
      35     372     381      35     366     372      36     366     420      15
     360     366      17     441     444       1     441     447       2     432
     441      15     426     432      17     504     507       1     504     510
       2     492     498      25     483     486      26     483     492      27
     477     483      27     471     477      25     468     471      25     468
     498      25     459     468      28     453     459      29     453     504
      15     447     453      17     552     555       1     552     558       2
     522     528      19     522     540      19     516     522      20     516
     552      15     510     516      17     594     597       1     594     600
       2     570     576      19     570     588      40     564     570      20
     564     594      15     558     564      17     636     639       1     636
     642       2     630     636      15     621     630      29     612     621
       7     603     612       7     600     603      42     600     630      17
     684     687       1     684     690       2     654     660      19     654
     672      19     648     654      20     648     684      15     642     648
      17     750     753       1     750     756       2     729     738      38
     720     729      35     711     720      35     702     711      35     696
     702      36     696     750      15     690     696      17     792     795
       1     792     798       2     777     780       1     777     783       2
     768     777      43     762     768      14     762     792      15     756
     762      17     843     846       1     843     849       2     828     831
       1     828     834       2     819     828      43     810     819      44
     804     810      14     804     843      15     798     804      17     864
     867       1     864     870       2     855     864      15     849     855
      17     915     918       1     915     921       2     900     903       1
     900     906       2     891     900      43     882     891      44     876
     882      14     876     915      15     870     876      17     945     948
       1     945     951       2     933     942      45     927     933      14
     927     945      15     921     927      17     966     969       1     966
     972       2     957     966      15     951     957      17     999    1002
       1     999    1005       2     984     993      12     978     984      14
     978     999      15     972     978      17    1032    1035       1    1032
    1038       2    1017    1026      47    1011    1017      14    1011    1032
      15    1005    1011      17    1104    1107       1    1104    1110       2
    1095    1101      48    1089    1095      25    1083    1089      25    1077
    1083      25    1074    1077      49    1074    1101      50    1068    1074
      52    1062    1068      54    1059    1062      55    1059    1101      56
    1050    1059      57    1044    1050      29    1044    1104      15    1038
    1044      17    1134    1137       1    1134    1140       2    1116    1122
      29    1116    1134      15    1110    1116      17    1194    1197       1
    1194    1200       2    1182    1188      25    1176    1182      25    1170
    1176      25    1164    1170      25    1161    1164      25    1161    1188
      25    1152    1161      28    1146    1152      29    1146    1194      15
    1140    1146      17    1227    1230       1    1227    1233       2    1212
    1221      12    1206    1212      14    1206    1227      15    1200    1206
      17    1260    1263       1    1260    1266       2    1245    1254      12
    1239    1245      14    1239    1260      15    1233    1239      17    1308
    1311       1    1308    1314       2    1278    1284      19    1278    1296
      19    1272    1278      20    1272    1308      15    1266    1272      17
    1329    1332       1    1329    1335       2    1320    1329      15    1314
    1320      17    1359    1362       1    1359    1365       2    1341    1347
      29    1341    1359      15    1335    1341      17    1416    1419       1
    1416    1422       2    1386    1392      19    1386    1404      19    1377
    1386      58    1371    1377      14    1371    1416      15    1365    1371
      17    1461    1464       1    1461    1467       2    1452    1455      21
    1452    1458      21    1443    1452      23    1434    1443      44    1428
    1434      14    1428    1461      15    1422    1428      17    1482    1485
       1    1482    1488       2    1473    1482      15    1467    1473      17
    1533    1536       1    1533    1539       2    1518    1521       1    1518
    1524       2    1509    1518      43    1500    1509      44    1494    1500
      14    1494    1533      15    1488    1494      17    1590    1593       1
    1590    1596       2    1560    1566      19    1560    1578      19    1551
    1560      58    1545    1551      14    1545    1590      15    1539    1545
      17    1656    1659       1    1656    1662       2    1635    1644      38
    1626    1635      35    1617    1626      35    1608    1617      35    1602
    1608      36    1602    1656      15    1596    1602      17    1722    1725
       1    1722    1728       2    1701    1710      38    1692    1701      35
    1683    1692      35    1674    1683      35    1668    1674      36    1668
    1722      15    1662    1668      17    1788    1791       1    1788    1794
       2    1767    1776      38    1758    1767      35    1749    1758      35
    1740    1749      35    1734    1740      36    1734    1788      15    1728
    1734      17    1830    1833       1    1830    1836       2    1806    1812
      19    1806    1824      40    1800    1806      20    1800    1830      15
    1794    1800      17    1851    1854       1    1851    1857       2    1842
    1851      15    1836    1842      17    1917    1920       1    1917    1923
       2    1896    1905      38    1887    1896      35    1878    1887      35
    1869    1878      35    1863    1869      36    1863    1917      15    1857
    1863      17    1974    1977       1    1974    1980       2    1944    1950
      19    1944    1962      19    1935    1944      58    1929    1935      14
    1929    1974      15    1923    1929      17    2031    2034       1    2031
    2037       2    2001    2007      19    2001    2019      19    1992    2001
      58    1986    1992      14    1986    2031      15    1980    1986      17
    2073    2076       1    2073    2079       2    2058    2061       1    2058
    2064       2    2049    2058      43    2043    2049      14    2043    2073
      15    2037    2043      17    2130    2133       1    2130    2136       2
    2100    2106      19    2100    2118      19    2091    2100      58    2085
    2091      14    2085    2130      15    2079    2085      17    2163    2166
       1    2163    2169       2    2148    2157      12    2142    2148      14
    2142    2163      15    2136    2142      17    2205    2208       1    2205
    2211       2    2199    2205      15    2190    2199      29    2181    2190
       7    2172    2181       7    2169    2172      42    2169    2199      17
    2256    2259       1    2256    2262       2    2241    2244       1    2241
    2247       2    2232    2241      43    2223    2232      44    2217    2223
      14    2217    2256      15    2211    2217      17    2298    2301       1
    2298    2304       2    2283    2286       1    2283    2289       2    2274
    2283      43    2268    2274      14    2268    2298      15    2262    2268
      17    2355    2358       1    2355    2361       2    2325    2331      19
    2325    2343      19    2316    2325      58    2310    2316      14    2310
    2355      15    2304    2310      17    2403    2406       1    2403    2409
       2    2373    2379      19    2373    2391      19    2367    2373      20
    2367    2403      15    2361    2367      17    2439    2442       1    2439
    2445       2    2430    2433      21    2430    2436      21    2421    2430
      23    2415    2421      14    2415    2439      15    2409    2415      17
    2469    2472       1    2469    2475       2    2457    2466      45    2451
    2457      14    2451    2469      15    2445    2451      17    2517    2520
       1    2517    2523       2    2487    2493      19    2487    2505      19
    2481    2487      20    2481    2517      15    2475    2481      17    2550
    2553       1    2550    2556       2    2535    2544      12    2529    2535
      14    2529    2550      15    2523    2529      17    2595    2598       1
    2595    2601       2    2586    2589      21    2586    2592      21    2577
    2586      23    2568    2577      44    2562    2568      14    2562    2595
      15    2556    2562      17    2637    2640       1    2637    2643       2
    2622    2625       1    2622    2628       2    2613    2622      43    2607
    2613      14    2607    2637      15    2601    2607      17    2673    2676
       1    2673    2679       2    2664    2667      21    2664    2670      21
    2655    2664      23    2649    2655      14    2649    2673      15    2643
    2649      17    2694    2697       1    2694    2700       2    2685    2694
      15    2679    2685      17    2724    2727       1    2724    2730       2
    2712    2721      45    2706    2712      14    2706    2724      15    2700
    2706      17    2745    2748       1    2745    2751       2    2736    2745
      15    2730    2736      17    2766    2769       1    2766    2772       2
    2757    2766      15    2751    2757      17    2787    2790       1    2787
    2793       2    2778    2787      15    2772    2778      17    2850    2853
       1    2850    2856       2    2838    2844      25    2829    2832      26
    2829    2838      27    2823    2829      27    2817    2823      25    2814
    2817      25    2814    2844      25    2805    2814      28    2799    2805
      29    2799    2850      15    2793    2799      17    2901    2904       1
    2901    2907       2    2886    2889      59    2877    2886      45    2868
    2877      44    2862    2868      14    2862    2901      15    2856    2862
      17    2943    2946       1    2943    2949       2    2919    2925      19
    2919    2937      40    2913    2919      20    2913    2943      15    2907
    2913      17    2985    2988       1    2985    2991       2    2970    2973
       1    2970    2976       2    2961    2970      43    2955    2961      14
    2955    2985      15    2949    2955      17    3015    3018       1    3015
    3021       2    2997    3003      29    2997    3015      15    2991    2997
      17    3075    3078       1    3075    3081       2    3063    3069      25
    3057    3063      25    3051    3057      25    3045    3051      25    3042
    3045      25    3042    3069      25    3033    3042      28    3027    3033
      29    3027    3075      15    3021    3027      17    3126    3129       1
    3126    3132       2    3111    3114       1    3111    3117       2    3102
    3111      43    3093    3102      44    3087    3093      14    3087    3126
      15    3081    3087      17    3189    3192       1    3189    3195       2
    3177    3183      25    3168    3171      26    3168    3177      27    3162
    3168      27    3156    3162      25    3153    3156      25    3153    3183
      25    3144    3153      28    3138    3144      29    3138    3189      15
    3132    3138      17    3237    3240       1    3237    3243       2    3207
    3213      19    3207    3225      19    3201    3207      20    3201    3237
      15    3195    3201      17    3288    3291       1    3288    3294       2
    3273    3276       1    3273    3279       2    3264    3273      43    3255
    3264      44    3249    3255      14    3249    3288      15    3243    3249
      17    3354    3357       1    3354    3360       2    3333    3342      38
    3324    3333      35    3315    3324      35    3306    3315      35    3300
    3306      36    3300    3354      15    3294    3300      17    3396    3399
       1    3396    3402       2    3381    3384       1    3381    3387       2
    3372    3381      43    3366    3372      14    3366    3396      15    3360
    3366      17    3468    3471       1    3468    3474       2    3447    3450
      31    3447    3459      31    3441    3447      31    3432    3441      33
    3423    3432      35    3414    3423      35    3408    3414      36    3408
    3468      15    3402    3408      17    3489    3492       1    3489    3495
       2    3480    3489      15    3474    3480      17    3546    3549       1
    3546    3552       2    3525    3534      60    3507    3513      19    3507
    3525      58    3501    3507      20    3501    3546      15    3495    3501
      17    3582    3585       1    3582    3588       2    3573    3576      21
    3573    3579      21    3564    3573      23    3558    3564      14    3558
    3582      15    3552    3558      17    3615    3618       1    3615    3621
       2    3600    3609      12    3594    3600      14    3594    3615      15
    3588    3594      17    3660    3663       1    3660    3666       2    3651
    3654      21    3651    3657      21    3642    3651      23    3633    3642
      44    3627    3633      14    3627    3660      15    3621    3627      17
    3696    3699       1    3696    3702       2    3687    3690      21    3687
    3693      21    3678    3687      23    3672    3678      14    3672    3696
      15    3666    3672      17    3726    3729       1    3726    3732       2
    3708    3714      29    3708    3726      15    3702    3708      17    3789
    3792       1    3789    3795       2    3777    3783      25    3768    3771
      26    3768    3777      27    3762    3768      27    3756    3762      25
    3753    3756      25    3753    3783      25    3744    3753      28    3738
    3744      29    3738    3789      15    3732    3738      17    3831    3834
       1    3831    3837       2    3825    3831      15    3816    3825      29
    3807    3816       7    3798    3807       7    3795    3798      42    3795
    3825      17    3894    3897       1    3894    3900       2    3882    3888
      25    3873    3876      26    3873    3882      27    3867    3873      27
    3861    3867      25    3858    3861      25    3858    3888      25    3849
    3858      28    3843    3849      29    3843    3894      15    3837    3843
      17    3942    3945       1    3942    3948       2    3912    3918      19
    3912    3930      19    3906    3912      20    3906    3942      15    3900
    3906      17    3963    3966       1    3963    3969       2    3954    3963
      15    3948    3954      17    4014    4017       1    4014    4020       2
    3999    4002       1    3999    4005       2    3990    3999      43    3981
    3990      44    3975    3981      14    3975    4014      15    3969    3975
      17    4059    4062       1    4059    4065       2    4050    4053      21
    4050    4056      21    4041    4050      23    4032    4041      44    4026
    4032      14    4026    4059      15    4020    4026      17    4104    4107
       1    4104    4110       2    4095    4098      21    4095    4101      21
    4086    4095      23    4077    4086      44    4071    4077      14    4071
    4104      15    4065    4071      17    4137    4140       1    4137    4143
       2    4122    4131      12    4116    4122      14    4116    4137      15
    4110    4116      17    4167    4170       1    4167    4173       2    4155
    4164      45    4149    4155      14    4149    4167      15    4143    4149
      17    4218    4221       1    4218    4224       2    4203    4206      59
    4194    4203      45    4185    4194      44    4179    4185      14    4179
    4218      15    4173    4179      17    4281    4284       1    4281    4287
       2    4269    4275      25    4260    4263      26    4260    4269      27
    4254    4260      27    4248    4254      25    4245    4248      25    4245
    4275      25    4236    4245      28    4230    4236      29    4230    4281
      15    4224    4230      17    4323    4326       1    4323    4329       2
    4308    4311       1    4308    4314       2    4299    4308      43    4293
    4299      14    4293    4323      15    4287    4293      17    4365    4368
       1    4365    4371       2    4359    4365      15    4350    4359      29
    4341    4350       7    4332    4341       7    4329    4332      42    4329
    4359      17    4407    4410       1    4407    4413       2    4383    4389
      19    4383    4401      40    4377    4383      20    4377    4407      15
    4371    4377      17    4428    4431       1    4428    4434       2    4419
    4428      15    4413    4419      17    4494    4497       1    4494    4500
       2    4473    4482      38    4464    4473      35    4455    4464      35
    4446    4455      35    4440    4446      36    4440    4494      15    4434
    4440      17    4524    4527       1    4524    4530       2    4506    4512
      29    4506    4524      15    4500    4506      17    4554    4557       1
    4554    4560       2    4536    4542      29    4536    4554      15    4530
    4536      17    4620    4623       1    4620    4626       2    4599    4608
      38    4590    4599      35    4581    4590      35    4572    4581      35
    4566    4572      36    4566    4620      15    4560    4566      17    4653
    4656       1    4653    4659       2    4638    4647      47    4632    4638
      14    4632    4653      15    4626    4632      17    4725    4728       1
    4725    4731       2    4704    4707      31    4704    4716      31    4698
    4704      31    4689    4698      33    4680    4689      35    4671    4680
      35    4665    4671      36    4665    4725      15    4659    4665      17
    4746    4749       1    4746    4752       2    4737    4746      15    4731
    4737      17    4809    4812       1    4809    4815       2    4797    4803
      25    4788    4791      26    4788    4797      27    4782    4788      27
    4776    4782      25    4773    4776      25    4773    4803      25    4764
    4773      28    4758    4764      29    4758    4809      15    4752    4758
      17    4881    4884       1    4881    4887       2    4860    4863      31
    4860    4872      31    4854    4860      31    4845    4854      33    4836
    4845      35    4827    4836      35    4821    4827      36    4821    4881
      15    4815    4821      17    4926    4929       1    4926    4932       2
    4917    4920      21    4917    4923      21    4908    4917      23    4899
    4908      44    4893    4899      14    4893    4926      15    4887    4893
      17    4983    4986       1    4983    4989       2    4962    4971      60
    4944    4950      19    4944    4962      58    4938    4944      20    4938
    4983      15    4932    4938      17    5025    5028       1    5025    5031
       2    5019    5025      15    5010    5019      29    5001    5010       7
    4992    5001       7    4989    4992      42    4989    5019      17    5070
    5073       1    5070    5076       2    5061    5064      21    5061    5067
      21    5052    5061      23    5043    5052      44    5037    5043      14
    5037    5070      15    5031    5037      17    5091    5094       1    5091
    5097       2    5082    5091      15    5076    5082      17    5133    5136
       1    5133    5139       2    5118    5121       1    5118    5124       2
    5109    5118      43    5103    5109      14    5103    5133      15    5097
    5103      17    5178    5181       1    5178    5184       2    5169    5172
      21    5169    5175      21    5160    5169      23    5151    5160      44
    5145    5151      14    5145    5178      15    5139    5145      17    5244
    5247       1    5244    5250       2    5223    5232      38    5214    5223
      35    5205    5214      35    5196    5205      35    5190    5196      36
    5190    5244      15    5184    5190      17    5274    5277       1    5274
    5280       2    5256    5262      29    5256    5274      15    5250    5256
      17    5331    5334       1    5331    5337       2    5301    5307      19
    5301    5319      19    5292    5301      58    5286    5292      14    5286
    5331      15    5280    5286      17    5397    5400       1    5397    5403
       2    5376    5385      38    5367    5376      35    5358    5367      35
    5349    5358      35    5343    5349      36    5343    5397      15    5337
    5343      17    5469    5472       1    5469    5475       2    5448    5451
      31    5448    5460      31    5442    5448      31    5433    5442      33
    5424    5433      35    5415    5424      35    5409    5415      36    5409
    5469      15    5403    5409      17    5499    5502       1    5499    5505
       2    5481    5487      29    5481    5499      15    5475    5481      17
    5547    5550       1    5547    5553       2    5517    5523      19    5517
    5535      19    5511    5517      20    5511    5547      15    5505    5511
      17    5577    5580       1    5577    5583       2    5559    5565      29
    5559    5577      15    5553    5559      17    5649    5652       1    5649
    5655       2    5628    5631      31    5628    5640      31    5622    5628
      31    5613    5622      33    5604    5613      35    5595    5604      35
    5589    5595      36    5589    5649      15    5583    5589      17    5697
    5700       1    5697    5703       2    5667    5673      19    5667    5685
      19    5661    5667      20    5661    5697      15    5655    5661      17
    5718    5721       1    5718    5724       2    5709    5718      15    5703
    5709      17    5760    5763       1    5760    5766       2    5754    5760
      15    5745    5754      29    5736    5745       7    5727    5736       7
    5724    5727      42    5724    5754      17    5808    5811       1    5808
    5814       2    5778    5784      19    5778    5796      19    5772    5778
      20    5772    5808      15    5766    5772      17    5841    5844       1
    5841    5847       2    5826    5835      12    5820    5826      14    5820
    5841      15    5814    5820      17    5889    5892       1    5889    5895
       2    5859    5865      19    5859    5877      19    5853    5859      20
    5853    5889      15    5847    5853      17    5919    5922       1    5919
    5925       2    5901    5907      29    5901    5919      15    5895    5901
      17    5976    5979       1    5976    5982       2    5955    5964      60
    5937    5943      19    5937    5955      58    5931    5937      20    5931
    5976      15    5925    5931      17    6012    6015       1    6012    6018
       2    6003    6006      21    6003    6009      21    5994    6003      23
    5988    5994      14    5988    6012      15    5982    5988      17    6042
    6045       1    6042    6048       2    6024    6030      29    6024    6042
      15    6018    6024      17    6075    6078       1    6075    6081       2
    6060    6069      12    6054    6060      14    6054    6075      15    6048
    6054      17    6132    6135       1    6132    6138       2    6102    6108
      19    6102    6120      19    6093    6102      58    6087    6093      14
    6087    6132      15    6081    6087      17    6174    6177       1    6174
    6180       2    6150    6156      19    6150    6168      40    6144    6150
      20    6144    6174      15    6138    6144      17    6207    6210       1
    6207    6213       2    6192    6201      12    6186    6192      14    6186
    6207      15    6180    6186      17    6267    6270       1    6267    6273
       2    6255    6261      25    6249    6255      25    6243    6249      25
    6237    6243      25    6234    6237      25    6234    6261      25    6225
    6234      28    6219    6225      29    6219    6267      15    6213    6219
      17    6318    6321       1    6318    6324       2    6303    6306       1
    6303    6309       2    6294    6303      43    6285    6294      44    6279
    6285      14    6279    6318      15    6273    6279      17    6378    6381
       1    6378    6384       2    6366    6372      25    6360    6366      25
    6354    6360      25    6348    6354      25    6345    6348      25    6345
    6372      25    6336    6345      28    6330    6336      29    6330    6378
      15    6324    6330      17    6441    6444       1    6441    6447       2
    6429    6435      25    6420    6423      26    6420    6429      27    6414
    6420      27    6408    6414      25    6405    6408      25    6405    6435
      25    6396    6405      28    6390    6396      29    6390    6441      15
    6384    6390      17    6474    6477       1    6474    6480       2    6459
    6468      12    6453    6459      14    6453    6474      15    6447    6453
      17    6540    6543       1    6540    6546       2    6519    6528      38
    6510    6519      35    6501    6510      35    6492    6501      35    6486
    6492      36    6486    6540      15    6480    6486      17    6561    6564
       1    6561    6567       2    6552    6561      15    6546    6552      17
    6609    6612       1    6609    6615       2    6579    6585      19    6579
    6597      19    6573    6579      20    6573    6609      15    6567    6573
      17    6672    6675       1    6672    6678       2    6660    6666      25
    6651    6654      26    6651    6660      27    6645    6651      27    6639
    6645      25    6636    6639      25    6636    6666      25    6627    6636
      28    6621    6627      29    6621    6672      15    6615    6621      17
    6735    6738       1    6735    6741       2    6723    6729      25    6714
    6717      26    6714    6723      27    6708    6714      27    6702    6708
      25    6699    6702      25    6699    6729      25    6690    6699      28
    6684    6690      29    6684    6735      15    6678    6684      17    6771
    6774       1    6771    6777       2    6762    6765      21    6762    6768
      21    6753    6762      23    6747    6753      14    6747    6771      15
    6741    6747      17    6816    6819       1    6816    6822       2    6807
    6810      21    6807    6813      21    6798    6807      23    6789    6798
      44    6783    6789      14    6783    6816      15    6777    6783      17
    6849    6852       1    6849    6855       2    6834    6843      12    6828
    6834      14    6828    6849      15    6822    6828      17    6879    6882
       1    6879    6885       2    6867    6876      45    6861    6867      14
    6861    6879      15    6855    6861      17    6921    6924       1    6921
    6927       2    6906    6909       1    6906    6912       2    6897    6906
      43    6891    6897      14    6891    6921      15    6885    6891      17
    6954    6957       1    6954    6960       2    6939    6948      12    6933
    6939      14    6933    6954      15    6927    6933      17    6990    6993
       1    6990    6996       2    6981    6984      21    6981    6987      21
    6972    6981      23    6966    6972      14    6966    6990      15    6960
    6966      17    7032    7035       1    7032    7038       2    7017    7020
       1    7017    7023       2    7008    7017      43    7002    7008      14
    7002    7032      15    6996    7002      17    7089    7092       1    7089
    7095       2    7059    7065      19    7059    7077      19    7050    7059
      58    7044    7050      14    7044    7089      15    7038    7044      17
    7131    7134       1    7131    7137       2    7116    7119       1    7116
    7122       2    7107    7116      43    7101    7107      14    7101    7131
      15    7095    7101      17    7182    7185       1    7182    7188       2
    7170    7176      54    7164    7170      62    7161    7164      63    7158
    7161      64    7158    7176      65    7149    7158      66    7143    7149
      29    7143    7182      15    7137    7143      17    7212    7215       1
    7212    7218       2    7194    7200      29    7194    7212      15    7188
    7194      17    7260    7263       1    7260    7266       2    7230    7236
      19    7230    7248      19    7224    7230      20    7224    7260      15
    7218    7224      17    7317    7320       1    7317    7323       2    7287
    7293      19    7287    7305      19    7278    7287      58    7272    7278
      14    7272    7317      15    7266    7272      17    7347    7350       1
    7347    7353       2    7329    7335      29    7329    7347      15    7323
    7329      17    7395    7398       1    7395    7401       2    7365    7371
      19    7365    7383      19    7359    7365      20    7359    7395      15
    7353    7359      17    7416    7419       1    7416    7422       2    7407
    7416      15    7401    7407      17    7479    7482       1    7479    7485
       2    7467    7473      25    7458    7461      26    7458    7467      27
    7452    7458      27    7446    7452      25    7443    7446      25    7443
    7473      25    7434    7443      28    7428    7434      29    7428    7479
      15    7422    7428      17    7500    7503       1    7500    7506       2
    7491    7500      15    7485    7491      17    7557    7560       1    7557
    7563       2    7536    7545      60    7518    7524      19    7518    7536
      58    7512    7518      20    7512    7557      15    7506    7512      17
    7608    7611       1    7608    7614       2    7593    7596       1    7593
    7599       2    7584    7593      43    7575    7584      44    7569    7575
      14    7569    7608      15    7563    7569      17    7674    7677       1
    7674    7680       2    7653    7662      38    7644    7653      35    7635
    7644      35    7626    7635      35    7620    7626      36    7620    7674
      15    7614    7620      17    7695    7698       1    7695    7701       2
    7686    7695      15    7680    7686      17    7737    7740       1    7737
    7743       2    7722    7725       1    7722    7728       2    7713    7722
      43    7707    7713      14    7707    7737      15    7701    7707      17
    7803    7806       1    7803    7809       2    7782    7791      38    7773
    7782      35    7764    7773      35    7755    7764      35    7749    7755
      36    7749    7803      15    7743    7749      17    7854    7857       1
    7854    7860       2    7842    7848      54    7836    7842      62    7833
    7836      63    7830    7833      64    7830    7848      65    7821    7830
      66    7815    7821      29    7815    7854      15    7809    7815      17
    7926    7929       1    7926    7932       2    7917    7923      48    7911
    7917      25    7905    7911      25    7899    7905      25    7896    7899
      49    7896    7923      50    7890    7896      52    7884    7890      54
    7881    7884      55    7881    7923      56    7872    7881      57    7866
    7872      29    7866    7926      15    7860    7866      17    7983    7986
       1    7983    7989       2    7962    7971      60    7944    7950      19
    7944    7962      58    7938    7944      20    7938    7983      15    7932
    7938      17    8040    8043       1    8040    8046       2    8019    8028
      60    8001    8007      19    8001    8019      58    7995    8001      20
    7995    8040      15    7989    7995      17    8106    8109       1    8106
    8112       2    8085    8094      38    8076    8085      35    8067    8076
      35    8058    8067      35    8052    8058      36    8052    8106      15
    8046    8052      17    8148    8151       1    8148    8154       2    8133
    8136       1    8133    8139       2    8124    8133      43    8118    8124
      14    8118    8148      15    8112    8118      17    8181    8184       1
    8181    8187       2    8166    8175      12    8160    8166      14    8160
    8181      15    8154    8160      17    8253    8256       1    8253    8259
       2    8244    8250      48    8238    8244      25    8232    8238      25
    8226    8232      25    8223    8226      49    8223    8250      50    8217
    8223      52    8211    8217      54    8208    8211      55    8208    8250
      56    8199    8208      57    8193    8199      29    8193    8253      15
    8187    8193      17    8274    8277       1    8274    8280       2    8265
    8274      15    8259    8265      17    8319    8322       1    8319    8325
       2    8310    8313      21    8310    8316      21    8301    8310      23
    8292    8301      44    8286    8292      14    8286    8319      15    8280
    8286      17    8361    8364       1    8361    8367       2    8346    8349
       1    8346    8352       2    8337    8346      43    8331    8337      14
    8331    8361      15    8325    8331      17    8433    8436       1    8433
    8439       2    8424    8430      48    8418    8424      25    8412    8418
      25    8406    8412      25    8403    8406      49    8403    8430      50
    8397    8403      52    8391    8397      54    8388    8391      55    8388
    8430      56    8379    8388      57    8373    8379      29    8373    8433
      15    8367    8373      17    8454    8457       1    8454    8460       2
    8445    8454      15    8439    8445      17    8496    8499       1    8496
    8502       2    8481    8484       1    8481    8487       2    8472    8481
      43    8466    8472      14    8466    8496      15    8460    8466      17
    8562    8565       1    8562    8568       2    8541    8550      38    8532
    8541      35    8523    8532      35    8514    8523      35    8508    8514
      36    8508    8562      15    8502    8508      17    8583    8586       1
    8583    8589       2    8574    8583      15    8568    8574      17    8646
    8649       1    8646    8652       2    8634    8640      25    8625    8628
      26    8625    8634      27    8619    8625      27    8613    8619      25
    8610    8613      25    8610    8640      25    8601    8610      28    8595
    8601      29    8595    8646      15    8589    8595      17    8703    8706
       1    8703    8709       2    8682    8691      60    8664    8670      19
    8664    8682      58    8658    8664      20    8658    8703      15    8652
    8658      17    8760    8763       1    8760    8766       2    8730    8736
      19    8730    8748      19    8721    8730      58    8715    8721      14
    8715    8760      15    8709    8715      17    8811    8814       1    8811
    8817       2    8796    8799      59    8787    8796      45    8778    8787
      44    8772    8778      14    8772    8811      15    8766    8772      17
    8841    8844       1    8841    8847       2    8823    8829      29    8823
    8841      15    8817    8823      17    8913    8916       1    8913    8919
       2    8892    8895      31    8892    8904      31    8886    8892      31
    8877    8886      33    8868    8877      35    8859    8868      35    8853
    8859      36    8853    8913      15    8847    8853      17    8955    8958
       1    8955    8961       2    8940    8943       1    8940    8946       2
    8931    8940      43    8925    8931      14    8925    8955      15    8919
    8925      17    9021    9024       1    9021    9027       2    9000    9009
      38    8991    9000      35    8982    8991      35    8973    8982      35
    8967    8973      36    8967    9021      15    8961    8967      17    9063
    9066       1    9063    9069       2    9048    9051       1    9048    9054
       2    9039    9048      43    9033    9039      14    9033    9063      15
    9027    9033      17    9105    9108       1    9105    9111       2    9090
    9093       1    9090    9096       2    9081    9090      43    9075    9081
      14    9075    9105      15    9069    9075      17    9135    9138       1
    9135    9141       2    9117    9123      29    9117    9135      15    9111
    9117      17    9165    9168       1    9165    9171       2    9153    9162
      45    9147    9153      14    9147    9165      15    9141    9147      17
    9186    9189       1    9186    9192       2    9177    9186      15    9171
    9177      17    9243    9246       1    9243    9249       2    9222    9231
      60    9204    9210      19    9204    9222      58    9198    9204      20
    9198    9243      15    9192    9198      17    9273    9276       1    9273
    9279       2    9255    9261      29    9255    9273      15    9249    9255
      17    9315    9318       1    9315    9321       2    9300    9303       1
    9300    9306       2    9291    9300      43    9285    9291      14    9285
    9315      15    9279    9285      17    9372    9375       1    9372    9378
       2    9342    9348      19    9342    9360      19    9333    9342      58
    9327    9333      14    9327    9372      15    9321    9327      17    9402
    9405       1    9402    9408       2    9384    9390      29    9384    9402
      15    9378    9384      17    9435    9438       1    9435    9441       2
    9420    9429      12    9414    9420      14    9414    9435      15    9408
    9414      17    9495    9498       1    9495    9501       2    9483    9489
      25    9477    9483      25    9471    9477      25    9465    9471      25
    9462    9465      25    9462    9489      25    9453    9462      28    9447
    9453      29    9447    9495      15    9441    9447      17    9537    9540
       1    9537    9543       2    9531    9537      15    9522    9531      29
    9513    9522       7    9504    9513       7    9501    9504      42    9501
    9531      17    9603    9606       1    9603    9609       2    9582    9591
      38    9573    9582      35    9564    9573      35    9555    9564      35
    9549    9555      36    9549    9603      15    9543    9549      17    9654
    9657       3    9654    9660       3    9639    9642      59    9630    9639
      59    9621    9630       7    9615    9621       7    9615    9654       5
    9609    9615      42    9666    9669      67    9723    9726      69    9711
    9717      67    9699    9705      67    9699    9711      71    9693    9699
      71    9693    9723      69    9684    9687       3    9684    9690       3
    9678    9684      72    9678    9693      71    9675    9678      69    9669
    9675      69    9669    9711      71    9732    9726      69    9735    9732
      69    9741    9735      71    9750    9741      67    9756    9735      71
    9762    9756      69    9765    9807      74    9765    9810      74    9765
    9813      74    9765    9762      75    9768    9756      71    9774    9768
      71    9774    9726      71    9780    9774      76    9786    9780      78
    9789    9786       1    9792    9786      72    9804    9768      69    9804
    9816      69    9870    9873      69    9858    9864      67    9846    9852
      67    9846    9858      71    9840    9846      71    9840    9870      69
    9831    9834       3    9831    9837       3    9825    9831      72    9825
    9840      71    9822    9825      69    9816    9822      69    9816    9858
      71    9879    9873      69    9882    9879      69    9888    9882      71
    9897    9888      67    9903    9882      71    9909    9903      69    9912
    9954      74    9912    9957      74    9912    9960      74    9912    9909
      75    9915    9903      71    9921    9915      71    9921    9873      71
    9927    9921      76    9933    9927      78    9936    9933       1    9939
    9933      72    9951    9915      69    9951    9963      69   10017   10020
      69   10005   10011      67    9993    9999      67    9993   10005      71
    9987    9993      71    9987   10017      69    9978    9981       3    9978
    9984       3    9972    9978      72    9972    9987      71    9969    9972
      69    9963    9969      69    9963   10005      71   10080   10083       1
   10080   10086      72   10074   10080      78   10068   10074      76   10062
   10068      71   10062   10098      67   10056   10059      75   10050   10056
      69   10050   10062      71   10035   10044      67   10029   10035      71
   10029   10050      71   10026   10029      69   10020   10026      69   10020
   10068      71   10101   10059      74   10104   10059      74   10107   10059
      74
%FLAG ANGLES_INC_HYDROGEN                                                       
%FORMAT(10I8)                                                                   
      36      42      45       2      24      18      27       5      21      18
      24       6      21      18      27       5      15      12      18       9
      15      12      36      10      12      18      21      11      12      18
      24      11       9       0      12      14       6       0       9      15
       6       0      12      14       3       0       6      15       3       0
       9      15       3       0      12      14       0      12      15      16
      69      75      78       2      60      54      63      19      57      54
      60      20      57      54      63      19      54      63      66      22
      51      48      54      23      51      48      69      24      48      54
      57      25      48      54      60      25      45      42      48      29
      42      48      51      30     117     123     126       2     111     105
     114       6     108     105     111       6     108     105     114       6
      99      93     102       6      96      93      99       6      96      93
     102       6      90      87      93      34      90      87     105      34
      87      93      96      36      87      93      99      36      87      93
     102      36      87     105     108      36      87     105     111      36
      87     105     114      36      84      81      87      37      84      81
     117      24      81      87      90      38      78      75      81      29
      75      81      84      30     153     159     162       2     141     135
     144      42     138     135     141      43     138     135     144      42
     132     129     135      23     132     129     153      24     129     135
     138      45     129     135     141      45     126     123     129      29
     123     129     132      30     216     222     225       2     207     204
     210      47     204     210     213      47     195     198     201      49
     195     204     207      50     192     189     195      50     186     183
     189      47     183     189     192      47     180     183     186      47
     180     210     213      47     177     171     180      54     174     171
     177       6     174     171     180      54     168     165     171      57
     168     165     216      24     165     171     174      58     165     171
     177      58     162     159     165      29     159     165     168      30
     288     294     297       2     282     279     285      61     273     270
     276      61     267     270     273      63     267     270     276      63
     267     279     282      63     267     279     285      63     264     261
     267      63     258     252     261      64     255     252     258      65
     255     252     261      64     252     261     264      66     249     243
     252      68     246     243     249      69     246     243     252      68
     243     252     255      70     243     252     258      70     240     234
     243      68     237     234     240      69     237     234     243      68
     234     243     246      68     234     243     249      68     231     228
     234      74     231     228     288      24     228     234     237      75
     228     234     240      75     225     222     228      29     222     228
     231      30     354     360     363       2     348     342     351      15
     345     342     348      15     345     342     351      15     339     333
     342      78     336     333     339      79     336     333     342      78
     333     342     345      80     333     342     348      80     333     342
     351      80     330     324     333      68     327     324     330      69
     327     324     333      68     324     333     336      81     324     333
     339      81     321     315     324      68     318     315     321      69
     318     315     324      68     315     324     327      68     315     324
     330      68     312     306     315      68     309     306     312      69
     309     306     315      68     306     315     318      68     306     315
     321      68     303     300     306      74     303     300     354      24
     300     306     309      75     300     306     312      75     297     294
     300      29     294     300     303      30     420     426     429       2
     414     408     417      15     411     408     414      15     411     408
     417      15     405     399     408      78     402     399     405      79
     402     399     408      78     399     408     411      80     399     408
     414      80     399     408     417      80     396     390     399      68
     393     390     396      69     393     390     399      68     390     399
     402      81     390     399     405      81     387     381     390      68
     384     381     387      69     384     381     390      68     381     390
     393      68     381     390     396      68     378     372     381      68
     375     372     378      69     375     372     381      68     372     381
     384      68     372     381     387      68     369     366     372      74
     369     366     420      24     366     372     375      75     366     372
     378      75     363     360     366      29     360     366     369      30
     441     447     450       2     438     432     441      24     435     432
     438      83     435     432     441      24     429     426     432      29
     426     432     435      30     426     432     438      30     504     510
     513       2     495     492     498      47     492     498     501      47
     483     486     489      49     483     492     495      50     480     477
     483      50     474     471     477      47     471     477     480      47
     468     471     474      47     468     498     501      47     465     459
     468      54     462     459     465       6     462     459     468      54
     456     453     459      57     456     453     504      24     453     459
     462      58     453     459     465      58     450     447     453      29
     447     453     456      30     552     558     561       2     546     540
     549       6     543     540     546       6     543     540     549       6
     534     528     537       6     531     528     534       6     531     528
     537       6     525     522     528      34     525     522     540      34
     522     528     531      36     522     528     534      36     522     528
     537      36     522     540     543      36     522     540     546      36
     522     540     549      36     519     516     522      37     519     516
     552      24     516     522     525      38     513     510     516      29
     510     516     519      30     582     576     585       6     579     576
     582       6     579     576     585       6     573     570     576      86
     573     570     588      87     570     576     579      36     570     576
     582      36     570     576     585      36     570     588     591      88
     567     564     570      37     567     564     594      24     564     570
     573      89     561     558     564      29     558     564     567      30
     636     642     645       2     633     630     636      24     627     621
     630      58     624     621     627       6     624     621     630      58
     621     630     633      57     618     612     621      11     615     612
     618       6     615     612     621      11     612     621     624      11
     612     621     627      11     609     603     612      92     606     603
     609      93     606     603     612      92     603     612     615      11
     603     612     618      11     600     603     606      96     600     603
     609      96     600     630     633      30     684     690     693       2
     678     672     681       6     675     672     678       6     675     672
     681       6     666     660     669       6     663     660     666       6
     663     660     669       6     657     654     660      34     657     654
     672      34     654     660     663      36     654     660     666      36
     654     660     669      36     654     672     675      36     654     672
     678      36     654     672     681      36     651     648     654      37
     651     648     684      24     648     654     657      38     645     642
     648      29     642     648     651      30     750     756     759       2
     744     738     747      15     741     738     744      15     741     738
     747      15     735     729     738      78     732     729     735      79
     732     729     738      78     729     738     741      80     729     738
     744      80     729     738     747      80     726     720     729      68
     723     720     726      69     723     720     729      68     720     729
     732      81     720     729     735      81     717     711     720      68
     714     711     717      69     714     711     720      68     711     720
     723      68     711     720     726      68     708     702     711      68
     705     702     708      69     705     702     711      68     702     711
     714      68     702     711     717      68     699     696     702      74
     699     696     750      24     696     702     705      75     696     702
     708      75     693     690     696      29     690     696     699      30
     792     798     801       2     786     783     789      98     777     783
     786       2     777     783     789       2     774     768     777      99
     771     768     774      43     771     768     777      99     765     762
     768      23     765     762     792      24     762     768     771      45
     762     768     774      45     759     756     762      29     756     762
     765      30     843     849     852       2     837     834     840      98
     828     834     837       2     828     834     840       2     825     819
     828      99     822     819     825      43     822     819     828      99
     816     810     819     103     813     810     816      43     813     810
     819     103     810     819     822     103     810     819     825     103
     807     804     810      23     807     804     843      24     804     810
     813      45     804     810     816      45     801     798     804      29
     798     804     807      30     864     870     873       2     861     855
     864      24     858     855     861      83     858     855     864      24
     852     849     855      29     849     855     858      30     849     855
     861      30     915     921     924       2     909     906     912      98
     900     906     909       2     900     906     912       2     897     891
     900      99     894     891     897      43     894     891     900      99
     888     882     891     103     885     882     888      43     885     882
     891     103     882     891     894     103     882     891     897     103
     879     876     882      23     879     876     915      24     876     882
     885      45     876     882     888      45     873     870     876      29
     870     876     879      30     945     951     954       2     939     933
     942     106     936     933     939      20     936     933     942     106
     930     927     933      23     930     927     945      24     927     933
     936      25     927     933     939      25     924     921     927      29
     921     927     930      30     966     972     975       2     963     957
     966      24     960     957     963      83     960     957     966      24
     954     951     957      29     951     957     960      30     951     957
     963      30     999    1005    1008       2     990     984     993      19
     987     984     990      20     987     984     993      19     984     993
     996      22     981     978     984      23     981     978     999      24
     978     984     987      25     978     984     990      25     975     972
     978      29     972     978     981      30    1032    1038    1041       2
    1023    1017    1026     108    1020    1017    1023      20    1020    1017
    1026     108    1017    1026    1029     109    1014    1011    1017      23
    1014    1011    1032      24    1011    1017    1020      25    1011    1017
    1023      25    1008    1005    1011      29    1005    1011    1014      30
    1104    1110    1113       2    1098    1095    1101     111    1092    1089
    1095      47    1089    1095    1098      47    1086    1083    1089      47
    1083    1089    1092      47    1080    1077    1083      47    1077    1083
    1086      47    1074    1077    1080     114    1071    1068    1074     117
    1065    1062    1068     120    1062    1068    1071     122    1059    1062
    1065     124    1056    1050    1059     128    1053    1050    1056       6
    1053    1050    1059     128    1047    1044    1050      57    1047    1044
    1104      24    1044    1050    1053      58    1044    1050    1056      58
    1041    1038    1044      29    1038    1044    1047      30    1134    1140
    1143       2    1128    1122    1131       6    1125    1122    1128       6
    1125    1122    1131       6    1119    1116    1122      57    1119    1116
    1134      24    1116    1122    1125      58    1116    1122    1128      58
    1116    1122    1131      58    1113    1110    1116      29    1110    1116
    1119      30    1194    1200    1203       2    1185    1182    1188      47
    1182    1188    1191      47    1179    1176    1182      47    1176    1182
    1185      47    1173    1170    1176      47    1170    1176    1179      47
    1167    1164    1170      47    1164    1170    1173      47    1161    1164
    1167      47    1161    1188    1191      47    1158    1152    1161      54
    1155    1152    1158       6    1155    1152    1161      54    1149    1146
    1152      57    1149    1146    1194      24    1146    1152    1155      58
    1146    1152    1158      58    1143    1140    1146      29    1140    1146
    1149      30    1227    1233    1236       2    1218    1212    1221      19
    1215    1212    1218      20    1215    1212    1221      19    1212    1221
    1224      22    1209    1206    1212      23    1209    1206    1227      24
    1206    1212    1215      25    1206    1212    1218      25    1203    1200
    1206      29    1200    1206    1209      30    1260    1266    1269       2
    1251    1245    1254      19    1248    1245    1251      20    1248    1245
    1254      19    1245    1254    1257      22    1242    1239    1245      23
    1242    1239    1260      24    1239    1245    1248      25    1239    1245
    1251      25    1236    1233    1239      29    1233    1239    1242      30
    1308    1314    1317       2    1302    1296    1305       6    1299    1296
    1302       6    1299    1296    1305       6    1290    1284    1293       6
    1287    1284    1290       6    1287    1284    1293       6    1281    1278
    1284      34    1281    1278    1296      34    1278    1284    1287      36
    1278    1284    1290      36    1278    1284    1293      36    1278    1296
    1299      36    1278    1296    1302      36    1278    1296    1305      36
    1275    1272    1278      37    1275    1272    1308      24    1272    1278
    1281      38    1269    1266    1272      29    1266    1272    1275      30
    1329    1335    1338       2    1326    1320    1329      24    1323    1320
    1326      83    1323    1320    1329      24    1317    1314    1320      29
    1314    1320    1323      30    1314    1320    1326      30    1359    1365
    1368       2    1353    1347    1356       6    1350    1347    1353       6
    1350    1347    1356       6    1344    1341    1347      57    1344    1341
    1359      24    1341    1347    1350      58    1341    1347    1353      58
    1341    1347    1356      58    1338    1335    1341      29    1335    1341
    1344      30    1416    1422    1425       2    1410    1404    1413       6
    1407    1404    1410       6    1407    1404    1413       6    1398    1392
    1401       6    1395    1392    1398       6    1395    1392    1401       6
    1389    1386    1392      34    1389    1386    1404      34    1386    1392
    1395      36    1386    1392    1398      36    1386    1392    1401      36
    1386    1404    1407      36    1386    1404    1410      36    1386    1404
    1413      36    1383    1377    1386     132    1380    1377    1383      43
    1380    1377    1386     132    1377    1386    1389     133    1374    1371
    1377      23    1374    1371    1416      24    1371    1377    1380      45
    1371    1377    1383      45    1368    1365    1371      29    1365    1371
    1374      30    1461    1467    1470       2    1449    1443    1452      42
    1446    1443    1449      43    1446    1443    1452      42    1440    1434
    1443     103    1437    1434    1440      43    1437    1434    1443     103
    1434    1443    1446     103    1434    1443    1449     103    1431    1428
    1434      23    1431    1428    1461      24    1428    1434    1437      45
    1428    1434    1440      45    1425    1422    1428      29    1422    1428
    1431      30    1482    1488    1491       2    1479    1473    1482      24
    1476    1473    1479      83    1476    1473    1482      24    1470    1467
    1473      29    1467    1473    1476      30    1467    1473    1479      30
    1533    1539    1542       2    1527    1524    1530      98    1518    1524
    1527       2    1518    1524    1530       2    1515    1509    1518      99
    1512    1509    1515      43    1512    1509    1518      99    1506    1500
    1509     103    1503    1500    1506      43    1503    1500    1509     103
    1500    1509    1512     103    1500    1509    1515     103    1497    1494
    1500      23    1497    1494    1533      24    1494    1500    1503      45
    1494    1500    1506      45    1491    1488    1494      29    1488    1494
    1497      30    1590    1596    1599       2    1584    1578    1587       6
    1581    1578    1584       6    1581    1578    1587       6    1572    1566
    1575       6    1569    1566    1572       6    1569    1566    1575       6
    1563    1560    1566      34    1563    1560    1578      34    1560    1566
    1569      36    1560    1566    1572      36    1560    1566    1575      36
    1560    1578    1581      36    1560    1578    1584      36    1560    1578
    1587      36    1557    1551    1560     132    1554    1551    1557      43
    1554    1551    1560     132    1551    1560    1563     133    1548    1545
    1551      23    1548    1545    1590      24    1545    1551    1554      45
    1545    1551    1557      45    1542    1539    1545      29    1539    1545
    1548      30    1656    1662    1665       2    1650    1644    1653      15
    1647    1644    1650      15    1647    1644    1653      15    1641    1635
    1644      78    1638    1635    1641      79    1638    1635    1644      78
    1635    1644    1647      80    1635    1644    1650      80    1635    1644
    1653      80    1632    1626    1635      68    1629    1626    1632      69
    1629    1626    1635      68    1626    1635    1638      81    1626    1635
    1641      81    1623    1617    1626      68    1620    1617    1623      69
    1620    1617    1626      68    1617    1626    1629      68    1617    1626
    1632      68    1614    1608    1617      68    1611    1608    1614      69
    1611    1608    1617      68    1608    1617    1620      68    1608    1617
    1623      68    1605    1602    1608      74    1605    1602    1656      24
    1602    1608    1611      75    1602    1608    1614      75    1599    1596
    1602      29    1596    1602    1605      30    1722    1728    1731       2
    1716    1710    1719      15    1713    1710    1716      15    1713    1710
    1719      15    1707    1701    1710      78    1704    1701    1707      79
    1704    1701    1710      78    1701    1710    1713      80    1701    1710
    1716      80    1701    1710    1719      80    1698    1692    1701      68
    1695    1692    1698      69    1695    1692    1701      68    1692    1701
    1704      81    1692    1701    1707      81    1689    1683    1692      68
    1686    1683    1689      69    1686    1683    1692      68    1683    1692
    1695      68    1683    1692    1698      68    1680    1674    1683      68
    1677    1674    1680      69    1677    1674    1683      68    1674    1683
    1686      68    1674    1683    1689      68    1671    1668    1674      74
    1671    1668    1722      24    1668    1674    1677      75    1668    1674
    1680      75    1665    1662    1668      29    1662    1668    1671      30
    1788    1794    1797       2    1782    1776    1785      15    1779    1776
    1782      15    1779    1776    1785      15    1773    1767    1776      78
    1770    1767    1773      79    1770    1767    1776      78    1767    1776
    1779      80    1767    1776    1782      80    1767    1776    1785      80
    1764    1758    1767      68    1761    1758    1764      69    1761    1758
    1767      68    1758    1767    1770      81    1758    1767    1773      81
    1755    1749    1758      68    1752    1749    1755      69    1752    1749
    1758      68    1749    1758    1761      68    1749    1758    1764      68
    1746    1740    1749      68    1743    1740    1746      69    1743    1740
    1749      68    1740    1749    1752      68    1740    1749    1755      68
    1737    1734    1740      74    1737    1734    1788      24    1734    1740
    1743      75    1734    1740    1746      75    1731    1728    1734      29
    1728    1734    1737      30    1830    1836    1839       2    1818    1812
    1821       6    1815    1812    1818       6    1815    1812    1821       6
    1809    1806    1812      86    1809    1806    1824      87    1806    1812
    1815      36    1806    1812    1818      36    1806    1812    1821      36
    1806    1824    1827      88    1803    1800    1806      37    1803    1800
    1830      24    1800    1806    1809      89    1797    1794    1800      29
    1794    1800    1803      30    1851    1857    1860       2    1848    1842
    1851      24    1845    1842    1848      83    1845    1842    1851      24
    1839    1836    1842      29    1836    1842    1845      30    1836    1842
    1848      30    1917    1923    1926       2    1911    1905    1914      15
    1908    1905    1911      15    1908    1905    1914      15    1902    1896
    1905      78    1899    1896    1902      79    1899    1896    1905      78
    1896    1905    1908      80    1896    1905    1911      80    1896    1905
    1914      80    1893    1887    1896      68    1890    1887    1893      69
    1890    1887    1896      68    1887    1896    1899      81    1887    1896
    1902      81    1884    1878    1887      68    1881    1878    1884      69
    1881    1878    1887      68    1878    1887    1890      68    1878    1887
    1893      68    1875    1869    1878      68    1872    1869    1875      69
    1872    1869    1878      68    1869    1878    1881      68    1869    1878
    1884      68    1866    1863    1869      74    1866    1863    1917      24
    1863    1869    1872      75    1863    1869    1875      75    1860    1857
    1863      29    1857    1863    1866      30    1974    1980    1983       2
    1968    1962    1971       6    1965    1962    1968       6    1965    1962
    1971       6    1956    1950    1959       6    1953    1950    1956       6
    1953    1950    1959       6    1947    1944    1950      34    1947    1944
    1962      34    1944    1950    1953      36    1944    1950    1956      36
    1944    1950    1959      36    1944    1962    1965      36    1944    1962
    1968      36    1944    1962    1971      36    1941    1935    1944     132
    1938    1935    1941      43    1938    1935    1944     132    1935    1944
    1947     133    1932    1929    1935      23    1932    1929    1974      24
    1929    1935    1938      45    1929    1935    1941      45    1926    1923
    1929      29    1923    1929    1932      30    2031    2037    2040       2
    2025    2019    2028       6    2022    2019    2025       6    2022    2019
    2028       6    2013    2007    2016       6    2010    2007    2013       6
    2010    2007    2016       6    2004    2001    2007      34    2004    2001
    2019      34    2001    2007    2010      36    2001    2007    2013      36
    2001    2007    2016      36    2001    2019    2022      36    2001    2019
    2025      36    2001    2019    2028      36    1998    1992    2001     132
    1995    1992    1998      43    1995    1992    2001     132    1992    2001
    2004     133    1989    1986    1992      23    1989    1986    2031      24
    1986    1992    1995      45    1986    1992    1998      45    1983    1980
    1986      29    1980    1986    1989      30    2073    2079    2082       2
    2067    2064    2070      98    2058    2064    2067       2    2058    2064
    2070       2    2055    2049    2058      99    2052    2049    2055      43
    2052    2049    2058      99    2046    2043    2049      23    2046    2043
    2073      24    2043    2049    2052      45    2043    2049    2055      45
    2040    2037    2043      29    2037    2043    2046      30    2130    2136
    2139       2    2124    2118    2127       6    2121    2118    2124       6
    2121    2118    2127       6    2112    2106    2115       6    2109    2106
    2112       6    2109    2106    2115       6    2103    2100    2106      34
    2103    2100    2118      34    2100    2106    2109      36    2100    2106
    2112      36    2100    2106    2115      36    2100    2118    2121      36
    2100    2118    2124      36    2100    2118    2127      36    2097    2091
    2100     132    2094    2091    2097      43    2094    2091    2100     132
    2091    2100    2103     133    2088    2085    2091      23    2088    2085
    2130      24    2085    2091    2094      45    2085    2091    2097      45
    2082    2079    2085      29    2079    2085    2088      30    2154    2148
    2157      19    2151    2148    2154      20    2151    2148    2157      19
    2148    2157    2160      22    2145    2142    2148      23    2145    2142
    2163      24    2142    2148    2151      25    2142    2148    2154      25
    2139    2136    2142      29    2136    2142    2145      30    2205    2211
    2214       2    2202    2199    2205      24    2196    2190    2199      58
    2193    2190    2196       6    2193    2190    2199      58    2190    2199
    2202      57    2187    2181    2190      11    2184    2181    2187       6
    2184    2181    2190      11    2181    2190    2193      11    2181    2190
    2196      11    2178    2172    2181      92    2175    2172    2178      93
    2175    2172    2181      92    2172    2181    2184      11    2172    2181
    2187      11    2169    2172    2175      96    2169    2172    2178      96
    2169    2199    2202      30    2256    2262    2265       2    2250    2247
    2253      98    2241    2247    2250       2    2241    2247    2253       2
    2238    2232    2241      99    2235    2232    2238      43    2235    2232
    2241      99    2229    2223    2232     103    2226    2223    2229      43
    2226    2223    2232     103    2223    2232    2235     103    2223    2232
    2238     103    2220    2217    2223      23    2220    2217    2256      24
    2217    2223    2226      45    2217    2223    2229      45    2214    2211
    2217      29    2211    2217    2220      30    2298    2304    2307       2
    2292    2289    2295      98    2283    2289    2292       2    2283    2289
    2295       2    2280    2274    2283      99    2277    2274    2280      43
    2277    2274    2283      99    2271    2268    2274      23    2271    2268
    2298      24    2268    2274    2277      45    2268    2274    2280      45
    2265    2262    2268      29    2262    2268    2271      30    2355    2361
    2364       2    2349    2343    2352       6    2346    2343    2349       6
    2346    2343    2352       6    2337    2331    2340       6    2334    2331
    2337       6    2334    2331    2340       6    2328    2325    2331      34
    2328    2325    2343      34    2325    2331    2334      36    2325    2331
    2337      36    2325    2331    2340      36    2325    2343    2346      36
    2325    2343    2349      36    2325    2343    2352      36    2322    2316
    2325     132    2319    2316    2322      43    2319    2316    2325     132
    2316    2325    2328     133    2313    2310    2316      23    2313    2310
    2355      24    2310    2316    2319      45    2310    2316    2322      45
    2307    2304    2310      29    2304    2310    2313      30    2403    2409
    2412       2    2397    2391    2400       6    2394    2391    2397       6
    2394    2391    2400       6    2385    2379    2388       6    2382    2379
    2385       6    2382    2379    2388       6    2376    2373    2379      34
    2376    2373    2391      34    2373    2379    2382      36    2373    2379
    2385      36    2373    2379    2388      36    2373    2391    2394      36
    2373    2391    2397      36    2373    2391    2400      36    2370    2367
    2373      37    2370    2367    2403      24    2367    2373    2376      38
    2364    2361    2367      29    2361    2367    2370      30    2439    2445
    2448       2    2427    2421    2430      42    2424    2421    2427      43
    2424    2421    2430      42    2418    2415    2421      23    2418    2415
    2439      24    2415    2421    2424      45    2415    2421    2427      45
    2412    2409    2415      29    2409    2415    2418      30    2469    2475
    2478       2    2463    2457    2466     106    2460    2457    2463      20
    2460    2457    2466     106    2454    2451    2457      23    2454    2451
    2469      24    2451    2457    2460      25    2451    2457    2463      25
    2448    2445    2451      29    2445    2451    2454      30    2517    2523
    2526       2    2511    2505    2514       6    2508    2505    2511       6
    2508    2505    2514       6    2499    2493    2502       6    2496    2493
    2499       6    2496    2493    2502       6    2490    2487    2493      34
    2490    2487    2505      34    2487    2493    2496      36    2487    2493
    2499      36    2487    2493    2502      36    2487    2505    2508      36
    2487    2505    2511      36    2487    2505    2514      36    2484    2481
    2487      37    2484    2481    2517      24    2481    2487    2490      38
    2478    2475    2481      29    2475    2481    2484      30    2550    2556
    2559       2    2541    2535    2544      19    2538    2535    2541      20
    2538    2535    2544      19    2535    2544    2547      22    2532    2529
    2535      23    2532    2529    2550      24    2529    2535    2538      25
    2529    2535    2541      25    2526    2523    2529      29    2523    2529
    2532      30    2595    2601    2604       2    2583    2577    2586      42
    2580    2577    2583      43    2580    2577    2586      42    2574    2568
    2577     103    2571    2568    2574      43    2571    2568    2577     103
    2568    2577    2580     103    2568    2577    2583     103    2565    2562
    2568      23    2565    2562    2595      24    2562    2568    2571      45
    2562    2568    2574      45    2559    2556    2562      29    2556    2562
    2565      30    2637    2643    2646       2    2631    2628    2634      98
    2622    2628    2631       2    2622    2628    2634       2    2619    2613
    2622      99    2616    2613    2619      43    2616    2613    2622      99
    2610    2607    2613      23    2610    2607    2637      24    2607    2613
    2616      45    2607    2613    2619      45    2604    2601    2607      29
    2601    2607    2610      30    2673    2679    2682       2    2661    2655
    2664      42    2658    2655    2661      43    2658    2655    2664      42
    2652    2649    2655      23    2652    2649    2673      24    2649    2655
    2658      45    2649    2655    2661      45    2646    2643    2649      29
    2643    2649    2652      30    2694    2700    2703       2    2691    2685
    2694      24    2688    2685    2691      83    2688    2685    2694      24
    2682    2679    2685      29    2679    2685    2688      30    2679    2685
    2691      30    2724    2730    2733       2    2718    2712    2721     106
    2715    2712    2718      20    2715    2712    2721     106    2709    2706
    2712      23    2709    2706    2724      24    2706    2712    2715      25
    2706    2712    2718      25    2703    2700    2706      29    2700    2706
    2709      30    2745    2751    2754       2    2742    2736    2745      24
    2739    2736    2742      83    2739    2736    2745      24    2733    2730
    2736      29    2730    2736    2739      30    2730    2736    2742      30
    2766    2772    2775       2    2763    2757    2766      24    2760    2757
    2763      83    2760    2757    2766      24    2754    2751    2757      29
    2751    2757    2760      30    2751    2757    2763      30    2787    2793
    2796       2    2784    2778    2787      24    2781    2778    2784      83
    2781    2778    2787      24    2775    2772    2778      29    2772    2778
    2781      30    2772    2778    2784      30    2850    2856    2859       2
    2841    2838    2844      47    2838    2844    2847      47    2829    2832
    2835      49    2829    2838    2841      50    2826    2823    2829      50
    2820    2817    2823      47    2817    2823    2826      47    2814    2817
    2820      47    2814    2844    2847      47    2811    2805    2814      54
    2808    2805    2811       6    2808    2805    2814      54    2802    2799
    2805      57    2802    2799    2850      24    2799    2805    2808      58
    2799    2805    2811      58    2796    2793    2799      29    2793    2799
    2802      30    2901    2907    2910       2    2895    2889    2898      93
    2892    2889    2895      93    2892    2889    2898      93    2886    2889
    2892     137    2886    2889    2895     137    2886    2889    2898     137
    2883    2877    2886     106    2880    2877    2883      20    2880    2877
    2886     106    2874    2868    2877     103    2871    2868    2874      43
    2871    2868    2877     103    2868    2877    2880     139    2868    2877
    2883     139    2865    2862    2868      23    2865    2862    2901      24
    2862    2868    2871      45    2862    2868    2874      45    2859    2856
    2862      29    2856    2862    2865      30    2943    2949    2952       2
    2931    2925    2934       6    2928    2925    2931       6    2928    2925
    2934       6    2922    2919    2925      86    2922    2919    2937      87
    2919    2925    2928      36    2919    2925    2931      36    2919    2925
    2934      36    2919    2937    2940      88    2916    2913    2919      37
    2916    2913    2943      24    2913    2919    2922      89    2910    2907
    2913      29    2907    2913    2916      30    2985    2991    2994       2
    2979    2976    2982      98    2970    2976    2979       2    2970    2976
    2982       2    2967    2961    2970      99    2964    2961    2967      43
    2964    2961    2970      99    2958    2955    2961      23    2958    2955
    2985      24    2955    2961    2964      45    2955    2961    2967      45
    2952    2949    2955      29    2949    2955    2958      30    3015    3021
    3024       2    3009    3003    3012       6    3006    3003    3009       6
    3006    3003    3012       6    3000    2997    3003      57    3000    2997
    3015      24    2997    3003    3006      58    2997    3003    3009      58
    2997    3003    3012      58    2994    2991    2997      29    2991    2997
    3000      30    3075    3081    3084       2    3066    3063    3069      47
    3063    3069    3072      47    3060    3057    3063      47    3057    3063
    3066      47    3054    3051    3057      47    3051    3057    3060      47
    3048    3045    3051      47    3045    3051    3054      47    3042    3045
    3048      47    3042    3069    3072      47    3039    3033    3042      54
    3036    3033    3039       6    3036    3033    3042      54    3030    3027
    3033      57    3030    3027    3075      24    3027    3033    3036      58
    3027    3033    3039      58    3024    3021    3027      29    3021    3027
    3030      30    3126    3132    3135       2    3120    3117    3123      98
    3111    3117    3120       2    3111    3117    3123       2    3108    3102
    3111      99    3105    3102    3108      43    3105    3102    3111      99
    3099    3093    3102     103    3096    3093    3099      43    3096    3093
    3102     103    3093    3102    3105     103    3093    3102    3108     103
    3090    3087    3093      23    3090    3087    3126      24    3087    3093
    3096      45    3087    3093    3099      45    3084    3081    3087      29
    3081    3087    3090      30    3189    3195    3198       2    3180    3177
    3183      47    3177    3183    3186      47    3168    3171    3174      49
    3168    3177    3180      50    3165    3162    3168      50    3159    3156
    3162      47    3156    3162    3165      47    3153    3156    3159      47
    3153    3183    3186      47    3150    3144    3153      54    3147    3144
    3150       6    3147    3144    3153      54    3141    3138    3144      57
    3141    3138    3189      24    3138    3144    3147      58    3138    3144
    3150      58    3135    3132    3138      29    3132    3138    3141      30
    3237    3243    3246       2    3231    3225    3234       6    3228    3225
    3231       6    3228    3225    3234       6    3219    3213    3222       6
    3216    3213    3219       6    3216    3213    3222       6    3210    3207
    3213      34    3210    3207    3225      34    3207    3213    3216      36
    3207    3213    3219      36    3207    3213    3222      36    3207    3225
    3228      36    3207    3225    3231      36    3207    3225    3234      36
    3204    3201    3207      37    3204    3201    3237      24    3201    3207
    3210      38    3198    3195    3201      29    3195    3201    3204      30
    3288    3294    3297       2    3282    3279    3285      98    3273    3279
    3282       2    3273    3279    3285       2    3270    3264    3273      99
    3267    3264    3270      43    3267    3264    3273      99    3261    3255
    3264     103    3258    3255    3261      43    3258    3255    3264     103
    3255    3264    3267     103    3255    3264    3270     103    3252    3249
    3255      23    3252    3249    3288      24    3249    3255    3258      45
    3249    3255    3261      45    3246    3243    3249      29    3243    3249
    3252      30    3354    3360    3363       2    3348    3342    3351      15
    3345    3342    3348      15    3345    3342    3351      15    3339    3333
    3342      78    3336    3333    3339      79    3336    3333    3342      78
    3333    3342    3345      80    3333    3342    3348      80    3333    3342
    3351      80    3330    3324    3333      68    3327    3324    3330      69
    3327    3324    3333      68    3324    3333    3336      81    3324    3333
    3339      81    3321    3315    3324      68    3318    3315    3321      69
    3318    3315    3324      68    3315    3324    3327      68    3315    3324
    3330      68    3312    3306    3315      68    3309    3306    3312      69
    3309    3306    3315      68    3306    3315    3318      68    3306    3315
    3321      68    3303    3300    3306      74    3303    3300    3354      24
    3300    3306    3309      75    3300    3306    3312      75    3297    3294
    3300      29    3294    3300    3303      30    3396    3402    3405       2
    3390    3387    3393      98    3381    3387    3390       2    3381    3387
    3393       2    3378    3372    3381      99    3375    3372    3378      43
    3375    3372    3381      99    3369    3366    3372      23    3369    3366
    3396      24    3366    3372    3375      45    3366    3372    3378      45
    3363    3360    3366      29    3360    3366    3369      30    3468    3474
    3477       2    3462    3459    3465      61    3453    3450    3456      61
    3447    3450    3453      63    3447    3450    3456      63    3447    3459
    3462      63    3447    3459    3465      63    3444    3441    3447      63
    3438    3432    3441      64    3435    3432    3438      65    3435    3432
    3441      64    3432    3441    3444      66    3429    3423    3432      68
    3426    3423    3429      69    3426    3423    3432      68    3423    3432
    3435      70    3423    3432    3438      70    3420    3414    3423      68
    3417    3414    3420      69    3417    3414    3423      68    3414    3423
    3426      68    3414    3423    3429      68    3411    3408    3414      74
    3411    3408    3468      24    3408    3414    3417      75    3408    3414
    3420      75    3405    3402    3408      29    3402    3408    3411      30
    3489    3495    3498       2    3486    3480    3489      24    3483    3480
    3486      83    3483    3480    3489      24    3477    3474    3480      29
    3474    3480    3483      30    3474    3480    3486      30    3546    3552
    3555       2    3540    3534    3543       6    3537    3534    3540       6
    3537    3534    3543       6    3531    3525    3534     141    3528    3525
    3531      43    3528    3525    3534     141    3525    3534    3537     142
    3525    3534    3540     142    3525    3534    3543     142    3519    3513
    3522       6    3516    3513    3519       6    3516    3513    3522       6
    3510    3507    3513      34    3510    3507    3525     133    3507    3513
    3516      36    3507    3513    3519      36    3507    3513    3522      36
    3507    3525    3528     132    3507    3525    3531     132    3504    3501
    3507      37    3504    3501    3546      24    3501    3507    3510      38
    3498    3495    3501      29    3495    3501    3504      30    3582    3588
    3591       2    3570    3564    3573      42    3567    3564    3570      43
    3567    3564    3573      42    3561    3558    3564      23    3561    3558
    3582      24    3558    3564    3567      45    3558    3564    3570      45
    3555    3552    3558      29    3552    3558    3561      30    3615    3621
    3624       2    3606    3600    3609      19    3603    3600    3606      20
    3603    3600    3609      19    3600    3609    3612      22    3597    3594
    3600      23    3597    3594    3615      24    3594    3600    3603      25
    3594    3600    3606      25    3591    3588    3594      29    3588    3594
    3597      30    3660    3666    3669       2    3648    3642    3651      42
    3645    3642    3648      43    3645    3642    3651      42    3639    3633
    3642     103    3636    3633    3639      43    3636    3633    3642     103
    3633    3642    3645     103    3633    3642    3648     103    3630    3627
    3633      23    3630    3627    3660      24    3627    3633    3636      45
    3627    3633    3639      45    3624    3621    3627      29    3621    3627
    3630      30    3696    3702    3705       2    3684    3678    3687      42
    3681    3678    3684      43    3681    3678    3687      42    3675    3672
    3678      23    3675    3672    3696      24    3672    3678    3681      45
    3672    3678    3684      45    3669    3666    3672      29    3666    3672
    3675      30    3726    3732    3735       2    3720    3714    3723       6
    3717    3714    3720       6    3717    3714    3723       6    3711    3708
    3714      57    3711    3708    3726      24    3708    3714    3717      58
    3708    3714    3720      58    3708    3714    3723      58    3705    3702
    3708      29    3702    3708    3711      30    3780    3777    3783      47
    3777    3783    3786      47    3768    3771    3774      49    3768    3777
    3780      50    3765    3762    3768      50    3759    3756    3762      47
    3756    3762    3765      47    3753    3756    3759      47    3753    3783
    3786      47    3750    3744    3753      54    3747    3744    3750       6
    3747    3744    3753      54    3741    3738    3744      57    3741    3738
    3789      24    3738    3744    3747      58    3738    3744    3750      58
    3735    3732    3738      29    3732    3738    3741      30    3831    3837
    3840       2    3828    3825    3831      24    3822    3816    3825      58
    3819    3816    3822       6    3819    3816    3825      58    3816    3825
    3828      57    3813    3807    3816      11    3810    3807    3813       6
    3810    3807    3816      11    3807    3816    3819      11    3807    3816
    3822      11    3804    3798    3807      92    3801    3798    3804      93
    3801    3798    3807      92    3798    3807    3810      11    3798    3807
    3813      11    3795    3798    3801      96    3795    3798    3804      96
    3795    3825    3828      30    3894    3900    3903       2    3885    3882
    3888      47    3882    3888    3891      47    3873    3876    3879      49
    3873    3882    3885      50    3870    3867    3873      50    3864    3861
    3867      47    3861    3867    3870      47    3858    3861    3864      47
    3858    3888    3891      47    3855    3849    3858      54    3852    3849
    3855       6    3852    3849    3858      54    3846    3843    3849      57
    3846    3843    3894      24    3843    3849    3852      58    3843    3849
    3855      58    3840    3837    3843      29    3837    3843    3846      30
    3942    3948    3951       2    3936    3930    3939       6    3933    3930
    3936       6    3933    3930    3939       6    3924    3918    3927       6
    3921    3918    3924       6    3921    3918    3927       6    3915    3912
    3918      34    3915    3912    3930      34    3912    3918    3921      36
    3912    3918    3924      36    3912    3918    3927      36    3912    3930
    3933      36    3912    3930    3936      36    3912    3930    3939      36
    3909    3906    3912      37    3909    3906    3942      24    3906    3912
    3915      38    3903    3900    3906      29    3900    3906    3909      30
    3963    3969    3972       2    3960    3954    3963      24    3957    3954
    3960      83    3957    3954    3963      24    3951    3948    3954      29
    3948    3954    3957      30    3948    3954    3960      30    4014    4020
    4023       2    4008    4005    4011      98    3999    4005    4008       2
    3999    4005    4011       2    3996    3990    3999      99    3993    3990
    3996      43    3993    3990    3999      99    3987    3981    3990     103
    3984    3981    3987      43    3984    3981    3990     103    3981    3990
    3993     103    3981    3990    3996     103    3978    3975    3981      23
    3978    3975    4014      24    3975    3981    3984      45    3975    3981
    3987      45    3972    3969    3975      29    3969    3975    3978      30
    4059    4065    4068       2    4047    4041    4050      42    4044    4041
    4047      43    4044    4041    4050      42    4038    4032    4041     103
    4035    4032    4038      43    4035    4032    4041     103    4032    4041
    4044     103    4032    4041    4047     103    4029    4026    4032      23
    4029    4026    4059      24    4026    4032    4035      45    4026    4032
    4038      45    4023    4020    4026      29    4020    4026    4029      30
    4104    4110    4113       2    4092    4086    4095      42    4089    4086
    4092      43    4089    4086    4095      42    4083    4077    4086     103
    4080    4077    4083      43    4080    4077    4086     103    4077    4086
    4089     103    4077    4086    4092     103    4074    4071    4077      23
    4074    4071    4104      24    4071    4077    4080      45    4071    4077
    4083      45    4068    4065    4071      29    4065    4071    4074      30
    4137    4143    4146       2    4128    4122    4131      19    4125    4122
    4128      20    4125    4122    4131      19    4122    4131    4134      22
    4119    4116    4122      23    4119    4116    4137      24    4116    4122
    4125      25    4116    4122    4128      25    4113    4110    4116      29
    4110    4116    4119      30    4167    4173    4176       2    4161    4155
    4164     106    4158    4155    4161      20    4158    4155    4164     106
    4152    4149    4155      23    4152    4149    4167      24    4149    4155
    4158      25    4149    4155    4161      25    4146    4143    4149      29
    4143    4149    4152      30    4218    4224    4227       2    4212    4206
    4215      93    4209    4206    4212      93    4209    4206    4215      93
    4203    4206    4209     137    4203    4206    4212     137    4203    4206
    4215     137    4200    4194    4203     106    4197    4194    4200      20
    4197    4194    4203     106    4191    4185    4194     103    4188    4185
    4191      43    4188    4185    4194     103    4185    4194    4197     139
    4185    4194    4200     139    4182    4179    4185      23    4182    4179
    4218      24    4179    4185    4188      45    4179    4185    4191      45
    4176    4173    4179      29    4173    4179    4182      30    4281    4287
    4290       2    4272    4269    4275      47    4269    4275    4278      47
    4260    4263    4266      49    4260    4269    4272      50    4257    4254
    4260      50    4251    4248    4254      47    4248    4254    4257      47
    4245    4248    4251      47    4245    4275    4278      47    4242    4236
    4245      54    4239    4236    4242       6    4239    4236    4245      54
    4233    4230    4236      57    4233    4230    4281      24    4230    4236
    4239      58    4230    4236    4242      58    4227    4224    4230      29
    4224    4230    4233      30    4317    4314    4320      98    4308    4314
    4317       2    4308    4314    4320       2    4305    4299    4308      99
    4302    4299    4305      43    4302    4299    4308      99    4296    4293
    4299      23    4296    4293    4323      24    4293    4299    4302      45
    4293    4299    4305      45    4290    4287    4293      29    4287    4293
    4296      30    4365    4371    4374       2    4362    4359    4365      24
    4356    4350    4359      58    4353    4350    4356       6    4353    4350
    4359      58    4350    4359    4362      57    4347    4341    4350      11
    4344    4341    4347       6    4344    4341    4350      11    4341    4350
    4353      11    4341    4350    4356      11    4338    4332    4341      92
    4335    4332    4338      93    4335    4332    4341      92    4332    4341
    4344      11    4332    4341    4347      11    4329    4332    4335      96
    4329    4332    4338      96    4329    4359    4362      30    4407    4413
    4416       2    4395    4389    4398       6    4392    4389    4395       6
    4392    4389    4398       6    4386    4383    4389      86    4386    4383
    4401      87    4383    4389    4392      36    4383    4389    4395      36
    4383    4389    4398      36    4383    4401    4404      88    4380    4377
    4383      37    4380    4377    4407      24    4377    4383    4386      89
    4374    4371    4377      29    4371    4377    4380      30    4428    4434
    4437       2    4425    4419    4428      24    4422    4419    4425      83
    4422    4419    4428      24    4416    4413    4419      29    4413    4419
    4422      30    4413    4419    4425      30    4494    4500    4503       2
    4488    4482    4491      15    4485    4482    4488      15    4485    4482
    4491      15    4479    4473    4482      78    4476    4473    4479      79
    4476    4473    4482      78    4473    4482    4485      80    4473    4482
    4488      80    4473    4482    4491      80    4470    4464    4473      68
    4467    4464    4470      69    4467    4464    4473      68    4464    4473
    4476      81    4464    4473    4479      81    4461    4455    4464      68
    4458    4455    4461      69    4458    4455    4464      68    4455    4464
    4467      68    4455    4464    4470      68    4452    4446    4455      68
    4449    4446    4452      69    4449    4446    4455      68    4446    4455
    4458      68    4446    4455    4461      68    4443    4440    4446      74
    4443    4440    4494      24    4440    4446    4449      75    4440    4446
    4452      75    4437    4434    4440      29    4434    4440    4443      30
    4524    4530    4533       2    4518    4512    4521       6    4515    4512
    4518       6    4515    4512    4521       6    4509    4506    4512      57
    4509    4506    4524      24    4506    4512    4515      58    4506    4512
    4518      58    4506    4512    4521      58    4503    4500    4506      29
    4500    4506    4509      30    4554    4560    4563       2    4548    4542
    4551       6    4545    4542    4548       6    4545    4542    4551       6
    4539    4536    4542      57    4539    4536    4554      24    4536    4542
    4545      58    4536    4542    4548      58    4536    4542    4551      58
    4533    4530    4536      29    4530    4536    4539      30    4620    4626
    4629       2    4614    4608    4617      15    4611    4608    4614      15
    4611    4608    4617      15    4605    4599    4608      78    4602    4599
    4605      79    4602    4599    4608      78    4599    4608    4611      80
    4599    4608    4614      80    4599    4608    4617      80    4596    4590
    4599      68    4593    4590    4596      69    4593    4590    4599      68
    4590    4599    4602      81    4590    4599    4605      81    4587    4581
    4590      68    4584    4581    4587      69    4584    4581    4590      68
    4581    4590    4593      68    4581    4590    4596      68    4578    4572
    4581      68    4575    4572    4578      69    4575    4572    4581      68
    4572    4581    4584      68    4572    4581    4587      68    4569    4566
    4572      74    4569    4566    4620      24    4566    4572    4575      75
    4566    4572    4578      75    4563    4560    4566      29    4560    4566
    4569      30    4653    4659    4662       2    4644    4638    4647     108
    4641    4638    4644      20    4641    4638    4647     108    4638    4647
    4650     109    4635    4632    4638      23    4635    4632    4653      24
    4632    4638    4641      25    4632    4638    4644      25    4629    4626
    4632      29    4626    4632    4635      30    4725    4731    4734       2
    4719    4716    4722      61    4710    4707    4713      61    4704    4707
    4710      63    4704    4707    4713      63    4704    4716    4719      63
    4704    4716    4722      63    4701    4698    4704      63    4695    4689
    4698      64    4692    4689    4695      65    4692    4689    4698      64
    4689    4698    4701      66    4686    4680    4689      68    4683    4680
    4686      69    4683    4680    4689      68    4680    4689    4692      70
    4680    4689    4695      70    4677    4671    4680      68    4674    4671
    4677      69    4674    4671    4680      68    4671    4680    4683      68
    4671    4680    4686      68    4668    4665    4671      74    4668    4665
    4725      24    4665    4671    4674      75    4665    4671    4677      75
    4662    4659    4665      29    4659    4665    4668      30    4746    4752
    4755       2    4743    4737    4746      24    4740    4737    4743      83
    4740    4737    4746      24    4734    4731    4737      29    4731    4737
    4740      30    4731    4737    4743      30    4809    4815    4818       2
    4800    4797    4803      47    4797    4803    4806      47    4788    4791
    4794      49    4788    4797    4800      50    4785    4782    4788      50
    4779    4776    4782      47    4776    4782    4785      47    4773    4776
    4779      47    4773    4803    4806      47    4770    4764    4773      54
    4767    4764    4770       6    4767    4764    4773      54    4761    4758
    4764      57    4761    4758    4809      24    4758    4764    4767      58
    4758    4764    4770      58    4755    4752    4758      29    4752    4758
    4761      30    4881    4887    4890       2    4875    4872    4878      61
    4866    4863    4869      61    4860    4863    4866      63    4860    4863
    4869      63    4860    4872    4875      63    4860    4872    4878      63
    4857    4854    4860      63    4851    4845    4854      64    4848    4845
    4851      65    4848    4845    4854      64    4845    4854    4857      66
    4842    4836    4845      68    4839    4836    4842      69    4839    4836
    4845      68    4836    4845    4848      70    4836    4845    4851      70
    4833    4827    4836      68    4830    4827    4833      69    4830    4827
    4836      68    4827    4836    4839      68    4827    4836    4842      68
    4824    4821    4827      74    4824    4821    4881      24    4821    4827
    4830      75    4821    4827    4833      75    4818    4815    4821      29
    4815    4821    4824      30    4926    4932    4935       2    4914    4908
    4917      42    4911    4908    4914      43    4911    4908    4917      42
    4905    4899    4908     103    4902    4899    4905      43    4902    4899
    4908     103    4899    4908    4911     103    4899    4908    4914     103
    4896    4893    4899      23    4896    4893    4926      24    4893    4899
    4902      45    4893    4899    4905      45    4890    4887    4893      29
    4887    4893    4896      30    4977    4971    4980       6    4974    4971
    4977       6    4974    4971    4980       6    4968    4962    4971     141
    4965    4962    4968      43    4965    4962    4971     141    4962    4971
    4974     142    4962    4971    4977     142    4962    4971    4980     142
    4956    4950    4959       6    4953    4950    4956       6    4953    4950
    4959       6    4947    4944    4950      34    4947    4944    4962     133
    4944    4950    4953      36    4944    4950    4956      36    4944    4950
    4959      36    4944    4962    4965     132    4944    4962    4968     132
    4941    4938    4944      37    4941    4938    4983      24    4938    4944
    4947      38    4935    4932    4938      29    4932    4938    4941      30
    5025    5031    5034       2    5022    5019    5025      24    5016    5010
    5019      58    5013    5010    5016       6    5013    5010    5019      58
    5010    5019    5022      57    5007    5001    5010      11    5004    5001
    5007       6    5004    5001    5010      11    5001    5010    5013      11
    5001    5010    5016      11    4998    4992    5001      92    4995    4992
    4998      93    4995    4992    5001      92    4992    5001    5004      11
    4992    5001    5007      11    4989    4992    4995      96    4989    4992
    4998      96    4989    5019    5022      30    5070    5076    5079       2
    5058    5052    5061      42    5055    5052    5058      43    5055    5052
    5061      42    5049    5043    5052     103    5046    5043    5049      43
    5046    5043    5052     103    5043    5052    5055     103    5043    5052
    5058     103    5040    5037    5043      23    5040    5037    5070      24
    5037    5043    5046      45    5037    5043    5049      45    5034    5031
    5037      29    5031    5037    5040      30    5091    5097    5100       2
    5088    5082    5091      24    5085    5082    5088      83    5085    5082
    5091      24    5079    5076    5082      29    5076    5082    5085      30
    5076    5082    5088      30    5133    5139    5142       2    5127    5124
    5130      98    5118    5124    5127       2    5118    5124    5130       2
    5115    5109    5118      99    5112    5109    5115      43    5112    5109
    5118      99    5106    5103    5109      23    5106    5103    5133      24
    5103    5109    5112      45    5103    5109    5115      45    5100    5097
    5103      29    5097    5103    5106      30    5178    5184    5187       2
    5166    5160    5169      42    5163    5160    5166      43    5163    5160
    5169      42    5157    5151    5160     103    5154    5151    5157      43
    5154    5151    5160     103    5151    5160    5163     103    5151    5160
    5166     103    5148    5145    5151      23    5148    5145    5178      24
    5145    5151    5154      45    5145    5151    5157      45    5142    5139
    5145      29    5139    5145    5148      30    5244    5250    5253       2
    5238    5232    5241      15    5235    5232    5238      15    5235    5232
    5241      15    5229    5223    5232      78    5226    5223    5229      79
    5226    5223    5232      78    5223    5232    5235      80    5223    5232
    5238      80    5223    5232    5241      80    5220    5214    5223      68
    5217    5214    5220      69    5217    5214    5223      68    5214    5223
    5226      81    5214    5223    5229      81    5211    5205    5214      68
    5208    5205    5211      69    5208    5205    5214      68    5205    5214
    5217      68    5205    5214    5220      68    5202    5196    5205      68
    5199    5196    5202      69    5199    5196    5205      68    5196    5205
    5208      68    5196    5205    5211      68    5193    5190    5196      74
    5193    5190    5244      24    5190    5196    5199      75    5190    5196
    5202      75    5187    5184    5190      29    5184    5190    5193      30
    5274    5280    5283       2    5268    5262    5271       6    5265    5262
    5268       6    5265    5262    5271       6    5259    5256    5262      57
    5259    5256    5274      24    5256    5262    5265      58    5256    5262
    5268      58    5256    5262    5271      58    5253    5250    5256      29
    5250    5256    5259      30    5331    5337    5340       2    5325    5319
    5328       6    5322    5319    5325       6    5322    5319    5328       6
    5313    5307    5316       6    5310    5307    5313       6    5310    5307
    5316       6    5304    5301    5307      34    5304    5301    5319      34
    5301    5307    5310      36    5301    5307    5313      36    5301    5307
    5316      36    5301    5319    5322      36    5301    5319    5325      36
    5301    5319    5328      36    5298    5292    5301     132    5295    5292
    5298      43    5295    5292    5301     132    5292    5301    5304     133
    5289    5286    5292      23    5289    5286    5331      24    5286    5292
    5295      45    5286    5292    5298      45    5283    5280    5286      29
    5280    5286    5289      30    5397    5403    5406       2    5391    5385
    5394      15    5388    5385    5391      15    5388    5385    5394      15
    5382    5376    5385      78    5379    5376    5382      79    5379    5376
    5385      78    5376    5385    5388      80    5376    5385    5391      80
    5376    5385    5394      80    5373    5367    5376      68    5370    5367
    5373      69    5370    5367    5376      68    5367    5376    5379      81
    5367    5376    5382      81    5364    5358    5367      68    5361    5358
    5364      69    5361    5358    5367      68    5358    5367    5370      68
    5358    5367    5373      68    5355    5349    5358      68    5352    5349
    5355      69    5352    5349    5358      68    5349    5358    5361      68
    5349    5358    5364      68    5346    5343    5349      74    5346    5343
    5397      24    5343    5349    5352      75    5343    5349    5355      75
    5340    5337    5343      29    5337    5343    5346      30    5469    5475
    5478       2    5463    5460    5466      61    5454    5451    5457      61
    5448    5451    5454      63    5448    5451    5457      63    5448    5460
    5463      63    5448    5460    5466      63    5445    5442    5448      63
    5439    5433    5442      64    5436    5433    5439      65    5436    5433
    5442      64    5433    5442    5445      66    5430    5424    5433      68
    5427    5424    5430      69    5427    5424    5433      68    5424    5433
    5436      70    5424    5433    5439      70    5421    5415    5424      68
    5418    5415    5421      69    5418    5415    5424      68    5415    5424
    5427      68    5415    5424    5430      68    5412    5409    5415      74
    5412    5409    5469      24    5409    5415    5418      75    5409    5415
    5421      75    5406    5403    5409      29    5403    5409    5412      30
    5499    5505    5508       2    5493    5487    5496       6    5490    5487
    5493       6    5490    5487    5496       6    5484    5481    5487      57
    5484    5481    5499      24    5481    5487    5490      58    5481    5487
    5493      58    5481    5487    5496      58    5478    5475    5481      29
    5475    5481    5484      30    5547    5553    5556       2    5541    5535
    5544       6    5538    5535    5541       6    5538    5535    5544       6
    5529    5523    5532       6    5526    5523    5529       6    5526    5523
    5532       6    5520    5517    5523      34    5520    5517    5535      34
    5517    5523    5526      36    5517    5523    5529      36    5517    5523
    5532      36    5517    5535    5538      36    5517    5535    5541      36
    5517    5535    5544      36    5514    5511    5517      37    5514    5511
    5547      24    5511    5517    5520      38    5508    5505    5511      29
    5505    5511    5514      30    5577    5583    5586       2    5571    5565
    5574       6    5568    5565    5571       6    5568    5565    5574       6
    5562    5559    5565      57    5562    5559    5577      24    5559    5565
    5568      58    5559    5565    5571      58    5559    5565    5574      58
    5556    5553    5559      29    5553    5559    5562      30    5649    5655
    5658       2    5643    5640    5646      61    5634    5631    5637      61
    5628    5631    5634      63    5628    5631    5637      63    5628    5640
[truncated: 1,077,659 more chars]
