# Supplementary material for: Benchmarking Water Models in Molecular Dynamics of Protein–Glycosaminoglycan Complexes
Source: J Chem Inf Model. 2024 Feb 27;64(5):1691–703. doi: 10.1021/acs.jcim.4c00030 (PMC10934818; doi:10.1021/acs.jcim.4c00030)
Supplement: Supplementary file 2 — ci4c00030_si_002.zip [file ci4c00030_si_002.zip › users2/anilas/Water_project/manuscript/JCIM/SPCE/1BFC/init.crd]

default_name
 22137
  39.2407842  43.7086505  44.9333436  39.1140618  44.4664734  44.2782910
  39.0709308  44.5562149  44.4129394  40.1502002  44.1133954  45.9947569
  39.6754583  43.8336148  46.9340316  40.2313305  45.1980106  45.9377068
  41.4973572  43.4128229  45.7833068  41.6767523  42.7221524  46.6076111
  42.2902770  44.1599507  45.7567865  41.3967875  42.6825410  44.4609063
  41.7243666  41.6512149  44.5917322  41.9879895  43.1552234  43.6780668
  39.9210341  42.7140673  44.0866286  39.8181797  43.0125293  43.0438043
  39.3140289  41.3341212  44.2791420  38.7703860  41.0300982  45.3489922
  39.5125139  40.4351196  43.3119456  40.0637737  40.6398270  42.4891185
  38.9352609  39.1210062  43.4358161  39.2277467  38.6610233  44.3782166
  37.4548661  39.2433578  43.4047805  37.0190101  38.2450023  43.4232952
  37.1298390  39.7968490  44.2861884  37.0019267  39.9628799  42.1683851
  37.7080186  40.7365109  41.8682528  36.8387617  39.2766253  41.3369605
  35.6998139  40.5971470  42.5546396  35.1856485  40.9831274  41.6750385
  35.0591429  39.8777981  43.0646542  36.0205313  41.7454440  43.4979039
  37.0555596  42.0419006  43.3282720  35.3618732  42.5767558  43.2512639
  35.8437073  41.3852721  44.8992555  36.4564194  40.6146125  45.1278878
  36.0680054  42.1773562  45.4836176  34.8838610  41.1099711  45.0578820
  39.3246645  38.1755279  42.3396273  40.3832548  38.2892915  41.7348873
  38.7999815  36.9858907  42.4637407  38.1987356  36.7539783  43.2418994
  39.0989019  35.9538027  41.4974002  39.7962946  36.3152513  40.7414040
  39.7358491  34.8020935  42.2347591  38.9723236  34.2319494  42.7612262
  40.2517077  34.1515965  41.5258018  40.7304716  35.3507396  43.2278697
  41.5913899  35.7544765  42.6964732  40.2612888  36.1411199  43.8137498
  41.1776552  34.2552436  44.1407275  41.3001073  33.3132843  43.6026764
  42.1105649  34.5096541  44.6424055  40.1530365  34.0898372  45.1299632
  39.2174980  34.3833552  44.8921630  40.3047670  33.1455313  46.0279884
  41.5546733  32.7856235  46.3507723  42.3392176  33.2358801  45.9032622
  41.7057111  32.0619866  47.0403803  39.3313397  32.9850646  46.9307369
  38.5165715  33.5829002  46.9019926  39.4148388  32.2678666  47.6369301
  37.8339663  35.5189851  40.7940963  36.7275068  35.8409379  41.2512634
  37.9939025  35.2826052  39.4969645  38.8838423  35.3650496  39.0257914
  36.8645327  34.8795235  38.7399137  35.9528041  35.0784123  39.3021906
  36.8001485  35.6511254  37.4128454  37.7848568  35.4854751  36.9742299
  36.0407632  35.1795447  36.7891864  36.5234146  37.1735512  37.4993783
  37.3844445  37.6500300  37.9701537  36.2929326  37.7878614  36.1264099
  35.4338569  37.3117812  35.6542123  36.1046009  38.8557532  36.2351443
  37.1778017  37.6376941  35.5078322  35.3353487  37.4493915  38.3926176
  35.5362077  37.0714980  39.3952582  35.1581683  38.5240348  38.4412183
  34.4533750  36.9540996  37.9869376  37.0747244  33.4277862  38.4931583
  37.8462057  33.0845015  37.6372224  36.1585173  32.6174588  39.0097113
  35.3582082  33.0275724  39.4699745  36.2310374  31.1515432  38.9080335
  37.2303757  30.7910574  38.6641461  35.8685852  30.6661587  40.2948616
  36.5888333  31.0376096  41.0223152  34.8869972  31.0925600  40.5056720
  35.7941989  29.1688209  40.3833209  36.9737038  28.4559158  40.3388519
  37.9145458  28.9788786  40.1721956  36.9667253  27.0956178  40.5020928
  37.8847004  26.5078889  40.4624250  35.7589103  26.4707536  40.6896180
  35.7626511  25.1197584  40.8919940  36.6452009  24.7421369  40.8808207
  34.5610584  27.1652912  40.7086504  33.6124161  26.6418265  40.8363207
  34.5771248  28.5433890  40.5642927  33.6445827  29.1064283  40.5960093
  35.2144659  30.6093779  37.8950172  34.0403828  30.8991151  38.0231080
  35.6376476  30.1278849  36.7376185  36.6247566  30.0838113  36.5269380
  34.7033703  29.6764040  35.7358261  33.9122999  30.4086416  35.5726924
  35.4630006  29.5034198  34.4627137  36.1505375  30.3353499  34.3172648
  36.0211109  28.5690343  34.4790150  34.4303908  29.4444483  32.9885983
  35.4303917  29.2918307  32.1253214  33.9690903  28.3631311  36.0337190
  34.5469092  27.3688488  36.4765926  32.6292288  28.4426441  35.9679095
  32.2329772  29.3563481  35.8011653  31.7138954  27.3084824  36.1459739
  31.8012932  26.8745878  37.1422566  30.2847896  27.8501124  35.9689247
  30.1745462  28.6601743  36.6892970  30.2338434  28.2544371  34.9581883
  29.1641171  26.8350632  36.1675329  29.2841112  26.0258651  35.4467376
  29.2227213  26.4325084  37.1787407  27.8087982  27.4992241  35.9651913
  27.8104325  28.4303185  36.5328826  27.7058257  27.7202162  34.9033038
  26.6278327  26.6197819  36.4220271  27.0373891  25.6873500  36.8099437
  26.1089652  27.1495260  37.2216856  25.6783901  26.3244552  35.3327655
  26.1598445  25.8336226  34.5917513  24.9280434  25.7481975  35.6871775
  25.2979168  27.1879037  34.9732120  32.0139340  26.1957412  35.1163735
  31.9478176  25.0170120  35.4313657  32.7281919  26.4871030  34.0291969
  33.0513521  27.4276477  33.8480613  33.0166293  25.4585514  33.0459271
  32.2439039  24.6890553  33.0383763  33.0464604  26.1297833  31.6809598
  32.1457798  26.7409993  31.6187783  33.9246238  26.7652100  31.5757222
  33.0333778  25.1340211  30.5471095  32.3935248  24.0880270  30.6643298
  33.7668489  25.3935196  29.4689649  33.7750213  24.7427117  28.6972731
  34.3163003  26.2421026  29.4274443  34.3335915  24.7105755  33.2993450
  35.3557051  24.9680613  32.7051575  34.4492737  23.9151275  34.3323029
  33.7102009  23.7594065  35.0014953  35.7070386  23.2220200  34.5246787
  35.5235663  22.1484368  34.5524812  36.3753137  23.4552779  33.6962578
  36.3672407  23.6434707  35.8235249  37.1597980  22.8844056  36.3538644
  35.8516388  24.6724462  36.5074234  35.0269869  25.1479874  36.1713496
  36.4616984  25.1381385  37.7525816  35.7787402  25.8528423  38.2112487
  36.5800373  24.2766038  38.4092358  37.8256092  25.8081579  37.5580475
  38.8479187  25.3605275  38.0912748  37.9811511  26.5740939  36.4851827
  37.2455708  26.7044861  35.8048934  39.2544509  27.2489409  36.2638278
  40.0185154  26.8038379  36.9013775  39.6980453  27.1225153  34.8078750
  38.8004384  27.2025548  34.1953054  40.4133945  27.8877744  34.5054597
  40.3314416  25.7810785  34.4802326  39.5064828  24.6938412  34.1233993
  38.4356739  24.8471871  33.9895209  40.0575451  23.4276683  33.9427959
  39.4288907  22.5790668  33.6715580  41.4175779  23.2528461  34.1087566
  41.8506414  22.2594387  33.9873164  42.2386367  24.3399000  34.4320525
  43.3105294  24.1749502  34.5388537  41.7089394  25.6121058  34.6162808
  42.3661963  26.4456057  34.8635222  39.2079638  28.7623031  36.5896665
  38.2932218  29.4933624  36.2211064  40.1760956  29.2740611  37.3412579
  40.9166853  28.7084641  37.7306561  40.1992809  30.6848608  37.5885300
  39.1817822  31.0463893  37.7374378  41.0170637  31.0019655  38.8362859
  42.0142681  30.5773903  38.7149506  41.0949388  32.0852654  38.9473747
  40.4731004  30.4659986  40.1627389  39.5375732  31.2089644  40.8996580
  39.1957385  32.1803022  40.5446822  39.0445745  30.6923587  42.0976479
  38.3134859  31.2675554  42.6655451  39.4759470  29.4615488  42.5683269
  39.0731624  29.0707310  43.5022262  40.4168066  28.7261637  41.8563296
  40.7609501  27.7656298  42.2393044  40.9217515  29.2217633  40.6449594
  41.6566962  28.6444547  40.0859880  40.8582853  31.4337646  36.4172558
  41.7821785  30.9508588  35.7351317  40.2666600  32.5867495  36.0652879
  39.3883855  32.8679540  36.4793253  40.8400436  33.4263399  35.0535161
  40.9886801  32.8805055  34.1217323  39.8569610  34.5637558  34.7998729
  38.8803047  34.0795462  34.7685582  39.9095188  35.2168229  35.6711175
  40.0570508  35.3888958  33.5319842  40.9330799  36.0218894  33.6657268
  40.2556536  34.4974438  32.3181423  39.3779913  33.8638725  32.1834000
  40.3950414  35.1153759  31.4312235  41.1351333  33.8710182  32.4657649
  38.8536395  36.2865771  33.2986542  38.7329441  36.9590442  34.1496269
  39.0066873  36.8707555  32.3929181  37.9583672  35.6747642  33.1901122
  42.2269887  33.9242013  35.5490697  42.4096253  34.3692427  36.6961508
  43.1945414  33.9407212  34.6330616  42.9474277  33.7578975  33.6698761
  44.5458841  34.2845770  34.9296459  44.6397445  34.7288795  35.9200769
  45.3289390  33.0164853  34.9013374  44.6851143  32.2403517  35.3172693
  45.5331623  32.7963977  33.8545618  46.6191283  33.0569442  35.6652253
  47.0736392  34.0461907  35.6515088  46.4957340  32.7278057  36.6972557
  47.5123666  32.0860996  34.9350067  46.9240761  31.5397119  34.1971003
  48.3066532  32.6347576  34.4307230  48.1054690  31.1448446  35.8384609
  48.3729776  31.5385970  36.7284677  48.8285748  30.1676906  35.3438206
  48.4652550  29.6105395  34.1905741  47.6417013  29.9425070  33.7095887
  49.0159438  28.8579603  33.8018231  49.3528783  29.3949696  36.2442755
  49.1851893  29.5813718  37.2228196  49.9279016  28.6151039  35.9635859
  45.1452242  35.1775224  33.8686450  44.9241588  34.9650533  32.6699565
  45.7367612  36.3028616  34.3127053  45.7510035  36.5186667  35.2991531
  46.3835686  37.2357160  33.3871817  46.2848316  36.9244127  32.3478688
  45.7961798  38.6627994  33.5601568  45.8174357  38.9514265  34.6111086
  46.6479800  39.6346866  32.7493519  46.6262406  39.3462421  31.6970838
  46.2510599  40.6438430  32.8566632  47.6764929  39.6075095  33.1115075
  44.3189574  38.7827229  33.1812132  44.2537506  38.8240337  32.0934341
  43.8059214  37.8922296  33.5415919  43.6555853  40.0362898  33.7826701
  44.1680113  40.9289211  33.4220525  42.6092376  40.0727663  33.4822919
  43.7195040  39.9955234  34.8702383  47.8911709  37.2692881  33.7018200
  48.2935647  37.4872649  34.8551801  48.7225606  36.7951448  32.7776127
  48.3624461  36.4211351  31.9114463  50.1462414  36.7648138  32.9941818
  50.3633043  36.4922633  34.0275191  50.7778654  35.7465196  32.0845516
  50.2870973  35.8681506  31.1194109  51.8591325  35.7583975  31.9458063
  50.4247101  34.3792478  32.5752891  49.4935276  33.6333171  31.9986917
  49.6131902  32.4449048  32.5479667  48.9651702  31.6378587  32.2083247
  50.5624608  32.4649987  33.4684359  50.8499421  31.6792983  34.0370222
  51.0769501  33.6642074  33.5355121  51.8571971  33.8827801  34.2652927
  50.8412471  38.0860825  32.7718376  50.4471762  38.8203568  31.8729075
  52.0881439  38.2092381  33.2645558  52.5802222  37.3767810  34.3782246
  52.6862958  36.3545330  34.0173667  51.8386799  37.4051137  35.1771790
  53.9068009  37.9899529  34.7957245  54.7164573  37.3089258  34.5367658
  53.9042671  38.1573931  35.8735419  54.0239510  39.3087143  34.0423346
  54.9553969  39.2833408  33.4756233  54.0477345  40.1460641  34.7400541
  52.8433786  39.4611253  33.0879465  52.2103493  40.2895704  33.4073188
  53.2722476  39.6745603  31.6177143  53.4007511  40.7875072  31.1407760
  53.2045662  38.6462802  30.7759232  52.8972419  37.7371507  31.0931003
  53.5595418  38.8021954  29.3856236  54.2899983  39.6031715  29.2679732
  54.1738039  37.5065824  28.8806931  54.3906943  37.5449090  27.8119482
  55.1044321  37.3870168  29.4361463  53.2530861  36.3258407  29.1704997
  52.1469104  36.5389770  29.6200588  53.6044575  35.1954534  28.8815366
  52.3258429  39.1279125  28.5439281  52.3273766  38.9506586  27.3473686
  51.1351285  39.1269911  29.0852343  50.9278798  38.9151961  30.0503995
  50.0466925  39.4556167  28.2126162  49.3565087  40.1119317  28.7448396
  50.4418051  39.9769047  27.3399021  49.2915663  38.2125195  27.7477313
  48.2118274  38.3320374  27.1498045  49.5894791  37.0825105  28.4022056
  50.2691514  37.0888068  29.1508657  48.9465788  35.8449355  28.0769054
  48.5835816  35.8646765  27.0499344  49.9288553  34.7171895  28.2182372
  50.4452356  34.9142850  29.1574266  49.3130439  33.8238865  28.3219871
  50.9608745  34.4976231  27.1052510  50.4831941  34.2163124  26.1675081
  51.5718812  35.3857282  26.9463296  51.8640069  33.3256869  27.6014933
  52.2136307  32.7061979  26.7740602  52.7224891  33.6888686  28.1699124
  51.0282686  32.5044947  28.4850446  50.0982894  32.7473582  28.1774002
  51.2444624  31.2806572  28.9270966  52.4760323  31.0621647  29.3901889
  53.1545583  31.8087304  29.3828186  52.7235649  30.1510566  29.7463794
  50.2274939  30.8067749  29.6519328  49.4088830  31.3799523  29.8057760
  50.2793233  29.8760133  30.0430948  47.7941561  35.6111622  29.0443438
  47.8887048  35.9323701  30.2248281  46.6099157  35.2231033  28.5283149
  46.5277221  35.0712151  27.5339144  45.4276347  34.9629421  29.3777145
  45.5697422  35.2770137  30.4105971  44.1952876  35.6813453  28.8110767
  43.9693026  35.2695759  27.8296305  42.9948369  35.5009764  29.7260817
  43.2203623  35.9142296  30.7094219  42.1334829  36.0194780  29.3030977
  42.7661536  34.4390576  29.8230066  44.5013965  37.1454818  28.5873165
  45.3253740  37.2418452  27.8817394  43.6197370  37.6447753  28.1865977
  44.7808725  37.6079307  29.5341176  45.0883097  33.4666350  29.3942267
  45.1819293  32.7870954  28.3774955  44.8236411  32.8816730  30.5527991
  44.9327774  33.3633466  31.4326541  44.4623021  31.4858982  30.5791933
  43.7762981  31.2664448  29.7599786  45.7103057  30.6063078  30.4211025
  45.7114111  29.6024812  29.9950041  45.9391292  31.3323991  29.6416866
  46.7722577  30.6921946  31.5296148  46.4027305  31.0468484  32.6246356
  47.7365510  29.9399929  31.4653035  43.6937421  31.1964932  31.8559918
  43.1141423  32.1332107  32.4176540  43.3603921  29.9195646  32.1461230
  43.6005119  29.1577217  31.5298327  42.6302718  29.6118429  33.3827109
  42.4836241  30.5258517  33.9584361  41.6615224  29.1795235  33.1384293
  43.4235657  28.6162916  34.2225706  44.3829948  28.0884374  33.7004367
  43.4763898  28.8021231  35.5454497  42.9255711  29.5206659  35.9940966
  44.2243511  27.8829651  36.3852136  44.7025786  27.0724045  35.8342326
  45.2815597  28.5540964  37.2933279  45.2244419  28.0873389  38.2765995
  46.6819493  28.4155964  36.7521359  46.7394001  28.8828254  35.7680478
  47.3837426  28.9050603  37.4275381  46.9362219  27.3602120  36.6664962
  44.8880337  29.9793109  37.5908289  43.9232437  29.9915010  38.0995888
  45.6402186  30.4385634  38.2313749  44.8144456  30.5383352  36.6577353
  43.2962160  27.2613590  37.3904127  42.5207074  27.9803687  38.0318060
  43.8824699  26.2750059  38.0250022  44.8290599  25.9933869  37.8137130
  43.1919958  25.5892443  39.0631460  42.1296745  25.8337377  39.0367948
  43.3487942  24.1009716  38.8727139  44.0420321  23.9508676  38.0449772
  43.7838309  23.6997195  39.7883764  42.0419838  23.3792127  38.5757008
  41.6516671  22.8983286  39.4712517  41.2978356  24.0698346  38.1798904
  42.3545281  22.3293969  37.5373248  42.1278213  22.7222571  36.5462553
  43.4120345  22.0698821  37.5922272  41.5757454  21.1383512  37.7492583
  41.9811776  20.3175351  38.1754491  40.2524159  21.1730073  37.5663183
  39.6749572  22.2228962  37.0467064  40.2333777  23.0216576  36.7792337
  38.6753220  22.2311463  36.9144092  39.5557521  20.0454873  37.7394319
  40.0354417  19.1958691  38.0029289  38.5550137  20.0466398  37.6050357
  43.8152442  25.9860613  40.3865808  43.0849274  26.1840826  41.3652483
  45.1545638  26.2145960  40.4353235  45.7742214  26.0864885  39.6490609
  45.7291640  26.5953405  41.7014693  45.5217233  25.8231176  42.4445994
  47.2177658  26.7631471  41.5874364  47.6483317  25.8024961  41.3050931
  47.4192772  27.4951631  40.8052006  47.8463089  27.2366924  42.9059000
  48.8677769  27.1201413  42.5449183  47.7033254  28.2545795  43.2675555
  47.5915784  26.2542372  44.0398472  47.5814971  25.0458098  43.7702651
  47.0926987  26.6868710  45.0830505  45.0657201  27.8632517  42.1887148
  45.2568088  28.9120941  41.6145618  44.3566794  27.7597266  43.3068780
  44.3479365  26.8700740  43.7852469  43.5944933  28.8443989  43.8672568
  43.0647540  29.3899807  43.0869321  42.5989732  28.2824115  44.8120419
  41.8063610  27.8125155  44.2296882  43.0970075  27.5295787  45.4218004
  42.0086604  29.3329419  45.6995765  42.7546806  30.1143171  45.8439290
  41.1362448  29.7524821  45.1977935  41.5864485  28.7647955  47.0718012
  42.2707264  29.1744013  47.8139635  40.5776529  29.1229008  47.2724926
  41.6073088  27.2323434  47.1469910  40.7110609  26.9196603  47.6834889
  41.5688690  26.8555252  46.1250574  42.7875142  26.6967779  47.8212050
  42.8235036  27.0463529  48.7688500  42.7400540  25.6880757  47.8354004
  43.6190911  26.9862419  47.3257502  44.4087120  29.8482135  44.6099635
  43.9729908  30.9716236  44.7086388  45.7049198  29.5988121  44.8072503
  46.1268441  28.7336805  44.5018339  46.5373372  30.5689317  45.4656691
  45.9262960  31.3123051  45.9763457  47.4001807  29.8627510  46.4948604
  47.9110413  30.6031117  47.1111237  46.7760866  29.2332275  47.1259600
  48.3626559  29.0580820  45.8276014  48.9116982  28.6105662  46.4777053
  47.4430291  31.2853940  44.4583271  48.5522725  31.6808805  44.8304906
  47.1862108  31.1236004  43.1347078  46.4266981  30.5370355  42.8217940
  48.0132111  31.7688842  42.1349977  49.0513317  31.4515090  42.2490047
  47.5434615  31.3908053  40.7380304  47.5436993  30.3018873  40.7706734
  46.5423892  31.7473268  40.4988595  48.5246216  31.8688735  39.6691269
  48.5728770  33.0643688  39.4116402  49.1497704  31.0457982  38.9993919
  47.9979978  33.2809737  42.2524201  46.9815685  33.9048336  42.5360947
  49.1159469  33.9512701  42.0814182  50.4347790  33.3592167  42.2896958
  50.6741804  32.7457407  41.4207797  50.3869596  32.7268083  43.1774355
  51.3902373  34.5300861  42.4590282  52.0526006  34.5907987  41.5959205
  51.9854628  34.3892838  43.3626294  50.5247337  35.7519246  42.5727349
  50.8796616  36.4090479  41.7792105  50.6100818  36.2633161  43.5323017
  49.0926136  35.3735546  42.3200229  48.4533232  35.5990592  43.1741116
  48.5547140  36.0517422  41.1022612  47.9296556  37.0955798  41.1941088
  48.5835826  35.3808267  39.9722520  49.0331573  34.4829931  39.8686449
  48.0533118  36.0145518  38.8017331  48.1901890  37.0951394  38.8300005
  48.8194782  35.4615626  37.6314968  48.9075748  34.3775669  37.5717785
  48.3762684  35.8417403  36.7113539  50.2247747  36.0067348  37.6915886
  51.2405857  35.3455089  38.1968028  52.2990140  36.1232994  38.1309498
  53.2786314  35.7908935  38.4732669  51.9065364  37.2719404  37.6041954
  52.5290282  38.0515447  37.4411921  50.6318878  37.2629277  37.3289450
  50.1585201  38.1484831  36.9063048  46.5321340  35.9214059  38.5537031
  45.9974805  36.4652429  37.5903434  45.7461876  35.4099784  39.4870199
  46.0972016  35.0367880  40.3576743  44.3200175  35.3574156  39.2423898
  44.1104095  35.5052229  38.1829265  43.7240362  34.0113370  39.7014355
  42.6408981  34.0314403  39.5786647  44.3114718  32.8830298  38.8535428
  45.3945979  32.8622760  38.9747084  43.8912396  31.9303877  39.1742481
  44.0676777  33.0512082  37.8041456  44.0112713  33.7945469  41.1801296
  45.0666185  33.5410112  41.2731185  43.8169634  34.7377363  41.6908087
  43.1620379  32.6885700  41.8141341  43.3543797  31.7443315  41.3032719
  43.4203999  32.5895705  42.8677803  42.1066907  32.9421057  41.7211452
  43.6322312  36.4818030  39.9723870  42.4088301  36.4341971  40.0998875
  44.3535663  37.1252122  40.8830358  45.3071747  36.8706487  41.0968146
  43.7640435  38.2375656  41.5935019  42.8207196  37.9416845  42.0531457
  44.7147440  38.6817431  42.6847254  45.7027465  38.8208994  42.2446565
  44.3597413  39.6305333  43.0865615  44.7991011  37.6631947  43.7977457
  44.6619996  36.6608461  43.3945095  45.7700717  37.7273691  44.2871522
  43.7020342  37.9550619  44.8071587  42.7505355  38.0244380  44.2827932
  43.6628560  37.1391012  45.5287543  43.9762924  39.2700453  45.5399303
  44.7392709  39.8192401  44.9864478  43.0552640  39.8505848  45.5607303
  44.4378648  39.0404989  46.9072387  45.2929627  38.5012244  46.8882743
  44.6099893  39.9258781  47.3588644  43.7315738  38.5304678  47.4195055
  43.5532977  39.3535894  40.5746167  44.5087450  39.9848535  40.0674204
  42.3338022  39.8318721  40.4758720  41.5681520  39.5449201  41.0682463
  42.0817058  40.8157900  39.4728347  43.0100691  41.1010995  38.9777165
  41.1260150  40.2314159  38.4247621  40.1880124  40.1909811  38.9801917
  41.0268779  40.9368541  37.5988561  41.4513010  38.8465109  37.8753257
  41.7180938  38.1972558  38.7089793  40.2659063  38.2452289  37.1242636
  39.9979399  38.8924226  36.2877164  40.5342253  37.2584335  36.7459547
  39.4146169  38.1549253  37.7989321  42.6922835  38.9272128  37.0197232
  43.5261743  39.2851946  37.6253206  42.9277914  37.9384579  36.6281253
  42.5208113  39.6163931  36.1953406  41.4609088  42.0195736  40.0935263
  40.7291821  41.9005159  41.0636554  41.3954489  43.1029065  39.3403558
  41.7661737  43.1596689  38.4037817  40.7719548  44.2747616  39.8998732
  40.2401622  44.0428146  40.8226805  41.8755229  45.2571342  40.2142656
  42.2302178  45.0227450  41.2167786  42.6744392  45.0740047  39.4950618
  41.4718933  46.6904080  40.1534777  41.1932878  46.9246273  39.1267911
  40.6637474  46.9813988  40.8234295  42.7029812  47.4855891  40.5097635
  43.1112256  48.3966367  39.7805106  43.3756679  47.0899917  41.6101191
  44.2052396  47.5860442  41.8968939  43.0422811  46.2986637  42.1438916
  39.8059045  44.8288703  38.8950844  40.1309154  44.9510934  37.7192633
  38.5664588  45.0120248  39.3035925  38.2955609  44.7710570  40.2455473
  37.5460707  45.5043474  38.3952707  37.9124676  45.5199710  37.3694952
  36.3538318  44.5690136  38.4686602  36.1848913  44.4199137  39.5370863
  35.4870154  45.0638755  38.0322476  36.5621180  43.2103128  37.7911130
  37.1681058  43.3647701  36.8979099  37.2566788  42.2185909  38.7080317
  36.6511626  42.0633004  39.6009460  37.3846704  41.2689318  38.1873882
  38.2326176  42.6090609  38.9947625  35.2350627  42.6511944  37.3311514
  34.7773616  43.3386372  36.6192588  35.3940740  41.6852500  36.8492709
  34.5755401  42.5239364  38.1900584  37.1539510  46.9264485  38.7282868
  37.3417476  47.3876334  39.8476053  37.2163078  47.7513245  37.7175800
  37.4834066  47.4376178  36.7942473  36.9177945  49.1379303  37.9041758
  36.6610740  49.3619732  38.9403965  38.1870621  49.9035894  37.5388941
  37.8923509  50.8965473  37.1984767  38.7925077  49.9937247  38.4404019
  39.0108934  49.2029192  36.4318167  38.3521720  48.5125962  35.9041557
  39.2384005  50.0517997  35.7876712  40.3466079  48.4597080  36.7678884
  40.6279435  47.3689212  36.2503409  41.2643027  49.0525041  37.5530496
  42.1264977  48.5720877  37.7705833  41.0876498  49.9769058  37.9216959
  35.7505247  49.5387458  37.0165957  35.8338887  49.4891731  35.7826285
  34.7521212  50.1887409  37.6178533  34.8124021  50.4112581  38.6012364
  33.5575883  50.6063474  36.8831549  33.3083011  49.7789257  36.2179856
  32.4122280  50.8126434  37.8528521  32.6435767  51.6439516  38.5190724
  31.5011726  51.0355859  37.2977183  32.2665703  49.9059837  38.4406838
  33.6383888  51.9072031  36.0874554  33.7439864  52.9694282  36.6716206
  33.3022671  51.8894336  34.7901611  32.9885062  51.0399304  34.3431215
  33.2714984  53.1222244  34.0259968  33.9998514  53.8234501  34.4315981
  33.6089325  52.8597560  32.5780045  33.0070064  52.0180137  32.2371280
  33.3518761  53.7478552  32.0025770  35.0722825  52.5424386  32.3854158
  35.4470687  51.5808300  32.7349560  35.0705080  52.5567230  31.2956558
  35.9719283  53.6584926  32.9056916  35.4614497  54.7477334  33.1782571
  37.1096920  53.3590025  33.2727329  31.8397814  53.5732393  34.0576341
  31.1487993  53.4907169  33.0533812  31.2498972  53.4642761  35.2163574
  31.7293937  53.1613163  36.0526035  29.8582472  53.7901539  35.3108704
  29.6719639  54.3535630  36.2239766  29.4262899  54.6456611  34.1076687
  29.5531027  55.6892773  34.3958261  30.1040132  54.4100304  33.2866765
  27.9851268  54.4126750  33.6596704  27.3150100  54.4693812  34.5176108
  27.7856516  55.2469609  32.9872556  27.7570921  53.0967616  32.9219461
  28.7406555  52.4325819  32.5832158  26.5880572  52.7046313  32.7575679
  29.0776856  52.4759091  35.3248019  29.5588797  51.4543422  34.8368886
  27.8694576  52.4842432  35.8973749  27.5509320  53.3335302  36.3411339
  27.0091753  51.3088620  35.9553004  27.2779201  50.7927611  36.8788826
  25.5731050  51.7965303  36.0749070  25.4916807  52.4872066  36.9132222
  25.2865744  52.3070958  35.1555702  24.6481445  50.6058506  36.3033602
  24.7290854  49.9153571  35.4637286  24.9343301  50.0941631  37.2219084
  23.2085431  51.0956236  36.4215172  23.1264526  51.7853569  37.2614656
  22.9218740  51.6074939  35.5016527  22.2801302  49.9646877  36.6450956
  22.6628626  49.0308511  36.6955044  20.9676553  50.1214445  36.7820158
  20.3911344  51.3183739  36.7261067  20.9561863  52.1421242  36.5774135
  19.3901093  51.4004802  36.8355062  20.2256757  49.0355907  36.9790757
  20.6659966  48.1279181  37.0203188  19.2252463  49.1236762  37.0860474
  27.0761030  50.2966703  34.7882624  26.6428220  50.5285712  33.6334700
  27.4319374  49.0436077  35.1271089  27.6612453  48.7756231  36.0737789
  27.4920307  48.0297384  34.0922506  27.2493742  47.0717462  34.5520971
  26.7380821  48.2740648  33.3441189  28.8386492  47.9237109  33.4180653
  29.3446086  46.8351354  33.2885492  29.5370628  49.0145985  33.0591856
  29.1781844  49.9570528  33.1128812  30.8175198  48.8037377  32.4236216
  30.9102470  47.8151259  31.9750969  31.0151990  49.8336212  31.3574735
  31.2018228  50.8021551  31.8213901  32.2155183  49.4468316  30.4823202
  32.0301827  48.4777533  30.0186146  32.3560614  50.1986233  29.7062314
  33.1125588  49.3890677  31.0989487  29.7086111  49.9080474  30.5920019
  28.9060808  50.1955486  31.2708018  29.7936099  50.6480091  29.7974500
  29.4845496  48.9327697  30.1591326  32.0166065  48.7324641  33.3368888
  32.2006718  49.5232695  34.2678237  32.9303027  47.8228082  33.0140661
  32.8678768  47.2778621  32.1644887  34.0985442  47.6263664  33.8779929
  34.3635272  48.5498837  34.3919627  33.9289661  46.4916279  34.9428181
  34.9129126  46.3070466  35.3747071  32.9525269  46.8228572  36.0425283
  31.9689254  47.0085606  35.6114279  32.8930475  45.9881305  36.7401094
  33.2907470  47.7142181  36.5714745  33.5210231  45.1768184  34.2682904
  34.2896312  44.8799166  33.5543065  33.4084187  44.4002142  35.0230772
  32.5753288  45.3152737  33.7445419  35.2862083  47.2038174  33.0541827
  35.1396344  46.7878503  31.8994094  36.4700265  47.5600323  33.5332823
  36.5413053  48.0565469  34.4123896  37.7030749  47.1075427  32.8907173
  37.4837552  46.7677068  31.8788219  38.6962351  48.2117053  32.8189216
  39.5540021  47.9456682  32.1995372  38.2524191  49.1338230  32.4429172
  39.1182662  48.4025124  34.1519735  39.7690818  49.1063471  34.1845559
  38.2670887  46.1100307  33.8882088  37.8042874  46.1100347  35.0404435
  38.8770733  45.0332016  33.4098922  39.0234632  44.8532656  32.4263948
  39.3461460  44.0700725  34.3505506  39.0068881  44.2967987  35.3620051
  38.8223839  42.6489554  33.9286720  39.0199139  42.5155394  32.8667553
  39.5015807  41.5272388  34.7177262  39.3046726  41.6591675  35.7814870
  39.1091827  40.5646084  34.3925039  40.5773663  41.5589721  34.5404489
  37.3112180  42.5068978  34.1047038  37.1207976  42.0881474  35.0919435
  36.8663165  43.5014650  34.0407377  36.6873358  41.5944589  33.0282479
  37.1309492  40.6004360  33.0920031  35.6129096  41.5217303  33.1909808
  36.8772726  42.0133919  32.0396919  40.8262511  44.1454425  34.3058161
  41.3852836  43.6392170  33.3169073  41.4292671  44.1635254  35.4770136
  40.9459656  44.0727598  36.3590602  42.8809002  44.3142751  35.4972579
  43.2825868  44.2987828  34.4838291  43.2291570  45.6570468  36.1390953
  42.8119376  46.4551500  35.5272053  42.7871211  45.6931579  37.1345018
  44.7302764  45.8340916  36.2473661  45.0613123  45.4149407  37.1972259
  45.2012337  45.2929863  35.4265054  45.1228382  47.2961453  36.1776791
  46.1995429  47.3869725  36.0287755  44.6001548  47.7840522  35.3571324
  44.7374996  47.9568287  37.4858216  43.7084383  48.3081031  37.4134532
  44.8150497  47.2244011  38.2885635  45.6177757  49.0882950  37.7707396
  45.5454229  49.7674482  37.0263056  45.3457808  49.5161642  38.6441030
  46.5723741  48.7642065  37.8370079  43.6123479  43.2462495  36.2859654
  43.1550799  42.9010224  37.3525563  44.6676733  42.6210701  35.7614417
  45.0009937  42.7796894  34.8231142  45.3742897  41.6590916  36.5914582
  44.6566582  41.0874477  37.1798647  45.9462872  40.9816444  35.9584161
  46.3353281  42.3857051  37.5425959  47.2029889  43.1581857  37.1252240
  46.0312792  42.3802251  38.8347899  45.1672649  41.9678141  39.1541742
  46.8538126  43.0831500  39.7978104  46.8407765  44.1731263  39.7654572
  46.3556689  42.6305866  41.1592693  46.1273899  41.5647785  41.1157282
  47.4118465  42.8802163  42.2326117  47.6389758  43.9452641  42.2764695
  47.0343255  42.5488719  43.1989097  48.3167730  42.3251839  41.9872897
  45.0282844  43.3030532  41.4286858  44.3135194  43.0188380  40.6558684
  44.6522575  42.9912984  42.4032307  45.1590065  44.3843671  41.4205720
  48.3887660  42.9108836  39.5944918  49.1095543  43.8849358  39.3426021
  48.9410871  41.7295106  39.8430077  48.3951421  40.9648793  40.2124289
  50.3425435  41.5235713  39.6331535  50.9228705  42.0870330  40.3641997
  50.6677871  40.0443591  39.7885264  50.1460747  39.4834371  39.0142728
  51.7436693  39.9033765  39.6768862  50.2615333  39.5775457  41.0641181
  50.4732798  38.6448725  41.1471066  50.8493221  41.9869574  38.2753425
  52.0000283  42.4071126  38.1973746  50.3989995  41.3029033  37.2215249
  49.7057440  40.5756005  37.3258590  50.8461737  41.6474955  35.8736802
  51.8720842  41.3112480  35.7244312  49.9605752  41.0010356  34.8109978
  48.9320246  41.3349474  34.9419009  50.3131650  41.2910855  33.8192597
  50.0047065  39.9165566  34.9094181  50.7347714  43.1271207  35.5987970
  51.2363723  43.4921511  34.5543744  49.6833358  43.7607724  36.1640895
  49.0634060  43.2438961  36.7713083  49.4118038  45.1607157  35.9407643
  48.6710392  45.5341515  36.6490642  50.7066682  45.9217283  36.1465774
  51.2348822  45.5232541  37.0124476  51.3247071  45.8031736  35.2574016
  50.4581499  47.3805071  36.3658466  49.4268009  47.7459537  36.9032551
  51.3978307  48.2407326  35.9721803  51.2601662  49.2310441  36.1069938
  52.2439719  47.8969658  35.5407532  48.8994776  45.4099949  34.5029174
  49.3418154  46.3752724  33.8286804  48.1939655  44.4143225  33.9280398
  47.9892262  43.5865724  34.4687583  47.7049451  44.4823877  32.5628383
  47.9436085  45.4526011  32.1304636  48.3562704  43.3965346  31.7140821
  48.1727082  42.4227501  32.1705420  47.9229581  43.4127804  30.7139728
  49.8451992  43.6354700  31.6204347  49.9974995  44.4974436  30.9715455
  50.2016030  43.8678548  32.6225224  50.6136436  42.4492038  31.0725262
  51.6685224  42.4801986  31.3479877  50.1835544  41.4987825  31.3880444
  50.5101973  42.5480853  29.6558180  49.5764577  42.5320417  29.2718451
  51.4954398  43.0350513  28.9072271  52.7441415  43.0439411  29.3689922
  52.9415037  42.6792770  30.2896709  53.4883018  43.4156589  28.7947550
  51.2805791  43.1096045  27.5865604  50.3976672  42.8027405  27.2035746
  52.0005918  43.4740864  26.9799265  46.2273158  44.2764298  32.5209319
  45.7264413  43.7117034  33.4674872  45.5248488  44.9507137  31.5962919
  46.0258473  45.5298413  30.9373224  44.0804484  44.8323198  31.4494980
  43.6305349  44.6769940  32.4303486  43.4732073  46.0820354  30.8310564
  44.0063322  46.2359645  29.8931349  42.4197446  45.8972676  30.6241357
  43.6070532  47.3127968  31.6918360  44.8153667  47.9995517  31.7178249
  45.6399131  47.6646769  31.0904549  44.9707581  49.1042742  32.5342088
  45.8962070  49.6808731  32.5477752  43.9062686  49.4930279  33.3103652
  44.0499657  50.5702216  34.1697655  44.9246442  50.9611637  34.1374742
  42.6982424  48.7953746  33.2782004  41.8677997  49.1183342  33.9060826
  42.5574284  47.7070528  32.4625362  41.6113718  47.1659462  32.4341166
  43.6447305  43.7214553  30.4944154  44.2070515  43.5290375  29.4088273
  42.6306976  42.9478345  30.8734739  42.1527968  43.0906556  31.7517665
  42.1078828  41.9362116  29.9573174  42.8728522  41.1890209  29.7435743
  40.8963952  41.2325565  30.6085273  41.2910205  40.8394607  31.5454828
  40.1700544  42.0160216  30.8222315  40.2136879  40.1005637  29.8270760
  39.7141097  40.5123630  28.9487384  41.2453242  39.1017495  29.3931051
  41.7432693  38.6893726  30.2704431  40.7620296  38.2980264  28.8384480
  41.9802928  39.5923548  28.7551791  39.1567228  39.4083788  30.6593751
  38.3949074  40.1324503  30.9553529  38.6946870  38.6139083  30.0746439
  39.6171100  38.9827526  31.5517084  41.5619134  42.6345577  28.7270853
  40.6932114  43.4945975  28.8510141  41.9703080  42.2585937  27.5388648
  42.6388976  41.5107595  27.4189275  41.3937766  42.8646503  26.3518715
  40.6029669  43.5648196  26.6209976  42.4649303  43.6137674  25.6035451
  43.2603082  42.9239341  25.3189822  42.0356182  44.0618741  24.7074751
  42.8748420  44.3968107  26.2400210  40.8653975  41.8330493  25.3423077
  41.3495169  40.7032823  25.2682739  39.7444842  42.0882771  24.6491945
  39.1559545  42.8931500  24.8114517  39.3368589  41.1300380  23.6320452
  39.9177675  40.2174821  23.7645477  37.8392982  40.7739009  23.7034832
  37.6093774  40.5019608  24.7324415  37.2714223  41.6633268  23.4270046
  37.4602297  39.6109997  22.7659514  37.8013219  39.8845067  21.7685442
  38.0133083  38.7372402  23.1115719  35.6859971  39.2089390  22.7017035
  35.2253305  38.8526004  24.3764901  35.4148086  39.7279539  24.9996307
  34.1646793  38.6018171  24.4175357  35.8117810  38.0114747  24.7447678
  39.6465872  41.6957257  22.2529368  39.1071296  42.7201976  21.8860040
  40.3123540  40.9031460  21.4091869  40.6425104  40.0032533  21.7259499
  40.6259004  41.3135950  20.0375203  40.8336692  42.3849554  20.0073219
  41.8466711  40.5701536  19.5391298  41.5564394  39.5691974  19.2212002
  42.2801978  41.1069683  18.6947226  42.8652637  40.4673331  20.6434590
  42.4230205  40.0304970  21.5383669  43.7183931  39.8659919  20.3294525
  43.3255072  41.8757415  20.9463675  42.4800802  42.4633055  21.3057707
  44.0996333  41.8478008  21.7125575  43.8878351  42.5197417  19.6775388
  44.7275725  41.9226893  19.3189088  43.1077664  42.5421045  18.9142769
  44.3386946  43.8764158  19.9516462  45.0619931  43.8552299  20.6569188
  44.7074391  44.2863735  19.1043143  43.5623941  44.4290414  20.2823295
  39.4761392  41.0920922  19.0487945  38.6163953  40.2209771  19.2581363
  39.6523721  41.5347598  17.7928083  40.4839504  42.0189426  17.4869415
  38.5438012  41.4184862  16.8620495  37.6184410  41.5728329  17.4163154
  38.5947445  42.4096988  15.7198480  38.5929606  41.8363148  14.7916332
  37.6912363  43.0166060  15.7728162  39.8131919  43.3137627  15.7517594
  39.8277101  44.4019226  15.7834801  40.0460501  42.9201394  16.7412233
  40.8412691  42.8244503  14.7630776  41.1688929  41.6358820  14.8386416
  40.9272413  43.4678232  13.7086340  38.3750693  40.0440794  16.3033328
  37.4472331  39.8021674  15.5280473  39.3453445  39.1829097  16.5042971
  40.2156786  39.4048325  16.9629188  39.1357149  37.8252042  16.0487619
  38.3821343  37.8233027  15.2602489  40.4118283  37.2161363  15.5023511
  40.1275993  36.1698082  15.3909047  40.6956165  37.6211563  14.5305682
  41.5933708  37.3212208  16.4564111  41.4381589  37.8527359  17.5572680
  42.7018665  36.9950107  16.0563993  38.6726170  36.9824851  17.2322960
  38.9936881  35.8084543  17.2621465  38.1633956  37.5949023  18.3285554
  38.0892953  38.6014335  18.3541511  37.7088164  36.8367112  19.4933425
  36.9790331  37.4569453  20.0130741  37.2201985  35.9361337  19.1193949
  38.8167490  36.4290619  20.4838128  38.5302406  35.8391336  21.5448847
  40.0749712  36.3502600  20.0403478  40.3049743  36.5997018  19.0902808
  41.1603661  35.9971182  20.9441060  41.1186681  34.9298979  21.1607697
  42.5119464  36.3136100  20.3297693  42.3373223  37.1228820  19.6212058
  43.1348380  36.6753643  21.1478523  43.2169150  35.1704576  19.6265611
  43.6279771  34.4877239  20.3699120  42.5010182  34.6370146  18.9996143
  44.3474077  35.7133438  18.7564123  45.2918765  35.6321146  19.2931100
  44.4040275  35.1396307  17.8310089  44.1169395  37.1145963  18.4232279
  43.1649318  37.4297490  18.3038706  45.0964673  38.0315760  18.4398557
  46.3778200  37.6619678  18.5788190  46.6104854  36.6842048  18.6736952
  47.1045426  38.3645070  18.5901772  44.8101163  39.3133992  18.1349337
  43.8643847  39.5729451  17.8954036  45.5462347  40.0062618  18.1445366
  41.0824591  36.8697376  22.1877277  40.8621183  38.0781826  22.0914688
  41.6961753  36.3724869  23.2530962  42.1745161  35.4860598  23.1739312
  41.7396907  37.0705267  24.5372835  41.1842209  38.0075182  24.4831505
  41.0995901  36.1844437  25.6088907  40.5888742  35.4341823  25.0041147
  41.9513277  35.7253931  26.1112668  40.1403614  36.7387681  26.6435978
  40.7307362  37.2035969  27.4332324  39.1793515  37.7625113  26.0614485
  38.5893218  37.2988046  25.2726025  38.5156731  38.1277117  26.8466437
  39.7449266  38.5983211  25.6468355  39.3521091  35.5960938  27.2371968
  40.0357730  34.8892451  27.7091869  38.6589056  35.9794618  27.9841010
  38.7950441  35.0895099  26.4492841  43.2037110  37.3381733  24.9399145
  44.1232925  36.6627320  24.4461213  43.5023867  38.5522396  25.3769944
  42.8634044  39.3317232  25.3362372  44.8661037  38.8000509  25.8289085
  45.1839413  37.9705122  26.4592661  45.8517357  38.9369885  24.6677235
  46.7836975  39.1482693  25.1918721  45.9101110  37.9508723  24.2078537
  45.6262518  39.9836285  23.5929664  44.6071176  39.8936207  23.2171816
  45.8368606  41.3855680  24.1613926  46.8566728  41.4771694  24.5371495
  45.6716725  42.1254956  23.3774480  45.1337933  41.5572082  24.9767367
  46.5613821  39.7095467  22.4236809  46.3570087  38.7194515  22.0172279
  46.4035207  40.4597121  21.6498608  47.5954265  39.7543651  22.7672073
  44.9596054  39.9980757  26.7425052  43.9545215  40.6301931  27.0208794
  46.1319554  40.3480252  27.2659695  46.9942539  39.8393266  27.1255380
  46.1429053  41.4768116  28.1683743  45.1269795  41.8717549  28.1853618
  46.5027543  40.9986787  29.5674178  47.5195606  40.6074488  29.5688540
  46.4330078  41.8319202  30.2662562  45.8115115  40.2118852  29.8709046
  47.0583610  42.6009873  27.7457874  48.2600098  42.4259431  27.5984184
  46.5944339  43.8231640  27.9255034  45.6755704  44.0142298  28.2978806
  47.3951433  44.9276046  27.4937068  48.3291771  44.5813669  27.0501639
  46.6096834  45.7045141  26.4352715  47.2865732  45.9474655  25.6171860
  45.8086139  45.0637256  26.0655260  46.0534604  46.8998005  26.9573782
  45.5698158  47.3570239  26.2648490  47.8575009  45.8618719  28.5793449
  47.2108244  46.0019759  29.6088935  49.1174646  46.2855892  28.4928862
  49.7537449  45.9746112  27.7731375  49.5982182  47.2415016  29.4699376
  49.6521215  46.7771003  30.4545385  50.9850775  47.7208106  29.0840192
  51.0424506  47.7488588  27.9957143  51.1165753  48.7272994  29.4800126
  52.0787537  46.8187428  29.6252079  52.5766787  47.3117715  30.4595503
  51.6395071  45.8820697  29.9657486  53.0944973  46.5341492  28.5243694
  53.0952518  45.4657514  28.3082220  52.8119460  47.0848298  27.6273696
  54.5005585  46.9684309  28.9714131  55.1680886  46.8589060  28.1162091
  54.4483562  48.0179204  29.2585295  55.0103273  46.1806590  30.0923815
  55.0585890  45.2084964  29.8250397  55.9320475  46.5075844  30.3423506
  54.3916314  46.2814474  30.8828561  48.6692361  48.4347775  29.5277904
  48.5467057  49.1126762  30.5366812  48.1969635  48.9214280  28.3915252
  48.4994762  48.6634570  27.4621592  47.3006319  50.0275901  28.5324089
  47.0995034  50.2038686  29.5894407  47.9072273  51.3069626  27.9265072
  47.2757448  52.1401992  28.2345814  48.9014239  51.4260631  28.3542317
  48.0002843  51.2825934  26.5040810  48.3852229  52.1061016  26.1936128
  45.8859710  49.7801998  28.0134235  45.6675083  49.3010811  26.9165542
  45.0447514  50.6061537  28.5783250  45.4275011  51.2520969  29.2543709
  43.6496943  50.6671366  28.2992807  43.0489599  49.7728965  28.4649726
  43.1285671  51.7834575  29.2138332  43.9347315  52.0977509  29.8759689
  42.6461232  52.9822730  28.3989129  41.8386707  52.6685240  27.7365663
  42.2818020  53.7571814  29.0725123  43.4709587  53.3739189  27.8054049
  42.0845606  51.2850277  30.1730930  42.5101779  50.5024803  30.8022889
  41.7425646  52.1098844  30.8013629  41.2394755  50.8824495  29.6155565
  43.4219267  51.0129650  26.8189292  43.9079823  52.0612629  26.3574182
  42.4064796  50.3350717  26.2166338  41.9548528  49.6169083  26.7652472
  41.9759459  50.5229504  24.8367004  42.0205355  51.5799265  24.5712136
  42.8698311  49.7307854  23.8621189  42.7480537  50.1478602  22.8616966
  44.3240237  49.8067684  24.2615141  44.4495148  49.3887146  25.2604365
  44.9278548  49.2380865  23.5536272  44.6495013  50.8467637  24.2612132
  42.4513557  48.3693507  23.8519730  43.0038709  47.8688204  23.2445601
  40.5049677  50.1129773  24.7017478  39.8429976  49.8598210  25.7294406
  39.8650629  50.4824142  23.5849612  40.3268697  51.0213381  22.8671983
  38.4466783  50.1539994  23.4009866  37.8804685  50.5788721  24.2285503
  37.8834995  50.6921225  22.0993863  36.8186681  50.6223244  21.8746126
  38.1325353  51.7208385  22.3565353  38.6840831  50.2648608  20.8822983
  39.3863022  49.2520075  20.9586031  38.3468856  50.7292889  19.7882926
  38.1789740  48.6702699  23.4392765  37.2079074  48.2495691  24.0163740
  39.2302746  47.9111717  23.4468829  40.1697337  48.2779309  23.3927589
  39.0621271  46.5037438  23.5245240  38.0701217  46.2021185  23.1906925
  40.0856047  45.8865917  22.6132299  41.0018842  46.4762883  22.6502137
  40.2958350  44.8697872  22.9433856  39.5566758  45.8574792  21.1793130
  38.5944117  45.3712059  21.0216392  39.4574082  46.9261406  20.9880391
  40.5836981  45.2657900  20.2315076  41.6498377  44.9616797  20.7442426
  40.2903084  44.9308928  19.0636659  39.2560944  46.0219945  24.9505704
  39.0133249  44.8455495  25.1887091  39.1148392  46.9184705  25.9457733
  38.8096134  47.8592526  25.7387168  39.3875969  46.5666681  27.3540749
  39.6524437  45.5121045  27.4287521  40.5637976  47.4117345  27.8992519
  40.4428930  48.4598421  27.6211541  40.6233998  47.3300745  28.9834904
  42.2005129  46.9055183  27.2604897  42.8998572  47.8206871  27.9259772
  38.2218438  46.8114971  28.2727982  38.4079612  46.8782470  29.4747374
  36.9981729  46.9652719  27.7461667  36.8708301  46.9353920  26.7450188
  35.8352542  47.2501679  28.5850865  36.1010850  47.1781157  29.6389690
  35.3366531  48.6991481  28.2962399  35.2220195  48.7170113  27.2127266
  34.4059001  49.0205815  28.7647625  36.4094938  49.7756525  28.6524536
  37.4040165  50.1230255  27.7192749  37.3171125  49.7399299  26.7021169
  38.4699068  50.9255653  28.0650927  39.2318367  51.1959857  27.3342920
  38.5604121  51.3891477  29.3579786  39.3957101  52.0210334  29.6569416
  37.5882817  51.0508302  30.2773521  37.6916416  51.4288075  31.2945924
  36.5016038  50.2560469  29.9410059  35.7428005  50.0235011  30.6888281
  34.7415562  46.2126978  28.3384277  34.4944498  45.7999494  27.2179889
  34.1218793  45.7254711  29.3902721  34.3411052  46.0694474  30.3138961
  33.1205140  44.7148534  29.2653573  32.8543960  44.5756647  28.2179707
  33.6610400  43.3837709  29.8157291  33.8541857  43.5517210  30.8756784
  32.9764123  42.5434998  29.6991476  34.9847928  42.9582683  29.1914512
  36.2002125  43.4545298  29.6920513  36.2128273  44.0791984  30.5869407
  37.3936726  43.1442600  29.0419817  38.3351611  43.5045638  29.4564473
  37.3934985  42.3846435  27.8746270  38.3316621  42.1760183  27.3628218
  36.2092145  41.8964079  27.3705412  36.2095054  41.3122208  26.4491811
  34.9981925  42.1511345  28.0413840  34.0679350  41.7215199  27.6686303
  31.8709253  45.0694857  30.0455137  31.8521791  45.9314936  30.9385181
  30.7077618  44.6538690  29.5429876  30.6393302  44.1444097  28.6747121
  29.4893950  44.8702130  30.3160353  29.5188459  45.8590663  30.7728927
  28.2573508  44.7802753  29.4297260  28.2827455  43.8544615  28.8528395
  27.3563725  44.8035220  30.0419258  28.1302515  45.9099599  28.4283517
  27.8152297  47.1822407  28.8520366  27.6494755  47.3942889  29.9086354
  27.7113621  48.1977724  27.9166880  27.4688942  49.2054577  28.2526964
  27.9092240  47.9504182  26.5919482  27.8257771  48.7505643  25.8577440
  28.2126732  46.6840312  26.1877656  28.3627595  46.4936244  25.1262509
  28.3308945  45.6550041  27.0954583  28.5805570  44.6504006  26.7519173
  29.3875322  43.7388923  31.3222775  29.6545876  42.5760220  30.9997636
  29.3594644  44.0710059  32.5827384  29.4511269  45.0288446  32.8878565
  29.2336474  43.0495441  33.5826378  29.5472403  42.0899234  33.1686805
  30.1046740  43.3682887  34.7844762  31.0921060  42.9508934  34.5849236
  30.1767350  44.4532652  34.8500745  29.5769543  42.8156654  36.0920160
  28.5418882  43.0945617  36.2913651  29.6467155  41.7317951  35.9881526
  30.4605610  43.2726449  37.2514417  31.4906627  42.6132871  37.4941406
  30.1762503  44.3334373  37.8472034  27.7748239  42.9295796  33.9985157
  27.0320123  43.8963416  33.9231282  27.2563653  41.7179218  33.8050660
  27.8365062  40.9788213  33.4324361  25.8613521  41.4144303  34.1067070
  25.3385577  42.2997095  34.4732404  25.1941109  40.9540009  32.8118742
  25.7078128  41.4476372  31.9874814  25.3396019  39.8766857  32.7365595
  23.7118673  41.2684969  32.7428505  23.3063011  41.1870538  33.7526089
  23.6036899  42.2942058  32.3908790  22.9516502  40.3262303  31.8103289
  23.2732281  40.4908086  30.7837031  23.1515046  39.2923054  32.0933017
  21.5150312  40.5618704  31.8944037  21.1140261  41.4467739  31.6160175
  20.8193750  39.7799762  32.6924524  21.3558170  38.6171057  33.0382489
  22.2683099  38.3613940  32.6896272  20.8481510  37.9929250  33.6501147
  19.5123067  39.9574268  32.8165846  19.0537302  40.6938113  32.2979222
  18.9797418  39.3557929  33.4300894  25.7620681  40.3174722  35.1669082
  26.6407140  39.4591267  35.2378337  24.9926943  40.5798236  36.2182266
  24.5426280  41.4773612  36.3288101  24.8025579  39.5900005  37.2469012
  25.7223575  39.0127178  37.3462714  24.4629524  40.1960658  38.5899198
  24.9144116  41.1869275  38.5942609  23.3782583  40.2901273  38.6390320
  24.9628617  39.4010349  39.8092198  25.9945775  39.6743072  40.0265344
  24.0892492  39.7297190  41.0045081  23.0567048  39.4555073  40.7850885
  24.4368736  39.1709107  41.8719201  24.1456063  40.7981602  41.2133578
  24.9387281  37.8849089  39.5803455  25.5794878  37.6332036  38.7349955
  25.3023473  37.3755880  40.4730589  23.9192941  37.5644918  39.3702093
  23.6904044  38.6443019  36.8473131  22.7355357  39.0274006  36.1671695
  24.0432261  37.3788549  36.8361030  24.9660919  37.1018771  37.1370683
  23.1379834  36.3646256  36.4041811  22.3593437  36.7845603  35.7669731
  23.9177007  35.3347974  35.6034010  24.7850099  35.0527927  36.2021114
  23.2696046  34.4693385  35.4737041  24.3860858  35.8281404  34.2349821
  25.2058139  36.5140592  34.4461271  24.7556706  34.9946145  33.6386763
  23.2844686  36.5718421  33.4521531  22.0942007  36.1884236  33.5915317
  23.6121940  37.4896664  32.6584581  22.5190079  35.7196753  37.6040450
  22.9544784  35.9187792  38.7342804  21.8953503  34.6026147  37.3537313
  21.8134714  34.2188915  36.4227612  21.2640783  33.9067808  38.4310242
  20.7430988  34.5969200  39.0934276  20.2440805  32.9441125  37.8326638
  20.6391145  32.5194742  36.9084780  20.0356196  32.1428341  38.5402308
  19.0442078  33.6537132  37.5521832  18.3989472  33.0512711  37.1738297
  22.2872545  33.1586842  39.2785192  23.3029674  32.6742883  38.7713693
  21.9388126  32.9879126  40.5526869  21.1048432  33.4477955  40.8871249
  22.7488470  32.2689078  41.5014995  22.2559428  32.2471834  42.4733799
  22.9567028  30.8235466  41.0247900  23.3137557  30.7095204  40.0011679
  23.6721603  30.3730288  41.7128672  21.6535466  30.1134089  41.1572564
  20.9071334  30.3897274  42.0949671  21.2867158  29.2831498  40.1975783
  20.4075778  28.7899803  40.2682191  21.8879840  29.1431839  39.3981929
  24.0603761  32.9203096  41.8014496  25.0192128  32.1433260  42.0524826
  24.2002478  34.1762461  41.2733278  23.4780559  34.5064746  40.6477577
  25.3875593  35.0359238  41.4897967  25.1087152  36.0795139  41.3442911
  25.9433319  34.8736621  42.8964128  26.4055239  33.9101339  43.1102676
  26.6753076  35.6678382  43.0363054  24.7946167  35.0916494  43.8788404
  24.0906277  36.1141693  43.8098447  24.5070311  34.0970806  44.7413399
  23.7533774  34.2091231  45.4036673  25.0448717  33.2434551  44.7200784
  26.5470564  34.8840561  40.5315757  27.6558507  34.8544301  41.0560978
  26.3659724  34.1327618  39.4568946  25.5073267  33.6345317  39.2708965
  27.4327846  34.0408791  38.4893846  28.3790087  33.8959039  39.0120337
  27.2261423  32.8845555  37.5304536  26.1867333  32.9723418  37.2110974
  27.8800512  32.9443388  36.6596871  27.4298262  31.5431481  38.2289462
  26.3733449  30.9492022  38.9136517  25.3753910  31.3867984  38.8646260
  26.5891012  29.8067026  39.6535442  25.7605954  29.3121855  40.1604378
  27.8658809  29.2581092  39.7093363  28.0955872  28.1684703  40.5099342
  27.3106854  27.8762488  40.9787462  28.9270560  29.8159467  39.0118187
  29.9209897  29.3715266  39.0393440  28.7022451  30.9690732  38.2645722
  29.5204579  31.4243769  37.7051204  27.4137608  35.3572297  37.6937590
  26.3464179  35.9587683  37.4012603  28.5830497  35.7308124  37.1641777
  29.3939056  35.1318727  37.2139571  28.6875864  36.9629511  36.4254305
  27.7567454  37.5302995  36.4578798  29.7681423  37.7764986  37.0750520
  30.4061414  37.0919095  37.6367930  30.3621402  38.2778164  36.3111122
  29.2347730  38.7998522  38.0093077  28.3125477  38.5741098  38.7580872
  29.8088175  39.9646179  37.9509731  29.4963466  40.7093805  38.5572837
  30.5647431  40.1191166  37.2989704  29.1408833  36.6745739  35.0232045
  29.7766259  35.6568755  34.7487410  28.8078160  37.5688094  34.0982363
  28.1971673  38.3438681  34.3138589  29.2591673  37.4047704  32.7253743
  30.1110291  36.7330579  32.6261683  28.1262239  36.9044272  31.8102841
  28.5212447  36.7726473  30.8029179  27.5670196  35.5729907  32.3148278
  27.1721374  35.7034659  33.3227218  26.7692422  35.2381878  31.6528428
  28.3617028  34.8259985  32.3325303  27.1556199  37.9514816  31.7165193
  26.4342788  37.6705194  31.1486389  29.8303659  38.7178030  32.2138710
  29.5911715  39.7524184  32.8410856  30.8959895  38.6134582  31.4015587
  31.2945126  37.7103258  31.1883449  31.5374569  39.7942229  30.8496887
  31.0283070  40.7072576  31.1618856  32.9612903  39.8241201  31.3913387
  33.5309957  38.9486526  31.0765460  33.4189723  40.7222302  30.9809408
  32.9586815  39.9054566  32.9251869  32.7648484  41.1316451  33.5896721
  32.6996285  42.0496636  33.0056674  32.6570084  41.1818113  34.9793267
  32.6542604  42.1396870  35.5006870  32.7371614  39.9969548  35.7031364
  32.4185485  39.9843941  37.0612299  32.1573436  40.8456313  37.3944333
  32.9598389  38.7776152  35.0555950  33.0414323  37.8588641  35.6372822
  33.0751521  38.7368610  33.6682998  33.2576671  37.7875485  33.1664202
  31.4972678  39.7591504  29.3410192  31.9451437  38.8329274  28.6863803
  30.7100982  40.6446009  28.7768610  30.2734986  41.3266987  29.3820861
  30.4999119  40.7624957  27.3214736  30.7151353  39.8363765  26.7887682
  29.0186862  41.0708661  27.1782984  28.5685857  40.5238965  28.0076329
  28.9670196  42.1411946  27.3784697  28.2637992  40.7596933  25.8983878
  28.6231253  41.3469089  25.0540444  28.3016786  39.6986972  25.6453220
  26.8184228  41.1544395  26.2189442  26.1514245  40.2929989  26.1818300
  26.7424805  41.6293626  27.1969896  26.4131339  42.0833384  25.2318755
  26.8275022  41.8999709  24.3287513  26.0015610  43.3022875  25.4959871
  25.3890498  43.6424901  26.6341923  25.2238041  42.9420735  27.3429211
  25.0935076  44.5966624  26.7817186  25.7419656  43.9824870  24.4186131
  25.8697291  43.5551738  23.5124625  25.4163715  44.9350070  24.4941453
  31.3089952  41.9793425  26.8110403  31.1058087  43.1028231  27.2960634
  31.9310543  41.8778654  25.6333264  31.9171852  41.0319325  25.0804276
  32.6935678  42.9876992  25.1547753  33.3448607  43.3588789  25.9470217
  33.5427194  42.5721279  23.9936380  34.4204645  42.0187067  24.3259911
  32.9746822  41.9618651  23.2895662  33.9492663  43.7629688  23.3615694
  34.4995798  43.5512688  22.6028514  31.8817890  44.2041801  24.7276365
  30.7415585  44.1112297  24.2872915  32.2633064  45.3519598  25.2557513
  32.9992010  45.3897922  25.9463553  31.5942137  46.5718976  24.9096232
  30.5135501  46.4423547  24.9733246  32.0088835  47.6762432  25.8768500
  31.3709340  47.6462884  26.7603273  33.0470203  47.5277622  26.1753366
  31.8666468  49.0150926  25.1994926  32.8362483  49.3280595  24.8130919
  31.1572598  48.9278835  24.3760719  31.3674387  50.0342111  26.1844245
  30.6541137  50.6718605  25.6628292  30.8577949  49.4963636  26.9837194
  32.4052818  50.8812745  26.7784196  32.0837597  51.3782012  27.5967547
  33.5142660  51.3202986  26.1554855  34.0274454  50.7202204  25.0716391
  33.5766844  49.9025483  24.6899733  34.8650346  51.0898598  24.6420763
  34.3418947  52.1078523  26.8792091  34.1092424  52.3352893  27.8341328
  35.1901156  52.4643615  26.4598721  31.9207228  46.9284329  23.4619021
  31.1639305  47.5678229  22.7362122  32.8770922  46.2778624  22.8456176
  33.5337937  45.6406989  23.2733698  33.0571891  46.6128864  21.4494497
  32.4649851  47.4850479  21.1726742  34.5199200  46.9369994  21.2473429
  34.7299541  47.8543957  21.7965993  35.0988117  46.1170524  21.6737526
  34.9006925  47.1197981  19.7973625  34.7284211  46.2091384  19.2245350
  34.3489723  47.9440280  19.3440945  36.3757407  47.4422617  19.8001693
  36.5473627  48.3171161  20.4267607  36.9247213  46.5926124  20.2045767
  36.8585250  47.7291823  18.3894602  36.8329292  46.8098568  17.8040959
  36.2090897  48.4712122  17.9272519  38.2208173  48.2384230  18.4345332
  38.8239799  47.5481129  18.8624211  38.5415513  48.4274812  17.4951773
  38.2458013  49.0888855  18.9786604  32.5288044  45.4740225  20.5138837
  32.2548584  45.7153464  19.3254232  32.8611699  44.1976103  20.8125306
  33.4552268  43.9755548  21.5989330  32.3546297  43.1082388  20.0087498
  32.0826137  43.4544004  19.0126492  33.4458684  42.0667897  19.8781826
  33.7069082  41.5109021  20.7793225  32.9787403  41.3938785  19.1594984
  34.6960785  42.6606135  19.2711956  34.6203490  43.2459026  18.0303121
  33.7310377  43.1227499  17.4115676  35.6909149  43.9971080  17.5658454
  35.6141520  44.5156553  16.6093094  36.8319278  44.1491429  18.3529114
  37.9201811  44.8473855  17.8381345  37.7710995  45.1725771  16.9474207
  36.9128679  43.5559894  19.5938282  37.7997820  43.6633423  20.2196170
  35.8365679  42.8107076  20.0422316  35.8758338  42.3266529  21.0180867
  31.1620912  42.6063838  20.8185020  31.2738903  41.7942728  21.7373842
  30.1486510  43.4664016  20.7927616  30.2999281  44.3514959  20.3282562
  28.9607395  43.3155934  21.6221808  29.2186247  43.4126126  22.6773748
  27.9630286  44.4165324  21.2594575  27.0201742  44.2527089  21.7820745
  28.5508784  45.7576585  21.6808806  29.4945494  45.9217709  21.1587635
  27.8534854  46.5557804  21.4286693  28.7269670  45.7555584  22.7569226
  27.7899255  44.3525753  19.8525749  27.1678649  45.0290981  19.5755704
  28.2665481  42.0033812  21.8439633  27.3203622  42.0380589  22.6194500
  28.4660766  40.9922306  20.9838860  29.0454446  41.1279763  20.1669933
  27.8368536  39.6839149  21.1793071  27.0779196  39.7550607  21.9579254
  27.1610582  39.1993374  19.8743898  26.4210519  38.4346269  20.1107315
  26.6709876  40.0412417  19.3842174  28.1426940  38.6540803  19.0059136
  27.7227589  38.3535935  18.1969913  28.8772663  38.6553601  21.6245111
  28.5482835  37.4936038  21.8249468  30.0989418  39.1128630  21.9632235
  30.3027665  40.1015707  21.9192059  31.1429723  38.2203603  22.3819180
  30.8405221  37.1893941  22.2033300  32.3992472  38.4894851  21.6205329
  32.7266304  39.5268715  21.6966556  33.1507792  37.8386938  22.0692961
  32.3592245  38.1524025  20.1420605  31.2316679  37.6615052  19.5028195
  30.3183675  37.3835109  20.0291241  31.5772741  37.6414400  18.2275204
  30.9473332  37.3731188  17.4850056  32.8497441  38.0484489  18.0642604
  33.6013463  38.1727746  16.9105607  33.1329795  37.8861729  15.9686626
  34.8929408  38.6485293  17.0164573  35.5120323  38.7830845  16.1293532
  35.4181216  38.9619507  18.2541895  36.4457674  39.3150088  18.3420141
  34.6726484  38.8445004  19.4119098  35.1157281  39.1145467  20.3706743
  33.3965883  38.3932050  19.2885082  31.4453995  38.3646722  23.8512055
  31.1582003  39.4095038  24.4328991  31.5309325  37.2258185  24.5376414
  31.4569950  36.3420373  24.0547304  31.8075972  37.2122711  25.9701766
  31.6511134  38.2103443  26.3773420  30.8991573  36.2399124  26.7037239
  31.0794637  35.2671949  26.2449875  31.2164768  36.2154039  27.7460514
  29.4355522  36.5621844  26.6357701  28.7108904  36.3686294  25.4605950
  29.2007645  35.9396465  24.5860528  27.3877763  36.7166334  25.4023426
  26.7989795  36.6142165  24.4907363  26.8180643  37.2593582  26.5316606
  25.4758855  37.6113842  26.5622528  25.0229736  37.4331629  25.7345512
  27.5454716  37.4256527  27.6860915  27.0562898  37.8481120  28.5632724
  28.8583417  37.0675494  27.7429067  29.4194968  37.1932985  28.6701829
  33.1948368  36.7228522  26.3195024  33.7578982  35.8136162  25.7069555
  33.5492799  36.9890004  27.5533748  32.9918793  37.5595844  28.1723034
  34.8133016  36.4772841  28.0428619  35.5968809  36.4851133  27.2843823
  35.2536577  37.3968754  29.2249445  34.3886370  37.5409893  29.8726152
  36.4051131  36.8145006  30.0392026  37.2717669  36.6709644  29.3925315
  36.6660999  37.5001019  30.8452409  36.1041996  35.8561466  30.4603838
  35.6668484  38.7557263  28.6730039  34.8226127  39.2080895  28.1502317
  35.9756606  39.4036458  29.4927102  36.4963152  38.6284161  27.9776723
  34.5031368  35.0123659  28.4457643  33.4860479  34.7100334  29.0736642
  35.3393066  34.0509566  28.1214461  36.2422771  34.2070715  27.6944527
  34.9830380  32.6913552  28.5087985  34.5114204  32.6802213  29.4918020
  34.0186258  32.1001020  27.5009579  34.4794238  32.0962867  26.5122574
  33.7717047  31.0781539  27.7886490  33.1074864  32.6981780  27.4734601
  36.1496107  31.7411384  28.4665347  37.2068043  32.0713255  27.9310833
  36.0667273  30.6727465  29.2633521  35.2876162  30.5458893  29.8912431
  37.0882119  29.6404993  29.2174175  37.8346909  29.9266989  28.4747306
  37.7896022  29.4296250  30.5622817  36.9574412  29.1164495  31.1944385
  38.4922711  28.6021726  30.4506841  38.4991976  30.6130609  31.2080546
  37.8185278  31.4638220  31.2502349  38.9384073  30.2426361  32.6232812
  39.6190891  29.3925256  32.5827060  39.4455483  31.0909935  33.0811750
  38.0630092  29.9786079  33.2196455  39.6634846  31.0784597  30.3534828
  39.2970788  31.3822440  29.3740172  40.1527212  31.9235806  30.8364955
  40.3780506  30.2628136  30.2376343  36.5138029  28.2621369  28.8595774
  35.3960648  27.9227239  29.1531441  37.1817490  27.5266338  28.0313037
  38.0356885  27.8586898  27.6087519  36.7763678  26.1903515  27.7691500
  35.7611927  26.1573070  27.3739873  37.7070288  25.6264336  26.7466435
  38.6894791  25.4930918  27.2013857  37.3238178  24.6604675  26.4183435
  37.8250276  26.5314862  25.5746925  36.9501197  26.4864189  24.9273085
  38.0034408  27.5664762  25.8715667  39.0245550  26.0118725  24.8356096
  39.8794248  26.6586971  25.0299409  39.2486788  25.0006286  25.1758673
  38.7364054  25.9919554  23.3631467  38.1348346  25.1249335  23.0923188
  38.2258434  26.9015221  23.0494194  40.0227736  25.9094207  22.7097939
  40.4965744  25.0659382  23.0013743  39.8909664  25.8927303  21.7083179
  40.5816319  26.7120771  22.9615501  36.9490817  25.3183849  29.0432600
  37.7951067  25.6111248  29.9088252  36.5224672  24.0448819  28.9115666
  36.1139235  23.7821350  28.0262118  36.6082490  23.0335223  29.9680865
  36.2628615  23.4312934  30.9227250  35.6862157  21.8549224  29.5605441
  34.9757216  22.2486713  28.8331392  36.3215892  21.1111427  29.0803760
  34.9240744  21.2067344  30.7160678  35.2663353  21.6155612  31.6673107
  33.8544082  21.3870088  30.6067770  35.1924209  19.7045479  30.6855619
  35.5327207  19.4548846  29.6796577  35.9905717  19.4997857  31.3986389
  34.0376498  18.8562906  31.0155578  33.9129514  18.6869521  32.0033922
  33.5366987  17.9489515  30.1354688  33.6550123  18.1521891  28.8143551
  34.1171637  18.9837543  28.4751247  33.2794899  17.4754227  28.1663217
  32.5142262  17.2106384  30.5339217  32.1367113  17.3329542  31.4621363
  32.1161650  16.5256425  29.9074586  38.0670966  22.5658788  30.1118128
  38.4433812  21.9677642  31.1151756  38.8720077  22.6237644  29.0394634
  38.5419367  22.8912399  28.1236566  40.2688237  22.2509614  29.1857103
  40.3371168  21.3412616  29.7818951  40.9091439  21.9864216  27.8122950
  41.9653777  21.7899298  27.9949177  40.3065754  20.8271413  27.0257288
  39.2491799  21.0222223  26.8418176  40.8260304  20.7212050  26.0742394
  40.4098531  19.9053046  27.5997826  40.6946072  23.2044141  27.1128171
  41.0664605  23.1361442  26.2306457  41.0660827  23.3389867  29.9174650
  42.2726182  23.2884724  29.9762572  40.5080703  24.5173793  30.1841576
  39.5654986  24.7192386  29.8807661  41.2385567  25.5561012  30.9214422
  40.5712301  25.9526222  31.6864953  42.0960028  25.0810215  31.3997458
  41.7311750  26.7079552  30.0472399  42.3730674  27.6409183  30.5121990
  41.9229016  26.4442090  28.7840116  41.7836009  25.5257549  28.3879075
  42.3677401  27.5028793  27.9136686  43.1624146  28.0773156  28.3882257
  42.9118145  26.8896869  26.6168633  43.2090997  25.8605942  26.8198993
  42.1157498  26.8978419  25.8719388  44.1126979  27.6696013  26.0849641
  44.8639603  26.9362601  25.7915761  43.7816519  28.2211642  25.2066590
  44.7556423  28.6666898  27.0833619  44.4163918  29.8931171  27.1669755
  45.7199523  28.1249364  27.8557688  46.1985394  28.6969485  28.5380104
  45.9581484  27.1488434  27.7505735  41.2059356  28.4225121  27.6156856
  40.1398919  28.1763430  28.1470553  41.4534430  29.6815432  27.1920339
  42.3654980  30.1112558  27.1643083  40.3085824  30.4983006  26.9138134
  39.5453218  30.3148376  27.6685648  40.6545226  31.9746902  26.9240134
  39.7361944  32.5608183  26.9711853  41.2336354  32.1332319  27.8310122
  41.4495896  32.4002274  25.7513273  40.8102597  32.6680986  24.5822523
  39.7294684  32.5499542  24.5055256  41.5345516  33.0913543  23.4944997
  41.0101543  33.4678859  22.6150666  42.9028866  33.2293318  23.5921861
  43.6468294  33.4051447  22.4332513  43.1062947  33.4128958  21.6392323
  43.5580212  32.9916362  24.7900298  44.6351823  33.1330209  24.8872678
  42.8125628  32.5642956  25.8827112  43.3060898  32.3627976  26.8334765
  39.5874520  30.0987491  25.6358277  40.1431112  29.5319862  24.6914144
  38.3808655  30.5733309  25.4961238  37.9896737  31.2005477  26.1849265
  37.5715313  30.2297966  24.3418724  38.0211667  29.4441613  23.7311652
  36.2811713  29.7030289  24.9356887  36.5125992  28.7095262  25.3197859
  36.0441704  30.3681612  25.7668310  35.1024428  29.6186344  24.0130930
  34.6913787  30.6097843  23.8237939  35.3897432  29.1585099  23.0673394
  34.0365012  28.7464695  24.7059660  34.5555979  28.0539648  25.3664975
  33.4026961  29.4068230  25.2978059  33.1642542  27.9512268  23.7134504
  32.9326513  28.5641250  22.8413151  33.6867599  27.0499290  23.3926589
  31.9314805  27.5833787  24.3894517  31.4468900  28.4197945  24.6857936
  31.3423300  27.0605134  23.7554007  32.1455695  27.0156910  25.1960486
  37.3144517  31.4555385  23.4813354  36.9130686  32.4581875  24.0398625
  37.6203346  31.4549115  22.1716674  38.0575561  30.6550622  21.7375101
  37.3539129  32.6220046  21.3542819  38.0597397  33.4142081  21.6060599
  37.4981291  32.2984819  19.8951007  36.6370073  31.6827290  19.6390080
  37.4349485  33.2479646  19.3656106  38.7624332  31.5840468  19.4948962
  38.7821489  30.5914469  19.9462473  38.8035543  31.4524770  17.9991849
  38.7854478  32.4443534  17.5456231  39.7176169  30.9359591  17.7026754
  37.9392036  30.8824149  17.6579398  39.9659844  32.3545811  19.9604307
  39.9410460  32.4501186  21.0463753  40.8736793  31.8269812  19.6647223
  39.9607002  33.3467003  19.5097895  35.9624780  33.1990339  21.5694097
  35.0119452  32.4561857  21.7729239  35.9013263  34.5317322  21.7935208
  36.7608511  35.0610963  21.8080344  34.6540732  35.2388991  22.0140104
  34.1533574  34.8342103  22.8938351  34.8569397  36.2986414  22.1685984
  33.7501047  35.0797863  20.8137583  32.5188742  35.0654852  20.9328034
  34.3170431  34.6427530  19.7039242  35.3065927  34.4562913  19.6275592
  33.4872061  34.4649223  18.5194251  32.7070483  35.2255411  18.4861237
  34.3502513  34.5973419  17.2750172  33.7203516  34.4740552  16.3946038
  34.8003000  35.5910101  17.2620339  35.3769848  33.6124757  17.2671547
  35.9104432  33.7129439  16.4736245  32.7775946  33.1177861  18.5224829
  31.8215280  32.9291205  17.7725522  32.9417717  32.3655398  19.6173105
  33.4917668  32.7160466  20.3869210  32.2950232  31.0839416  19.7659017
  31.6108536  30.9205778  18.9332858  33.2986068  29.9862980  19.7790000
  33.9865836  30.1804974  20.6015822  32.7632249  29.0545756  19.9656236
  34.0767661  29.8684918  18.4877471  33.4155230  29.7701670  17.6261087
  34.7420706  30.7179729  18.3384663  34.8844827  28.6262650  18.6362883
  35.7323854  28.8272956  19.2916849  34.2634596  27.8458912  19.0774413
  35.3850763  28.1732950  17.2979232  34.5735476  28.1519544  16.5712983
  36.1771000  28.8283944  16.9399033  35.9125884  26.8242423  17.4737890
  35.1796715  26.2163328  17.8060116  36.2610977  26.4816111  16.5902268
  36.6646706  26.8423373  18.1473519  31.5827945  31.0004049  21.0878007
  31.2385437  29.9254738  21.5391094  31.1168599  32.1021992  21.6184655
  31.2101529  32.9840154  21.1345412  30.4539887  32.0917707  22.9035130
  30.4990289  31.1263472  23.4078274  31.0780422  33.1653029  23.8305771
  30.4388992  33.2743929  24.7056804  32.4927929  32.7781880  24.2759135
  33.1335569  32.6690251  23.4002047  32.8959494  33.5555364  24.9247156
  32.4580774  31.8342230  24.8200972  31.0372628  34.4271736  23.1219839
  31.4176990  35.1158034  23.6711026  28.9822171  32.4027551  22.7093693
  28.6250532  32.9818161  21.6917813  28.2370306  32.5323656  23.7918772
  28.6093317  32.4361241  24.7258100  26.8451062  32.8265189  23.6450741
  26.7162359  33.7506441  23.0814979  26.3465096  32.0110038  23.1202297
  26.2191620  32.9898859  25.0014483  26.6575883  32.3299730  25.9209935
  24.9912667  33.4873521  25.0413919  24.4404078  34.2373325  23.9173577
  24.3317578  33.5689233  23.0645874  25.1265136  35.0446983  23.6603940
  23.0974227  34.7563062  24.4310088  22.2970038  34.1960825  23.9476197
  23.0079747  35.8121257  24.1750924  23.0817946  34.5601906  25.9303778
  22.2167860  33.9690218  26.2306389  23.0498968  35.5300612  26.4284055
  24.3521247  33.8347045  26.2990027  25.0308377  34.5002690  26.8303186
  24.0209166  32.6636279  27.1667053  23.8017691  32.8210281  28.3561189
  23.9068298  31.4650907  26.6191591  24.0426900  31.2326969  25.6451642
  23.5486658  30.3991875  27.5341476  23.3414008  30.8706955  28.4946242
  22.6357014  29.9481654  27.1475134  24.5995829  29.3072448  27.7327210
  24.3090393  28.3643533  28.5001643  25.8812205  29.6482676  27.4285540
  26.0337394  30.5831037  27.0753285  27.0178698  28.7734381  27.5596752
  26.7566677  27.7538464  27.2771150  28.1275247  29.2683200  26.6312652
  28.3286795  30.3139296  26.8688431  29.0215490  28.6740875  26.8205539
  27.7388697  29.1466788  25.1496968  27.2773331  28.1639986  25.0810634
  27.0177554  29.9076543  24.8516658  28.9195882  29.1973344  24.1958321
  28.8289072  29.0525854  22.9730832  30.0868324  29.3030073  24.7647593
  30.9192009  29.3429430  24.1941248  30.1534037  29.3456714  25.7717713
  27.5375874  28.7423886  28.9893865  27.1293360  29.5543150  29.8134013
  27.9389726  27.5577052  29.4303820  27.8940994  26.7467223  28.8299096
  28.5120200  27.3999589  30.7621503  27.8448879  27.7982562  31.5258591
  28.7041782  25.9269366  31.0113261  27.7317837  25.4453952  30.9134853
  29.3779286  25.5445784  30.2435998  29.2768178  25.6312126  32.3734752
  29.9789751  26.4088480  32.6716785  28.4831849  25.5526919  33.1152025
  30.0020026  24.3130178  32.2705897  30.1424506  24.0478703  31.2219948
  30.9729830  24.3866104  32.7605400  29.1710435  23.2390772  32.9562636
  28.1855545  23.1971696  32.4897133  29.6661512  22.2758730  32.8420537
  29.0237443  23.5449981  34.3746321  28.5636848  24.4372935  34.4805622
  28.4703683  22.8262370  34.8177195  29.9351567  23.5820576  34.8069457
  29.8934863  28.0616672  30.8418492  30.3373274  28.5775726  31.8473658
  30.4959579  28.2468774  29.6845251  30.0167556  27.9884530  28.8340799
  31.7875852  28.8231039  29.5802517  32.4977502  28.3050674  30.2259589
  32.2451141  28.6689477  28.1335644  31.5510418  29.1886893  27.4745861
  33.2429055  29.0939412  28.0205157  32.2720190  27.6111919  27.8705457
  31.8156651  30.3149634  29.9167390  32.7563896  30.7479429  30.5565547
  30.7021438  31.0160243  29.9923027  29.7706088  30.6304729  29.9543069
  30.8465286  32.4270506  30.1874919  31.8600466  32.7630596  29.9621204
  29.8567525  33.2093890  29.3476736  30.0684549  34.2734046  29.4593470
  29.9550981  32.8262005  27.8818682  29.7440617  31.7631279  27.7685617
  29.2343578  33.4045321  27.3046274  30.9609743  33.0375443  27.5189387
  28.4736251  32.9691313  29.9294811  28.3257330  31.8893904  29.9327249
  28.5043770  33.3336321  30.9570873  27.3099083  33.6438641  29.1819213
  27.2768692  33.2784932  28.1565537  26.3710386  33.4051441  29.6812863
  27.4566508  34.7228447  29.1789942  30.5707050  32.7495592  31.5801640
  30.3242270  33.9022093  31.8549588  30.1317261  31.7546497  32.3280602
  29.9709097  30.8306817  31.9542871  29.7853524  32.0075669  33.7301519
  29.3668927  33.0100434  33.8284950  28.7603384  31.0052604  34.2212872
  29.2633350  30.0476890  34.0829311  28.5439005  31.1516960  35.2805606
  27.4728343  31.0141920  33.4404770  27.6904539  31.0924359  32.3754842
  26.7210546  29.7378773  33.7035869  26.5016073  29.6572795  34.7689244
  25.7898959  29.7395697  33.1410874  27.3303136  28.8871208  33.3959268
  26.6612361  32.2638728  33.7661461  27.2404195  33.1511877  33.5056144
  25.7346060  32.2559354  33.1938099  26.4297865  32.2812391  34.8304949
  30.9688521  32.0066711  34.6642283  31.5921600  30.9549765  34.7618489
  31.0687336  33.0744631  35.5346195  30.3393570  33.7726029  35.5324895
  32.1693043  33.2234312  36.4895664  32.7283654  32.2877229  36.5250860
  33.1263143  34.3484017  36.1186767  32.5419701  35.2420252  35.8966882
  33.8189875  34.5599215  36.9335812  33.9735828  34.0699013  34.8914104
  33.4959680  34.4155650  33.6372674  32.5469901  34.9410380  33.5254722
  34.2399742  34.0881921  32.5209128  33.8477943  34.3577245  31.5393242
  35.4544366  33.4320028  32.6226467  36.0229359  33.1594454  31.7333352
  35.9461769  33.1224096  33.8788858  36.9128154  32.6312092  33.9760358
  35.2111851  33.4368970  35.0159697  35.6008445  33.1892416  36.0030393
  31.6748646  33.5689891  37.8639420  30.7320605  34.3159237  38.0062307
  31.9702270  32.7420991  38.8516074  32.4381473  31.8538285  38.7365116
  31.5469808  33.1216107  40.1680809  30.6969292  33.8041627  40.1420222
  31.1265197  31.8616131  40.8488398  30.2629155  31.5734883  40.2494168
  31.9204171  31.1255552  40.7194545  30.7308999  31.9230559  42.3039820
  31.3693931  32.6430054  42.8135575  29.2664499  32.3491712  42.4475012
  28.6276116  31.6280997  41.9371371  28.9991851  32.3866379  43.5027258
  29.1291285  33.3341951  42.0025924  31.0290257  30.5648735  42.9419079
  32.0921576  30.3475125  42.8532192  30.7481827  30.5873540  43.9939630
  30.4568686  29.7903265  42.4315363  32.7194059  33.8391996  40.8671191
  33.9002381  33.5018268  40.6554921  32.4966225  35.1162316  41.2233984
  31.2553919  35.8177758  40.9471153  30.5594338  35.6589836  41.7717288
  30.8189400  35.4307163  40.0251339  31.6819158  37.2474047  40.8186728
  30.8989833  37.8986239  41.2072553  31.8616900  37.4832406  39.7704583
  32.9445860  37.3711303  41.6194168  32.6491409  37.7137721  42.6103531
  33.6664544  38.0674536  41.1941301  33.5475606  35.9967114  41.7146664
  34.4311551  35.8745211  41.0860056  33.8981586  35.6604550  43.1428732
  33.0219855  35.6550417  43.9752010  35.1734983  35.5381457  43.4968831
  35.9314331  35.7315386  42.8571362  35.4968407  35.2111651  44.8642204
  34.5889337  35.1926554  45.4678531  36.1467846  33.8589837  44.9339087
  36.7905455  33.7717717  44.0586259  36.7563679  33.8469583  45.8356729
  35.1793651  32.6985847  44.9641366  34.6239043  32.6809166  45.9018232
  34.4797410  32.7551253  44.1297301  36.1451399  31.1926235  44.8227903
  35.1737097  30.4403434  43.5513304  35.1726712  31.0804574  42.6689320
  35.5976187  29.4704343  43.2952164  34.1508058  30.3094787  43.9035749
  36.5198126  36.1592036  45.4161574  37.7146731  35.9862629  45.1166027
  36.1625486  36.8745825  46.4807650  35.2392370  36.8396784  46.8849511
  37.1350770  37.7700195  47.0674804  37.4249751  38.5351770  46.3477782
  36.5320018  38.4489313  48.2826471  35.4466111  38.3631602  48.2227375
  36.8866188  37.9353040  49.1765502  36.8979935  39.8236412  48.3488575
  36.5008705  40.2233860  49.1267800  38.4127797  36.9861023  47.4678299
  38.2362303  35.8366238  47.9163247  39.5228497  37.5001063  47.3539997
  20.9492345  24.0247149  37.7473721  20.3465247  24.3083483  38.4380811
  21.6210060  23.7483859  38.7202787  21.8013142  24.1198379  39.7296203
  22.6644030  24.3732116  37.7970146  23.6458190  24.0150398  38.1092670
  22.6627603  25.8200397  37.8859626  21.8002305  26.2910450  37.6604089
  23.3923306  26.7087364  39.0995838  22.4320102  23.9947156  36.3386346
  21.5404538  24.5380553  36.0266680  23.5939418  24.4192876  35.6395511
  23.3414864  25.0178648  34.9478101  22.3527786  22.4817922  36.2079282
  23.3576750  22.0775651  36.3243654  21.3199409  21.9197017  37.1717236
  20.3228531  22.2812306  36.9211488  21.6246547  22.3408204  38.5213334
  21.3863350  20.4024583  37.1077143  20.8540012  20.0167081  37.9782312
  20.8776577  20.0939744  36.1942987  22.7533632  19.9985013  37.0805394
  23.1902272  18.3312232  37.4863542  21.9351249  22.1574814  34.8828497
  23.0334735  28.0974092  38.9774186  24.7926912  26.5318629  38.8387103
  23.0525920  26.2324984  40.4140073  23.4547115  17.5734189  36.2957268
  22.1158950  17.7456193  38.2494226  24.3831743  18.3773572  38.2897862
  22.5490042  20.9919554  34.3793992  22.5506042  20.1169680  35.0504777
  23.8707851  21.3722644  34.0689776  23.9172613  22.1190757  32.8732311
  23.1784532  22.9310860  32.9807668  25.3133487  22.7115822  32.7609551
  25.4740804  23.5919720  31.8995789  26.2208825  22.2416631  33.4965750
  23.6478318  21.1593835  31.6911703  23.1498847  21.7046511  30.8770942
  22.8282510  19.9720328  32.1616939  23.5128511  19.2277594  32.5977603
  22.1579832  19.4249023  31.0739645  22.8167724  19.1735327  30.3990400
  21.8228779  20.5231349  33.1095891  21.3032324  21.3096036  32.5337066
  20.9491004  19.4606339  33.4084378  19.2586728  19.9061432  33.6118235
  24.9083687  20.6564883  31.2389015  18.4176556  18.8644156  33.0628548
  19.0832236  21.1147073  32.8579372  18.9505479  20.1390042  35.0130357
  24.7129321  20.1958418  29.8216378  23.7936965  19.6126947  29.8717308
  25.8520539  19.2448604  29.5705682  25.7658555  18.8826736  28.5461769
  25.8035239  18.1026033  30.4599858  25.8318592  18.2905024  31.4495392
  24.9745676  16.7248317  30.2215538  27.1636406  19.9623502  29.7041861
  27.2108065  20.3105346  30.7364133  28.1984034  19.0452245  29.4239787
  28.7794972  18.9930766  30.1733895  27.1511932  21.1155051  28.7080165
  27.0613928  20.6981276  27.7053970  25.9973876  22.0350579  29.0292475
  26.0660629  22.3972170  30.0562731  24.8014115  21.2779977  28.9076870
  25.9719523  23.2761048  28.1495609  26.0509309  24.1419683  28.8066544
  26.8422632  23.2262549  27.4947961  24.7600524  23.3380361  27.3946747
  24.6945448  22.6188857  25.7684704  28.3564553  21.8480942  28.8045385
  23.5531267  16.8494575  30.3910008  25.5109062  15.7581802  31.1263808
  25.2613630  16.3455189  28.8617891  25.6860555  23.2539280  24.9560821
  23.3946689  22.8289634  25.2077538  24.9563958  21.2047783  25.8437325
  28.8428340  22.2778948  27.5414790  28.1350374  22.9516831  27.0319840
  29.1855311  21.1814452  26.6868668  30.3300200  20.4766376  27.1851080
  30.0846656  20.1680422  28.2184468  30.4659713  19.1818530  26.4647544
  31.4362723  18.4730244  26.6936864  29.4930196  18.8143043  25.8397785
  31.5622622  21.3637189  27.0842516  32.4517584  20.8052227  27.4123438
  31.3270319  22.5517664  28.0404841  32.1703640  23.2522398  27.9365560
  31.2517796  22.1299874  29.3595147  32.0373976  21.5876903  29.5578460
  30.0335042  23.2240695  27.6904721  29.8090853  23.8583211  28.5689225
  30.1718138  23.9351672  26.5433995  29.4359234  25.4756535  26.6453602
  31.7150837  21.7509734  25.7144660  29.5034650  26.0525613  25.3613242
  30.1967846  26.1865199  27.6025087  28.1156904  25.4546626  27.1577675
  32.8436585  21.5749271  25.0248119  33.5848715  21.6725414  25.8182353
  33.0625489  22.7176065  24.0348949  34.0595784  22.6046812  23.6097056
  32.9919737  24.0121648  24.6825855  32.1328565  24.2404474  25.1559295
  33.9911789  24.6071138  25.7434901  32.0382495  22.7034305  22.9194650
  31.0771904  22.9023237  23.3942691  32.3318142  23.7059340  21.9745865
  31.6116971  24.3248727  21.9390732  32.0320965  21.3833304  22.2098116
  32.9739871  21.2811976  21.6703934  31.7916275  20.3202857  23.2809977
  30.7858813  20.4090666  23.6923644  32.8091819  20.3565680  24.2766285
  31.8218371  18.9652147  22.6762003  32.0926704  18.2619865  23.4644163
  30.8169590  18.7495511  22.3157252  32.7749901  19.0199501  21.6575948
  33.5099003  17.5067342  21.3333991  30.8786449  21.4477682  21.3699930
  33.5568997  25.8789161  26.2162305  35.1491988  24.7289438  24.9696475
  34.2598744  23.7233604  26.8135838  34.7620426  17.7266480  20.7072404
  32.6502116  16.8034325  20.4493047  33.5936264  16.7906974  22.5767511
  31.0410409  21.0798429  20.0028059  31.4109125  20.0465692  19.9036024
  31.8704784  21.9729131  19.2720809  31.3808198  23.2010777  18.9181612
  30.9646363  23.7472519  19.7826583  32.2279560  24.0412954  18.2510865
  31.7928362  25.1024221  17.7825464  33.3929035  23.6694999  17.9812637
  30.0653242  23.4947957  18.9908744  30.0657476  24.2608536  19.7799601
  29.0875967  22.4705619  19.3073868  28.3845899  22.4574169  18.4607542
  28.4062379  22.6920903  20.4885969  28.0498347  23.6015677  20.4752745
  29.6809458  21.0846547  19.3369678  28.9832189  20.3861856  19.8320942
  29.9178578  20.7189644  18.0088110  29.2483166  19.2051737  17.4604926
  29.7206197  24.0553566  17.7215316  29.7403590  18.2029632  18.3401917
  29.7114535  18.9310553  16.1439922  27.8208234  19.3275396  17.5330931
  29.9515694  23.4403125  17.0233876  26.9519663  20.2772709  23.5576657
  36.3737668  21.0557188  65.6069593  35.6999367  21.3588884  66.2154551
  36.7603490  21.8586268  65.2575050  38.4645138  12.8465401  64.1417033
  37.8474309  12.1212229  64.0450086  37.9961627  13.6074761  63.7984107
  40.3394409  18.6342671  66.8809416  41.0345314  19.2549364  67.0996731
  40.6817559  17.7838022  67.1561794  34.4309278  18.7404423  65.7884510
  33.8583245  19.3594610  65.3354982  35.0042071  19.2903784  66.3224432
  37.6506537  19.0241573  66.9193092  38.5837211  18.9587135  67.1225968
  37.5629750  19.8597840  66.4607625  40.2794554  18.3407443  63.8797040
  40.2008186  18.0067307  64.7732798  41.1004221  18.8329211  63.8788512
  37.8498506  15.6575439  63.5007018  38.5534356  15.8625441  64.1164674
  37.1261155  16.2252201  63.7656101  39.7585203  16.0957968  65.5505478
  40.5930807  15.6639166  65.3682953  39.5969546  15.9239982  66.4782372
  45.1959185  26.5655047  75.5822179  44.8577696  26.4496112  74.6942714
  46.0648953  26.1646212  75.5623186  41.0546000  28.4190523  71.5719070
  40.4910866  28.3280460  70.8035358  40.9398395  27.5990428  72.0521563
  38.6010432  29.9141715  74.4103291  39.3931724  29.5732540  73.9949590
  38.8407082  30.0236690  75.3305444  46.6345559  32.0861491  66.8833535
  45.9833539  32.6715572  66.4967549  47.4289922  32.6167686  66.9428573
  40.5601186  29.1750628  67.2820670  41.3332062  28.6279615  67.1433545
  40.9126585  30.0394878  67.4935131  42.8967464  25.3343294  64.9139120
  43.1492985  24.8124816  64.1522583  41.9592023  25.1709440  65.0165803
  47.9410747  24.3379073  72.7213863  48.7273836  23.9198496  72.3704280
  48.2049451  25.2425165  72.8895511  48.1120824  29.7751923  67.4202520
  47.4766657  29.8486550  68.1323424  47.7818231  30.3645522  66.7421599
  42.6163753  27.2371400  67.1163495  42.5000011  26.5616304  67.7844579
  42.7266013  26.7503774  66.2995648  44.9595294  26.6981548  70.8210184
  44.5953501  26.1712168  71.5323105  45.8162410  26.3080017  70.6476669
  44.6000781  21.7271447  65.8171532  44.7675183  22.5951684  66.1842003
  44.4097950  21.8898729  64.8932822  40.8088595  26.6402223  73.5174067
  39.8839092  26.5078437  73.7251759  41.0573009  27.4196442  74.0144009
  44.5790002  24.1829105  66.8018199  44.4589627  24.6286155  67.6403679
  43.8842590  24.5314422  66.2431737  42.3396894  36.9532746  70.4508330
  42.2620923  37.9040572  70.5296811  41.7358537  36.6078619  71.1083257
  50.2775068  24.6550578  67.6298533  51.1892924  24.8877965  67.4546231
  49.7684715  25.2387622  67.0673612  44.4372612  29.3750804  72.2862200
  44.9010957  29.6538507  71.4966822  44.1729410  28.4734249  72.1035290
  43.3741498  25.4973957  69.0951765  44.0765541  25.9495000  69.5625691
  43.0422126  24.8557776  69.7231658  44.6135263  32.3114899  69.1713870
  44.4780937  33.1566435  69.5998718  45.1545075  32.5134177  68.4079804
  38.0664660  29.8290337  69.7441795  38.5789181  30.6233588  69.8947360
  38.7187373  29.1316628  69.6775397  39.8759545  32.9456094  71.8264548
  40.0526173  33.8674058  71.6385532  40.6716378  32.6314513  72.2558928
  36.0313577  28.1578992  70.5201366  36.8688799  28.5676000  70.3035073
  36.2091844  27.2178434  70.4901560  47.9278009  25.8254072  66.2085199
  47.4124632  26.5958677  66.4473586  47.6555317  25.1519209  66.8318260
  45.5125120  20.6703773  71.2670437  44.6566716  20.2810624  71.0876076
  45.9252072  20.7495734  70.4070223  52.9012283  28.5786427  68.1438372
  52.1241726  28.2397587  67.6993534  53.5803764  28.5839050  67.4693337
  47.7164312  23.6981165  68.0344980  47.4114448  24.0127314  68.8855123
  48.6694754  23.7762584  68.0772313  46.1610744  29.8571388  69.6837934
  45.6332105  29.1224147  69.3711171  45.6598247  30.6346064  69.4377902
  41.2199059  22.5495515  66.0640431  40.3836371  22.8870202  66.3849705
  41.0803828  22.4144495  65.1267568  44.3063344  27.6751598  62.6872907
  43.3990406  27.4440852  62.8864056  44.8034376  26.8789217  62.8746888
  47.2131423  36.3849105  65.6069593  46.5393122  36.6880802  66.2154551
  47.5997245  37.1878186  65.2575050  47.2124927  25.2805652  70.2269943
  47.9596746  25.7927049  69.9177065  47.4816517  24.9589705  71.0874336
  45.4851578  27.7764193  67.2096897  44.5762797  27.4923226  67.3069367
  45.5146661  28.1963272  66.3500204  44.0336472  25.3892814  73.3106692
  44.0885081  24.4366650  73.2349169  43.2227674  25.5452253  73.7947991
  45.1827665  29.3172937  64.5484976  44.7447095  28.6008796  64.0890613
  45.9238106  29.5449051  63.9870067  41.9728831  24.0069873  71.0697071
  41.1596697  24.3064044  71.4762263  42.4687826  23.6125562  71.7871553
  53.3000780  27.5930134  70.6061294  53.1618679  27.7831730  69.6782483
  52.9436999  28.3549516  71.0629345  42.2403210  30.8790659  72.7993299
  43.0343809  30.3840979  72.5975874  41.5294903  30.3508522  72.4361004
  38.5485974  25.0233741  68.8753051  37.6183562  24.9618196  69.0923013
  38.6443446  24.5009694  68.0789692  45.4122638  36.5528778  67.8216672
  45.5874394  36.0816821  68.6362295  44.7255426  37.1794544  68.0497933
  49.3038893  28.1757318  64.1417033  48.6868064  27.4504146  64.0450086
  48.8355381  28.9366679  63.7984107  41.0937439  22.3942743  63.2638337
  40.2166905  22.2731543  62.9000584  41.5695192  21.6028821  63.0117226
  44.2801365  34.7469033  70.5100858  43.4968887  35.2890713  70.6039082
  44.9794110  35.2643013  70.9095099  48.6727796  29.3135350  70.7273487
  47.7384074  29.4336812  70.5578191  48.8504464  28.4107816  70.4633496
  50.1276578  31.4996490  68.2609673  50.4036422  31.3853085  69.1703547
  49.2581077  31.1013975  68.2221846  47.0972808  34.6751026  69.1657535
  47.6260574  34.1643481  68.5527697  47.3601027  34.3593556  70.0303068
  40.4528556  35.7266143  71.9255311  39.7838931  36.2112270  71.4419351
  40.3141425  35.9735363  72.8398689  35.8216133  23.9884598  68.7051243
  36.1169574  23.0795276  68.6518297  34.9204168  23.9672337  68.3832245
  37.5503974  21.6698695  68.8290568  37.2216680  20.7896074  68.6465674
  37.9043345  21.6146364  69.7166957  40.6645797  21.9571665  69.1966046
  41.0041870  22.4857587  68.4744654  41.1117918  22.2952071  69.9724612
  42.6513945  20.4546287  67.3959339  43.3722307  20.8327540  66.8923055
  42.0279249  21.1735164  67.4994317  46.7945067  21.1591436  68.3317671
  47.0108682  22.0416074  68.0306499  46.3139135  20.7677649  67.6023313
  42.7977568  19.9894077  70.2256875  42.9193479  19.0610723  70.4247763
  42.5079610  20.0032763  69.3135191  51.1788164  33.9634589  66.8809416
  51.8739068  34.5841281  67.0996731  51.5211314  33.1129940  67.1561794
  53.0779587  31.4134294  68.4096747  53.6030911  31.7521567  67.6846067
  52.9901939  30.4781310  68.2259882  37.2412587  33.6717818  72.7716628
  38.0670606  33.3721590  72.3915272  36.8906639  32.9025441  73.2206417
  35.4421192  31.5904145  73.7305562  34.6053100  31.1626319  73.5489563
  35.4144837  31.7836588  74.6676353  41.7707627  31.5748210  68.3172762
  41.9195747  32.2583674  67.6639435  42.5774070  31.5553300  68.8322218
  39.5260260  27.6013388  69.3233831  39.2806302  26.6975718  69.5214041
  39.6956174  27.6030538  68.3813309  38.7955907  23.3341745  66.8219993
  38.1025152  23.4086100  66.1660029  38.5507659  22.5702089  67.3441510
  45.2703032  34.0696340  65.7884510  44.6976999  34.6886528  65.3354982
  45.8435826  34.6195702  66.3224432  48.4900292  34.3533491  66.9193092
  49.4230965  34.2879052  67.1225968  48.4023505  35.1889757  66.4607625
  51.1188309  33.6699361  63.8797040  51.0401940  33.3359225  64.7732798
  51.9397975  34.1621129  63.8788512  45.6549831  25.4057153  63.1300562
  46.6008935  25.2763361  63.1988980  45.2764076  24.6671815  63.6069990
  43.8392748  23.3307130  63.0655448  42.9324203  23.0340242  63.1418161
  44.1168729  23.0336948  62.1989734  45.4554814  17.8744019  69.2199689
  44.6455542  17.5291104  69.5954935  46.1439230  17.5651563  69.8087300
  42.6091532  20.1894065  63.2067427  43.4710696  20.5148963  63.4663244
  42.7941877  19.4025561  62.6940492  36.5395691  28.2034658  73.3613630
  36.5166379  28.3022346  72.4095513  36.8496327  29.0499809  73.6830796
  49.5449047  21.2222682  69.4058998  48.6574902  21.5072332  69.1879193
  49.9603036  21.0616445  68.5586275  48.6892260  30.9867356  63.5007018
  49.3928111  31.1917359  64.1164674  47.9654909  31.5544118  63.7656101
  49.5190071  26.7377218  69.6209288  49.4625272  27.1945769  68.7816921
  50.0718413  25.9767902  69.4432131  50.5978958  31.4249886  65.5505478
  51.4324562  30.9931084  65.3682953  50.4363301  31.2531899  66.4782372
  50.2524850  27.9281999  66.9161817  50.1973654  27.7626270  65.9750261
  49.6270905  28.6358032  67.0724007  43.5620975  17.4290108  66.4947136
  43.5499645  18.3731948  66.6515407  44.4544397  17.2460253  66.2006597
  52.0592813  37.8787433  66.0640431  51.2230125  38.2162119  66.3849705
  51.9197583  37.7436413  65.1267568  55.1457099  43.0043516  62.6872907
  54.2384160  42.7732769  62.8864056  55.6428131  42.2081135  62.8746888
  51.9331193  37.7234660  63.2638337  51.0560660  37.6023461  62.9000584
  52.4088946  36.9320739  63.0117226  53.4907699  35.7838205  67.3959339
  54.2116062  36.1619457  66.8923055  52.8673003  36.5027081  67.4994317
  49.6349662  38.6633663  66.8219993  48.9418907  38.7378018  66.1660029
  49.3901414  37.8994007  67.3441510  56.4943585  40.7349071  63.1300562
  57.4402690  40.6055279  63.1988980  56.1157830  39.9963733  63.6069990
  54.6786502  38.6599047  63.0655448  53.7717958  38.3632160  63.1418161
  54.9562483  38.3628865  62.1989734  53.4485287  35.5185982  63.2067427
  54.3104451  35.8440881  63.4663244  53.6335631  34.7317478  62.6940492
  54.4014730  32.7582026  66.4947136  54.3893400  33.7023865  66.6515407
  55.2938152  32.5752171  66.2006597  45.1959186   3.5717170  62.3067486
  44.8577697   3.4558234  61.4188021  46.0648954   3.1708335  62.2868492
  41.0546002   5.4252646  58.2964377  40.4910867   5.3342583  57.5280665
  40.9398397   4.6052551  58.7766870  38.6010434   6.9203838  61.1348597
  39.3931725   6.5794662  60.7194897  38.8407084   7.0298813  62.0550751
  46.6345560   9.0923614  53.6078842  45.9833540   9.6777694  53.2212856
  47.4289923   9.6229809  53.6673879  40.5601187   6.1812751  54.0065976
  41.3332063   5.6341738  53.8678852  40.9126586   7.0457000  54.2180438
  42.8967465   2.3405417  51.6384426  43.1492986   1.8186938  50.8767889
  41.9592024   2.1771562  51.7411110  48.1120825   6.7814046  54.1447826
  47.4766658   6.8548672  54.8568731  47.7818232   7.3707645  53.4666905
  42.6163754   4.2433523  53.8408801  42.5000012   3.5678426  54.5089885
  42.7266014   3.7565897  53.0240954  44.9595295   3.7043670  57.5455490
  44.5953502   3.1774291  58.2568412  45.8162411   3.3142139  57.3721976
  40.8088597   3.6464346  60.2419374  39.8839093   3.5140560  60.4497065
  41.0573010   4.4258565  60.7389316  42.3396895  13.9594869  57.1753637
  42.2620925  14.9102694  57.2542118  41.7358539  13.6140742  57.8328563
  48.8844651   6.6438519  61.7457421  48.2553514   6.8084233  61.0433489
  48.4970313   7.0580128  62.5168385  52.7633883   7.5792957  59.1001785
  52.0784921   7.9591858  58.5498818  52.8477733   8.1888283  59.8333733
  44.4372613   6.3812927  59.0107506  44.9010959   6.6600630  58.2212129
  44.1729411   5.4796372  58.8280597  43.3741499   2.5036079  55.8197071
  44.0765543   2.9557123  56.2870998  43.0422128   1.8619898  56.4476965
  44.6135264   9.3177022  55.8959177  44.4780939  10.1628558  56.3244025
  45.1545076   9.5196300  55.1325110  38.0664661   6.8352460  56.4687102
  38.5789182   7.6295710  56.6192666  38.7187374   6.1378751  56.4020703
  39.8759546   9.9518216  58.5509855  40.0526174  10.8736181  58.3630839
  40.6716379   9.6376636  58.9804235  40.9990861  11.4696390  64.5520197
  41.5498287  11.3413453  63.7797191  40.1602337  11.7691279  64.2015090
  36.0313578   5.1641114  57.2446672  36.8688800   5.5738123  57.0280380
  36.2091846   4.2240557  57.2146866  52.9012284   5.5848550  54.8683679
  52.1241727   5.2459709  54.4238841  53.5803765   5.5901173  54.1938644
  46.1610745   6.8633510  56.4083240  45.6332107   6.1286270  56.0956478
  45.6598248   7.6408187  56.1623209  44.3063345   4.6813721  49.4118213
  43.3990407   4.4502974  49.6109362  44.8034377   3.8851340  49.5992195
  47.2131424  13.3911228  52.3314900  46.5393123  13.6942925  52.9399857
  47.5997246  14.1940308  51.9820357  45.4851579   4.7826316  53.9342204
  44.5762798   4.4985348  54.0314673  45.5146663   5.2025394  53.0745510
  50.7170846   8.3932905  57.7033371  50.2633173   7.5523815  57.7598562
  50.0864813   9.0294303  58.0408151  49.1603785  10.2309402  58.6383189
  49.4526760  10.7914459  57.9195555  49.6702406  10.5237963  59.3936348
  45.1827667   6.3235059  51.2730282  44.7447097   5.6070918  50.8135919
  45.9238107   6.5511174  50.7115374  44.1237411  11.0089753  59.7276642
  44.0813589  11.2350599  58.7985174  45.0400109  10.7753127  59.8762444
  42.2403211   7.8852782  59.5238605  43.0343810   7.3903102  59.3221180
  41.5294904   7.3570645  59.1606311  47.0598056  10.2670877  63.8750973
  47.1135078  10.8361814  64.6428689  46.1912837  10.4372762  63.5105010
  38.5485975   2.0295864  55.5998358  37.6183563   1.9680319  55.8168320
  38.6443447   1.5071816  54.8034999  44.8174487   8.4581804  63.2036442
  44.6785573   8.0900588  64.0762380  44.0289084   8.9729443  63.0320400
  45.4122639  13.5590900  54.5461979  45.5874395  13.0878943  55.3607601
  44.7255427  14.1856666  54.7743240  46.3679703   7.8363407  60.5925280
  46.0329535   7.7964176  61.4882930  45.8683648   7.1708122  60.1195690
  49.3038894   5.1819441  50.8662340  48.6868065   4.4566269  50.7695392
  48.8355383   5.9428801  50.5229414  39.9783725  16.7080263  61.3201839
  40.2180323  17.3398787  61.9980858  39.1352921  16.3568303  61.6067198
  44.4911587  12.5159385  63.7243343  44.4181758  13.3214357  64.2362648
  44.0488980  12.7151351  62.8991364  44.2801366  11.7531156  57.2346164
  43.4968888  12.2952836  57.3284389  44.9794111  12.2705135  57.6340406
  46.9510270  12.4146220  65.8801502  47.6638242  13.0493684  65.8077403
  46.4600299  12.5110086  65.0641503  48.6727797   6.3197472  57.4518793
  47.7384076   6.4398935  57.2823498  48.8504465   5.4169939  57.1878803
  50.1276579   8.5058613  54.9854979  50.4036423   8.3915207  55.8948854
  49.2581078   8.1076098  54.9467153  46.7630643  12.7544964  58.6287793
  46.9453038  11.9366620  59.0915545  47.5863629  12.9712656  58.1912683
  47.0972809  11.6813149  55.8902842  47.6260575  11.1705603  55.2773004
  47.3601029  11.3655679  56.7548375  40.4528557  12.7328265  58.6500617
  39.7838932  13.2174393  58.1664658  40.3141427  12.9797486  59.5643996
  44.5933825  14.7672009  65.2483276  45.1452133  14.9303630  66.0132361
  44.9340019  15.3576447  64.5763301  35.8216134   0.9946720  55.4296550
  36.1169575   0.0857399  55.3763603  34.9204170   0.9734460  55.1077552
  47.7302213  12.7153984  62.2346958  47.6053352  11.9143724  61.7257904
  48.3881304  13.2100178  61.7460928  46.7983554  10.3115721  60.0630860
  46.6508517   9.3832428  60.2438430  47.6237048  10.3335811  59.5787936
  50.4017676  11.1344280  61.1495733  51.3264224  10.9287141  61.0120184
  50.2332980  10.8860681  62.0585075  50.1912992  11.6529947  56.5057825
  50.3649870  11.0876369  55.7531677  50.6841884  12.4530842  56.3237314
  51.1788165  10.9696711  53.6054723  51.8739070  11.5903404  53.8242037
  51.5211315  10.1192063  53.8807101  53.0779588   8.4196417  55.1342054
  53.6030912   8.7583690  54.4091374  52.9901941   7.4843432  54.9505188
  44.7620249  14.4868400  59.4937307  44.3225239  13.9944779  60.1870163
  45.5128366  13.9441368  59.2529382  37.2412588  10.6779941  59.4961935
  38.0670608  10.3783713  59.1160578  36.8906640   9.9087563  59.9451724
  42.2094121  10.0306409  61.5659608  41.5874130   9.3677114  61.2661836
  42.8798988  10.0567541  60.8833256  35.4421193   8.5966267  60.4550868
  34.6053101   8.1688442  60.2734870  35.4144838   8.7898711  61.3921660
  41.7707628   8.5810333  55.0418069  41.9195748   9.2645797  54.3884742
  42.5774071   8.5615423  55.5567525  39.5260261   4.6075510  56.0479138
  39.2806303   3.7037840  56.2459348  39.6956175   4.6092661  55.1058616
  45.2703033  11.0758463  52.5129816  44.6977000  11.6948650  52.0600288
  45.8435827  11.6257825  53.0469738  48.4900293  11.3595613  53.6438399
  49.4230966  11.2941175  53.8471274  48.4023506  12.1951880  53.1852931
  51.1188310  10.6761484  50.6042346  51.0401941  10.3421347  51.4978104
  51.9397977  11.1683251  50.6033819  36.5395692   5.2096781  60.0858937
  36.5166380   5.3084468  59.1340820  36.8496328   6.0561932  60.4076103
  37.5533299  12.8092555  61.2175749  37.4187767  12.0492956  60.6513747
  37.1365361  13.5333455  60.7504538  48.6892262   7.9929479  50.2252325
  49.3928112   8.1979481  50.8409980  47.9654910   8.5606241  50.4901408
  40.7102425  13.7061872  61.4294192  40.5934809  14.6507305  61.3272882
  39.8894871  13.4035434  61.8179991  50.5978959   8.4312008  52.2750785
  51.4324563   7.9993207  52.0928259  50.4363302   8.2594022  53.2027679
  50.2524851   4.9344121  53.6407124  50.1973655   4.7688393  52.6995568
  49.6270907   5.6420154  53.7969314  41.7356939  14.3590134  64.6450120
  42.6384185  14.3913745  64.9616615  41.5094309  13.4290585  64.6596456
  43.4910541  13.1121121  61.3060199  42.5406172  13.1122982  61.1924571
  43.7943027  12.3653855  60.7896234  56.0352940  18.9009087  62.3067486
  55.6971452  18.7850152  61.4188021  56.9042709  18.5000252  62.2868492
  51.8939756  20.7544564  58.2964377  51.3304621  20.6634501  57.5280665
  51.7792151  19.9344468  58.7766870  49.4404188  22.2495755  61.1348597
  50.2325480  21.9086580  60.7194897  49.6800838  22.3590730  62.0550751
  57.4739315  24.4215531  53.6078842  56.8227295  25.0069612  53.2212856
  58.2683678  24.9521726  53.6673879  51.3994942  21.5104669  54.0065976
  52.1725818  20.9633656  53.8678852  51.7520341  22.3748918  54.2180438
  54.1636191  20.2157899  63.8034235  54.7599764  19.9913922  63.0891198
  54.2211163  19.4742645  64.4059683  53.7361220  17.6697335  51.6384426
  53.9886740  17.1478856  50.8767889  52.7985779  17.5063480  51.7411110
  58.7804503  16.6733113  59.4459169  59.5667592  16.2552536  59.0949586
  59.0443207  17.5779205  59.6140818  58.9514580  22.1105963  54.1447826
  58.3160413  22.1840590  54.8568731  58.6211986  22.6999562  53.4666905
  53.4557509  19.5725441  53.8408801  53.3393767  18.8970344  54.5089885
  53.5659768  19.0857815  53.0240954  55.7989049  19.0335588  57.5455490
  55.4347257  18.5066209  58.2568412  56.6556165  18.6434057  57.3721976
  55.4394536  14.0625487  52.5416839  55.6068939  14.9305724  52.9087310
  55.2491706  14.2252769  51.6178128  51.6482351  18.9756263  60.2419374
  50.7232848  18.8432477  60.4497065  51.8966764  19.7550482  60.7389316
  55.4183757  16.5183145  53.5263506  55.2983383  16.9640196  54.3648986
  54.7236346  16.8668463  52.9677044  49.0091162  18.6189537  61.0763163
  49.1383543  18.8724016  61.9902574  48.3288613  19.2117245  60.7567818
  53.1790649  29.2886787  57.1753637  53.1014679  30.2394612  57.2542118
  52.5752293  28.9432659  57.8328563  61.1168823  16.9904618  54.3543840
  62.0286680  17.2232005  54.1791537  60.6078471  17.5741662  53.7918918
  59.7238406  21.9730437  61.7457421  59.0947268  22.1376151  61.0433489
  59.3364068  22.3872046  62.5168385  63.6027638  22.9084874  59.1001785
  62.9178676  23.2883776  58.5498818  63.6871487  23.5180201  59.8333733
  55.2766368  21.7104845  59.0107506  55.7404713  21.9892548  58.2212129
  55.0123166  20.8088289  58.8280597  52.1690449  21.2576326  61.9487270
  52.7391806  21.6863595  61.3104754  52.7598561  20.9758911  62.6471455
  54.2135254  17.8327997  55.8197071  54.9159297  18.2849041  56.2870998
  53.8815882  17.1911816  56.4476965  47.9560588  16.0911550  61.1214205
  47.1659642  16.3469078  60.6454316  48.4471835  16.9059888  61.2266246
  49.9075333  16.4556129  58.0797682  49.1106496  16.5674823  58.5981177
  49.6800925  16.7942781  57.2138572  46.2398291  16.3442040  63.5529196
  46.4906329  17.2289050  63.8186772  46.7757839  16.1646642  62.7804288
  55.4529018  24.6468940  55.8959177  55.3174693  25.4920475  56.3244025
  55.9938831  24.8488217  55.1325110  48.9058416  22.1644378  56.4687102
  49.4182936  22.9587628  56.6192666  49.5581129  21.4670668  56.4020703
  50.7153300  25.2810134  58.5509855  50.8919929  26.2028099  58.3630839
  51.5110134  24.9668553  58.9804235  51.8384616  26.7988308  64.5520197
  52.3892041  26.6705371  63.7797191  50.9996092  27.0983197  64.2015090
  46.8707333  20.4933032  57.2446672  47.7082555  20.9030040  57.0280380
  47.0485600  19.5532474  57.2146866  58.7671765  18.1608113  52.9330505
  58.2518388  18.9312717  53.1718893  58.4949073  17.4873249  53.5563567
  56.3518876  13.0057813  57.9915744  55.4960472  12.6164664  57.8121382
  56.7645827  13.0849774  57.1315529  63.7406039  20.9140467  54.8683679
  62.9635482  20.5751627  54.4238841  64.4197520  20.9193090  54.1938644
  58.5558068  16.0335205  54.7590286  58.2508203  16.3481354  55.6100430
  59.5088510  16.1116625  54.8017619  57.0004500  22.1925428  56.4083240
  56.4725861  21.4578188  56.0956478  56.4992002  22.9700104  56.1623209
  51.7323227  12.8545094  58.7689852  52.3066979  12.6320276  58.0363045
  52.3194210  12.9233789  59.5218453  52.0592814  14.8849555  52.7885737
  51.2230127  15.2224242  53.1095012  51.9197584  14.7498535  51.8512874
  54.0345895   9.7286343  57.4964921  53.3810307   9.4135360  56.8721536
  53.9926369   9.1062084  58.2224744  55.1457100  20.0105638  49.4118213
  54.2384162  19.7794892  49.6109362  55.6428132  19.2143258  49.5992195
  58.0525179  28.7203146  52.3314900  57.3786877  29.0234842  52.9399857
  58.4391001  29.5232226  51.9820357  58.0518683  17.6159692  56.9515249
  58.7990502  18.1281090  56.6422371  58.3210273  17.2943745  57.8119643
  56.3245333  20.1118233  53.9342204  55.4156553  19.8277266  54.0314673
  56.3540417  20.5317312  53.0745510  61.5564601  23.7224823  57.7033371
  61.1026928  22.8815733  57.7598562  60.9258567  24.3586221  58.0408151
  59.9997540  25.5601319  58.6383189  60.2920514  26.1206377  57.9195555
  60.5096161  25.8529880  59.3936348  46.8933504  17.8323747  57.9157406
  46.6957903  17.2393108  57.1908472  46.3380168  17.5275958  58.6333345
  54.8730227  17.7246854  60.0351999  54.9278837  16.7720690  59.9594475
  54.0621429  17.8806293  60.5193297  56.0221421  21.6526977  51.2730282
  55.5840851  20.9362836  50.8135919  56.7631862  21.8803092  50.7115374
  52.8122587  16.3423914  57.7942378  51.9990453  16.6418084  58.2007570
  53.3081581  15.9479602  58.5116860  54.9631165  26.3381670  59.7276642
  54.9207344  26.5642517  58.7985174  55.8793864  26.1045045  59.8762444
  64.1394536  19.9284174  57.3306601  64.0012434  20.1185770  56.4027790
  63.7830755  20.6903557  57.7874652  52.3036662  13.9142269  63.4103613
  52.9436041  13.7731028  62.7126576  51.4714193  13.6276782  63.0342215
  53.0796966  23.2144700  59.5238605  53.8737564  22.7195020  59.3221180
  52.3688658  22.6862563  59.1606311  57.8991810  25.5962795  63.8750973
  57.9528833  26.1653731  64.6428689  57.0306592  25.7664680  63.5105010
  49.3879729  17.3587781  55.5998358  48.4577317  17.2972237  55.8168320
  49.4837201  16.8363734  54.8034999  49.3065278  13.8842594  58.1876600
  49.5672096  14.7987927  58.0785760  50.1282451  13.4167037  58.3373212
  50.7790204  15.2980351  65.3575424  51.4513257  15.0897713  64.7088073
  49.9519990  15.1002437  64.9180656  55.6568242  23.7873721  63.2036442
  55.5179328  23.4192506  64.0762380  54.8682838  24.3021361  63.0320400
  56.2516394  28.8882818  54.5461979  56.4268150  28.4170861  55.3607601
  55.5649182  29.5148584  54.7743240  57.2073457  23.1655324  60.5925280
  56.8723290  23.1256094  61.4882930  56.7077403  22.5000040  60.1195690
  51.1817701  18.5722954  66.1177861  51.0437499  17.8403193  66.7189400
  52.0922624  18.4831854  65.8362049  60.1432649  20.5111359  50.8662340
  59.5261819  19.7858187  50.7695392  59.6749137  21.2720719  50.5229414
  50.8177479  32.0372181  61.3201839  51.0574077  32.6690705  61.9980858
  49.9746676  31.6860221  61.6067198  51.9331195  14.7296783  49.9883644
  51.0560661  14.6085584  49.6245891  52.4088948  13.9382861  49.7362533
  43.4533335  19.5173943  60.0825151  44.1404375  19.2035673  59.4946166
  43.2981463  20.4215307  59.8092403  48.2568057  14.4064139  64.5110175
  48.1726246  13.7989809  63.7760585  47.4350763  14.8973157  64.5119671
  55.3305341  27.8451303  63.7243343  55.2575512  28.6506275  64.2362648
  54.8882734  28.0443269  62.8991364  55.1195121  27.0823073  57.2346164
  54.3362643  27.6244753  57.3284389  55.8187866  27.5997053  57.6340406
  57.7904025  27.7438137  65.8801502  58.5031997  28.3785602  65.8077403
  57.2994053  27.8402003  65.0641503  59.5121551  21.6489390  57.4518793
  58.5777830  21.7690852  57.2823498  59.6898220  20.7461857  57.1878803
  55.0126740  15.0335086  59.6052054  54.6424527  14.4806126  60.2932960
  55.5085832  14.4293219  59.0527055  52.8415938  25.4932581  66.7007072
  53.5425398  26.1269064  66.8536467  52.3711053  25.8347312  65.9402712
  60.9670334  23.8350530  54.9854979  61.2430178  23.7207125  55.8948854
  60.0974833  23.4368015  54.9467153  57.6024398  28.0836881  58.6287793
  57.7846792  27.2658537  59.0915545  58.4257384  28.3004574  58.1912683
  57.9366563  27.0105066  55.8902842  58.4654330  26.4997521  55.2773004
  58.1994783  26.6947597  56.7548375  48.4383656  25.0268936  63.6338175
  49.0237093  24.2812624  63.7666079  48.2408495  25.3372892  64.5174839
  51.2922311  28.0620183  58.6500617  50.6232687  28.5466311  58.1664658
  51.1535181  28.3089404  59.5643996  43.0301311  17.5974536  62.3542618
  43.0685410  17.0638127  63.1479736  42.5241604  17.0709741  61.7353595
  55.4327580  30.0963927  65.2483276  55.9845888  30.2595548  66.0132361
  55.7733773  30.6868364  64.5763301  46.6609888  16.3238638  55.4296550
  46.9563330  15.4149316  55.3763603  45.7597924  16.3026378  55.1077552
  58.5695967  28.0445902  62.2346958  58.4447107  27.2435642  61.7257904
  59.2275058  28.5392096  61.7460928  50.1904135  14.3994635  61.4124098
  49.4690721  15.0130602  61.2731572  50.9797391  14.9352399  61.3340744
  48.3897730  14.0052736  55.5535875  48.0610436  13.1250115  55.3710981
  48.7437101  13.9500404  56.4412264  57.6377309  25.6407638  60.0630860
  57.4902271  24.7124346  60.2438430  58.4630802  25.6627729  59.5787936
  51.5039553  14.2925706  55.9211352  51.8435626  14.8211627  55.1989961
  51.9511674  14.6306112  56.6969919  61.2411431  26.4636197  61.1495733
  62.1657978  26.2579059  61.0120184  61.0726734  26.2152598  62.0585075
  53.4907700  12.7900327  54.1204645  54.2116063  13.1681580  53.6168362
  52.8673004  13.5089204  54.2239623  57.6338823  13.4945476  55.0562978
  57.8502438  14.3770114  54.7551806  57.1532890  13.1031690  54.3268620
  52.3738045  16.4531189  61.6333722  52.2282625  16.7671492  62.5258004
  51.8963248  17.0716090  61.0804621  61.0306747  26.9821865  56.5057825
  61.2043624  26.4168287  55.7531677  61.5235638  27.7822760  56.3237314
  46.8483707  18.9936534  64.5721383  46.3037175  19.7696342  64.7041658
  47.7263057  19.3407338  64.4140505  53.6371323  12.3248118  56.9502182
  53.7587235  11.3964764  57.1493069  53.3473366  12.3386804  56.0380497
  62.0181919  26.2988629  53.6054723  62.7132824  26.9195322  53.8242037
  62.3605070  25.4483980  53.8807101  47.6349729  18.1206430  67.4651540
  46.8931465  18.2689065  68.0516171  47.3142473  18.3814696  66.6018290
  63.9173343  23.7488335  55.1342054  64.4424667  24.0875607  54.4091374
  63.8295695  22.8135350  54.9505188  55.5793391  27.6622408  67.2631930
  55.8880518  27.4171555  68.1354630  56.3768873  27.8669047  66.7750800
  55.6014003  29.8160318  59.4937307  55.1618994  29.3236697  60.1870163
  56.3522120  29.2733286  59.2529382  48.0806342  26.0071859  59.4961935
  48.9064362  25.7075631  59.1160578  47.7300394  25.2379481  59.9451724
  53.0487875  25.3598327  61.5659608  52.4267885  24.6969032  61.2661836
  53.7192742  25.3859459  60.8833256  46.2814947  23.9258185  60.4550868
  45.4446856  23.4980360  60.2734870  46.2538593  24.1190629  61.3921660
  52.6101382  23.9102250  55.0418069  52.7589503  24.5937715  54.3884742
  53.4167826  23.8907340  55.5567525  50.3654015  19.9367428  56.0479138
  50.1200057  19.0329758  56.2459348  50.5349930  19.9384578  55.1058616
  49.6349663  15.6695785  53.5465299  48.9418908  15.7440140  52.8905335
  49.3901415  14.9056129  54.0686816  56.1096788  26.4050381  52.5129816
  55.5370755  27.0240568  52.0600288  56.6829582  26.9549742  53.0469738
  59.3294048  26.6887531  53.6438399  60.2624721  26.6233093  53.8471274
  59.2417261  27.5243798  53.1852931  61.9582064  26.0053401  50.6042346
  61.8795696  25.6713265  51.4978104  62.7791731  26.4975169  50.6033819
  56.4943586  17.7411193  49.8545869  57.4402691  17.6117402  49.9234287
  56.1157831  17.0025855  50.3315297  54.6786504  15.6661170  49.7900754
  53.7717959  15.3694283  49.8663468  54.9562485  15.3690988  48.9235040
  45.5964444  16.9867533  60.2399801  45.2767228  16.1332841  59.9474175
  45.0497872  17.2016111  60.9957768  49.3744351  19.7029974  63.9569307
  49.5930361  20.6347082  63.9757341  49.7870125  19.3437949  64.7424111
  56.2948569  10.2098060  55.9444995  55.4849298   9.8645145  56.3200242
  56.9832986   9.9005603  56.5332607  53.4485288  12.5248105  49.9312733
  54.3104452  12.8503003  50.1908551  53.6335632  11.7379601  49.4185799
  45.4652704  20.6070445  62.2092922  44.7716175  20.1924398  61.6962877
  46.2125695  20.6490981  61.6126341  47.3789446  20.5388699  60.0858937
  47.3560135  20.6376386  59.1340820  47.6890083  21.3853849  60.4076103
  50.0376824  22.5964854  64.2005551  50.9920078  22.5648796  64.1335483
  49.8389348  22.1355477  65.0155777  50.6276206  21.1665970  66.7676349
  51.4469095  21.6610048  66.7911186  50.9013014  20.2497938  66.7393917
  60.3842803  13.5576722  56.1304305  59.4968658  13.8426373  55.9124499
  60.7996792  13.3970485  55.2831581  48.3927053  28.1384473  61.2175749
  48.2581521  27.3784874  60.6513747  47.9759115  28.8625373  60.7504538
  59.5286016  23.3221397  50.2252325  60.2321866  23.5271399  50.8409980
  58.8048665  23.8898158  50.4901408  60.3583826  19.0731258  56.3454595
  60.3019028  19.5299809  55.5062227  60.9112169  18.3121942  56.1677438
  51.5496179  29.0353790  61.4294192  51.4328563  29.9799223  61.3272882
  50.7288625  28.7327352  61.8179991  61.4372714  23.7603926  52.2750785
  62.2718317  23.3285124  52.0928259  61.2757056  23.5885939  53.2027679
  61.0918606  20.2636039  53.6407124  61.0367410  20.0980311  52.6995568
  60.4664661  20.9712072  53.7969314  45.8811121  15.5004103  67.4668546
  46.5269984  14.9903057  67.9555771  45.6728272  16.2372785  68.0411971
  54.4014731   9.7644148  53.2192442  54.3893401  10.7085988  53.3760713
  55.2938153   9.5814294  52.9251904  52.5750693  29.6882052  64.6450120
  53.4777940  29.7205662  64.9616615  52.3488063  28.7582503  64.6596456
  54.3304295  28.4413039  61.3060199  53.3799926  28.4414900  61.1924571
  54.6336781  27.6945773  60.7896234  66.8746695  34.2301005  62.3067486
  66.5365206  34.1142070  61.4188021  67.7436463  33.8292170  62.2868492
  62.7333511  36.0836481  58.2964377  62.1698376  35.9926418  57.5280665
  62.6185906  35.2636386  58.7766870  60.2797943  37.5787673  61.1348597
  61.0719234  37.2378498  60.7194897  60.5194593  37.6882648  62.0550751
  62.2388696  36.8396586  54.0065976  63.0119572  36.2925573  53.8678852
  62.5914095  37.7040836  54.2180438  64.5754974  32.9989252  51.6384426
  64.8280495  32.4770774  50.8767889  63.6379533  32.8355398  51.7411110
  64.2951263  34.9017358  53.8408801  64.1787521  34.2262262  54.5089885
  64.4053523  34.4149732  53.0240954  66.6382804  34.3627505  57.5455490
  66.2741011  33.8358126  58.2568412  67.4949920  33.9725975  57.3721976
  66.2788291  29.3917405  52.5416839  66.4462693  30.2597642  52.9087310
  66.0885460  29.5544687  51.6178128  62.4876106  34.3048181  60.2419374
  61.5626602  34.1724395  60.4497065  62.7360519  35.0842400  60.7389316
  66.2577512  31.8475063  53.5263506  66.1377137  32.2932113  54.3648986
  65.5630100  32.1960380  52.9677044  59.8484917  33.9481454  61.0763163
  59.9777298  34.2015933  61.9902574  59.1682368  34.5409162  60.7567818
  64.0184404  44.6178704  57.1753637  63.9408434  45.5686529  57.2542118
  63.4146048  44.2724577  57.8328563  66.1160122  37.0396762  59.0107506
  66.5798468  37.3184465  58.2212129  65.8516920  36.1380207  58.8280597
  63.0084203  36.5868244  61.9487270  63.5785560  37.0155512  61.3104754
  63.5992315  36.3050829  62.6471455  65.0529008  33.1619915  55.8197071
  65.7553052  33.6140958  56.2870998  64.7209637  32.5203734  56.4476965
  58.7954342  31.4203467  61.1214205  58.0053396  31.6760996  60.6454316
  59.2865590  32.2351805  61.2266246  60.7469088  31.7848047  58.0797682
  59.9500251  31.8966741  58.5981177  60.5194680  32.1234699  57.2138572
  57.0792045  31.6733958  63.5529196  57.3300084  32.5580968  63.8186772
  57.6151594  31.4938559  62.7804288  66.2922773  39.9760857  55.8959177
  66.1568448  40.8212393  56.3244025  66.8332585  40.1780135  55.1325110
  59.7452170  37.4936295  56.4687102  60.2576691  38.2879546  56.6192666
  60.3974883  36.7962586  56.4020703  61.5547055  40.6102052  58.5509855
  61.7313683  41.5320016  58.3630839  62.3503888  40.2960471  58.9804235
  57.7101087  35.8224950  57.2446672  58.5476309  36.2321958  57.0280380
  57.8879355  34.8824392  57.2146866  67.1912630  28.3349731  57.9915744
  66.3354227  27.9456582  57.8121382  67.6039582  28.4141692  57.1315529
  67.8398254  37.5217346  56.4083240  67.3119616  36.7870105  56.0956478
  67.3385757  38.2992022  56.1623209  62.5716982  28.1837012  58.7689852
  63.1460734  27.9612194  58.0363045  63.1587964  28.2525707  59.5218453
  62.8986569  30.2141473  52.7885737  62.0623881  30.5516160  53.1095012
  62.7591339  30.0790453  51.8512874  64.8739649  25.0578261  57.4964921
  64.2204062  24.7427278  56.8721536  64.8320124  24.4354001  58.2224744
  65.9850854  35.3397556  49.4118213  65.0777916  35.1086809  49.6109362
  66.4821886  34.5435175  49.5992195  67.1639088  35.4410151  53.9342204
  66.2550307  35.1569184  54.0314673  67.1934172  35.8609229  53.0745510
  57.7327258  33.1615665  57.9157406  57.5351658  32.5685026  57.1908472
  57.1773922  32.8567875  58.6333345  65.7123982  33.0538771  60.0351999
  65.7672592  32.1012608  59.9594475  64.9015184  33.2098211  60.5193297
  66.8615176  36.9818895  51.2730282  66.4234605  36.2654753  50.8135919
  67.6025616  37.2095009  50.7115374  63.6516342  31.6715831  57.7942378
  62.8384207  31.9710002  58.2007570  64.1475336  31.2771520  58.5116860
  63.1430416  29.2434187  63.4103613  63.7829796  29.1022946  62.7126576
  62.3107947  28.9568700  63.0342215  63.9190720  38.5436617  59.5238605
  64.7131319  38.0486937  59.3221180  63.2082413  38.0154480  59.1606311
  60.2273484  32.6879699  55.5998358  59.2971072  32.6264154  55.8168320
  60.3230956  32.1655652  54.8034999  60.1459033  29.2134512  58.1876600
  60.4065850  30.1279845  58.0785760  60.9676205  28.7458954  58.3373212
  61.6183958  30.6272269  65.3575424  62.2907012  30.4189631  64.7088073
  60.7913745  30.4294355  64.9180656  67.0910148  44.2174736  54.5461979
  67.2661904  43.7462779  55.3607601  66.4042936  44.8440502  54.7743240
  62.7724949  30.0588701  49.9883644  61.8954415  29.9377501  49.6245891
  63.2482702  29.2674779  49.7362533  54.2927089  34.8465860  60.0825151
  54.9798129  34.5327590  59.4946166  54.1375218  35.7507225  59.8092403
  59.0961811  29.7356057  64.5110175  59.0120000  29.1281726  63.7760585
  58.2744518  30.2265075  64.5119671  65.9588875  42.4114991  57.2346164
  65.1756397  42.9536671  57.3284389  66.6581620  42.9288971  57.6340406
  65.8520494  30.3627003  59.6052054  65.4818282  29.8098044  60.2932960
  66.3479586  29.7585137  59.0527055  62.1316066  43.3912101  58.6500617
  61.4626441  43.8758228  58.1664658  61.9928936  43.6381321  59.5643996
  53.8695065  32.9266454  62.3542618  53.9079165  32.3930044  63.1479736
  53.3635358  32.4001659  61.7353595  57.5003643  31.6530556  55.4296550
  57.7957084  30.7441234  55.3763603  56.5991679  31.6318295  55.1077552
  61.0297890  29.7286552  61.4124098  60.3084476  30.3422520  61.2731572
  61.8191146  30.2644317  61.3340744  59.2291485  29.3344653  55.5535875
  58.9004191  28.4542032  55.3710981  59.5830855  29.2792322  56.4412264
  62.3433308  29.6217623  55.9211352  62.6829380  30.1503544  55.1989961
  62.7905428  29.9598029  56.6969919  64.3301455  28.1192245  54.1204645
  65.0509817  28.4973498  53.6168362  63.7066759  28.8381122  54.2239623
  63.2131799  31.7823107  61.6333722  63.0676380  32.0963410  62.5258004
  62.7357003  32.4008007  61.0804621  57.6877461  34.3228451  64.5721383
  57.1430929  35.0988259  64.7041658  58.5656811  34.6699256  64.4140505
  64.4765078  27.6540035  56.9502182  64.5980989  26.7256681  57.1493069
  64.1867120  27.6678721  56.0380497  58.9200097  41.3363776  59.4961935
  59.7458117  41.0367548  59.1160578  58.5694149  40.5671399  59.9451724
  57.1208702  39.2550103  60.4550868  56.2840610  38.8272277  60.2734870
  57.0932347  39.4482546  61.3921660  63.4495137  39.2394168  55.0418069
  63.5983257  39.9229632  54.3884742  64.2561580  39.2199258  55.5567525
  61.2047770  35.2659346  56.0479138  60.9593812  34.3621676  56.2459348
  61.3743684  35.2676496  55.1058616  60.4743417  30.9987703  53.5465299
  59.7812662  31.0732058  52.8905335  60.2295169  30.2348047  54.0686816
  66.9490542  41.7342298  52.5129816  66.3764509  42.3532486  52.0600288
  67.5223336  42.2841660  53.0469738  67.3337341  33.0703111  49.8545869
  68.2796446  32.9409319  49.9234287  66.9551586  32.3317773  50.3315297
  65.5180258  30.9953088  49.7900754  64.6111713  30.6986200  49.8663468
  65.7956239  30.6982906  48.9235040  56.4358198  32.3159451  60.2399801
  56.1160983  31.4624759  59.9474175  55.8891627  32.5308029  60.9957768
  60.2138106  35.0321892  63.9569307  60.4324116  35.9639000  63.9757341
  60.6263880  34.6729866  64.7424111  67.1342324  25.5389977  55.9444995
  66.3243052  25.1937062  56.3200242  67.8226741  25.2297521  56.5332607
  64.2879043  27.8540023  49.9312733  65.1498207  28.1794921  50.1908551
  64.4729387  27.0671519  49.4185799  56.3046458  35.9362362  62.2092922
  55.6109930  35.5216315  61.6962877  57.0519449  35.9782899  61.6126341
  58.2183201  35.8680616  60.0858937  58.1953889  35.9668303  59.1340820
  58.5283837  36.7145767  60.4076103  56.7204875  30.8296021  67.4668546
  57.3663739  30.3194975  67.9555771  56.5122026  31.5664703  68.0411971
  65.2408486  25.0936066  53.2192442  65.2287155  26.0377906  53.3760713
  66.1331908  24.9106211  52.9251904  53.1790651   6.2948909  43.8998944
  53.1014680   7.2456734  43.9787424  52.5752294   5.9494782  44.5573870
  50.8177480   9.0434303  48.0447146  51.0574079   9.6752827  48.7226164
  49.9746677   8.6922343  48.3312505  51.2922313   5.0682306  45.3745924
  50.6232688   5.5528433  44.8909964  51.1535182   5.3151526  46.2889303
  55.4327581   7.1026049  51.9728583  55.9845889   7.2657671  52.7377668
  55.7733775   7.6930487  51.3008607  55.6014005   6.8222440  46.2182613
  55.1618995   6.3298819  46.9115470  56.3522122   6.2795408  45.9774689
  48.3927054   5.1446596  47.9421056  48.2581522   4.3846997  47.3759054
  47.9759117   5.8687496  47.4749845  51.5496180   6.0415913  48.1539499
  51.4328564   6.9861345  48.0518189  50.7288627   5.7389474  48.5425298
  52.5750694   6.6944175  51.3695427  53.4777941   6.7267785  51.6861922
  52.3488064   5.7644626  51.3841763  66.8746696  11.2363128  49.0312793
  66.5365208  11.1204192  48.1433328  67.7436464  10.8354293  49.0113799
  62.7333512  13.0898604  45.0209684  62.1698377  12.9988541  44.2525971
  62.6185907  12.2698508  45.5012176  60.2797944  14.5849796  47.8593904
  61.0719236  14.2440620  47.4440203  60.5194594  14.6944771  48.7796057
  62.2388698  13.8458709  40.7311283  63.0119574  13.2987696  40.5924159
  62.5914097  14.7102958  40.9425744  65.0029947  12.5511940  50.5279542
  65.5993519  12.3267962  49.8136505  65.0604919  11.8096685  51.1304990
  64.5754976  10.0051375  38.3629733  64.8280496   9.4832896  37.6013196
  63.6379535   9.8417520  38.4656416  64.2951264  11.9079481  40.5654108
  64.1787522  11.2324384  41.2335192  64.4053524  11.4211855  39.7486261
  66.6382805  11.3689628  44.2700797  66.2741012  10.8420249  44.9813718
  67.4949921  10.9788097  44.0967282  62.4876107  11.3110304  46.9664680
  61.5626603  11.1786518  47.1742372  62.7360520  12.0904523  47.4634623
  59.8484918  10.9543577  47.8008469  59.9777299  11.2078056  48.7147881
  59.1682369  11.5471285  47.4813124  64.0184405  21.6240827  43.8998944
  63.9408435  22.5748652  43.9787424  63.4146049  21.2786700  44.5573870
  66.1160123  14.0458885  45.7352813  66.5798469  14.3246588  44.9457435
  65.8516922  13.1442330  45.5525904  63.0084204  13.5930367  48.6732576
  63.5785562  14.0217635  48.0350061  63.5992316  13.3112951  49.3716762
  65.0529009  10.1682037  42.5442378  65.7553053  10.6203081  43.0116304
  64.7209638   9.5265856  43.1722271  58.7954343   8.4265590  47.8459512
  58.0053397   8.6823119  47.3699622  59.2865591   9.2413928  47.9511552
  60.7469089   8.7910169  44.8042988  59.9500252   8.9028864  45.3226484
  60.5194681   9.1296821  43.9383879  57.0792046   8.6796080  50.2774502
  57.3300085   9.5643090  50.5432078  57.6151595   8.5000682  49.5049594
  66.2922774  16.9822980  42.6204483  66.1568449  17.8274516  43.0489331
  66.8332587  17.1842258  41.8570417  59.7452171  14.4998418  43.1932408
  60.2576692  15.2941668  43.3437973  60.3974884  13.8024708  43.1266010
  61.5547056  17.6164174  45.2755162  61.7313685  18.5382139  45.0876145
  62.3503890  17.3022593  45.7049541  62.6778372  19.1342348  51.2765504
  63.2285797  19.0059411  50.5042498  61.8389848  19.4337237  50.9260397
  57.7101088  12.8287072  43.9691979  58.5476310  13.2384081  43.7525687
  57.8879356  11.8886514  43.9392173  67.8398255  14.5279468  43.1328547
  67.3119617  13.7932228  42.8201785  67.3385758  15.3054145  42.8868515
  65.9850856  12.3459679  36.1363520  65.0777917  12.1148932  36.3354669
  66.4821888  11.5497298  36.3237502  67.1639089  12.4472273  40.6587510
  66.2550308  12.1631306  40.7559980  67.1934173  12.8671352  39.7990817
  57.7327259  10.1677788  44.6402712  57.5351659   9.5747148  43.9153779
  57.1773923   9.8629998  45.3578651  66.8615177  13.9881017  37.9975589
  66.4234607  13.2716876  37.5381226  67.6025618  14.2157132  37.4360680
  65.8024921  18.6735711  46.4521949  65.7601100  18.8996557  45.5230481
  66.7187620  18.4399085  46.6007750  63.9190722  15.5498740  46.2483912
  64.7131320  15.0549060  46.0466487  63.2082414  15.0216603  45.8851617
  60.2273485   9.6941822  42.3243665  59.2971073   9.6326277  42.5413627
  60.3230957   9.1717774  41.5280306  66.4961998  16.1227762  49.9281749
  66.3573083  15.7546546  50.8007687  65.7076594  16.6375401  49.7565707
  67.0910150  21.2236858  41.2707285  67.2661905  20.7524901  42.0852908
  66.4042938  21.8502624  41.4988546  68.0467213  15.5009364  47.3170587
  67.7117045  15.4610134  48.2128237  67.5471158  14.8354080  46.8440997
  62.0211457  10.9076994  52.8423168  61.8831255  10.1757233  53.4434707
  62.9316380  10.8185895  52.5607356  61.6571235  24.3726221  48.0447146
  61.8967833  25.0044745  48.7226164  60.8140431  24.0214261  48.3312505
  54.2927090  11.8527983  46.8070458  54.9798130  11.5389713  46.2191473
  54.1375219  12.7569347  46.5337709  66.1699097  20.1805343  50.4488650
  66.0969268  20.9860315  50.9607954  65.7276490  20.3797309  49.6236671
  65.9588876  19.4177113  43.9591471  65.1756398  19.9598794  44.0529696
  66.6581622  19.9351093  44.3585712  63.6809694  17.8286621  53.4252379
  64.3819153  18.4623104  53.5781773  63.2104809  18.1701352  52.6648018
  59.2777412  17.3622976  50.3583482  59.8630849  16.6166664  50.4911386
  59.0802250  17.6726933  51.2420146  62.1316067  20.3974223  45.3745924
  61.4626442  20.8820351  44.8909964  61.9928937  20.6443444  46.2889303
  53.8695067   9.9328576  49.0787925  53.9079166   9.3992167  49.8725043
  53.3635359   9.4063782  48.4598902  66.2721336  22.4317967  51.9728583
  66.8239644  22.5949588  52.7377668  66.6127529  23.0222405  51.3008607
  57.5003644   8.6592678  42.1541856  57.7957085   7.7503357  42.1008910
  56.5991680   8.6380418  41.8322859  63.2131800   8.7885230  48.3579029
  63.0676381   9.1025533  49.2503310  62.7357004   9.4070130  47.8049927
  57.6877462  11.3290574  51.2966690  57.1430931  12.1050382  51.4286964
  58.5656812  11.6761378  51.1385811  58.4743484  10.4560470  54.1896847
  57.7325220  10.6043106  54.7761477  58.1536229  10.7168736  53.3263596
  66.4187147  19.9976448  53.9877237  66.7274273  19.7525595  54.8599936
  67.2162629  20.2023087  53.4996107  66.4407759  22.1514358  46.2182613
  66.0012749  21.6590737  46.9115470  67.1915876  21.6087326  45.9774689
  58.9200098  18.3425899  46.2207241  59.7458118  18.0429671  45.8405885
  58.5694150  17.5733521  46.6697030  63.8881631  17.6952367  48.2904915
  63.2661640  17.0323072  47.9907143  64.5586498  17.7213499  47.6078563
  57.1208703  16.2612225  47.1796175  56.2840611  15.8334400  46.9980176
  57.0932349  16.4544669  48.1166966  63.4495138  16.2456291  41.7663376
  63.5983258  16.9291755  41.1130048  64.2561582  16.2261381  42.2812831
  61.2047771  12.2721468  42.7724445  60.9593813  11.3683798  42.9704655
  61.3743686  12.2738619  41.8303923  66.9490544  18.7404421  39.2375123
  66.3764511  19.3594608  38.7845595  67.5223337  19.2903783  39.7715045
  56.4358200   9.3221574  46.9645107  56.1160984   8.4686882  46.6719481
  55.8891628   9.5370152  47.7203075  60.2138107  12.0384015  50.6814614
  60.4324117  12.9701122  50.7002648  60.6263881  11.6791989  51.4669418
  56.3046460  12.9424485  48.9338229  55.6109931  12.5278438  48.4208183
  57.0519451  12.9845022  48.3371648  58.2183202  12.8742739  46.8104244
  58.1953890  12.9730426  45.8586127  58.5283839  13.7207890  47.1321410
  60.8770580  14.9318894  50.9250858  61.8313834  14.9002836  50.8580790
  60.6783104  14.4709518  51.7401084  61.4669962  13.5020010  53.4921656
  62.2862851  13.9964089  53.5156493  61.7406770  12.5851978  53.4639223
  59.2320809  20.4738513  47.9421056  59.0975277  19.7138914  47.3759054
  58.8152871  21.1979413  47.4749845  62.3889935  21.3707830  48.1539499
  62.2722319  22.3153263  48.0518189  61.5682381  21.0681392  48.5425298
  56.7204876   7.8358144  54.1913853  57.3663740   7.3257098  54.6801078
  56.5122028   8.5726825  54.7657278  63.4144449  22.0236092  51.3695427
  64.3171696  22.0559703  51.6861922  63.1881819  21.0936543  51.3841763
  65.1698051  20.7767079  48.0305506  64.2193682  20.7768940  47.9169878
  65.4730537  20.0299813  47.5141540  67.9185801  24.0087998  50.2774502
  68.1693839  24.8935008  50.5432078  68.4545349  23.8292600  49.5049594
  68.5721014  25.4969705  44.6402712  68.3745414  24.9039066  43.9153779
  68.0167678  25.1921915  45.3578651  65.1320845  27.1819901  46.8070458
  65.8191885  26.8681631  46.2191473  64.9768974  28.0861265  46.5337709
  64.7088821  25.2620494  49.0787925  64.7472921  24.7284085  49.8725043
  64.2029114  24.7355699  48.4598902  68.3397399  23.9884596  42.1541856
  68.6350840  23.0795274  42.1008910  67.4385434  23.9672335  41.8322859
  67.9602458  31.5904143  47.1796175  67.1234366  31.1626317  46.9980176
  67.9326103  31.7836586  48.1166966  67.2751954  24.6513491  46.9645107
  66.9554739  23.7978799  46.6719481  66.7285382  24.8662069  47.7203075
  67.1440214  28.2716403  48.9338229  66.4503686  27.8570356  48.4208183
  67.8913205  28.3136939  48.3371648  67.5598631  23.1650061  54.1913853
  68.2057495  22.6549015  54.6801078  67.3515782  23.9018743  54.7657278
  14.6950160  36.3849105  65.6069590  14.0211858  36.6880802  66.2154548
  15.0815981  37.1878186  65.2575047  16.7857629  28.1757318  64.1417030
  16.1686800  27.4504146  64.0450083  16.3174118  28.9366679  63.7984104
  18.6606900  33.9634589  66.8809413  19.3557805  34.5841281  67.0996728
  19.0030050  33.1129940  67.1561791  12.7521769  34.0696340  65.7884507
  12.1795736  34.6886528  65.3354979  13.3254562  34.6195702  66.3224429
  15.9719028  34.3533491  66.9193089  16.9049702  34.2879052  67.1225964
  15.8842241  35.1889757  66.4607622  18.6007045  33.6699361  63.8797037
  18.5220677  33.3359225  64.7732794  19.4216712  34.1621129  63.8788509
  16.1710997  30.9867356  63.5007015  16.8746847  31.1917359  64.1164670
  15.4473646  31.5544118  63.7656098  18.0797694  31.4249886  65.5505475
  18.9143298  30.9931084  65.3682950  17.9182037  31.2531899  66.4782369
  23.5171676  41.8946965  75.5822176  23.1790187  41.7788029  74.6942711
  24.3861444  41.4938130  75.5623182  19.3758491  43.7482441  71.5719067
  18.8123357  43.6572378  70.8035355  19.2610886  42.9282346  72.0521560
  24.9558050  47.4153409  66.8833532  24.3046030  48.0007489  66.4967546
  25.7502413  47.9459604  66.9428570  18.8813677  44.5042546  67.2820667
  19.6544553  43.9571533  67.1433542  19.2339076  45.3686795  67.4935128
  21.2179955  40.6635212  64.9139116  21.4705476  40.1416733  64.1522579
  20.2804514  40.5001358  65.0165800  26.2623238  39.6670990  72.7213860
  27.0486327  39.2490414  72.3704277  26.5261942  40.5717083  72.8895508
  26.4333315  45.1043841  67.4202517  25.7979148  45.1778467  68.1323421
  26.1030722  45.6937440  66.7421596  31.6631665  39.6046224  73.6246838
  32.3956837  39.0345440  73.8584668  30.9071021  39.2167824  74.0653344
  20.9376244  42.5663318  67.1163491  20.8212502  41.8908221  67.7844576
  21.0478504  42.0795692  66.2995644  23.2807785  42.0273465  70.8210181
  22.9165992  41.5004086  71.5323102  24.1374901  41.6371934  70.6476666
  22.9213272  37.0563365  65.8171529  23.0887674  37.9243601  66.1842000
  22.7310441  37.2190647  64.8932818  29.0785749  38.0362884  75.1634797
  28.1702626  37.9678292  74.8693558  29.0273344  38.5134829  75.9916622
  22.9002493  39.5121022  66.8018196  22.7802118  39.9578073  67.6403676
  22.2055081  39.8606340  66.2431734  28.5987559  39.9842496  67.6298530
  29.5105415  40.2169882  67.4546228  28.0897206  40.5679540  67.0673609
  22.7585103  44.7042722  72.2862197  23.2223448  44.9830425  71.4966819
  22.4941901  43.8026167  72.1035287  21.6953989  40.8265874  69.0951762
  22.3978032  41.2786918  69.5625688  21.3634618  40.1849693  69.7231655
  22.9347754  47.6406817  69.1713867  22.7993428  48.4858353  69.5998715
  23.4757566  47.8426095  68.4079801  26.2490500  41.1545990  66.2085196
  25.7337123  41.9250595  66.4473583  25.9767808  40.4811126  66.8318257
  23.8337611  35.9995691  71.2670434  22.9779207  35.6102541  71.0876073
  24.2464563  36.0787652  70.4070219  31.2224774  43.9078345  68.1438369
  30.4454217  43.5689504  67.6993531  31.9016255  43.9130968  67.4693334
  26.0376803  39.0273082  68.0344977  25.7326939  39.3419231  68.8855120
  26.9907245  39.1054502  68.0772310  24.4823235  45.1863305  69.6837931
  23.9544597  44.4516065  69.3711168  23.9810738  45.9637982  69.4377899
  28.2721540  41.7356699  72.8508919  28.7853422  42.3686691  73.3530628
  28.9222764  41.1357894  72.4852279  19.5411550  37.8787433  66.0640427
  18.7048862  38.2162119  66.3849702  19.4016319  37.7436413  65.1267564
  22.6275835  43.0043516  62.6872904  21.7202897  42.7732769  62.8864053
  23.1246867  42.2081135  62.8746885  25.5343914  51.7141023  65.6069590
  24.8605613  52.0172720  66.2154548  25.9209736  52.5170103  65.2575047
  25.5337418  40.6097570  70.2269940  26.2809237  41.1218967  69.9177062
  25.8029008  40.2881623  71.0874333  23.8064069  43.1056111  67.2096894
  22.8975288  42.8215143  67.3069364  23.8359152  43.5255189  66.3500201
  27.9816256  37.6454686  72.2088729  27.2439012  37.1332072  72.5398971
  28.2343029  37.2055068  71.3972006  22.3548963  40.7184731  73.3106689
  22.4097572  39.7658568  73.2349166  21.5440165  40.8744170  73.7947988
  23.5040156  44.6464854  64.5484972  23.0659586  43.9300713  64.0890610
  24.2450597  44.8740969  63.9870064  20.2941323  39.3361791  71.0697068
  19.4809188  39.6355962  71.4762260  20.7900317  38.9417480  71.7871550
  31.6213271  42.9222051  70.6061291  31.4831170  43.1123647  69.6782480
  31.2649490  43.6841434  71.0629342  16.8698465  40.3525659  68.8753048
  15.9396053  40.2910114  69.0923010  16.9655937  39.8301611  68.0789689
  23.7335129  51.8820695  67.8216669  23.9086885  51.4108739  68.6362292
  23.0467917  52.5086462  68.0497930  27.6251384  43.5049236  64.1417030
  27.0080555  42.7796064  64.0450083  27.1567872  44.2658596  63.7984104
  19.4149930  37.7234660  63.2638334  18.5379396  37.6023461  62.9000581
  19.8907683  36.9320739  63.0117223  25.9110506  35.8855580  73.1535060
  26.4079206  35.1325542  72.8336130  25.1397488  35.9219897  72.5878269
  26.9940287  44.6427267  70.7273484  26.0596565  44.7628730  70.5578188
  27.1716955  43.7399734  70.4633493  30.3812838  40.4844587  71.2623518
  30.8473290  41.3172578  71.1883820  30.8320339  40.0189568  71.9668776
  28.4489069  46.8288408  68.2609670  28.7248913  46.7145002  69.1703544
  27.5793568  46.4305893  68.2221843  25.4185299  50.0042944  69.1657532
  25.9473065  49.4935398  68.5527694  25.6813518  49.6885474  70.0303065
  14.1428624  39.3176515  68.7051240  14.4382065  38.4087194  68.6518294
  13.2416659  39.2964255  68.3832242  15.8716465  36.9990613  68.8290565
  15.5429171  36.1187992  68.6465671  16.2255836  36.9438282  69.7166954
  18.9858288  37.2863583  69.1966043  19.3254361  37.8149504  68.4744651
  19.4330409  37.6243989  69.9724609  20.9726436  35.7838205  67.3959336
  21.6934798  36.1619457  66.8923052  20.3491740  36.5027081  67.4994313
  25.1157558  36.4883354  68.3317668  25.3321173  37.3707991  68.0306496
  24.6351626  36.0969567  67.6023310  21.1190059  35.3185995  70.2256872
  21.2405970  34.3902641  70.4247760  20.8292101  35.3324681  69.3135188
  34.3664873  42.7396165  71.4002815  34.8096019  41.9903490  71.0021938
  33.4891384  42.7306301  71.0176547  29.5000655  49.2926506  66.8809413
  30.1951559  49.9133199  67.0996728  29.8423805  48.4421858  67.1561791
  31.3992078  46.7426212  68.4096744  31.9243402  47.0813485  67.6846064
  31.3114430  45.8073227  68.2259879  20.0920118  46.9040128  68.3172759
  20.2408238  47.5875592  67.6639432  20.8986561  46.8845218  68.8322215
  17.8472751  42.9305305  69.3233828  17.6018793  42.0267635  69.5214038
  18.0168665  42.9322456  68.3813306  17.1168398  38.6633663  66.8219990
  16.4237643  38.7378018  66.1660026  16.8720150  37.8994007  67.3441507
  23.5915523  49.3988258  65.7884507  23.0189490  50.0178445  65.3354979
  24.1648317  49.9487620  66.3224429  26.8112783  49.6825408  66.9193089
  27.7443456  49.6170970  67.1225964  26.7235996  50.5181675  66.4607622
  29.4400800  48.9991279  63.8797037  29.3614431  48.6651142  64.7732794
  30.2610466  49.4913047  63.8788509  23.9762322  40.7349071  63.1300559
  24.9221426  40.6055279  63.1988977  23.5976567  39.9963733  63.6069987
  22.1605239  38.6599047  63.0655444  21.2536694  38.3632160  63.1418158
  22.4381220  38.3628865  62.1989731  23.7767305  33.2035937  69.2199686
  22.9668033  32.8583022  69.5954932  24.4651721  32.8943481  69.8087297
  25.7057853  32.2813984  70.8423982  26.2588891  32.7009437  71.5014005
  25.9427939  31.3549732  70.8846938  20.9304023  35.5185982  63.2067424
  21.7923187  35.8440881  63.4663241  21.1154368  34.7317478  62.6940489
  29.0836660  34.3914509  70.3502647  28.5035329  35.0499313  69.9680699
  28.8172593  33.5691854  69.9390064  27.8661538  36.5514599  69.4058995
  26.9787393  36.8364250  69.1879190  28.2815527  36.3908363  68.5586272
  31.2176074  36.5761120  73.1213334  31.9936464  37.0657573  73.3937951
  30.4924208  37.0019175  73.5785204  33.6548633  37.2888740  74.1787275
  34.2493124  37.0484475  73.4680583  33.7275216  36.5695870  74.8060811
  27.0104751  46.3159274  63.5007015  27.7140602  46.5209277  64.1164670
  26.2867400  46.8836036  63.7656098  27.8402562  42.0669135  69.6209285
  27.7837763  42.5237687  68.7816917  28.3930904  41.3059820  69.4432128
  31.6507368  37.8558867  70.4459405  31.3944302  37.4555503  71.2767612
  31.0260236  38.5702661  70.3209544  28.9191449  46.7541803  65.5505475
  29.7537053  46.3223002  65.3682950  28.7575792  46.5823817  66.4782369
  28.5737341  43.2573917  66.9161814  28.5186145  43.0918188  65.9750258
  27.9483396  43.9649949  67.0724004  21.8833466  32.7582026  66.4947133
  21.8712136  33.7023865  66.6515403  22.7756888  32.5752171  66.2006594
  30.3805304  53.2079350  66.0640427  29.5442616  53.5454037  66.3849702
  30.2410074  53.0728330  65.1267564  33.4669590  58.3335433  62.6872904
  32.5596651  58.1024687  62.8864053  33.9640622  57.5373053  62.8746885
  30.2543684  53.0526578  63.2638334  29.3773151  52.9315379  62.9000581
  30.7301437  52.2612656  63.0117223  31.8120190  51.1130122  67.3959336
  32.5328553  51.4911375  66.8923052  31.1885494  51.8318999  67.4994313
  27.9562153  53.9925581  66.8219990  27.2631398  54.0669936  66.1660026
  27.7113905  53.2285924  67.3441507  34.8156076  56.0640989  63.1300559
  35.7615181  55.9347197  63.1988977  34.4370321  55.3255650  63.6069987
  32.9998993  53.9890965  63.0655444  32.0930449  53.6924078  63.1418158
  33.2774974  53.6920783  62.1989731  31.7697778  50.8477900  63.2067424
  32.6316942  51.1732798  63.4663241  31.9548122  50.0609396  62.6940489
  32.7227221  48.0873943  66.4947133  32.7105891  49.0315783  66.6515403
  33.6150643  47.9044089  66.2006594  14.6950161  13.3911228  52.3314897
  14.0211860  13.6942925  52.9399854  15.0815983  14.1940308  51.9820354
  16.7857631   5.1819441  50.8662337  16.1686801   4.4566269  50.7695389
  16.3174119   5.9428801  50.5229411  18.6606901  10.9696711  53.6054720
  19.3557806  11.5903404  53.8242034  19.0030052  10.1192063  53.8807098
  12.7521770  11.0758463  52.5129813  12.1795737  11.6948650  52.0600285
  13.3254564  11.6257825  53.0469735  15.9719030  11.3595613  53.6438396
  16.9049703  11.2941175  53.8471271  15.8842243  12.1951880  53.1852928
  18.6007046  10.6761484  50.6042343  18.5220678  10.3421347  51.4978101
  19.4216713  11.1683251  50.6033816  16.1710998   7.9929479  50.2252321
  16.8746848   8.1979481  50.8409977  15.4473647   8.5606241  50.4901405
  18.0797696   8.4312008  52.2750782  18.9143300   7.9993207  52.0928256
  17.9182038   8.2594022  53.2027676  26.7081971  18.9481659  62.3705958
  27.3460381  18.8288407  61.6669298  26.5902814  19.8962503  62.4293910
  23.5171677  18.9009087  62.3067483  23.1790188  18.7850152  61.4188018
  24.3861445  18.5000252  62.2868489  19.3758493  20.7544564  58.2964374
  18.8123358  20.6634501  57.5280662  19.2610888  19.9344468  58.7766866
  16.9222925  22.2495755  61.1348594  17.7144216  21.9086580  60.7194894
  17.1619575  22.3590730  62.0550748  24.9558051  24.4215531  53.6078839
  24.3046031  25.0069612  53.2212853  25.7502414  24.9521726  53.6673876
  18.8813679  21.5104669  54.0065973  19.6544555  20.9633656  53.8678849
  19.2339077  22.3748918  54.2180435  21.2179956  17.6697335  51.6384423
  21.4705477  17.1478856  50.8767886  20.2804515  17.5063480  51.7411107
  26.2623239  16.6733113  59.4459166  27.0486328  16.2552536  59.0949583
  26.5261943  17.5779205  59.6140815  26.4333317  22.1105963  54.1447823
  25.7979149  22.1840590  54.8568728  26.1030723  22.6999562  53.4666902
  31.6631666  16.6108346  60.3492145  32.3956838  16.0407563  60.5829974
  30.9071022  16.2229947  60.7898650  20.9376245  19.5725441  53.8408798
  20.8212503  18.8970344  54.5089882  21.0478505  19.0857815  53.0240951
  23.2807786  19.0335588  57.5455487  22.9165993  18.5066209  58.2568409
  24.1374902  18.6434057  57.3721973  22.9213273  14.0625487  52.5416836
  23.0887675  14.9305724  52.9087307  22.7310442  14.2252769  51.6178125
  25.6788606  22.5242466  64.2082666  25.3789329  23.4267505  64.0998473
  25.3339666  22.2574650  65.0603819  19.1301088  18.9756263  60.2419371
  18.2051584  18.8432477  60.4497062  19.3785501  19.7550482  60.7389313
  29.0785750  15.0425007  61.8880104  28.1702627  14.9740415  61.5938864
  29.0273346  15.5196952  62.7161929  22.9002494  16.5183145  53.5263503
  22.7802119  16.9640196  54.3648983  22.2055082  16.8668463  52.9677041
  20.6609386  29.2886787  57.1753634  20.5833416  30.2394612  57.2542114
  20.0571030  28.9432659  57.8328560  28.5987560  16.9904618  54.3543837
  29.5105416  17.2232005  54.1791534  28.0897207  17.5741662  53.7918915
  27.2057142  21.9730437  61.7457418  26.5766005  22.1376151  61.0433486
  26.8182804  22.3872046  62.5168382  31.0846374  22.9084874  59.1001782
  30.3997412  23.2883776  58.5498815  31.1690224  23.5180201  59.8333730
  22.7585104  21.7104845  59.0107503  23.2223450  21.9892548  58.2212126
  22.4941902  20.8088289  58.8280594  21.6953990  17.8327997  55.8197068
  22.3978034  18.2849041  56.2870995  21.3634619  17.1911816  56.4476962
  29.4543134  23.4316789  63.8719483  30.2760578  23.0296976  63.5902164
  29.4505537  23.3285023  64.8235599  37.5449127  19.7755537  60.2204454
  36.7912835  19.2062935  60.0648459  37.6796668  19.7418202  61.1675089
  22.9347755  24.6468940  55.8959174  22.7993430  25.4920475  56.3244021
  23.4757567  24.8488217  55.1325107  16.3877152  22.1644378  56.4687099
  16.9001673  22.9587628  56.6192663  17.0399865  21.4670668  56.4020700
  18.1972037  25.2810134  58.5509852  18.3738665  26.2028099  58.3630836
  18.9928870  24.9668553  58.9804232  19.3203352  26.7988308  64.5520194
  19.8710778  26.6705371  63.7797188  18.4814828  27.0983197  64.2015087
  14.3526069  20.4933032  57.2446669  15.1901291  20.9030040  57.0280377
  14.5304337  19.5532474  57.2146863  26.2490501  18.1608113  52.9330502
  25.7337125  18.9312717  53.1718890  25.9767810  17.4873249  53.5563564
  23.8337612  13.0057813  57.9915741  22.9779209  12.6164664  57.8121379
  24.2464564  13.0849774  57.1315526  31.2224775  20.9140467  54.8683676
  30.4454218  20.5751627  54.4238838  31.9016256  20.9193090  54.1938641
  26.0376804  16.0335205  54.7590283  25.7326940  16.3481354  55.6100427
  26.9907246  16.1116625  54.8017616  24.4823236  22.1925428  56.4083237
  23.9544598  21.4578188  56.0956475  23.9810739  22.9700104  56.1623206
  29.4616082  20.3874449  61.5250284  28.8039757  21.0773710  61.6130412
  30.2656481  20.7770881  61.8684270  28.2721541  18.7418821  59.5754225
  28.7853423  19.3748813  60.0775935  28.9222765  18.1420017  59.2097585
  19.5411551  14.8849555  52.7885734  18.7048863  15.2224242  53.1095009
  19.4016321  14.7498535  51.8512871  22.6275836  20.0105638  49.4118210
  21.7202898  19.7794892  49.6109359  23.1246868  19.2143258  49.5992192
  25.5343915  28.7203146  52.3314897  24.8605614  29.0234842  52.9399854
  25.9209737  29.5232226  51.9820354  25.5337420  17.6159692  56.9515246
  26.2809239  18.1281090  56.6422368  25.8029009  17.2943745  57.8119640
  23.8064070  20.1118233  53.9342200  22.8975289  19.8277266  54.0314670
  23.8359154  20.5317312  53.0745507  29.0383337  23.7224823  57.7033368
  28.5845664  22.8815733  57.7598559  28.4077304  24.3586221  58.0408148
  27.9816257  14.6516809  58.9334035  27.2439014  14.1394195  59.2644278
  28.2343030  14.2117190  58.1217312  27.4816276  25.5601319  58.6383186
  27.7739251  26.1206377  57.9195552  27.9914897  25.8529880  59.3936345
  22.3548964  17.7246854  60.0351996  22.4097574  16.7720690  59.9594472
  21.5440166  17.8806293  60.5193294  23.5040158  21.6526977  51.2730279
  23.0659588  20.9362836  50.8135916  24.2450598  21.8803092  50.7115370
  20.2941324  16.3423914  57.7942375  19.4809189  16.6418084  58.2007567
  20.7900318  15.9479602  58.5116857  22.4449902  26.3381670  59.7276639
  22.4026080  26.5642517  58.7985171  23.3612601  26.1045045  59.8762441
  31.6213272  19.9284174  57.3306598  31.4831171  20.1185770  56.4027787
  31.2649491  20.6903557  57.7874649  31.6482652  21.9960701  62.3417869
  32.0819159  21.9035990  63.1900923  32.3614233  21.9718201  61.7037885
  20.5615702  23.2144700  59.5238602  21.3556301  22.7195020  59.3221177
  19.8507395  22.6862563  59.1606308  25.3810547  25.5962795  63.8750970
  25.4347569  26.1653731  64.6428686  24.5125328  25.7664680  63.5105007
  16.8698466  17.3587781  55.5998355  15.9396054  17.2972237  55.8168317
  16.9655938  16.8363734  54.8034996  32.5098202  22.0384402  64.8750755
  32.7034092  22.9430212  65.1210029  32.4098820  21.5791821  65.7089340
  23.1386978  23.7873721  63.2036439  22.9998064  23.4192506  64.0762377
  22.3501575  24.3021361  63.0320397  23.7335130  28.8882818  54.5461976
  23.9086886  28.4170861  55.3607598  23.0467918  29.5148584  54.7743236
  24.6892194  23.1655324  60.5925277  24.3542026  23.1256094  61.4882927
  24.1896139  22.5000040  60.1195687  27.6251385  20.5111359  50.8662337
  27.0080556  19.7858187  50.7695389  27.1567874  21.2720719  50.5229411
  29.2805517  25.2210267  68.5268117  29.2218063  24.5369487  67.8598700
  29.6825035  25.9629257  68.0748743  18.2996216  32.0372181  61.3201836
  18.5392814  32.6690705  61.9980854  17.4565412  31.6860221  61.6067195
  19.4149931  14.7296783  49.9883641  18.5379397  14.6085584  49.6245888
  19.8907684  13.9382861  49.7362530  29.2822924  23.1849851  66.7582097
  28.3949703  22.8475773  66.8808496  29.8521475  22.4532882  66.9950862
  22.8124078  27.8451303  63.7243340  22.7394249  28.6506275  64.2362644
  22.3701471  28.0443269  62.8991361  22.6013857  27.0823073  57.2346161
  21.8181379  27.6244753  57.3284386  23.3006602  27.5997053  57.6340403
  25.9110507  12.8917703  59.8780367  26.4079207  12.1387665  59.5581437
  25.1397489  12.9282019  59.3123576  33.7640265  18.5958068  61.5198658
  33.7530141  19.4782784  61.1492591  32.8957644  18.2429619  61.3253195
  25.2722761  27.7438137  65.8801499  25.9850733  28.3785602  65.8077400
  24.7812790  27.8402003  65.0641500  26.9940288  21.6489390  57.4518790
  26.0596567  21.7690852  57.2823495  27.1716956  20.7461857  57.1878800
  30.3812839  17.4906709  57.9868824  30.8473292  18.3234701  57.9129127
  30.8320340  17.0251691  58.6914083  28.4489070  23.8350530  54.9854976
  28.7248914  23.7207125  55.8948850  27.5793569  23.4368015  54.9467149
  25.0843134  28.0836881  58.6287790  25.2665529  27.2658537  59.0915542
  25.9076120  28.3004574  58.1912680  25.4185300  27.0105066  55.8902838
  25.9473066  26.4997521  55.2773001  25.6813520  26.6947597  56.7548372
  18.7741048  28.0620183  58.6500614  18.1051423  28.5466311  58.1664654
  18.6353918  28.3089404  59.5643993  22.9146316  30.0963927  65.2483273
  23.4664625  30.2595548  66.0132358  23.2552510  30.6868364  64.5763298
  14.1428625  16.3238638  55.4296547  14.4382066  15.4149316  55.3763600
  13.2416661  16.3026378  55.1077549  26.0514704  28.0445902  62.2346955
  25.9265843  27.2435642  61.7257900  26.7093795  28.5392096  61.7460925
  28.1149612  25.8454922  63.8626505  27.1679948  25.7260273  63.7904832
  28.4632385  24.9577420  63.9452766  15.8716467  14.0052736  55.5535872
  15.5429173  13.1250115  55.3710978  16.2255837  13.9500404  56.4412261
  25.1196045  25.6407638  60.0630857  24.9721008  24.7124346  60.2438427
  25.9449539  25.6627729  59.5787932  18.9858290  14.2925706  55.9211349
  19.3254362  14.8211627  55.1989958  19.4330410  14.6306112  56.6969916
  28.7230167  26.4636197  61.1495730  29.6476715  26.2579059  61.0120181
  28.5545471  26.2152598  62.0585072  20.9726437  12.7900327  54.1204642
  21.6934799  13.1681580  53.6168359  20.3491741  13.5089204  54.2239620
  25.1157560  13.4945476  55.0562974  25.3321174  14.3770114  54.7551803
  24.6351627  13.1031690  54.3268616  28.5125483  26.9821865  56.5057821
  28.6862361  26.4168287  55.7531674  29.0054375  27.7822760  56.3237311
  21.1190060  12.3248118  56.9502179  21.2405971  11.3964764  57.1493066
  20.8292102  12.3386804  56.0380494  34.3664875  19.7458288  58.1248121
  34.8096021  18.9965613  57.7267244  33.4891385  19.7368424  57.7421853
  29.5000656  26.2988629  53.6054720  30.1951561  26.9195322  53.8242034
  29.8423806  25.4483980  53.8807098  31.3992079  23.7488335  55.1342051
  31.9243403  24.0875607  54.4091371  31.3114432  22.8135350  54.9505185
  23.0832740  29.8160318  59.4937304  22.6437730  29.3236697  60.1870160
  23.8340857  29.2733286  59.2529379  15.5625079  26.0071859  59.4961932
  16.3883099  25.7075631  59.1160575  15.2119131  25.2379481  59.9451720
  20.5306612  25.3598327  61.5659605  19.9086621  24.6969032  61.2661833
  21.2011479  25.3859459  60.8833253  13.7633684  23.9258185  60.4550865
  12.9265592  23.4980360  60.2734867  13.7357329  24.1190629  61.3921657
  20.0920119  23.9102250  55.0418066  20.2408239  24.5937715  54.3884739
  20.8986562  23.8907340  55.5567522  32.7102057  23.6510646  67.9967999
  32.4186865  24.0140627  68.8331460  32.0974188  22.9377654  67.8181331
  33.9097739  21.2163526  60.5170569  34.7444631  21.6553330  60.6808129
  34.0456868  20.7402179  59.6978815  17.8472752  19.9367428  56.0479135
  17.6018794  19.0329758  56.2459345  18.0168666  19.9384578  55.1058613
  17.1168399  15.6695785  53.5465296  16.4237644  15.7440140  52.8905332
  16.8720151  14.9056129  54.0686813  23.5915524  26.4050381  52.5129813
  23.0189492  27.0240568  52.0600285  24.1648318  26.9549742  53.0469735
  26.8112784  26.6887531  53.6438396  27.7443457  26.6233093  53.8471271
  26.7235997  27.5243798  53.1852928  29.4400801  26.0053401  50.6042343
  29.3614432  25.6713265  51.4978101  30.2610468  26.4975169  50.6033816
  32.1378992  18.8715141  63.8118662  32.1055312  17.9331141  63.9978346
  32.7479616  18.9499177  63.0784487  23.9762323  17.7411193  49.8545866
  24.9221428  17.6117402  49.9234284  23.5976568  17.0025855  50.3315294
  32.2873481  15.6626184  63.8576945  31.7712529  14.8784641  63.6706874
  33.1713429  15.3344901  64.0223464  37.9555542  19.9331147  62.9524699
  38.6858930  19.6716435  63.5132402  37.3462487  19.1959869  62.9926767
  36.0370839  18.0739010  63.5499150  35.3104003  17.9394975  62.9415641
  35.6218126  18.3815839  64.3555868  22.1605240  15.6661170  49.7900751
  21.2536695  15.3694283  49.8663465  22.4381221  15.3690988  48.9235037
  23.7767306  10.2098060  55.9444992  22.9668034   9.8645145  56.3200238
  24.4651723   9.9005603  56.5332604  25.7057854   9.2876106  57.5669289
  26.2588893   9.7071560  58.2259312  25.9427940   8.3611855  57.6092245
  20.9304025  12.5248105  49.9312730  21.7923189  12.8503003  50.1908548
  21.1154369  11.7379601  49.4185796  29.0836661  11.3976632  57.0747953
  28.5035330  12.0561436  56.6926006  28.8172594  10.5753976  56.6635371
  14.8608183  20.5388699  60.0858934  14.8378871  20.6376386  59.1340817
  15.1708819  21.3853849  60.4076100  27.8661539  13.5576722  56.1304302
  26.9787394  13.8426373  55.9124496  28.2815528  13.3970485  55.2831578
  31.2176075  13.5823243  59.8458641  31.9936465  14.0719695  60.1183258
  30.4924210  14.0081297  60.3030510  33.6548634  14.2950862  60.9032581
  34.2493125  14.0546598  60.1925890  33.7275218  13.5757993  61.5306118
  15.8745790  28.1384473  61.2175746  15.7400258  27.3784874  60.6513744
  15.4577852  28.8625373  60.7504535  27.0104753  23.3221397  50.2252321
  27.7140603  23.5271399  50.8409977  26.2867401  23.8898158  50.4901405
  27.8402563  19.0731258  56.3454592  27.7837764  19.5299809  55.5062224
  28.3930905  18.3121942  56.1677434  31.6507369  14.8620990  57.1704711
  31.3944303  14.4617625  58.0012919  31.0260237  15.5764784  57.0454850
  35.9619707  17.6017063  59.6776003  35.4019265  17.6710252  60.4507565
  35.3563210  17.4258048  58.9575499  19.0314916  29.0353790  61.4294189
  18.9147300  29.9799223  61.3272879  18.2107362  28.7327352  61.8179988
  28.9191450  23.7603926  52.2750782  29.7537054  23.3285124  52.0928256
  28.7575793  23.5885939  53.2027676  28.5737342  20.2636039  53.6407121
  28.5186146  20.0980311  52.6995565  27.9483398  20.9712072  53.7969311
  21.8833468   9.7644148  53.2192439  21.8712138  10.7085988  53.3760710
  22.7756890   9.5814294  52.9251900  20.0569430  29.6882052  64.6450117
  20.9596676  29.7205662  64.9616612  19.8306800  28.7582503  64.6596453
  21.8123032  28.4413039  61.3060196  20.8618663  28.4414900  61.1924568
  22.1155518  27.6945773  60.7896231  37.5475725  34.2773577  62.3705958
  38.1854135  34.1580324  61.6669298  37.4296568  35.2254421  62.4293910
  34.3565431  34.2301005  62.3067483  34.0183943  34.1142070  61.4188018
  35.2255200  33.8292170  62.2868489  30.2152247  36.0836481  58.2964374
  29.6517112  35.9926418  57.5280662  30.1004642  35.2636386  58.7766866
  34.8385214  35.3835857  68.2653689  34.8273855  34.9888655  67.3934192
  35.0005854  34.6501929  68.8587460  27.7616679  37.5787673  61.1348594
  28.5537971  37.2378498  60.7194894  28.0013329  37.6882648  62.0550748
  35.7951806  39.7507449  53.6078839  35.1439786  40.3361530  53.2212853
  36.5896169  40.2813644  53.6673876  29.7207433  36.8396586  54.0065973
  30.4938309  36.2925573  53.8678849  30.0732832  37.7040836  54.2180435
  31.5592476  38.1672969  67.2132872  31.2682342  39.0718599  67.0979539
  32.1949460  38.2089496  67.9276942  32.4848682  35.5449817  63.8034232
  33.0812255  35.3205839  63.0891195  32.5423654  34.8034563  64.4059680
  32.0573711  32.9989252  51.6384423  32.3099232  32.4770774  50.8767886
  31.1198270  32.8355398  51.7411107  37.1016994  32.0025031  59.4459166
  37.8880083  31.5844454  59.0949583  37.3655698  32.9071123  59.6140815
  37.2727071  37.4397881  54.1447823  36.6372904  37.5132508  54.8568728
  36.9424477  38.0291480  53.4666902  42.5025421  31.9400264  60.3492145
  43.2350593  31.3699481  60.5829974  41.7464776  31.5521864  60.7898650
  31.7770000  34.9017358  53.8408798  31.6606258  34.2262262  54.5089882
  31.8872259  34.4149732  53.0240951  34.1201540  34.3627505  57.5455487
  33.7559748  33.8358126  58.2568409  34.9768656  33.9725975  57.3721973
  40.0250841  25.6521838  64.8086753  39.6934166  26.5217249  64.5847968
  39.4296455  25.3358122  65.4880784  33.7607027  29.3917405  52.5416836
  33.9281430  30.2597642  52.9087307  33.5704197  29.5544687  51.6178125
  36.5182361  37.8534384  64.2082666  36.2183084  38.7559423  64.0998473
  36.1733420  37.5866567  65.0603819  29.9694842  34.3048181  60.2419371
  29.0445339  34.1724395  60.4497062  30.2179255  35.0842400  60.7389313
  39.9179504  30.3716924  61.8880104  39.0096382  30.3032333  61.5938864
  39.8667100  30.8488869  62.7161929  33.7396248  31.8475063  53.5263503
  33.6195874  32.2932113  54.3648983  33.0448837  32.1960380  52.9677041
  27.3303653  33.9481454  61.0763160  27.4596034  34.2015933  61.9902571
  26.6501104  34.5409162  60.7567815  31.5003140  44.6178704  57.1753634
  31.4227170  45.5686529  57.2542114  30.8964784  44.2724577  57.8328560
  33.9920370  31.7906570  69.8315001  33.2153704  32.3500490  69.8217865
  34.6310933  32.2763353  70.3529871  41.7841151  28.5733363  63.6657977
  41.1415531  28.8665896  63.0197772  41.2796079  28.4586283  64.4711174
  39.4381315  32.3196536  54.3543837  40.3499171  32.5523923  54.1791534
  38.9290962  32.9033580  53.7918915  32.2466743  34.5992023  69.3932968
  32.9881427  35.1377067  69.1167791  31.5403728  35.2258312  69.5504520
  37.7222082  36.7421164  67.9905129  38.1305438  36.3003574  67.2459762
  36.9999344  36.1673791  68.2439322  34.0753152  31.6793770  65.3638686
  34.9214347  32.1033184  65.5073335  34.0151790  31.0227395  66.0577249
  38.0450897  37.3022354  61.7457418  37.4159759  37.4668068  61.0433486
  37.6576559  37.7163964  62.5168382  41.9240129  38.2376792  59.1001782
  41.2391167  38.6175693  58.5498815  42.0083978  38.8472119  59.8333730
  37.2252598  29.3398139  67.0219860  36.9813529  30.0940199  66.4854136
  37.5012528  29.7183486  67.8567107  39.1791060  35.8836751  65.6997125
  39.3907956  36.5268511  65.0231507  39.1320809  35.0499068  65.2319056
  36.7817289  28.4954572  62.6033698  35.9201768  28.7935825  62.8950435
  36.8079724  28.7124971  61.6714730  33.5978859  37.0396762  59.0107503
  34.0617204  37.3184465  58.2212126  33.3335657  36.1380207  58.8280594
  30.4902940  36.5868244  61.9487267  31.0604297  37.0155512  61.3104751
  31.0811052  36.3050829  62.6471452  32.5347745  33.1619915  55.8197068
  33.2371788  33.6140958  56.2870995  32.2028373  32.5203734  56.4476962
  30.9828106  31.7531671  70.1948278  30.3526767  32.4347952  70.4283675
  30.8764194  31.6414753  69.2501416  26.2773079  31.4203467  61.1214202
  25.4872133  31.6760996  60.6454313  26.7684326  32.2351805  61.2266242
  40.2936888  38.7608707  63.8719483  41.1154332  38.3588894  63.5902164
  40.2899291  38.6576941  64.8235599  28.2287824  31.7848047  58.0797679
  27.4318987  31.8966741  58.5981174  28.0013416  32.1234699  57.2138569
  34.0593492  38.3092750  66.0280193  34.1237924  38.7713157  66.8638365
  33.3504416  37.6790115  66.1562503  24.5610782  31.6733958  63.5529193
  24.8118820  32.5580968  63.8186769  25.0970330  31.4938559  62.7804285
  48.3842881  35.1047455  60.2204454  47.6306590  34.5354853  60.0648459
  48.5190423  35.0710120  61.1675089  33.7741509  39.9760857  55.8959174
  33.6387184  40.8212393  56.3244021  34.3151322  40.1780135  55.1325107
  27.2270907  37.4936295  56.4687099  27.7395427  38.2879546  56.6192663
  27.8793620  36.7962586  56.4020700  29.0365791  40.6102052  58.5509852
  29.2132420  41.5320016  58.3630836  29.8322625  40.2960471  58.9804232
  33.1776810  27.4710316  70.1493785  33.9186523  28.0717469  70.0698248
  33.4094733  26.7287954  69.5911828  28.3218148  32.6566684  68.4272015
  28.2071663  31.7551941  68.7279114  27.4662666  32.9030380  68.0756832
  35.4009986  40.5984424  70.0259516  34.9573840  39.8120802  69.7080420
  36.0627199  40.7863574  69.3603406  30.1597107  42.1280225  64.5520194
  30.7104532  41.9997289  63.7797188  29.3208583  42.4275114  64.2015087
  37.4991224  40.8787224  68.0540917  37.4809699  41.6996105  67.5621186
  38.4211144  40.7541299  68.2791058  33.9564278  38.3931353  68.8964425
  34.4892615  37.6319641  68.6663733  33.4278359  38.1005005  69.6388580
  37.1233973  23.4991419  64.4258067  36.7798242  24.3893061  64.3497178
  37.4912936  23.3093077  63.5627652  25.1919824  35.8224950  57.2446669
  26.0295046  36.2321958  57.0280377  25.3698091  34.8824392  57.2146863
  37.0884256  33.4900030  52.9330502  36.5730879  34.2604635  53.1718890
  36.8161564  32.8165167  53.5563564  34.6731367  28.3349731  57.9915741
  33.8172963  27.9456582  57.8121379  35.0858318  28.4141692  57.1315526
  36.2030513  25.8696074  62.3907300  35.6995309  25.8326210  61.5775106
  36.4961120  26.7788817  62.4503957  32.4473399  25.9534804  61.3973482
  33.3126396  25.7577613  61.0379372  32.5150908  25.7245156  62.3242839
  42.0618530  36.2432385  54.8683676  41.2847973  35.9043544  54.4238838
  42.7410011  36.2485008  54.1938641  36.8770559  31.3627122  54.7590283
  36.5720694  31.6773272  55.6100427  37.8301001  31.4408542  54.8017616
  35.3216991  37.5217346  56.4083237  34.7938352  36.7870105  56.0956475
  34.8204493  38.2992022  56.1623206  40.3009837  35.7166366  61.5250284
  39.6433511  36.4065628  61.6130412  41.1050236  36.1062798  61.8684270
  30.0535718  28.1837012  58.7689849  30.6279470  27.9612194  58.0363042
  30.6406701  28.2525707  59.5218450  39.1115296  34.0710739  59.5754225
  39.6247177  34.7040731  60.0775935  39.7616519  33.4711934  59.2097585
  30.3805305  30.2141473  52.7885734  29.5442618  30.5516160  53.1095009
  30.2410075  30.0790453  51.8512871  32.3558386  25.0578261  57.4964918
  31.7022798  24.7427278  56.8721533  32.3138860  24.4354001  58.2224741
  33.4669591  35.3397556  49.4118210  32.5596653  35.1086809  49.6109359
  33.9640623  34.5435175  49.5992192  36.3737670  44.0495063  52.3314897
  35.6999369  44.3526760  52.9399854  36.7603492  44.8524144  51.9820354
  35.5896126  31.5460194  61.8212566  34.6718688  31.7675141  61.6634254
  36.0056270  31.6206505  60.9624273  36.3731174  32.9451610  56.9515246
  37.1202993  33.4573007  56.6422368  36.6422764  32.6235663  57.8119640
  34.6457824  35.4410151  53.9342200  33.7369044  35.1569184  54.0314670
  34.6752908  35.8609229  53.0745507  39.8777092  39.0516740  57.7033368
  39.4239419  38.2107650  57.7598559  39.2471058  39.6878139  58.0408148
  38.8210011  29.9808726  58.9334035  38.0832768  29.4686113  59.2644278
  39.0736785  29.5409108  58.1217312  38.3210031  40.8893237  58.6383186
  38.6133005  41.4498294  57.9195552  38.8308652  41.1821798  59.3936345
  38.9221639  22.7584978  59.5275805  39.2280515  21.8982342  59.2401720
  39.6474243  23.3502599  59.3274799  25.2145995  33.1615665  57.9157403
  25.0170395  32.5685026  57.1908469  24.6592659  32.8567875  58.6333341
  33.1942718  33.0538771  60.0351996  33.2491328  32.1012608  59.9594472
  32.3833920  33.2098211  60.5193294  34.3433912  36.9818895  51.2730279
  33.9053342  36.2654753  50.8135916  35.0844353  37.2095009  50.7115370
  31.1335078  31.6715831  57.7942375  30.3202944  31.9710002  58.2007567
  31.6294072  31.2771520  58.5116857  33.2843656  41.6673588  59.7276639
  33.2419835  41.8934434  58.7985171  34.2006355  41.4336963  59.8762441
  36.7309290  32.1357656  66.6257269  37.0858678  32.3629129  67.4851734
  37.3781421  32.4676033  66.0034524  42.4607027  35.2576092  57.3306598
  42.3224925  35.4477688  56.4027787  42.1043246  36.0195474  57.7874649
  30.6249153  29.2434187  63.4103610  31.2648532  29.1022946  62.7126573
  29.7926684  28.9568700  63.0342212  42.4876406  37.3252619  62.3417869
  42.9212913  37.2327908  63.1900923  43.2007987  37.3010119  61.7037885
  31.4009457  38.5436617  59.5238602  32.1950055  38.0486937  59.3221177
  30.6901149  38.0154480  59.1606308  36.2204301  40.9254713  63.8750970
  36.2741324  41.4945649  64.6428686  35.3519083  41.0956598  63.5105007
  27.7092220  32.6879699  55.5998355  26.7789808  32.6264154  55.8168317
  27.8049692  32.1655652  54.8034996  27.6277769  29.2134512  58.1876596
  27.8884587  30.1279845  58.0785757  28.4494942  28.7458954  58.3373209
  29.1002695  30.6272269  65.3575421  29.7725748  30.4189631  64.7088070
  28.2732481  30.4294355  64.9180653  43.3491956  37.3676319  64.8750755
  43.5427846  38.2722130  65.1210029  43.2492574  36.9083738  65.7089340
  35.0028267  27.2534210  67.3741082  34.3556182  27.9524160  67.2805558
  35.7729282  27.6870354  67.7417330  38.4107065  37.5183062  70.4491635
  38.2592571  37.2893614  69.5321719  38.4011744  38.4753663  70.4622980
  35.1792401  35.0914975  65.4337902  36.1084461  35.2426134  65.2606869
  34.7583431  35.1798996  64.5786548  33.9780733  39.1165639  63.2036439
  33.8391819  38.7484424  64.0762377  33.1895329  39.6313279  63.0320397
  34.5728885  44.2174736  54.5461976  34.7480641  43.7462779  55.3607598
  33.8861673  44.8440502  54.7743236  35.5285948  38.4947242  60.5925277
  35.1935781  38.4548012  61.4882927  35.0289894  37.8291958  60.1195687
  29.5030192  33.9014872  66.1177858  29.3649990  33.1695111  66.7189397
  30.4135115  33.8123772  65.8362046  32.1312493  33.6134831  65.6061538
  32.8412111  32.9728023  65.5648156  32.0881801  33.8647726  66.5287719
  40.1199271  40.5502185  68.5268117  40.0611818  39.8661405  67.8598700
  40.5218790  41.2921175  68.0748743  30.8441427  30.6000049  67.4257177
  30.3078784  30.1490788  68.0778774  30.2558135  30.7345958  66.6827642
  29.1389970  47.3664098  61.3201836  29.3786568  47.9982623  61.9980854
  28.2959167  47.0152138  61.6067195  30.2543686  30.0588701  49.9883641
  29.3773152  29.9377501  49.6245888  30.7301439  29.2674779  49.7362530
  40.1216679  38.5141769  66.7582097  39.2343457  38.1767690  66.8808496
  40.6915230  37.7824800  66.9950862  21.7745826  34.8465860  60.0825148
  22.4616866  34.5327590  59.4946163  21.6193954  35.7507225  59.8092399
  26.5780548  29.7356057  64.5110172  26.4938737  29.1281726  63.7760582
  25.7563254  30.2265075  64.5119668  33.6517832  43.1743221  63.7243340
  33.5788004  43.9798192  64.2362644  33.2095225  43.3735187  62.8991361
  33.4407612  42.4114991  57.2346161  32.6575134  42.9536671  57.3284386
  34.1400357  42.9288971  57.6340403  36.7504262  28.2209620  59.8780367
  37.2472961  27.4679583  59.5581437  35.9791243  28.2573937  59.3123576
  44.6034019  33.9249986  61.5198658  44.5923895  34.8074701  61.1492591
  43.7351399  33.5721537  61.3253195  36.1116516  43.0730055  65.8801499
  36.8244488  43.7077520  65.8077400  35.6206544  43.1693921  65.0641500
  37.8334042  36.9781308  57.4518790  36.8990321  37.0982770  57.2823495
  38.0110711  36.0753774  57.1878800  33.3339231  30.3627003  59.6052051
  32.9637018  29.8098044  60.2932957  33.8298323  29.7585137  59.0527051
  41.2206594  32.8198627  57.9868824  41.6867046  33.6526618  57.9129127
  41.6714094  32.3543608  58.6914083  31.1628429  40.8224498  66.7007069
  31.8637889  41.4560981  66.8536464  30.6923544  41.1639230  65.9402709
  39.2882825  39.1642448  54.9854976  39.5642669  39.0499043  55.8948850
  38.4187324  38.7659933  54.9467149  39.1923257  25.1879214  62.0259726
  38.2786336  25.4183441  62.1941933  39.6216358  25.2717658  62.8773758
  38.9629715  33.3769106  64.5259620  38.3101165  33.6245013  63.8712072
  39.3410095  32.5633244  64.1922097  35.9236889  43.4128799  58.6287790
  36.1059283  42.5950455  59.0915542  36.7469875  43.6296491  58.1912680
  36.2579054  42.3396984  55.8902838  36.7866821  41.8289439  55.2773001
  36.5207274  42.0239514  56.7548372  35.0117288  34.1188917  71.0125657
  34.3357925  34.0183046  71.6828032  35.8344922  33.9628131  71.4761654
  26.7596147  40.3560853  63.6338172  27.3449584  39.6104541  63.7666076
  26.5620986  40.6664810  64.5174836  29.6134802  43.3912101  58.6500614
  28.9445178  43.8758228  58.1664654  29.4747672  43.6381321  59.5643993
  21.3513802  32.9266454  62.3542615  21.3897901  32.3930044  63.1479733
  20.8454095  32.4001659  61.7353592  33.7540071  45.4255844  65.2483273
  34.3058379  45.5887466  66.0132358  34.0946264  46.0160282  64.5763298
  28.7304564  27.7730994  65.8505157  28.7945891  28.6345825  65.4382555
  28.6671684  27.1604996  65.1177516  28.2056837  29.8454127  69.4978192
  28.8328876  29.4631204  70.1115716  27.3484756  29.6268329  69.8633884
  24.9822379  31.6530556  55.4296547  25.2775821  30.7441234  55.3763600
  24.0810415  31.6318295  55.1077549  36.8908458  43.3737820  62.2346955
  36.7659598  42.5727560  61.7257900  37.5487549  43.8684013  61.7460925
  28.5116626  29.7286552  61.4124095  27.7903212  30.3422520  61.2731568
  29.3009882  30.2644317  61.3340741  38.9543367  41.1746840  63.8626505
  38.0073702  41.0552191  63.7904832  39.3026140  40.2869338  63.9452766
  31.3142940  27.0640979  67.6864747  31.8377342  27.3103275  68.4491056
  31.0955273  27.8961014  67.2667884  26.7110221  29.3344653  55.5535872
  26.3822927  28.4542032  55.3710978  27.0649592  29.2792322  56.4412261
  35.9589800  40.9699556  60.0630857  35.8114762  40.0416264  60.2438427
  36.7843293  40.9919647  59.5787932  29.8252044  29.6217623  55.9211349
  30.1648117  30.1503544  55.1989958  30.2724165  29.9598029  56.6969916
  39.5623922  41.7928115  61.1495730  40.4870469  41.5870976  61.0120181
  39.3939225  41.5444516  62.0585072  32.5195485  28.0054674  65.3714417
  32.1792305  27.2062487  65.7735097  31.8134491  28.3056385  64.7991251
  33.1711957  25.0903986  63.8241740  33.9938026  24.6164465  63.7020631
  33.4150020  25.8694470  64.3240427  31.8120191  28.1192245  54.1204642
  32.5328554  28.4973498  53.6168359  31.1885495  28.8381122  54.2239620
  35.9551314  28.8237394  55.0562974  36.1714929  29.7062032  54.7551803
  35.4745381  28.4323607  54.3268616  30.6950536  31.7823107  61.6333719
  30.5495116  32.0963410  62.5258001  30.2175739  32.4008007  61.0804618
  32.5546918  28.7725655  61.6814609  32.5408487  27.8766748  61.3446907
  33.2719347  28.7796319  62.3152895  34.4073049  29.2062995  63.7267736
  34.1490827  30.1280066  63.7252067  33.8758090  28.8093430  64.4168200
  39.3519238  42.3113782  56.5057821  39.5256116  41.7460205  55.7531674
  39.8448129  43.1114677  56.3237311  25.1696198  34.3228451  64.5721380
  24.6249666  35.0988259  64.7041655  26.0475548  34.6699256  64.4140502
  31.9583814  27.6540035  56.9502179  32.0799726  26.7256681  57.1493066
  31.6685857  27.6678721  56.0380494  34.8275005  25.3394946  60.0868899
  34.8496702  25.4034279  59.1320878  35.2443064  24.4999454  60.2809405
  45.2058629  35.0750205  58.1248121  45.6489775  34.3257530  57.7267244
  44.3285139  35.0660342  57.7421853  40.3394410  41.6280547  53.6054720
  41.0345315  42.2487239  53.8242034  40.6817561  40.7775898  53.8807098
  25.9562220  33.4498348  67.4651537  25.2143956  33.5980983  68.0516168
  25.6354964  33.7106613  66.6018287  42.2385834  39.0780252  55.1342051
  42.7637158  39.4167525  54.4091371  42.1508186  38.1427268  54.9505185
  33.9005882  42.9914326  67.2631927  34.2093009  42.7463473  68.1354627
  34.6981364  43.1960964  66.7750797  33.9226494  45.1452236  59.4937304
  33.4831485  44.6528614  60.1870160  34.6734611  44.6025203  59.2529379
  26.4018833  41.3363776  59.4961932  27.2276853  41.0367548  59.1160575
  26.0512885  40.5671399  59.9451720  31.3700366  40.6890245  61.5659605
  30.7480376  40.0260950  61.2661833  32.0405233  40.7151377  60.8833253
  24.6027438  39.2550103  60.4550865  23.7659347  38.8272277  60.2734867
  24.5751084  39.4482546  61.3921657  31.4424894  29.1672033  71.1592111
  31.4913049  30.0434155  70.7769881  31.9847408  28.6249426  70.5863755
  42.0477615  36.5605622  67.7525977  42.0975620  36.3955630  68.6941500
  41.9391538  35.6932881  67.3623858  30.9313873  39.2394168  55.0418066
  31.0801994  39.9229632  54.3884739  31.7380317  39.2199258  55.5567522
  39.3381377  32.5436550  69.0685284  40.2391240  32.4043015  68.7769282
  39.4129352  32.7091005  70.0083461  33.6724182  29.9203405  67.9138470
  32.8027492  30.2136971  67.6421059  33.9083663  30.5043850  68.6345734
  43.5495812  38.9802564  67.9967999  43.2580620  39.3432544  68.8331460
  42.9367943  38.2669572  67.8181331  44.7491494  36.5455444  60.5170569
  45.5838385  36.9845248  60.6808129  44.8850623  36.0694097  59.6978815
  41.7983000  34.1035178  66.4648057  42.2737121  34.2962825  65.6566908
  40.8748565  34.1594364  66.2191440  28.6866506  35.2659346  56.0479135
  28.4412548  34.3621676  56.2459345  28.8562421  35.2676496  55.1058613
  36.3763216  26.1383022  65.4303890  36.8945160  26.8744049  65.1050379
  36.0218349  26.4447015  66.2650650  27.9562154  30.9987703  53.5465296
  27.2631399  31.0732058  52.8905332  27.7113906  30.2348047  54.0686813
  36.6275810  22.5583305  60.9504787  36.9077564  21.8906494  61.5765214
  37.4126417  22.7512400  60.4379451  34.4309279  41.7342298  52.5129813
  33.8583246  42.3532486  52.0600285  35.0042073  42.2841660  53.0469735
  40.4984669  30.9800938  64.6976362  41.4502092  31.0799036  64.7188586
  40.3288119  30.1879207  65.2074447  38.5199048  28.0656522  64.8835763
  37.9248980  28.3461534  64.1882252  38.2348745  28.5550423  65.6552504
  37.6506539  42.0179449  53.6438396  38.5837212  41.9525010  53.8471271
  37.5629752  42.8535715  53.1852928  40.2794555  41.3345319  50.6042343
  40.2008187  41.0005182  51.4978101  41.1004222  41.8267087  50.6033816
  42.9772747  34.2007058  63.8118662  42.9449067  33.2623059  63.9978346
  43.5873370  34.2791095  63.0784487  34.8156077  33.0703111  49.8545866
  35.7615182  32.9409319  49.9234284  34.4370322  32.3317773  50.3315294
  43.1267235  30.9918102  63.8576945  42.6106284  30.2076558  63.6706874
  44.0107184  30.6636818  64.0223464  40.7877962  24.7359117  59.8172758
  40.5902783  24.4274205  60.7016090  41.3977668  25.4620756  59.9470688
  48.7949296  35.2623065  62.9524699  49.5252685  35.0008353  63.5132402
  48.1856242  34.5251787  62.9926767  46.8764594  33.4030928  63.5499150
  46.1497757  33.2686893  62.9415641  46.4611880  33.7107756  64.3555868
  34.6994770  37.1220857  71.3146523  35.6197779  37.2999456  71.5086569
  34.6644353  36.1776903  71.1626222  32.9998995  30.9953088  49.7900751
  32.0930450  30.6986200  49.8663465  33.2774976  30.6982906  48.9235037
  23.9176935  32.3159451  60.2399797  23.5979719  31.4624759  59.9474171
  23.3710363  32.5308029  60.9957765  27.6956842  35.0321892  63.9569304
  27.9142852  35.9639000  63.9757338  28.1082616  34.6729866  64.7424108
  34.6161060  25.5389977  55.9444992  33.8061789  25.1937062  56.3200238
  35.3045477  25.2297521  56.5332604  36.5451609  24.6168024  57.5669289
  37.0982647  25.0363477  58.2259312  36.7821695  23.6903772  57.6092245
  31.7697779  27.8540023  49.9312730  32.6316943  28.1794921  50.1908548
  31.9548123  27.0671519  49.4185796  23.7865195  35.9362362  62.2092919
  23.0928666  35.5216315  61.6962873  24.5338186  35.9782899  61.6126338
  39.9230416  26.7268549  57.0747953  39.3429085  27.3853353  56.6926006
  39.6566348  25.9045894  56.6635371  38.3733982  26.1273607  59.2769274
  38.8733760  26.2390141  58.4683592  39.0169590  25.8234660  59.9170082
  32.4315978  34.0352237  72.1637115  31.9483060  34.8352597  72.3701004
  32.5176917  34.0460181  71.2104559  25.7001937  35.8680616  60.0858934
  25.6772626  35.9668303  59.1340817  26.0102574  36.7145767  60.4076100
  28.3589315  37.9256771  64.2005548  29.3132569  37.8940714  64.1335480
  28.1601839  37.4647395  65.0155774  28.9488697  36.4957887  66.7676346
  29.7681586  36.9901966  66.7911183  29.2225505  35.5789855  66.7393914
  38.7055294  28.8868640  56.1304302  37.8181149  29.1718290  55.9124496
  39.1209283  28.7262403  55.2831578  42.0569830  28.9115161  59.8458641
  42.8330220  29.4011613  60.1183258  41.3317964  29.3373215  60.3030510
  44.4942388  29.6242780  60.9032581  45.0886879  29.3838516  60.1925890
  44.5668972  28.9049910  61.5306118  26.7139544  43.4676391  61.2175746
  26.5794012  42.7076792  60.6513744  26.2971606  44.1917291  60.7504535
  38.6796317  34.4023176  56.3454592  38.6231519  34.8591727  55.5062224
  39.2324660  33.6413860  56.1677434  42.4901123  30.1912907  57.1704711
  42.2338058  29.7909543  58.0012919  41.8653991  30.9056701  57.0454850
  46.8013461  32.9308981  59.6776003  46.2413019  33.0002170  60.4507565
  46.1956965  32.7549965  58.9575499  29.8708670  44.3645708  61.4294189
  29.7541054  45.3091140  61.3272879  29.0501116  44.0619269  61.8179988
  39.7585205  39.0895843  52.2750782  40.5930808  38.6577042  52.0928256
  39.5969547  38.9177857  53.2027676  39.4131097  35.5927957  53.6407121
  39.3579901  35.4272228  52.6995565  38.7877152  36.3003990  53.7969311
  24.2023612  30.8296021  67.4668543  24.8482475  30.3194975  67.9555768
  23.9940763  31.5664703  68.0411968  36.7277004  37.8976869  72.9660684
  37.5968164  38.0717521  72.6047319  36.2483755  38.7171285  72.8436413
  32.7227222  25.0936066  53.2192439  32.7105892  26.0377906  53.3760710
  33.6150644  24.9106211  52.9251900  30.8963184  45.0173970  64.6450117
  31.7990431  45.0497580  64.9616612  30.6700554  44.0874421  64.6596453
  32.6516786  43.7704956  61.3060196  31.7012417  43.7706818  61.1924568
  32.9549272  43.0237691  60.7896231  36.5379342  21.6878842  57.4738376
  35.7711737  21.1337329  57.6195058  36.9490047  21.7600711  58.3352528
  45.1959186  49.5592923  62.3067483  44.8577697  49.4433987  61.4188018
  46.0648954  49.1584088  62.2868489  41.0546002  51.4128399  58.2964374
  40.4910867  51.3218336  57.5280662  40.9398397  50.5928304  58.7766866
  38.6010434  52.9079591  61.1348594  39.3931725  52.5670415  60.7194894
  38.8407084  53.0174566  62.0550748  46.6345560  55.0799367  53.6078839
  45.9833540  55.6653447  53.2212853  47.4289923  55.6105562  53.6673876
  40.5601187  52.1688504  54.0065973  41.3332063  51.6217491  53.8678849
  40.9126586  53.0332753  54.2180435  42.8967465  48.3281170  51.6384423
  43.1492986  47.8062691  50.8767886  41.9592024  48.1647316  51.7411107
  47.9410748  47.3316948  59.4459166  48.7273837  46.9136372  59.0949583
  48.2049452  48.2363041  59.6140815  48.1120825  52.7689799  54.1447823
  47.4766658  52.8424425  54.8568728  47.7818232  53.3583398  53.4666902
  53.3419175  47.2692182  60.3492145  54.0744347  46.6991398  60.5829974
  52.5858531  46.8813782  60.7898650  42.6163754  50.2309276  53.8408798
  42.5000012  49.5554179  54.5089882  42.7266014  49.7441650  53.0240951
  44.9595295  49.6919423  57.5455487  44.5953502  49.1650044  58.2568409
  45.8162411  49.3017892  57.3721973  50.8644596  40.9813756  64.8086753
  50.5327920  41.8509167  64.5847968  50.2690209  40.6650040  65.4880784
  44.6000782  44.7209323  52.5416836  44.7675184  45.5889559  52.9087307
  44.4097951  44.8836605  51.6178125  40.8088597  49.6340099  60.2419371
  39.8839093  49.5016313  60.4497062  41.0573010  50.4134318  60.7389313
  50.7573259  45.7008842  61.8880104  49.8490136  45.6324250  61.5938864
  50.7060855  46.1780787  62.7161929  44.5790003  47.1766980  53.5263503
  44.4589628  47.6224031  54.3648983  43.8842591  47.5252298  52.9677041
  38.1697408  49.2773372  61.0763160  38.2989789  49.5307851  61.9902571
  37.4894859  49.8701080  60.7567815  42.3396895  59.9470622  57.1753634
  42.2620925  60.8978447  57.2542114  41.7358539  59.6016495  57.8328560
  50.2775069  47.6488454  54.3543837  51.1892925  47.8815840  54.1791534
  49.7684716  48.2325498  53.7918915  47.6211044  43.8246489  62.6033698
  46.7595523  44.1227743  62.8950435  47.6473478  44.0416888  61.6714730
  44.4372613  52.3688680  59.0107503  44.9010959  52.6476383  58.2212126
  44.1729411  51.4672125  58.8280594  41.3296694  51.9160162  61.9487267
  41.8998051  52.3447430  61.3104751  41.9204806  51.6342746  62.6471452
  43.3741499  48.4911832  55.8197068  44.0765543  48.9432876  56.2870995
  43.0422128  47.8495651  56.4476962  37.1166833  46.7495385  61.1214202
  36.3265887  47.0052914  60.6454313  37.6078081  47.5643723  61.2266242
  39.0681579  47.1139964  58.0797679  38.2712742  47.2258659  58.5981174
  38.8407171  47.4526617  57.2138569  35.4004536  47.0025876  63.5529193
  35.6512575  47.8872885  63.8186769  35.9364085  46.8230477  62.7804285
  44.6135264  55.3052775  55.8959174  44.4780939  56.1504311  56.3244021
  45.1545076  55.5072053  55.1325107  38.0664661  52.8228213  56.4687099
  38.5789182  53.6171463  56.6192663  38.7187374  52.1254504  56.4020700
  39.8759546  55.9393969  58.5509852  40.0526174  56.8611934  58.3630836
  40.6716379  55.6252389  58.9804232  47.9627727  38.8283337  64.4258067
  47.6191997  39.7184979  64.3497178  48.3306690  38.6384995  63.5627652
  36.0313578  51.1516867  57.2446669  36.8688800  51.5613876  57.0280377
  36.2091846  50.2116310  57.2146863  47.9278010  48.8191948  52.9330502
  47.4124634  49.5896553  53.1718890  47.6555319  48.1457084  53.5563564
  45.5125121  43.6641649  57.9915741  44.6566718  43.2748499  57.8121379
  45.9252073  43.7433610  57.1315526  47.0424268  41.1987992  62.3907300
  46.5389063  41.1618127  61.5775106  47.3354875  42.1080735  62.4503957
  43.2867154  41.2826722  61.3973482  44.1520150  41.0869530  61.0379372
  43.3544663  41.0537074  62.3242839  52.9012284  51.5724303  54.8683676
  52.1241727  51.2335462  54.4238838  53.5803765  51.5776926  54.1938641
  47.7164313  46.6919040  54.7590283  47.4114449  47.0065189  55.6100427
  48.6694755  46.7700460  54.8017616  46.1610745  52.8509263  56.4083237
  45.6332107  52.1162023  56.0956475  45.6598248  53.6283940  56.1623206
  40.8929473  43.5128930  58.7689849  41.4673225  43.2904111  58.0363042
  41.4800455  43.5817624  59.5218450  49.9509050  49.4002657  59.5754225
  50.4640932  50.0332648  60.0775935  50.6010274  48.8003852  59.2097585
  41.2199060  45.5433391  52.7885734  40.3836372  45.8808077  53.1095009
  41.0803830  45.4082371  51.8512871  43.1952140  40.3870179  57.4964918
  42.5416553  40.0719196  56.8721533  43.1532615  39.7645919  58.2224741
  44.3063345  50.6689474  49.4118210  43.3990407  50.4378727  49.6109359
  44.8034377  49.8727093  49.5992192  47.2131424  59.3786981  52.3314897
  46.5393123  59.6818678  52.9399854  47.5997246  60.1816061  51.9820354
  46.4289881  46.8752112  61.8212566  45.5112442  47.0967059  61.6634254
  46.8450024  46.9498423  60.9624273  47.2124929  48.2743528  56.9515246
  47.9596748  48.7864925  56.6422368  47.4816518  47.9527581  57.8119640
  45.4851579  50.7702069  53.9342200  44.5762798  50.4861101  54.0314670
  45.5146663  51.1901147  53.0745507  49.6603766  45.3100644  58.9334035
  48.9226523  44.7978030  59.2644278  49.9130539  44.8701026  58.1217312
  49.7615393  38.0876896  59.5275805  50.0674270  37.2274260  59.2401720
  50.4867998  38.6794516  59.3274799  36.0539749  48.4907583  57.9157403
  35.8564149  47.8976943  57.1908469  35.4986413  48.1859793  58.6333341
  44.0336473  48.3830689  60.0351996  44.0885083  47.4304526  59.9594472
  43.2227675  48.5390128  60.5193294  45.1827667  52.3110812  51.2730279
  44.7447097  51.5946671  50.8135916  45.9238107  52.5386927  50.7115370
  41.9728833  47.0007749  57.7942375  41.1596698  47.3001919  58.2007567
  42.4687827  46.6063438  58.5116857  53.3000781  50.5868009  57.3306598
  53.1618680  50.7769605  56.4027787  52.9437000  51.3487392  57.7874649
  41.4642908  44.5726104  63.4103610  42.1042287  44.4314864  62.7126573
  40.6320438  44.2860618  63.0342212  42.2403211  53.8728535  59.5238602
  43.0343810  53.3778855  59.3221177  41.5294904  53.3446398  59.1606308
  38.5485975  48.0171617  55.5998355  37.6183563  47.9556072  55.8168317
  38.6443447  47.4947569  54.8034996  38.4671524  44.5426429  58.1876596
  38.7278341  45.4571763  58.0785757  39.2888696  44.0750872  58.3373209
  39.9396449  45.9564187  65.3575421  40.6119503  45.7481549  64.7088070
  39.1126236  45.7586273  64.9180653  45.4122639  59.5466653  54.5461976
  45.5874395  59.0754697  55.3607598  44.7255427  60.1732420  54.7743236
  49.3038894  51.1695194  50.8662337  48.6868065  50.4442022  50.7695389
  48.8355383  51.9304554  50.5229411  41.0937440  45.3880618  49.9883641
  40.2166906  45.2669419  49.6245888  41.5695193  44.5966696  49.7362530
  32.6139580  50.1757778  60.0825148  33.3010620  49.8619508  59.4946163
  32.4587709  51.0799143  59.8092399  37.4174302  45.0647974  64.5110172
  37.3332491  44.4573644  63.7760582  36.5957009  45.5556993  64.5119668
  44.2801366  57.7406909  57.2346161  43.4968888  58.2828589  57.3284386
  44.9794111  58.2580888  57.6340403  47.5898016  43.5501538  59.8780367
  48.0866716  42.7971500  59.5581437  46.8184998  43.5865855  59.3123576
  48.6727797  52.3073225  57.4518790  47.7384076  52.4274688  57.2823495
  48.8504465  51.4045692  57.1878800  44.1732985  45.6918921  59.6052051
  43.8030773  45.1389961  60.2932957  44.6692077  45.0877054  59.0527051
  52.0600348  48.1490545  57.9868824  52.5260801  48.9818536  57.9129127
  52.5107849  47.6835526  58.6914083  50.1276579  54.4934366  54.9854976
  50.4036423  54.3790960  55.8948850  49.2581078  54.0951851  54.9467149
  50.0317011  40.5171132  62.0259726  49.1180091  40.7475358  62.1941933
  50.4610113  40.6009576  62.8773758  47.0972809  57.6688902  55.8902838
  47.6260575  57.1581356  55.2773001  47.3601029  57.3531432  56.7548372
  40.4528557  58.7204018  58.6500614  39.7838932  59.2050146  58.1664654
  40.3141427  58.9673239  59.5643993  32.1907556  48.2558371  62.3542615
  32.2291656  47.7221962  63.1479733  31.6847849  47.7293577  61.7353592
  39.5698319  43.1022912  65.8505157  39.6339645  43.9637743  65.4382555
  39.5065439  42.4896913  65.1177516  35.8216134  46.9822473  55.4296547
  36.1169575  46.0733152  55.3763600  34.9204170  46.9610213  55.1077549
  39.3510381  45.0578470  61.4124095  38.6296967  45.6714438  61.2731568
  40.1403637  45.5936235  61.3340741  37.5503976  44.6636571  55.5535872
  37.2216682  43.7833950  55.3710978  37.9043346  44.6084240  56.4412261
  40.6645799  44.9509541  55.9211349  41.0041871  45.4795462  55.1989958
  41.1117919  45.2889947  56.6969916  43.3589240  43.3346592  65.3714417
  43.0186060  42.5354405  65.7735097  42.6528246  43.6348302  64.7991251
  44.0105711  40.4195904  63.8241740  44.8331781  39.9456382  63.7020631
  44.2543775  41.1986388  64.3240427  42.6513946  43.4484162  54.1204642
  43.3722308  43.8265415  53.6168359  42.0279250  44.1673039  54.2239620
  46.7945069  44.1529311  55.0562974  47.0108683  45.0353949  54.7551803
  46.3139136  43.7615525  54.3268616  41.5344290  47.1115025  61.6333719
  41.3888871  47.4255328  62.5258001  41.0569494  47.7299925  61.0804618
  43.3940673  44.1017573  61.6814609  43.3802242  43.2058666  61.3446907
  44.1113101  44.1088236  62.3152895  45.2466804  44.5354913  63.7267736
  44.9884582  45.4571984  63.7252067  44.7151844  44.1385347  64.4168200
  36.0089952  49.6520369  64.5721380  35.4643420  50.4280177  64.7041655
  36.8869302  49.9991174  64.4140502  42.7977569  42.9831953  56.9502179
  42.9193480  42.0548599  57.1493066  42.5079611  42.9970639  56.0380494
  45.6668759  40.6686863  60.0868899  45.6890456  40.7326196  59.1320878
  46.0836818  39.8291372  60.2809405  56.0452384  50.4042123  58.1248121
  56.4883530  49.6549448  57.7267244  55.1678894  50.3952259  57.7421853
  51.1788165  56.9572464  53.6054720  51.8739070  57.5779157  53.8242034
  51.5211315  56.1067816  53.8807098  53.0779588  54.4072170  55.1342051
  53.6030912  54.7459443  54.4091371  52.9901941  53.4719185  54.9505185
  37.2412588  56.6655694  59.4961932  38.0670608  56.3659466  59.1160575
  36.8906640  55.8963316  59.9451720  35.4421193  54.5842021  60.4550865
  34.6053101  54.1564195  60.2734867  35.4144838  54.7774464  61.3921657
  41.7707628  54.5686086  55.0418066  41.9195748  55.2521550  54.3884739
  42.5774071  54.5491176  55.5567522  39.5260261  50.5951263  56.0479135
  39.2806303  49.6913593  56.2459345  39.6956175  50.5968414  55.1058613
  47.2156971  41.4674940  65.4303890  47.7338915  42.2035967  65.1050379
  46.8612104  41.7738933  66.2650650  38.7955908  46.3279621  53.5465296
  38.1025153  46.4023976  52.8905332  38.5507660  45.5639964  54.0686813
  47.4669565  37.8875222  60.9504787  47.7471319  37.2198411  61.5765214
  48.2520172  38.0804318  60.4379451  45.2703033  57.0634216  52.5129813
  44.6977000  57.6824403  52.0600285  45.8435827  57.6133578  53.0469735
  48.4900293  57.3471366  53.6438396  49.4230966  57.2816928  53.8471271
  48.4023506  58.1827633  53.1852928  51.1188310  56.6637237  50.6042343
  51.0401941  56.3297100  51.4978101  51.9397977  57.1559004  50.6033816
  45.6549832  48.3995029  49.8545866  46.6008937  48.2701237  49.9234284
  45.2764077  47.6609691  50.3315294  51.6271716  40.0651035  59.8172758
  51.4296538  39.7566123  60.7016090  52.2371422  40.7912674  59.9470688
  43.8392749  46.3245005  49.7900751  42.9324204  46.0278118  49.8663465
  44.1168730  46.0274823  48.9235037  34.7570689  47.6451369  60.2399797
  34.4373474  46.7916677  59.9474171  34.2104118  47.8599947  60.9957765
  38.5350597  50.3613810  63.9569304  38.7536607  51.2930917  63.9757338
  38.9476371  50.0021784  64.7424108  45.4554815  40.8681895  55.9444992
  44.6455543  40.5228980  56.3200238  46.1439232  40.5589439  56.5332604
  47.3845363  39.9459942  57.5669289  47.9376402  40.3655395  58.2259312
  47.6215449  39.0195690  57.6092245  42.6091534  43.1831940  49.9312730
  43.4710698  43.5086839  50.1908548  42.7941878  42.3963436  49.4185796
  34.6258949  51.2654280  62.2092919  33.9322421  50.8508233  61.6962873
  35.3731940  51.3074817  61.6126338  50.7624170  42.0560467  57.0747953
  50.1822839  42.7145271  56.6926006  50.4960103  41.2337811  56.6635371
  49.2127737  41.4565525  59.2769274  49.7127515  41.5682059  58.4683592
  49.8563344  41.1526577  59.9170082  36.5395692  51.1972534  60.0858934
  36.5166380  51.2960221  59.1340817  36.8496328  52.0437685  60.4076100
  49.5449048  44.2160557  56.1304302  48.6574903  44.5010208  55.9124496
  49.9603037  44.0554321  55.2831578  52.8963584  44.2407078  59.8458641
  53.6723974  44.7303531  60.1183258  52.1711718  44.6665132  60.3030510
  55.3336143  44.9534697  60.9032581  55.9280634  44.7130433  60.1925890
  55.4062727  44.2341828  61.5306118  48.6892262  53.9805232  50.2252321
  49.3928112  54.1855234  50.8409977  47.9654910  54.5481994  50.4901405
  49.5190072  49.7315093  56.3454592  49.4625273  50.1883645  55.5062224
  50.0718414  48.9705778  56.1677434  53.3294878  45.5204825  57.1704711
  53.0731812  45.1201461  58.0012919  52.7047746  46.2348619  57.0454850
  50.5978959  54.4187761  52.2750782  51.4324563  53.9868960  52.0928256
  50.4363302  54.2469775  53.2027676  50.2524851  50.9219874  53.6407121
  50.1973655  50.7564146  52.6995565  49.6270907  51.6295907  53.7969311
  35.0417366  46.1587939  67.4668543  35.6876230  45.6486893  67.9555768
  34.8334517  46.8956620  68.0411968  43.5620977  40.4227983  53.2192439
  43.5499647  41.3669823  53.3760710  44.4544399  40.2398129  52.9251900
  47.3773096  37.0170760  57.4738376  46.6105492  36.4629247  57.6195058
  47.7883801  37.0892629  58.3352528  52.0592814  60.8725308  52.7885734
  51.2230127  61.2099995  53.1095009  51.9197584  60.7374288  51.8512871
  55.1457100  65.9981391  49.4118210  54.2384162  65.7670645  49.6109359
  55.6428132  65.2019011  49.5992192  51.9331195  60.7172536  49.9883641
  51.0560661  60.5961337  49.6245888  52.4088948  59.9258614  49.7362530
  53.4907700  58.7776080  54.1204642  54.2116063  59.1557333  53.6168359
  52.8673004  59.4964957  54.2239620  49.6349663  61.6571539  53.5465296
  48.9418908  61.7315894  52.8905332  49.3901415  60.8931882  54.0686813
  56.4943586  63.7286947  49.8545866  57.4402691  63.5993155  49.9234284
  56.1157831  62.9901608  50.3315294  54.6786504  61.6536923  49.7900751
  53.7717959  61.3570036  49.8663465  54.9562485  61.3566741  48.9235037
  53.4485288  58.5123858  49.9312730  54.3104452  58.8378756  50.1908548
  53.6335632  57.7255354  49.4185796  54.4014731  55.7519901  53.2192439
  54.3893401  56.6961741  53.3760710  55.2938153  55.5690047  52.9251900
  26.7081972  -4.0456218  49.0951265  27.3460382  -4.1649471  48.3914605
  26.5902815  -3.0975374  49.1539217  23.5171678  -4.0928790  49.0312790
  23.1790190  -4.2087725  48.1433325  24.3861446  -4.4937625  49.0113796
  16.9222926  -0.7442122  47.8593901  17.7144218  -1.0851297  47.4440200
  17.1619576  -0.6347147  48.7796054  24.9558053   1.4277654  40.3324145
  24.3046032   2.0131734  39.9458159  25.7502415   1.9583849  40.3919183
  18.8813680  -1.4833209  40.7311280  19.6544556  -2.0304222  40.5924156
  19.2339079  -0.6188959  40.9425741  26.4333318  -0.8831914  40.8693130
  25.7979151  -0.8097287  41.5814034  26.1030724  -0.2938315  40.1912209
  23.2807787  -3.9602290  44.2700794  22.9165994  -4.4871669  44.9813715
  24.1374903  -4.3503821  44.0967279  25.6788607  -0.4695411  50.9327973
  25.3789331   0.4329628  50.8243780  25.3339667  -0.7363228  51.7849126
  20.6609387   6.2948909  43.8998941  20.5833417   7.2456734  43.9787421
  20.0571031   5.9494782  44.5573867  27.2057144  -1.0207441  48.4702725
  26.5766006  -0.8561727  47.7678793  26.8182806  -0.6065831  49.2413689
  31.0846375  -0.0853003  45.8247089  30.3997414   0.2945898  45.2744122
  31.1690225   0.5242324  46.5579036  22.7585105  -1.2833033  45.7352810
  23.2223451  -1.0045330  44.9457432  22.4941904  -2.1849588  45.5525901
  29.4543135   0.4378912  50.5964789  30.2760579   0.0359099  50.3147471
  29.4505538   0.3347146  51.5480905  22.9347756   1.6531062  42.6204480
  22.7993431   2.4982598  43.0489328  23.4757569   1.8550340  41.8570414
  18.1972038   2.2872257  45.2755159  18.3738667   3.2090221  45.0876142
  18.9928872   1.9730676  45.7049538  19.3203354   3.8050430  51.2765501
  19.8710779   3.6767494  50.5042495  18.4814830   4.1045319  50.9260394
  31.2224777  -2.0797410  41.5928982  30.4454219  -2.4186251  41.1484144
  31.9016258  -2.0744787  40.9183947  24.4823237  -0.8012449  43.1328544
  23.9544599  -1.5359690  42.8201781  23.9810740  -0.0237773  42.8868512
  29.4616083  -2.6063429  48.2495590  28.8039758  -1.9164167  48.3375719
  30.2656483  -2.2166997  48.5929577  22.6275838  -2.9832239  36.1363517
  21.7202899  -3.2142986  36.3354666  23.1246870  -3.7794620  36.3237499
  25.5343917   5.7265268  39.0560203  24.8605615   6.0296965  39.6645161
  25.9209738   6.5294348  38.7065660  23.8064071  -2.8819644  40.6587507
  22.8975290  -3.1660611  40.7559977  23.8359155  -2.4620566  39.7990814
  29.0383338   0.7286945  44.4278675  28.5845666  -0.1122145  44.4843865
  28.4077305   1.3648344  44.7653455  27.4816278   2.5663442  45.3628493
  27.7739252   3.1268499  44.6440858  27.9914898   2.8592003  46.1181652
  23.5040159  -1.3410901  37.9975586  23.0659589  -2.0575042  37.5381223
  24.2450600  -1.1134786  37.4360677  22.4449903   3.3443793  46.4521946
  22.4026082   3.5704639  45.5230478  23.3612602   3.1107168  46.6007747
  31.6482653  -0.9977176  49.0663176  32.0819160  -1.0901887  49.9146230
  32.3614234  -1.0219676  48.4283192  20.5615704   0.2206822  46.2483909
  21.3556302  -0.2742858  46.0466484  19.8507396  -0.3075315  45.8851614
  25.3810548   2.6024918  50.5996276  25.4347570   3.1715854  51.3673992
  24.5125330   2.7726803  50.2350313  32.5098203  -0.9553476  51.5996061
  32.7034093  -0.0507665  51.8455336  32.4098821  -1.4146057  52.4334646
  23.1386980   0.7935844  49.9281746  22.9998065   0.4254628  50.8007684
  22.3501576   1.3083484  49.7565704  23.7335132   5.8944941  41.2707282
  23.9086887   5.4232984  42.0852905  23.0467920   6.5210707  41.4988543
  24.6892195   0.1717447  47.3170584  24.3542027   0.1318217  48.2128234
  24.1896141  -0.4937837  46.8440994  27.6251386  -2.4826519  37.5907643
  27.0080557  -3.2079691  37.4940696  27.1567875  -1.7217159  37.2474718
  29.2805518   2.2272389  55.2513424  29.2218064   1.5431610  54.5844007
  29.6825037   2.9691379  54.7994050  18.2996217   9.0434303  48.0447143
  18.5392815   9.6752827  48.7226161  17.4565413   8.6922343  48.3312502
  29.2822925   0.1911973  53.4827403  28.3949704  -0.1462105  53.6053802
  29.8521476  -0.5404995  53.7196169  22.8124079   4.8513426  50.4488647
  22.7394250   5.6568397  50.9607951  22.3701472   5.0505392  49.6236668
  22.6013858   4.0885196  43.9591468  21.8181380   4.6306876  44.0529693
  23.3006604   4.6059175  44.3585709  25.2722762   4.7500260  52.6046805
  25.9850735   5.3847725  52.5322707  24.7812791   4.8464126  51.7886807
  26.9940289  -1.3448488  44.1764097  26.0596568  -1.2247025  44.0068801
  27.1716958  -2.2476021  43.9124107  28.4489072   0.8412653  41.7100283
  28.7248916   0.7269248  42.6194157  27.5793570   0.4430138  41.6712456
  25.0843136   5.0899004  45.3533097  25.2665530   4.2720660  45.8160849
  25.9076122   5.3066696  44.9157987  25.4185301   4.0167189  42.6148145
  25.9473068   3.5059644  42.0018307  25.6813521   3.7009719  43.4793678
  18.7741049   5.0682306  45.3745921  18.1051424   5.5528433  44.8909961
  18.6353919   5.3151526  46.2889300  22.9146318   7.1026049  51.9728579
  23.4664626   7.2657671  52.7377665  23.2552511   7.6930487  51.3008604
  26.0514705   5.0508025  48.9592262  25.9265844   4.2497765  48.4503207
  26.7093796   5.5454218  48.4706232  28.1149613   2.8517045  50.5871812
  27.1679949   2.7322396  50.5150138  28.4632386   1.9639543  50.6698073
  25.1196047   2.6469761  46.7876164  24.9721009   1.7186468  46.9683734
  25.9449540   2.6689852  46.3033239  28.7230169   3.4698320  47.8741037
  29.6476716   3.2641181  47.7365488  28.5545472   3.2214721  48.7830378
  28.5125485   3.9883987  43.2303128  28.6862362   3.4230410  42.4776981
  29.0054376   4.7884882  43.0482618  29.5000657   3.3050752  40.3300026
  30.1951562   3.9257444  40.5487341  29.8423807   2.4546103  40.6052404
  31.3992080   0.7550457  41.8587357  31.9243404   1.0937730  41.1336677
  31.3114433  -0.1802528  41.6750492  23.0832741   6.8222440  46.2182610
  22.6437731   6.3298819  46.9115467  23.8340858   6.2795408  45.9774686
  15.5625080   3.0133981  46.2207238  16.3883100   2.7137753  45.8405882
  15.2119132   2.2441604  46.6697027  20.5306613   2.3660450  48.2904912
  19.9086623   1.7031155  47.9907140  21.2011480   2.3921581  47.6078560
  20.0920120   0.9164373  41.7663373  20.2408241   1.5999837  41.1130045
  20.8986564   0.8969463  42.2812828  32.7102058   0.6572769  54.7213305
  32.4186867   1.0202749  55.5576766  32.0974190  -0.0560223  54.5426637
  23.5915526   3.4112503  39.2375120  23.0189493   4.0302690  38.7845592
  24.1648319   3.9611865  39.7715042  26.8112785   3.6949653  40.3683702
  27.7443459   3.6295215  40.5716578  26.7235998   4.5305920  39.9098235
  29.4400802   3.0115524  37.3287650  29.3614434   2.6775387  38.2223408
  30.2610469   3.5037292  37.3279122  15.8745791   5.1446596  47.9421053
  15.7400259   4.3846997  47.3759051  15.4577853   5.8687496  47.4749842
  27.0104754   0.3283519  36.9497628  27.7140604   0.5333522  37.5655284
  26.2867403   0.8960281  37.2146712  19.0314917   6.0415913  48.1539496
  18.9147301   6.9861345  48.0518186  18.2107363   5.7389474  48.5425295
  28.9191451   0.7666048  38.9996088  29.7537055   0.3347247  38.8173563
  28.7575794   0.5948062  39.9272983  28.5737344  -2.7301838  40.3652428
  28.5186147  -2.8957567  39.4240872  27.9483399  -2.0225805  40.5214617
  20.0569431   6.6944175  51.3695424  20.9596678   6.7267785  51.6861919
  19.8306801   5.7644626  51.3841760  21.8123033   5.4475161  48.0305503
  20.8618664   5.4477023  47.9169875  22.1155519   4.7007896  47.5141537
  37.5475726  11.2835700  49.0951265  38.1854136  11.1642447  48.3914605
  37.4296569  12.2316543  49.1539217  34.3565433  11.2363128  49.0312790
  34.0183944  11.1204192  48.1433325  35.2255201  10.8354293  49.0113796
  30.2152248  13.0898604  45.0209681  29.6517114  12.9988541  44.2525968
  30.1004643  12.2698508  45.5012173  34.8385216  12.3897979  54.9898995
  34.8273856  11.9950778  54.1179499  35.0005855  11.6564052  55.5832767
  27.7616680  14.5849796  47.8593901  28.5537972  14.2440620  47.4440200
  28.0013330  14.6944771  48.7796054  35.7951807  16.7569572  40.3324145
  35.1439787  17.3423652  39.9458159  36.5896170  17.2875767  40.3919183
  29.7207434  13.8458709  40.7311280  30.4938310  13.2987696  40.5924156
  30.0732833  14.7102958  40.9425741  31.5592477  15.1735091  53.9378179
  31.2682343  16.0780722  53.8224845  32.1949461  15.2151619  54.6522249
  32.4848684  12.5511940  50.5279539  33.0812256  12.3267962  49.8136502
  32.5423655  11.8096685  51.1304987  32.0573712  10.0051375  38.3629730
  32.3099233   9.4832896  37.6013193  31.1198271   9.8417520  38.4656413
  37.1016995   9.0087153  46.1704473  37.8880084   8.5906577  45.8194890
  37.3655699   9.9133246  46.3386121  37.2727072  14.4460004  40.8693130
  36.6372905  14.5194630  41.5814034  36.9424479  15.0353603  40.1912209
  42.5025422   8.9462387  47.0737452  43.2350594   8.3761603  47.3075281
  41.7464778   8.5583987  47.5143957  31.7770001  11.9079481  40.5654105
  31.6606259  11.2324384  41.2335189  31.8872261  11.4211855  39.7486258
  34.1201542  11.3689628  44.2700794  33.7559749  10.8420249  44.9813715
  34.9768658  10.9788097  44.0967279  40.0250842   2.6583961  51.5332060
  39.6934167   3.5279372  51.3093275  39.4296456   2.3420245  52.2126090
  33.7607029   6.3979528  39.2662142  33.9281431   7.2659764  39.6332614
  33.5704198   6.5606809  38.3423432  36.5182362  14.8596507  50.9327973
  36.2183085  15.7621545  50.8243780  36.1733421  14.5928690  51.7849126
  29.9694843  11.3110304  46.9664677  29.0445340  11.1786518  47.1742369
  30.2179257  12.0904523  47.4634620  39.9179506   7.3779047  48.6125410
  39.0096383   7.3094455  48.3184171  39.8667101   7.8550992  49.4407236
  33.7396250   8.8537185  40.2508809  33.6195875   9.2994236  41.0894290
  33.0448838   9.2022503  39.6922347  27.3303654  10.9543577  47.8008466
  27.4596036  11.2078056  48.7147878  26.6501106  11.5471285  47.4813121
  31.5003142  21.6240827  43.8998941  31.4227171  22.5748652  43.9787421
  30.8964785  21.2786700  44.5573867  33.9920371   8.7968692  56.5560307
  33.2153706   9.3562613  56.5463172  34.6310935   9.2825475  57.0775178
  41.7841152   5.5795485  50.3903284  41.1415532   5.8728018  49.7443079
  41.2796081   5.4648406  51.1956481  39.4381316   9.3258658  41.0789143
  40.3499172   9.5586045  40.9036841  38.9290963   9.9095703  40.5164222
  32.2466744  11.6054146  56.1178274  32.9881428  12.1439190  55.8413098
  31.5403729  12.2320435  56.2749826  37.7222083  13.7483286  54.7150436
  38.1305439  13.3065697  53.9705068  36.9999345  13.1735914  54.9684629
  34.0753153   8.6855893  52.0883993  34.9214349   9.1095307  52.2318642
  34.0151791   8.0289517  52.7822556  38.0450898  14.3084477  48.4702725
  37.4159761  14.4730191  47.7678793  37.6576560  14.7226086  49.2413689
  41.9240130  15.2438915  45.8247089  41.2391168  15.6237816  45.2744122
  42.0083979  15.8534241  46.5579036  37.2252599   6.3460261  53.7465167
  36.9813531   7.1002322  53.2099442  37.5012529   6.7245609  54.5812414
  39.1791062  12.8898874  52.4242432  39.3907957  13.5330634  51.7476813
  39.1320810  12.0561190  51.9564362  36.7817291   5.5016694  49.3279004
  35.9201770   5.7997948  49.6195742  36.8079725   5.7187093  48.3960037
  33.5978860  14.0458885  45.7352810  34.0617205  14.3246588  44.9457432
  33.3335658  13.1442330  45.5525901  30.4902941  13.5930367  48.6732573
  31.0604298  14.0217635  48.0350058  31.0811053  13.3112951  49.3716759
  32.5347746  10.1682037  42.5442375  33.2371789  10.6203081  43.0116301
  32.2028375   9.5265856  43.1722268  30.9828108   8.7593794  56.9193584
  30.3526768   9.4410075  57.1528981  30.8764195   8.6476876  55.9746723
  26.2773080   8.4265590  47.8459509  25.4872134   8.6823119  47.3699619
  26.7684327   9.2413928  47.9511549  40.2936890  15.7670829  50.5964789
  41.1154333  15.3651016  50.3147471  40.2899292  15.6639063  51.5480905
  28.2287825   8.7910169  44.8042985  27.4318989   8.9028864  45.3226481
  28.0013418   9.1296821  43.9383876  34.0593493  15.3154872  52.7525500
  34.1237925  15.7775280  53.5883672  33.3504417  14.6852237  52.8807810
  24.5610783   8.6796080  50.2774499  24.8118821   9.5643090  50.5432075
  25.0970331   8.5000682  49.5049591  48.3842883  12.1109578  46.9449761
  47.6306591  11.5416976  46.7893765  48.5190424  12.0772242  47.8920396
  33.7741511  16.9822980  42.6204480  33.6387185  17.8274516  43.0489328
  34.3151323  17.1842258  41.8570414  27.2270908  14.4998418  43.1932405
  27.7395429  15.2941668  43.3437970  27.8793621  13.8024708  43.1266007
  29.0365793  17.6164174  45.2755159  29.2132421  18.5382139  45.0876142
  29.8322626  17.3022593  45.7049538  33.1776811   4.4772439  56.8739092
  33.9186525   5.0779592  56.7943555  33.4094734   3.7350077  56.3157135
  28.3218149   9.6628806  55.1517322  28.2071664   8.7614063  55.4524421
  27.4662667   9.9092503  54.8002138  35.4009987  17.6046546  56.7504822
  34.9573841  16.8182925  56.4325727  36.0627201  17.7925697  56.0848713
  30.1597108  19.1342348  51.2765501  30.7104533  19.0059411  50.5042495
  29.3208584  19.4337237  50.9260394  37.4991225  17.8849346  54.7786224
  37.4809700  18.7058227  54.2866493  38.4211145  17.7603422  55.0036365
  33.9564279  15.3993476  55.6209732  34.4892616  14.6381764  55.3909040
  33.4278360  15.1067128  56.3633886  37.1233974   0.5053542  51.1503374
  36.7798244   1.3955184  51.0742484  37.4912937   0.3155199  50.2872959
  25.1919825  12.8287072  43.9691976  26.0295047  13.2384081  43.7525684
  25.3698093  11.8886514  43.9392170  37.0884257  10.4962153  39.6575809
  36.5730880  11.2666758  39.8964196  36.8161565   9.8227289  40.2808870
  34.6731368   5.3411854  44.7161047  33.8172964   4.9518704  44.5366686
  35.0858320   5.4203815  43.8560833  36.2030515   2.8758197  49.1152607
  35.6995310   2.8388332  48.3020412  36.4961121   3.7850940  49.1749264
  32.4473400   2.9596927  48.1218789  33.3126397   2.7639735  47.7624678
  32.5150909   2.7307278  49.0488145  42.0618531  13.2494508  41.5928982
  41.2847974  12.9105667  41.1484144  42.7410012  13.2547131  40.9183947
  36.8770560   8.3689245  41.4835590  36.5720696   8.6835394  42.3345733
  37.8301002   8.4470665  41.5262923  35.3216992  14.5279468  43.1328544
  34.7938354  13.7932228  42.8201781  34.8204495  15.3054145  42.8868512
  40.3009838  12.7228489  48.2495590  39.6433512  13.4127750  48.3375719
  41.1050237  13.1124921  48.5929577  30.0535720   5.1899135  45.4935156
  30.6279471   4.9674316  44.7608348  30.6406702   5.2587829  46.2463757
  39.1115297  11.0772862  46.2999532  39.6247179  11.7102853  46.8021242
  39.7616521  10.4774057  45.9342892  30.3805307   7.2203596  39.5131041
  29.5442619   7.5578282  39.8340316  30.2410076   7.0852575  38.5758178
  32.3558387   2.0640384  44.2210225  31.7022800   1.7489401  43.5966840
  32.3138861   1.4416124  44.9470048  33.4669592  12.3459679  36.1363517
  32.5596654  12.1148932  36.3354666  33.9640624  11.5497298  36.3237499
  35.5896128   8.5522317  48.5457873  34.6718689   8.7737264  48.3879561
  36.0056271   8.6268628  47.6869580  36.3731175   9.9513733  43.6760553
  37.1202994  10.4635130  43.3667675  36.6422765   9.6297785  44.5364946
  34.6457826  12.4472273  40.6587507  33.7369045  12.1631306  40.7559977
  34.6752909  12.8671352  39.7990814  39.8777093  16.0578863  44.4278675
  39.4239420  15.2169773  44.4843865  39.2471060  16.6940261  44.7653455
  38.8210013   6.9870849  45.6579342  38.0832769   6.4748235  45.9889585
  39.0736786   6.5471231  44.8462619  38.3210032  17.8955360  45.3628493
  38.6133007  18.4560417  44.6440858  38.8308653  18.1883921  46.1181652
  25.2145996  10.1677788  44.6402709  25.0170396   9.5747148  43.9153776
  24.6592660   9.8629998  45.3578648  33.1942720  10.0600894  46.7597302
  33.2491329   9.1074730  46.6839779  32.3833922  10.2160333  47.2438601
  34.3433913  13.9881017  37.9975586  33.9053343  13.2716876  37.5381223
  35.0844354  14.2157132  37.4360677  31.1335080   8.6777954  44.5187681
  30.3202945   8.9772124  44.9252873  31.6294074   8.2833643  45.2362164
  33.2843657  18.6735711  46.4521946  33.2419836  18.8996557  45.5230478
  34.2006356  18.4399085  46.6007747  36.7309291   9.1419778  53.3502575
  37.0858679   9.3691251  54.2097041  37.3781422   9.4738155  52.7279831
  42.4607028  12.2638214  44.0551904  42.3224927  12.4539810  43.1273093
  42.1043247  13.0257597  44.5119955  30.6249154   6.2496309  50.1348916
  31.2648534   6.1085068  49.4371880  29.7926685   5.9630823  49.7587518
  42.4876408  14.3314741  49.0663176  42.9212914  14.2390030  49.9146230
  43.2007988  14.3072242  48.4283192  31.4009458  15.5498740  46.2483909
  32.1950057  15.0549060  46.0466484  30.6901151  15.0216603  45.8851614
  36.2204303  17.9316835  50.5996276  36.2741325  18.5007772  51.3673992
  35.3519084  18.1018720  50.2350313  27.7092222   9.6941822  42.3243661
  26.7789810   9.6326277  42.5413624  27.8049694   9.1717774  41.5280303
  27.6277771   6.2196634  44.9121903  27.8884588   7.1341968  44.8031064
  28.4494943   5.7521077  45.0618516  29.1002696   7.6334392  52.0820728
  29.7725749   7.4251754  51.4333377  28.2732483   7.4356478  51.6425960
  43.3491957  14.3738442  51.5996061  43.5427847  15.2784252  51.8455336
  43.2492575  13.9145861  52.4334646  35.0028268   4.2596332  54.0986388
  34.3556183   4.9586282  54.0050865  35.7729283   4.6932476  54.4662637
  38.4107066  14.5245185  57.1736942  38.2592572  14.2955736  56.2567025
  38.4011745  15.4815786  57.1868287  35.1792402  12.0977097  52.1583208
  36.1084462  12.2488257  51.9852176  34.7583432  12.1861118  51.3031855
  33.9780734  16.1227762  49.9281746  33.8391820  15.7546546  50.8007684
  33.1895330  16.6375401  49.7565704  34.5728886  21.2236858  41.2707282
  34.7480642  20.7524901  42.0852905  33.8861674  21.8502624  41.4988543
  35.5285949  15.5009364  47.3170584  35.1935782  15.4610134  48.2128234
  35.0289895  14.8354080  46.8440994  29.5030193  10.9076994  52.8423165
  29.3649991  10.1757233  53.4434704  30.4135117  10.8185895  52.5607353
  38.4645141  12.8465399  37.5907643  37.8474312  12.1212227  37.4940696
  37.9961629  13.6074759  37.2474718  32.1312494  10.6196954  52.3306844
  32.8412112   9.9790146  52.2893463  32.0881802  10.8709849  53.2533025
  40.1199273  17.5564307  55.2513424  40.0611819  16.8723527  54.5844007
  40.5218791  18.2983297  54.7994050  30.8441428   7.6062172  54.1502484
  30.3078785   7.1552910  54.8024080  30.2558136   7.7408081  53.4072948
  29.1389971  24.3726221  48.0447143  29.3786570  25.0044745  48.7226161
  28.2959168  24.0214261  48.3312502  30.2543687   7.0650823  36.7128948
  29.3773153   6.9439624  36.3491194  30.7301440   6.2736901  36.4607836
  40.1216680  15.5203891  53.4827403  39.2343459  15.1829813  53.6053802
  40.6915231  14.7886922  53.7196169  21.7745827  11.8527983  46.8070455
  22.4616867  11.5389713  46.2191470  21.6193956  12.7569347  46.5337706
  26.5780549   6.7418179  51.2355478  26.4938738   6.1343849  50.5005888
  25.7563256   7.2327198  51.2364975  33.6517833  20.1805343  50.4488647
  33.5788005  20.9860315  50.9607951  33.2095226  20.3797309  49.6236668
  33.4407613  19.4177113  43.9591468  32.6575135  19.9598794  44.0529693
  34.1400358  19.9351093  44.3585709  36.7504263   5.2271743  46.6025673
  37.2472963   4.4741705  46.2826744  35.9791245   5.2636060  46.0368883
  44.6034020  10.9312108  48.2443965  44.5923897  11.8136824  47.8737898
  43.7351400  10.5783659  48.0498502  36.1116517  20.0792177  52.6046805
  36.8244489  20.7139642  52.5322707  35.6206545  20.1756043  51.7886807
  37.8334044  13.9843430  44.1764097  36.8990322  14.1044893  44.0068801
  38.0110712  13.0815897  43.9124107  33.3339232   7.3689126  46.3297358
  32.9637019   6.8160166  47.0178264  33.8298324   6.7647259  45.7772358
  41.2206595   9.8260749  44.7114131  41.6867047  10.6588741  44.6374434
  41.6714096   9.3605731  45.4159389  31.1628430  17.8286621  53.4252376
  31.8637890  18.4623104  53.5781770  30.6923545  18.1701352  52.6648015
  39.2882826  16.1704571  41.7100283  39.5642670  16.0561165  42.6194157
  38.4187325  15.7722056  41.6712456  39.1923258   2.1941336  48.7505032
  38.2786338   2.4245563  48.9187239  39.6216359   2.2779780  49.6019065
  38.9629716  10.3831228  51.2504926  38.3101167  10.6307136  50.5957379
  39.3410096   9.5695367  50.9167404  35.9236890  20.4190922  45.3533097
  36.1059285  19.6012577  45.8160849  36.7469876  20.6358614  44.9157987
  36.2579056  19.3459107  42.6148145  36.7866822  18.8351561  42.0018307
  36.5207275  19.0301637  43.4793678  35.0117289  11.1251039  57.7370963
  34.3357926  11.0245169  58.4073339  35.8344923  10.9690253  58.2006961
  26.7596148  17.3622976  50.3583479  27.3449585  16.6166664  50.4911383
  26.5620987  17.6726933  51.2420143  29.6134804  20.3974223  45.3745921
  28.9445179  20.8820351  44.8909961  29.4747673  20.6443444  46.2889300
  21.3513803   9.9328576  49.0787922  21.3897903   9.3992167  49.8725040
  20.8454096   9.4063782  48.4598899  33.7540072  22.4317967  51.9728579
  34.3058380  22.5949588  52.7377665  34.0946266  23.0222405  51.3008604
  28.7304565   4.7793117  52.5750464  28.7945892   5.6407948  52.1627862
  28.6671686   4.1667118  51.8422823  28.2056838   6.8516249  56.2223498
  28.8328877   6.4693327  56.8361023  27.3484757   6.6330451  56.5879191
  38.6050947  17.2579224  57.8277234  39.1490851  17.8709183  57.3332189
  38.0237791  17.8158803  58.3444247  24.9822381   8.6592678  42.1541853
  25.2775822   7.7503357  42.1008907  24.0810416   8.6380418  41.8322856
  36.8908459  20.3799942  48.9592262  36.7659599  19.5789682  48.4503207
  37.5487551  20.8746136  48.4706232  28.5116628   6.7348675  48.1369402
  27.7903213   7.3484643  47.9976875  29.3009883   7.2706440  48.0586048
  38.9543368  18.1808963  50.5871812  38.0073703  18.0614314  50.5150138
  39.3026141  17.2931461  50.6698073  31.3142941   4.0703101  54.4110054
  31.8377343   4.3165398  55.1736363  31.0955275   4.9023136  53.9913191
  26.7110222   6.3406776  42.2781178  26.3822928   5.4604155  42.0956284
  27.0649593   6.2854445  43.1657568  35.9589801  17.9761679  46.7876164
  35.8114764  17.0478386  46.9683734  36.7843295  17.9981769  46.3033239
  29.8252045   6.6279746  42.6456656  30.1648118   7.1565667  41.9235264
  30.2724166   6.9660152  43.4215223  39.5623923  18.7990237  47.8741037
  40.4870470  18.5933099  47.7365488  39.3939226  18.5506639  48.7830378
  32.5195486   5.0116797  52.0959724  32.1792307   4.2124610  52.4980404
  31.8134493   5.3118507  51.5236557  33.1711958   2.0966109  50.5487047
  33.9938027   1.6226587  50.4265937  33.4150022   2.8756593  51.0485733
  31.8120193   5.1254367  40.8449949  32.5328555   5.5035620  40.3413666
  31.1885497   5.8443244  40.9484927  35.9551315   5.8299516  41.7808281
  36.1714930   6.7124154  41.4797109  35.4745383   5.4385730  41.0513923
  30.6950537   8.7885230  48.3579026  30.5495118   9.1025533  49.2503307
  30.2175741   9.4070130  47.8049924  32.5546920   5.7787778  48.4059915
  32.5408489   4.8828871  48.0692213  33.2719348   5.7858441  49.0398201
  34.4073050   6.2125118  50.4513043  34.1490828   7.1342188  50.4497373
  33.8758091   5.8155552  51.1413507  39.3519239  19.3175905  43.2303128
  39.5256117  18.7522327  42.4776981  39.8448130  20.1176800  43.0482618
  25.1696199  11.3290574  51.2966687  24.6249667  12.1050382  51.4286961
  26.0475549  11.6761378  51.1385808  31.9583816   4.6602158  43.6747485
  32.0799727   3.7318804  43.8738373  31.6685858   4.6740844  42.7625801
  34.8275006   2.3457068  46.8114205  34.8496703   2.4096401  45.8566185
  35.2443065   1.5061577  47.0054711  45.2058630  12.0812328  44.8493428
  45.6489776  11.3319653  44.4512551  44.3285141  12.0722464  44.4667160
  25.9562221  10.4560470  54.1896844  25.2143957  10.6043106  54.7761474
  25.6354965  10.7168736  53.3263593  42.2385835  16.0842375  41.8587357
  42.7637159  16.4229648  41.1336677  42.1508187  15.1489390  41.6750492
  33.9005884  19.9976448  53.9877234  34.2093010  19.7525595  54.8599933
  34.6981366  20.2023087  53.4996104  33.9226496  22.1514358  46.2182610
  33.4831486  21.6590737  46.9115467  34.6734613  21.6087326  45.9774686
  26.4018835  18.3425899  46.2207238  27.2276854  18.0429671  45.8405882
  26.0512887  17.5733521  46.6697027  31.3700368  17.6952367  48.2904912
  30.7480377  17.0323072  47.9907140  32.0405235  17.7213499  47.6078560
  24.6027440  16.2612225  47.1796172  23.7659348  15.8334400  46.9980173
  24.5751085  16.4544669  48.1166963  31.4424895   6.1734155  57.8837418
  31.4913051   7.0496278  57.5015188  31.9847409   5.6311548  57.3109061
  41.9279741  16.7175278  57.1638555  41.1375285  16.6999417  56.6243055
  41.6913095  17.2563572  57.9187592  42.0477616  13.5667745  54.4771284
  42.0975621  13.4017752  55.4186806  41.9391539  12.6995004  54.0869164
  30.9313875  16.2456291  41.7663373  31.0801995  16.9291755  41.1130045
  31.7380318  16.2261381  42.2812828  39.3381378   9.5498673  55.7930590
  40.2391241   9.4105138  55.5014588  39.4129353   9.7153128  56.7328768
  33.6724184   6.9265528  54.6383777  32.8027493   7.2199094  54.3666365
  33.9083664   7.5105973  55.3591040  43.5495813  15.9864686  54.7213305
  43.2580621  16.3494667  55.5576766  42.9367944  15.2731695  54.5426637
  44.7491495  13.5517566  47.2415875  45.5838386  13.9907370  47.4053436
  44.8850624  13.0756219  46.4224121  41.7983001  11.1097301  53.1893363
  42.2737123  11.3024947  52.3812215  40.8748566  11.1656487  52.9436747
  28.6866508  12.2721468  42.7724441  28.4412550  11.3683798  42.9704652
  28.8562422  12.2738619  41.8303919  36.3763218   3.1445145  52.1549197
  36.8945161   3.8806171  51.8295686  36.0218350   3.4509138  52.9895956
  27.9562155   8.0049826  40.2710603  27.2631400   8.0794181  39.6150639
  27.7113907   7.2410169  40.7932120  34.4309280  18.7404421  39.2375120
  33.8583247  19.3594608  38.7845592  35.0042074  19.2903783  39.7715042
  40.4984670   7.9863061  51.4221669  41.4502093   8.0861159  51.4433893
  40.3288120   7.1941330  51.9319753  38.5199049   5.0718644  51.6081070
  37.9248982   5.3523657  50.9127558  38.2348746   5.5612545  52.3797811
  42.9772748  11.2069181  50.5363968  42.9449068  10.2685182  50.7223652
  43.5873371  11.2853217  49.8029793  34.8156079  10.0765234  36.5791172
  35.7615183   9.9471442  36.6479591  34.4370324   9.3379896  37.0560601
  43.1267236   7.9980224  50.5822252  42.6106285   7.2138681  50.3952180
  44.0107185   7.6698941  50.7468771  40.7877963   1.7421240  46.5418064
  40.5902784   1.4336328  47.4261396  41.3977669   2.4682879  46.6715994
  48.7949298  12.2685188  49.6770005  49.5252686  12.0070476  50.2377709
  48.1856243  11.5313910  49.7172073  46.8764595  10.4093050  50.2744456
  46.1497758  10.2749015  49.6660948  46.4611882  10.7169879  51.0801174
  34.6994771  14.1282980  58.0391829  35.6197781  14.3061579  58.2331876
  34.6644354  13.1839025  57.8871529  32.9998996   8.0015210  36.5146058
  32.0930451   7.7048323  36.5908771  33.2774977   7.7045028  35.6480344
  23.9176936   9.3221574  46.9645104  23.5979721   8.4686882  46.6719478
  23.3710364   9.5370152  47.7203071  27.6956844  12.0384015  50.6814611
  27.9142854  12.9701122  50.7002644  28.1082618  11.6791989  51.4669414
  34.6161062   2.5452100  42.6690299  33.8061790   2.1999185  43.0445545
  35.3045478   2.2359644  43.2577911  36.5451610   1.6230147  44.2914596
  37.0982648   2.0425600  44.9504619  36.7821696   0.6965895  44.3337552
  31.7697780   4.8602145  36.6558037  32.6316944   5.1857044  36.9153854
  31.9548125   4.0733641  36.1431103  23.7865196  12.9424485  48.9338226
  23.0928668  12.5278438  48.4208180  24.5338187  12.9845022  48.3371645
  39.9230417   3.7330672  43.7993260  39.3429086   4.3915476  43.4171312
  39.6566350   2.9108016  43.3880677  38.3733983   3.1335730  46.0014580
  38.8733762   3.2452264  45.1928899  39.0169591   2.8296782  46.6415389
  32.4315979  11.0414359  58.8882421  31.9483061  11.8414719  59.0946310
  32.5176918  11.0522304  57.9349865  25.7001939  12.8742739  46.8104241
  25.6772627  12.9730426  45.8586124  26.0102575  13.7207890  47.1321407
  28.3589317  14.9318894  50.9250855  29.3132570  14.9002836  50.8580787
  28.1601840  14.4709518  51.7401081  28.9488699  13.5020010  53.4921653
  29.7681588  13.9964089  53.5156490  29.2225506  12.5851978  53.4639220
  38.7055295   5.8930762  42.8549608  37.8181150   6.1780413  42.6369803
  39.1209284   5.7324526  42.0076885  42.0569831   5.9177283  46.5703947
  42.8330221   6.4073736  46.8428564  41.3317965   6.3435337  47.0275817
  44.4942390   6.6304902  47.6277888  45.0886881   6.3900638  46.9171196
  44.5668973   5.9112033  48.2551424  26.7139545  20.4738513  47.9421053
  26.5794013  19.7138914  47.3759051  26.2971608  21.1979413  47.4749842
  37.8498508  15.6575437  36.9497628  38.5534359  15.8625439  37.5655284
  37.1261157  16.2252199  37.2146712  38.6796319  11.4085298  43.0699898
  38.6231520  11.8653850  42.2307531  39.2324661  10.6475983  42.8922741
  42.4901125   7.1975030  43.8950018  42.2338059   6.7971666  44.7258226
  41.8653993   7.9118824  43.7700157  46.8013462   9.9371103  46.4021309
  46.2413020  10.0064293  47.1752871  46.1956966   9.7612088  45.6820805
  29.8708671  21.3707830  48.1539496  29.7541055  22.3153263  48.0518186
  29.0501118  21.0681392  48.5425295  39.7585206  16.0957966  38.9996088
  40.5930810  15.6639165  38.8173563  39.5969549  15.9239980  39.9272983
  39.4131098  12.5990079  40.3652428  39.3579902  12.4334351  39.4240872
  38.7877153  13.3066112  40.5214617  24.2023613   7.8358144  54.1913850
  24.8482477   7.3257098  54.6801075  23.9940764   8.5726825  54.7657275
  36.7277005  14.9038991  59.6905990  37.5968165  15.0779644  59.3292625
  36.2483757  15.7233408  59.5681720  32.7227223   2.0998188  39.9437746
  32.7105893   3.0440028  40.1006017  33.6150645   1.9168334  39.6497207
  30.8963185  22.0236092  51.3695424  31.7990432  22.0559703  51.6861919
  30.6700555  21.0936543  51.3841760  32.6516787  20.7767079  48.0305503
  31.7012418  20.7768940  47.9169875  32.9549274  20.0299813  47.5141537
  48.3869481  26.6127617  49.0951265  49.0247891  26.4934365  48.3914605
  48.2690324  27.5608461  49.1539217  45.6778970  27.7189897  54.9898995
  45.6667611  27.3242695  54.1179499  45.8399610  26.9855970  55.5832767
  42.3986231  30.5027009  53.9378179  42.1076097  31.4072640  53.8224845
  43.0343216  30.5443536  54.6522249  53.3419177  24.2754304  47.0737452
  54.0744348  23.7053521  47.3075281  52.5858532  23.8875905  47.5143957
  50.8644597  17.9875878  51.5332060  50.5327922  18.8571289  51.3093275
  50.2690210  17.6712162  52.2126090  47.3576116  30.1888424  50.9327973
  47.0576839  31.0913463  50.8243780  47.0127176  29.9220608  51.7849126
  50.7573260  22.7070965  48.6125410  49.8490138  22.6386373  48.3184171
  50.7060856  23.1842909  49.4407236  44.8314126  24.1260610  56.5560307
  44.0547460  24.6854530  56.5463172  45.4704689  24.6117393  57.0775178
  52.6234907  20.9087403  50.3903284  51.9809287  21.2019936  49.7443079
  52.1189835  20.7940323  51.1956481  43.0860498  26.9346063  56.1178274
  43.8275183  27.4731107  55.8413098  42.3797484  27.5612352  56.2749826
  48.5615838  29.0775204  54.7150436  48.9699194  28.6357614  53.9705068
  47.8393099  28.5027831  54.9684629  44.9146908  24.0147811  52.0883993
  45.7608103  24.4387224  52.2318642  44.8545546  23.3581435  52.7822556
  52.7633884  30.5730832  45.8247089  52.0784923  30.9529734  45.2744122
  52.8477734  31.1826159  46.5579036  48.0646353  21.6752179  53.7465167
  47.8207285  22.4294240  53.2099442  48.3406284  22.0537527  54.5812414
  50.0184816  28.2190791  52.4242432  50.2301711  28.8622551  51.7476813
  49.9714564  27.3853108  51.9564362  47.6211045  20.8308612  49.3279004
  46.7595524  21.1289866  49.6195742  47.6473480  21.0479011  48.3960037
  41.8221862  24.0885712  56.9193584  41.1920523  24.7701993  57.1528981
  41.7157950  23.9768793  55.9746723  37.1166834  23.7557508  47.8459509
  36.3265888  24.0115036  47.3699619  37.6078082  24.5705846  47.9511549
  51.1330644  31.0962747  50.5964789  51.9548088  30.6942934  50.3147471
  51.1293047  30.9930981  51.5480905  39.0681580  24.1202087  44.8042985
  38.2712743  24.2320781  45.3226481  38.8407172  24.4588739  43.9383876
  44.8987247  30.6446790  52.7525500  44.9631680  31.1067197  53.5883672
  44.1898171  30.0144155  52.8807810  35.4004537  24.0087998  50.2774499
  35.6512576  24.8935008  50.5432075  35.9364086  23.8292600  49.5049591
  59.2236637  27.4401495  46.9449761  58.4700345  26.8708893  46.7893765
  59.3584178  27.4064160  47.8920396  41.1002605  18.3906477  59.2818835
  40.7069550  17.8372676  59.9566480  41.9168745  18.7017056  59.6725353
  44.0170566  19.8064357  56.8739092  44.7580279  20.4071510  56.7943555
  44.2488489  19.0641994  56.3157135  39.1611904  24.9920724  55.1517322
  39.0465419  24.0905981  55.4524421  38.3056422  25.2384421  54.8002138
  46.2403742  32.9338464  56.7504822  45.7967596  32.1474843  56.4325727
  46.9020955  33.1217615  56.0848713  40.9990863  34.4634266  51.2765501
  41.5498288  34.3351329  50.5042495  40.1602339  34.7629155  50.9260394
  48.3384980  33.2141264  54.7786224  48.3203455  34.0350145  54.2866493
  49.2604900  33.0895339  55.0036365  44.7958034  30.7285394  55.6209732
  45.3286371  29.9673682  55.3909040  44.2672115  30.4359045  56.3633886
  47.9627729  15.8345460  51.1503374  47.6191998  16.7247101  51.0742484
  48.3306691  15.6447117  50.2872959  45.5125122  20.6703771  44.7161047
  44.6566719  20.2810622  44.5366686  45.9252074  20.7495732  43.8560833
  47.0424269  18.2050115  49.1152607  46.5389065  18.1680250  48.3020412
  47.3354876  19.1142857  49.1749264  43.2867155  18.2888844  48.1218789
  44.1520152  18.0931653  47.7624678  43.3544664  18.0599196  49.0488145
  52.9012286  28.5786425  41.5928982  52.1241728  28.2397585  41.1484144
  53.5803767  28.5839048  40.9183947  51.1403592  28.0520407  48.2495590
  50.4827267  28.7419668  48.3375719  51.9443992  28.4416838  48.5929577
  40.8929474  20.5191052  45.4935156  41.4673226  20.2966234  44.7608348
  41.4800456  20.5879747  46.2463757  43.1952142  17.3932301  44.2210225
  42.5416554  17.0781318  43.5966840  43.1532616  16.7708042  44.9470048
  46.4289882  23.8814235  48.5457873  45.5112443  24.1029182  48.3879561
  46.8450026  23.9560545  47.6869580  49.6603767  22.3162767  45.6579342
  48.9226524  21.8040153  45.9889585  49.9130541  21.8763148  44.8462619
  49.7615394  15.0939019  46.2521111  50.0674271  14.2336382  45.9647026
  50.4867999  15.6856639  46.0520105  36.0539750  25.4969705  44.6402709
  35.8564150  24.9039066  43.9153776  35.4986414  25.1921915  45.3578648
  41.9728834  24.0069872  44.5187681  41.1596700  24.3064042  44.9252873
  42.4687828  23.6125560  45.2362164  47.5703046  24.4711696  53.3502575
  47.9252433  24.6983169  54.2097041  48.2175177  24.8030073  52.7279831
  53.3000783  27.5930132  44.0551904  53.1618681  27.7831728  43.1273093
  52.9437001  28.3549515  44.5119955  41.4642909  21.5788227  50.1348916
  42.1042288  21.4376986  49.4371880  40.6320439  21.2922740  49.7587518
  53.3270162  29.6606659  49.0663176  53.7606669  29.5681948  49.9146230
  54.0401743  29.6364159  48.4283192  47.0598057  33.2608753  50.5996276
  47.1135079  33.8299689  51.3673992  46.1912839  33.4310638  50.2350313
  38.4671525  21.5488552  44.9121903  38.7278342  22.4633885  44.8031064
  39.2888698  21.0812995  45.0618516  39.9396451  22.9626309  52.0820728
  40.6119504  22.7543671  51.4333377  39.1126237  22.7648395  51.6425960
  54.1885712  29.7030360  51.5996061  54.3821602  30.6076170  51.8455336
  54.0886330  29.2437779  52.4334646  45.8422023  19.5888250  54.0986388
  45.1949938  20.2878200  54.0050865  46.6123038  20.0224394  54.4662637
  49.2500820  29.8537102  57.1736942  49.0986327  29.6247654  56.2567025
  49.2405500  30.8107704  57.1868287  46.0186157  27.4269015  52.1583208
  46.9478217  27.5780175  51.9852176  45.5977187  27.5153036  51.3031855
  44.8174489  31.4519679  49.9281746  44.6785574  31.0838464  50.8007684
  44.0289085  31.9667319  49.7565704  40.3423948  26.2368912  52.8423165
  40.2043746  25.5049151  53.4434704  41.2528871  26.1477812  52.5607353
  42.9706248  25.9488872  52.3306844  43.6805867  25.3082064  52.2893463
  42.9275557  26.2001766  53.2533025  50.9593027  32.8856225  55.2513424
  50.9005573  32.2015445  54.5844007  51.3612546  33.6275215  54.7994050
  41.6835182  22.9354089  54.1502484  41.1472539  22.4844828  54.8024080
  41.0951891  23.0699998  53.4072948  50.9610434  30.8495809  53.4827403
  50.0737213  30.5121731  53.6053802  51.5308985  30.1178840  53.7196169
  32.6139582  27.1819901  46.8070455  33.3010621  26.8681631  46.2191470
  32.4587710  28.0861265  46.5337706  37.4174304  22.0710097  51.2355478
  37.3332492  21.4635767  50.5005888  36.5957010  22.5619115  51.2364975
  44.4911588  35.5097261  50.4488647  44.4181759  36.3152233  50.9607951
  44.0488981  35.7089227  49.6236668  47.5898018  20.5563661  46.6025673
  48.0866717  19.8033623  46.2826744  46.8184999  20.5927977  46.0368883
  55.4427775  26.2604026  48.2443965  55.4317651  27.1428742  47.8737898
  54.5745154  25.9075577  48.0498502  46.9510271  35.4084095  52.6046805
  47.6638244  36.0431560  52.5322707  46.4600300  35.5047961  51.7886807
  44.1732986  22.6981044  46.3297358  43.8030774  22.1452084  47.0178264
  44.6692079  22.0939177  45.7772358  52.0600350  25.1552667  44.7114131
  52.5260802  25.9880659  44.6374434  52.5107850  24.6897649  45.4159389
  42.0022185  33.1578539  53.4252376  42.7031644  33.7915022  53.5781770
  41.5317300  33.4993270  52.6648015  50.0317012  17.5233254  48.7505032
  49.1180092  17.7537481  48.9187239  50.4610114  17.6071698  49.6019065
  49.8023471  25.7123146  51.2504926  49.1494921  25.9599054  50.5957379
  50.1803851  24.8987284  50.9167404  45.8511044  26.4542957  57.7370963
  45.1751681  26.3537086  58.4073339  46.6738678  26.2982171  58.2006961
  37.5989903  32.6914894  50.3583479  38.1843340  31.9458582  50.4911383
  37.4014741  33.0018850  51.2420143  32.1907558  25.2620494  49.0787922
  32.2291657  24.7284085  49.8725040  31.6847850  24.7355699  48.4598899
  44.5933827  37.7609885  51.9728579  45.1452135  37.9241506  52.7377665
  44.9340020  38.3514322  51.3008604  39.5698320  20.1085034  52.5750464
  39.6339646  20.9699865  52.1627862  39.5065440  19.4959036  51.8422823
  39.0450592  22.1808167  56.2223498  39.6722631  21.7985244  56.8361023
  38.1878511  21.9622369  56.5879191  49.4444701  32.5871142  57.8277234
  49.9884605  33.2001100  57.3332189  48.8631546  33.1450720  58.3444247
  47.7302214  35.7091860  48.9592262  47.6053353  34.9081600  48.4503207
  48.3881305  36.2038053  48.4706232  39.3510382  22.0640593  48.1369402
  38.6296968  22.6776560  47.9976875  40.1403638  22.5998357  48.0586048
  49.7937122  33.5100880  50.5871812  48.8467458  33.3906231  50.5150138
  50.1419895  32.6223378  50.6698073  42.1536696  19.3995019  54.4110054
  42.6771098  19.6457316  55.1736363  41.9349029  20.2315054  53.9913191
  37.5503977  21.6698694  42.2781178  37.2216683  20.7896073  42.0956284
  37.9043347  21.6146362  43.1657568  40.6645800  21.9571663  42.6456656
  41.0041872  22.4857585  41.9235264  41.1117920  22.2952070  43.4215223
  50.4017678  34.1282155  47.8741037  51.3264225  33.9225016  47.7365488
  50.2332981  33.8798556  48.7830378  43.3589241  20.3408714  52.0959724
  43.0186061  19.5416527  52.4980404  42.6528247  20.6410425  51.5236557
  44.0105713  17.4258027  50.5487047  44.8331782  16.9518505  50.4265937
  44.2543776  18.2048510  51.0485733  46.7945070  21.1591434  41.7808281
  47.0108684  22.0416072  41.4797109  46.3139137  20.7677647  41.0513923
  43.3940674  21.1079695  48.4059915  43.3802243  20.2120789  48.0692213
  44.1113102  21.1150359  49.0398201  45.2466805  21.5417035  50.4513043
  44.9884583  22.4634106  50.4497373  44.7151845  21.1447470  51.1413507
  36.0089954  26.6582492  51.2966687  35.4643422  27.4342300  51.4286961
  36.8869303  27.0053296  51.1385808  42.7977570  19.9894076  43.6747485
  42.9193481  19.0610722  43.8738373  42.5079613  20.0032762  42.7625801
  45.6668761  17.6748986  46.8114205  45.6890457  17.7388319  45.8566185
  46.0836820  16.8353495  47.0054711  56.0452385  27.4104246  44.8493428
  56.4883531  26.6611571  44.4512551  55.1678895  27.4014382  44.4667160
  36.7955975  25.7852388  54.1896844  36.0537711  25.9335023  54.7761474
  36.4748720  26.0460654  53.3263593  44.7399638  35.3268366  53.9877234
  45.0486764  35.0817513  54.8599933  45.5375120  35.5315005  53.4996104
  42.2818650  21.5026073  57.8837418  42.3306805  22.3788196  57.5015188
  42.8241164  20.9603466  57.3109061  52.7673495  32.0467196  57.1638555
  51.9769039  32.0291335  56.6243055  52.5306850  32.5855490  57.9187592
  52.8871370  28.8959663  54.4771284  52.9369375  28.7309670  55.4186806
  52.7785294  28.0286922  54.0869164  50.1775133  24.8790591  55.7930590
  51.0784996  24.7397055  55.5014588  50.2523107  25.0445045  56.7328768
  44.5117938  22.2557445  54.6383777  43.6421248  22.5491011  54.3666365
  44.7477419  22.8397890  55.3591040  54.3889567  31.3156604  54.7213305
  54.0974376  31.6786585  55.5576766  53.7761699  30.6023612  54.5426637
  55.5885250  28.8809484  47.2415875  56.4232141  29.3199288  47.4053436
  55.7244378  28.4048137  46.4224121  52.6376756  26.4389219  53.1893363
  53.1130877  26.6316865  52.3812215  51.7142321  26.4948405  52.9436747
  47.2156972  18.4737062  52.1549197  47.7338916  19.2098089  51.8295686
  46.8612105  18.7801056  52.9895956  47.4669566  14.8937345  47.6750094
  47.7471320  14.2260534  48.3010520  48.2520173  15.0866440  47.1624758
  51.3378425  23.3154979  51.4221669  52.2895847  23.4153076  51.4433893
  51.1681875  22.5233247  51.9319753  49.3592804  20.4010562  51.6081070
  48.7642736  20.6815575  50.9127558  49.0742501  20.8904463  52.3797811
  53.8166502  26.5361098  50.5363968  53.7842822  25.5977099  50.7223652
  54.4267126  26.6145135  49.8029793  53.9660991  23.3272142  50.5822252
  53.4500039  22.5430599  50.3952180  54.8500939  22.9990859  50.7468771
  51.6271718  17.0713157  46.5418064  51.4296539  16.7628246  47.4261396
  52.2371423  17.7974796  46.6715994  59.6343052  27.5977105  49.6770005
  60.3646441  27.3362393  50.2377709  59.0249998  26.8605827  49.7172073
  57.7158349  25.7384968  50.2744456  56.9891513  25.6040933  49.6660948
  57.3005636  26.0461796  51.0801174  45.5388526  29.4574898  58.0391829
  46.4591535  29.6353497  58.2331876  45.5038109  28.5130943  57.8871529
  34.7570691  24.6513491  46.9645104  34.4373475  23.7978799  46.6719478
  34.2104119  24.8662069  47.7203071  38.5350598  27.3675932  50.6814611
  38.7536608  28.2993040  50.7002644  38.9476372  27.0083907  51.4669414
  45.4554816  17.8744018  42.6690299  44.6455544  17.5291103  43.0445545
  46.1439233  17.5651561  43.2577911  47.3845364  16.9522064  44.2914596
  47.9376403  17.3717518  44.9504619  47.6215451  16.0257812  44.3337552
  43.4078464  22.9409138  60.0717360  43.3075190  23.8903495  60.0029451
  43.1900006  22.6127377  59.1993430  34.6258951  28.2716403  48.9338226
  33.9322422  27.8570356  48.4208180  35.3731942  28.3136939  48.3371645
  50.7624171  19.0622589  43.7993260  50.1822840  19.7207394  43.4171312
  50.4960104  18.2399934  43.3880677  49.2127738  18.4627647  46.0014580
  49.7127516  18.5744182  45.1928899  49.8563346  18.1588700  46.6415389
  43.2709734  26.3706277  58.8882421  42.7876815  27.1706637  59.0946310
  43.3570673  26.3814222  57.9349865  39.1983071  30.2610812  50.9250855
  40.1526325  30.2294754  50.8580787  38.9995595  29.8001435  51.7401081
  39.7882453  28.8311928  53.4921653  40.6075342  29.3256006  53.5156490
  40.0619261  27.9143896  53.4639220  49.5449049  21.2222680  42.8549608
  48.6574904  21.5072331  42.6369803  49.9603039  21.0616443  42.0076885
  52.8963586  21.2469201  46.5703947  53.6723976  21.7365653  46.8428564
  52.1711720  21.6727255  47.0275817  55.3336144  21.9596820  47.6277888
  55.9280635  21.7192556  46.9171196  55.4062728  21.2403951  48.2551424
  53.3294879  22.5266948  43.8950018  53.0731813  22.1263583  44.7258226
  52.7047747  23.2410742  43.7700157  57.6407217  25.2663021  46.4021309
  57.0806775  25.3356210  47.1752871  57.0350720  25.0904006  45.6820805
  35.0417367  23.1650061  54.1913850  35.6876231  22.6549015  54.6801075
  34.8334519  23.9018743  54.7657275  47.5670760  30.2330909  59.6905990
  48.4361919  30.4071561  59.3292625  47.0877511  31.0525326  59.5681720
  43.5620978  17.4290106  39.9437746  43.5499648  18.3731946  40.1006017
  44.4544400  17.2460251  39.6497207  41.7356940  37.3528010  51.3695424
  42.6384187  37.3851620  51.6861919  41.5094310  36.4228461  51.3841760
  47.3773097  14.0232883  44.1983683  46.6105493  13.4691369  44.3440365
  47.7883802  14.0954751  45.0597834  39.3814858  20.3117679  58.2888864
  40.2446320  19.9554483  58.4992189  38.8080269  19.9731573  58.9764268
  59.2263235  41.9419535  49.0951265  59.8641645  41.8226282  48.3914605
  59.1084078  42.8900379  49.1539217  56.0352942  41.8946963  49.0312790
  55.6971453  41.7788028  48.1433325  56.9042710  41.4938128  49.0113796
  51.8939757  43.7482439  45.0209681  51.3304623  43.6572376  44.2525968
  51.7792152  42.9282344  45.5012173  56.5172725  43.0481815  54.9898995
  56.5061365  42.6534613  54.1179499  56.6793364  42.3147887  55.5832767
  49.4404189  45.2433631  47.8593901  50.2325481  44.9024456  47.4440200
  49.6800839  45.3528606  48.7796054  57.4739316  47.4153407  40.3324145
  56.8227296  48.0007487  39.9458159  58.2683679  47.9459602  40.3919183
  53.2379986  45.8318926  53.9378179  52.9469852  46.7364557  53.8224845
  53.8736970  45.8735454  54.6522249  54.1636193  43.2095775  50.5279539
  54.7599765  42.9851797  49.8136502  54.2211164  42.4680520  51.1304987
  58.7804504  39.6670989  46.1704473  59.5667593  39.2490412  45.8194890
  59.0443208  40.5717081  46.3386121  58.9514581  45.1043839  40.8693130
  58.3160414  45.1778466  41.5814034  58.6211988  45.6937438  40.1912209
  64.1812931  39.6046222  47.0737452  64.9138103  39.0345439  47.3075281
  63.4252287  39.2167822  47.5143957  55.7989051  42.0273463  44.2700794
  55.4347258  41.5004084  44.9813715  56.6556167  41.6371932  44.0967279
  61.7038351  33.3167796  51.5332060  61.3721676  34.1863207  51.3093275
  61.1083965  33.0004080  52.2126090  58.1969871  45.5180342  50.9327973
  57.8970594  46.4205381  50.8243780  57.8520930  45.2512525  51.7849126
  51.6482352  41.9694139  46.9664677  50.7232849  41.8370353  47.1742369
  51.8966766  42.7488358  47.4634620  61.5967015  38.0362882  48.6125410
  60.6883892  37.9678291  48.3184171  61.5454610  38.5134827  49.4407236
  55.4183759  39.5121021  40.2508809  55.2983384  39.9578071  41.0894290
  54.7236347  39.8606338  39.6922347  49.0091163  41.6127412  47.8008466
  49.1383545  41.8661891  48.7147878  48.3288615  42.2055120  47.4813121
  53.1790651  52.2824662  43.8998941  53.1014680  53.2332487  43.9787421
  52.5752294  51.9370535  44.5573867  55.6707880  39.4552528  56.5560307
  54.8941215  40.0146448  56.5463172  56.3098444  39.9409311  57.0775178
  63.4628661  36.2379321  50.3903284  62.8203041  36.5311854  49.7443079
  62.9583590  36.1232241  51.1956481  61.1168825  39.9842494  41.0789143
  62.0286681  40.2169881  40.9036841  60.6078472  40.5679538  40.5164222
  53.9254253  42.2637981  56.1178274  54.6668937  42.8023025  55.8413098
  53.2191238  42.8904270  56.2749826  59.4009592  44.4067122  54.7150436
  59.8092948  43.9649532  53.9705068  58.6786854  43.8319749  54.9684629
  55.7540662  39.3439728  52.0883993  56.6001858  39.7679142  52.2318642
  55.6939300  38.6873353  52.7822556  59.7238407  44.9668312  48.4702725
  59.0947270  45.1314026  47.7678793  59.3364069  45.3809922  49.2413689
  63.6027639  45.9022750  45.8247089  62.9178677  46.2821651  45.2744122
  63.6871488  46.5118077  46.5579036  58.9040108  37.0044097  53.7465167
  58.6601040  37.7586157  53.2099442  59.1800038  37.3829444  54.5812414
  60.8578571  43.5482709  52.4242432  61.0695466  44.1914469  51.7476813
  60.8108319  42.7145026  51.9564362  58.4604800  36.1600530  49.3279004
  57.5989279  36.4581783  49.6195742  58.4867234  36.3770929  48.3960037
  55.2766369  44.7042720  45.7352810  55.7404714  44.9830423  44.9457432
  55.0123167  43.8026165  45.5525901  52.1690450  44.2514202  48.6732573
  52.7391807  44.6801470  48.0350058  52.7598562  43.9696787  49.3716759
  54.2135255  40.8265873  42.5442375  54.9159298  41.2786916  43.0116301
  53.8815883  40.1849692  43.1722268  52.6615617  39.4177629  56.9193584
  52.0314277  40.0993910  57.1528981  52.5551704  39.3060711  55.9746723
  61.9724399  46.4254665  50.5964789  62.7941842  46.0234852  50.3147471
  61.9686801  46.3222899  51.5480905  49.9075334  39.4494005  44.8042985
  49.1106498  39.5612699  45.3226481  49.6800927  39.7880657  43.9383876
  55.7381002  45.9738708  52.7525500  55.8025434  46.4359115  53.5883672
  55.0291926  45.3436073  52.8807810  46.2398292  39.3379916  50.2774499
  46.4906330  40.2226926  50.5432075  46.7757840  39.1584517  49.5049591
  55.4529020  47.6406815  42.6204480  55.3174694  48.4858351  43.0489328
  55.9938832  47.8426093  41.8570414  51.9396359  33.7198395  59.2818835
  51.5463305  33.1664594  59.9566480  52.7562500  34.0308974  59.6725353
  50.7153302  48.2748010  45.2755159  50.8919930  49.1965974  45.0876142
  51.5110135  47.9606429  45.7049538  54.8564320  35.1356274  56.8739092
  55.5974034  35.7363427  56.7943555  55.0882243  34.3933912  56.3157135
  50.0005658  40.3212642  55.1517322  49.8859173  39.4197899  55.4524421
  49.1450176  40.5676338  54.8002138  57.0797496  48.2630382  56.7504822
  56.6361350  47.4766760  56.4325727  57.7414710  48.4509532  56.0848713
  51.8384617  49.7926183  51.2765501  52.3892042  49.6643247  50.5042495
  50.9996093  50.0921072  50.9260394  59.1778734  48.5433182  54.7786224
  59.1597209  49.3642063  54.2866493  60.0998654  48.4187257  55.0036365
  55.6351788  46.0577311  55.6209732  56.1680125  45.2965599  55.3909040
  55.1065869  45.7650963  56.3633886  58.8021483  31.1637377  51.1503374
  58.4585753  32.0539019  51.0742484  59.1700446  30.9739035  50.2872959
  58.7671766  41.1545988  39.6575809  58.2518389  41.9250593  39.8964196
  58.4949074  40.4811124  40.2808870  56.3518877  35.9995689  44.7161047
  55.4960473  35.6102539  44.5366686  56.7645829  36.0787650  43.8560833
  57.8818024  33.5342032  49.1152607  57.3782819  33.4972168  48.3020412
  58.1748630  34.4434775  49.1749264  54.1260909  33.6180762  48.1218789
  54.9913906  33.4223571  47.7624678  54.1938418  33.3891114  49.0488145
  63.7406040  43.9078343  41.5928982  62.9635483  43.5689502  41.1484144
  64.4197521  43.9130966  40.9183947  58.5558069  39.0273080  41.4835590
  58.2508205  39.3419230  42.3345733  59.5088511  39.1054500  41.5262923
  57.0004501  45.1863304  43.1328544  56.4725862  44.4516063  42.8201781
  56.4992004  45.9637980  42.8868512  61.9797347  43.3812324  48.2495590
  61.3221021  44.0711586  48.3375719  62.7837746  43.7708756  48.5929577
  60.7902806  41.7356697  46.2999532  61.3034687  42.3686689  46.8021242
  61.4404030  41.1357892  45.9342892  55.1457101  43.0043514  36.1363517
  54.2384163  42.7732767  36.3354666  55.6428133  42.2081133  36.3237499
  58.0525180  51.7141021  39.0560203  57.3786879  52.0172718  39.6645161
  58.4391002  52.5170102  38.7065660  57.2683637  39.2106152  48.5457873
  56.3506198  39.4321099  48.3879561  57.6843780  39.2852463  47.6869580
  58.0518684  40.6097568  43.6760553  58.7990503  41.1218965  43.3667675
  58.3210274  40.2881621  44.5364946  56.3245335  43.1056109  40.6587507
  55.4156554  42.8215142  40.7559977  56.3540418  43.5255187  39.7990814
  61.5564602  46.7162698  44.4278675  61.1026929  45.8753608  44.4843865
  60.9258569  47.3524097  44.7653455  60.4997522  37.6454684  45.6579342
  59.7620278  37.1332071  45.9889585  60.7524295  37.2055066  44.8462619
  59.9997541  48.5539195  45.3628493  60.2920516  49.1144252  44.6440858
  60.5096162  48.8467756  46.1181652  60.6009149  30.4230936  46.2521111
  60.9068026  29.5628300  45.9647026  61.3261754  31.0148557  46.0520105
  54.8730229  40.7184729  46.7597302  54.9278838  39.7658566  46.6839779
  54.0621431  40.8744169  47.2438601  56.0221422  44.6464853  37.9975586
  55.5840852  43.9300711  37.5381223  56.7631863  44.8740967  37.4360677
  52.8122588  39.3361789  44.5187681  51.9990454  39.6355960  44.9252873
  53.3081583  38.9417478  45.2362164  54.9631166  49.3319546  46.4521946
  54.9207345  49.5580392  45.5230478  55.8793865  49.0982921  46.6007747
  58.4096800  39.8003614  53.3502575  58.7646188  40.0275087  54.2097041
  59.0568931  40.1321990  52.7279831  64.1394537  42.9222050  44.0551904
  64.0012436  43.1123646  43.1273093  63.7830756  43.6841432  44.5119955
  52.3036663  36.9080145  50.1348916  52.9436043  36.7668904  49.4371880
  51.4714194  36.6214658  49.7587518  64.1663917  44.9898577  49.0663176
  64.6000423  44.8973866  49.9146230  64.8795497  44.9656077  48.4283192
  53.0796967  46.2082575  46.2483909  53.8737566  45.7132895  46.0466484
  52.3688660  45.6800438  45.8851614  57.8991812  48.5900671  50.5996276
  57.9528834  49.1591607  51.3673992  57.0306593  48.7602556  50.2350313
  50.7790205  38.2918227  52.0820728  51.4513258  38.0835589  51.4333377
  49.9519992  38.0940313  51.6425960  65.0279466  45.0322277  51.5996061
  65.2215356  45.9368088  51.8455336  64.9280084  44.5729696  52.4334646
  56.6815777  34.9180168  54.0986388  56.0343692  35.6170117  54.0050865
  57.4516792  35.3516312  54.4662637  60.0894575  45.1829020  57.1736942
  59.9380081  44.9539572  56.2567025  60.0799254  46.1399621  57.1868287
  56.8579911  42.7560933  52.1583208  57.7871971  42.9072092  51.9852176
  56.4370941  42.8444953  51.3031855  55.6568243  46.7811597  49.9281746
  55.5179329  46.4130382  50.8007684  54.8682839  47.2959237  49.7565704
  56.2516395  51.8820694  41.2707282  56.4268151  51.4108737  42.0852905
  55.5649183  52.5086460  41.4988543  57.2073458  46.1593200  47.3170584
  56.8723291  46.1193970  48.2128234  56.7077404  45.4937916  46.8440994
  51.1817702  41.5660830  52.8423165  51.0437500  40.8341069  53.4434704
  52.0922626  41.4769730  52.5607353  60.1432650  43.5049234  37.5907643
  59.5261821  42.7796062  37.4940696  59.6749138  44.2658594  37.2474718
  53.8100003  41.2780789  52.3306844  54.5199621  40.6373981  52.2893463
  53.7669311  41.5293684  53.2533025  61.7986782  48.2148143  55.2513424
  61.7399328  47.5307363  54.5844007  62.2006300  48.9567133  54.7994050
  52.5228937  38.2646007  54.1502484  51.9866294  37.8136746  54.8024080
  51.9345645  38.3991916  53.4072948  50.8177480  55.0310056  48.0447143
  51.0574079  55.6628581  48.7226161  49.9746677  54.6798096  48.3312502
  61.8004189  46.1787726  53.4827403  60.9130968  45.8413648  53.6053802
  62.3702740  45.4470758  53.7196169  48.2568058  37.4002015  51.2355478
  48.1726247  36.7927684  50.5005888  47.4350765  37.8911033  51.2364975
  55.3305342  50.8389179  50.4488647  55.2575514  51.6444150  50.9607951
  54.8882735  51.0381145  49.6236668  55.1195122  50.0760949  43.9591468
  54.3362644  50.6182629  44.0529693  55.8187867  50.5934928  44.3585709
  58.4291772  35.8855578  46.6025673  58.9260472  35.1325541  46.2826744
  57.6578754  35.9219895  46.0368883  66.2821529  41.5895944  48.2443965
  66.2711406  42.4720659  47.8737898  65.4138909  41.2367495  48.0498502
  57.7904026  50.7376013  52.6046805  58.5031998  51.3723478  52.5322707
  57.2994054  50.8339879  51.7886807  59.5121553  44.6427266  44.1764097
  58.5777831  44.7628728  44.0068801  59.6898221  43.7399732  43.9124107
  55.0126741  38.0272961  46.3297358  54.6424528  37.4744002  47.0178264
  55.5085833  37.4231095  45.7772358  62.8994104  40.4844585  44.7114131
  63.3654556  41.3172576  44.6374434  63.3501605  40.0189566  45.4159389
  52.8415939  48.4870456  53.4252376  53.5425399  49.1206939  53.5781770
  52.3711054  48.8285188  52.6648015  60.9670335  46.8288406  41.7100283
  61.2430179  46.7145001  42.6194157  60.0974834  46.4305891  41.6712456
  60.8710767  32.8525172  48.7505032  59.9573847  33.0829399  48.9187239
  61.3003868  32.9363616  49.6019065  60.6417225  41.0415064  51.2504926
  59.9888676  41.2890971  50.5957379  61.0197605  40.2279202  50.9167404
  57.6024399  51.0774757  45.3533097  57.7846794  50.2596413  45.8160849
  58.4257385  51.2942449  44.9157987  57.9366565  50.0042942  42.6148145
  58.4654331  49.4935397  42.0018307  58.1994784  49.6885472  43.4793678
  56.6904798  41.7834875  57.7370963  56.0145435  41.6829004  58.4073339
  57.5132432  41.6274089  58.2006961  48.4383657  48.0206811  50.3583479
  49.0237094  47.2750499  50.4911383  48.2408496  48.3310768  51.2420143
  51.2922313  51.0558059  45.3745921  50.6232688  51.5404186  44.8909961
  51.1535182  51.3027279  46.2889300  55.4327581  53.0901802  51.9728579
  55.9845889  53.2533424  52.7377665  55.7733775  53.6806240  51.3008604
  50.4092074  35.4376952  52.5750464  50.4733401  36.2991783  52.1627862
  50.3459195  34.8250954  51.8422823  49.8844347  37.5100085  56.2223498
  50.5116386  37.1277162  56.8361023  49.0272266  37.2914287  56.5879191
  58.5695968  51.0383778  48.9592262  58.4447108  50.2373518  48.4503207
  59.2275060  51.5329971  48.4706232  50.1904137  37.3932510  48.1369402
  49.4690722  38.0068478  47.9976875  50.9797392  37.9290275  48.0586048
  60.6330877  48.8392798  50.5871812  59.6861212  48.7198149  50.5150138
  60.9813650  47.9515296  50.6698073  52.9930450  34.7286937  54.4110054
  53.5164852  34.9749233  55.1736363  52.7742783  35.5606972  53.9913191
  57.6377310  48.6345514  46.7876164  57.4902273  47.7062221  46.9683734
  58.4630804  48.6565605  46.3033239  61.2411432  49.4574073  47.8741037
  62.1657979  49.2516934  47.7365488  61.0726735  49.2090474  48.7830378
  54.1982995  35.6700632  52.0959724  53.8579816  34.8708445  52.4980404
  53.4922002  35.9702343  51.5236557  54.8499467  32.7549944  50.5487047
  55.6725536  32.2810423  50.4265937  55.0937531  33.5340428  51.0485733
  57.6338824  36.4883352  41.7808281  57.8502439  37.3707990  41.4797109
  57.1532892  36.0969565  41.0513923  52.3738046  39.4469065  48.3579026
  52.2282627  39.7609368  49.2503307  51.8963249  40.0653965  47.8049924
  54.2334429  36.4371613  48.4059915  54.2195997  35.5412706  48.0692213
  54.9506857  36.4442277  49.0398201  56.0860559  36.8708953  50.4513043
  55.8278337  37.7926024  50.4497373  55.5545600  36.4739388  51.1413507
  61.0306748  49.9759740  43.2303128  61.2043626  49.4106163  42.4776981
  61.5235639  50.7760635  43.0482618  46.8483708  41.9874409  51.2966687
  46.3037176  42.7634217  51.4286961  47.7263058  42.3345214  51.1385808
  56.5062515  33.0040904  46.8114205  56.5284212  33.0680237  45.8566185
  56.9230574  32.1645412  47.0054711  66.8846139  42.7396163  44.8493428
  67.3277285  41.9903488  44.4512551  66.0072650  42.7306300  44.4667160
  62.0181921  49.2926505  40.3300026  62.7132825  49.9133197  40.5487341
  62.3605071  48.4421856  40.6052404  47.6349730  41.1144306  54.1896844
  46.8931466  41.2626941  54.7761474  47.3142474  41.3752571  53.3263593
  63.9173344  46.7426210  41.8587357  64.4424668  47.0813483  41.1336677
  63.8295696  45.8073226  41.6750492  55.5793393  50.6560284  53.9877234
  55.8880519  50.4109431  54.8599933  56.3768875  50.8606922  53.4996104
  55.6014005  52.8098193  46.2182610  55.1618995  52.3174572  46.9115467
  56.3522122  52.2671161  45.9774686  48.0806344  49.0009734  46.2207238
  48.9064363  48.7013506  45.8405882  47.7300396  48.2317357  46.6697027
  53.0487877  48.3536203  48.2904912  52.4267886  47.6906908  47.9907140
  53.7192744  48.3797334  47.6078560  46.2814949  46.9196061  47.1796172
  45.4446857  46.4918235  46.9980173  46.2538594  47.1128504  48.1166963
  53.1212404  36.8317991  57.8837418  53.1700560  37.7080113  57.5015188
  53.6634918  36.2895384  57.3109061  63.7265125  44.2251580  54.4771284
  63.7763130  44.0601588  55.4186806  63.6179048  43.3578839  54.0869164
  52.6101384  46.9040126  41.7663373  52.7589504  47.5875590  41.1130045
  53.4167827  46.8845216  42.2812828  61.0168887  40.2082508  55.7930590
  61.9178750  40.0688973  55.5014588  61.0916862  40.3736963  56.7328768
  55.3511693  37.5849363  54.6383777  54.4815002  37.8782929  54.3666365
  55.5871173  38.1689808  55.3591040  65.2283322  46.6448522  54.7213305
  64.9368130  47.0078502  55.5576766  64.6155453  45.9315530  54.5426637
  66.4279004  44.2101402  47.2415875  67.2625895  44.6491206  47.4053436
  66.5638133  43.7340055  46.4224121  63.4770510  41.7681136  53.1893363
  63.9524632  41.9608783  52.3812215  62.5536075  41.8240322  52.9436747
  58.0550726  33.8028980  52.1549197  58.5732670  34.5390007  51.8295686
  57.7005859  34.1092973  52.9895956  58.3063321  30.2229262  47.6750094
  58.5865074  29.5552452  48.3010520  59.0913928  30.4158358  47.1624758
  56.1096789  49.3988256  39.2375120  55.5370756  50.0178443  38.7845592
  56.6829583  49.9487618  39.7715042  62.1772179  38.6446896  51.4221669
  63.1289602  38.7444994  51.4433893  62.0075629  37.8525165  51.9319753
  60.1986558  35.7302480  51.6081070  59.6036491  36.0107492  50.9127558
  59.9136255  36.2196381  52.3797811  59.3294049  49.6825406  40.3683702
  60.2624722  49.6170968  40.5716578  59.2417262  50.5181673  39.9098235
  61.9582066  48.9991277  37.3287650  61.8795697  48.6651140  38.2223408
  62.7791732  49.4913045  37.3279122  64.6560257  41.8653016  50.5363968
  64.6236577  40.9269017  50.7223652  65.2660880  41.9437053  49.8029793
  64.8054745  38.6564060  50.5822252  64.2893794  37.8722516  50.3952180
  65.6894694  38.3282776  50.7468771  62.4665472  32.4005075  46.5418064
  62.2690293  32.0920163  47.4261396  63.0765178  33.1266714  46.6715994
  68.5552104  41.0676886  50.2744456  67.8285267  40.9332850  49.6660948
  68.1399391  41.3753714  51.0801174  56.3782280  44.7866815  58.0391829
  57.2985290  44.9645414  58.2331876  56.3431863  43.8422861  57.8871529
  49.3744353  42.6967850  50.6814611  49.5930363  43.6284958  50.7002644
  49.7870127  42.3375824  51.4669414  56.2948571  33.2035935  42.6690299
  55.4849299  32.8583020  43.0445545  56.9832987  32.8943479  43.2577911
  58.2239119  32.2813982  44.2914596  58.7770157  32.7009435  44.9504619
  58.4609205  31.3549730  44.3337552  54.2472218  38.2701056  60.0717360
  54.1468945  39.2195413  60.0029451  54.0293760  37.9419295  59.1993430
  45.4652705  43.6008320  48.9338226  44.7716177  43.1862273  48.4208180
  46.2125696  43.6428857  48.3371645  61.6017926  34.3914507  43.7993260
  61.0216595  35.0499311  43.4171312  61.3353859  33.5691852  43.3880677
  60.0521492  33.7919565  46.0014580  60.5521271  33.9036099  45.1928899
  60.6957100  33.4880618  46.6415389  54.1103488  41.6998194  58.8882421
  53.6270570  42.4998555  59.0946310  54.1964427  41.7106139  57.9349865
  47.3789448  43.5326574  46.8104241  47.3560136  43.6314261  45.8586124
  47.6890084  44.3791725  47.1321407  50.0376826  45.5902729  50.9250855
  50.9920079  45.5586672  50.8580787  49.8389349  45.1293353  51.7401081
  50.6276208  44.1603845  53.4921653  51.4469097  44.6547924  53.5156490
  50.9013015  43.2435813  53.4639220  60.3842804  36.5514598  42.8549608
  59.4968659  36.8364248  42.6369803  60.7996793  36.3908361  42.0076885
  63.7357340  36.5761119  46.5703947  64.5117730  37.0657571  46.8428564
  63.0105474  37.0019173  47.0275817  66.1729899  37.2888738  47.6277888
  66.7674389  37.0484474  46.9171196  66.2456482  36.5695868  48.2551424
  48.3927054  51.1322349  47.9421053  48.2581522  50.3722750  47.3759051
  47.9759117  51.8563249  47.4749842  59.5286017  46.3159272  36.9497628
  60.2321868  46.5209275  37.5655284  58.8048666  46.8836034  37.2146712
  60.3583828  42.0669133  43.0699898  60.3019029  42.5237685  42.2307531
  60.9112170  41.3059818  42.8922741  64.1688634  37.8558865  43.8950018
  63.9125568  37.4555501  44.7258226  63.5441502  38.5702659  43.7700157
  68.4800971  40.5954939  46.4021309  67.9200529  40.6648128  47.1752871
  67.8744475  40.4195923  45.6820805  51.5496180  52.0291666  48.1539496
  51.4328564  52.9737098  48.0518186  50.7288627  51.7265227  48.5425295
  61.4372715  46.7541801  38.9996088  62.2718319  46.3223000  38.8173563
  61.2757058  46.5823815  39.9272983  61.0918607  43.2573915  40.3652428
  61.0367411  43.0918186  39.4240872  60.4664662  43.9649948  40.5214617
  45.8811122  38.4941979  54.1913850  46.5269986  37.9840933  54.6801075
  45.6728273  39.2310661  54.7657275  58.4064514  45.5622827  59.6905990
  59.2755674  45.7363479  59.3292625  57.9271266  46.3817243  59.5681720
  54.4014732  32.7582024  39.9437746  54.3893402  33.7023864  40.1006017
  55.2938154  32.5752169  39.6497207  52.5750694  52.6819928  51.3695424
  53.4777941  52.7143538  51.6861919  52.3488064  51.7520379  51.3841760
  54.3304296  51.4350914  48.0305503  53.3799927  51.4352776  47.9169875
  54.6336783  50.6883649  47.5141537  58.2166852  29.3524800  44.1983683
  57.4499248  28.7983287  44.3440365  58.6277557  29.4246669  45.0597834
  50.2208613  35.6409596  58.2888864  51.0840075  35.2846401  58.4992189
  49.6474024  35.3023491  58.9764268  66.8746696  57.2238881  49.0312790
  66.5365208  57.1079945  48.1433325  67.7436464  56.8230046  49.0113796
  62.7333512  59.0774357  45.0209681  62.1698377  58.9864294  44.2525968
  62.6185907  58.2574262  45.5012173  60.2797944  60.5725549  47.8593901
  61.0719236  60.2316373  47.4440200  60.5194594  60.6820524  48.7796054
  62.2388698  59.8334462  40.7311280  63.0119574  59.2863449  40.5924156
  62.5914097  60.6978711  40.9425741  64.5754976  55.9927128  38.3629730
  64.8280496  55.4708649  37.6013193  63.6379535  55.8293273  38.4656413
  64.2951264  57.8955234  40.5654105  64.1787522  57.2200137  41.2335189
  64.4053524  57.4087608  39.7486258  66.6382805  57.3565381  44.2700794
  66.2741012  56.8296002  44.9813715  67.4949921  56.9663850  44.0967279
  66.2788292  52.3855281  39.2662142  66.4462695  53.2535517  39.6332614
  66.0885461  52.5482562  38.3423432  62.4876107  57.2986057  46.9664677
  61.5626603  57.1662271  47.1742369  62.7360520  58.0780276  47.4634620
  66.2577513  54.8412938  40.2508809  66.1377138  55.2869989  41.0894290
  65.5630101  55.1898256  39.6922347  59.8484918  56.9419330  47.8008466
  59.9777299  57.1953809  48.7147878  59.1682369  57.5347038  47.4813121
  63.0084204  59.5806120  48.6732573  63.5785562  60.0093388  48.0350058
  63.5992316  59.2988704  49.3716759  65.0529009  56.1557790  42.5442375
  65.7553053  56.6078834  43.0116301  64.7209638  55.5141609  43.1722268
  58.7954343  54.4141343  47.8459509  58.0053397  54.6698872  47.3699619
  59.2865591  55.2289681  47.9511549  60.7469089  54.7785922  44.8042985
  59.9500252  54.8904617  45.3226481  60.5194681  55.1172574  43.9383876
  57.0792046  54.6671833  50.2774499  57.3300085  55.5518843  50.5432075
  57.6151595  54.4876435  49.5049591  59.7452171  60.4874171  43.1932405
  60.2576692  61.2817421  43.3437970  60.3974884  59.7900461  43.1266007
  57.7101088  58.8162825  43.9691976  58.5476310  59.2259834  43.7525684
  57.8879356  57.8762267  43.9392170  67.1912631  51.3287607  44.7161047
  66.3354228  50.9394457  44.5366686  67.6039583  51.4079568  43.8560833
  64.9654664  48.9472680  48.1218789  65.8307661  48.7515488  47.7624678
  65.0332173  48.7183032  49.0488145  62.5716983  51.1774888  45.4935156
  63.1460735  50.9550069  44.7608348  63.1587965  51.2463582  46.2463757
  62.8986570  53.2079349  39.5131041  62.0623882  53.5454035  39.8340316
  62.7591340  53.0728328  38.5758178  64.8739651  48.0516137  44.2210225
  64.2204063  47.7365154  43.5966840  64.8320125  47.4291877  44.9470048
  65.9850856  58.3335432  36.1363517  65.0777917  58.1024685  36.3354666
  66.4821888  57.5373051  36.3237499  68.1077391  54.5398070  48.5457873
  67.1899952  54.7613017  48.3879561  68.5237535  54.6144381  47.6869580
  67.1639089  58.4348027  40.6587507  66.2550308  58.1507059  40.7559977
  67.1934173  58.8547105  39.7990814  57.7327259  56.1553541  44.6402709
  57.5351659  55.5622901  43.9153776  57.1773923  55.8505751  45.3578648
  65.7123983  56.0476647  46.7597302  65.7672593  55.0950484  46.6839779
  64.9015185  56.2036086  47.2438601  63.6516343  54.6653707  44.5187681
  62.8384209  54.9647877  44.9252873  64.1475337  54.2709396  45.2362164
  63.1430418  52.2372062  50.1348916  63.7829797  52.0960821  49.4371880
  62.3107948  51.9506576  49.7587518  63.9190722  61.5374493  46.2483909
  64.7131320  61.0424813  46.0466484  63.2082414  61.0092356  45.8851614
  60.2273485  55.6817575  42.3243661  59.2971073  55.6202030  42.5413624
  60.3230957  55.1593527  41.5280303  60.1459034  52.2072387  44.9121903
  60.4065851  53.1217721  44.8031064  60.9676206  51.7396830  45.0618516
  61.6183959  53.6210145  52.0820728  62.2907013  53.4127507  51.4333377
  60.7913746  53.4232231  51.6425960  62.7724950  53.0526576  36.7128948
  61.8954417  52.9315377  36.3491194  63.2482703  52.2612654  36.4607836
  54.2927090  57.8403736  46.8070455  54.9798130  57.5265466  46.2191470
  54.1375219  58.7445101  46.5337706  59.0961813  52.7293932  51.2355478
  59.0120001  52.1219602  50.5005888  58.2744519  53.2202951  51.2364975
  65.8520495  53.3564879  46.3297358  65.4818283  52.8035919  47.0178264
  66.3479588  52.7523012  45.7772358  53.8695067  55.9204329  49.0787922
  53.9079166  55.3867920  49.8725040  53.3635359  55.3939535  48.4598899
  61.2485829  50.7668870  52.5750464  61.3127155  51.6283701  52.1627862
  61.1852949  50.1542871  51.8422823  57.5003644  54.6468431  42.1541853
  57.7957085  53.7379110  42.1008907  56.5991680  54.6256171  41.8322856
  61.0297891  52.7224428  48.1369402  60.3084477  53.3360396  47.9976875
  61.8191147  53.2582193  48.0586048  59.2291486  52.3282529  42.2781178
  58.9004192  51.4479908  42.0956284  59.5830856  52.2730198  43.1657568
  62.3433309  52.6155499  42.6456656  62.6829381  53.1441420  41.9235264
  62.7905429  52.9535905  43.4215223  65.0376750  50.9992550  52.0959724
  64.6973570  50.2000363  52.4980404  64.3315756  51.2994260  51.5236557
  65.6893222  48.0841862  50.5487047  66.5119291  47.6102340  50.4265937
  65.9331285  48.8632346  51.0485733  64.3301456  51.1130120  40.8449949
  65.0509819  51.4911373  40.3413666  63.7066760  51.8318997  40.9484927
  63.2131800  54.7760983  48.3579026  63.0676381  55.0901286  49.2503307
  62.7357004  55.3945883  47.8049924  65.0728183  51.7663531  48.4059915
  65.0589752  50.8704624  48.0692213  65.7900611  51.7734194  49.0398201
  66.9254314  52.2000871  50.4513043  66.6672092  53.1217941  50.4497373
  66.3939354  51.8031305  51.1413507  57.6877462  57.3166327  51.2966687
  57.1430931  58.0926135  51.4286961  58.5656812  57.6637131  51.1385808
  64.4765079  50.6477911  43.6747485  64.5980990  49.7194557  43.8738373
  64.1867122  50.6616597  42.7625801  67.3456270  48.3332821  46.8114205
  67.3677966  48.3972154  45.8566185  67.7624329  47.4937330  47.0054711
  58.9200098  64.3301652  46.2207238  59.7458118  64.0305424  45.8405882
  58.5694150  63.5609274  46.6697027  57.1208703  62.2487978  47.1796172
  56.2840611  61.8210153  46.9980173  57.0932349  62.4420422  48.1166963
  61.2047771  58.2597221  42.7724441  60.9593813  57.3559551  42.9704652
  61.3743686  58.2614372  41.8303919  60.4743419  53.9925579  40.2710603
  59.7812664  54.0669934  39.6150639  60.2295171  53.2285922  40.7932120
  67.3337342  56.0640987  36.5791172  68.2796447  55.9347195  36.6479591
  66.9551587  55.3255649  37.0560601  65.5180259  53.9890963  36.5146058
  64.6111715  53.6924076  36.5908771  65.7956240  53.6920781  35.6480344
  56.4358200  55.3097327  46.9645104  56.1160984  54.4562635  46.6719478
  55.8891628  55.5245905  47.7203071  60.2138107  58.0259768  50.6814611
  60.4324117  58.9576875  50.7002644  60.6263881  57.6667742  51.4669414
  67.1342325  48.5327853  42.6690299  66.3243053  48.1874938  43.0445545
  67.8226742  48.2235397  43.2577911  64.2879044  50.8477898  36.6558037
  65.1498208  51.1732797  36.9153854  64.4729388  50.0609394  36.1431103
  56.3046460  58.9300238  48.9338226  55.6109931  58.5154191  48.4208180
  57.0519451  58.9720775  48.3371645  58.2183202  58.8618492  46.8104241
  58.1953890  58.9606179  45.8586124  58.5283839  59.7083643  47.1321407
  56.7204876  53.8233897  54.1913850  57.3663740  53.3132851  54.6801075
  56.5122028  54.5602578  54.7657275  65.2408487  48.0873941  39.9437746
  65.2287157  49.0315781  40.1006017  66.1331909  47.9044087  39.6497207
  31.5003143  -1.3697050  30.6244247  31.4227173  -0.4189225  30.7032728
  30.8964787  -1.7151178  31.2819173  29.1389973   1.3788344  34.7692449
  29.3786571   2.0106868  35.4471468  28.2959169   1.0276384  35.0557808
  29.6134805  -2.5963654  32.0991228  28.9445180  -2.1117526  31.6155268
  29.4747675  -2.3494434  33.0134606  33.7540073  -0.5619911  38.6973886
  34.3058382  -0.3988289  39.4622971  34.0946267   0.0284527  38.0253911
  33.9226497  -0.8423519  32.9427917  33.4831487  -1.3347141  33.6360774
  34.6734614  -1.3850552  32.7019992  26.7139547  -2.5199364  34.6666359
  26.5794015  -3.2798963  34.1004358  26.2971609  -1.7958464  34.1995148
  29.8708673  -1.6230047  34.8784802  29.7541057  -0.6784615  34.7763492
  29.0501119  -1.9256485  35.2670601  30.8963187  -0.9701785  38.0940731
  31.7990433  -0.9378175  38.4107226  30.6700557  -1.9001334  38.1087066
  48.3869482   3.6189740  35.8196572  49.0247892   3.4996487  35.1159912
  48.2690325   4.5670584  35.8784524  45.1959188   3.5717168  35.7558096
  44.8577700   3.4558233  34.8678631  46.0648957   3.1708333  35.7359102
  41.0546004   5.4252644  31.7454987  40.4910869   5.3342581  30.9771275
  40.9398399   4.6052549  32.2257480  45.6778971   4.7252020  41.7144302
  45.6667612   4.3304818  40.8424805  45.8399611   3.9918092  42.3078073
  38.6010436   6.9203836  34.5839208  39.3931728   6.5794661  34.1685507
  38.8407086   7.0298811  35.5041361  46.6345563   9.0923612  27.0569452
  45.9833543   9.6777692  26.6703466  47.4289926   9.6229807  27.1164490
  40.5601190   6.1812749  27.4556586  41.3332066   5.6341736  27.3169462
  40.9126589   7.0456998  27.6671048  42.3986233   7.5089131  40.6623486
  42.1076099   8.4134762  40.5470152  43.0343217   7.5505659  41.3767555
  43.3242439   4.8865980  37.2524845  43.9206012   4.6622002  36.5381808
  43.3817411   4.1450725  37.8550293  42.8967468   2.3405415  25.0875036
  43.1492989   1.8186937  24.3258499  41.9592027   2.1771561  25.1901720
  48.1120828   6.7814044  27.5938436  47.4766661   6.8548670  28.3059341
  47.7818234   7.3707643  26.9157516  42.6163757   4.2433521  27.2899411
  42.5000015   3.5678425  27.9580496  42.7266016   3.7565895  26.4731564
  44.9595298   3.7043668  30.9946101  44.5953505   3.1774289  31.7059022
  45.8162413   3.3142137  30.8212586  47.3576118   7.1950547  37.6573279
  47.0576841   8.0975586  37.5489087  47.0127177   6.9282730  38.5094432
  40.8088599   3.6464344  33.6909984  39.8839096   3.5140558  33.8987676
  41.0573012   4.4258563  34.1879926  38.1697410   3.2897617  34.5253773
  38.2989791   3.5432096  35.4393185  37.4894861   3.8825325  34.2058428
  42.3396897  13.9594867  30.6244247  42.2620927  14.9102692  30.7032728
  41.7358541  13.6140740  31.2819173  43.0860500   3.9408186  42.8423581
  43.8275184   4.4793230  42.5658405  42.3797485   4.5674475  42.9995133
  48.5615839   6.0837327  41.4395743  48.9699195   5.6419737  40.6950375
  47.8393101   5.5089954  41.6929935  48.8844654   6.6438517  35.1948031
  48.2553516   6.8084231  34.4924099  48.4970316   7.0580127  35.9658995
  52.7633886   7.5792955  32.5492395  52.0784924   7.9591856  31.9989429
  52.8477735   8.1888282  33.2824343  50.0184817   5.2252914  39.1487739
  50.2301713   5.8684674  38.4722120  49.9714566   4.3915231  38.6809669
  44.4372616   6.3812925  32.4598117  44.9010961   6.6600628  31.6702739
  44.1729414   5.4796370  32.2771207  41.3296697   5.9284407  35.3977880
  41.8998054   6.3571675  34.7595364  41.9204809   5.6466991  36.0962065
  43.3741502   2.5036078  29.2687682  44.0765545   2.9557121  29.7361608
  43.0422130   1.8619896  29.8967575  41.8221863   1.0947834  43.6438891
  41.1920524   1.7764115  43.8774288  41.7157951   0.9830916  42.6992029
  37.1166836   0.7619630  34.5704815  36.3265890   1.0177159  34.0944926
  37.6078083   1.5767968  34.6756856  51.1330645   8.1024869  37.3210096
  51.9548089   7.7005057  37.0392778  51.1293048   7.9993104  38.2726212
  39.0681581   1.1264210  31.5288292  38.2712744   1.2382904  32.0471788
  38.8407173   1.4650862  30.6629182  44.8987249   7.6508913  39.4770807
  44.9631681   8.1129320  40.3128978  44.1898173   7.0206278  39.6053116
  35.4004539   1.0150121  37.0019806  35.6512577   1.8997131  37.2677382
  35.9364087   0.8354722  36.2294898  44.6135266   9.3177020  29.3449787
  44.4780941  10.1628556  29.7734635  45.1545079   9.5196298  28.5815721
  38.0664664   6.8352458  29.9177712  38.5789184   7.6295709  30.0683277
  38.7187377   6.1378749  29.8511313  39.8759548   9.9518215  32.0000465
  40.0526177  10.8736179  31.8121449  40.6716382   9.6376634  32.4294845
  39.1611905   1.9982846  41.8762628  39.0465420   1.0968104  42.1769727
  38.3056423   2.2446543  41.5247445  46.2403743   9.9400587  43.4750129
  45.7967597   9.1536965  43.1571033  46.9020956  10.1279737  42.8094020
  40.9990864  11.4696388  38.0010807  41.5498289  11.3413452  37.2287801
  40.1602340  11.7691277  37.6505700  48.3384981  10.2203387  41.5031530
  48.3203456  11.0412268  41.0111799  49.2604901  10.0957462  41.7281671
  44.7958035   7.7347516  42.3455039  45.3286372   6.9735804  42.1154347
  44.2672116   7.4421168  43.0879193  36.0313581   5.1641113  30.6937283
  36.8688803   5.5738121  30.4770990  36.2091848   4.2240555  30.6637476
  52.9012287   5.5848548  28.3174289  52.1241730   5.2459707  27.8729451
  53.5803768   5.5901171  27.6429254  46.1610748   6.8633509  29.8573851
  45.6332109   6.1286268  29.5447088  45.6598250   7.6408185  29.6113819
  51.1403594   5.0582529  34.9740897  50.4827268   5.7481791  35.0621026
  51.9443993   5.4478961  35.3174883  44.3063348   4.6813719  22.8608824
  43.3990410   4.4502972  23.0599973  44.8034380   3.8851338  23.0482805
  47.2131427  13.3911226  25.7805510  46.5393126  13.6942923  26.3890468
  47.5997249  14.1940306  25.4310967  45.4851581   4.7826314  27.3832814
  44.5762801   4.4985347  27.4805283  45.5146665   5.2025392  26.5236121
  50.7170849   8.3932903  31.1523981  50.2633176   7.5523813  31.2089172
  50.0864815   9.0294302  31.4898761  49.1603788  10.2309400  32.0873799
  49.4526762  10.7914457  31.3686165  49.6702409  10.5237961  32.8426959
  36.0539752   2.5031828  31.3648016  35.8564152   1.9101189  30.6399083
  35.4986416   2.1984038  32.0823955  45.1827669   6.3235057  24.7220892
  44.7447099   5.6070916  24.2626530  45.9238110   6.5511172  24.1605984
  44.1237413  11.0089751  33.1767253  44.0813592  11.2350597  32.2475785
  45.0400112  10.7753126  33.3253054  53.3270163   6.6668781  35.7908482
  53.7606670   6.5744071  36.6391536  54.0401744   6.6426282  35.1528498
  42.2403214   7.8852780  32.9729215  43.0343812   7.3903100  32.7711790
  41.5294906   7.3570643  32.6096921  47.0598058  10.2670876  37.3241583
  47.1135081  10.8361812  38.0919299  46.1912840  10.4372761  36.9595620
  38.5485977   2.0295862  29.0488968  37.6183565   1.9680317  29.2658930
  38.6443449   1.5071815  28.2525609  54.1885713   6.7092482  38.3241368
  54.3821603   7.6138293  38.5700643  54.0886331   6.2499901  39.1579953
  49.2500822   6.8599225  43.8982248  49.0986328   6.6309777  42.9812332
  49.2405501   7.8169826  43.9113593  46.0186158   4.4331138  38.8828515
  46.9478218   4.5842297  38.7097482  45.5977188   4.5215158  38.0277161
  44.8174490   8.4581802  36.6527052  44.6785576   8.0900586  37.5252991
  44.0289086   8.9729441  36.4811010  45.4122642  13.5590899  27.9952589
  45.5874398  13.0878942  28.8098212  44.7255430  14.1856665  28.2233850
  46.3679705   7.8363405  34.0415890  46.0329538   7.7964175  34.9373540
  45.8683651   7.1708121  33.5686300  40.3423949   3.2431035  39.5668471
  40.2043747   2.5111274  40.1680010  41.2528873   3.1539935  39.2852659
  49.3038897   5.1819439  24.3152950  48.6868067   4.4566267  24.2186003
  48.8355385   5.9428799  23.9720024  42.9706250   2.9550994  39.0552151
  43.6805868   2.3144186  39.0138769  42.9275558   3.2063889  39.9778332
  50.9593028   9.8918347  41.9758730  50.9005575   9.2077568  41.3089313
  51.3612547  10.6337337  41.5239356  39.9783727  16.7080261  34.7692449
  40.2180325  17.3398785  35.4471468  39.1352924  16.3568301  35.0557808
  50.9610436   7.8557931  40.2072710  50.0737214   7.5183853  40.3299109
  51.5308987   7.1240963  40.4441475  32.6139583   4.1882023  33.5315761
  33.3010623   3.8743753  32.9436777  32.4587711   5.0923388  33.2583013
  44.4911589  12.5159384  37.1733953  44.4181761  13.3214355  37.6853258
  44.0488982  12.7151350  36.3481975  44.2801369  11.7531154  30.6836775
  43.4968891  12.2952834  30.7774999  44.9794114  12.2705133  31.0831016
  46.9510273  12.4146218  39.3292112  47.6638245  13.0493683  39.2568013
  46.4600301  12.5110084  38.5132114  48.6727799   6.3197470  30.9009403
  47.7384078   6.4398933  30.7314108  48.8504468   5.4169937  30.6369413
  42.0022186  10.1640661  40.1497683  42.7031646  10.7977144  40.3027077
  41.5317301  10.5055393  39.3893322  50.1276582   8.5058611  28.4345590
  50.4036426   8.3915206  29.3439464  49.2581081   8.1076096  28.3957763
  46.7630646  12.7544962  32.0778403  46.9453040  11.9366618  32.5406156
  47.5863632  12.9712654  31.6403293  47.0972811  11.6813147  29.3393452
  47.6260578  11.1705602  28.7263614  47.3601031  11.3655677  30.2038985
  45.8511045   3.4605080  44.4616270  45.1751682   3.3599209  45.1318645
  46.6738679   3.3044293  44.9252267  37.5989904   9.6977016  37.0828785
  38.1843341   8.9520704  37.2156690  37.4014743  10.0080973  37.9665449
  40.4528559  12.7328264  32.0991228  39.7838935  13.2174391  31.6155268
  40.3141429  12.9797484  33.0134606  32.1907559   2.2682616  35.8033228
  32.2291658   1.7346207  36.5970347  31.6847852   1.7417822  35.1844206
  44.5933828  14.7672007  38.6973886  45.1452136  14.9303629  39.4622971
  44.9340021  15.3576445  38.0253911  49.4444702   9.5933265  44.5522540
  49.9884606  10.2063223  44.0577495  48.8631547  10.1512843  45.0689553
  35.8216136   0.9946719  28.8787160  36.1169578   0.0857397  28.8254214
  34.9204172   0.9734458  28.5568162  47.7302215  12.7153983  35.6837568
  47.6053355  11.9143723  35.1748514  48.3881306  13.2100176  35.1951538
  49.7937124  10.5163003  37.3117118  48.8467459  10.3968354  37.2395445
  50.1419897   9.6285501  37.3943380  46.7983557  10.3115719  33.5121471
  46.6508519   9.3832426  33.6929041  47.6237050  10.3335810  33.0278546
  50.4017679  11.1344278  34.5986343  51.3264226  10.9287139  34.4610794
  50.2332982  10.8860679  35.5075685  41.5344293   1.1239270  35.0824332
  41.3888873   1.4379573  35.9748614  41.0569496   1.7424170  34.5295231
  50.1912995  11.6529945  29.9548435  50.3649873  11.0876368  29.2022287
  50.6841886  12.4530840  29.7727925  36.0089955   3.6644614  38.0211994
  35.4643423   4.4404422  38.1532268  36.8869305   4.0115419  37.8631115
  51.1788167  10.9696710  27.0545333  51.8739072  11.5903402  27.2732648
  51.5211318  10.1192061  27.3297711  36.7955977   2.7914511  40.9142150
  36.0537713   2.9397146  41.5006781  36.4748721   3.0522776  40.0508900
  53.0779591   8.4196415  28.5832664  53.6030915   8.7583688  27.8581984
  52.9901943   7.4843430  28.3995798  44.7399639  12.3330489  40.7122540
  45.0486766  12.0879636  41.5845240  45.5375121  12.5377127  40.2241411
  44.7620251  14.4868398  32.9427917  44.3225242  13.9944777  33.6360774
  45.5128368  13.9441366  32.7019992  37.2412590  10.6779939  32.9452545
  38.0670610  10.3783711  32.5651189  36.8906642   9.9087562  33.3942334
  42.2094123  10.0306407  35.0150219  41.5874133   9.3677113  34.7152447
  42.8798990  10.0567539  34.3323866  35.4421195   8.5966266  33.9041479
  34.6053104   8.1688440  33.7225480  35.4144841   8.7898709  34.8412270
  52.7673497   9.0529319  43.8883862  51.9769040   9.0353458  43.3488361
  52.5306851   9.5917612  44.6432898  52.8871372   5.9021785  41.2016590
  52.9369377   5.7371793  42.1432113  52.7785295   5.0349044  40.8114471
  41.7707630   8.5810331  28.4908679  41.9195751   9.2645795  27.8375352
  42.5774074   8.5615421  29.0058135  54.3889569   8.3218727  41.4458612
  54.0974377   8.6848707  42.2822073  53.7761700   7.6085735  41.2671944
  39.5260263   4.6075508  29.4969748  39.2806305   3.7037838  29.6949958
  39.6956178   4.6092659  28.5549226  45.2703036  11.0758461  25.9620427
  44.6977003  11.6948648  25.5090898  45.8435830  11.6257823  26.4960349
  48.4900296  11.3595611  27.0929009  49.4230969  11.2941173  27.2961884
  48.4023509  12.1951878  26.6343542  51.1188312  10.6761482  24.0532956
  51.0401944  10.3421345  24.9468714  51.9397979  11.1683250  24.0524429
  45.5388527   6.4637020  44.7637136  46.4591536   6.6415619  44.9577183
  45.5038110   5.5193066  44.6116835  34.7570692   1.6575614  33.6890411
  34.4373476   0.8040922  33.3964785  34.2104120   1.8724192  34.4448378
  38.5350600   4.3738055  37.4059917  38.7536609   5.3055163  37.4247951
  38.9476373   4.0146029  38.1914721  34.6258952   5.2778525  35.6583532
  33.9322423   4.8632478  35.1453487  35.3731943   5.3199062  35.0616951
  43.2709735   3.3768399  45.6127728  42.7876817   4.1768760  45.8191617
  43.3570674   3.3876344  44.6595172  36.5395694   5.2096779  33.5349547
  36.5166383   5.3084466  32.5831430  36.8496331   6.0561930  33.8566713
  39.1983072   7.2672934  37.6496162  40.1526326   7.2356876  37.5826093
  38.9995596   6.8063558  38.4646388  39.7882454   5.8374050  40.2166959
  40.6075343   6.3318129  40.2401797  40.0619262   4.9206018  40.1884527
  37.5533301  12.8092554  34.6666359  37.4187769  12.0492954  34.1004358
  37.1365363  13.5333453  34.1995148  48.6892264   7.9929477  23.6742935
  49.3928114   8.1979480  24.2900590  47.9654913   8.5606239  23.9392018
  40.7102427  13.7061871  34.8784802  40.5934811  14.6507303  34.7763492
  39.8894873  13.4035432  35.2670601  50.5978962   8.4312006  25.7241395
  51.4324565   7.9993205  25.5418870  50.4363304   8.2594020  26.6518289
  50.2524854   4.9344120  27.0897734  50.1973658   4.7688391  26.1486178
  49.6270909   5.6420153  27.2459924  35.0417369   0.1712184  40.9159156
  35.6876232  -0.3388862  41.4046382  34.8334520   0.9080866  41.4902582
  47.5670761   7.2393032  46.4151297  48.4361921   7.4133684  46.0537932
  47.0877512   8.0587448  46.2927026  41.7356941  14.3590133  38.0940731
  42.6384188  14.3913743  38.4107226  41.5094311  13.4290583  38.1087066
  43.4910543  13.1121119  34.7550809  42.5406174  13.1122981  34.6415181
  43.7943029  12.3653854  34.2386844  59.2263237  18.9481657  35.8196572
  59.8641647  18.8288405  35.1159912  59.1084080  19.8962501  35.8784524
  56.0352943  18.9009086  35.7558096  55.6971454  18.7850150  34.8678631
  56.9042711  18.5000251  35.7359102  51.8939759  20.7544562  31.7454987
  51.3304624  20.6634499  30.9771275  51.7792154  19.9344466  32.2257480
  56.5172726  20.0543937  41.7144302  56.5061367  19.6596736  40.8424805
  56.6793365  19.3210010  42.3078073  49.4404191  22.2495754  34.5839208
  50.2325482  21.9086578  34.1685507  49.6800841  22.3590729  35.5041361
  57.4739317  24.4215530  27.0569452  56.8227297  25.0069610  26.6703466
  58.2683680  24.9521725  27.1164490  51.3994944  21.5104667  27.4556586
  52.1725820  20.9633654  27.3169462  51.7520343  22.3748916  27.6671048
  53.2379987  22.8381049  40.6623486  52.9469853  23.7426680  40.5470152
  53.8736971  22.8797577  41.3767555  54.1636194  20.2157898  37.2524845
  54.7599766  19.9913920  36.5381808  54.2211165  19.4742643  37.8550293
  53.7361222  17.6697333  25.0875036  53.9886743  17.1478854  24.3258499
  52.7985781  17.5063478  25.1901720  58.7804505  16.6733111  32.8949780
  59.5667594  16.2552534  32.5440197  59.0443209  17.5779203  33.0631428
  58.9514582  22.1105962  27.5938436  58.3160415  22.1840588  28.3059341
  58.6211989  22.6999560  26.9157516  64.1812932  16.6108345  33.7982758
  64.9138104  16.0407561  34.0320588  63.4252288  16.2229945  34.2389264
  53.4557511  19.5725439  27.2899411  53.3393769  18.8970342  27.9580496
  53.5659771  19.0857813  26.4731564  55.7989052  19.0335586  30.9946101
  55.4347259  18.5066207  31.7059022  56.6556168  18.6434055  30.8212586
  61.7038353  10.3229919  38.2577367  61.3721677  11.1925330  38.0338582
  61.1083966  10.0066203  38.9371397  55.4394539  14.0625486  25.9907449
  55.6068941  14.9305722  26.3577920  55.2491708  14.2252767  25.0668738
  58.1969872  22.5242465  37.6573279  57.8970595  23.4267503  37.5489087
  57.8520932  22.2574648  38.5094432  51.6482354  18.9756261  33.6909984
  50.7232850  18.8432476  33.8987676  51.8966767  19.7550481  34.1879926
  61.5967016  15.0425005  35.3370717  60.6883893  14.9740413  35.0429478
  61.5454612  15.5196950  36.1652542  55.4183760  16.5183143  26.9754116
  55.2983385  16.9640194  27.8139596  54.7236348  16.8668461  26.4167654
  49.0091165  18.6189535  34.5253773  49.1383546  18.8724014  35.4393185
  48.3288616  19.2117243  34.2058428  55.6707882  16.4614650  43.2805614
  54.8941216  17.0208571  43.2708479  56.3098445  16.9471433  43.8020484
  63.4628662  13.2441443  37.1148591  62.8203043  13.5373976  36.4688385
  62.9583591  13.1294364  37.9201787  61.1168826  16.9904616  27.8034450
  62.0286682  17.2232003  27.6282148  60.6078473  17.5741661  27.2409529
  53.9254254  19.2700104  42.8423581  54.6668938  19.8085148  42.5658405
  53.2191239  19.8966392  42.9995133  59.4009594  21.4129244  41.4395743
  59.8092950  20.9711655  40.6950375  58.6786855  20.8381872  41.6929935
  55.7540664  16.3501851  38.8129300  56.6001859  16.7741265  38.9563949
  55.6939301  15.6935475  39.5067863  59.7238408  21.9730435  35.1948031
  59.0947271  22.1376149  34.4924099  59.3364070  22.3872044  35.9658995
  63.6027640  22.9084873  32.5492395  62.9178678  23.2883774  31.9989429
  63.6871490  23.5180199  33.2824343  58.9040109  14.0106219  40.4710473
  58.6601041  14.7648280  39.9344749  59.1800040  14.3891567  41.3057720
  60.8578572  20.5544832  39.1487739  61.0695467  21.1976592  38.4722120
  60.8108320  19.7207148  38.6809669  58.4604801  13.1662652  36.0524311
  57.5989280  13.4643906  36.3441048  58.4867235  13.3833051  35.1205344
  55.2766370  21.7104843  32.4598117  55.7404716  21.9892546  31.6702739
  55.0123168  20.8088287  32.2771207  52.1690451  21.2576324  35.3977880
  52.7391808  21.6863593  34.7595364  52.7598563  20.9758909  36.0962065
  54.2135256  17.8327995  29.2687682  54.9159300  18.2849039  29.7361608
  53.8815885  17.1911814  29.8967575  52.6615618  16.4239752  43.6438891
  52.0314278  17.1056033  43.8774288  52.5551706  16.3122834  42.6992029
  47.9560590  16.0911548  34.5704815  47.1659644  16.3469076  34.0944926
  48.4471838  16.9059886  34.6756856  61.9724400  23.4316787  37.3210096
  62.7941843  23.0296974  37.0392778  61.9686803  23.3285021  38.2726212
  49.9075336  16.4556127  31.5288292  49.1106499  16.5674821  32.0471788
  49.6800928  16.7942779  30.6629182  55.7381003  22.9800830  39.4770807
  55.8025436  23.4421238  40.3128978  55.0291927  22.3498195  39.6053116
  46.2398293  16.3442038  37.0019806  46.4906332  17.2289048  37.2677382
  46.7757842  16.1646640  36.2294898  55.4529021  24.6468938  29.3449787
  55.3174696  25.4920474  29.7734635  55.9938833  24.8488216  28.5815721
  51.9396361  10.7260518  46.0064142  51.5463306  10.1726716  46.6811786
  52.7562501  11.0371096  46.3970660  48.9058418  22.1644376  29.9177712
  49.4182939  22.9587626  30.0683277  49.5581131  21.4670666  29.8511313
  50.7153303  25.2810132  32.0000465  50.8919931  26.2028097  31.8121449
  51.5110136  24.9668551  32.4294845  54.8564321  12.1418397  43.5984399
  55.5974035  12.7425550  43.5188861  55.0882244  11.3996035  43.0402441
  50.0005660  17.3274764  41.8762628  49.8859175  16.4260021  42.1769727
  49.1450177  17.5738461  41.5247445  57.0797497  25.2692504  43.4750129
  56.6361351  24.4828883  43.1571033  57.7414711  25.4571655  42.8094020
  51.8384618  26.7988306  38.0010807  52.3892044  26.6705369  37.2287801
  50.9996094  27.0983195  37.6505700  59.1778735  25.5495304  41.5031530
  59.1597211  26.3704185  41.0111799  60.0998655  25.4249380  41.7281671
  55.6351789  23.0639434  42.3455039  56.1680126  22.3027722  42.1154347
  55.1065871  22.7713086  43.0879193  58.8021484   8.1699500  37.8748680
  58.4585754   9.0601141  37.7987791  59.1700447   7.9801157  37.0118265
  46.8707335  20.4933030  30.6937283  47.7082557  20.9030039  30.4770990
  47.0485603  19.5532472  30.6637476  58.7671767  18.1608111  26.3821115
  58.2518391  18.9312716  26.6209503  58.4949076  17.4873247  27.0054177
  56.3518878  13.0057812  31.4406354  55.4960475  12.6164662  31.2611993
  56.7645830  13.0849772  30.5806139  57.8818025  10.5404155  35.8397914
  57.3782820  10.5034290  35.0265719  58.1748632  11.4496898  35.8994570
  54.1260911  10.6242885  34.8464095  54.9913907  10.4285693  34.4869985
  54.1938420  10.3953236  35.7733452  63.7406041  20.9140466  28.3174289
  62.9635484  20.5751625  27.8729451  64.4197522  20.9193089  27.6429254
  58.5558070  16.0335203  28.2080897  58.2508206  16.3481352  29.0591040
  59.5088512  16.1116623  28.2508230  57.0004502  22.1925426  29.8573851
  56.4725864  21.4578186  29.5447088  56.4992005  22.9700103  29.6113819
  61.9797348  20.3874447  34.9740897  61.3221023  21.0773708  35.0621026
  62.7837747  20.7770879  35.3174883  51.7323230  12.8545093  32.2180462
  52.3066982  12.6320274  31.4853655  52.3194212  12.9233787  32.9709063
  60.7902807  18.7418819  33.0244839  61.3034689  19.3748811  33.5266548
  61.4404031  18.1420015  32.6588199  52.0592817  14.8849554  26.2376347
  51.2230129  15.2224240  26.5585622  51.9197587  14.7498533  25.3003484
  54.0345897   9.7286341  30.9455532  53.3810310   9.4135359  30.3212146
  53.9926372   9.1062082  31.6715355  55.1457102  20.0105637  22.8608824
  54.2384164  19.7794890  23.0599973  55.6428134  19.2143256  23.0482805
  58.0525181  28.7203144  25.7805510  57.3786880  29.0234841  26.3890468
  58.4391003  29.5232224  25.4310967  57.2683638  16.2168275  35.2703179
  56.3506199  16.4383222  35.1124867  57.6843781  16.2914586  34.4114887
  58.0518686  17.6159691  30.4005859  58.7990505  18.1281088  30.0912982
  58.3210275  17.2943743  31.2610253  56.3245336  20.1118231  27.3832814
  55.4156555  19.8277264  27.4805283  56.3540420  20.5317310  26.5236121
  61.5564603  23.7224821  31.1523981  61.1026930  22.8815731  31.2089172
  60.9258570  24.3586219  31.4898761  60.4997523  14.6516807  32.3824649
  59.7620280  14.1394193  32.7134891  60.7524296  14.2117189  31.5707926
  59.9997542  25.5601318  32.0873799  60.2920517  26.1206375  31.3686165
  60.5096163  25.8529879  32.8426959  46.8933506  17.8323746  31.3648016
  46.6957906  17.2393106  30.6399083  46.3380170  17.5275956  32.0823955
  54.8730230  17.7246852  33.4842609  54.9278840  16.7720688  33.4085086
  54.0621432  17.8806291  33.9683908  56.0221424  21.6526975  24.7220892
  55.5840854  20.9362834  24.2626530  56.7631864  21.8803090  24.1605984
  52.8122590  16.3423912  31.2432988  51.9990455  16.6418082  31.6498180
  53.3081584  15.9479601  31.9607470  54.9631168  26.3381669  33.1767253
  54.9207346  26.5642515  32.2475785  55.8793867  26.1045043  33.3253054
  58.4096801  16.8065736  40.0747882  58.7646189  17.0337209  40.9342348
  59.0568933  17.1384113  39.4525137  64.1394538  19.9284172  30.7797211
  64.0012437  20.1185768  29.8518400  63.7830757  20.6903555  31.2365262
  52.3036665  13.9142267  36.8594223  52.9436044  13.7731026  36.1617186
  51.4714195  13.6276781  36.4832825  64.1663918  21.9960699  35.7908482
  64.6000425  21.9035988  36.6391536  64.8795499  21.9718200  35.1528498
  53.0796968  23.2144698  32.9729215  53.8737567  22.7195018  32.7711790
  52.3688661  22.6862561  32.6096921  57.8991813  25.5962793  37.3241583
  57.9528835  26.1653730  38.0919299  57.0306594  25.7664678  36.9595620
  49.3879732  17.3587779  29.0488968  48.4577320  17.2972235  29.2658930
  49.4837204  16.8363732  28.2525609  49.3065281  13.8842592  31.6367210
  49.5672098  14.7987926  31.5276370  50.1282453  13.4167035  31.7863823
  50.7790206  15.2980349  38.8066034  51.4513260  15.0897712  38.1578683
  49.9519993  15.1002435  38.3671267  65.0279468  22.0384400  38.3241368
  65.2215358  22.9430210  38.5700643  64.9280086  21.5791819  39.1579953
  56.6815778  11.9242290  40.8231695  56.0343693  12.6232240  40.7296172
  57.4516794  12.3578434  41.1907943  60.0894576  22.1891143  43.8982248
  59.9380083  21.9601694  42.9812332  60.0799256  23.1461744  43.9113593
  56.8579913  19.7623055  38.8828515  57.7871973  19.9134215  38.7097482
  56.4370943  19.8507076  38.0277161  55.6568244  23.7873720  36.6527052
  55.5179330  23.4192504  37.5252991  54.8682841  24.3021359  36.4811010
  56.2516396  28.8882816  27.9952589  56.4268152  28.4170859  28.8098212
  55.5649184  29.5148582  28.2233850  57.2073460  23.1655322  34.0415890
  56.8723292  23.1256092  34.9373540  56.7077405  22.5000038  33.5686300
  51.1817704  18.5722952  39.5668471  51.0437501  17.8403191  40.1680010
  52.0922627  18.4831853  39.2852659  60.1432651  20.5111357  24.3152950
  59.5261822  19.7858185  24.2186003  59.6749140  21.2720717  23.9720024
  53.8100004  18.2842912  39.0552151  54.5199623  17.6436104  39.0138769
  53.7669312  18.5355807  39.9778332  61.7986783  25.2210265  41.9758730
  61.7399329  24.5369485  41.3089313  62.2006301  25.9629255  41.5239356
  52.5228938  15.2708130  40.8747791  51.9866295  14.8198868  41.5269387
  51.9345647  15.4054038  40.1318255  51.9331197  14.7296781  23.4374254
  51.0560663  14.6085582  23.0736501  52.4088950  13.9382859  23.1853143
  61.8004190  23.1849849  40.2072710  60.9130969  22.8475771  40.3299109
  62.3702741  22.4532880  40.4441475  48.2568059  14.4064137  37.9600785
  48.1726248  13.7989807  37.2251195  47.4350766  14.8973156  37.9610281
  55.3305344  27.8451301  37.1733953  55.2575515  28.6506273  37.6853258
  54.8882737  28.0443267  36.3481975  55.1195123  27.0823071  30.6836775
  54.3362645  27.6244752  30.7774999  55.8187868  27.5997051  31.0831016
  58.4291773  12.8917701  33.3270980  58.9260473  12.1387663  33.0072050
  57.6578755  12.9282018  32.7614189  66.2821531  18.5958066  34.9689272
  66.2711407  19.4782782  34.5983205  65.4138910  18.2429617  34.7743809
  57.7904027  27.7438135  39.3292112  58.5031999  28.3785600  39.2568013
  57.2994056  27.8402001  38.5132114  59.5121554  21.6489388  30.9009403
  58.5777833  21.7690851  30.7314108  59.6898222  20.7461855  30.6369413
  55.0126742  15.0335084  33.0542665  54.6424530  14.4806124  33.7423570
  55.5085834  14.4293217  32.5017665  62.8994105  17.4906707  31.4359438
  63.3654558  18.3234699  31.3619740  63.3501606  17.0251689  32.1404696
  52.8415941  25.4932579  40.1497683  53.5425400  26.1269062  40.3027077
  52.3711056  25.8347310  39.3893322  60.9670336  23.8350529  28.4345590
  61.2430180  23.7207123  29.3439464  60.0974835  23.4368014  28.3957763
  60.8710768   9.8587294  35.4750339  59.9573848  10.0891521  35.6432546
  61.3003870   9.9425738  36.3264371  60.6417227  18.0477186  37.9750233
  59.9888677  18.2953094  37.3202686  61.0197606  17.2341325  37.6412710
  57.6024400  28.0836880  32.0778403  57.7846795  27.2658535  32.5406156
  58.4257386  28.3004572  31.6403293  57.9366566  27.0105065  29.3393452
  58.4654332  26.4997519  28.7263614  58.1994786  26.6947595  30.2038985
  56.6904800  18.7896997  44.4616270  56.0145437  18.6891127  45.1318645
  57.5132433  18.6336211  44.9252267  51.2922314  28.0620181  32.0991228
  50.6232689  28.5466309  31.6155268  51.1535184  28.3089402  33.0134606
  43.0301313  17.5974534  35.8033228  43.0685413  17.0638125  36.5970347
  42.5241606  17.0709740  35.1844206  55.4327582  30.0963925  38.6973886
  55.9845890  30.2595546  39.4622971  55.7733776  30.6868363  38.0253911
  50.4092076  12.4439075  39.2995771  50.4733402  13.3053906  38.8873168
  50.3459196  11.8313076  38.5668129  49.8844348  14.5162207  42.9468805
  50.5116387  14.1339285  43.5606329  49.0272267  14.2976409  43.3124498
  60.2838457  24.9225182  44.5522540  60.8278361  25.5355141  44.0577495
  59.7025302  25.4804761  45.0689553  46.6609891  16.3238636  28.8787160
  46.9563332  15.4149315  28.8254214  45.7597927  16.3026376  28.5568162
  58.5695970  28.0445900  35.6837568  58.4447109  27.2435640  35.1748514
  59.2275061  28.5392094  35.1951538  50.1904138  14.3994633  34.8614708
  49.4690724  15.0130601  34.7222182  50.9797394  14.9352398  34.7831354
  60.6330878  25.8454920  37.3117118  59.6861214  25.7260272  37.2395445
  60.9813651  24.9577419  37.3943380  52.9930451  11.7349059  41.1355360
  53.5164853  11.9811356  41.8981670  52.7742785  12.5669094  40.7158498
  48.3897733  14.0052734  29.0026485  48.0610439  13.1250113  28.8201591
  48.7437103  13.9500403  29.8902874  57.6377311  25.6407637  33.5121471
  57.4902274  24.7124344  33.6929041  58.4630805  25.6627727  33.0278546
  51.5039556  14.2925704  29.3701963  51.8435628  14.8211625  28.6480571
  51.9511676  14.6306110  30.1460529  61.2411433  26.4636195  34.5986343
  62.1657981  26.2579057  34.4610794  61.0726737  26.2152597  35.5075685
  54.1982997  12.6762754  38.8205031  53.8579817  11.8770568  39.2225711
  53.4922003  12.9764465  38.2481864  54.8499468   9.7612067  37.2732354
  55.6725538   9.2872545  37.1511244  55.0937532  10.5402551  37.7731040
  53.4907703  12.7900325  27.5695255  54.2116065  13.1681578  27.0658972
  52.8673007  13.5089202  27.6730233  57.6338826  13.4945474  28.5053588
  57.8502440  14.3770112  28.2042416  57.1532893  13.1031688  27.7759230
  52.3738047  16.4531188  35.0824332  52.2282628  16.7671491  35.9748614
  51.8963251  17.0716088  34.5295231  54.2334430  13.4433736  35.1305222
  54.2195999  12.5474829  34.7937520  54.9506858  13.4504399  35.7643508
  56.0860561  13.8771076  37.1758349  55.8278339  14.7988146  37.1742680
  55.5545601  13.4801510  37.8658813  61.0306749  26.9821863  29.9548435
  61.2043627  26.4168285  29.2022287  61.5235641  27.7822758  29.7727925
  46.8483709  18.9936532  38.0211994  46.3037177  19.7696340  38.1532268
  47.7263059  19.3407336  37.8631115  53.6371326  12.3248116  30.3992792
  53.7587237  11.3964762  30.5983680  53.3473368  12.3386802  29.4871107
  56.5062516  10.0103026  33.5359512  56.5284213  10.0742359  32.5811491
  56.9230575   9.1707535  33.7300018  66.8846141  19.7458286  31.5738734
  67.3277287  18.9965611  31.1757858  66.0072651  19.7368422  31.1912466
  62.0181922  26.2988627  27.0545333  62.7132827  26.9195320  27.2732648
  62.3605072  25.4483978  27.3297711  47.6349731  18.1206428  40.9142150
  46.8931467  18.2689064  41.5006781  47.3142475  18.3814694  40.0508900
  63.9173345  23.7488333  28.5832664  64.4424669  24.0875606  27.8581984
  63.8295698  22.8135348  28.3995798  55.5793394  27.6622406  40.7122540
  55.8880520  27.4171553  41.5845240  56.3768876  27.8669045  40.2241411
  55.6014006  29.8160316  32.9427917  55.1618996  29.3236695  33.6360774
  56.3522123  29.2733284  32.7019992  48.0806345  26.0071857  32.9452545
  48.9064365  25.7075629  32.5651189  47.7300397  25.2379479  33.3942334
  53.0487878  25.3598325  35.0150219  52.4267887  24.6969030  34.7152447
  53.7192745  25.3859457  34.3323866  53.1212405  13.8380113  44.6082725
  53.1700561  14.7142236  44.2260494  53.6634920  13.2957506  44.0354368
  63.6067251  24.3821236  43.8883862  62.8162795  24.3645375  43.3488361
  63.3700606  24.9209530  44.6432898  63.7265126  21.2313703  41.2016590
  63.7763131  21.0663710  42.1432113  63.6179050  20.3640962  40.8114471
  52.6101385  23.9102249  28.4908679  52.7589505  24.5937713  27.8375352
  53.4167828  23.8907339  29.0058135  61.0168889  17.2144631  42.5175897
  61.9178751  17.0751096  42.2259895  61.0916863  17.3799086  43.4574074
  55.3511694  14.5911486  41.3629083  54.4815003  14.8845052  41.0911672
  55.5871174  15.1751931  42.0836347  65.2283323  23.6510644  41.4458612
  64.9368131  24.0140625  42.2822073  64.6155454  22.9377653  41.2671944
  66.4279005  21.2163524  33.9661182  67.2625897  21.6553328  34.1298742
  66.5638134  20.7402177  33.1469428  63.4770511  18.7743259  39.9138670
  63.9524633  18.9670905  39.1057521  62.5536077  18.8302445  39.6682053
  50.3654018  19.9367426  29.4969748  50.1200060  19.0329756  29.6949958
  50.5349932  19.9384577  28.5549226  58.0550728  10.8091103  38.8794504
  58.5732672  11.5452129  38.5540992  57.7005861  11.1155096  39.7141263
  49.6349665  15.6695784  26.9955910  48.9418910  15.7440139  26.3395946
  49.3901417  14.9056127  27.5177426  56.1096790  26.4050379  25.9620427
  55.5370757  27.0240566  25.5090898  56.6829584  26.9549741  26.4960349
  62.1772180  15.6509019  38.1466975  63.1289603  15.7507117  38.1679199
  62.0075631  14.8587288  38.6565060  60.1986560  12.7364602  38.3326376
  59.6036492  13.0169615  37.6372865  59.9136256  13.2258503  39.1043117
  59.3294050  26.6887529  27.0929009  60.2624723  26.6233091  27.2961884
  59.2417263  27.5243796  26.6343542  61.9582067  26.0053399  24.0532956
  61.8795698  25.6713263  24.9468714  62.7791734  26.4975167  24.0524429
  64.6560258  18.8715139  37.2609275  64.6236578  17.9331139  37.4468959
  65.2660882  18.9499175  36.5275100  56.4943589  17.7411192  23.3036479
  57.4402694  17.6117400  23.3724897  56.1157834  17.0025854  23.7805907
  64.8054747  15.6626182  37.3067558  64.2893795  14.8784639  37.1197487
  65.6894695  15.3344899  37.4714078  62.4665473   9.4067198  33.2663371
  62.2690295   9.0982286  34.1506703  63.0765179  10.1328837  33.3961301
  68.5552105  18.0739008  36.9989763  67.8285269  17.9394973  36.3906255
  68.1399392  18.3815837  37.8046481  56.3782281  21.7928938  44.7637136
  57.2985291  21.9707537  44.9577183  56.3431864  20.8484983  44.6116835
  54.6786506  15.6661168  23.2391364  53.7717961  15.3694281  23.3154078
  54.9562487  15.3690986  22.3725651  45.5964446  16.9867532  33.6890411
  45.2767231  16.1332840  33.3964785  45.0497875  17.2016110  34.4448378
  49.3744354  19.7029972  37.4059917  49.5930364  20.6347080  37.4247951
  49.7870128  19.3437947  38.1914721  56.2948572  10.2098058  29.3935606
  55.4849300   9.8645143  29.7690852  56.9832989   9.9005602  29.9823217
  58.2239120   9.2876105  31.0159902  58.7770159   9.7071558  31.6749925
  58.4609206   8.3611853  31.0582858  54.2472219  15.2763178  46.7962666
  54.1468946  16.2257535  46.7274757  54.0293761  14.9481417  45.9238736
  53.4485291  12.5248103  23.3803344  54.3104455  12.8503002  23.6399161
  53.6335635  11.7379599  22.8676409  45.4652706  20.6070443  35.6583532
  44.7716178  20.1924396  35.1453487  46.2125697  20.6490980  35.0616951
  61.6017927  11.3976630  30.5238567  61.0216596  12.0561434  30.1416619
  61.3353860  10.5753974  30.1125984  60.0521494  10.7981687  32.7259887
  60.5521272  10.9098222  31.9174206  60.6957101  10.4942740  33.3660695
  54.1103489  18.7060317  45.6127728  53.6270571  19.5060677  45.8191617
  54.1964428  18.7168262  44.6595172  47.3789449  20.5388697  33.5349547
  47.3560137  20.6376384  32.5831430  47.6890085  21.3853848  33.8566713
  50.0376827  22.5964852  37.6496162  50.9920080  22.5648794  37.5826093
  49.8389350  22.1355476  38.4646388  50.6276209  21.1665968  40.2166959
  51.4469098  21.6610047  40.2401797  50.9013017  20.2497936  40.1884527
  60.3842805  13.5576720  29.5794915  59.4968660  13.8426371  29.3615110
  60.7996794  13.3970484  28.7322192  63.7357341  13.5823241  33.2949254
  64.5117731  14.0719694  33.5673871  63.0105475  14.0081295  33.7521124
  66.1729900  14.2950860  34.3523195  66.7674391  14.0546596  33.6416503
  66.2456484  13.5757991  34.9796731  59.5286019  23.3221395  23.6742935
  60.2321869  23.5271397  24.2900590  58.8048667  23.8898157  23.9392018
  60.3583829  19.0731256  29.7945205  60.3019030  19.5299808  28.9552837
  60.9112171  18.3121941  29.6168048  64.1688635  14.8620988  30.6195324
  63.9125569  14.4617624  31.4503532  63.5441503  15.5764782  30.4945464
  68.4800973  17.6017061  33.1266616  67.9200531  17.6710251  33.8998178
  67.8744476  17.4258046  32.4066112  61.4372716  23.7603924  25.7241395
  62.2718320  23.3285123  25.5418870  61.2757059  23.5885938  26.6518289
  61.0918608  20.2636037  27.0897734  61.0367412  20.0980309  26.1486178
  60.4664664  20.9712070  27.2459924  45.8811123  15.5004102  40.9159156
  46.5269987  14.9903056  41.4046382  45.6728274  16.2372783  41.4902582
  58.4064515  22.5684949  46.4151297  59.2755675  22.7425601  46.0537932
  57.9271267  23.3879366  46.2927026  54.4014734   9.7644146  26.6683053
  54.3893404  10.7085986  26.8251323  55.2938156   9.5814292  26.3742514
  52.5750696  29.6882050  38.0940731  53.4777942  29.7205660  38.4107226
  52.3488066  28.7582501  38.1087066  54.3304298  28.4413037  34.7550809
  53.3799929  28.4414898  34.6415181  54.6336784  27.6945771  34.2386844
  50.2208614  12.6471719  45.0134171  51.0840076  12.2908524  45.2237495
  49.6474025  12.3085614  45.7009575  66.8746697  34.2301003  35.7558096
  66.5365209  34.1142068  34.8678631  67.7436466  33.8292168  35.7359102
  62.7333513  36.0836480  31.7454987  62.1698378  35.9926417  30.9771275
  62.6185908  35.2636384  32.2257480  67.3566480  35.3835855  41.7144302
  67.3455121  34.9888653  40.8424805  67.5187120  34.6501928  42.3078073
  60.2797945  37.5787671  34.5839208  61.0719237  37.2378496  34.1685507
  60.5194595  37.6882646  35.5041361  62.2388699  36.8396585  27.4556586
  63.0119575  36.2925572  27.3169462  62.5914098  37.7040834  27.6671048
  64.0773742  38.1672967  40.6623486  63.7863608  39.0718598  40.5470152
  64.7130726  38.2089494  41.3767555  65.0029948  35.5449815  37.2524845
  65.5993521  35.3205838  36.5381808  65.0604920  34.8034561  37.8550293
  64.5754977  32.9989251  25.0875036  64.8280497  32.4770772  24.3258499
  63.6379536  32.8355396  25.1901720  64.2951266  34.9017357  27.2899411
  64.1787524  34.2262260  27.9580496  64.4053525  34.4149731  26.4731564
  66.6382806  34.3627504  30.9946101  66.2741014  33.8358125  31.7059022
  67.4949922  33.9725973  30.8212586  66.2788293  29.3917403  25.9907449
  66.4462696  30.2597640  26.3577920  66.0885463  29.5544685  25.0668738
  62.4876108  34.3048179  33.6909984  61.5626605  34.1724393  33.8987676
  62.7360521  35.0842398  34.1879926  66.2577514  31.8475061  26.9754116
  66.1377140  32.2932112  27.8139596  65.5630103  32.1960379  26.4167654
  59.8484919  33.9481453  34.5253773  59.9777300  34.2015932  35.4393185
  59.1682370  34.5409161  34.2058428  64.0184406  44.6178703  30.6244247
  63.9408436  45.5686528  30.7032728  63.4146050  44.2724575  31.2819173
  66.5101636  31.7906568  43.2805614  65.7334970  32.3500488  43.2708479
  67.1492199  32.2763351  43.8020484  64.7648009  34.5992021  42.8423581
  65.5062693  35.1377065  42.5658405  64.0584994  35.2258310  42.9995133
  66.5934418  31.6793769  38.8129300  67.4395613  32.1033182  38.9563949
  66.5333056  31.0227393  39.5067863  66.1160125  37.0396761  32.4598117
  66.5798470  37.3184464  31.6702739  65.8516923  36.1380205  32.2771207
  63.0084206  36.5868242  35.3977880  63.5785563  37.0155511  34.7595364
  63.5992318  36.3050827  36.0962065  65.0529011  33.1619913  29.2687682
  65.7553054  33.6140957  29.7361608  64.7209639  32.5203732  29.8967575
  63.5009372  31.7531670  43.6438891  62.8708033  32.4347950  43.8774288
  63.3945460  31.6414751  42.6992029  58.7954345  31.4203466  34.5704815
  58.0053399  31.6760994  34.0944926  59.2865592  32.2351803  34.6756856
  60.7469090  31.7848045  31.5288292  59.9500253  31.8966739  32.0471788
  60.5194682  32.1234697  30.6629182  66.5774758  38.3092748  39.4770807
  66.6419190  38.7713155  40.3128978  65.8685682  37.6790113  39.6053116
  57.0792048  31.6733956  37.0019806  57.3300086  32.5580966  37.2677382
  57.6151596  31.4938558  36.2294898  66.2922775  39.9760856  29.3449787
  66.1568450  40.8212391  29.7734635  66.8332588  40.1780133  28.5815721
  62.7790115  26.0552435  46.0064142  62.3857061  25.5018634  46.6811786
  63.5956255  26.3663014  46.3970660  59.7452173  37.4936294  29.9177712
  60.2576693  38.2879544  30.0683277  60.3974886  36.7962584  29.8511313
  61.5547057  40.6102050  32.0000465  61.7313686  41.5320015  31.8121449
  62.3503891  40.2960469  32.4294845  65.6958076  27.4710315  43.5984399
  66.4367789  28.0717468  43.5188861  65.9275999  26.7287952  43.0402441
  60.8399414  32.6566682  41.8762628  60.7252929  31.7551939  42.1769727
  59.9843932  32.9030379  41.5247445  67.9191252  40.5984422  43.4750129
  67.4755106  39.8120801  43.1571033  68.5808465  40.7863573  42.8094020
  62.6778373  42.1280224  38.0010807  63.2285798  41.9997287  37.2287801
  61.8389849  42.4275113  37.6505700  66.4745544  38.3931352  42.3455039
  67.0073881  37.6319640  42.1154347  65.9459625  38.1005003  43.0879193
  57.7101090  35.8224948  30.6937283  58.5476312  36.2321956  30.4770990
  57.8879357  34.8824390  30.6637476  67.1912633  28.3349729  31.4406354
  66.3354229  27.9456580  31.2611993  67.6039584  28.4141690  30.5806139
  64.9654665  25.9534802  34.8464095  65.8307662  25.7577611  34.4869985
  65.0332174  25.7245154  35.7733452  67.8398257  37.5217344  29.8573851
  67.3119618  36.7870104  29.5447088  67.3385759  38.2992020  29.6113819
  62.5716984  28.1837010  32.2180462  63.1460736  27.9612192  31.4853655
  63.1587967  28.2525705  32.9709063  62.8986571  30.2141471  26.2376347
  62.0623884  30.5516158  26.5585622  62.7591341  30.0790451  25.3003484
  64.8739652  25.0578259  30.9455532  64.2204064  24.7427276  30.3212146
  64.8320126  24.4354000  31.6715355  65.9850857  35.3397554  22.8608824
  65.0777919  35.1086808  23.0599973  66.4821889  34.5435174  23.0482805
  68.1077392  31.5460193  35.2703179  67.1899954  31.7675140  35.1124867
  68.5237536  31.6206503  34.4114887  67.1639090  35.4410149  27.3832814
  66.2550310  35.1569182  27.4805283  67.1934174  35.8609228  26.5236121
  57.7327261  33.1615663  31.3648016  57.5351660  32.5685024  30.6399083
  57.1773925  32.8567873  32.0823955  65.7123984  33.0538770  33.4842609
  65.7672594  32.1012606  33.4085086  64.9015186  33.2098209  33.9683908
  66.8615178  36.9818893  24.7220892  66.4234608  36.2654752  24.2626530
  67.6025619  37.2095008  24.1605984  63.6516344  31.6715829  31.2432988
  62.8384210  31.9710000  31.6498180  64.1475338  31.2771518  31.9607470
  65.8024922  41.6673586  33.1767253  65.7601101  41.8934433  32.2475785
  66.7187621  41.4336961  33.3253054  63.1430419  29.2434185  36.8594223
  63.7829798  29.1022944  36.1617186  62.3107950  28.9568698  36.4832825
  63.9190723  38.5436615  32.9729215  64.7131321  38.0486936  32.7711790
  63.2082415  38.0154479  32.6096921  60.2273486  32.6879697  29.0488968
  59.2971074  32.6264153  29.2658930  60.3230958  32.1655650  28.2525609
  60.1459035  29.2134510  31.6367210  60.4065853  30.1279843  31.5276370
  60.9676208  28.7458953  31.7863823  61.6183961  30.6272267  38.8066034
  62.2907014  30.4189629  38.1578683  60.7913747  30.4294353  38.3671267
  67.5209533  27.2534208  40.8231695  66.8737448  27.9524158  40.7296172
  68.2910548  27.6870352  41.1907943  67.6973667  35.0914973  38.8828515
  68.6265727  35.2426133  38.7097482  67.2764697  35.1798994  38.0277161
  66.4961999  39.1165637  36.6527052  66.3573085  38.7484422  37.5252991
  65.7076595  39.6313277  36.4811010  67.0910151  44.2174734  27.9952589
  67.2661907  43.7462777  28.8098212  66.4042939  44.8440500  28.2233850
  68.0467214  38.4947240  34.0415890  67.7117047  38.4548010  34.9373540
  67.5471160  37.8291956  33.5686300  62.0211458  33.9014870  39.5668471
  61.8831256  33.1695109  40.1680010  62.9316381  33.8123770  39.2852659
  64.6493759  33.6134829  39.0552151  65.3593377  32.9728022  39.0138769
  64.6063067  33.8647724  39.9778332  63.3622693  30.6000047  40.8747791
  62.8260050  30.1490786  41.5269387  62.7739401  30.7345956  40.1318255
  61.6571236  47.3664097  34.7692449  61.8967834  47.9982621  35.4471468
  60.8140433  47.0152137  35.0557808  62.7724952  30.0588699  23.4374254
  61.8954418  29.9377500  23.0736501  63.2482705  29.2674777  23.1853143
  59.0961814  29.7356055  37.9600785  59.0120003  29.1281725  37.2251195
  58.2744520  30.2265073  37.9610281  66.1699098  43.1743219  37.1733953
  66.0969270  43.9798191  37.6853258  65.7276491  43.3735185  36.3481975
  65.9588878  42.4114989  30.6836775  65.1756400  42.9536669  30.7774999
  66.6581623  42.9288969  31.0831016  65.8520497  30.3627002  33.0542665
  65.4818284  29.8098042  33.7423570  66.3479589  29.7585135  32.5017665
  63.6809695  40.8224497  40.1497683  64.3819155  41.4560980  40.3027077
  63.2104810  41.1639228  39.3893322  67.5298554  34.1188915  44.4616270
  66.8539191  34.0183044  45.1318645  68.3526188  33.9628129  44.9252267
  59.2777413  40.3560852  37.0828785  59.8630850  39.6104540  37.2156690
  59.0802252  40.6664808  37.9665449  62.1316068  43.3912099  32.0991228
  61.4626444  43.8758227  31.6155268  61.9928938  43.6381319  33.0134606
  66.2721337  45.4255843  38.6973886  66.8239645  45.5887464  39.4622971
  66.6127530  46.0160280  38.0253911  61.2485830  27.7730992  39.2995771
  61.3127157  28.6345823  38.8873168  61.1852950  27.1604994  38.5668129
  60.7238103  29.8454125  42.9468805  61.3510142  29.4631202  43.5606329
  59.8666022  29.6268327  43.3124498  57.5003645  31.6530554  28.8787160
  57.7957087  30.7441232  28.8254214  56.5991681  31.6318293  28.5568162
  61.0297892  29.7286551  34.8614708  60.3084478  30.3422518  34.7222182
  61.8191148  30.2644315  34.7831354  63.8324206  27.0640977  41.1355360
  64.3558608  27.3103274  41.8981670  63.6136539  27.8961012  40.7158498
  59.2291487  29.3344652  29.0026485  58.9004193  28.4542031  28.8201591
  59.5830858  29.2792320  29.8902874  62.3433310  29.6217621  29.3701963
  62.6829383  30.1503543  28.6480571  62.7905431  29.9598028  30.1460529
  65.0376751  28.0054672  38.8205031  64.6973571  27.2062485  39.2225711
  64.3315757  28.3056383  38.2481864  65.6893223  25.0903985  37.2732354
  66.5119292  24.6164463  37.1511244  65.9331286  25.8694468  37.7731040
  64.3301457  28.1192243  27.5695255  65.0509820  28.4973496  27.0658972
  63.7066761  28.8381120  27.6730233  63.2131802  31.7823105  35.0824332
  63.0676382  32.0963408  35.9748614  62.7357005  32.4008006  34.5295231
  65.0728184  28.7725653  35.1305222  65.0589753  27.8766747  34.7937520
  65.7900613  28.7796317  35.7643508  66.9254315  29.2062993  37.1758349
  66.6672093  30.1280064  37.1742680  66.3939356  28.8093428  37.8658813
  57.6877464  34.3228450  38.0211994  57.1430932  35.0988258  38.1532268
  58.5656814  34.6699254  37.8631115  64.4765080  27.6540033  30.3992792
  64.5980992  26.7256680  30.5983680  64.1867123  27.6678719  29.4871107
  67.3456271  25.3394944  33.5359512  67.3677968  25.4034277  32.5811491
  67.7624330  24.4999453  33.7300018  58.4743486  33.4498346  40.9142150
  57.7325222  33.5980981  41.5006781  58.1536230  33.7106611  40.0508900
  66.4187148  42.9914324  40.7122540  66.7274275  42.7463471  41.5845240
  67.2162630  43.1960963  40.2241411  66.4407760  45.1452234  32.9427917
  66.0012751  44.6528612  33.6360774  67.1915877  44.6025201  32.7019992
  58.9200099  41.3363775  32.9452545  59.7458119  41.0367546  32.5651189
  58.5694151  40.5671397  33.3942334  63.8881632  40.6890243  35.0150219
  63.2661642  40.0260948  34.7152447  64.5586499  40.7151375  34.3323866
  63.9606160  29.1672031  44.6082725  64.0094315  30.0434154  44.2260494
  64.5028674  28.6249424  44.0354368  63.4495139  39.2394166  28.4908679
  63.5983260  39.9229631  27.8375352  64.2561583  39.2199256  29.0058135
  66.1905448  29.9203403  41.3629083  65.3208758  30.2136969  41.0911672
  66.4264929  30.5043848  42.0836347  61.2047772  35.2659344  29.4969748
  60.9593814  34.3621674  29.6949958  61.3743687  35.2676494  28.5549226
  60.4743420  30.9987701  26.9955910  59.7812665  31.0732056  26.3395946
  60.2295172  30.2348045  27.5177426  66.9490545  41.7342297  25.9620427
  66.3764512  42.3532484  25.5090898  67.5223339  42.2841658  26.4960349
  67.3337343  33.0703109  23.3036479  68.2796448  32.9409317  23.3724897
  66.9551588  32.3317771  23.7805907  67.2176036  37.1220856  44.7637136
  68.1379045  37.2999455  44.9577183  67.1825619  36.1776901  44.6116835
  65.5180261  30.9953086  23.2391364  64.6111716  30.6986198  23.3154078
  65.7956242  30.6982904  22.3725651  56.4358201  32.3159449  33.6890411
  56.1160985  31.4624757  33.3964785  55.8891629  32.5308027  34.4448378
  60.2138108  35.0321890  37.4059917  60.4324118  35.9638998  37.4247951
  60.6263882  34.6729865  38.1914721  67.1342326  25.5389975  29.3935606
  66.3243055  25.1937060  29.7690852  67.8226743  25.2297519  29.9823217
  65.0865974  30.6055096  46.7962666  64.9862701  31.5549453  46.7274757
  64.8687516  30.2773335  45.9238736  64.2879045  27.8540021  23.3803344
  65.1498209  28.1794919  23.6399161  64.4729389  27.0671517  22.8676409
  64.9497244  34.0352235  45.6127728  64.4664326  34.8352595  45.8191617
  65.0358183  34.0460180  44.6595172  58.2183203  35.8680614  33.5349547
  58.1953892  35.9668302  32.5831430  58.5283840  36.7145765  33.8566713
  60.8770581  37.9256769  37.6496162  61.8313835  37.8940712  37.5826093
  60.6783105  37.4647393  38.4646388  61.4669963  36.4957886  40.2166959
  62.2862852  36.9901964  40.2401797  61.7406771  35.5789854  40.1884527
  59.2320810  43.4676389  34.6666359  59.0975278  42.7076790  34.1004358
  58.8152872  44.1917289  34.1995148  62.3889936  44.3645706  34.8784802
  62.2722320  45.3091138  34.7763492  61.5682382  44.0619268  35.2670601
  56.7204878  30.8296019  40.9159156  57.3663741  30.3194973  41.4046382
  56.5122029  31.5664701  41.4902582  65.2408488  25.0936064  26.6683053
  65.2287158  26.0377904  26.8251323  66.1331910  24.9106209  26.3742514
  63.4144450  45.0173968  38.0940731  64.3171697  45.0497578  38.4107226
  63.1881820  44.0874419  38.1087066  65.1698052  43.7704954  34.7550809
  64.2193683  43.7706816  34.6415181  65.4730538  43.0237689  34.2386844
  61.0602369  27.9763636  45.0134171  61.9233830  27.6200441  45.2237495
  60.4867779  27.6377531  45.7009575  67.9185802  47.0025874  37.0019806
  68.1693841  47.8872884  37.2677382  68.4545351  46.8230475  36.2294898
  68.5721015  48.4907581  31.3648016  68.3745415  47.8976942  30.6399083
  68.0167679  48.1859791  32.0823955  65.1320846  50.1757776  33.5315761
  65.8191886  49.8619506  32.9436777  64.9768975  51.0799141  33.2583013
  64.7088822  48.2558370  35.8033228  64.7472922  47.7221960  36.5970347
  64.2029115  47.7293575  35.1844206  68.3397400  46.9822472  28.8787160
  68.6350841  46.0733150  28.8254214  67.4385436  46.9610211  28.5568162
  67.9602459  54.5842019  33.9041479  67.1234367  54.1564193  33.7225480
  67.9326104  54.7774462  34.8412270  67.2751955  47.6451367  33.6890411
  66.9554740  46.7916675  33.3964785  66.7285384  47.8599945  34.4448378
  67.1440215  51.2654278  35.6583532  66.4503687  50.8508231  35.1453487
  67.8913206  51.3074815  35.0616951  67.5598632  46.1587937  40.9159156
  68.2057496  45.6486891  41.4046382  67.3515783  46.8956619  41.4902582
  53.1790653   6.2948908  17.3489554  53.1014683   7.2456733  17.4278034
  52.5752297   5.9494780  18.0064480  50.8177483   9.0434302  21.4937756
  51.0574081   9.6752826  22.1716774  49.9746679   8.6922342  21.7803115
  51.2922315   5.0682304  18.8236534  50.6232690   5.5528432  18.3400574
  51.1535185   5.3151524  19.7379913  55.4327584   7.1026047  25.4219193
  55.9845892   7.2657669  26.1868278  55.7733777   7.6930485  24.7499218
  55.6014007   6.8222439  19.6673224  55.1618997   6.3298817  20.3606080
  56.3522124   6.2795406  19.4265299  48.3927057   5.1446594  21.3911666
  48.2581525   4.3846995  20.8249664  47.9759119   5.8687494  20.9240455
  51.5496183   6.0415911  21.6030109  51.4328567   6.9861343  21.5008799
  50.7288629   5.7389472  21.9915908  52.5750697   6.6944173  24.8186037
  53.4777944   6.7267783  25.1352532  52.3488067   5.7644624  24.8332373
  66.8746699  11.2363126  22.4803403  66.5365210  11.1204191  21.5923938
  67.7436467  10.8354291  22.4604409  62.7333514  13.0898602  18.4700294
  62.1698380  12.9988539  17.7016582  62.6185909  12.2698507  18.9502786
  67.3566482  12.3897978  28.4389608  67.3455122  11.9950776  27.5670112
  67.5187121  11.6564050  29.0323380  60.2797946  14.5849794  21.3084514
  61.0719238  14.2440618  20.8930814  60.5194596  14.6944769  22.2286668
  64.0773743  15.1735089  27.3868792  63.7863609  16.0780720  27.2715459
  64.7130727  15.2151617  28.1012862  65.0029950  12.5511938  23.9770152
  65.5993522  12.3267960  23.2627115  65.0604921  11.8096683  24.5795600
  62.4876109  11.3110302  20.4155291  61.5626606  11.1786516  20.6232982
  62.7360523  12.0904521  20.9125233  59.8484920  10.9543575  21.2499080
  59.9777302  11.2078054  22.1638491  59.1682372  11.5471283  20.9303735
  64.0184408  21.6240825  17.3489554  63.9408437  22.5748650  17.4278034
  63.4146051  21.2786698  18.0064480  64.7648010  11.6054144  29.5668888
  65.5062694  12.1439188  29.2903711  64.0584995  12.2320433  29.7240439
  66.1160126  14.0458883  19.1843423  66.5798471  14.3246586  18.3948046
  65.8516924  13.1442328  19.0016514  63.0084207  13.5930365  22.1223186
  63.5785564  14.0217633  21.4840671  63.5992319  13.3112949  22.8207372
  63.5009374   8.7593792  30.3684198  62.8708034   9.4410073  30.6019595
  63.3945461   8.6476874  29.4237336  58.7954346   8.4265588  21.2950122
  58.0053400   8.6823117  20.8190232  59.2865593   9.2413926  21.4002162
  60.7469091   8.7910167  18.2533599  59.9500255   8.9028862  18.7717094
  60.5194684   9.1296820  17.3874489  66.5774759  15.3154871  26.2016113
  66.6419191  15.7775278  27.0374285  65.8685683  14.6852236  26.3298423
  57.0792049   8.6796079  23.7265113  57.3300087   9.5643089  23.9922689
  57.6151597   8.5000680  22.9540204  66.2922777  16.9822978  16.0695094
  66.1568451  17.8274514  16.4979941  66.8332589  17.1842256  15.3061027
  59.7452174  14.4998416  16.6423019  60.2576695  15.2941666  16.7928583
  60.3974887  13.8024707  16.5756620  61.5547059  17.6164173  18.7245772
  61.7313687  18.5382137  18.5366756  62.3503892  17.3022592  19.1540152
  60.8399415   9.6628804  28.6007935  60.7252930   8.7614062  28.9015034
  59.9843933   9.9092501  28.2492752  67.9191253  17.6046545  30.1995436
  67.4755107  16.8182923  29.8816340  68.5808467  17.7925695  29.5339326
  62.6778374  19.1342346  24.7256114  63.2285799  19.0059410  23.9533108
  61.8389850  19.4337235  24.3751007  66.4745545  15.3993474  29.0700345
  67.0073882  14.6381762  28.8399653  65.9459626  15.1067126  29.8124500
  57.7101091  12.8287071  17.4182589  58.5476313  13.2384079  17.2016297
  57.8879358  11.8886513  17.3882783  57.7327262  10.1677786  18.0893323
  57.5351662   9.5747147  17.3644389  57.1773926   9.8629996  18.8069261
  65.8024923  18.6735709  19.9012559  65.7601102  18.8996555  18.9721091
  66.7187622  18.4399084  20.0498360  63.9190724  15.5498738  19.6974522
  64.7131323  15.0549058  19.4957097  63.2082417  15.0216601  19.3342228
  60.2273488   9.6941820  15.7734275  59.2971076   9.6326275  15.9904237
  60.3230960   9.1717773  14.9770916  67.6973668  12.0977096  25.6073821
  68.6265728  12.2488255  25.4342789  67.2764698  12.1861116  24.7522468
  66.4962000  16.1227760  23.3772359  66.3573086  15.7546544  24.2498297
  65.7076596  16.6375399  23.2056317  67.0910152  21.2236856  14.7197896
  67.2661908  20.7524900  15.5343518  66.4042940  21.8502623  14.9479156
  68.0467215  15.5009363  20.7661197  67.7117048  15.4610133  21.6618847
  67.5471161  14.8354079  20.2931607  62.0211459  10.9076993  26.2913778
  61.8831257  10.1757232  26.8925317  62.9316383  10.8185893  26.0097966
  64.6493760  10.6196952  25.7797458  65.3593378   9.9790144  25.7384076
  64.6063068  10.8709847  26.7023638  61.6571237  24.3726219  21.4937756
  61.8967836  25.0044743  22.1716774  60.8140434  24.0214259  21.7803115
  54.2927093  11.8527981  20.2561068  54.9798133  11.5389711  19.6682083
  54.1375222  12.7569346  19.9828319  66.1699099  20.1805342  23.8979260
  66.0969271  20.9860313  24.4098564  65.7276492  20.3797307  23.0727281
  65.9588879  19.4177112  17.4082081  65.1756401  19.9598792  17.5020306
  66.6581624  19.9351091  17.8076323  63.6809696  17.8286619  26.8742989
  64.3819156  18.4623102  27.0272383  63.2104811  18.1701351  26.1138629
  67.5298555  11.1251038  31.1861577  66.8539192  11.0245167  31.8563952
  68.3526189  10.9690251  31.6497574  59.2777414  17.3622974  23.8074092
  59.8630851  16.6166662  23.9401996  59.0802253  17.6726931  24.6910756
  62.1316070  20.3974222  18.8236534  61.4626445  20.8820349  18.3400574
  61.9928939  20.6443442  19.7379913  53.8695069   9.9328574  22.5278535
  53.9079169   9.3992165  23.3215653  53.3635362   9.4063780  21.9089512
  66.2721338  22.4317965  25.4219193  66.8239646  22.5949587  26.1868278
  66.6127532  23.0222403  24.7499218  57.5003647   8.6592677  15.6032466
  57.7957088   7.7503355  15.5499520  56.5991682   8.6380416  15.2813469
  63.2131803   8.7885228  21.8069639  63.0676384   9.1025531  22.6993921
  62.7357006   9.4070128  21.2540538  57.6877465  11.3290572  24.7457300
  57.1430933  12.1050380  24.8777575  58.5656815  11.6761377  24.5876422
  58.4743487  10.4560468  27.6387457  57.7325223  10.6043104  28.2252087
  58.1536231  10.7168734  26.7754206  66.4187150  19.9976447  27.4367847
  66.7274276  19.7525593  28.3090547  67.2162632  20.2023085  26.9486717
  66.4407762  22.1514356  19.6673224  66.0012752  21.6590735  20.3606080
  67.1915879  21.6087324  19.4265299  58.9200101  18.3425897  19.6697852
  59.7458120  18.0429669  19.2896495  58.5694153  17.5733520  20.1187640
  63.8881634  17.6952365  21.7395525  63.2661643  17.0323070  21.4397753
  64.5586501  17.7213497  21.0569173  57.1208706  16.2612224  20.6286785
  56.2840614  15.8334398  20.4470787  57.0932351  16.4544667  21.5657576
  63.4495141  16.2456289  15.2153986  63.5983261  16.9291753  14.5620659
  64.2561584  16.2261379  15.7303442  61.2047774  12.2721466  16.2215055
  60.9593816  11.3683796  16.4195265  61.3743688  12.2738617  15.2794533
  67.2176037  14.1282978  31.4882443  68.1379047  14.3061577  31.6822489
  67.1825620  13.1839023  31.3362142  56.4358202   9.3221572  20.4135717
  56.1160987   8.4686880  20.1210091  55.8891630   9.5370150  21.1693685
  60.2138110  12.0384013  24.1305224  60.4324120  12.9701121  24.1493258
  60.6263884  11.6791987  24.9160028  56.3046462  12.9424483  22.3828839
  55.6109934  12.5278436  21.8698793  57.0519453  12.9845020  21.7862258
  64.9497245  11.0414357  32.3373034  64.4664327  11.8414717  32.5436923
  65.0358184  11.0522302  31.3840478  58.2183205  12.8742737  20.2594854
  58.1953893  12.9730424  19.3076737  58.5283841  13.7207888  20.5812020
  60.8770583  14.9318892  24.3741468  61.8313836  14.9002834  24.3071400
  60.6783106  14.4709516  25.1891694  61.4669965  13.5020008  26.9412266
  62.2862854  13.9964087  26.9647103  61.7406772  12.5851976  26.9129833
  59.2320811  20.4738512  21.3911666  59.0975279  19.7138912  20.8249664
  58.8152874  21.1979411  20.9240455  62.3889937  21.3707829  21.6030109
  62.2722321  22.3153261  21.5008799  61.5682384  21.0681390  21.9915908
  56.7204879   7.8358142  27.6404463  57.3663743   7.3257096  28.1291688
  56.5122030   8.5726824  28.2147888  63.4144451  22.0236090  24.8186037
  64.3171698  22.0559701  25.1352532  63.1881821  21.0936541  24.8332373
  65.1698053  20.7767077  21.4796116  64.2193684  20.7768939  21.3660488
  65.4730540  20.0299812  20.9632150  67.9185803  24.0087996  23.7265113
  68.1693842  24.8935006  23.9922689  68.4545352  23.8292598  22.9540204
  68.5721016  25.4969704  18.0893323  68.3745416  24.9039064  17.3644389
  68.0167680  25.1921914  18.8069261  65.1320847  27.1819899  20.2561068
  65.8191887  26.8681629  19.6682083  64.9768976  28.0861263  19.9828319
  64.7088824  25.2620492  22.5278535  64.7472923  24.7284083  23.3215653
  64.2029116  24.7355698  21.9089512  68.3397401  23.9884594  15.6032466
  68.6350842  23.0795273  15.5499520  67.4385437  23.9672334  15.2813469
  67.9602460  31.5904141  20.6286785  67.1234368  31.1626316  20.4470787
  67.9326106  31.7836585  21.5657576  67.2751957  24.6513489  20.4135717
  66.9554741  23.7978798  20.1210091  66.7285385  24.8662068  21.1693685
  67.1440217  28.2716401  22.3828839  66.4503688  27.8570354  21.8698793
  67.8913208  28.3136937  21.7862258  67.5598633  23.1650060  27.6404463
  68.2057497  22.6549014  28.1291688  67.3515785  23.9018741  28.2147888
   5.0294462  34.2773577  62.3705955   5.6672872  34.1580324  61.6669295
   4.9115305  35.2254421  62.4293907   1.8384168  34.2301005  62.3067480
   1.5002679  34.1142070  61.4188015   2.7073936  33.8292170  62.2868486
   3.2770542  39.7507449  53.6078836   2.6258522  40.3361530  53.2212850
   4.0714905  40.2813644  53.6673873   4.5835730  32.0025031  59.4459163
   5.3698819  31.5844454  59.0949580   4.8474435  32.9071123  59.6140812
   4.7545808  37.4397881  54.1447820   4.1191641  37.5132508  54.8568725
   4.4243214  38.0291480  53.4666899   9.9844157  31.9400264  60.3492142
  10.7169329  31.3699481  60.5829971   9.2283513  31.5521864  60.7898647
   1.6020277  34.3627505  57.5455484   1.2378484  33.8358126  58.2568406
   2.4587393  33.9725975  57.3721970   1.2425764  29.3917405  52.5416833
   1.4100166  30.2597642  52.9087304   1.0522933  29.5544687  51.6178122
   7.3998241  30.3716924  61.8880100   6.4915118  30.3032333  61.5938861
   7.3485837  30.8488869  62.7161926   1.2214985  31.8475063  53.5263500
   1.1014610  32.2932113  54.3648980   0.5267573  32.1960380  52.9677038
   6.9200051  32.3196536  54.3543834   7.8317907  32.5523923  54.1791531
   6.4109698  32.9033580  53.7918912   5.5269633  37.3022354  61.7457415
   4.8978496  37.4668068  61.0433483   5.1395295  37.7163964  62.5168379
   9.4058865  38.2376792  59.1001779   8.7209903  38.6175693  58.5498812
   9.4902715  38.8472119  59.8333727   1.0797595  37.0396762  59.0107500
   1.5435941  37.3184465  58.2212123   0.8154393  36.1380207  58.8280591
   7.7755625  38.7608707  63.8719480   8.5973069  38.3588894  63.5902161
   7.7718028  38.6576941  64.8235595  15.8661618  35.1047455  60.2204451
  15.1125326  34.5354853  60.0648456  16.0009159  35.0710120  61.1675086
   1.2560246  39.9760857  55.8959171   1.1205921  40.8212393  56.3244018
   1.7970058  40.1780135  55.1325104   4.5702992  33.4900030  52.9330499
   4.0549616  34.2604635  53.1718887   4.2980301  32.8165167  53.5563561
   2.1550103  28.3349731  57.9915737   1.2991700  27.9456582  57.8121376
   2.5677055  28.4141692  57.1315523   9.5437266  36.2432385  54.8683673
   8.7666709  35.9043544  54.4238835  10.2228747  36.2485008  54.1938638
   4.3589295  31.3627122  54.7590280   4.0539431  31.6773272  55.6100423
   5.3119737  31.4408542  54.8017613   2.8035727  37.5217346  56.4083234
   2.2757089  36.7870105  56.0956472   2.3023230  38.2992022  56.1623203
   7.7828573  35.7166366  61.5250281   7.1252248  36.4065628  61.6130409
   8.5868972  36.1062798  61.8684267   6.5934032  34.0710739  59.5754222
   7.1065914  34.7040731  60.0775932   7.2435256  33.4711934  59.2097582
   3.8556406  44.0495063  52.3314893   3.1818105  44.3526760  52.9399851
   4.2422228  44.8524144  51.9820351   3.8549911  32.9451610  56.9515243
   4.6021730  33.4573007  56.6422365   4.1241500  32.6235663  57.8119637
   2.1276561  35.4410151  53.9342197   1.2187780  35.1569184  54.0314667
   2.1571645  35.8609229  53.0745504   7.3595828  39.0516740  57.7033365
   6.9058155  38.2107650  57.7598555   6.7289795  39.6878139  58.0408145
   6.3028748  29.9808726  58.9334032   5.5651505  29.4686113  59.2644275
   6.5555521  29.5409108  58.1217309   5.8028767  40.8893237  58.6383183
   6.0951742  41.4498294  57.9195549   6.3127388  41.1821798  59.3936342
   1.8252649  36.9818895  51.2730276   1.3872079  36.2654753  50.8135913
   2.5663089  37.2095009  50.7115367   9.9425763  35.2576092  57.3306595
   9.8043662  35.4477688  56.4027784   9.5861982  36.0195474  57.7874646
   9.9695143  37.3252619  62.3417866  10.4031650  37.2327908  63.1900920
  10.6826724  37.3010119  61.7037882  10.8310693  37.3676319  64.8750751
  11.0246583  38.2722130  65.1210026  10.7311311  36.9083738  65.7089336
   2.0547621  44.2174736  54.5461973   2.2299377  43.7462779  55.3607595
   1.3680409  44.8440502  54.7743233   3.0104685  38.4947242  60.5925274
   2.6754517  38.4548012  61.4882924   2.5108630  37.8291958  60.1195684
   5.9463876  35.8403276  50.8662334   5.3293047  35.1150104  50.7695386
   5.4780365  36.6012636  50.5229408   4.2322998  28.2209620  59.8780364
   4.7291698  27.4679583  59.5581434   3.4609980  28.2573937  59.3123573
  12.0852756  33.9249986  61.5198655  12.0742632  34.8074701  61.1492588
  11.2170135  33.5721537  61.3253192   5.3152779  36.9781308  57.4518787
   4.3809058  37.0982770  57.2823491   5.4929447  36.0753774  57.1878797
   8.7025330  32.8198627  57.9868821   9.1685783  33.6526618  57.9129124
   9.1532831  32.3543608  58.6914080   6.7701561  39.1642448  54.9854973
   7.0461405  39.0499043  55.8948847   5.9006060  38.7659933  54.9467146
   3.4055625  43.4128799  58.6287787   3.5878020  42.5950455  59.0915539
   4.2288611  43.6296491  58.1912677   3.7397791  42.3396984  55.8902835
   4.2685557  41.8289439  55.2772998   4.0026011  42.0239514  56.7548368
   3.4408536  40.9699556  60.0630854   3.2933499  40.0416264  60.2438424
   4.2662030  40.9919647  59.5787929   7.0442658  41.7928115  61.1495727
   7.9689206  41.5870976  61.0120178   6.8757962  41.5444516  62.0585068
   3.4370051  28.8237394  55.0562971   3.6533665  29.7062032  54.7551800
   2.9564118  28.4323607  54.3268613   6.8337975  42.3113782  56.5057818
   7.0074852  41.7460205  55.7531671   7.3266866  43.1114677  56.3237308
  12.6877366  35.0750205  58.1248118  13.1308512  34.3257530  57.7267241
  11.8103876  35.0660342  57.7421850   7.8213147  41.6280547  53.6054717
   8.5164052  42.2487239  53.8242031   8.1636297  40.7775898  53.8807095
   9.7204570  39.0780252  55.1342047  10.2455894  39.4167525  54.4091367
   9.6326923  38.1427268  54.9505182  12.2310230  36.5455444  60.5170566
  13.0657122  36.9845248  60.6808126  12.3669359  36.0694097  59.6978811
   1.9128015  41.7342298  52.5129810   1.3401983  42.3532486  52.0600282
   2.4860809  42.2841660  53.0469732   5.1325275  42.0179449  53.6438393
   6.0655948  41.9525010  53.8471268   5.0448488  42.8535715  53.1852925
   7.7613292  41.3345319  50.6042340   7.6826923  41.0005182  51.4978098
   8.5822959  41.8267087  50.6033812  10.4591483  34.2007058  63.8118659
  10.4267803  33.2623059  63.9978343  11.0692107  34.2791095  63.0784484
   2.2974814  33.0703111  49.8545863   3.2433919  32.9409319  49.9234281
   1.9189059  32.3317773  50.3315291  10.6085972  30.9918102  63.8576942
  10.0925020  30.2076558  63.6706871  11.4925920  30.6636818  64.0223461
  16.2768033  35.2623065  62.9524696  17.0071421  35.0008353  63.5132399
  15.6674978  34.5251787  62.9926763  14.3583330  33.4030928  63.5499147
  13.6316494  33.2686893  62.9415638  13.9430617  33.7107756  64.3555865
   2.0979797  25.5389977  55.9444989   1.2880525  25.1937062  56.3200235
   2.7864214  25.2297521  56.5332601   4.0270345  24.6168024  57.5669286
   4.5801384  25.0363477  58.2259309   4.2640431  23.6903772  57.6092242
   7.4049152  26.7268549  57.0747950   6.8247821  27.3853353  56.6926003
   7.1385085  25.9045894  56.6635368   6.1874030  28.8868640  56.1304298
   5.2999885  29.1718290  55.9124493   6.6028019  28.7262403  55.2831575
   9.5388566  28.9115161  59.8458638  10.3148956  29.4011613  60.1183254
   8.8136701  29.3373215  60.3030507  11.9761125  29.6242780  60.9032578
  12.5705616  29.3838516  60.1925887  12.0487709  28.9049910  61.5306115
   5.3317244  38.6513314  50.2252318   6.0353094  38.8563317  50.8409974
   4.6079892  39.2190076  50.4901402   6.1615054  34.4023176  56.3454589
   6.1050255  34.8591727  55.5062221   6.7143396  33.6413860  56.1677431
   9.9719860  30.1912907  57.1704708   9.7156794  29.7909543  58.0012916
   9.3472728  30.9056701  57.0454847  14.2832198  32.9308981  59.6775999
  13.7231756  33.0002170  60.4507562  13.6775701  32.7549965  58.9575496
   7.2403941  39.0895843  52.2750778   8.0749545  38.6577042  52.0928253
   7.0788284  38.9177857  53.2027673   6.8949833  35.5927957  53.6407118
   6.8398637  35.4272228  52.6995562   6.2695889  36.3003990  53.7969307
  15.8688216  49.6065495  62.3705955  16.5066626  49.4872242  61.6669295
  15.7509059  50.5546339  62.4293907  12.6777922  49.5592923  62.3067480
  12.3396434  49.4433987  61.4188015  13.5467691  49.1584088  62.2868486
   8.5364738  51.4128399  58.2964371   7.9729603  51.3218336  57.5280659
   8.4217133  50.5928304  58.7766863  14.1164297  55.0799367  53.6078836
  13.4652277  55.6653447  53.2212850  14.9108660  55.6105562  53.6673873
   8.0419924  52.1688504  54.0065970   8.8150800  51.6217491  53.8678846
   8.3945323  53.0332753  54.2180432  10.3786202  48.3281170  51.6384420
  10.6311723  47.8062691  50.8767883   9.4410761  48.1647316  51.7411104
  15.4229485  47.3316948  59.4459163  16.2092574  46.9136372  59.0949580
  15.6868189  48.2363041  59.6140812  15.5939562  52.7689799  54.1447820
  14.9585395  52.8424425  54.8568725  15.2636968  53.3583398  53.4666899
  20.8237912  47.2692182  60.3492142  21.5563084  46.6991398  60.5829971
  20.0677267  46.8813782  60.7898647  10.0982491  50.2309276  53.8408795
   9.9818749  49.5554179  54.5089879  10.2084750  49.7441650  53.0240948
  12.4414032  49.6919423  57.5455484  12.0772239  49.1650044  58.2568406
  13.2981147  49.3017892  57.3721970  18.3463332  40.9813756  64.8086750
  18.0146657  41.8509167  64.5847965  17.7508946  40.6650040  65.4880781
  12.0819518  44.7209323  52.5416833  12.2493921  45.5889559  52.9087304
  11.8916688  44.8836605  51.6178122  18.2391995  45.7008842  61.8880100
  17.3308873  45.6324250  61.5938861  18.1879591  46.1780787  62.7161926
  12.0608739  47.1766980  53.5263500  11.9408365  47.6224031  54.3648980
  11.3661328  47.5252298  52.9677038  20.1053642  43.9025280  63.6657974
  19.4628022  44.1957813  63.0197769  19.6008570  43.7878201  64.4711171
  17.7593806  47.6488454  54.3543834  18.6711662  47.8815840  54.1791531
  17.2503453  48.2325498  53.7918912  16.3663388  52.6314272  61.7457415
  15.7372250  52.7959986  61.0433483  15.9789050  53.0455882  62.5168379
  20.2452620  53.5668710  59.1001779  19.5603658  53.9467611  58.5498812
  20.3296469  54.1764036  59.8333727  15.5465089  44.6690056  67.0219857
  15.3026020  45.4232117  66.4854132  15.8225019  45.0475404  67.8567104
  17.5003551  51.2128669  65.6997122  17.7120447  51.8560429  65.0231503
  17.4533300  50.3790985  65.2319052  15.1029780  43.8246489  62.6033694
  14.2414259  44.1227743  62.8950432  15.1292215  44.0416888  61.6714727
  11.9191350  52.3688680  59.0107500  12.3829695  52.6476383  58.2212123
  11.6548148  51.4672125  58.8280591  10.8560236  48.4911832  55.8197065
  11.5584279  48.9432876  56.2870992  10.5240864  47.8495651  56.4476958
  18.6149379  54.0900624  63.8719480  19.4366823  53.6880812  63.5902161
  18.6111782  53.9868858  64.8235595   6.5500315  47.1139964  58.0797676
   5.7531478  47.2258659  58.5981171   6.3225907  47.4526617  57.2138566
  26.7055372  50.4339373  60.2204451  25.9519081  49.8646771  60.0648456
  26.8402914  50.4002037  61.1675086  12.0954000  55.3052775  55.8959171
  11.9599675  56.1504311  56.3244018  12.6363813  55.5072053  55.1325104
  15.4446464  38.8283337  64.4258064  15.1010733  39.7184979  64.3497175
  15.8125427  38.6384995  63.5627649  15.4096747  48.8191948  52.9330499
  14.8943370  49.5896553  53.1718887  15.1374055  48.1457084  53.5563561
  12.9943858  43.6641649  57.9915737  12.1385454  43.2748499  57.8121376
  13.4070809  43.7433610  57.1315523  14.5243004  41.1987992  62.3907297
  14.0207800  41.1618127  61.5775103  14.8173611  42.1080735  62.4503954
  10.7685890  41.2826722  61.3973479  11.6338887  41.0869530  61.0379368
  10.8363399  41.0537074  62.3242836  20.3831021  51.5724303  54.8683673
  19.6060464  51.2335462  54.4238835  21.0622502  51.5776926  54.1938638
  15.1983050  46.6919040  54.7590280  14.8933185  47.0065189  55.6100423
  16.1513492  46.7700460  54.8017613  13.6429482  52.8509263  56.4083234
  13.1150843  52.1162023  56.0956472  13.1416984  53.6283940  56.1623203
  18.6222328  51.0458284  61.5250281  17.9646002  51.7357545  61.6130409
  19.4262727  51.4354716  61.8684267   8.3748209  43.5128930  58.7689846
   8.9491961  43.2904111  58.0363039   8.9619192  43.5817624  59.5218447
  17.4327787  49.4002657  59.5754222  17.9459668  50.0332648  60.0775932
  18.0829010  48.8003852  59.2097582   8.7017796  45.5433391  52.7885731
   7.8655109  45.8808077  53.1095006   8.5622566  45.4082371  51.8512868
  10.6770877  40.3870179  57.4964915  10.0235289  40.0719196  56.8721530
  10.6351351  39.7645919  58.2224738  11.7882082  50.6689474  49.4118207
  10.8809144  50.4378727  49.6109356  12.2853114  49.8727093  49.5992189
  14.6950161  59.3786981  52.3314893  14.0211860  59.6818678  52.9399851
  15.0815983  60.1816061  51.9820351  13.9108617  46.8752112  61.8212563
  12.9931179  47.0967059  61.6634251  14.3268761  46.9498423  60.9624270
  14.6943665  48.2743528  56.9515243  15.4415484  48.7864925  56.6422365
  14.9635255  47.9527581  57.8119637  12.9670315  50.7702069  53.9342197
  12.0581535  50.4861101  54.0314667  12.9965399  51.1901147  53.0745504
  18.1989583  54.3808658  57.7033365  17.7451910  53.5399568  57.7598555
  17.5683549  55.0170056  58.0408145  17.1422502  45.3100644  58.9334032
  16.4045259  44.7978030  59.2644275  17.3949276  44.8701026  58.1217309
  16.6422522  56.2185155  58.6383183  16.9345496  56.7790212  57.9195549
  17.1521143  56.5113716  59.3936342  17.2434130  38.0876896  59.5275802
  17.5493006  37.2274260  59.2401717  17.9686734  38.6794516  59.3274796
  11.5155209  48.3830689  60.0351993  11.5703819  47.4304526  59.9594469
  10.7046411  48.5390128  60.5193291  12.6646403  52.3110812  51.2730276
  12.2265833  51.5946671  50.8135913  13.4056844  52.5386927  50.7115367
   9.4547569  47.0007749  57.7942372   8.6415435  47.3001919  58.2007564
   9.9506563  46.6063438  58.5116854  20.7819518  50.5868009  57.3306595
  20.6437416  50.7769605  56.4027784  20.4255737  51.3487392  57.7874646
  20.8088898  52.6544536  62.3417866  21.2425404  52.5619825  63.1900920
  21.5220478  52.6302037  61.7037882   6.0304711  48.0171617  55.5998352
   5.1002300  47.9556072  55.8168314   6.1262183  47.4947569  54.8034993
   5.9490260  44.5426429  58.1876593   6.2097078  45.4571763  58.0785754
   6.7707433  44.0750872  58.3373206  21.6704447  52.6968237  64.8750751
  21.8640337  53.6014047  65.1210026  21.5705065  52.2375656  65.7089336
  12.8941376  59.5466653  54.5461973  13.0693132  59.0754697  55.3607595
  12.2074164  60.1732420  54.7743233  13.8498439  53.8239160  60.5925274
  13.5148272  53.7839930  61.4882924  13.3502385  53.1583875  60.1195684
  16.7857631  51.1695194  50.8662334  16.1686801  50.4442022  50.7695386
  16.3174119  51.9304554  50.5229408   8.5756177  45.3880618  49.9883638
   7.6985643  45.2669419  49.6245884   9.0513930  44.5966696  49.7362526
  15.0716753  43.5501538  59.8780364  15.5685452  42.7971500  59.5581434
  14.3003734  43.5865855  59.3123573  22.9246510  49.2541904  61.5198655
  22.9136386  50.1366619  61.1492588  22.0563890  48.9013454  61.3253192
  16.1546533  52.3073225  57.4518787  15.2202812  52.4274688  57.2823491
  16.3323202  51.4045692  57.1878797  11.6551722  45.6918921  59.6052048
  11.2849509  45.1389961  60.2932954  12.1510814  45.0877054  59.0527048
  19.5419085  48.1490545  57.9868821  20.0079537  48.9818536  57.9129124
  19.9926585  47.6835526  58.6914080  17.6095316  54.4934366  54.9854973
  17.8855160  54.3790960  55.8948847  16.7399815  54.0951851  54.9467146
  17.5135748  40.5171132  62.0259723  16.5998827  40.7475358  62.1941930
  17.9428849  40.6009576  62.8773755  17.2842206  48.7061023  64.5259617
  16.6313656  48.9536931  63.8712069  17.6622586  47.8925162  64.1922094
  14.2449380  58.7420717  58.6287787  14.4271774  57.9242373  59.0915539
  15.0682366  58.9588409  58.1912677  14.5791545  57.6688902  55.8902835
  15.1079312  57.1581356  55.2772998  14.8419765  57.3531432  56.7548368
   3.3034870  46.9822473  55.4296543   3.5988312  46.0733152  55.3763597
   2.4022906  46.9610213  55.1077546   5.0322712  44.6636571  55.5535869
   4.7035418  43.7833950  55.3710975   5.3862083  44.6084240  56.4412258
  14.2802291  56.2991474  60.0630854  14.1327253  55.3708181  60.2438424
  15.1055784  56.3211565  59.5787929   8.1464535  44.9509541  55.9211346
   8.4860608  45.4795462  55.1989955   8.5936656  45.2889947  56.6969913
  17.8836413  57.1220033  61.1495727  18.8082960  56.9162894  61.0120178
  17.7151716  56.8736434  62.0585068  10.8407976  43.3346592  65.3714414
  10.5004796  42.5354405  65.7735094  10.1346982  43.6348302  64.7991248
  11.4924448  40.4195904  63.8241737  12.3150517  39.9456382  63.7020628
  11.7362511  41.1986388  64.3240424  10.1332682  43.4484162  54.1204639
  10.8541045  43.8265415  53.6168356   9.5097986  44.1673039  54.2239617
  14.2763805  44.1529311  55.0562971  14.4927420  45.0353949  54.7551800
  13.7957872  43.7615525  54.3268613  10.8759410  44.1017573  61.6814606
  10.8620978  43.2058666  61.3446904  11.5931838  44.1088236  62.3152892
  12.7285540  44.5354913  63.7267733  12.4703318  45.4571984  63.7252063
  12.1970581  44.1385347  64.4168197  17.6731729  57.6405700  56.5057818
  17.8468607  57.0752122  55.7531671  18.1660620  58.4406595  56.3237308
  10.2796305  42.9831953  56.9502176  10.4012217  42.0548599  57.1493063
   9.9898348  42.9970639  56.0380491  13.1487496  40.6686863  60.0868896
  13.1709193  40.7326196  59.1320875  13.5655555  39.8291372  60.2809402
  23.5271120  50.4042123  58.1248118  23.9702266  49.6549448  57.7267241
  22.6497630  50.3952259  57.7421850  18.6606901  56.9572464  53.6054717
  19.3557806  57.5779157  53.8242031  19.0030052  56.1067816  53.8807095
  20.5598325  54.4072170  55.1342047  21.0849649  54.7459443  54.4091367
  20.4720677  53.4719185  54.9505182   9.2526364  54.5686086  55.0418063
   9.4014485  55.2521550  54.3884736  10.0592808  54.5491176  55.5567519
  23.0703985  51.8747361  60.5170566  23.9050876  52.3137165  60.6808126
  23.2063114  51.3986014  59.6978811  20.1195491  49.4327096  66.4648053
  20.5949612  49.6254742  65.6566905  19.1961056  49.4886282  66.2191437
   7.0078997  50.5951263  56.0479132   6.7625039  49.6913593  56.2459342
   7.1774912  50.5968414  55.1058610  14.6975707  41.4674940  65.4303887
  15.2157651  42.2035967  65.1050376  14.3430840  41.7738933  66.2650646
   6.2774645  46.3279621  53.5465293   5.5843890  46.4023976  52.8905329
   6.0326397  45.5639964  54.0686810  14.9488301  37.8875222  60.9504784
  15.2290055  37.2198411  61.5765210  15.7338908  38.0804318  60.4379448
  12.7521770  57.0634216  52.5129810  12.1795737  57.6824403  52.0600282
  13.3254564  57.6133578  53.0469732  18.8197160  46.3092856  64.6976359
  19.7714583  46.4090954  64.7188583  18.6500610  45.5171125  65.2074443
  16.8411539  43.3948439  64.8835760  16.2461471  43.6753452  64.1882249
  16.5561236  43.8842340  65.6552501  15.9719030  57.3471366  53.6438393
  16.9049703  57.2816928  53.8471268  15.8842243  58.1827633  53.1852925
  18.6007046  56.6637237  50.6042340  18.5220678  56.3297100  51.4978098
  19.4216713  57.1559004  50.6033812  21.2985238  49.5298976  63.8118659
  21.2661558  48.5914977  63.9978343  21.9085861  49.6083013  63.0784484
  13.1368568  48.3995029  49.8545863  14.0827673  48.2701237  49.9234281
  12.7582813  47.6609691  50.3315291  21.4479726  46.3210019  63.8576942
  20.9318775  45.5368476  63.6706871  22.3319675  45.9928736  64.0223461
  19.1090453  40.0651035  59.8172755  18.9115274  39.7566123  60.7016087
  19.7190159  40.7912674  59.9470684  27.1161787  50.5914983  62.9524696
  27.8465176  50.3300271  63.5132399  26.5068733  49.8543705  62.9926763
  25.1977085  48.7322845  63.5499147  24.4710248  48.5978810  62.9415638
  24.7824371  49.0399674  64.3555865  11.3211486  46.3245005  49.7900748
  10.4142941  46.0278118  49.8663462  11.5987467  46.0274823  48.9235034
  12.9373551  40.8681895  55.9444989  12.1274280  40.5228980  56.3200235
  13.6257968  40.5589439  56.5332601  14.8664100  39.9459942  57.5669286
  15.4195138  40.3655395  58.2259309  15.1034186  39.0195690  57.6092242
  10.0910270  43.1831940  49.9312727  10.9529434  43.5086839  50.1908545
  10.2760614  42.3963436  49.4185793  18.2442907  42.0560467  57.0747950
  17.6641576  42.7145271  56.6926003  17.9778839  41.2337811  56.6635368
  16.6946473  41.4565525  59.2769270  17.1946251  41.5682059  58.4683589
  17.3382081  41.1526577  59.9170079  17.0267785  44.2160557  56.1304298
  16.1393640  44.5010208  55.9124493  17.4421774  44.0554321  55.2831575
  20.3782321  44.2407078  59.8458638  21.1542711  44.7303531  60.1183254
  19.6530455  44.6665132  60.3030507  22.8154879  44.9534697  60.9032578
  23.4099370  44.7130433  60.1925887  22.8881463  44.2341828  61.5306115
  16.1710998  53.9805232  50.2252318  16.8746848  54.1855234  50.8409974
  15.4473647  54.5481994  50.4901402  17.0008808  49.7315093  56.3454589
  16.9444010  50.1883645  55.5062221  17.5537151  48.9705778  56.1677431
  20.8113614  45.5204825  57.1704708  20.5550549  45.1201461  58.0012916
  20.1866482  46.2348619  57.0454847  25.1225952  48.2600898  59.6775999
  24.5625510  48.3294088  60.4507562  24.5169456  48.0841883  58.9575496
  18.0797696  54.4187761  52.2750778  18.9143300  53.9868960  52.0928253
  17.9182038  54.2469775  53.2027673  17.7343588  50.9219874  53.6407118
  17.6792392  50.7564146  52.6995562  17.1089643  51.6295907  53.7969307
  11.0439713  40.4227983  53.2192436  11.0318383  41.3669823  53.3760707
  11.9363135  40.2398129  52.9251897  14.8591833  37.0170760  57.4738373
  14.0924228  36.4629247  57.6195055  15.2702538  37.0892629  58.3352525
  23.5171677  64.8884840  62.3067480  23.1790188  64.7725905  61.4188015
  24.3861445  64.4876005  62.2868486  21.2179956  63.6573088  51.6384420
  21.4705477  63.1354609  50.8767883  20.2804515  63.4939233  51.7411104
  26.2623239  62.6608866  59.4459163  27.0486328  62.2428289  59.0949580
  26.5261943  63.5654958  59.6140812  31.6631666  62.5984099  60.3492142
  32.3956838  62.0283316  60.5829971  30.9071022  62.2105700  60.7898647
  20.9376245  65.5601194  53.8408795  20.8212503  64.8846097  54.5089879
  21.0478505  65.0733568  53.0240948  23.2807786  65.0211341  57.5455484
  22.9165993  64.4941962  58.2568406  24.1374902  64.6309810  57.3721970
  29.1857087  56.3105673  64.8086750  28.8540411  57.1801084  64.5847965
  28.5902700  55.9941957  65.4880781  22.9213273  60.0501241  52.5416833
  23.0887675  60.9181477  52.9087304  22.7310442  60.2128522  51.6178122
  29.0785750  61.0300760  61.8880100  28.1702627  60.9616168  61.5938861
  29.0273346  61.5072705  62.7161926  22.9002494  62.5058898  53.5263500
  22.7802119  62.9515949  54.3648980  22.2055082  62.8544216  52.9677038
  28.5987560  62.9780371  54.3543834  29.5105416  63.2107758  54.1791531
  28.0897207  63.5617415  53.7918912  25.9423535  59.1538407  62.6033694
  25.0808014  59.4519661  62.8950432  25.9685969  59.3708806  61.6714727
  21.6953990  63.8203750  55.8197065  22.3978034  64.2724794  56.2870992
  21.3634619  63.1787569  56.4476958  17.3894070  62.4431882  58.0797676
  16.5925233  62.5550576  58.5981171  17.1619662  62.7818534  57.2138566
  26.2840218  54.1575255  64.4258064  25.9404488  55.0476896  64.3497175
  26.6519181  53.9676912  63.5627649  26.2490501  64.1483866  52.9330499
  25.7337125  64.9188470  53.1718887  25.9767810  63.4749002  53.5563561
  23.8337612  58.9933566  57.9915737  22.9779209  58.6040417  57.8121376
  24.2464564  59.0725527  57.1315523  25.3636759  56.5279910  62.3907297
  24.8601554  56.4910045  61.5775103  25.6567366  57.4372652  62.4503954
  21.6079645  56.6118639  61.3973479  22.4732641  56.4161448  61.0379368
  21.6757154  56.3828991  62.3242836  31.2224775  66.9016220  54.8683673
  30.4454218  66.5627380  54.4238835  31.9016256  66.9068844  54.1938638
  26.0376804  62.0210958  54.7590280  25.7326940  62.3357107  55.6100423
  26.9907246  62.0992378  54.8017613  19.2141964  58.8420847  58.7689846
  19.7885716  58.6196029  58.0363039  19.8012946  58.9109542  59.5218447
  28.2721541  64.7294574  59.5754222  28.7853423  65.3624566  60.0775932
  28.9222765  64.1295770  59.2097582  19.5411551  60.8725308  52.7885731
  18.7048863  61.2099995  53.1095006  19.4016321  60.7374288  51.8512868
  21.5164632  55.7162096  57.4964915  20.8629044  55.4011113  56.8721530
  21.4745106  55.0937837  58.2224738  22.6275836  65.9981391  49.4118207
  21.7202898  65.7670645  49.6109356  23.1246868  65.2019011  49.5992189
  24.7502372  62.2044030  61.8212563  23.8324933  62.4258977  61.6634251
  25.1662515  62.2790340  60.9624270  25.5337420  63.6035446  56.9515243
  26.2809239  64.1156843  56.6422365  25.8029009  63.2819498  57.8119637
  23.8064070  66.0993986  53.9342197  22.8975289  65.8153019  54.0314667
  23.8359154  66.5193065  53.0745504  27.9816257  60.6392562  58.9334032
  27.2439014  60.1269948  59.2644275  28.2343030  60.1992943  58.1217309
  28.0827884  53.4168814  59.5275802  28.3886761  52.5566177  59.2401717
  28.8080489  54.0086434  59.3274796  22.3548964  63.7122607  60.0351993
  22.4097574  62.7596443  59.9594469  21.5440166  63.8682046  60.5193291
  20.2941324  62.3299667  57.7942372  19.4809189  62.6293837  58.2007564
  20.7900318  61.9355355  58.5116854  31.6213272  65.9159927  57.3306595
  31.4831171  66.1061523  56.4027784  31.2649491  66.6779310  57.7874646
  16.8698466  63.3463534  55.5998352  15.9396054  63.2847990  55.8168314
  16.9655938  62.8239487  54.8034993  16.7884015  59.8718347  58.1876593
  17.0490832  60.7863680  58.0785754  17.6101187  59.4042790  58.3373206
  27.6251385  66.4987112  50.8662334  27.0080556  65.7733940  50.7695386
  27.1567874  67.2596472  50.5229408  19.4149931  60.7172536  49.9883638
  18.5379397  60.5961337  49.6245884  19.8907684  59.9258614  49.7362526
  25.9110507  58.8793456  59.8780364  26.4079207  58.1263418  59.5581434
  25.1397489  58.9157772  59.3123573  22.4945476  61.0210839  59.6052048
  22.1243264  60.4681879  60.2932954  22.9904568  60.4168972  59.0527048
  30.3812839  63.4782462  57.9868821  30.8473292  64.3110454  57.9129124
  30.8320340  63.0127444  58.6914080  28.3529502  55.8463049  62.0259723
  27.4392582  56.0767276  62.1941930  28.7822604  55.9301493  62.8773755
  14.1428625  62.3114391  55.4296543  14.4382066  61.4025070  55.3763597
  13.2416661  62.2902131  55.1077546  15.8716467  59.9928489  55.5535869
  15.5429173  59.1125868  55.3710975  16.2255837  59.9376157  56.4412258
  18.9858290  60.2801459  55.9211346  19.3254362  60.8087380  55.1989955
  19.4330410  60.6181865  56.6969913  21.6801731  58.6638509  65.3714414
  21.3398551  57.8646322  65.7735094  20.9740737  58.9640220  64.7991248
  22.3318202  55.7487822  63.8241737  23.1544272  55.2748300  63.7020628
  22.5756266  56.5278305  64.3240424  20.9726437  58.7776080  54.1204639
  21.6934799  59.1557333  53.6168356  20.3491741  59.4964957  54.2239617
  25.1157560  59.4821229  55.0562971  25.3321174  60.3645867  54.7551800
  24.6351627  59.0907443  54.3268613  21.7153164  59.4309490  61.6814606
  21.7014733  58.5350584  61.3446904  22.4325592  59.4380154  62.3152892
  23.5679295  59.8646831  63.7267733  23.3097073  60.7863901  63.7252063
  23.0364335  59.4677265  64.4168197  21.1190060  58.3123871  56.9502176
  21.2405971  57.3840517  57.1493063  20.8292102  58.3262557  56.0380491
  23.9881250  55.9978781  60.0868896  24.0102947  56.0618114  59.1320875
  24.4049309  55.1583290  60.2809402  34.3664875  65.7334041  58.1248118
  34.8096021  64.9841366  57.7267241  33.4891385  65.7244177  57.7421850
  25.5369462  56.7966857  65.4303887  26.0551406  57.5327884  65.1050376
  25.1824595  57.1030851  66.2650646  17.1168399  61.6571539  53.5465293
  16.4237644  61.7315894  52.8905329  16.8720151  60.8931882  54.0686810
  25.7882056  53.2167140  60.9504784  26.0683810  52.5490329  61.5765210
  26.5732663  53.4096235  60.4379448  23.9762323  63.7286947  49.8545863
  24.9221428  63.5993155  49.9234281  23.5976568  62.9901608  50.3315291
  29.9484207  55.3942953  59.8172755  29.7509029  55.0858041  60.7016087
  30.5583913  56.1204591  59.9470684  22.1605240  61.6536923  49.7900748
  21.2536695  61.3570036  49.8663462  22.4381221  61.3566741  48.9235034
  23.7767306  56.1973813  55.9444989  22.9668034  55.8520898  56.3200235
  24.4651723  55.8881356  56.5332601  25.7057854  55.2751859  57.5669286
  26.2588893  55.6947313  58.2259309  25.9427940  54.3487608  57.6092242
  20.9304025  58.5123858  49.9312727  21.7923189  58.8378756  50.1908545
  21.1154369  57.7255354  49.4185793  29.0836661  57.3852385  57.0747950
  28.5035330  58.0437189  56.6926003  28.8172594  56.5629729  56.6635368
  27.5340228  56.7857442  59.2769270  28.0340006  56.8973977  58.4683589
  28.1775835  56.4818495  59.9170079  27.8661539  59.5452475  56.1304298
  26.9787394  59.8302126  55.9124493  28.2815528  59.3846238  55.2831575
  31.2176075  59.5698996  59.8458638  31.9936465  60.0595448  60.1183254
  30.4924210  59.9957050  60.3030507  33.6548634  60.2826615  60.9032578
  34.2493125  60.0422351  60.1925887  33.7275218  59.5633746  61.5306115
  27.8402563  65.0607011  56.3454589  27.7837764  65.5175562  55.5062221
  28.3930905  64.2997695  56.1677431  31.6507369  60.8496743  57.1704708
  31.3944303  60.4493378  58.0012916  31.0260237  61.5640537  57.0454847
  28.5737342  66.2511792  53.6407118  28.5186146  66.0856064  52.6995562
  27.9483398  66.9587825  53.7969307  21.8833468  55.7519901  53.2192436
  21.8712138  56.6961741  53.3760707  22.7756890  55.5690047  52.9251897
  25.6985587  52.3462678  57.4738373  24.9317983  51.7921164  57.6195055
  26.1096292  52.4184547  58.3352525   5.0294463  11.2835700  49.0951262
   5.6672873  11.1642447  48.3914602   4.9115306  12.2316543  49.1539214
   1.8384169  11.2363128  49.0312787   1.5002681  11.1204192  48.1433321
   2.7073937  10.8354293  49.0113793   3.2770544  16.7569572  40.3324142
   2.6258523  17.3423652  39.9458156   4.0714906  17.2875767  40.3919180
   4.5835731   9.0087153  46.1704470   5.3698821   8.5906577  45.8194887
   4.8474436   9.9133246  46.3386118   4.7545809  14.4460004  40.8693127
   4.1191642  14.5194630  41.5814031   4.4243215  15.0353603  40.1912206
   9.9844159   8.9462387  47.0737448  10.7169331   8.3761603  47.3075278
   9.2283514   8.5583987  47.5143954   1.6020278  11.3689628  44.2700791
   1.2378486  10.8420249  44.9813712   2.4587394  10.9788097  44.0967276
   4.0001098  14.8596507  50.9327970   3.7001822  15.7621545  50.8243777
   3.6552158  14.5928690  51.7849123   7.3998242   7.3779047  48.6125407
   6.4915120   7.3094455  48.3184168   7.3485838   7.8550992  49.4407233
   6.9200052   9.3258658  41.0789140   7.8317908   9.5586045  40.9036838
   6.4109699   9.9095703  40.5164219   5.5269635  14.3084477  48.4702722
   4.8978497  14.4730191  47.7678790   5.1395297  14.7226086  49.2413686
   9.4058867  15.2438915  45.8247085   8.7209905  15.6237816  45.2744119
   9.4902716  15.8534241  46.5579033   1.0797596  14.0458885  45.7352807
   1.5435942  14.3246588  44.9457429   0.8154395  13.1442330  45.5525897
   7.7755626  15.7670829  50.5964786   8.5973070  15.3651016  50.3147468
   7.7718029  15.6639063  51.5480902  15.8661619  12.1109578  46.9449758
  15.1125327  11.5416976  46.7893762  16.0009160  12.0772242  47.8920393
   1.2560247  16.9822980  42.6204477   1.1205922  17.8274516  43.0489325
   1.7970060  17.1842258  41.8570411   4.5702993  10.4962153  39.6575806
   4.0549617  11.2666758  39.8964193   4.2980302   9.8227289  40.2808867
   9.5437268  13.2494508  41.5928979   8.7666710  12.9105667  41.1484141
  10.2228749  13.2547131  40.9183944   4.3589297   8.3689245  41.4835587
   4.0539432   8.6835394  42.3345730   5.3119739   8.4470665  41.5262920
   2.8035728  14.5279468  43.1328541   2.2757090  13.7932228  42.8201778
   2.3023231  15.3054145  42.8868509   7.7828574  12.7228489  48.2495587
   7.1252249  13.4127750  48.3375716   8.5868974  13.1124921  48.5929574
   6.5934033  11.0772862  46.2999529   7.1065915  11.7102853  46.8021239
   7.2435257  10.4774057  45.9342889   3.8556408  21.0557186  39.0560200
   3.1818106  21.3588883  39.6645158   4.2422229  21.8586266  38.7065657
   3.8549912   9.9513733  43.6760550   4.6021731  10.4635130  43.3667672
   4.1241501   9.6297785  44.5364943   2.1276562  12.4472273  40.6587504
   1.2187781  12.1631306  40.7559974   2.1571646  12.8671352  39.7990811
   7.3595829  16.0578863  44.4278672   6.9058157  15.2169773  44.4843862
   6.7289796  16.6940261  44.7653452   5.8028769  17.8955360  45.3628490
   6.0951743  18.4560417  44.6440855   6.3127389  18.1883921  46.1181649
   1.8252650  13.9881017  37.9975583   1.3872080  13.2716876  37.5381220
   2.5663091  14.2157132  37.4360674   0.7662394  18.6735711  46.4521943
   0.7238573  18.8996557  45.5230475   1.6825093  18.4399085  46.6007744
   9.9425765  12.2638214  44.0551901   9.8043663  12.4539810  43.1273090
   9.5861983  13.0257597  44.5119952   9.9695144  14.3314741  49.0663173
  10.4031651  14.2390030  49.9146227  10.6826725  14.3072242  48.4283189
   3.7023039  17.9316835  50.5996273   3.7560061  18.5007772  51.3673989
   2.8337821  18.1018720  50.2350310  10.8310694  14.3738442  51.5996058
  11.0246584  15.2784252  51.8455333  10.7311312  13.9145861  52.4334643
   1.4599471  16.1227762  49.9281743   1.3210556  15.7546546  50.8007681
   0.6714067  16.6375401  49.7565701   2.0547623  21.2236858  41.2707279
   2.2299378  20.7524901  42.0852902   1.3680411  21.8502624  41.4988540
   3.0104686  15.5009364  47.3170581   2.6754518  15.4610134  48.2128230
   2.5108632  14.8354080  46.8440991   5.9463877  12.8465399  37.5907640
   5.3293048  12.1212227  37.4940693   5.4780366  13.6074759  37.2474714
   7.6018009  17.5564307  55.2513421   7.5430555  16.8723527  54.5844004
   8.0037528  18.2983297  54.7994047   7.6035416  15.5203891  53.4827400
   6.7162195  15.1829813  53.6053799   8.1733967  14.7886922  53.7196166
   1.1336570  20.1805343  50.4488643   1.0606741  20.9860315  50.9607948
   0.6913963  20.3797309  49.6236665  12.0852757  10.9312108  48.2443962
  12.0742633  11.8136824  47.8737895  11.2170136  10.5783659  48.0498499
   3.5935253  20.0792177  52.6046802   4.3063226  20.7139642  52.5322704
   3.1025282  20.1756043  51.7886804   5.3152780  13.9843430  44.1764094
   4.3809059  14.1044893  44.0068798   5.4929449  13.0815897  43.9124104
   8.7025332   9.8260749  44.7114128   9.1685784  10.6588741  44.6374431
   9.1532832   9.3605731  45.4159386   6.7701563  16.1704571  41.7100280
   7.0461407  16.0561165  42.6194154   5.9006061  15.7722056  41.6712453
   3.4055627  20.4190922  45.3533094   3.5878021  19.6012577  45.8160846
   4.2288613  20.6358614  44.9157984   3.7397792  19.3459107  42.6148142
   4.2685559  18.8351561  42.0018304   4.0026012  19.0301637  43.4793675
   1.2358809  22.4317967  51.9728576   1.7877117  22.5949588  52.7377662
   1.5765002  23.0222405  51.3008601   4.3727196  20.3799942  48.9592259
   4.2478335  19.5789682  48.4503204   5.0306287  20.8746136  48.4706228
   6.4362104  18.1808963  50.5871809   5.4892440  18.0614314  50.5150135
   6.7844878  17.2931461  50.6698070   3.4408538  17.9761679  46.7876161
   3.2933500  17.0478386  46.9683731   4.2662031  17.9981769  46.3033236
   7.0442660  18.7990237  47.8741034   7.9689207  18.5933099  47.7365485
   6.8757963  18.5506639  48.7830375   6.8337976  19.3175905  43.2303125
   7.0074853  18.7522327  42.4776977   7.3266867  20.1176800  43.0482615
  12.6877367  12.0812328  44.8493425  13.1308513  11.3319653  44.4512548
  11.8103877  12.0722464  44.4667157   7.8213148  18.6342669  40.3300023
   8.5164053  19.2549362  40.5487338   8.1636298  17.7838021  40.6052401
   9.7204571  16.0842375  41.8587354  10.2455895  16.4229648  41.1336674
   9.6326924  15.1489390  41.6750489   1.4045232  22.1514358  46.2182607
   0.9650222  21.6590737  46.9115464   2.1553349  21.6087326  45.9774683
  11.0314549  15.9864686  54.7213302  10.7399358  16.3494667  55.5576763
  10.4186681  15.2731695  54.5426634  12.2310232  13.5517566  47.2415872
  13.0657123  13.9907370  47.4053433  12.3669360  13.0756219  46.4224118
   1.9128017  18.7404421  39.2375117   1.3401984  19.3594608  38.7845589
   2.4860810  19.2903783  39.7715039   5.1325276  19.0241571  40.3683699
   6.0655950  18.9587133  40.5716575   5.0448489  19.8597838  39.9098232
   7.7613293  18.3407441  37.3287647   7.6826925  18.0067305  38.2223405
   8.5822960  18.8329209  37.3279119  10.4591484  11.2069181  50.5363965
  10.4267804  10.2685182  50.7223649  11.0692108  11.2853217  49.8029790
   2.2974815  10.0765234  36.5791169   3.2433920   9.9471442  36.6479587
   1.9189060   9.3379896  37.0560598  10.6085973   7.9980224  50.5822249
  10.0925021   7.2138681  50.3952177  11.4925921   7.6698941  50.7468768
  16.2768034  12.2685188  49.6770002  17.0071423  12.0070476  50.2377705
  15.6674980  11.5313910  49.7172070  14.3583331  10.4093050  50.2744453
  13.6316495  10.2749015  49.6660945  13.9430618  10.7169879  51.0801171
   9.5388568   5.9177283  46.5703944  10.3148958   6.4073736  46.8428561
   8.8136702   6.3435337  47.0275814  11.9761126   6.6304902  47.6277885
  12.5705617   6.3900638  46.9171193  12.0487710   5.9112033  48.2551421
   5.3317245  15.6575437  36.9497625   6.0353095  15.8625439  37.5655281
   4.6079894  16.2252199  37.2146709   6.1615055  11.4085298  43.0699895
   6.1050257  11.8653850  42.2307528   6.7143398  10.6475983  42.8922738
   9.9719861   7.1975030  43.8950015   9.7156795   6.7971666  44.7258222
   9.3472729   7.9118824  43.7700154  14.2832199   9.9371103  46.4021306
  13.7231757  10.0064293  47.1752868  13.6775702   9.7612088  45.6820802
   7.2403942  16.0957966  38.9996085   8.0749546  15.6639165  38.8173560
   7.0788285  15.9239980  39.9272980   6.8949835  12.5990079  40.3652424
   6.8398638  12.4334351  39.4240869   6.2695890  13.3066112  40.5214614
  15.8688217  26.6127617  49.0951262  16.5066627  26.4934365  48.3914602
  15.7509060  27.5608461  49.1539214  12.6777924  26.5655045  49.0312787
  12.3396435  26.4496110  48.1433321  13.5467692  26.1646210  49.0113793
   8.5364739  28.4190522  45.0209678   7.9729605  28.3280459  44.2525965
   8.4217134  27.5990426  45.5012170  13.1597707  27.7189897  54.9898992
  13.1486347  27.3242695  54.1179496  13.3218346  26.9855970  55.5832764
   6.0829171  29.9141713  47.8593898   6.8750463  29.5732538  47.4440197
   6.3225822  30.0236688  48.7796051  14.1164298  32.0861489  40.3324142
  13.4652278  32.6715570  39.9458156  14.9108661  32.6167684  40.3919180
   8.0419925  29.1750627  40.7311277   8.8150801  28.6279614  40.5924153
   8.3945324  30.0394876  40.9425738   9.8804968  30.5027009  53.9378176
   9.5894834  31.4072640  53.8224842  10.5161952  30.5443536  54.6522246
  10.8061175  27.8803857  50.5279536  11.4024747  27.6559880  49.8136499
  10.8636146  27.1388603  51.1304984  10.3786203  25.3343293  38.3629727
  10.6311724  24.8124814  37.6013190   9.4410762  25.1709438  38.4656410
  15.4229486  24.3379071  46.1704470  16.2092575  23.9198494  45.8194887
  15.6868190  25.2425163  46.3386118  15.5939563  29.7751921  40.8693127
  14.9585396  29.8486548  41.5814031  15.2636970  30.3645520  40.1912206
  20.8237913  24.2754304  47.0737448  21.5563085  23.7053521  47.3075278
  20.0677269  23.8875905  47.5143954  10.0982492  27.2371399  40.5654102
   9.9818750  26.5616302  41.2335186  10.2084752  26.7503773  39.7486255
  12.4414033  26.6981546  44.2700791  12.0772240  26.1712167  44.9813712
  13.2981149  26.3080015  44.0967276  18.3463333  17.9875878  51.5332057
  18.0146658  18.8571289  51.3093272  17.7508947  17.6712162  52.2126087
  12.0819520  21.7271445  39.2662139  12.2493922  22.5951682  39.6332610
  11.8916689  21.8898727  38.3423429  14.8394853  30.1888424  50.9327970
  14.5395576  31.0913463  50.8243777  14.4945912  29.9220608  51.7849123
   8.2907334  26.6402221  46.9664674   7.3657831  26.5078435  47.1742366
   8.5391748  27.4196440  47.4634617  18.2391997  22.7070965  48.6125407
  17.3308874  22.6386373  48.3184168  18.1879593  23.1842909  49.4407233
  12.0608741  24.1829103  40.2508806  11.9408366  24.6286154  41.0894286
  11.3661329  24.5314421  39.6922344   5.6516145  26.2835495  47.8008463
   5.7808527  26.5369974  48.7147875   4.9713597  26.8763203  47.4813118
   9.8215633  36.9532745  43.8998937   9.7439662  37.9040570  43.9787418
   9.2177276  36.6078617  44.5573864  12.3132862  24.1260610  56.5560304
  11.5366197  24.6854530  56.5463169  12.9523426  24.6117393  57.0775174
  20.1053643  20.9087403  50.3903281  19.4628023  21.2019936  49.7443076
  19.6008572  20.7940323  51.1956478  17.7593807  24.6550576  41.0789140
  18.6711663  24.8877963  40.9036838  17.2503454  25.2387620  40.5164219
  10.5679235  26.9346063  56.1178271  11.3093919  27.4731107  55.8413095
   9.8616220  27.5612352  56.2749823  16.0434574  29.0775204  54.7150433
  16.4517930  28.6357614  53.9705065  15.3211836  28.5027831  54.9684626
  12.3965644  24.0147811  52.0883990  13.2426840  24.4387224  52.2318639
  12.3364282  23.3581435  52.7822553  16.3663389  29.6376395  48.4702722
  15.7372252  29.8022109  47.7678790  15.9789051  30.0518004  49.2413686
  20.2452621  30.5730832  45.8247085  19.5603659  30.9529734  45.2744119
  20.3296470  31.1826159  46.5579033  15.5465090  21.6752179  53.7465163
  15.3026022  22.4294240  53.2099439  15.8225020  22.0537527  54.5812410
  17.5003553  28.2190791  52.4242429  17.7120448  28.8622551  51.7476810
  17.4533301  27.3853108  51.9564359  15.1029782  20.8308612  49.3279001
  14.2414261  21.1289866  49.6195739  15.1292216  21.0479011  48.3960034
  11.9191351  29.3750803  45.7352807  12.3829697  29.6538506  44.9457429
  11.6548149  28.4734247  45.5525897   8.8115432  28.9222284  48.6732570
   9.3816789  29.3509553  48.0350055   9.4023544  28.6404869  49.3716756
  10.8560237  25.4973955  42.5442372  11.5584280  25.9494999  43.0116298
  10.5240866  24.8557774  43.1722265   9.3040599  24.0885712  56.9193581
   8.6739259  24.7701993  57.1528978   9.1976686  23.9768793  55.9746720
   4.5985571  23.7557508  47.8459506   3.8084625  24.0115036  47.3699616
   5.0896818  24.5705846  47.9511546  18.6149381  31.0962747  50.5964786
  19.4366824  30.6942934  50.3147468  18.6111783  30.9930981  51.5480902
   6.5500316  24.1202087  44.8042982   5.7531480  24.2320781  45.3226478
   6.3225909  24.4588739  43.9383873  12.3805984  30.6446790  52.7525497
  12.4450417  31.1067197  53.5883669  11.6716908  30.0144155  52.8807807
   2.8823274  24.0087998  50.2774496   3.1331312  24.8935008  50.5432072
   3.4182822  23.8292600  49.5049588  26.7055374  27.4401495  46.9449758
  25.9519082  26.8708893  46.7893762  26.8402915  27.4064160  47.8920393
  12.0954002  32.3114898  42.6204477  11.9599676  33.1566433  43.0489325
  12.6363814  32.5134175  41.8570411   5.5483399  29.8290336  43.1932402
   6.0607920  30.6233586  43.3437967   6.2006112  29.1316626  43.1266004
   7.3578284  32.9456092  45.2755155   7.5344912  33.8674057  45.0876139
   8.1535117  32.6314511  45.7049535  11.4989302  19.8064357  56.8739089
  12.2399016  20.4071510  56.7943551  11.7307225  19.0641994  56.3157132
   6.6430640  24.9920724  55.1517319   6.5284155  24.0905981  55.4524418
   5.7875158  25.2384421  54.8002135  13.7222478  32.9338464  56.7504819
  13.2786332  32.1474843  56.4325724  14.3839692  33.1217615  56.0848710
   8.4809599  34.4634266  51.2765498   9.0317024  34.3351329  50.5042492
   7.6421075  34.7629155  50.9260391  15.8203716  33.2141264  54.7786221
  15.8022191  34.0350145  54.2866490  16.7423636  33.0895339  55.0036362
  12.2776770  30.7285394  55.6209729  12.8105107  29.9673682  55.3909037
  11.7490851  30.4359045  56.3633883  15.4446465  15.8345460  51.1503371
  15.1010735  16.7247101  51.0742481  15.8125428  15.6447117  50.2872956
   3.5132316  28.1578990  43.9691973   4.3507538  28.5675998  43.7525681
   3.6910584  27.2178432  43.9392167  15.4096748  25.8254071  39.6575806
  14.8943371  26.5958675  39.8964193  15.1374056  25.1519207  40.2808867
  12.9943859  20.6703771  44.7161044  12.1385455  20.2810622  44.5366683
  13.4070811  20.7495732  43.8560830  14.5243006  18.2050115  49.1152604
  14.0207801  18.1680250  48.3020409  14.8173612  19.1142857  49.1749261
  10.7685891  18.2888844  48.1218786  11.6338888  18.0931653  47.7624675
  10.8363400  18.0599196  49.0488142  15.1983051  23.6981163  41.4835587
  14.8933187  24.0127312  42.3345730  16.1513493  23.7762583  41.5262920
  13.6429483  29.8571386  43.1328541  13.1150845  29.1224146  42.8201778
  13.1416986  30.6346062  42.8868509  18.6222329  28.0520407  48.2495587
  17.9646003  28.7419668  48.3375716  19.4262728  28.4416838  48.5929574
   8.3748211  20.5191052  45.4935152   8.9491962  20.2966234  44.7608345
   8.9619193  20.5879747  46.2463754  17.4327788  26.4064779  46.2999529
  17.9459670  27.0394771  46.8021239  18.0829012  25.8065975  45.9342889
   8.7017798  22.5495513  39.5131038   7.8655110  22.8870200  39.8340312
   8.5622567  22.4144493  38.5758175  10.6770878  17.3932301  44.2210222
  10.0235291  17.0781318  43.5966837  10.6351352  16.7708042  44.9470045
  11.7882083  27.6751596  36.1363514  10.8809145  27.4440850  36.3354663
  12.2853115  26.8789216  36.3237495  14.6950162  36.3849103  39.0560200
  14.0211861  36.6880800  39.6645158  15.0815984  37.1878184  38.7065657
  13.9108619  23.8814235  48.5457869  12.9931180  24.1029182  48.3879558
  14.3268762  23.9560545  47.6869577  14.6943666  25.2805650  43.6760550
  15.4415485  25.7927048  43.3667672  14.9635256  24.9589703  44.5364943
  12.9670317  27.7764191  40.6587504  12.0581536  27.4923224  40.7559974
  12.9965400  28.1963270  39.7990811  18.1989584  31.3870781  44.4278672
  17.7451911  30.5461691  44.4843862  17.5683551  32.0232179  44.7653452
  17.1422504  22.3162767  45.6579339  16.4045260  21.8040153  45.9889582
  17.3949277  21.8763148  44.8462616  16.6422523  33.2247277  45.3628490
  16.9345498  33.7852334  44.6440855  17.1521144  33.5175838  46.1181649
  17.2434131  15.0939019  46.2521108  17.5493008  14.2336382  45.9647023
  17.9686736  15.6856639  46.0520102   3.5358487  25.4969705  44.6402706
   3.3382887  24.9039066  43.9153773   2.9805151  25.1921915  45.3578645
  11.5155211  25.3892812  46.7597299  11.5703820  24.4366648  46.6839776
  10.7046413  25.5452251  47.2438598  12.6646404  29.3172935  37.9975583
  12.2265834  28.6008794  37.5381220  13.4056845  29.5449050  37.4360674
   9.4547571  24.0069872  44.5187678   8.6415436  24.3064042  44.9252870
   9.9506565  23.6125560  45.2362161  11.6056148  34.0027628  46.4521943
  11.5632327  34.2288475  45.5230475  12.5218847  33.7691003  46.6007744
  15.0521782  24.4711696  53.3502572  15.4071170  24.6983169  54.2097038
  15.6993913  24.8030073  52.7279827   8.9461645  21.5788227  50.1348913
   9.5861025  21.4376986  49.4371877   8.1139176  21.2922740  49.7587515
  20.8088899  29.6606659  49.0663173  21.2425405  29.5681948  49.9146227
  21.5220479  29.6364159  48.4283189   9.7221949  30.8790657  46.2483906
  10.5162548  30.3840978  46.0466481   9.0113642  30.3508521  45.8851611
  14.5416794  33.2608753  50.5996273  14.5953816  33.8299689  51.3673989
  13.6731575  33.4310638  50.2350310   6.0304713  25.0233739  42.3243658
   5.1002301  24.9618195  42.5413620   6.1262185  24.5009692  41.5280300
   5.9490262  21.5488552  44.9121900   6.2097079  22.4633885  44.8031060
   6.7707434  21.0812995  45.0618513   7.4215187  22.9626309  52.0820725
   8.0938240  22.7543671  51.4333373   6.5944974  22.7648395  51.6425957
  21.6704448  29.7030360  51.5996058  21.8640338  30.6076170  51.8455333
  21.5705066  29.2437779  52.4334643  13.3240759  19.5888250  54.0986385
  12.6768674  20.2878200  54.0050862  14.0941774  20.0224394  54.4662634
  16.7319557  29.8537102  57.1736939  16.5805063  29.6247654  56.2567022
  16.7224236  30.8107704  57.1868284  13.5004893  27.4269015  52.1583205
  14.4296953  27.5780175  51.9852172  13.0795923  27.5153036  51.3031852
  12.2993225  31.4519679  49.9281743  12.1604311  31.0838464  50.8007681
  11.5107821  31.9667319  49.7565701  12.8941377  36.5528776  41.2707279
  13.0693133  36.0816819  42.0852902  12.2074165  37.1794542  41.4988540
  13.8498440  30.8301282  47.3170581  13.5148273  30.7902052  48.2128230
  13.3502386  30.1645998  46.8440991   7.8242684  26.2368912  52.8423162
   7.6862482  25.5049151  53.4434701   8.7347608  26.1477812  52.5607349
  16.7857632  28.1757316  37.5907640  16.1686803  27.4504145  37.4940693
  16.3174120  28.9366677  37.2474714  10.4524985  25.9488872  52.3306841
  11.1624603  25.3082064  52.2893460  10.4094293  26.2001766  53.2533022
  18.4411764  32.8856225  55.2513421  18.3824310  32.2015445  54.5844004
  18.8431282  33.6275215  54.7994047   9.1653919  22.9354089  54.1502481
   8.6291276  22.4844828  54.8024077   8.5770627  23.0699998  53.4072945
   7.4602462  39.7018139  48.0447139   7.6999061  40.3336663  48.7226158
   6.6171659  39.3506179  48.3312499   8.5756178  22.3942741  36.7128944
   7.6985644  22.2731542  36.3491191   9.0513931  21.6028819  36.4607833
  18.4429171  30.8495809  53.4827400  17.5555950  30.5121731  53.6053799
  19.0127722  30.1178840  53.7196166   4.8993040  22.0710097  51.2355475
   4.8151229  21.4635767  50.5005885   4.0775747  22.5619115  51.2364972
  11.9730324  35.5097261  50.4488643  11.9000496  36.3152233  50.9607948
  11.5307717  35.7089227  49.6236665  11.7620104  34.7469031  43.9591465
  10.9787626  35.2890711  44.0529689  12.4612849  35.2643011  44.3585706
  15.0716754  20.5563661  46.6025670  15.5685454  19.8033623  46.2826741
  14.3003736  20.5927977  46.0368880  22.9246511  26.2604026  48.2443962
  22.9136388  27.1428742  47.8737895  22.0563891  25.9075577  48.0498499
  14.4329008  35.4084095  52.6046802  15.1456980  36.0431560  52.5322704
  13.9419036  35.5047961  51.7886804  16.1546535  29.3135348  44.1764094
  15.2202813  29.4336810  44.0068798  16.3323203  28.4107815  43.9124104
  11.6551723  22.6981044  46.3297355  11.2849510  22.1452084  47.0178261
  12.1510815  22.0939177  45.7772355  19.5419086  25.1552667  44.7114128
  20.0079538  25.9880659  44.6374431  19.9926587  24.6897649  45.4159386
   9.4840921  33.1578539  53.4252373  10.1850381  33.7915022  53.5781767
   9.0136036  33.4993270  52.6648012  17.6095317  31.4996488  41.7100280
  17.8855161  31.3853083  42.6194154  16.7399816  31.1013973  41.6712453
  17.5135749  17.5233254  48.7505029  16.5998829  17.7537481  48.9187236
  17.9428850  17.6071698  49.6019062  17.2842207  25.7123146  51.2504923
  16.6313658  25.9599054  50.5957376  17.6622587  24.8987284  50.9167401
  14.2449381  35.7482839  45.3533094  14.4271776  34.9304495  45.8160846
  15.0682367  35.9650531  44.9157984  14.5791547  34.6751024  42.6148142
  15.1079313  34.1643479  42.0018304  14.8419766  34.3593555  43.4793675
  13.3329780  26.4542957  57.7370960  12.6570417  26.3537086  58.4073336
  14.1557414  26.2982171  58.2006958   5.0808639  32.6914894  50.3583476
   5.6662076  31.9458582  50.4911380   4.8833478  33.0018850  51.2420140
   7.9347295  35.7266141  45.3745918   7.2657670  36.2112269  44.8909958
   7.7960164  35.9735362  46.2889297  12.0752563  37.7609885  51.9728576
  12.6270871  37.9241506  52.7377662  12.4158757  38.3514322  51.3008601
   7.0517056  20.1085034  52.5750461   7.1158383  20.9699865  52.1627859
   6.9884177  19.4959036  51.8422820   6.5269329  22.1808167  56.2223495
   7.1541368  21.7985244  56.8361020   5.6697248  21.9622369  56.5879188
  16.9263438  32.5871142  57.8277231  17.4703342  33.2001100  57.3332186
  16.3450282  33.1450720  58.3444244   3.3034872  23.9884596  42.1541850
   3.5988313  23.0795274  42.1008904   2.4022908  23.9672335  41.8322852
  15.2120951  35.7091860  48.9592259  15.0872090  34.9081600  48.4503204
  15.8700042  36.2038053  48.4706228   6.8329119  22.0640593  48.1369399
   6.1115704  22.6776560  47.9976872   7.6222375  22.5998357  48.0586045
  17.2755859  33.5100880  50.5871809  16.3286194  33.3906231  50.5150135
  17.6238632  32.6223378  50.6698070   9.6355432  19.3995019  54.4110051
  10.1589834  19.6457316  55.1736360   9.4167766  20.2315054  53.9913188
   5.0322713  21.6698694  42.2781175   4.7035419  20.7896073  42.0956281
   5.3862084  21.6146362  43.1657565  14.2802292  33.3053596  46.7876161
  14.1327255  32.3770304  46.9683731  15.1055786  33.3273687  46.3033236
   8.1464536  21.9571663  42.6456653   8.4860609  22.4857585  41.9235261
   8.5936657  22.2952070  43.4215220  17.8836414  34.1282155  47.8741034
  18.8082962  33.9225016  47.7365485  17.7151717  33.8798556  48.7830375
  10.8407977  20.3408714  52.0959721  10.5004798  19.5416527  52.4980401
  10.1346984  20.6410425  51.5236554  11.4924449  17.4258027  50.5487044
  12.3150518  16.9518505  50.4265934  11.7362513  18.2048510  51.0485730
  10.1332684  20.4546285  40.8449946  10.8541046  20.8327538  40.3413663
   9.5097988  21.1735162  40.9484924  14.2763807  21.1591434  41.7808278
  14.4927421  22.0416072  41.4797106  13.7957874  20.7677647  41.0513920
   9.0163028  24.1177147  48.3579023   8.8707609  24.4317450  49.2503304
   8.5388232  24.7362048  47.8049921  10.8759411  21.1079695  48.4059912
  10.8620980  20.2120789  48.0692210  11.5931839  21.1150359  49.0398198
  12.7285541  21.5417035  50.4513040  12.4703319  22.4634106  50.4497370
  12.1970582  21.1447470  51.1413504  17.6731730  34.6467823  43.2303125
  17.8468608  34.0814245  42.4776977  18.1660621  35.4468717  43.0482615
   3.4908690  26.6582492  51.2966684   2.9462158  27.4342300  51.4286958
   4.3688040  27.0053296  51.1385805  10.2796307  19.9894076  43.6747482
  10.4012218  19.0610722  43.8738370   9.9898349  20.0032762  42.7625798
  13.1487497  17.6748986  46.8114202  13.1709194  17.7388319  45.8566182
  13.5655556  16.8353495  47.0054708  23.5271121  27.4104246  44.8493425
  23.9702267  26.6611571  44.4512548  22.6497632  27.4014382  44.4667157
   4.2774712  25.7852388  54.1896841   3.5356448  25.9335023  54.7761471
   3.9567456  26.0460654  53.3263590  12.2218375  35.3268366  53.9877231
  12.5305501  35.0817513  54.8599930  13.0193857  35.5315005  53.4996101
  12.2438987  37.4806276  46.2182607  11.8043977  36.9882654  46.9115464
  12.9947104  36.9379243  45.9774683   4.7231326  33.6717817  46.2207235
   5.5489346  33.3721589  45.8405879   4.3725378  32.9025439  46.6697024
   9.6912859  33.0244285  48.2904909   9.0692868  32.3614990  47.9907137
  10.3617726  33.0505417  47.6078557   2.9239931  31.5904143  47.1796169
   2.0871839  31.1626317  46.9980170   2.8963576  31.7836586  48.1166960
   9.7637386  21.5026073  57.8837415   9.8125542  22.3788196  57.5015185
  10.3059900  20.9603466  57.3109058  20.2492232  32.0467196  57.1638552
  19.4587776  32.0291335  56.6243051  20.0125586  32.5855490  57.9187589
  20.3690107  28.8959663  54.4771281  20.4188112  28.7309670  55.4186803
  20.2604030  28.0286922  54.0869161   9.2526366  31.5748208  41.7663369
   9.4014486  32.2583673  41.1130042  10.0592809  31.5553298  42.2812825
  17.6593869  24.8790591  55.7930587  18.5603732  24.7397055  55.5014585
  17.7341844  25.0445045  56.7328765  11.9936675  22.2557445  54.6383774
  11.1239984  22.5491011  54.3666362  12.2296155  22.8397890  55.3591037
  21.8708304  31.3156604  54.7213302  21.5793112  31.6786585  55.5576763
  21.2580435  30.6023612  54.5426634  23.0703986  28.8809484  47.2415872
  23.9050878  29.3199288  47.4053433  23.2063115  28.4048137  46.4224118
  20.1195492  26.4389219  53.1893360  20.5949614  26.6316865  52.3812211
  19.1961057  26.4948405  52.9436744   7.0078999  27.6013386  42.7724438
   6.7625041  26.6975716  42.9704649   7.1774913  27.6030536  41.8303916
  14.6975709  18.4737062  52.1549194  15.2157652  19.2098089  51.8295683
  14.3430841  18.7801056  52.9895953   6.2774646  23.3341743  40.2710600
   5.5843891  23.4086098  39.6150636   6.0326398  22.5702087  40.7932117
  14.9488303  14.8937345  47.6750091  15.2290056  14.2260534  48.3010517
  15.7338910  15.0866440  47.1624754  12.7521771  34.0696339  39.2375117
  12.1795738  34.6886526  38.7845589  13.3254565  34.6195700  39.7715039
  18.8197161  23.3154979  51.4221666  19.7714584  23.4153076  51.4433890
  18.6500611  22.5233247  51.9319750  16.8411541  20.4010562  51.6081067
  16.2461473  20.6815575  50.9127555  16.5561237  20.8904463  52.3797808
  15.9719031  34.3533489  40.3683699  16.9049704  34.2879050  40.5716575
  15.8842244  35.1889756  39.9098232  21.2985239  26.5361098  50.5363965
  21.2661559  25.5977099  50.7223649  21.9085862  26.6145135  49.8029790
  13.1368570  25.4057151  36.5791169  14.0827674  25.2763360  36.6479587
  12.7582815  24.6671813  37.0560598  21.4479727  23.3272142  50.5822249
  20.9318776  22.5430599  50.3952177  22.3319676  22.9990859  50.7468768
  19.1090454  17.0713157  46.5418061  18.9115275  16.7628246  47.4261393
  19.7190160  17.7974796  46.6715991  27.1161789  27.5977105  49.6770002
  27.8465177  27.3362393  50.2377705  26.5068734  26.8605827  49.7172070
  25.1977086  25.7384968  50.2744453  24.4710249  25.6040933  49.6660945
  24.7824373  26.0461796  51.0801171  13.0207262  29.4574898  58.0391826
  13.9410272  29.6353497  58.2331873  12.9856845  28.5130943  57.8871526
  11.3211487  23.3307128  36.5146055  10.4142942  23.0340241  36.5908768
  11.5987468  23.0336946  35.6480341   2.2389427  24.6513491  46.9645101
   1.9192212  23.7978799  46.6719475   1.6922855  24.8662069  47.7203068
   6.0169335  27.3675932  50.6814608   6.2355345  28.2993040  50.7002641
   6.4295109  27.0083907  51.4669411  12.9373553  17.8744018  42.6690296
  12.1274281  17.5291103  43.0445542  13.6257969  17.5651561  43.2577907
  14.8664101  16.9522064  44.2914593  15.4195139  17.3717518  44.9504616
  15.1034187  16.0257812  44.3337549  10.0910271  20.1894063  36.6558034
  10.9529435  20.5148961  36.9153851  10.2760616  19.4025559  36.1431100
   2.1077687  28.2716403  48.9338223   1.4141159  27.8570356  48.4208177
   2.8550678  28.3136939  48.3371642  18.2442908  19.0622589  43.7993257
  17.6641577  19.7207394  43.4171309  17.9778841  18.2399934  43.3880674
  16.6946474  18.4627647  46.0014577  17.1946253  18.5744182  45.1928896
  17.3382082  18.1588700  46.6415386  10.7528470  26.3706277  58.8882418
  10.2695552  27.1706637  59.0946307  10.8389409  26.3814222  57.9349862
   4.0214430  28.2034656  46.8104237   3.9985118  28.3022344  45.8586121
   4.3315066  29.0499807  47.1321404   6.6801808  30.2610812  50.9250852
   7.6345061  30.2294754  50.8580783   6.4814331  29.8001435  51.7401078
   7.2701190  28.8311928  53.4921650   8.0894079  29.3256006  53.5156487
   7.5437997  27.9143896  53.4639217  17.0267786  21.2222680  42.8549605
  16.1393641  21.5072331  42.6369800  17.4421775  21.0616443  42.0076882
  20.3782322  21.2469201  46.5703944  21.1542712  21.7365653  46.8428561
  19.6530456  21.6727255  47.0275814  22.8154881  21.9596820  47.6277885
  23.4099372  21.7192556  46.9171193  22.8881464  21.2403951  48.2551421
   5.0352036  35.8030431  47.9421050   4.9006504  35.0430832  47.3759048
   4.6184099  36.5271331  47.4749839  16.1710999  30.9867355  36.9497625
  16.8746850  31.1917357  37.5655281  15.4473648  31.5544116  37.2146709
  17.0008810  26.7377216  43.0699895  16.9444011  27.1945767  42.2307528
  17.5537152  25.9767900  42.8922738  20.8113616  22.5266948  43.8950015
  20.5550550  22.1263583  44.7258222  20.1866484  23.2410742  43.7700154
  25.1225953  25.2663021  46.4021306  24.5625511  25.3356210  47.1752868
  24.5169457  25.0904006  45.6820802   8.1921162  36.6999748  48.1539492
   8.0753546  37.6445181  48.0518183   7.3713609  36.3973310  48.5425292
  17.7343589  27.9281997  40.3652424  17.6792393  27.7626268  39.4240869
  17.1089644  28.6358030  40.5214614   2.5236104  23.1650061  54.1913847
   3.1694968  22.6549015  54.6801072   2.3153255  23.9018743  54.7657272
  15.0489496  30.2330909  59.6905987  15.9180656  30.4071561  59.3292622
  14.5696248  31.0525326  59.5681717  11.0439714  17.4290106  39.9437743
  11.0318384  18.3731946  40.1006014  11.9363136  17.2460251  39.6497204
   9.2175676  37.3528010  51.3695421  10.1202923  37.3851620  51.6861916
   8.9913046  36.4228461  51.3841757  10.9729278  36.1058996  48.0305499
  10.0224909  36.1060858  47.9169872  11.2761765  35.3591731  47.5141534
  14.8591834  14.0232883  44.1983680  14.0924230  13.4691369  44.3440362
  15.2702539  14.0954751  45.0597831  26.7081972  41.9419535  49.0951262
  27.3460382  41.8226282  48.3914602  26.5902815  42.8900379  49.1539214
  23.5171678  41.8946963  49.0312787  23.1790190  41.7788028  48.1433321
  24.3861446  41.4938128  49.0113793  19.3758494  43.7482439  45.0209678
  18.8123359  43.6572376  44.2525965  19.2610889  42.9282344  45.5012170
  23.9991461  43.0481815  54.9898992  23.9880102  42.6534613  54.1179496
  24.1612101  42.3147887  55.5832764  16.9222926  45.2433631  47.8593898
  17.7144218  44.9024456  47.4440197  17.1619576  45.3528606  48.7796051
  24.9558053  47.4153407  40.3324142  24.3046032  48.0007487  39.9458156
  25.7502415  47.9459602  40.3919180  18.8813680  44.5042544  40.7311277
  19.6544556  43.9571531  40.5924153  19.2339079  45.3686794  40.9425738
  20.7198722  45.8318926  53.9378176  20.4288588  46.7364557  53.8224842
  21.3555707  45.8735454  54.6522246  21.6454929  43.2095775  50.5279536
  22.2418501  42.9851797  49.8136499  21.7029901  42.4680520  51.1304984
  26.2623240  39.6670989  46.1704470  27.0486330  39.2490412  45.8194887
  26.5261945  40.5717081  46.3386118  26.4333318  45.1043839  40.8693127
  25.7979151  45.1778466  41.5814031  26.1030724  45.6937438  40.1912206
  31.6631668  39.6046222  47.0737448  32.3956839  39.0345439  47.3075278
  30.9071023  39.2167822  47.5143954  20.9376246  42.5663316  40.5654102
  20.8212504  41.8908220  41.2335186  21.0478506  42.0795690  39.7486255
  23.2807787  42.0273463  44.2700791  22.9165994  41.5004084  44.9813712
  24.1374903  41.6371932  44.0967276  29.1857088  33.3167796  51.5332057
  28.8540413  34.1863207  51.3093272  28.5902701  33.0004080  52.2126087
  25.6788607  45.5180342  50.9327970  25.3789331  46.4205381  50.8243777
  25.3339667  45.2512525  51.7849123  19.1301089  41.9694139  46.9664674
  18.2051585  41.8370353  47.1742366  19.3785502  42.7488358  47.4634617
  29.0785751  38.0362882  48.6125407  28.1702629  37.9678291  48.3184168
  29.0273347  38.5134827  49.4407233  16.4909900  41.6127412  47.8008463
  16.6202281  41.8661891  48.7147875  15.8107351  42.2055120  47.4813118
  20.6609387  52.2824662  43.8998937  20.5833417  53.2332487  43.9787418
  20.0571031  51.9370535  44.5573864  23.1526617  39.4552528  56.5560304
  22.3759951  40.0146448  56.5463169  23.7917180  39.9409311  57.0775174
  30.9447398  36.2379321  50.3903281  30.3021778  36.5311854  49.7443076
  30.4402326  36.1232241  51.1956478  21.4072989  42.2637981  56.1178271
  22.1487674  42.8023025  55.8413095  20.7009975  42.8904270  56.2749823
  26.8828329  44.4067122  54.7150433  27.2911685  43.9649532  53.9705065
  26.1605590  43.8319749  54.9684626  23.2359399  39.3439728  52.0883990
  24.0820594  39.7679142  52.2318639  23.1758037  38.6873353  52.7822553
  27.2057144  44.9668312  48.4702722  26.5766006  45.1314026  47.7678790
  26.8182806  45.3809922  49.2413686  31.0846375  45.9022750  45.8247085
  30.3997414  46.2821651  45.2744119  31.1690225  46.5118077  46.5579033
  26.3858844  37.0044097  53.7465163  26.1419776  37.7586157  53.2099439
  26.6618775  37.3829444  54.5812410  28.3397307  43.5482709  52.4242429
  28.5514202  44.1914469  51.7476810  28.2927055  42.7145026  51.9564359
  25.9423536  36.1600530  49.3279001  25.0808015  36.4581783  49.6195739
  25.9685971  36.3770929  48.3960034  22.7585105  44.7042720  45.7352807
  23.2223451  44.9830423  44.9457429  22.4941904  43.8026165  45.5525897
  19.6509187  44.2514202  48.6732570  20.2210544  44.6801470  48.0350055
  20.2417298  43.9696787  49.3716756  20.1434353  39.4177629  56.9193581
  19.5133014  40.0993910  57.1528978  20.0370441  39.3060711  55.9746720
  15.4379325  39.0849425  47.8459506  14.6478379  39.3406954  47.3699616
  15.9290573  39.8997763  47.9511546  29.4543135  46.4254665  50.5964786
  30.2760579  46.0234852  50.3147468  29.4505538  46.3222899  51.5480902
  17.3894071  39.4494005  44.8042982  16.5925234  39.5612699  45.3226478
  17.1619663  39.7880657  43.9383873  23.2199738  45.9738708  52.7525497
  23.2844171  46.4359115  53.5883669  22.5110662  45.3436073  52.8807807
  13.7217028  39.3379916  50.2774496  13.9725067  40.2226926  50.5432072
  14.2576577  39.1584517  49.5049588  22.9347756  47.6406815  42.6204477
  22.7993431  48.4858351  43.0489325  23.4757569  47.8426093  41.8570411
  19.4215096  33.7198395  59.2818832  19.0282041  33.1664594  59.9566477
  20.2381236  34.0308974  59.6725350  16.3877154  45.1582253  43.1932402
  16.9001674  45.9525504  43.3437967  17.0399866  44.4608544  43.1266004
  18.1972038  48.2748010  45.2755155  18.3738667  49.1965974  45.0876139
  18.9928872  47.9606429  45.7049535  22.3383057  35.1356274  56.8739089
  23.0792770  35.7363427  56.7943551  22.5700980  34.3933912  56.3157132
  17.4824395  40.3212642  55.1517319  17.3677910  39.4197899  55.4524418
  16.6268913  40.5676338  54.8002135  24.5616233  48.2630382  56.7504819
  24.1180087  47.4766760  56.4325724  25.2233446  48.4509532  56.0848710
  19.3203354  49.7926183  51.2765498  19.8710779  49.6643247  50.5042492
  18.4814830  50.0921072  50.9260391  26.6597471  48.5433182  54.7786221
  26.6415946  49.3642063  54.2866490  27.5817391  48.4187257  55.0036362
  23.1170525  46.0577311  55.6209729  23.6498862  45.2965599  55.3909037
  22.5884606  45.7650963  56.3633883  26.2840220  31.1637377  51.1503371
  25.9404489  32.0539019  51.0742481  26.6519182  30.9739035  50.2872956
  14.3526070  43.4870908  43.9691973  15.1901292  43.8967916  43.7525681
  14.5304338  42.5470350  43.9392167  25.3636760  33.5342032  49.1152604
  24.8601556  33.4972168  48.3020409  25.6567367  34.4434775  49.1749261
  21.6079646  33.6180762  48.1218786  22.4732643  33.4223571  47.7624675
  21.6757155  33.3891114  49.0488142  31.2224777  43.9078343  41.5928979
  30.4454219  43.5689502  41.1484141  31.9016258  43.9130966  40.9183944
  24.4823237  45.1863304  43.1328541  23.9544599  44.4516063  42.8201778
  23.9810740  45.9637980  42.8868509  29.4616083  43.3812324  48.2495587
  28.8039758  44.0711586  48.3375716  30.2656483  43.7708756  48.5929574
  19.2141965  35.8482970  45.4935152  19.7885717  35.6258151  44.7608345
  19.8012947  35.9171665  46.2463754  28.2721542  41.7356697  46.2999529
  28.7853424  42.3686689  46.8021239  28.9222766  41.1357892  45.9342889
  19.5411552  37.8787431  39.5131038  18.7048864  38.2162118  39.8340312
  19.4016322  37.7436411  38.5758175  24.7502373  39.2106152  48.5457869
  23.8324935  39.4321099  48.3879558  25.1662517  39.2852463  47.6869577
  29.0383338  46.7162698  44.4278672  28.5845666  45.8753608  44.4843862
  28.4077305  47.3524097  44.7653452  27.9816258  37.6454684  45.6579339
  27.2439015  37.1332071  45.9889582  28.2343032  37.2055066  44.8462616
  27.4816278  48.5539195  45.3628490  27.7739252  49.1144252  44.6440855
  27.9914898  48.8467756  46.1181649  28.0827885  30.4230936  46.2521108
  28.3886762  29.5628300  45.9647023  28.8080490  31.0148557  46.0520102
  14.3752241  40.8261623  44.6402706  14.1776641  40.2330984  43.9153773
  13.8198905  40.5213833  45.3578645  22.3548965  40.7184729  46.7597299
  22.4097575  39.7658566  46.6839776  21.5440167  40.8744169  47.2438598
  23.5040159  44.6464853  37.9975583  23.0659589  43.9300711  37.5381220
  24.2450600  44.8740967  37.4360674  20.2941325  39.3361789  44.5187678
  19.4809191  39.6355960  44.9252870  20.7900319  38.9417478  45.2362161
  22.4449903  49.3319546  46.4521943  22.4026082  49.5580392  45.5230475
  23.3612602  49.0982921  46.6007744  25.8915537  39.8003614  53.3502572
  26.2464924  40.0275087  54.2097038  26.5387668  40.1321990  52.7279827
  31.6213274  42.9222050  44.0551901  31.4831172  43.1123646  43.1273090
  31.2649492  43.6841432  44.5119952  19.7855400  36.9080145  50.1348913
  20.4254779  36.7668904  49.4371877  18.9532930  36.6214658  49.7587515
  31.6482653  44.9898577  49.0663173  32.0819160  44.8973866  49.9146227
  32.3614234  44.9656077  48.4283189  20.5615704  46.2082575  46.2483906
  21.3556302  45.7132895  46.0466481  19.8507396  45.6800438  45.8851611
  25.3810548  48.5900671  50.5996273  25.4347570  49.1591607  51.3673989
  24.5125330  48.7602556  50.2350310  16.8698467  40.3525657  42.3243658
  15.9396055  40.2910112  42.5413620  16.9655939  39.8301610  41.5280300
  16.7884016  36.8780470  44.9121900  17.0490834  37.7925803  44.8031060
  17.6101189  36.4104912  45.0618513  18.2608942  38.2918227  52.0820725
  18.9331995  38.0835589  51.4333373  17.4338728  38.0940313  51.6425957
  32.5098203  45.0322277  51.5996058  32.7034093  45.9368088  51.8455333
  32.4098821  44.5729696  52.4334643  24.1634514  34.9180168  54.0986385
  23.5162429  35.6170117  54.0050862  24.9335529  35.3516312  54.4662634
  27.5713311  45.1829020  57.1736939  27.4198818  44.9539572  56.2567022
  27.5617991  46.1399621  57.1868284  24.3398648  42.7560933  52.1583205
  25.2690708  42.9072092  51.9852172  23.9189678  42.8444953  51.3031852
  23.1386980  46.7811597  49.9281743  22.9998065  46.4130382  50.8007681
  22.3501576  47.2959237  49.7565701  23.7335132  51.8820694  41.2707279
  23.9086887  51.4108737  42.0852902  23.0467920  52.5086460  41.4988540
  24.6892195  46.1593200  47.3170581  24.3542027  46.1193970  48.2128230
  24.1896141  45.4937916  46.8440991  18.6636439  41.5660830  52.8423162
  18.5256237  40.8341069  53.4434701  19.5741362  41.4769730  52.5607349
  21.2918739  41.2780789  52.3306841  22.0018358  40.6373981  52.2893460
  21.2488048  41.5293684  53.2533022  29.2805518  48.2148143  55.2513421
  29.2218064  47.5307363  54.5844004  29.6825037  48.9567133  54.7994047
  20.0047673  38.2646007  54.1502481  19.4685030  37.8136746  54.8024077
  19.4164382  38.3991916  53.4072945  18.2996217  55.0310056  48.0447139
  18.5392815  55.6628581  48.7226158  17.4565413  54.6798096  48.3312499
  19.4149932  37.7234658  36.7128944  18.5379399  37.6023459  36.3491191
  19.8907685  36.9320737  36.4607833  29.2822925  46.1787726  53.4827400
  28.3949704  45.8413648  53.6053799  29.8521476  45.4470758  53.7196166
  10.9352073  42.5111818  46.8070452  11.6223112  42.1973548  46.2191467
  10.7800201  43.4153183  46.5337703  15.7386795  37.4002015  51.2355475
  15.6544983  36.7927684  50.5005885  14.9169501  37.8911033  51.2364972
  22.8124079  50.8389179  50.4488643  22.7394250  51.6444150  50.9607948
  22.3701472  51.0381145  49.6236665  22.6013858  50.0760949  43.9591465
  21.8181380  50.6182629  44.0529689  23.3006604  50.5934928  44.3585706
  33.7640266  41.5895944  48.2443962  33.7530142  42.4720659  47.8737895
  32.8957645  41.2367495  48.0498499  25.2722762  50.7376013  52.6046802
  25.9850735  51.3723478  52.5322704  24.7812791  50.8339879  51.7886804
  26.9940289  44.6427266  44.1764094  26.0596568  44.7628728  44.0068798
  27.1716958  43.7399732  43.9124104  30.3812841  40.4844585  44.7114128
  30.8473293  41.3172576  44.6374431  30.8320341  40.0189566  45.4159386
  20.3234676  48.4870456  53.4252373  21.0244135  49.1206939  53.5781767
  19.8529791  48.8285188  52.6648012  28.4489072  46.8288406  41.7100280
  28.7248916  46.7145001  42.6194154  27.5793570  46.4305891  41.6712453
  28.3529503  32.8525172  48.7505029  27.4392583  33.0829399  48.9187236
  28.7822605  32.9363616  49.6019062  28.1235962  41.0415064  51.2504923
  27.4707412  41.2890971  50.5957376  28.5016342  40.2279202  50.9167401
  25.0843136  51.0774757  45.3533094  25.2665530  50.2596413  45.8160846
  25.9076122  51.2942449  44.9157984  25.4185301  50.0042942  42.6148142
  25.9473068  49.4935397  42.0018304  25.6813521  49.6885472  43.4793675
  24.1723535  41.7834875  57.7370960  23.4964172  41.6829004  58.4073336
  24.9951169  41.6274089  58.2006958  15.9202394  48.0206811  50.3583476
  16.5055831  47.2750499  50.4911380  15.7227232  48.3310768  51.2420140
  18.7741049  51.0558059  45.3745918  18.1051424  51.5404186  44.8909958
  18.6353919  51.3027279  46.2889297  10.5120049  40.5912412  49.0787919
  10.5504148  40.0576002  49.8725037  10.0060341  40.0647617  48.4598896
  22.9146318  53.0901802  51.9728576  23.4664626  53.2533424  52.7377662
  23.2552511  53.6806240  51.3008601  17.8910811  35.4376952  52.5750461
  17.9552137  36.2991783  52.1627859  17.8277931  34.8250954  51.8422820
  17.3663083  37.5100085  56.2223495  17.9935122  37.1277162  56.8361020
  16.5091002  37.2914287  56.5879188  27.7657192  47.9163060  57.8277231
  28.3097096  48.5293018  57.3332186  27.1844037  48.4742638  58.3444244
  14.1428626  39.3176514  42.1541850  14.4382067  38.4087192  42.1008904
  13.2416662  39.2964253  41.8322852  26.0514705  51.0383778  48.9592259
  25.9265844  50.2373518  48.4503204  26.7093796  51.5329971  48.4706228
  17.6722873  37.3932510  48.1369399  16.9509459  38.0068478  47.9976872
  18.4616129  37.9290275  48.0586045  28.1149613  48.8392798  50.5871809
  27.1679949  48.7198149  50.5150135  28.4632386  47.9515296  50.6698070
  20.4749187  34.7286937  54.4110051  20.9983589  34.9749233  55.1736360
  20.2561520  35.5606972  53.9913188  15.8716468  36.9990611  42.2781175
  15.5429174  36.1187990  42.0956281  16.2255839  36.9438280  43.1657565
  25.1196047  48.6345514  46.7876161  24.9721009  47.7062221  46.9683731
  25.9449540  48.6565605  46.3033236  18.9858291  37.2863581  42.6456653
  19.3254363  37.8149502  41.9235261  19.4330411  37.6243987  43.4215220
  28.7230169  49.4574073  47.8741034  29.6476716  49.2516934  47.7365485
  28.5545472  49.2090474  48.7830375  21.6801732  35.6700632  52.0959721
  21.3398552  34.8708445  52.4980401  20.9740738  35.9702343  51.5236554
  22.3318204  32.7549944  50.5487044  23.1544273  32.2810423  50.4265934
  22.5756267  33.5340428  51.0485730  19.8556782  39.4469065  48.3579023
  19.7101363  39.7609368  49.2503304  19.3781986  40.0653965  47.8049921
  21.7153165  36.4371613  48.4059912  21.7014734  35.5412706  48.0692210
  22.4325593  36.4442277  49.0398198  23.5679296  36.8708953  50.4513040
  23.3097074  37.7926024  50.4497370  23.0364336  36.4739388  51.1413504
  28.5125485  49.9759740  43.2303125  28.6862362  49.4106163  42.4776977
  29.0054376  50.7760635  43.0482615  14.3302445  41.9874409  51.2966684
  13.7855913  42.7634217  51.4286958  15.2081794  42.3345214  51.1385805
  29.5000657  49.2926505  40.3300023  30.1951562  49.9133197  40.5487338
  29.8423807  48.4421856  40.6052401  15.1168466  41.1144306  54.1896841
  14.3750202  41.2626941  54.7761471  14.7961211  41.3752571  53.3263590
  31.3992080  46.7426210  41.8587354  31.9243404  47.0813483  41.1336674
  31.3114433  45.8073226  41.6750489  23.0612129  50.6560284  53.9877231
  23.3699255  50.4109431  54.8599930  23.8587611  50.8606922  53.4996101
  23.0832741  52.8098193  46.2182607  22.6437731  52.3174572  46.9115464
  23.8340858  52.2671161  45.9774683  15.5625080  49.0009734  46.2207235
  16.3883100  48.7013506  45.8405879  15.2119132  48.2317357  46.6697024
  20.5306613  48.3536203  48.2904909  19.9086623  47.6906908  47.9907137
  21.2011480  48.3797334  47.6078557  13.7633685  46.9196061  47.1796169
  12.9265593  46.4918235  46.9980170  13.7357331  47.1128504  48.1166960
  20.6031141  36.8317991  57.8837415  20.6519296  37.7080113  57.5015185
  21.1453655  36.2895384  57.3109058  31.0885986  47.3759114  57.1638552
  30.2981530  47.3583253  56.6243051  30.8519341  47.9147408  57.9187589
  31.2083861  44.2251580  54.4771281  31.2581866  44.0601588  55.4186803
  31.0997785  43.3578839  54.0869161  20.0920120  46.9040126  41.7663369
  20.2408241  47.5875590  41.1130042  20.8986564  46.8845216  42.2812825
  28.4987624  40.2082508  55.7930587  29.3997487  40.0688973  55.5014585
  28.5735598  40.3736963  56.7328765  22.8330429  37.5849363  54.6383774
  21.9633739  37.8782929  54.3666362  23.0689910  38.1689808  55.3591037
  32.7102058  46.6448522  54.7213302  32.4186867  47.0078502  55.5576763
  32.0974190  45.9315530  54.5426634  33.9097741  44.2101402  47.2415872
  34.7444632  44.6491206  47.4053433  34.0456869  43.7340055  46.4224118
  30.9589247  41.7681136  53.1893360  31.4343368  41.9608783  52.3812211
  30.0354812  41.8240322  52.9436744  17.8472753  42.9305304  42.7724438
  17.6018795  42.0267634  42.9704649  18.0168668  42.9322454  41.8303916
  25.5369463  33.8028980  52.1549194  26.0551407  34.5390007  51.8295683
  25.1824596  34.1092973  52.9895953  17.1168401  38.6633661  40.2710600
  16.4237646  38.7378016  39.6150636  16.8720153  37.8994005  40.7932117
  25.7882057  30.2229262  47.6750091  26.0683811  29.5552452  48.3010517
  26.5732664  30.4158358  47.1624754  29.6590916  38.6446896  51.4221666
  30.6108338  38.7444994  51.4433890  29.4894366  37.8525165  51.9319750
  27.6805295  35.7302480  51.6081067  27.0855227  36.0107492  50.9127555
  27.3954992  36.2196381  52.3797808  26.8112785  49.6825406  40.3683699
  27.7443459  49.6170968  40.5716575  26.7235998  50.5181673  39.9098232
  32.1378993  41.8653016  50.5363965  32.1055313  40.9269017  50.7223649
  32.7479617  41.9437053  49.8029790  32.2873482  38.6564060  50.5822249
  31.7712530  37.8722516  50.3952177  33.1713430  38.3282776  50.7468768
  37.9555543  42.9269023  49.6770002  38.6858932  42.6654311  50.2377705
  37.3462489  42.1897745  49.7172070  23.8601017  44.7866815  58.0391826
  24.7804026  44.9645414  58.2331873  23.8250600  43.8422861  57.8871526
  13.0783182  39.9805409  46.9645101  12.7585966  39.1270717  46.6719475
  12.5316610  40.1953987  47.7203068  16.8563089  42.6967850  50.6814608
  17.0749099  43.6284958  50.7002641  17.2688863  42.3375824  51.4669411
  21.7290955  38.2701056  60.0717356  21.6287681  39.2195413  60.0029448
  21.5112497  37.9419295  59.1993427  12.9471442  43.6008320  48.9338223
  12.2534913  43.1862273  48.4208177  13.6944433  43.6428857  48.3371642
  21.5922225  41.6998194  58.8882418  21.1089306  42.4998555  59.0946307
  21.6783164  41.7106139  57.9349862  14.8608184  43.5326574  46.8104237
  14.8378872  43.6314261  45.8586121  15.1708821  44.3791725  47.1321404
  17.5195562  45.5902729  50.9250852  18.4738816  45.5586672  50.8580783
[truncated: 408,108 more chars]
