# Supplementary material for: Benchmarking Water Models in Molecular Dynamics of Protein–Glycosaminoglycan Complexes
Source: J Chem Inf Model. 2024 Feb 27;64(5):1691–703. doi: 10.1021/acs.jcim.4c00030 (PMC10934818; doi:10.1021/acs.jcim.4c00030)
Supplement: Supplementary file 2 — ci4c00030_si_002.zip [file ci4c00030_si_002.zip › users2/anilas/Water_project/manuscript/JCIM/SPCE/1BFC/in/eq.in]

whole system equilibration MD 100 ps
&cntrl
  imin = 0, 
  irest = 1, 
  ntx = 7,
  ntb = 2, 
  pres0 = 1.0,
  ntp = 1,
  taup = 2.0,
  cut = 8, 
  ntc = 2,
  ntf = 2,
  tempi = 300, 
  temp0 = 300,
  ntt = 3,  
  gamma_ln = 1.0,
  nstlim = 50000, dt = 0.002,
  ntpr = 1000, 
  ntwx = 1000, 
  ntwr = 1000,
  ioutfm = 1,
&end
