# Supplementary material for: Benchmarking Water Models in Molecular Dynamics of Protein–Glycosaminoglycan Complexes
Source: J Chem Inf Model. 2024 Feb 27;64(5):1691–703. doi: 10.1021/acs.jcim.4c00030 (PMC10934818; doi:10.1021/acs.jcim.4c00030)
Supplement: Supplementary file 2 — ci4c00030_si_002.zip [file ci4c00030_si_002.zip › users2/anilas/Water_project/manuscript/JCIM/SPCE/1BFC/in/min2.in]

Whole system minimization
&cntrl
  imin   = 1,
  maxcyc = 6000,
  ncyc   = 3000,
  ntb    = 1,
  ntr    = 0,
  cut    = 8, 
&end
