# Supplementary material for: Benchmarking Water Models in Molecular Dynamics of Protein–Glycosaminoglycan Complexes
Source: J Chem Inf Model. 2024 Feb 27;64(5):1691–703. doi: 10.1021/acs.jcim.4c00030 (PMC10934818; doi:10.1021/acs.jcim.4c00030)
Supplement: Supplementary file 2 — ci4c00030_si_002.zip [file ci4c00030_si_002.zip › users2/anilas/Water_project/manuscript/JCIM/TIP5P/1BFC/init.crd]

default_name
 34867
  39.1568333  43.7780234  45.0263658  39.0301109  44.5358463  44.3713133
  38.9869799  44.6255877  44.5059617  40.0662493  44.1827683  46.0877792
  39.5915073  43.9029876  47.0270538  40.1473796  45.2673835  46.0307291
  41.4134063  43.4821958  45.8763291  41.5928014  42.7915252  46.7006334
  42.2063261  44.2293235  45.8498087  41.3128366  42.7519139  44.5539285
  41.6404157  41.7205878  44.6847544  41.9040386  43.2245963  43.7710891
  39.8370832  42.7834402  44.1796508  39.7342288  43.0819021  43.1368266
  39.2300780  41.4034941  44.3721643  38.6864351  41.0994710  45.4420145
  39.4285630  40.5044925  43.4049679  39.9798227  40.7091998  42.5821407
  38.8513100  39.1903790  43.5288383  39.1437958  38.7303961  44.4712388
  37.3709152  39.3127306  43.4978028  36.9350592  38.3143751  43.5163174
  37.0458881  39.8662218  44.3792107  36.9179758  40.0322528  42.2614073
  37.6240677  40.8058838  41.9612750  36.7548108  39.3459982  41.4299828
  35.6158630  40.6665199  42.6476619  35.1016976  41.0525002  41.7680608
  34.9751920  39.9471710  43.1576764  35.9365804  41.8148169  43.5909261
  36.9716087  42.1112734  43.4212943  35.2779222  42.6461286  43.3442861
  35.7597564  41.4546449  44.9922778  36.3724685  40.6839854  45.2209100
  35.9840545  42.2467291  45.5766399  34.7999101  41.1793439  45.1509042
  39.2407136  38.2449008  42.4326496  40.2993038  38.3586643  41.8279096
  38.7160306  37.0552636  42.5567630  38.1147847  36.8233512  43.3349217
  39.0149510  36.0231756  41.5904225  39.7123437  36.3846241  40.8344262
  39.6518981  34.8714663  42.3277814  38.8883726  34.3013223  42.8542485
  40.1677568  34.2209694  41.6188240  40.6465207  35.4201124  43.3208919
  41.5074390  35.8238493  42.7894954  40.1773379  36.2104927  43.9067720
  41.0937043  34.3246165  44.2337498  41.2161564  33.3826571  43.6956986
  42.0266140  34.5790270  44.7354278  40.0690856  34.1592101  45.2229855
  39.1335471  34.4527281  44.9851853  40.2208161  33.2149042  46.1210107
  41.4707224  32.8549963  46.4437945  42.2552667  33.3052529  45.9962844
  41.6217602  32.1313594  47.1334026  39.2473888  33.0544375  47.0237592
  38.4326206  33.6522731  46.9950148  39.3308879  32.3372394  47.7299524
  37.7500154  35.5883579  40.8871186  36.6435558  35.9103107  41.3442856
  37.9099516  35.3519781  39.5899867  38.7998914  35.4344224  39.1188137
  36.7805818  34.9488963  38.8329359  35.8688532  35.1477851  39.3952129
  36.7161976  35.7204982  37.5058677  37.7009059  35.5548480  37.0672522
  35.9568123  35.2489175  36.8822086  36.4394637  37.2429241  37.5924005
  37.3004936  37.7194028  38.0631760  36.2089817  37.8572342  36.2194322
  35.3499060  37.3811541  35.7472345  36.0206500  38.9251261  36.3281666
  37.0938508  37.7070670  35.6008544  35.2513978  37.5187644  38.4856398
  35.4522568  37.1408709  39.4882804  35.0742174  38.5934076  38.5342405
  34.3694241  37.0234724  38.0799598  36.9907735  33.4971590  38.5861805
  37.7622548  33.1538744  37.7302447  36.0745664  32.6868317  39.1027335
  35.2742573  33.0969453  39.5629967  36.1470865  31.2209161  39.0010557
  37.1464248  30.8604302  38.7571683  35.7846342  30.7355316  40.3878838
  36.5048824  31.1069824  41.1153374  34.8030463  31.1619329  40.5986942
  35.7102480  29.2381937  40.4763431  36.8897529  28.5252887  40.4318742
  37.8305949  29.0482515  40.2652179  36.8827744  27.1649907  40.5951150
  37.8007495  26.5772617  40.5554473  35.6749594  26.5401265  40.7826403
  35.6787002  25.1891313  40.9850162  36.5612500  24.8115098  40.9738429
  34.4771075  27.2346640  40.8016726  33.5284652  26.7111994  40.9293429
  34.4931739  28.6127619  40.6573149  33.5606318  29.1758011  40.6890316
  35.1305150  30.6787507  37.9880395  33.9564319  30.9684879  38.1161302
  35.5536967  30.1972578  36.8306408  36.5408057  30.1531842  36.6199602
  34.6194194  29.7457769  35.8288484  33.8283489  30.4780145  35.6657146
  35.3790497  29.5727927  34.5557360  36.0665866  30.4047227  34.4102870
  35.9371600  28.6384072  34.5720372  34.3464398  29.5138212  33.0816206
  35.3464408  29.3612035  32.2183437  33.8851394  28.4325039  36.1267412
  34.4629583  27.4382216  36.5696148  32.5452779  28.5120170  36.0609317
  32.1490263  29.4257210  35.8941875  31.6299445  27.3778552  36.2389961
  31.7173423  26.9439607  37.2352788  30.2008387  27.9194853  36.0619469
  30.0905953  28.7295471  36.7823192  30.1498925  28.3238100  35.0512105
  29.0801662  26.9044361  36.2605552  29.2001602  26.0952380  35.5397599
  29.1387704  26.5018812  37.2717629  27.7248473  27.5685969  36.0582135
  27.7264816  28.4996914  36.6259048  27.6218748  27.7895890  34.9963260
  26.5438818  26.6891548  36.5150493  26.9534382  25.7567229  36.9029660
  26.0250143  27.2188989  37.3147078  25.5944392  26.3938281  35.4257877
  26.0758936  25.9029955  34.6847735  24.8440925  25.8175704  35.7801997
  25.2139659  27.2572766  35.0662342  31.9299831  26.2651140  35.2093958
  31.8638667  25.0863848  35.5243880  32.6442410  26.5564759  34.1222192
  32.9674012  27.4970206  33.9410836  32.9326784  25.5279243  33.1389494
  32.1599530  24.7584281  33.1313986  32.9625095  26.1991562  31.7739820
  32.0618289  26.8103721  31.7118006  33.8406729  26.8345829  31.6687445
  32.9494269  25.2033940  30.6401317  32.3095739  24.1573999  30.7573521
  33.6828980  25.4628924  29.5619872  33.6910704  24.8120846  28.7902953
  34.2323494  26.3114754  29.5204665  34.2496406  24.7799483  33.3923672
  35.2717542  25.0374342  32.7981797  34.3653228  23.9845003  34.4253251
  33.6262500  23.8287794  35.0945176  35.6230877  23.2913929  34.6177009
  35.4396153  22.2178096  34.6455034  36.2913627  23.5246508  33.7892800
  36.2832898  23.7128436  35.9165471  37.0758471  22.9537784  36.4468866
  35.7676879  24.7418190  36.6004457  34.9430359  25.2173603  36.2643718
  36.3777475  25.2075114  37.8456039  35.6947893  25.9222152  38.3042710
  36.4960864  24.3459766  38.5022581  37.7416583  25.8775308  37.6510697
  38.7639678  25.4299004  38.1842970  37.8972001  26.6434667  36.5782050
  37.1616199  26.7738589  35.8979156  39.1705000  27.3183138  36.3568501
  39.9345645  26.8732107  36.9943997  39.6140944  27.1918881  34.9008973
  38.7164875  27.2719276  34.2883276  40.3294436  27.9571472  34.5984819
  40.2474907  25.8504514  34.5732548  39.4225319  24.7632140  34.2164216
  38.3517230  24.9165600  34.0825431  39.9735942  23.4970412  34.0358181
  39.3449398  22.6484396  33.7645802  41.3336270  23.3222189  34.2017788
  41.7666905  22.3288115  34.0803386  42.1546858  24.4092729  34.5250747
  43.2265785  24.2443231  34.6318759  41.6249884  25.6814787  34.7093031
  42.2822454  26.5149786  34.9565444  39.1240129  28.8316760  36.6826887
  38.2092709  29.5627352  36.3141287  40.0921447  29.3434339  37.4342801
  40.8327344  28.7778369  37.8236783  40.1153300  30.7542337  37.6815522
  39.0978313  31.1157621  37.8304601  40.9331128  31.0713383  38.9293082
  41.9303172  30.6467631  38.8079728  41.0109879  32.1546383  39.0403969
  40.3891495  30.5353715  40.2557611  39.4536223  31.2783372  40.9926802
  39.1117875  32.2496751  40.6377044  38.9606236  30.7617315  42.1906701
  38.2295350  31.3369282  42.7585673  39.3919961  29.5309216  42.6613491
  38.9892115  29.1401039  43.5952485  40.3328557  28.7955366  41.9493518
  40.6769992  27.8350026  42.3323267  40.8378006  29.2911362  40.7379817
  41.5727453  28.7138276  40.1790103  40.7743344  31.5031375  36.5102780
  41.6982276  31.0202316  35.8281539  40.1827091  32.6561224  36.1583102
  39.3044346  32.9373268  36.5723476  40.7560927  33.4957128  35.1465383
  40.9047292  32.9498784  34.2147546  39.7730101  34.6331286  34.8928952
  38.7963538  34.1489191  34.8615805  39.8255679  35.2861957  35.7641397
  39.9730998  35.4582687  33.6250064  40.8491290  36.0912623  33.7587491
  40.1717027  34.5668166  32.4111645  39.2940404  33.9332454  32.2764223
  40.3110905  35.1847488  31.5242458  41.0511824  33.9403911  32.5587872
  38.7696886  36.3559499  33.3916764  38.6489932  37.0284171  34.2426491
  38.9227364  36.9401284  32.4859403  37.8744162  35.7441371  33.2831345
  42.1430378  33.9935741  35.6420919  42.3256744  34.4386156  36.7891730
  43.1105905  34.0100941  34.7260838  42.8634768  33.8272703  33.7628983
  44.4619332  34.3539499  35.0226682  44.5557936  34.7982523  36.0130992
  45.2449881  33.0858581  34.9943597  44.6011633  32.3097245  35.4102915
  45.4492114  32.8657706  33.9475840  46.5351774  33.1263170  35.7582475
  46.9896883  34.1155636  35.7445310  46.4117831  32.7971786  36.7902779
  47.4284157  32.1554725  35.0280289  46.8401252  31.6090848  34.2901225
  48.2227023  32.7041305  34.5237452  48.0215181  31.2142175  35.9314832
  48.2890267  31.6079699  36.8214900  48.7446239  30.2370634  35.4368428
  48.3813041  29.6799124  34.2835964  47.5577504  30.0118798  33.8026110
  48.9319928  28.9273331  33.8948453  49.2689274  29.4643425  36.3372978
  49.1012383  29.6507447  37.3158419  49.8439507  28.6844768  36.0566081
  45.0612733  35.2468952  33.9616672  44.8402079  35.0344262  32.7629788
  45.6528103  36.3722345  34.4057275  45.6670526  36.5880395  35.3921753
  46.2996177  37.3050889  33.4802039  46.2008807  36.9937856  32.4408911
  45.7122289  38.7321722  33.6531791  45.7334848  39.0207994  34.7041308
  46.5640291  39.7040594  32.8423742  46.5422897  39.4156150  31.7901061
  46.1671090  40.7132159  32.9496855  47.5925420  39.6768824  33.2045298
  44.2350064  38.8520957  33.2742355  44.1697997  38.8934066  32.1864563
  43.7219705  37.9616024  33.6346141  43.5716344  40.1056627  33.8756923
  44.0840604  40.9982939  33.5150747  42.5252867  40.1421392  33.5753141
  43.6355531  40.0648962  34.9632605  47.8072200  37.3386610  33.7948423
  48.2096138  37.5566377  34.9482023  48.6386097  36.8645176  32.8706349
  48.2784952  36.4905079  32.0044685  50.0622905  36.8341866  33.0872040
  50.2793534  36.5616361  34.1205413  50.6939145  35.8158924  32.1775739
  50.2031463  35.9375235  31.2124332  51.7751816  35.8277703  32.0388286
  50.3407592  34.4486207  32.6683113  49.4095767  33.7026900  32.0917139
  49.5292393  32.5142777  32.6409889  48.8812193  31.7072315  32.3013469
  50.4785098  32.5343716  33.5614581  50.7659912  31.7486712  34.1300444
  50.9929992  33.7335803  33.6285344  51.7732462  33.9521530  34.3583149
  50.7572962  38.1554554  32.8648599  50.3632253  38.8897297  31.9659298
  52.0041930  38.2786109  33.3575780  52.4962713  37.4461539  34.4712468
  52.6023449  36.4239058  34.1103890  51.7547290  37.4744865  35.2702013
  53.8228500  38.0593258  34.8887467  54.6325064  37.3782987  34.6297880
  53.8203162  38.2267659  35.9665642  53.9400001  39.3780871  34.1353568
  54.8714460  39.3527136  33.5686455  53.9637836  40.2154370  34.8330764
  52.7594277  39.5304982  33.1809688  52.1263984  40.3589433  33.5003411
  53.1882967  39.7439332  31.7107365  53.3168002  40.8568800  31.2337982
  53.1206153  38.7156531  30.8689454  52.8132910  37.8065236  31.1861226
  53.4755909  38.8715683  29.4786459  54.2060474  39.6725443  29.3609954
  54.0898530  37.5759552  28.9737154  54.3067434  37.6142818  27.9049705
  55.0204812  37.4563897  29.5291685  53.1691352  36.3952136  29.2635220
  52.0629595  36.6083498  29.7130810  53.5205066  35.2648263  28.9745589
  52.2418920  39.1972853  28.6369504  52.2434257  39.0200315  27.4403908
  51.0511776  39.1963640  29.1782566  50.8439289  38.9845689  30.1434218
  49.9627416  39.5249895  28.3056384  49.2725578  40.1813046  28.8378619
  50.3578542  40.0462776  27.4329244  49.2076154  38.2818924  27.8407536
  48.1278765  38.4014102  27.2428268  49.5055282  37.1518834  28.4952278
  50.1852005  37.1581797  29.2438879  48.8626278  35.9143084  28.1699276
  48.4996307  35.9340493  27.1429566  49.8449044  34.7865624  28.3112594
  50.3612847  34.9836578  29.2504488  49.2290930  33.8932593  28.4150093
  50.8769235  34.5669960  27.1982733  50.3992432  34.2856852  26.2605304
  51.4879303  35.4551011  27.0393519  51.7800560  33.3950598  27.6945155
  52.1296798  32.7755708  26.8670825  52.6385382  33.7582415  28.2629347
  50.9443177  32.5738676  28.5780668  50.0143385  32.8167311  28.2704224
  51.1605115  31.3500301  29.0201188  52.3920814  31.1315376  29.4832111
  53.0706073  31.8781032  29.4758409  52.6396140  30.2204295  29.8394016
  50.1435430  30.8761477  29.7449550  49.3249320  31.4493252  29.8987982
  50.1953724  29.9453862  30.1361170  47.7102052  35.6805351  29.1373661
  47.8047539  36.0017430  30.3178503  46.5259648  35.2924761  28.6213371
  46.4437712  35.1405880  27.6269367  45.3436838  35.0323150  29.4707368
  45.4857912  35.3463865  30.5036194  44.1113367  35.7507182  28.9040990
  43.8853517  35.3389488  27.9226527  42.9108860  35.5703493  29.8191039
  43.1364114  35.9836024  30.8024442  42.0495320  36.0888508  29.3961199
  42.6822026  34.5084305  29.9160289  44.4174455  37.2148547  28.6803388
  45.2414231  37.3112181  27.9747617  43.5357861  37.7141482  28.2796199
  44.6969216  37.6773036  29.6271398  45.0043588  33.5360079  29.4872489
  45.0979784  32.8564683  28.4705177  44.7396902  32.9510459  30.6458213
  44.8488265  33.4327195  31.5256763  44.3783512  31.5552710  30.6722156
  43.6923472  31.3358176  29.8530009  45.6263548  30.6756806  30.5141248
  45.6274602  29.6718540  30.0880263  45.8551783  31.4017720  29.7347088
  46.6883067  30.7615675  31.6226371  46.3187796  31.1162213  32.7176578
  47.6526001  30.0093657  31.5583257  43.6097912  31.2658661  31.9490140
  43.0301914  32.2025836  32.5106762  43.2764412  29.9889375  32.2391453
  43.5165610  29.2270946  31.6228549  42.5463208  29.6812158  33.4757332
  42.3996731  30.5952245  34.0514584  41.5775715  29.2488963  33.2314515
  43.3396148  28.6856644  34.3155928  44.2990439  28.1578103  33.7934589
  43.3924389  28.8714960  35.6384719  42.8416202  29.5900388  36.0871188
  44.1404002  27.9523379  36.4782359  44.6186277  27.1417774  35.9272549
  45.1976088  28.6234693  37.3863502  45.1404910  28.1567118  38.3696218
  46.5979983  28.4849693  36.8451581  46.6554492  28.9521983  35.8610700
  47.2997917  28.9744332  37.5205604  46.8522710  27.4295849  36.7595184
  44.8040828  30.0486838  37.6838512  43.8392928  30.0608739  38.1926111
  45.5562677  30.5079362  38.3243971  44.7304947  30.6077080  36.7507575
  43.2122651  27.3307319  37.4834349  42.4367564  28.0497416  38.1248283
  43.7985190  26.3443787  38.1180244  44.7451090  26.0627597  37.9067352
  43.1080449  25.6586172  39.1561682  42.0457235  25.9031105  39.1298171
  43.2648433  24.1703444  38.9657361  43.9580812  24.0202404  38.1379994
  43.6998800  23.7690924  39.8813986  41.9580329  23.4485856  38.6687231
  41.5677162  22.9677015  39.5642739  41.2138847  24.1392075  38.2729126
  42.2705771  22.3987697  37.6303471  42.0438704  22.7916300  36.6392775
  43.3280835  22.1392549  37.6852494  41.4917945  21.2077241  37.8422805
  41.8972267  20.3869079  38.2684713  40.1684650  21.2423801  37.6593406
  39.5910062  22.2922691  37.1397287  40.1494268  23.0910305  36.8722559
  38.5913711  22.3005192  37.0074314  39.4718012  20.1148602  37.8324542
  39.9514908  19.2652419  38.0959512  38.4710628  20.1160126  37.6980579
  43.7312933  26.0554341  40.4796031  43.0009765  26.2534555  41.4582705
  45.0706129  26.2839689  40.5283457  45.6902705  26.1558613  39.7420831
  45.6452131  26.6647133  41.7944916  45.4377724  25.8924905  42.5376216
  47.1338149  26.8325199  41.6804586  47.5643808  25.8718689  41.3981154
  47.3353263  27.5645359  40.8982229  47.7623580  27.3060653  42.9989223
  48.7838260  27.1895142  42.6379405  47.6193744  28.3239523  43.3605777
  47.5076275  26.3236101  44.1328694  47.4975462  25.1151827  43.8632874
  47.0087478  26.7562438  45.1760727  44.9817692  27.9326246  42.2817371
  45.1728579  28.9814670  41.7075840  44.2727285  27.8290994  43.3999002
  44.2639856  26.9394469  43.8782692  43.5105424  28.9137717  43.9602790
  42.9808031  29.4593536  43.1799543  42.5150223  28.3517844  44.9050641
  41.7224101  27.8818884  44.3227105  43.0130566  27.5989516  45.5148226
  41.9247095  29.4023148  45.7925987  42.6707297  30.1836900  45.9369513
  41.0522939  29.8218549  45.2908158  41.5024975  28.8341683  47.1648235
  42.1867755  29.2437742  47.9069857  40.4937019  29.1922736  47.3655149
  41.5233578  27.3017163  47.2400133  40.6271099  26.9890332  47.7765112
  41.4849181  26.9248981  46.2180796  42.7035633  26.7661507  47.9142273
  42.7395527  27.1157257  48.8618723  42.6561031  25.7574486  47.9284226
  43.5351402  27.0556148  47.4187724  44.3247611  29.9175864  44.7029857
  43.8890399  31.0409965  44.8016611  45.6209689  29.6681849  44.9002726
  46.0428932  28.8030533  44.5948561  46.4533863  30.6383046  45.5586913
  45.8423451  31.3816780  46.0693680  47.3162298  29.9321238  46.5878826
  47.8270904  30.6724846  47.2041459  46.6921357  29.3026003  47.2189822
  48.2787049  29.1274549  45.9206236  48.8277473  28.6799390  46.5707275
  47.3590782  31.3547669  44.5513494  48.4683216  31.7502533  44.9235129
  47.1022599  31.1929733  43.2277300  46.3427472  30.6064084  42.9148162
  47.9292602  31.8382571  42.2280199  48.9673808  31.5208818  42.3420269
  47.4595106  31.4601782  40.8310526  47.4597484  30.3712602  40.8636956
  46.4584383  31.8166997  40.5918817  48.4406707  31.9382464  39.7621492
  48.4889261  33.1337417  39.5046625  49.0658195  31.1151711  39.0924141
  47.9140469  33.3503465  42.3454424  46.8976176  33.9742064  42.6291169
  49.0319960  34.0206429  42.1744404  50.3508281  33.4285896  42.3827180
  50.5902294  32.8151135  41.5138019  50.3030087  32.7961812  43.2704578
  51.3062863  34.5994589  42.5520504  51.9686497  34.6601716  41.6889428
  51.9015119  34.4586566  43.4556516  50.4407828  35.8212974  42.6657572
  50.7957107  36.4784207  41.8722327  50.5261309  36.3326890  43.6253240
  49.0086627  35.4429275  42.4130452  48.3693723  35.6684321  43.2671338
  48.4707631  36.1211151  41.1952835  47.8457046  37.1649527  41.2871310
  48.4996316  35.4501995  40.0652742  48.9492064  34.5523659  39.9616672
  47.9693609  36.0839246  38.8947553  48.1062381  37.1645122  38.9230227
  48.7355273  35.5309355  37.7245190  48.8236239  34.4469398  37.6648007
  48.2923175  35.9111132  36.8043761  50.1408238  36.0761076  37.7846109
  51.1566348  35.4148818  38.2898250  52.2150631  36.1926723  38.2239720
  53.1946805  35.8602663  38.5662891  51.8225854  37.3413132  37.6972176
  52.4450773  38.1209175  37.5342143  50.5479369  37.3323005  37.4219673
  50.0745692  38.2178559  36.9993271  46.4481831  35.9907788  38.6467253
  45.9135296  36.5346158  37.6833656  45.6622367  35.4793512  39.5800421
  46.0132507  35.1061608  40.4506965  44.2360666  35.4267884  39.3354121
  44.0264586  35.5745958  38.2759488  43.6400853  34.0807099  39.7944578
  42.5569472  34.1008132  39.6716869  44.2275209  32.9524026  38.9465650
  45.3106470  32.9316488  39.0677307  43.8072887  31.9997605  39.2672703
  43.9837268  33.1205811  37.8971678  43.9273204  33.8639198  41.2731518
  44.9826676  33.6103841  41.3661408  43.7330125  34.8071092  41.7838310
  43.0780870  32.7579429  41.9071564  43.2704288  31.8137043  41.3962942
  43.3364490  32.6589433  42.9608025  42.0227398  33.0114786  41.8141674
  43.5482803  36.5511759  40.0654092  42.3248792  36.5035700  40.1929097
  44.2696154  37.1945851  40.9760581  45.2232238  36.9400215  41.1898368
  43.6800926  38.3069384  41.6865241  42.7367687  38.0110574  42.1461680
  44.6307931  38.7511159  42.7777477  45.6187956  38.8902722  42.3376787
  44.2757904  39.6999061  43.1795837  44.7151502  37.7325676  43.8907679
  44.5780487  36.7302190  43.4875318  45.6861208  37.7967419  44.3801745
  43.6180833  38.0244347  44.9001810  42.6665846  38.0938108  44.3758155
  43.5789051  37.2084741  45.6217766  43.8923414  39.3394182  45.6329525
  44.6553200  39.8886130  45.0794700  42.9713131  39.9199577  45.6537525
  44.3539139  39.1098718  47.0002609  45.2090118  38.5705973  46.9812965
  44.5260384  39.9952510  47.4518867  43.6476229  38.5998407  47.5125277
  43.4693467  39.4229622  40.6676389  44.4247941  40.0542263  40.1604426
  42.2498513  39.9012450  40.5688943  41.4842011  39.6142930  41.1612685
  41.9977549  40.8851629  39.5658569  42.9261182  41.1704724  39.0707388
  41.0420641  40.3007887  38.5177843  40.1040615  40.2603540  39.0732139
  40.9429270  41.0062270  37.6918783  41.3673501  38.9158838  37.9683480
  41.6341429  38.2666287  38.8020016  40.1819554  38.3146018  37.2172859
  39.9139890  38.9617955  36.3807386  40.4502744  37.3278063  36.8389769
  39.3306660  38.2242982  37.8919543  42.6083326  38.9965856  37.1127454
  43.4422234  39.3545674  37.7183428  42.8438405  38.0078308  36.7211476
  42.4368604  39.6857660  36.2883628  41.3769579  42.0889465  40.1865486
  40.6452312  41.9698888  41.1566776  41.3114980  43.1722794  39.4333781
  41.6822228  43.2290418  38.4968039  40.6880038  44.3441345  39.9928955
  40.1562113  44.1121875  40.9157028  41.7915720  45.3265070  40.3072879
  42.1462669  45.0921178  41.3098008  42.5904883  45.1433775  39.5880840
  41.3879424  46.7597809  40.2464999  41.1093369  46.9940002  39.2198134
  40.5797965  47.0507716  40.9164518  42.6190303  47.5549620  40.6027858
  43.0272747  48.4660096  39.8735328  43.2917170  47.1593646  41.7031413
  44.1212887  47.6554171  41.9899161  42.9583302  46.3680366  42.2369139
  39.7219536  44.8982432  38.9881067  40.0469645  45.0204663  37.8122855
  38.4825079  45.0813976  39.3966147  38.2116100  44.8404298  40.3385695
  37.4621198  45.5737203  38.4882929  37.8285167  45.5893438  37.4625175
  36.2698809  44.6383864  38.5616824  36.1009404  44.4892865  39.6301085
  35.4030645  45.1332483  38.1252698  36.4781671  43.2796857  37.8841352
  37.0841549  43.4341430  36.9909321  37.1727279  42.2879638  38.8010540
  36.5672117  42.1326733  39.6939683  37.3007195  41.3383046  38.2804105
  38.1486667  42.6784338  39.0877848  35.1511118  42.7205673  37.4241736
  34.6934107  43.4080101  36.7122810  35.3101231  41.7546229  36.9422931
  34.4915892  42.5933093  38.2830807  37.0700001  46.9958213  38.8213091
  37.2577967  47.4570063  39.9406276  37.1323569  47.8206973  37.8106023
  37.3994557  47.5069907  36.8872695  36.8338436  49.2073032  37.9971980
  36.5771231  49.4313461  39.0334187  38.1031112  49.9729623  37.6319163
  37.8084000  50.9659201  37.2914989  38.7085568  50.0630975  38.5334241
  38.9269425  49.2722920  36.5248390  38.2682210  48.5819691  35.9971779
  39.1544496  50.1211726  35.8806935  40.2626570  48.5290809  36.8609106
  40.5439926  47.4382941  36.3433632  41.1803518  49.1218769  37.6460718
  42.0425468  48.6414606  37.8636055  41.0036989  50.0462787  38.0147181
  35.6665738  49.6081186  37.1096180  35.7499378  49.5585460  35.8756508
  34.6681703  50.2581138  37.7108756  34.7284512  50.4806309  38.6942587
  33.4736374  50.6757202  36.9761771  33.2243502  49.8482985  36.3110078
  32.3282771  50.8820163  37.9458744  32.5596258  51.7133245  38.6120947
  31.4172217  51.1049588  37.3907405  32.1826194  49.9753566  38.5337060
  33.5544379  51.9765760  36.1804776  33.6600355  53.0388011  36.7646428
  33.2183162  51.9588065  34.8831834  32.9045553  51.1093033  34.4361438
  33.1875475  53.1915973  34.1190190  33.9159005  53.8928230  34.5246203
  33.5249816  52.9291289  32.6710268  32.9230555  52.0873865  32.3301502
  33.2679252  53.8172281  32.0955992  34.9883316  52.6118114  32.4784381
  35.3631178  51.6502029  32.8279783  34.9865571  52.6260958  31.3886781
  35.8879774  53.7278654  32.9987138  35.3774988  54.8171063  33.2712794
  37.0257411  53.4283754  33.3657552  31.7558304  53.6426122  34.1506564
  31.0648484  53.5600898  33.1464035  31.1659463  53.5336489  35.3093797
  31.6454428  53.2306891  36.1456258  29.7742962  53.8595268  35.4038927
  29.5880130  54.4229358  36.3169988  29.3423390  54.7150340  34.2006910
  29.4691518  55.7586502  34.4888484  30.0200623  54.4794033  33.3796987
  27.9011759  54.4820479  33.7526926  27.2310591  54.5387541  34.6106331
  27.7017007  55.3163338  33.0802778  27.6731412  53.1661345  33.0149684
  28.6567046  52.5019547  32.6762380  26.5041063  52.7740041  32.8505901
  28.9937347  52.5452819  35.4178241  29.4749288  51.5237151  34.9299109
  27.7855067  52.5536160  35.9903971  27.4669811  53.4029030  36.4341561
  26.9252244  51.3782349  36.0483227  27.1939692  50.8621339  36.9719049
  25.4891541  51.8659032  36.1679292  25.4077297  52.5565794  37.0062444
  25.2026235  52.3764687  35.2485924  24.5641936  50.6752235  36.3963825
  24.6451345  49.9847299  35.5567509  24.8503792  50.1635359  37.3149306
  23.1245922  51.1649965  36.5145395  23.0425017  51.8547297  37.3544878
  22.8379231  51.6768667  35.5946749  22.1961793  50.0340605  36.7381178
  22.5789117  49.1002239  36.7885267  20.8837044  50.1908174  36.8750381
  20.3071835  51.3877467  36.8191290  20.8722354  52.2114971  36.6704357
  19.3061584  51.4698531  36.9285285  20.1417248  49.1049635  37.0720979
  20.5820457  48.1972909  37.1133410  19.1412954  49.1930491  37.1790697
  26.9921521  50.3660432  34.8812847  26.5588710  50.5979441  33.7264923
  27.3479865  49.1129806  35.2201311  27.5772944  48.8449959  36.1668011
  27.4080798  48.0991112  34.1852728  27.1654233  47.1411190  34.6451193
  26.6541312  48.3434376  33.4371411  28.7546983  47.9930838  33.5110875
  29.2606577  46.9045082  33.3815714  29.4531119  49.0839714  33.1522079
  29.0942335  50.0264257  33.2059034  30.7335689  48.8731105  32.5166439
  30.8262961  47.8844987  32.0681191  30.9312481  49.9029941  31.4504958
  31.1178718  50.8715280  31.9144124  32.1315674  49.5162044  30.5753424
  31.9462318  48.5471261  30.1116368  32.2721105  50.2679962  29.7992536
  33.0286079  49.4584406  31.1919709  29.6246602  49.9774202  30.6850242
  28.8221299  50.2649214  31.3638240  29.7096590  50.7173820  29.8904722
  29.4005987  49.0021425  30.2521549  31.9326556  48.8018369  33.4299111
  32.1167209  49.5926424  34.3608459  32.8463518  47.8921811  33.1070884
  32.7839259  47.3472350  32.2575110  34.0145933  47.6957393  33.9710152
  34.2795763  48.6192565  34.4849849  33.8450152  46.5610007  35.0358404
  34.8289617  46.3764194  35.4677293  32.8685759  46.8922301  36.1355505
  31.8849745  47.0779334  35.7044502  32.8090966  46.0575033  36.8331316
  33.2067961  47.7835909  36.6644967  33.4370722  45.2461913  34.3613126
  34.2056803  44.9492894  33.6473288  33.3244678  44.4695871  35.1160994
  32.4913779  45.3846465  33.8375642  35.2022574  47.2731903  33.1472049
  35.0556835  46.8572231  31.9924316  36.3860756  47.6294051  33.6263046
  36.4573544  48.1259197  34.5054118  37.6191240  47.1769156  32.9837396
  37.3998043  46.8370796  31.9718441  38.6122842  48.2810782  32.9119438
  39.4700512  48.0150411  32.2925594  38.1684682  49.2031959  32.5359394
  39.0343153  48.4718852  34.2449958  39.6851309  49.1757200  34.2775781
  38.1831378  46.1794036  33.9812310  37.7203365  46.1794076  35.1334658
  38.7931224  45.1025744  33.5029144  38.9395123  44.9226385  32.5194171
  39.2621951  44.1394454  34.4435728  38.9229371  44.3661716  35.4550274
  38.7384330  42.7183283  34.0216943  38.9359630  42.5849122  32.9597776
  39.4176298  41.5966117  34.8107485  39.2207217  41.7285404  35.8745093
  39.0252318  40.6339813  34.4855261  40.4934154  41.6283450  34.6334711
  37.2272671  42.5762706  34.1977261  37.0368467  42.1575203  35.1849658
  36.7823656  43.5708379  34.1337600  36.6033848  41.6638317  33.1212702
  37.0469983  40.6698089  33.1850253  35.5289587  41.5911032  33.2840030
  36.7933217  42.0827648  32.1327141  40.7423002  44.2148153  34.3988383
  41.3013327  43.7085899  33.4099296  41.3453162  44.2328982  35.5700359
  40.8620147  44.1421327  36.4520825  42.7969493  44.3836479  35.5902801
  43.1986359  44.3681556  34.5768514  43.1452061  45.7264197  36.2321175
  42.7279867  46.5245228  35.6202275  42.7031701  45.7625307  37.2275241
  44.6463255  45.9034645  36.3403883  44.9773614  45.4843135  37.2902482
  45.1172828  45.3623591  35.5195277  45.0388873  47.3655182  36.2707014
  46.1155920  47.4563454  36.1217977  44.5162039  47.8534251  35.4501546
  44.6535487  48.0262016  37.5788438  43.6244874  48.3774759  37.5064754
  44.7310988  47.2937739  38.3815858  45.5338248  49.1576678  37.8637618
  45.4614720  49.8368211  37.1193279  45.2618299  49.5855371  38.7371252
  46.4884232  48.8335793  37.9300302  43.5283970  43.3156223  36.3789877
  43.0711289  42.9703952  37.4455786  44.5837223  42.6904430  35.8544639
  44.9170427  42.8490623  34.9161364  45.2903388  41.7284644  36.6844804
  44.5727073  41.1568205  37.2728869  45.8623363  41.0510173  36.0514383
  46.2513772  42.4550779  37.6356182  47.1190380  43.2275586  37.2182462
  45.9473283  42.4495980  38.9278121  45.0833140  42.0371869  39.2471964
  46.7698617  43.1525228  39.8908327  46.7568256  44.2424991  39.8584795
  46.2717180  42.6999595  41.2522915  46.0434390  41.6341514  41.2087504
  47.3278955  42.9495892  42.3256339  47.5550249  44.0146370  42.3694918
  46.9503746  42.6182448  43.2919319  48.2328221  42.3945567  42.0803119
  44.9443335  43.3724260  41.5217080  44.2295685  43.0882108  40.7488906
  44.5683066  43.0606713  42.4962529  45.0750556  44.4537400  41.5135942
  48.3048151  42.9802565  39.6875140  49.0256034  43.9543087  39.4356243
  48.8571362  41.7988834  39.9360299  48.3111912  41.0342521  40.3054512
  50.2585926  41.5929442  39.7261757  50.8389196  42.1564058  40.4572220
  50.5838362  40.1137319  39.8815487  50.0621238  39.5528099  39.1072950
  51.6597184  39.9727494  39.7699084  50.1775824  39.6469185  41.1571403
  50.3893289  38.7142453  41.2401289  50.7653712  42.0563303  38.3683647
  51.9160774  42.4764855  38.2903968  50.3150485  41.3722761  37.3145472
  49.6217931  40.6449734  37.4188813  50.7622228  41.7168683  35.9667025
  51.7881333  41.3806208  35.8174534  49.8766243  41.0704085  34.9040200
  48.8480737  41.4043202  35.0349231  50.2292141  41.3604584  33.9122819
  49.9207556  39.9859294  35.0024404  50.6508205  43.1964935  35.6918192
  51.1524214  43.5615240  34.6473967  49.5993849  43.8301453  36.2571117
  48.9794551  43.3132689  36.8643306  49.3278529  45.2300886  36.0337866
  48.5870883  45.6035243  36.7420864  50.6227173  45.9911012  36.2395996
  51.1509313  45.5926269  37.1054698  51.2407562  45.8725464  35.3504238
  50.3741990  47.4498800  36.4588688  49.3428500  47.8153266  36.9962774
  51.3138798  48.3101055  36.0652026  51.1762153  49.3004170  36.2000160
  52.1600210  47.9663387  35.6337755  48.8155267  45.4793677  34.5959396
  49.2578645  46.4446453  33.9217026  48.1100146  44.4836954  34.0210620
  47.9052753  43.6559453  34.5617805  47.6209942  44.5517606  32.6558605
  47.8596576  45.5219739  32.2234859  48.2723195  43.4659074  31.8071043
  48.0887573  42.4921229  32.2635643  47.8390072  43.4821533  30.8069951
  49.7612483  43.7048429  31.7134570  49.9135486  44.5668165  31.0645678
  50.1176521  43.9372276  32.7155446  50.5296927  42.5185767  31.1655485
  51.5845715  42.5495714  31.4410099  50.0996035  41.5681554  31.4810666
  50.4262463  42.6174581  29.7488402  49.4925068  42.6014146  29.3648674
  51.4114889  43.1044241  29.0002494  52.6601906  43.1133140  29.4620145
  52.8575528  42.7486498  30.3826931  53.4043509  43.4850317  28.8877772
  51.1966282  43.1789774  27.6795826  50.3137163  42.8721133  27.2965968
  51.9166409  43.5434592  27.0729488  46.1433649  44.3458026  32.6139541
  45.6424904  43.7810763  33.5605094  45.4408979  45.0200866  31.6893141
  45.9418964  45.5992141  31.0303446  43.9964975  44.9016927  31.5425203
  43.5465840  44.7463668  32.5233708  43.3892564  46.1514083  30.9240786
  43.9223813  46.3053374  29.9861571  42.3357937  45.9666404  30.7171579
  43.5231023  47.3821697  31.7848582  44.7314158  48.0689245  31.8108471
  45.5559622  47.7340498  31.1834772  44.8868072  49.1736470  32.6272311
  45.8122561  49.7502459  32.6407975  43.8223177  49.5624008  33.4033874
  43.9660148  50.6395944  34.2627877  44.8406933  51.0305366  34.2304964
  42.6142915  48.8647474  33.3712226  41.7838488  49.1877070  33.9991049
  42.4734775  47.7764256  32.5555585  41.5274209  47.2353190  32.5271389
  43.5607796  43.7908281  30.5874376  44.1231006  43.5984104  29.5018496
  42.5467467  43.0172074  30.9664961  42.0688459  43.1600285  31.8447887
  42.0239319  42.0055844  30.0503396  42.7889013  41.2583938  29.8365965
  40.8124443  41.3019294  30.7015496  41.2070696  40.9088335  31.6385050
  40.0861035  42.0853944  30.9152537  40.1297370  40.1699366  29.9200983
  39.6301588  40.5817359  29.0417606  41.1613733  39.1711224  29.4861273
  41.6593184  38.7587455  30.3634653  40.6780787  38.3673992  28.9314703
  41.8963419  39.6617277  28.8482013  39.0727719  39.4777517  30.7523973
  38.3109565  40.2018231  31.0483751  38.6107361  38.6832811  30.1676661
  39.5331591  39.0521254  31.6447307  41.4779625  42.7039306  28.8201075
  40.6092605  43.5639704  28.9440364  41.8863571  42.3279666  27.6318870
  42.5549467  41.5801324  27.5119498  41.3098257  42.9340231  26.4448937
  40.5190160  43.6341925  26.7140198  42.3809794  43.6831402  25.6965674
  43.1763573  42.9933070  25.4120045  41.9516673  44.1312470  24.8004974
  42.7908911  44.4661836  26.3330432  40.7814466  41.9024222  25.4353300
  41.2655660  40.7726552  25.3612961  39.6605332  42.1576500  24.7422167
  39.0720036  42.9625229  24.9044740  39.2529080  41.1994109  23.7250675
  39.8338165  40.2868550  23.8575699  37.7553473  40.8432737  23.7965055
  37.5254265  40.5713337  24.8254637  37.1874714  41.7326996  23.5200268
  37.3762788  39.6803726  22.8589736  37.7173710  39.9538796  21.8615665
  37.9293574  38.8066131  23.2045942  35.6020462  39.2783118  22.7947258
  35.1413796  38.9219732  24.4695123  35.3308577  39.7973268  25.0926529
  34.0807284  38.6711900  24.5105580  35.7278301  38.0808476  24.8377901
  39.5626363  41.7650985  22.3459591  39.0231786  42.7895705  21.9790262
  40.2284031  40.9725189  21.5022091  40.5585595  40.0726261  21.8189722
  40.5419495  41.3829678  20.1305425  40.7497183  42.4543283  20.1003441
  41.7627202  40.6395265  19.6321521  41.4724885  39.6385703  19.3142224
  42.1962469  41.1763411  18.7877448  42.7813128  40.5367059  20.7364813
  42.3390696  40.0998698  21.6313892  43.6344422  39.9353647  20.4224748
  43.2415563  41.9451144  21.0393898  42.3961293  42.5326783  21.3987930
  44.0156824  41.9171736  21.8055797  43.8038841  42.5891145  19.7705611
  44.6436216  41.9920622  19.4119310  43.0238155  42.6114774  19.0072991
  44.2547437  43.9457887  20.0446684  44.9780422  43.9246027  20.7499410
  44.6234882  44.3557463  19.1973366  43.4784432  44.4984142  20.3753518
  39.3921883  41.1614650  19.1418168  38.5324444  40.2903499  19.3511585
  39.5684212  41.6041327  17.8858306  40.3999995  42.0883154  17.5799637
  38.4598503  41.4878591  16.9550717  37.5344901  41.6422057  17.5093377
  38.5107936  42.4790717  15.8128702  38.5090097  41.9056877  14.8846555
  37.6072854  43.0859789  15.8658384  39.7292410  43.3831356  15.8447817
  39.7437592  44.4712955  15.8765024  39.9620992  42.9895122  16.8342455
  40.7573182  42.8938232  14.8560998  41.0849420  41.7052548  14.9316638
  40.8432904  43.5371960  13.8016563  38.2911184  40.1134522  16.3963550
  37.3632822  39.8715403  15.6210695  39.2613936  39.2522825  16.5973194
  40.1317277  39.4742054  17.0559411  39.0517639  37.8945771  16.1417842
  38.2981834  37.8926755  15.3532712  40.3278774  37.2855092  15.5953733
  40.0436484  36.2391810  15.4839269  40.6116656  37.6905292  14.6235904
  41.5094199  37.3905936  16.5494333  41.3542080  37.9221087  17.6502902
  42.6179156  37.0643836  16.1494216  38.5886661  37.0518580  17.3253182
  38.9097372  35.8778272  17.3551688  38.0794447  37.6642752  18.4215777
  38.0053444  38.6708063  18.4471734  37.6248655  36.9060840  19.5863648
  36.8950822  37.5263181  20.1060964  37.1362476  36.0055066  19.2124171
  38.7327981  36.4984348  20.5768351  38.4462897  35.9085065  21.6379069
  39.9910203  36.4196329  20.1333701  40.2210234  36.6690747  19.1833030
  41.0764152  36.0664910  21.0371283  41.0347172  34.9992707  21.2537919
  42.4279955  36.3829828  20.4227916  42.2533714  37.1922548  19.7142281
  43.0508871  36.7447372  21.2408746  43.1329641  35.2398304  19.7195833
  43.5440262  34.5570967  20.4629343  42.4170673  34.7063875  19.0926365
  44.2634568  35.7827167  18.8494345  45.2079256  35.7014874  19.3861323
  44.3200766  35.2090036  17.9240311  44.0329886  37.1839692  18.5162502
  43.0809809  37.4991219  18.3968928  45.0125163  38.1009489  18.5328780
  46.2938691  37.7313406  18.6718412  46.5265345  36.7535777  18.7667175
  47.0205917  38.4338798  18.6831994  44.7261654  39.3827721  18.2279560
  43.7804338  39.6423179  17.9884259  45.4622838  40.0756347  18.2375589
  40.9985082  36.9391105  22.2807499  40.7781674  38.1475554  22.1844910
  41.6122244  36.4418598  23.3461185  42.0905651  35.5554327  23.2669534
  41.6557397  37.1398996  24.6303057  41.1002700  38.0768910  24.5761727
  41.0156392  36.2538165  25.7019130  40.5049233  35.5035551  25.0971369
  41.8673768  35.7947660  26.2042890  40.0564105  36.8081410  26.7366201
  40.6467853  37.2729698  27.5262547  39.0954006  37.8318842  26.1544707
  38.5053709  37.3681774  25.3656247  38.4317222  38.1970846  26.9396660
  39.6609757  38.6676939  25.7398578  39.2681582  35.6654667  27.3302190
  39.9518221  34.9586180  27.8022091  38.5749547  36.0488347  28.0771232
  38.7110932  35.1588828  26.5423063  43.1197601  37.4075462  25.0329368
  44.0393416  36.7321049  24.5391435  43.4184358  38.6216125  25.4700167
  42.7794535  39.4010960  25.4292594  44.7821528  38.8694238  25.9219308
  45.0999904  38.0398850  26.5522884  45.7677848  39.0063614  24.7607457
  46.6997465  39.2176421  25.2848944  45.8261601  38.0202452  24.3008760
  45.5423009  40.0530013  23.6859886  44.5231667  39.9629935  23.3102039
  45.7529097  41.4549409  24.2544149  46.7727219  41.5465422  24.6301717
  45.5877216  42.1948685  23.4704703  45.0498424  41.6265811  25.0697590
  46.4774312  39.7789195  22.5167032  46.2730578  38.7888243  22.1102501
  46.3195698  40.5290850  21.7428830  47.5114756  39.8237380  22.8602295
  44.8756545  40.0674486  26.8355275  43.8705706  40.6995659  27.1139016
  46.0480045  40.4173980  27.3589918  46.9103030  39.9086994  27.2185603
  46.0589544  41.5461844  28.2613965  45.0430286  41.9411278  28.2783841
  46.4188034  41.0680516  29.6604400  47.4356097  40.6768216  29.6618763
  46.3490569  41.9012930  30.3592784  45.7275606  40.2812580  29.9639268
  46.9744101  42.6703602  27.8388096  48.1760589  42.4953159  27.6914407
  46.5104830  43.8925368  28.0185256  45.5916195  44.0836026  28.3909029
  47.3111924  44.9969775  27.5867290  48.2452262  44.6507398  27.1431862
  46.5257325  45.7738869  26.5282937  47.2026223  46.0168384  25.7102083
  45.7246629  45.1330985  26.1585483  45.9695095  46.9691733  27.0504004
  45.4858649  47.4263967  26.3578712  47.7735500  45.9312447  28.6723672
  47.1268734  46.0713488  29.7019158  49.0335137  46.3549620  28.5859084
  49.6697940  46.0439841  27.8661598  49.5142673  47.3108744  29.5629598
  49.5681706  46.8464732  30.5475607  50.9011266  47.7901835  29.1770414
  50.9584997  47.8182316  28.0887365  51.0326244  48.7966722  29.5730348
  51.9948027  46.8881157  29.7182301  52.4927277  47.3811444  30.5525726
  51.5555562  45.9514426  30.0587708  53.0105464  46.6035220  28.6173916
  53.0113009  45.5351243  28.4012442  52.7279951  47.1542026  27.7203918
  54.4166076  47.0378038  29.0644353  55.0841377  46.9282788  28.2092314
  54.3644053  48.0872932  29.3515517  54.9263764  46.2500319  30.1854038
  54.9746381  45.2778692  29.9180620  55.8480966  46.5769573  30.4353729
  54.3076805  46.3508203  30.9758784  48.5852852  48.5041503  29.6208127
  48.4627547  49.1820490  30.6297035  48.1130126  48.9908009  28.4845474
  48.4155253  48.7328298  27.5551815  47.2166810  50.0969629  28.6254311
  47.0155525  50.2732414  29.6824629  47.8232764  51.3763355  28.0195295
  47.1917939  52.2095721  28.3276036  48.8174730  51.4954360  28.4472540
  47.9163334  51.3519662  26.5971032  48.3012720  52.1754745  26.2866350
  45.8020201  49.8495727  28.1064458  45.5835574  49.3704539  27.0095765
  44.9608005  50.6755266  28.6713473  45.3435502  51.3214698  29.3473931
  43.5657434  50.7365095  28.3923030  42.9650090  49.8422694  28.5579948
  43.0446162  51.8528303  29.3068555  43.8507806  52.1671238  29.9689911
  42.5621723  53.0516459  28.4919352  41.7547198  52.7378968  27.8295885
  42.1978511  53.8265543  29.1655345  43.3870078  53.4432918  27.8984272
  42.0006097  51.3544005  30.2661152  42.4262270  50.5718531  30.8953111
  41.6586137  52.1792572  30.8943852  41.1555246  50.9518224  29.7085787
  43.3379758  51.0823379  26.9119514  43.8240314  52.1306358  26.4504404
  42.3225286  50.4044446  26.3096561  41.8709019  49.6862812  26.8582694
  41.8919950  50.5923232  24.9297226  41.9365846  51.6492993  24.6642358
  42.7858802  49.8001582  23.9551412  42.6641028  50.2172330  22.9547188
  44.2400728  49.8761412  24.3545363  44.3655638  49.4580874  25.3534587
  44.8439039  49.3074593  23.6466494  44.5655504  50.9161365  24.3542355
  42.3674048  48.4387235  23.9449952  42.9199200  47.9381933  23.3375823
  40.4210168  50.1823501  24.7947700  39.7590467  49.9291938  25.8224629
  39.7811120  50.5517871  23.6779835  40.2429188  51.0907110  22.9602206
  38.3627273  50.2233723  23.4940088  37.7965176  50.6482450  24.3215725
  37.7995486  50.7614954  22.1924086  36.7347172  50.6916972  21.9676348
  38.0485844  51.7902114  22.4495575  38.6001322  50.3342336  20.9753205
  39.3023513  49.3213803  21.0516253  38.2629347  50.7986618  19.8813149
  38.0950231  48.7396428  23.5322988  37.1239565  48.3189419  24.1093963
  39.1463237  47.9805446  23.5399052  40.0857828  48.3473037  23.4857812
  38.9781762  46.5731167  23.6175463  37.9861708  46.2714914  23.2837148
  40.0016538  45.9559646  22.7062521  40.9179333  46.5456611  22.7432360
  40.2118841  44.9391601  23.0364079  39.4727249  45.9268521  21.2723352
  38.5104608  45.4405787  21.1146615  39.3734573  46.9955135  21.0810613
  40.4997472  45.3351629  20.3245298  41.5658868  45.0310525  20.8372648
  40.2063575  45.0002657  19.1566881  39.1721435  46.0913674  25.0435927
  38.9293740  44.9149224  25.2817313  39.0308883  46.9878434  26.0387956
  38.7256625  47.9286254  25.8317391  39.3036460  46.6360410  27.4470971
  39.5684928  45.5814773  27.5217743  40.4798466  47.4811073  27.9922741
  40.3589421  48.5292150  27.7141763  40.5394489  47.3994473  29.0765127
  42.1165620  46.9748912  27.3535120  42.8159063  47.8900600  28.0189995
  38.1378929  46.8808700  28.3658205  38.3240103  46.9476199  29.5677596
  36.9142220  47.0346448  27.8391889  36.7868791  47.0047649  26.8380411
  35.7513033  47.3195407  28.6781087  36.0171341  47.2474886  29.7319913
  35.2527022  48.7685209  28.3892622  35.1380686  48.7863842  27.3057489
  34.3219492  49.0899544  28.8577847  36.3255429  49.8450253  28.7454759
  37.3200656  50.1923984  27.8122972  37.2331616  49.8093027  26.7951392
  38.3859559  50.9949382  28.1581149  39.1478858  51.2653586  27.4273143
  38.4764612  51.4585206  29.4510009  39.3117592  52.0904062  29.7499638
  37.5043308  51.1202030  30.3703743  37.6076907  51.4981804  31.3876146
  36.4176529  50.3254198  30.0340281  35.6588496  50.0928740  30.7818504
  34.6576053  46.2820707  28.4314500  34.4104989  45.8693222  27.3110112
  34.0379283  45.7948439  29.4832943  34.2571543  46.1388202  30.4069183
  33.0365631  44.7842263  29.3583796  32.7704451  44.6450375  28.3109930
  33.5770891  43.4531438  29.9087513  33.7702348  43.6210939  30.9687006
  32.8924614  42.6128726  29.7921698  34.9008419  43.0276411  29.2844734
  36.1162616  43.5239027  29.7850735  36.1288764  44.1485713  30.6799629
  37.3097217  43.2136328  29.1350039  38.2512102  43.5739366  29.5494695
  37.3095476  42.4540164  27.9676493  38.2477111  42.2453912  27.4558440
  36.1252636  41.9657808  27.4635634  36.1255545  41.3815937  26.5422034
  34.9142416  42.2205074  28.1344062  33.9839841  41.7908928  27.7616526
  31.7869744  45.1388586  30.1385359  31.7682282  46.0008665  31.0315404
  30.6238109  44.7232418  29.6360099  30.5553793  44.2137825  28.7677344
  29.4054441  44.9395858  30.4090575  29.4348950  45.9284392  30.8659149
  28.1733999  44.8496481  29.5227482  28.1987946  43.9238343  28.9458618
  27.2724215  44.8728948  30.1349481  28.0463006  45.9793327  28.5213740
  27.7312788  47.2516135  28.9450588  27.5655246  47.4636618  30.0016576
  27.6274112  48.2671452  28.0097102  27.3849432  49.2748305  28.3457186
  27.8252731  48.0197910  26.6849704  27.7418262  48.8199372  25.9507663
  28.1287223  46.7534040  26.2807878  28.2788086  46.5629973  25.2192732
  28.2469435  45.7243770  27.1884805  28.4966061  44.7197734  26.8449395
  29.3035813  43.8082651  31.4152998  29.5706367  42.6453949  31.0927858
  29.2755135  44.1403788  32.6757607  29.3671760  45.0982175  32.9808788
  29.1496965  43.1189169  33.6756600  29.4632894  42.1592962  33.2617027
  30.0207231  43.4376615  34.8774984  31.0081551  43.0202663  34.6779458
  30.0927841  44.5226381  34.9430967  29.4930034  42.8850382  36.1850383
  28.4579373  43.1639345  36.3843873  29.5627646  41.8011680  36.0811748
  30.3766101  43.3420178  37.3444639  31.4067118  42.6826599  37.5871628
  30.0922993  44.4028101  37.9402257  27.6908730  42.9989525  34.0915380
  26.9480614  43.9657145  34.0161505  27.1724143  41.7872946  33.8980882
  27.7525553  41.0481941  33.5254584  25.7774012  41.4838032  34.1997292
  25.2546067  42.3690824  34.5662626  25.1101600  41.0233737  32.9048965
  25.6238619  41.5170101  32.0805037  25.2556510  39.9460585  32.8295817
  23.6279164  41.3378698  32.8358727  23.2223502  41.2564266  33.8456312
  23.5197390  42.3635787  32.4839013  22.8676993  40.3956031  31.9033512
  23.1892772  40.5601815  30.8767253  23.0675537  39.3616782  32.1863239
  21.4310803  40.6312433  31.9874259  21.0300752  41.5161467  31.7090398
  20.7354241  39.8493490  32.7854747  21.2718660  38.6864785  33.1312711
  22.1843590  38.4307668  32.7826495  20.7642001  38.0622978  33.7431369
  19.4283558  40.0267997  32.9096068  18.9697793  40.7631841  32.3909445
  18.8957909  39.4251658  33.5231117  25.6781172  40.3868450  35.2599304
  26.5567631  39.5284996  35.3308560  24.9087434  40.6491965  36.3112489
  24.4586771  41.5467340  36.4218324  24.7186070  39.6593734  37.3399235
  25.6384066  39.0820907  37.4392936  24.3790015  40.2654387  38.6829421
  24.8304607  41.2563003  38.6872831  23.2943074  40.3595002  38.7320542
  24.8789108  39.4704077  39.9022421  25.9106266  39.7436801  40.1195566
  24.0052983  39.7990919  41.0975303  22.9727539  39.5248801  40.8781108
  24.3529227  39.2402836  41.9649423  24.0616554  40.8675331  41.3063800
  24.8547772  37.9542817  39.6733677  25.4955369  37.7025765  38.8280178
  25.2183964  37.4449608  40.5660812  23.8353432  37.6338647  39.4632316
  23.6064535  38.7136748  36.9403353  22.6515848  39.0967734  36.2601918
  23.9592752  37.4482277  36.9291253  24.8821410  37.1712499  37.2300905
  23.0540325  36.4339985  36.4972033  22.2753928  36.8539332  35.8599953
  23.8337498  35.4041703  35.6964232  24.7010589  35.1221655  36.2951336
  23.1856537  34.5387113  35.5667263  24.3021349  35.8975133  34.3280044
  25.1218630  36.5834321  34.5391493  24.6717197  35.0639874  33.7316985
  23.2005177  36.6412150  33.5451753  22.0102498  36.2577965  33.6845539
  23.5282431  37.5590392  32.7514803  22.4350570  35.7890481  37.6970672
  22.8705275  35.9881520  38.8273026  21.8113994  34.6719876  37.4467535
  21.7295205  34.2882644  36.5157834  21.1801274  33.9761537  38.5240464
  20.6591479  34.6662929  39.1864498  20.1601296  33.0134854  37.9256861
  20.5551636  32.5888471  37.0015003  19.9516687  32.2122070  38.6332530
  18.9602569  33.7230861  37.6452055  18.3149963  33.1206440  37.2668520
  22.2033036  33.2280570  39.3715415  23.2190164  32.7436612  38.8643915
  21.8548617  33.0572855  40.6457092  21.0208922  33.5171684  40.9801471
  22.6648961  32.3382807  41.5945218  22.1719919  32.3165563  42.5664022
  22.8727519  30.8929195  41.1178123  23.2298048  30.7788933  40.0941902
  23.5882094  30.4424017  41.8058895  21.5695957  30.1827817  41.2502787
  20.8231825  30.4591002  42.1879894  21.2027649  29.3525227  40.2906006
  20.3236268  28.8593532  40.3612413  21.8040331  29.2125568  39.4912151
  23.9764252  32.9896825  41.8944718  24.9352619  32.2126988  42.1455048
  24.1162969  34.2456190  41.3663501  23.3941050  34.5758475  40.7407799
  25.3036083  35.1052967  41.5828189  25.0247643  36.1488867  41.4373134
  25.8593810  34.9430350  42.9894350  26.3215730  33.9795068  43.2032898
  26.5913567  35.7372111  43.1293277  24.7106658  35.1610222  43.9718626
  24.0066768  36.1835422  43.9028670  24.4230802  34.1664535  44.8343622
  23.6694265  34.2784960  45.4966895  24.9609208  33.3128280  44.8131007
  26.4631055  34.9534290  40.6245979  27.5718998  34.9238029  41.1491200
  26.2820215  34.2021347  39.5499168  25.4233758  33.7039046  39.3639188
  27.3488337  34.1102520  38.5824069  28.2950578  33.9652767  39.1050559
  27.1421914  32.9539284  37.6234758  26.1027824  33.0417147  37.3041197
  27.7961003  33.0137117  36.7527094  27.3458753  31.6125210  38.3219685
  26.2893940  31.0185750  39.0066739  25.2914401  31.4561712  38.9576482
  26.5051503  29.8760754  39.7465664  25.6766445  29.3815584  40.2534600
  27.7819300  29.3274821  39.8023585  28.0116363  28.2378431  40.6029564
  27.2267345  27.9456217  41.0717685  28.8431051  29.8853196  39.1048409
  29.8370387  29.4408994  39.1323662  28.6182942  31.0384461  38.3575944
  29.4365070  31.4937498  37.7981426  27.3298099  35.4266026  37.7867812
  26.2624670  36.0281411  37.4942826  28.4990988  35.8001853  37.2571999
  29.3099546  35.2012456  37.3069793  28.6036355  37.0323239  36.5184527
  27.6727945  37.5996723  36.5509021  29.6841914  37.8458715  37.1680742
  30.3221905  37.1612824  37.7298153  30.2781893  38.3471893  36.4041344
  29.1508221  38.8692250  38.1023299  28.2285968  38.6434827  38.8511094
  29.7248666  40.0339907  38.0439954  29.4123957  40.7787534  38.6503059
  30.4807922  40.1884894  37.3919926  29.0569324  36.7439468  35.1162268
  29.6926750  35.7262483  34.8417633  28.7238651  37.6381822  34.1912586
  28.1132164  38.4132409  34.4068812  29.1752164  37.4741432  32.8183965
  30.0270782  36.8024308  32.7191905  28.0422730  36.9738000  31.9033063
  28.4372938  36.8420201  30.8959401  27.4830687  35.6423635  32.4078500
  27.0881865  35.7728387  33.4157440  26.6852913  35.3075606  31.7458650
  28.2777519  34.8953714  32.4255525  27.0716690  38.0208545  31.8095416
  26.3503279  37.7398922  31.2416612  29.7464150  38.7871759  32.3068933
  29.5072206  39.8217912  32.9341078  30.8120386  38.6828311  31.4945809
  31.2105617  37.7796986  31.2813671  31.4535060  39.8635957  30.9427110
  30.9443561  40.7766305  31.2549078  32.8773394  39.8934930  31.4843609
  33.4470448  39.0180255  31.1695682  33.3350214  40.7916031  31.0739630
  32.8747306  39.9748295  33.0182092  32.6808975  41.2010180  33.6826943
  32.6156776  42.1190365  33.0986897  32.5730575  41.2511842  35.0723489
  32.5703095  42.2090599  35.5937092  32.6532105  40.0663276  35.7961586
  32.3345975  40.0537670  37.1542521  32.0733926  40.9150041  37.4874556
  32.8758880  38.8469881  35.1486172  32.9574813  37.9282370  35.7303044
  32.9912012  38.8062338  33.7613220  33.1737161  37.8569213  33.2594425
  31.4133168  39.8285232  29.4340414  31.8611928  38.9023002  28.7794025
  30.6261473  40.7139737  28.8698833  30.1895477  41.3960715  29.4751084
  30.4159610  40.8318686  27.4144958  30.6311844  39.9057493  26.8817905
  28.9347353  41.1402390  27.2713206  28.4846348  40.5932694  28.1006552
  28.8830687  42.2105674  27.4714919  28.1798483  40.8290662  25.9914100
  28.5391744  41.4162817  25.1470666  28.2177277  39.7680700  25.7383443
  26.7344719  41.2238124  26.3119665  26.0674736  40.3623718  26.2748523
  26.6585296  41.6987354  27.2900119  26.3291830  42.1527113  25.3248977
  26.7435513  41.9693438  24.4217735  25.9176101  43.3716603  25.5890093
  25.3050989  43.7118630  26.7272146  25.1398532  43.0114463  27.4359433
  25.0095567  44.6660353  26.8747409  25.6580147  44.0518599  24.5116353
  25.7857782  43.6245466  23.6054847  25.3324206  45.0043799  24.5871675
  31.2250443  42.0487153  26.9040625  31.0218578  43.1721960  27.3890856
  31.8471034  41.9472383  25.7263487  31.8332343  41.1013054  25.1734498
  32.6096169  43.0570721  25.2477976  33.2609098  43.4282517  26.0400439
  33.4587685  42.6415008  24.0866602  34.3365136  42.0880796  24.4190133
  32.8907313  42.0312380  23.3825884  33.8653153  43.8323417  23.4545917
  34.4156289  43.6206416  22.6958736  31.7978381  44.2735529  24.8206588
  30.6576076  44.1806025  24.3803138  32.1793555  45.4213326  25.3487735
  32.9152501  45.4591650  26.0393775  31.5102628  46.6412705  25.0026454
  30.4295992  46.5117276  25.0663468  31.9249326  47.7456161  25.9698722
  31.2869830  47.7156612  26.8533495  32.9630694  47.5971351  26.2683589
  31.7826959  49.0844655  25.2925149  32.7522974  49.3974324  24.9061141
  31.0733088  48.9972563  24.4690942  31.2834878  50.1035839  26.2774468
  30.5701628  50.7412334  25.7558514  30.7738440  49.5657364  27.0767416
  32.3213309  50.9506473  26.8714419  31.9998088  51.4475741  27.6897770
  33.4303150  51.3896715  26.2485077  33.9434945  50.7895933  25.1646613
  33.4927335  49.9719211  24.7829956  34.7810836  51.1592326  24.7350986
  34.2579438  52.1772251  26.9722313  34.0252915  52.4046621  27.9271551
  35.1061647  52.5337343  26.5528943  31.8367719  46.9978057  23.5549243
  31.0799796  47.6371958  22.8292345  32.7931413  46.3472352  22.9386399
  33.4498428  45.7100718  23.3663920  32.9732382  46.6822593  21.5424719
  32.3810342  47.5544208  21.2656964  34.4359691  47.0063723  21.3403651
  34.6460032  47.9237686  21.8896216  35.0148608  46.1864252  21.7667748
  34.8167416  47.1891710  19.8903848  34.6444702  46.2785112  19.3175572
  34.2650214  48.0134009  19.4371168  36.2917898  47.5116346  19.8931915
  36.4634118  48.3864889  20.5197829  36.8407704  46.6619853  20.2975990
  36.7745741  47.7985552  18.4824825  36.7489783  46.8792296  17.8971182
  36.1251388  48.5405851  18.0202742  38.1368664  48.3077958  18.5275555
  38.7400289  47.6174858  18.9554433  38.4576004  48.4968540  17.5881995
  38.1618504  49.1582583  19.0716827  32.4448535  45.5433954  20.6069059
  32.1709075  45.7847193  19.4184454  32.7772190  44.2669832  20.9055528
  33.3712759  44.0449277  21.6919552  32.2706788  43.1776116  20.1017720
  31.9986628  43.5237732  19.1056714  33.3619175  42.1361626  19.9712048
  33.6229573  41.5802750  20.8723448  32.8947894  41.4632514  19.2525207
  34.6121276  42.7299864  19.3642178  34.5363981  43.3152755  18.1233344
  33.6470868  43.1921228  17.5045898  35.6069639  44.0664808  17.6588677
  35.5302011  44.5850282  16.7023317  36.7479769  44.2185157  18.4459336
  37.8362301  44.9167583  17.9311568  37.6871486  45.2419499  17.0404429
  36.8289170  43.6253622  19.6868505  37.7158311  43.7327152  20.3126393
  35.7526170  42.8800805  20.1352538  35.7918829  42.3960258  21.1111090
  31.0781403  42.6757567  20.9115242  31.1899394  41.8636456  21.8304064
  30.0647001  43.5357744  20.8857839  30.2159772  44.4208687  20.4212785
  28.8767886  43.3849662  21.7152030  29.1346738  43.4819855  22.7703971
  27.8790777  44.4859053  21.3524798  26.9362233  44.3220817  21.8750967
  28.4669275  45.8270314  21.7739029  29.4105985  45.9911438  21.2517857
  27.7695345  46.6251532  21.5216916  28.6430160  45.8249312  22.8499449
  27.7059746  44.4219482  19.9455971  27.0839140  45.0984710  19.6685926
  28.1825972  42.0727540  21.9369855  27.2364112  42.1074318  22.7124722
  28.3821257  41.0616035  21.0769083  28.9614937  41.1973492  20.2600155
  27.7529027  39.7532878  21.2723294  26.9939687  39.8244336  22.0509476
  27.0771073  39.2687103  19.9674120  26.3371010  38.5039997  20.2037538
  26.5870367  40.1106146  19.4772397  28.0587431  38.7234532  19.0989358
  27.6388080  38.4229664  18.2900136  28.7933154  38.7247330  21.7175333
  28.4643326  37.5629766  21.9179690  30.0149909  39.1822359  22.0562458
  30.2188156  40.1709436  22.0122282  31.0590214  38.2897331  22.4749402
  30.7565712  37.2587670  22.2963522  32.3152963  38.5588579  21.7135551
  32.6426795  39.5962444  21.7896778  33.0668283  37.9080667  22.1623183
  32.2752736  38.2217754  20.2350828  31.1477170  37.7308781  19.5958417
  30.2344166  37.4528837  20.1221463  31.4933232  37.7108128  18.3205426
  30.8633823  37.4424917  17.5780278  32.7657932  38.1178217  18.1572827
  33.5173954  38.2421474  17.0035829  33.0490286  37.9555457  16.0616849
  34.8089899  38.7179022  17.1094795  35.4280814  38.8524573  16.2223754
  35.3341707  39.0313236  18.3472118  36.3618165  39.3843816  18.4350363
  34.5886975  38.9138732  19.5049320  35.0317772  39.1839196  20.4636965
  33.3126374  38.4625779  19.3815305  31.3614486  38.4340451  23.9442277
  31.0742494  39.4788767  24.5259214  31.4469816  37.2951913  24.6306637
  31.3730441  36.4114101  24.1477527  31.7236463  37.2816440  26.0631989
  31.5671625  38.2797172  26.4703643  30.8152064  36.3092853  26.7967462
  30.9955128  35.3365677  26.3380097  31.1325259  36.2847767  27.8390737
  29.3516013  36.6315573  26.7287924  28.6269395  36.4380022  25.5536172
  29.1168136  36.0090193  24.6790750  27.3038254  36.7860062  25.4953649
  26.7150286  36.6835893  24.5837585  26.7341134  37.3287311  26.6246828
  25.3919346  37.6807571  26.6552751  24.9390227  37.5025358  25.8275735
  27.4615207  37.4950256  27.7791137  26.9723389  37.9174848  28.6562946
  28.7743908  37.1369222  27.8359289  29.3355459  37.2626714  28.7632051
  33.1108858  36.7922251  26.4125246  33.6739473  35.8829890  25.7999777
  33.4653290  37.0583733  27.6463971  32.9079284  37.6289572  28.2653256
  34.7293507  36.5466570  28.1358841  35.5129300  36.5544861  27.3774045
  35.1697068  37.4662482  29.3179668  34.3046861  37.6103621  29.9656374
  36.3211622  36.8838735  30.1322248  37.1878160  36.7403372  29.4855537
  36.5821490  37.5694748  30.9382631  36.0202487  35.9255194  30.5534061
  35.5828975  38.8250992  28.7660261  34.7386618  39.2774624  28.2432540
  35.8917097  39.4730186  29.5857324  36.4123643  38.6977889  28.0706946
  34.4191859  35.0817387  28.5387865  33.4020970  34.7794062  29.1666864
  35.2553557  34.1203294  28.2144683  36.1583262  34.2764444  27.7874749
  34.8990871  32.7607281  28.6018207  34.4274695  32.7495941  29.5848242
  33.9346749  32.1694748  27.5939801  34.3954729  32.1656595  26.6052797
  33.6877538  31.1475268  27.8816713  33.0235355  32.7675508  27.5664824
  36.0656598  31.8105112  28.5595569  37.1228534  32.1406983  28.0241055
  35.9827764  30.7421193  29.3563743  35.2036653  30.6152622  29.9842653
  37.0042610  29.7098721  29.3104397  37.7507400  29.9960718  28.5677528
  37.7056513  29.4989978  30.6553039  36.8734903  29.1858224  31.2874607
  38.4083202  28.6715455  30.5437063  38.4152467  30.6824338  31.3010768
  37.7345769  31.5331949  31.3432572  38.8544563  30.3120089  32.7163034
  39.5351382  29.4618984  32.6757282  39.3615973  31.1603663  33.1741972
  37.9790583  30.0479807  33.3126677  39.5795337  31.1478326  30.4465050
  39.2131279  31.4516169  29.4670394  40.0687703  31.9929535  30.9295177
  40.2940997  30.3321865  30.3306565  36.4298520  28.3315098  28.9525997
  35.3121139  27.9920968  29.2461663  37.0977981  27.5960067  28.1243260
  37.9517376  27.9280627  27.7017741  36.6924169  26.2597243  27.8621723
  35.6772418  26.2266799  27.4670095  37.6230779  25.6958064  26.8396657
  38.6055281  25.5624647  27.2944080  37.2398669  24.7298404  26.5113657
  37.7410767  26.6008590  25.6677147  36.8661687  26.5557917  25.0203307
  37.9194899  27.6358491  25.9645889  38.9406041  26.0812454  24.9286318
  39.7954739  26.7280699  25.1229632  39.1647278  25.0700015  25.2688896
  38.6524545  26.0613283  23.4561689  38.0508837  25.1943064  23.1853410
  38.1418925  26.9708950  23.1424417  39.9388227  25.9787936  22.8028162
  40.4126235  25.1353111  23.0943965  39.8070154  25.9621031  21.8013401
  40.4976810  26.7814500  23.0545723  36.8651308  25.3877577  29.1362822
  37.7111558  25.6804977  30.0018474  36.4385163  24.1142547  29.0045888
  36.0299725  23.8515078  28.1192340  36.5242981  23.1028951  30.0611087
  36.1789106  23.5006663  31.0157472  35.6022648  21.9242952  29.6535663
  34.8917707  22.3180442  28.9261614  36.2376383  21.1805156  29.1733982
  34.8401234  21.2761073  30.8090900  35.1823844  21.6849341  31.7603329
  33.7704573  21.4563817  30.6997992  35.1084700  19.7739207  30.7785842
  35.4487698  19.5242575  29.7726799  35.9066208  19.5691585  31.4916611
  33.9536989  18.9256635  31.1085801  33.8290005  18.7563250  32.0964145
  33.4527478  18.0183244  30.2284910  33.5710614  18.2215619  28.9073773
  34.0332128  19.0531272  28.5681469  33.1955390  17.5447956  28.2593440
  32.4302753  17.2800112  30.6269440  32.0527604  17.4023271  31.5551586
  32.0322141  16.5950154  30.0004809  37.9831457  22.6352516  30.2048351
  38.3594303  22.0371370  31.2081978  38.7880568  22.6931373  29.1324856
  38.4579858  22.9606127  28.2166789  40.1848727  22.3203343  29.2787325
  40.2531659  21.4106345  29.8749173  40.8251930  22.0557945  27.9053172
  41.8814268  21.8593027  28.0879399  40.2226245  20.8965142  27.1187510
  39.1652290  21.0915951  26.9348399  40.7420795  20.7905779  26.1672617
  40.3259022  19.9746775  27.6928048  40.6106563  23.2737870  27.2058393
  40.9825096  23.2055171  26.3236679  40.9821318  23.4083595  30.0104873
  42.1886673  23.3578452  30.0692795  40.4241194  24.5867522  30.2771798
  39.4815477  24.7886115  29.9737883  41.1546058  25.6254740  31.0144644
  40.4872792  26.0219951  31.7795175  42.0120519  25.1503943  31.4927681
  41.6472240  26.7773280  30.1402621  42.2891165  27.7102912  30.6052212
  41.8389507  26.5135819  28.8770338  41.6996500  25.5951278  28.4809297
  42.2837892  27.5722522  28.0066909  43.0784637  28.1466884  28.4812479
  42.8278636  26.9590598  26.7098855  43.1251488  25.9299670  26.9129215
  42.0317989  26.9672148  25.9649611  44.0287470  27.7389742  26.1779864
  44.7800094  27.0056330  25.8845984  43.6977010  28.2905371  25.2996812
  44.6716914  28.7360627  27.1763841  44.3324409  29.9624899  27.2599977
  45.6360014  28.1943093  27.9487910  46.1145885  28.7663213  28.6310326
  45.8741974  27.2182163  27.8435958  41.1219847  28.4918850  27.7087079
  40.0559410  28.2457158  28.2400775  41.3694921  29.7509160  27.2850561
  42.2815471  30.1806287  27.2573305  40.2246315  30.5676734  27.0068357
  39.4613709  30.3842104  27.7615870  40.5705717  32.0440631  27.0170356
  39.6522435  32.6301912  27.0642075  41.1496845  32.2026047  27.9240344
  41.3656387  32.4696002  25.8443495  40.7263088  32.7374715  24.6752746
  39.6455175  32.6193271  24.5985478  41.4506007  33.1607272  23.5875219
  40.9262034  33.5372587  22.7080889  42.8189357  33.2987047  23.6852083
  43.5628785  33.4745175  22.5262735  43.0223437  33.4822686  21.7322546
  43.4740703  33.0610091  24.8830520  44.5512314  33.2023938  24.9802901
  42.7286119  32.6336685  25.9757335  43.2221389  32.4321705  26.9264988
  39.5035010  30.1681220  25.7288500  40.0591602  29.6013590  24.7844366
  38.2969146  30.6427038  25.5891460  37.9057228  31.2699205  26.2779487
  37.4875804  30.2991695  24.4348946  37.9372157  29.5135342  23.8241875
  36.1972204  29.7724017  25.0287109  36.4286483  28.7788991  25.4128081
  35.9602195  30.4375341  25.8598532  35.0184919  29.6880073  24.1061153
  34.6074278  30.6791572  23.9168162  35.3057923  29.2278827  23.1603617
  33.9525503  28.8158424  24.7989882  34.4716470  28.1233377  25.4595197
  33.3187452  29.4761958  25.3908281  33.0803033  28.0205997  23.8064727
  32.8487004  28.6334978  22.9343374  33.6028090  27.1193019  23.4856812
  31.8475296  27.6527515  24.4824739  31.3629390  28.4891674  24.7788159
  31.2583791  27.1298862  23.8484230  32.0616186  27.0850638  25.2890708
  37.2305008  31.5249113  23.5743576  36.8291177  32.5275604  24.1328847
  37.5363837  31.5242843  22.2646896  37.9736052  30.7244351  21.8305323
  37.2699620  32.6913775  21.4473041  37.9757888  33.4835810  21.6990822
  37.4141782  32.3678547  19.9881229  36.5530563  31.7521018  19.7320302
  37.3509976  33.3173375  19.4586329  38.6784823  31.6534196  19.5879185
  38.6981979  30.6608198  20.0392695  38.7196034  31.5218498  18.0922071
  38.7014969  32.5137262  17.6386453  39.6336660  31.0053320  17.7956976
  37.8552527  30.9517878  17.7509621  39.8820335  32.4239539  20.0534530
  39.8570951  32.5194915  21.1393976  40.7897284  31.8963541  19.7577446
  39.8767493  33.4160731  19.6028117  35.8785271  33.2684067  21.6624319
  34.9279943  32.5255586  21.8659461  35.8173754  34.6011050  21.8865430
  36.6769002  35.1304692  21.9010567  34.5701223  35.3082720  22.1070326
  34.0694065  34.9035832  22.9868574  34.7729888  36.3680143  22.2616206
  33.6661538  35.1491592  20.9067805  32.4349233  35.1348580  21.0258256
  34.2330921  34.7121258  19.7969464  35.2226418  34.5256641  19.7205814
  33.4032552  34.5342952  18.6124474  32.6230974  35.2949139  18.5791459
  34.2663004  34.6667147  17.3680394  33.6364007  34.5434280  16.4876260
  34.7163491  35.6603830  17.3550561  35.2930339  33.6818486  17.3601770
  35.8264923  33.7823168  16.5666467  32.6936437  33.1871589  18.6155051
  31.7375771  32.9984933  17.8655745  32.8578208  32.4349126  19.7103327
  33.4078158  32.7854195  20.4799433  32.2110723  31.1533144  19.8589240
  31.5269027  30.9899506  19.0263081  33.2146559  30.0556709  19.8720222
  33.9026327  30.2498702  20.6946044  32.6792739  29.1239484  20.0586458
  33.9928152  29.9378647  18.5807694  33.3315721  29.8395398  17.7191309
  34.6581197  30.7873458  18.4314885  34.8005318  28.6956379  18.7293105
  35.6484345  28.8966684  19.3847071  34.1795087  27.9152640  19.1704635
  35.3011254  28.2426679  17.3909454  34.4895967  28.2213272  16.6643205
  36.0931491  28.8977672  17.0329255  35.8286375  26.8936151  17.5668112
  35.0957206  26.2857057  17.8990339  36.1771468  26.5509840  16.6832490
  36.5807197  26.9117101  18.2403741  31.4988436  31.0697777  21.1808229
  31.1545928  29.9948466  21.6321316  31.0329090  32.1715721  21.7114878
  31.1262020  33.0533882  21.2275635  30.3700378  32.1611435  22.9965353
  30.4150780  31.1957201  23.5008496  30.9940913  33.2346758  23.9235994
  30.3549483  33.3437657  24.7987026  32.4088420  32.8475608  24.3689358
  33.0496060  32.7383980  23.4932270  32.8119985  33.6249093  25.0177378
  32.3741264  31.9035958  24.9131195  30.9533119  34.4965465  23.2150061
  31.3337481  35.1851763  23.7641248  28.8982662  32.4721280  22.8023915
  28.5411023  33.0511890  21.7848036  28.1530797  32.6017384  23.8848994
  28.5253808  32.5054969  24.8188322  26.7611553  32.8958918  23.7380963
  26.6322850  33.8200170  23.1745201  26.2625587  32.0803767  23.2132519
  26.1352111  33.0592588  25.0944705  26.5736374  32.3993459  26.0140157
  24.9073158  33.5567250  25.1344142  24.3564568  34.3067054  24.0103800
  24.2478069  33.6382962  23.1576096  25.0425627  35.1140711  23.7534162
  23.0134718  34.8256790  24.5240311  22.2130529  34.2654554  24.0406420
  22.9240238  35.8814985  24.2681146  22.9978437  34.6295634  26.0234001
  22.1328351  34.0383947  26.3236612  22.9659459  35.5994340  26.5214277
  24.2681738  33.9040773  26.3920249  24.9468868  34.5696418  26.9233408
  23.9369657  32.7330007  27.2597276  23.7178182  32.8904009  28.4491411
  23.8228789  31.5344636  26.7121814  23.9587391  31.3020697  25.7381865
  23.4647149  30.4685603  27.6271698  23.2574499  30.9400683  28.5876465
  22.5517505  30.0175383  27.2405356  24.5156320  29.3766176  27.8257432
  24.2250884  28.4337262  28.5931865  25.7972696  29.7176404  27.5215763
  25.9497885  30.6524766  27.1683507  26.9339189  28.8428110  27.6526974
  26.6727168  27.8232193  27.3701372  28.0435737  29.3376929  26.7242874
  28.2447286  30.3833025  26.9618654  28.9375981  28.7434604  26.9135761
  27.6549188  29.2160517  25.2427191  27.1933822  28.2333715  25.1740856
  26.9338045  29.9770272  24.9446881  28.8356372  29.2667073  24.2888543
  28.7449563  29.1219583  23.0661055  30.0028814  29.3723801  24.8577816
  30.8352500  29.4123158  24.2871471  30.0694528  29.4150442  25.8647935
  27.4536365  28.8117615  29.0824088  27.0453851  29.6236879  29.9064235
  27.8550217  27.6270780  29.5234042  27.8101485  26.8160951  28.9229319
  28.4280690  27.4693317  30.8551725  27.7609370  27.8676290  31.6188814
  28.6202273  25.9963094  31.1043483  27.6478328  25.5147681  31.0065075
  29.2939777  25.6139513  30.3366220  29.1928669  25.7005854  32.4664974
  29.8950242  26.4782209  32.7647008  28.3992340  25.6220648  33.2082247
  29.9180517  24.3823906  32.3636119  30.0584997  24.1172431  31.3150171
  30.8890320  24.4559833  32.8535622  29.0870926  23.3084501  33.0492858
  28.1016036  23.2665425  32.5827355  29.5822003  22.3452459  32.9350759
  28.9397934  23.6143710  34.4676544  28.4797338  24.5066664  34.5735844
  28.3864174  22.8956099  34.9107418  29.8512058  23.6514305  34.8999680
  29.8095353  28.1310401  30.9348714  30.2533765  28.6469454  31.9403881
  30.4120070  28.3162503  29.7775473  29.9328047  28.0578258  28.9271022
  31.7036343  28.8924767  29.6732739  32.4137993  28.3744402  30.3189812
  32.1611632  28.7383206  28.2265866  31.4670909  29.2580621  27.5676083
  33.1589546  29.1633141  28.1135380  32.1880681  27.6805648  27.9635680
  31.7317142  30.3843362  30.0097613  32.6724387  30.8173158  30.6495770
  30.6181929  31.0853971  30.0853249  29.6866579  30.6998458  30.0473291
  30.7625777  32.4964234  30.2805142  31.7760957  32.8324324  30.0551427
  29.7728016  33.2787619  29.4406959  29.9845040  34.3427775  29.5523692
  29.8711472  32.8955734  27.9748904  29.6601108  31.8325008  27.8615839
  29.1504069  33.4739050  27.3976496  30.8770234  33.1069172  27.6119609
  28.3896742  33.0385042  30.0225033  28.2417821  31.9587633  30.0257472
  28.4204261  33.4030050  31.0501095  27.2259573  33.7132370  29.2749435
  27.1929183  33.3478661  28.2495760  26.2870877  33.4745170  29.7743086
  27.3726999  34.7922175  29.2720164  30.4867541  32.8189320  31.6731863
  30.2402760  33.9715822  31.9479810  30.0477752  31.8240226  32.4210824
  29.8869588  30.9000546  32.0473093  29.7014015  32.0769398  33.8231741
  29.2829418  33.0794163  33.9215172  28.6763875  31.0746332  34.3143094
  29.1793841  30.1170618  34.1759533  28.4599496  31.2210689  35.3735829
  27.3888834  31.0835649  33.5334992  27.6065030  31.1618088  32.4685065
  26.6371036  29.8072501  33.7966092  26.4176564  29.7266524  34.8619466
  25.7059450  29.8089425  33.2341097  27.2463627  28.9564936  33.4889490
  26.5772852  32.3332456  33.8591683  27.1564686  33.2205605  33.5986366
  25.6506551  32.3253083  33.2868322  26.3458356  32.3506119  34.9235172
  30.8849012  32.0760439  34.7572505  31.5082091  31.0243494  34.8548712
  30.9847827  33.1438360  35.6276417  30.2554061  33.8419758  35.6255117
  32.0853534  33.2928041  36.5825886  32.6444145  32.3570958  36.6181083
  33.0423634  34.4177746  36.2116990  32.4580192  35.3113981  35.9897105
  33.7350366  34.6292943  37.0266034  33.8896319  34.1392741  34.9844326
  33.4120171  34.4849378  33.7302896  32.4630392  35.0104108  33.6184944
  34.1560233  34.1575649  32.6139350  33.7638434  34.4270974  31.6323464
  35.3704857  33.5013757  32.7156690  35.9389850  33.2288183  31.8263574
  35.8622259  33.1917824  33.9719080  36.8288645  32.7005821  34.0690580
  35.1272342  33.5062699  35.1089919  35.5168936  33.2586145  36.0960615
  31.5909137  33.6383619  37.9569642  30.6481096  34.3852965  38.0992529
  31.8862761  32.8114719  38.9446296  32.3541964  31.9232014  38.8295339
  31.4630299  33.1909835  40.2611031  30.6129783  33.8735356  40.2350445
  31.0425688  31.9309860  40.9418621  30.1789646  31.6428611  40.3424391
  31.8364662  31.1949280  40.8124767  30.6469490  31.9924288  42.3970042
  31.2854422  32.7123782  42.9065798  29.1824990  32.4185441  42.5405235
  28.5436607  31.6974726  42.0301593  28.9152342  32.4560108  43.5957480
  29.0451776  33.4035679  42.0956146  30.9450748  30.6342463  43.0349302
  32.0082067  30.4168854  42.9462414  30.6642318  30.6567268  44.0869852
  30.3729177  29.8596993  42.5245585  32.6354550  33.9085725  40.9601413
  33.8162872  33.5711996  40.7485143  32.4126716  35.1856044  41.3164207
  31.1714410  35.8871486  41.0401376  30.4754829  35.7283565  41.8647510
  30.7349891  35.5000891  40.1181562  31.5979649  37.3167776  40.9116951
  30.8150324  37.9679968  41.3002775  31.7777390  37.5526134  39.8634805
  32.8606351  37.4405031  41.7124390  32.5651900  37.7831450  42.7033753
  33.5825035  38.1368265  41.2871523  33.4636097  36.0660843  41.8076886
  34.3472042  35.9438940  41.1790278  33.8142077  35.7298279  43.2358955
  32.9380346  35.7244145  44.0682232  35.0895474  35.6075186  43.5899053
  35.8474822  35.8009115  42.9501585  35.4128898  35.2805379  44.9572426
  34.5049828  35.2620283  45.5608753  36.0628337  33.9283566  45.0269310
  36.7065946  33.8411445  44.1516482  36.6724170  33.9163311  45.9286951
  35.0954142  32.7679576  45.0571588  34.5399534  32.7502894  45.9948454
  34.3957901  32.8244982  44.2227523  36.0611890  31.2619963  44.9158125
  35.0897588  30.5097163  43.6443527  35.0887203  31.1498303  42.7619542
  35.5136678  29.5398071  43.3882387  34.0668549  30.3788516  43.9965971
  36.4358617  36.2285764  45.5091796  37.6307222  36.0556357  45.2096250
  36.0785976  36.9439554  46.5737872  35.1552861  36.9090513  46.9779733
  37.0511261  37.8393924  47.1605026  37.3410242  38.6045498  46.4408005
  36.4480509  38.5183042  48.3756693  35.3626602  38.4325330  48.3157597
  36.8026679  38.0046769  49.2695725  36.8140425  39.8930141  48.4418797
  36.4169196  40.2927589  49.2198023  38.3288288  37.0554752  47.5608522
  38.1522794  35.9059967  48.0093470  39.4388988  37.5694792  47.4470219
  20.8652836  24.0940878  37.8403943  20.2625738  24.3777211  38.5311034
  21.5370551  23.8177587  38.8133010  21.7173633  24.1892108  39.8226425
  22.5804520  24.4425845  37.8900368  23.5618680  24.0844126  38.2022892
  22.5788094  25.8894126  37.9789849  21.7162796  26.3604179  37.7534312
  23.3083797  26.7781092  39.1926061  22.3480593  24.0640884  36.4316568
  21.4565029  24.6074282  36.1196903  23.5099909  24.4886605  35.7325734
  23.2575355  25.0872376  35.0408323  22.2688277  22.5511650  36.3009504
  23.2737241  22.1469379  36.4173876  21.2359900  21.9890745  37.2647458
  20.2389022  22.3506035  37.0141710  21.5407038  22.4101933  38.6143556
  21.3023841  20.4718311  37.2007366  20.7700503  20.0860809  38.0712534
  20.7937068  20.1633473  36.2873209  22.6694123  20.0678742  37.1735617
  23.1062763  18.4005961  37.5793764  21.8511739  22.2268542  34.9758720
  22.9495226  28.1667820  39.0704408  24.7087402  26.6012358  38.9317326
  22.9686410  26.3018713  40.5070296  23.3707606  17.6427917  36.3887490
  22.0319441  17.8149922  38.3424449  24.2992233  18.4467301  38.3828085
  22.4650533  21.0613283  34.4724215  22.4666533  20.1863408  35.1435000
  23.7868342  21.4416372  34.1619999  23.8333104  22.1884486  32.9662533
  23.0945023  23.0004588  33.0737890  25.2293978  22.7809551  32.8539774
  25.3901295  23.6613449  31.9926011  26.1369316  22.3110360  33.5895972
  23.5638809  21.2287564  31.7841925  23.0659338  21.7740240  30.9701164
  22.7443001  20.0414056  32.2547161  23.4289002  19.2971322  32.6907825
  22.0740323  19.4942752  31.1669867  22.7328215  19.2429056  30.4920622
  21.7389270  20.5925078  33.2026113  21.2192815  21.3789765  32.6267289
  20.8651495  19.5300068  33.5014600  19.1747218  19.9755161  33.7048457
  24.8244178  20.7258612  31.3319238  18.3337046  18.9337884  33.1558771
  18.9992727  21.1840802  32.9509595  18.8665970  20.2083771  35.1060580
  24.6289812  20.2652147  29.9146601  23.7097456  19.6820675  29.9647530
  25.7681030  19.3142333  29.6635905  25.6819046  18.9520465  28.6391991
  25.7195730  18.1719762  30.5530080  25.7479083  18.3598753  31.5425615
  24.8906167  16.7942046  30.3145760  27.0796897  20.0317231  29.7972084
  27.1268556  20.3799075  30.8294356  28.1144525  19.1145973  29.5170010
  28.6955463  19.0624494  30.2664118  27.0672423  21.1848780  28.8010387
  26.9774419  20.7675005  27.7984192  25.9134367  22.1044308  29.1222698
  25.9821120  22.4665898  30.1492953  24.7174606  21.3473705  29.0007092
  25.8880014  23.3454777  28.2425832  25.9669800  24.2113412  28.8996767
  26.7583122  23.2956277  27.5878184  24.6761015  23.4074089  27.4876970
  24.6105939  22.6882586  25.8614926  28.2725044  21.9174670  28.8975607
  23.4691758  16.9188304  30.4840231  25.4269553  15.8275531  31.2194030
  25.1774121  16.4148917  28.9548113  25.6021046  23.3233009  25.0491043
  23.3107180  22.8983363  25.3007761  24.8724449  21.2741512  25.9367548
  28.7588831  22.3472676  27.6345013  28.0510865  23.0210559  27.1250062
  29.1015802  21.2508181  26.7798890  30.2460691  20.5460104  27.2781302
  30.0007147  20.2374150  28.3114690  30.3820204  19.2512259  26.5577766
  31.3523214  18.5423973  26.7867087  29.4090686  18.8836771  25.9328008
  31.4783113  21.4330917  27.1772738  32.3678075  20.8745955  27.5053660
  31.2430810  22.6211393  28.1335064  32.0864131  23.3216126  28.0295783
  31.1678287  22.1993602  29.4525369  31.9534467  21.6570632  29.6508682
  29.9495532  23.2934424  27.7834943  29.7251344  23.9276939  28.6619448
  30.0878629  24.0045400  26.6364217  29.3519725  25.5450264  26.7383825
  31.6311328  21.8203462  25.8074883  29.4195141  26.1219342  25.4543465
  30.1128337  26.2558927  27.6955310  28.0317395  25.5240354  27.2507898
  32.7597075  21.6442999  25.1178342  33.5009206  21.7419142  25.9112576
  32.9785980  22.7869794  24.1279172  33.9756275  22.6740541  23.7027278
  32.9080228  24.0815376  24.7756077  32.0489055  24.3098203  25.2489518
  33.9072280  24.6764867  25.8365123  31.9542986  22.7728033  23.0124873
  30.9932395  22.9716966  23.4872914  32.2478633  23.7753069  22.0676088
  31.5277462  24.3942456  22.0320955  31.9481456  21.4527033  22.3028338
  32.8900362  21.3505705  21.7634157  31.7076766  20.3896586  23.3740200
  30.7019304  20.4784395  23.7853866  32.7252310  20.4259408  24.3696508
  31.7378862  19.0345876  22.7692226  32.0087194  18.3313593  23.5574385
  30.7330081  18.8189240  22.4087474  32.6910392  19.0893229  21.7506170
  33.4259494  17.5761071  21.4264213  30.7946940  21.5171411  21.4630152
  33.4729488  25.9482890  26.3092527  35.0652479  24.7983167  25.0626697
  34.1759235  23.7927332  26.9066060  34.6780917  17.7960209  20.8002627
  32.5662607  16.8728053  20.5423269  33.5096755  16.8600703  22.6697734
  30.9570900  21.1492158  20.0958281  31.3269616  20.1159421  19.9966246
  31.7865275  22.0422860  19.3651031  31.2968689  23.2704506  19.0111834
  30.8806854  23.8166247  19.8756805  32.1440050  24.1106683  18.3441088
  31.7088853  25.1717950  17.8755686  33.3089526  23.7388728  18.0742860
  29.9813733  23.5641685  19.0838967  29.9817967  24.3302264  19.8729823
  29.0036458  22.5399347  19.4004090  28.3006390  22.5267898  18.5537765
  28.3222870  22.7614631  20.5816191  27.9658837  23.6709406  20.5682967
  29.5969949  21.1540275  19.4299900  28.8992680  20.4555585  19.9251164
  29.8339069  20.7883373  18.1018333  29.1643657  19.2745465  17.5535149
  29.6366688  24.1247295  17.8145538  29.6564081  18.2723361  18.4332140
  29.6275026  19.0004282  16.2370144  27.7368725  19.3969124  17.6261153
  29.8676185  23.5096853  17.1164099  26.8680154  20.3466438  23.6506880
  32.4133316  30.4259936  67.7277238  32.5813405  29.4878390  67.6315572
  32.2372398  30.5431608  68.6618118  32.9722067  30.7987243  67.5332694
  31.8590754  30.6182785  67.3465932  33.6084467  28.8803656  70.2407813
  33.9005859  29.7442189  70.5306951  34.3272477  28.5533587  69.6998446
  33.4999048  28.4586451  70.7887890  33.0201267  28.9313966  69.8653076
  28.3915096  29.9618153  68.9913235  29.2355957  29.5119257  69.0309215
  27.7876012  29.3784285  69.4516501  28.4267280  30.5835774  69.3116429
  28.1900144  30.0528546  68.3273503  30.7765436  28.5141668  69.9218761
  30.9266547  27.6180618  69.6213557  31.6494972  28.9048605  69.9579385
  30.3683570  28.8615861  69.4714491  30.4780535  28.5157998  70.5554438
  27.3413094  36.1116676  73.6737846  27.8915243  35.6772914  73.0232464
  27.1796514  36.9816447  73.3082104  26.7391331  35.7646565  73.7600516
  27.6732858  36.1586161  74.2882604  33.5559078  35.0338920  69.1935561
  33.2833985  34.4317258  69.8858136  34.2400679  35.5691055  69.5973141
  33.8093646  34.6819820  68.6448412  33.0195494  35.4327506  68.9877880
  32.5132132  33.6450314  71.3134622  31.6131241  33.3200657  71.2682074
  32.5605559  34.1002282  72.1542122  32.9687425  33.1134921  71.2936632
  32.6448490  34.0847148  70.7852535  37.9489659  29.1289888  73.2679054
  37.8381147  29.8491388  73.8901594  38.7335850  29.3616903  72.7715165
  38.0396099  28.5223318  73.6044883  37.3929776  29.0812237  72.8443485
  28.4988968  35.5784953  71.2229525  27.7223607  35.5752293  70.6629239
  29.0537304  36.2676184  70.8580854  28.3256917  35.7242399  71.8855116
  28.8250997  34.9595909  71.1974967  29.6807328  33.2510718  71.4499338
  29.4139969  34.1684057  71.5128663  29.1882530  32.9097762  70.7032290
  30.3689343  33.2016737  71.3360896  29.5144559  32.9044690  72.0347111
  34.1130508  31.5486764  70.5123103  34.8093352  31.7091180  71.1494135
  33.3878988  32.0994033  70.8071738  34.3180101  31.7332046  69.8688431
  33.9265666  30.8734337  70.5137245  37.9564715  31.7262644  74.3992763
  37.9939993  32.5374538  73.8922807  37.0477222  31.6695179  74.6927256
  38.1210163  31.1763540  73.9983467  38.3923709  31.7560665  74.9458698
  30.5392526  26.2924796  68.2545183  30.7037975  26.4823151  67.3303298
  29.5877794  26.2096052  68.3160366  30.8521765  25.6964371  68.4440229
  30.7690380  26.8158539  68.6589834  37.1626149  31.6813571  70.9330388
  37.4322375  31.9499845  70.0548122  37.6649096  30.8840482  71.1048658
  37.3184995  32.1773788  71.4018506  36.4761454  31.5494929  70.9521307
  35.1187950  33.0077558  68.0954193  34.7146498  33.8177204  68.4065463
  34.8047164  32.3357791  68.6992885  34.9155677  32.8660936  67.4399313
  35.8162341  33.0547043  68.1187538  34.7465888  37.5652927  67.1613312
  34.8909264  38.0609061  66.3552295  33.8620882  37.8061592  67.4356886
  34.7887354  36.8778026  67.0397088  35.2148199  37.7449220  67.6492349
  30.2438340  37.9457801  71.1409281  30.6577942  37.9617018  70.2775507
  29.7438487  38.7610520  71.1812332  29.8200589  37.3930119  71.2017393
  30.7270762  37.9274090  71.6465095  36.9855531  37.4824183  69.2282043
  36.2494315  37.6661300  69.8122745  36.5819853  37.1076464  68.4447300
  37.3302313  38.0715206  69.0705195  37.4260714  37.0251802  69.5223608
  32.5220582  36.4622059  74.8942509  32.5122432  36.3785150  75.8481380
  32.3373061  35.5787566  74.5746387  32.0284237  36.9104625  74.6807047
  33.1479058  36.6798022  74.6715123  36.0796905  39.7788150  72.0106695
  35.8250791  39.3354573  72.8195997  37.0288544  39.8767946  72.0785518
  35.9099496  39.3917956  71.4520551  35.7690761  40.4038431  71.9632933
  36.3187135  34.8308457  74.2564407  36.0288837  35.7044970  73.9948112
  36.9728514  34.5887545  73.6009527  36.6027699  34.8455426  74.8956652
  35.7835098  34.3801396  74.2507838  36.3464264  41.2178902  68.1915858
  36.6426071  41.7947450  67.4866003  36.1610970  41.8069925  68.9220271
  35.7684988  40.8708791  68.0006669  36.8464117  40.7590191  68.3627056
  30.6543300  38.4871174  74.0061248  30.8061732  38.3283088  73.0748652
  31.3177055  37.9592523  74.4508950  30.7357364  39.1656260  74.1588599
  30.0111618  38.2817685  74.1906797  35.1316814  35.9359738  71.3283115
  34.7084837  36.3638180  72.0721878  35.6235838  35.2121496  71.7165131
  34.6542127  35.6967403  70.8757631  35.5623847  36.3797397  70.9995068
  40.7879820  30.9369735  74.2536123  39.9190698  31.3395063  74.2338133
  41.0714610  30.9361570  73.3400304  41.2256135  31.3146032  74.6488850
  40.7527636  30.2845927  74.5025139  39.3382555  36.1494876  70.1835056
  38.6188770  36.6765362  69.8349020  40.0593660  36.2935993  69.5704441
  39.5126153  36.3630015  70.8262657  39.1615863  35.4722037  70.2025975
  38.5813493  43.0117331  67.3967978  38.7655240  42.5128537  66.6005955
  38.2718896  43.8600731  67.0814281  38.0882922  42.6941160  67.7786354
  39.1615863  43.0864426  67.7807567  37.5103645  34.3189023  71.8833903
  37.4029774  33.4713789  71.4506410  38.1720079  34.7720579  71.3615455
  36.9076108  34.6753031  71.8812690  37.7291803  34.2339867  72.5424139
  38.3729258  39.8008604  69.1115317  37.6252572  40.2817768  68.7579783
  38.1084994  38.8818934  69.0712266  38.9450800  39.9106791  68.7219159
  38.5010976  39.9931453  69.7726766  41.1574862  39.1264342  68.6377702
  40.2123638  39.2803438  68.6328205  41.5223716  39.8592399  68.1420884
  41.4040147  39.1235764  69.2932582  41.3104840  38.5173277  68.3280574
  32.8505705  39.8012686  69.9466248  33.7731762  39.6914498  70.1778487
  32.5503484  38.9186358  69.7288359  32.4885719  40.0596898  70.4875615
  32.7830205  40.2287046  69.3957886  32.4133318   3.6073631  52.2439805
  32.5813407   2.6692085  52.1478140  32.2372399   3.7245304  53.1780685
  32.9722068   3.9800938  52.0495261  31.8590755   3.7996480  51.8628499
  33.6084468   2.0617351  54.7570380  33.9005860   2.9255885  55.0469518
  34.3272479   1.7347282  54.2161013  33.4999049   1.6400146  55.3050458
  33.0201269   2.1127661  54.3815643  28.3915098   3.1431848  53.5075803
  29.2355959   2.6932952  53.5471782  27.7876014   2.5597980  53.9679068
  28.4267281   3.7649469  53.8278996  28.1900145   3.2342242  52.8436070
  30.7765437   1.6955364  54.4381328  30.9266548   0.7994314  54.1376124
  31.6494973   2.0862300  54.4741953  30.3683571   2.0429557  53.9877058
  30.4780536   1.6971694  55.0717005  27.3413096   9.2930371  58.1900413
  27.8915244   8.8586609  57.5395031  27.1796515  10.1630142  57.8244671
  26.7391333   8.9460260  58.2763083  27.6732860   9.3399856  58.8045171
  33.5559079   8.2152616  53.7098128  33.2833986   7.6130953  54.4020704
  34.2400680   8.7504751  54.1135708  33.8093647   7.8633515  53.1610980
  33.0195495   8.6141201  53.5040447  32.5132133   6.8264009  55.8297189
  31.6131243   6.5014353  55.7844641  32.5605560   7.2815977  56.6704689
  32.9687427   6.2948616  55.8099200  32.6448492   7.2660843  55.3015102
  37.9489661   2.3103583  57.7841622  37.8381148   3.0305083  58.4064161
  38.7335851   2.5430598  57.2877732  38.0396101   1.7037014  58.1207450
  37.3929778   2.2625933  57.3606052  28.4988969   8.7598648  55.7392092
  27.7223608   8.7565988  55.1791806  29.0537305   9.4489879  55.3743421
  28.3256918   8.9056094  56.4017683  28.8250998   8.1409604  55.7137534
  29.6807329   6.4324413  55.9661905  29.4139971   7.3497752  56.0291230
  29.1882531   6.0911457  55.2194858  30.3689344   6.3830432  55.8523463
  29.5144560   6.0858385  56.5509678  34.1130509   4.7300459  55.0285670
  34.8093354   4.8904875  55.6656702  33.3878990   5.2807729  55.3234305
  34.3180103   4.9145741  54.3850998  33.9265668   4.0548032  55.0299812
  37.9564716   4.9076339  58.9155330  37.9939994   5.7188233  58.4085374
  37.0477223   4.8508874  59.2089823  38.1210165   4.3577235  58.5146035
  38.3923711   4.9374361  59.4621265  30.5392528  -0.5261508  52.7707750
  30.7037976  -0.3363154  51.8465865  29.5877795  -0.6090252  52.8322933
  30.8521766  -1.1221933  52.9602797  30.7690382  -0.0027765  53.1752401
  37.1626151   4.8627266  55.4492955  37.4322376   5.1313540  54.5710689
  37.6649098   4.0654177  55.6211225  37.3184996   5.3587483  55.9181073
  36.4761456   4.7308624  55.4683874  35.1187951   6.1891253  52.6116760
  34.7146499   6.9990899  52.9228030  34.8047166   5.5171486  53.2155452
  34.9155678   6.0474631  51.9561880  35.8162343   6.2360738  52.6350105
  31.4522282  14.8409844  60.6019825  31.2143599  15.7379059  60.8360349
  31.0405775  14.3004637  61.2765624  31.2056997  14.6760521  59.9684149
  32.1479353  14.7593347  60.6104678  35.9330437  19.4594973  56.1776154
  36.6743615  20.0461501  56.3282292  35.7638801  19.5227758  55.2378705
  36.0964338  18.8026258  56.3550992  35.3735913  19.6677039  56.5438967
  45.0557554  21.4864500  52.2439805  45.2237643  20.5482954  52.1478140
  44.8796635  21.6036173  53.1780685  45.6146304  21.8591807  52.0495261
  44.5014991  21.6787350  51.8628499  44.2670947  22.7483456  72.1101455
  43.3883676  22.7952942  72.4884476  44.8525279  22.7299744  72.8674568
  44.3409955  22.1670000  71.7268936  44.3952665  23.3092788  71.7113372
  31.1733680  22.9145026  63.6778970  31.8448264  23.4648213  64.0809479
  31.6115769  22.5115615  62.9290709  30.9510882  22.4262377  64.1276169
  30.6300814  23.3023385  63.4671792  42.1014539  24.8332696  61.8959880
  41.4819571  24.1837465  61.5629407  41.8012318  25.6628301  61.5240498
  42.0852881  24.8557232  62.5953166  42.7515504  24.6871167  61.6824417
  43.0321426  19.3239589  60.4626826  42.9201366  19.5244088  59.5328372
  42.9409212  18.3731486  60.5157156  43.6654958  19.5252253  60.6840070
  42.5396628  19.6415760  60.8445202  29.8321833  26.6271126  65.6818376
  29.6237599  27.5485290  65.8366939  30.4903627  26.6442590  64.9874587
  30.0908363  26.3303161  66.2609580  29.2629160  26.2764273  65.4746553
  33.7419994  18.1967854  63.3059589  33.9654339  18.5544109  64.1658007
  32.7876394  18.2543484  63.2628254  34.0364480  18.5764563  62.7968420
  33.9533096  17.5317489  63.2529259  34.0583873  26.0208639  68.4388469
  34.6068700  25.3403140  68.0478169  34.6807709  26.6658962  68.7740156
  33.6392310  26.3074542  67.9580143  33.6709852  25.7571355  68.9592775
  48.8379768  19.5787058  65.9102333  49.4216780  19.1414719  65.2901006
  49.3910784  20.2298619  66.3408613  48.3073920  19.8877498  65.5743576
  48.5845201  19.1222843  66.3755095  40.3232151  17.4733694  67.3308107
  40.1690625  16.7103534  67.8873038  41.2394699  17.7036215  67.4892027
  40.2221788  17.3121113  66.6569380  39.9005947  18.0012345  67.5111230
  34.8245311  26.7173354  65.2681801  35.5993352  26.1719157  65.4053589
  34.6461299  26.6475250  64.3298494  34.2835539  26.4764690  65.6415325
  34.9550123  27.3807389  65.4470782  48.5429509  15.0157146  57.6236489
  48.9130325  15.8967145  57.6759748  47.6018700  15.1434964  57.7459784
  48.6745868  14.7291243  56.9985666  48.8044906  14.6066499  58.1271090
  40.6782856  17.2467915  53.5019234  40.7256283  16.6229881  54.2260008
  40.0870789  16.8369102  52.8711842  40.4213647  17.8607970  53.7197123
  41.3116389  17.3464041  53.2190807  42.0541112  24.4723781  66.4016724
  41.5396921  25.1092454  65.9066976  41.4034374  23.8816428  66.7813887
  42.4882786  24.1225093  65.9795297  42.4224606  24.7899953  66.9051324
  53.8430264  19.8375352  60.4400553  53.6744401  20.5911616  59.8743698
  53.0064458  19.6709699  60.8728046  54.0404802  19.2827258  60.0603389
  54.3401250  19.9869541  60.9095742  36.5837174  29.2970564  64.7823978
  36.0046351  28.5907868  65.0666547  37.1200758  29.4921991  65.5517300
  36.9849758  29.0880333  64.2478251  36.2130585  29.8592143  64.5907718
  33.9400305  11.3059625  61.5403133  34.2772031  12.1514447  61.2426213
  33.0797786  11.5064124  61.9073017  33.8834502  10.8597471  61.0036192
  34.3597642  11.0312114  62.0289241  33.7275657  20.6209637  58.0535697
  34.1848271  19.9645004  57.5274823  34.4111484  21.2435423  58.3045926
  33.2304671  20.9381726  57.6766818  33.4406226  20.3278414  58.6206693
  50.6958900  21.3586684  66.3924801  51.4452907  20.9806305  66.8535137
  50.5579033  22.2070083  66.8139157  50.8413823  21.4419510  65.7122434
  50.1306641  20.9524613  66.4624837  47.2554598  10.8299449  61.6987053
  47.2237055  10.1702157  62.3916700  46.8599749  10.3992430  60.9399798
  46.8888424  11.3978183  61.8804318  47.9171032  11.0136567  61.5615266
  43.1851404  20.5225759  66.6314821  43.6776201  21.3353982  66.7481548
  43.1510767  20.3972437  65.6832519  43.5130753  19.9881789  66.9404878
  42.5396628  20.5846296  66.8959401  34.7465890  10.7466622  51.6775879
  34.8909265  11.2422756  50.8714862  33.8620883  10.9875287  51.9519453
  34.7887355  10.0591721  51.5559656  35.2148200  10.9262915  52.1654916
  46.7312257  23.3782727  68.4593532  46.3259258  22.5123781  68.4247050
  46.3178429  23.8065252  69.2081793  47.4223140  23.3243839  68.5555197
  46.6047860  23.7346735  67.8703332  38.9981963  14.2510656  58.7401705
  39.0062792  14.0273455  57.8096179  39.2805206  13.4500825  59.1814051
  39.4421786  14.7760729  58.8716923  38.3538734  14.4323278  58.9452314
  30.2438342  11.1271497  55.6571848  30.6577943  11.1430713  54.7938075
  29.7438488  11.9424215  55.6974899  29.8200591  10.5743815  55.7179960
  30.7270763  11.1087785  56.1627662  39.6863977  23.4019511  70.7687639
  39.1413790  22.8234633  71.3026295  39.0709423  24.0331030  70.3954115
  40.1632890  23.7261003  71.1647437  40.0091365  23.0414679  70.2631825
  33.5959298  23.9620677  64.4444008  33.9284835  24.7728488  64.8290668
  34.3661150  23.5448380  64.0583205  33.3136055  23.5517782  64.9372542
  33.1161517  24.0992391  63.9536686  35.2015409  15.6509490  56.4060109
  35.4220887  14.7197346  56.3883333  36.0479364  16.0959396  56.4540942
  34.8585949  15.8358854  55.8240620  34.8100974  15.8028173  56.9660395
  42.3849329   5.3026713  61.5608195  41.5610541   5.6121235  61.1818103
  42.1643851   4.4592304  61.9567993  42.8710619   5.2234712  61.0644306
  42.6170277   5.7509280  62.0458948  44.7578426  16.1049211  54.6778420
  45.5210997  16.3796722  54.1694323  44.0119061  16.4829590  54.2125658
  44.7110772  15.4068165  54.6948126  44.7936383  16.3527278  55.3319158
  39.4537256  23.4488996  64.4069242  38.6483220  23.1880290  63.9607398
  40.1292254  22.8830675  64.0335718  39.5986405  24.1229176  64.2817662
  39.3988773  23.3468376  65.0970604  48.4390278  14.2392264  62.6681487
  48.3374142  14.6197138  61.7955790  47.5626101  14.2845420  63.0521077
  48.6543795  13.5750065  62.6250152  48.8945572  14.6090994  63.0485722
  46.2508704  19.9408220  54.7570380  46.5430096  20.8046754  55.0469518
  46.9696715  19.6138151  54.2161013  46.1423285  19.5191015  55.3050458
  45.6625505  19.9918530  54.3815643  39.0755612  30.4989393  63.2267629
  38.7453168  30.2633801  62.3591429  38.3983293  30.1964274  63.8313392
  39.6840884  30.1788727  63.3554563  39.1615864  31.1925532  63.2783817
  36.5808307  13.6897242  63.2578757  36.1414671  14.1730902  62.5578399
  36.6235546  14.3074039  63.9869028  36.2119038  13.1214426  63.4360666
  37.2239989  13.4958063  63.0591787  49.9054976  17.4986807  57.3987890
  49.9199313  18.4498993  57.5034408  50.0169262  17.3586516  56.4590441
  50.4279996  17.2027007  57.7572921  49.2940836  17.2353606  57.6172850
  41.0339334  21.0222717  53.5075803  41.8780195  20.5723821  53.5471782
  40.4300250  20.4388849  53.9679068  41.0691517  21.6440339  53.8278996
  40.8324381  21.1133111  52.8436070  43.4189673  19.5746233  54.4381328
  43.5690784  18.6785183  54.1376124  44.2919209  19.9653169  54.4741953
  43.0107807  19.9220426  53.9877058  43.1204772  19.5762563  55.0717005
  30.6866618  14.2249377  58.1235733  31.0232570  14.6997305  58.8837131
  30.7380460  13.3031131  58.3753033  30.0244411  14.4090577  57.9899301
  31.0815694  14.3498617  57.5593021  41.7175160  14.4911157  66.8563421
  41.9963762  13.6203220  66.5727923  42.4646072  15.0565395  66.6604735
  41.1505580  14.6972810  66.5020816  41.5783745  14.4951981  67.5422357
  42.4109137  15.3039380  63.1503955  43.1580049  15.7150440  62.7155248
  41.6753694  15.8901825  62.9693761  42.2902475  14.6666624  62.8866447
  42.5229196  15.2529069  63.8398246  45.9367917  24.7459045  65.9519525
  45.8276725  25.6938570  66.0212490  46.1481019  24.4629884  66.8422000
  45.3461624  24.4433925  65.7306281  46.4581390  24.5879124  65.5128392
  36.9855533  10.6637878  53.7444611  36.2494317  10.8474996  54.3285313
  36.5819855  10.2890159  52.9609867  37.3302314  11.2528901  53.5867762
  37.4260715  10.2065498  54.0386175  39.0334147  13.1459375  56.3381287
  38.9260275  13.1937025  55.3884843  39.7828153  12.5645919  56.4654080
  39.1644732  13.7795388  56.6054151  38.4606832  12.8797596  56.6393562
  44.1239119  16.7209678  61.4823306  44.7064584  16.5258251  60.7483538
  44.5309439  17.4692869  61.9200297  43.4836305  16.8871248  61.2525209
  44.0806107  16.1735068  61.9157871  45.7716695  25.6269043  74.1529770
  46.7271842  25.6812013  74.1664120  45.4801076  26.5385228  74.1522698
  45.5505443  25.2958150  73.5780991  45.5343785  25.2925490  74.7207837
  32.5220583   9.6435754  59.4105077  32.5122433   9.5598845  60.3643947
  32.3373062   8.7601261  59.0908954  32.0284238  10.0918320  59.1969614
  33.1479060   9.8611717  59.1877690  42.3953253  23.9518615  58.6114770
  42.1545702  23.7497786  57.7070874  41.7827566  23.4431841  59.1418071
  43.0552366  23.7571270  58.7408775  42.3248885  24.6360856  58.7387562
  48.1220625  24.6287372  71.1753503  47.3628469  24.0767855  70.9886741
  48.1670958  25.2325364  70.4335953  48.0314185  24.9794225  71.7742698
  48.7040315  24.2429426  71.2156554  40.4202099  20.4262293  66.8902832
  41.3676417  20.5119614  66.7842172  40.3076266  19.6289204  67.4085925
  40.1580929  20.9802222  67.2289873  40.1061314  20.3629508  66.2687363
  36.0796907  12.9601845  56.5269262  35.8250792  12.5168269  57.3358564
  37.0288545  13.0581641  56.5948085  35.9099497  12.5731651  55.9683119
  35.7690762  13.5852126  56.4795501  39.9837332  27.1721240  58.1900413
  40.5339480  26.7377478  57.5395031  39.8220751  28.0421011  57.8244671
  39.3815569  26.8251129  58.2763083  40.3157096  27.2190725  58.8045171
  44.4489601  14.8609886  66.9397807  44.8860142  14.3020967  67.5825408
  44.7058810  15.7509699  67.1816113  44.6648891  14.7083037  66.2920709
  43.7544077  14.7850544  66.9779645  46.1983315  26.0943485  53.7098128
  45.9258222  25.4921823  54.4020704  46.8824916  26.6295620  54.1135708
  46.4517883  25.7424384  53.1610980  45.6619731  26.4932071  53.5040447
  42.3127641  28.9006473  71.1640365  42.8820314  28.6463087  71.8902352
  42.7757990  29.6216138  70.7369440  42.2244295  28.3666586  70.7199735
  41.6892258  29.1125282  71.4009173  37.5709864  26.4482998  62.8845232
  37.6414231  26.0861836  62.0013468  37.3342728  27.3664502  62.7480516
  37.0738878  26.1163939  63.2486832  38.1812456  26.3976770  63.2225203
  41.0091072  22.4348108  60.7030989  41.8156656  22.1290329  61.1181705
  40.3780634  21.7309908  60.8572481  40.7902915  23.0316698  60.9958411
  41.1061021  22.5327904  60.0157911  40.6927193  19.9359230  56.0439723
  41.5119794  19.7338401  56.4972277  40.5558873  19.1925029  55.4563666
  40.1650212  19.9918530  56.5000562  40.7516091  20.5311490  55.6805194
  34.4007561  20.4744026  61.3479802  34.9544350  20.4895077  60.5680414
  34.2922142  19.5444130  61.5459701  34.7131026  20.8059002  61.8797245
  33.7818366  20.7736486  61.2185796  30.8027092  17.4509157  61.1400908
  31.2368766  18.1322821  60.6260241  29.9187859  17.4035589  60.7766379
  31.1335309  16.8385433  61.0679659  30.7830793  17.6276872  61.8167920
  44.7872874  26.4307451  61.7566880  44.1308401  25.7791808  61.5106148
  45.5320692  25.9151275  62.0656936  44.9679980  26.8210305  61.2051447
  44.5448003  26.8447089  62.2672191  45.5314919  23.7122198  61.2298934
  45.6966141  23.5611679  62.1604460  44.8432904  23.0855586  61.0043264
  45.3132535  24.3686830  61.1209990  46.1076875  23.5926030  60.8530055
  43.7636453  11.3700575  64.4981410  43.8404329  11.9477288  63.7380013
  43.8444744  10.4874246  64.1375166  44.2757550  11.4978392  64.9584676
  43.1429938  11.4549731  64.8106822  36.3187137   8.0122152  58.7726974
  36.0288838   8.8858666  58.5110679  36.9728515   7.7701240  58.1172094
  36.6027700   8.0269122  59.4119219  35.7835100   7.5615091  58.7670405
  45.1556369  24.7054878  55.8297189  44.2555479  24.3805222  55.7844641
  45.2029796  25.1606847  56.6704689  45.6111663  24.1739485  55.8099200
  45.2872728  25.1451712  55.3015102  48.0389241  17.2888412  66.9221031
  48.9009080  16.9695910  67.1893895  48.2259856  18.0114407  66.3224765
  47.6780802  16.7846545  66.5975411  47.6763481  17.5158272  67.4764748
  44.6221652   9.2786014  61.1641326  43.9599445   9.8534150  60.7794665
  44.2174427   8.9487368  61.9659917  44.7757404   8.7523694  60.7292619
  45.2058663   9.6374517  61.3105037  50.5336546  18.3172186  64.1000399
  50.2340098  17.4084579  64.0844836  51.3910198  18.2804763  64.5243040
  50.5896576  18.5703325  63.4495017  50.0919816  18.7177102  64.4684426
  41.4190259   9.8840337  60.8593695  40.7931782   9.1606177  60.8197716
  41.3861170  10.1791972  61.7694160  42.0616168   9.6635796  60.6939066
  41.2290777  10.3992430  60.4252060  50.3315820  15.5415385  64.2152984
  49.6791762  15.2116739  63.5972870  50.2669188  14.9540692  64.9683671
  50.9735955  15.5150023  63.9359912  50.1855124  16.1996347  64.4019746
  42.2787005   8.0771267  56.8048193  42.8364209   7.8309530  57.5423317
  42.8479679   8.0040502  56.0390226  41.7336819   7.6419340  56.7510792
  42.0466057   8.7335899  56.8783584  37.7874928  16.4237630  56.4265170
  37.6368044  17.3459959  56.2193348  38.3862050  16.4400929  57.1732218
  37.1858938  16.1081871  56.5983440  38.0779000  16.0922654  55.8834590
  40.6372937  15.4300866  55.6359717  40.9178860  14.5886869  55.2774686
  39.6869752  15.3512947  55.7187032  40.9305877  15.5435797  56.2610541
  40.8047253  15.9534609  55.2018081  45.0355480  12.9703907  62.3372227
  45.8657777  12.6233797  62.0105394  45.2168360  13.8918071  62.5217776
  44.5344080  12.9083370  61.8521475  44.8392489  12.6352189  62.9191716
  36.3464265  14.3992597  52.7078425  36.6426072  14.9761145  52.0028570
  36.1610971  14.9883620  53.4382838  35.7684989  14.0522486  52.5169237
  36.8464119  13.9403886  52.8789623  37.3429330  16.6634048  61.2412071
  37.4197206  17.4272373  60.6691577  37.9612752  16.0289869  60.8791685
  37.5155608  16.8291536  61.8988164  36.6905272  16.4094743  61.2284792
  46.4027134  20.4960397  62.4630877  46.6376950  20.7756898  63.3476783
  47.2392940  20.2866084  62.0480160  45.9887533  19.9314323  62.4835938
  46.0770879  21.0104326  62.1180196  32.9602671  27.8739029  66.9518014
  32.9210073  27.0908826  67.5005162  33.6952340  27.7155025  66.3592459
  32.3650190  27.9543278  66.5918840  33.0751598  28.4442257  67.3414172
  45.8617362  20.7585434  68.4657172  45.0286197  20.7487455  68.9352360
  46.4084869  20.1282081  68.9352361  45.7734016  20.5613595  67.8003297
  46.1492566  21.3966355  68.4833948  36.2794538  23.2121156  60.5065231
  36.9838212  23.8591891  60.4718749  36.6362563  22.4454253  60.0582174
  36.1183731  23.0577977  61.1697893  35.7090318  23.4488996  60.1770114
  39.7360499  11.6742024  59.3397970  40.4969976  11.3565852  59.8248723
  39.7805059  11.2190055  58.4990471  39.1431112  11.5141691  59.6763799
  39.7730003  12.3669997  59.2485803  33.5070178  27.2558149  62.9354349
  32.8707778  27.8416512  63.3448497  32.9793197  26.5462794  62.5705678
  33.8603562  27.5877208  62.4298535  33.9579284  27.0092330  63.4106106
  45.2607146  17.0806346  68.0195328  46.1099968  17.4598972  67.7925515
  45.3426983  16.8463001  68.9444285  44.7486049  17.5480789  67.9269018
  45.1313881  16.5131694  67.6306241  38.0068858  25.3623593  60.4223774
  37.7026223  25.9730988  59.7506260  38.9214087  25.1945693  60.1968104
  37.9572337  25.6497661  61.0587735  37.6344949  24.7695828  60.4039926
  51.6381257  15.3390473  60.5751127  50.9597391  14.7777059  60.1982248
  51.2207015  16.1963687  60.6571371  51.8367342  15.0994056  61.2023164
  52.1935367  15.3737484  60.1515557  41.2677602  27.1925364  60.6578440
  41.2689149  28.1347735  60.8261354  40.7019569  27.0855754  59.8941687
  41.9149698  26.9651421  60.5199582  41.0102619  26.8430759  61.2079731
  43.8912398   8.8695367  63.8751800  43.2307510   8.6262207  64.5243040
  44.6949113   8.4494492  64.1813572  43.7134159   8.6315279  63.2409052
  43.9691820   9.5651918  63.8497241  37.1500980  15.4782600  65.0206929
  36.6466486  15.7607678  65.7843682  37.8585068  14.9467207  65.3855600
  36.7523037  15.0969561  64.5893577  37.4070189  16.0302117  64.6756248
  50.5913897  20.1894452  57.7841622  50.4805384  20.9095952  58.4064161
  51.3760087  20.4221468  57.2877732  50.6820337  19.5827883  58.1207450
  50.0354014  20.1416802  57.3606052  39.2493436  20.1788308  64.4012673
  39.7037182  20.1612761  65.2434315  39.4924081  19.3541693  63.9812459
  38.5571006  20.2151649  64.4938983  39.4618085  20.7242505  64.0166012
  48.6578436  21.0361522  61.0962503  48.2918035  21.7995765  60.6493588
  49.2865780  21.4023509  61.7177972  48.1561262  20.6817927  61.4314189
  48.9776957  20.6127987  60.6401664  40.5472270  19.6762772  61.3303026
  41.3965093  19.3023217  61.0955431  40.6066941  19.8338610  62.2721688
  40.4381078  20.2764021  60.9852345  40.0304985  19.2272040  61.1860528
  45.6019286  15.2214718  63.6439560  45.2895821  15.2671956  64.5476385
  45.3282646  16.0506241  63.2529260  46.2987904  15.1573768  63.6262784
  45.3097894  14.6809511  63.3087874  53.0243437  18.3453877  64.9719026
  53.5889922  17.6178893  64.7116873  53.4458094  19.1202430  64.5985503
  52.3800208  18.2645546  64.7116873  52.9908573  18.3947858  65.6698170
  30.6543302  11.6684869  58.5223815  30.8061733  11.5096783  57.5911219
  31.3177056  11.1406219  58.9671517  30.7357366  12.3469956  58.6751166
  30.0111620  11.4631380  58.7069364  51.7576372  19.5215511  61.8966952
  51.1606570  19.2259793  61.2093874  51.3812048  19.1753565  62.7056254
  52.4008054  19.2663959  61.7927505  51.7847727  20.2212886  61.9164942
  50.5094058  22.4225635  69.5673896  50.1295094  22.9937028  68.8991736
  51.3985253  22.2506909  69.2569697  50.5221075  22.7442631  70.1882293
  50.1462525  21.8269292  69.6190083  35.1316816   9.1173433  55.8445682
  34.7084838   9.5451875  56.5884445  35.6235840   8.3935191  56.2327698
  34.6542129   8.8781098  55.3920198  35.5623849   9.5611092  55.5157635
  40.7879821   4.1183430  58.7698690  39.9190700   4.5208758  58.7500700
  41.0714611   4.1175265  57.8562871  41.2256136   4.4959727  59.1651417
  40.7527637   3.4659623  59.0187706  42.9432306  24.6887497  68.9557421
  43.0125126  24.7463127  68.0032693  42.2896701  24.0057503  69.1077701
  43.5586860  24.5107535  69.2385848  42.7301883  25.2986727  69.2258569
  34.8562854  33.3709661  65.3007070  35.5358267  34.0429428  65.2568664
  34.9486614  32.9945612  66.1761052  34.2212001  33.6546986  65.2193897
  34.9590537  32.8831094  64.8092678  52.7737737  14.8740525  63.0436225
  52.3771340  15.0834839  62.1972156  52.1565862  15.2186141  63.6885038
  52.8488292  14.1828882  63.1178687  53.3973120  15.1851377  63.1072621
  38.3504092  27.0520991  70.4229886  39.2031555  27.4632051  70.5651171
  38.4941694  26.4470751  69.6960828  38.1442951  26.7067210  70.9957451
  37.8694764  27.5317908  70.2539901  49.0146460  22.1800639  64.0392287
  48.9782730  21.7024134  64.8679579  49.8223591  22.6903743  64.0915546
  49.0371627  21.7354815  63.4982920  48.4598124  22.6017844  63.9720536
  39.3382556   9.3308572  54.6997624  38.6188772   9.8579057  54.3511587
  40.0593661   9.4749688  54.0867008  39.5126154   9.5443710  55.3425224
  39.1615864   8.6535733  54.7188542  38.5813494  16.1931027  51.9130545
  38.7655242  15.6942233  51.1168522  38.2718897  17.0414426  51.5976848
  38.0882923  15.8754855  52.2948921  39.1615865  16.2678121  52.2970135
  41.2435115  15.5439879  59.9076038  41.8127788  14.9026299  60.3339892
  40.4034668  15.0957313  59.8170941  41.1771162  16.1175768  60.3042907
  41.4987003  15.7223924  59.2804001  41.1413205  26.6389517  55.7392092
  40.3647844  26.6356857  55.1791806  41.6961541  27.3280748  55.3743421
  40.9681154  26.7846964  56.4017683  41.4675234  26.0200473  55.7137534
  40.5241330  16.9822467  64.6247131  40.2729856  16.8267041  65.5347595
  39.6927486  17.0630799  64.1566084  40.8976786  17.5717572  64.5681446
  40.8976786  16.4449920  64.3758115  49.2894647  23.5877041  67.6270885
  48.9667259  24.2678457  67.0359472  48.5366000  23.3717407  68.1779247
  49.5001976  23.0259544  67.2664641  49.8194723  23.8277541  68.0159973
  34.8401196  10.2996304  58.2699444  35.2182841  11.0107989  58.7875466
  33.9434947  10.2183890  58.5930922  34.8447385  10.4604802  57.5882935
  35.1946127   9.7048126  58.3710607  38.2984477  24.7103869  68.7443171
  38.8122894  24.2098745  68.1107495  37.3908530  24.5891371  68.4650099
  38.3931331  24.4609472  69.3913198  38.4745395  25.3868543  68.7266395
  36.2367299  24.3458211  67.3506096  36.2823405  24.6356774  66.4398561
  36.1172184  23.3966439  67.2947482  36.8296686  24.4997307  67.6893138
  35.6957527  24.6438424  67.6787072  45.0580647  24.6838507  58.8115882
  45.2595599  24.2792766  59.6551666  44.2018543  24.3290829  58.5747075
  45.0291972  25.3803222  58.8723994  45.5384201  24.5107534  58.3335841
  31.4216287  19.6819926  59.2542370  32.3436571  19.9302076  59.1891832
  31.2478463  19.1900534  58.4516708  31.3125095  19.2815010  59.8178011
  31.0140194  20.2494577  59.2895923  33.3107187  22.5997432  66.9199816
  32.8725098  21.7950858  66.6392602  33.3072546  23.1570021  66.1428712
  32.9591124  22.9022552  67.4439477  33.9660113  22.4646130  67.1257497
  38.0080405  17.5611428  63.6022367  37.6980034  16.9071290  64.2287333
  37.6650945  17.2659793  62.7586583  37.7592026  18.1951524  63.7627499
  38.7072117  17.5811469  63.5916301  35.8608749  22.7450796  63.1256466
  35.8418223  21.8069250  63.3123228  35.8348941  22.8001931  62.1703454
  35.3037319  23.0643297  63.4070751  36.4463080  23.0353441  63.3738411
  45.6273321  15.1606428  57.9482109  45.3992787  14.3298575  57.5317250
  44.9899374  15.7852627  57.6017286  45.5719064  15.1116530  58.6440040
  46.2785832  15.3517030  57.7785053  27.5031524  20.7809970  64.0767052
  26.5851654  20.9451129  64.2902514  27.5193182  20.7132278  63.1221110
  27.9061429  21.3104951  64.2952012  27.7225455  20.1849545  64.3708616
  42.2209653  27.0120908  74.1395419  42.0829786  26.1617096  74.5560278
  41.9201658  27.6485499  74.7893730  42.8987746  27.1096621  73.9931708
  41.8456877  27.0643465  73.5512290  42.5390855  16.2420925  57.6109210
  42.2071091  15.7701575  58.3745963  41.9305583  16.0159229  56.9066426
  42.5373534  16.9328486  57.7268865  43.1886045  16.0338859  57.4539433
  45.2041343  13.6019508  55.7448662  44.9362438  14.3535359  55.2152432
  46.0661183  13.3635338  55.4026265  45.2462809  13.7791306  56.4208603
  44.7526464  13.0724528  55.6692058  37.7973076  32.0457922  68.3836926
  38.4704980  32.6806182  68.1397408  36.9792023  32.4332198  68.0746869
  37.9133550  31.4297455  68.0718585  37.7828739  31.9567940  69.0780715
  36.8643097  21.0079831  58.8610857  37.1997502  21.2055752  57.9871017
  37.1905126  20.1282080  59.0498832  37.1073741  21.4680789  59.3298975
  36.1639838  21.0181893  58.8660354  37.1425925  28.7536779  61.3465659
  37.6547022  28.8802349  60.5489495  36.3169816  29.2064252  61.1761532
  37.0311639  28.0731280  61.4646528  37.4699501  29.0353692  61.8981092
  37.5103647   7.5002719  56.3996470  37.4029775   6.6527484  55.9668977
  38.1720081   7.9534275  55.8778022  36.9076110   7.8566726  56.3975257
  37.7291804   7.4153562  57.0586706  35.3389502  19.1680081  66.5805704
  34.5156487  19.5983018  66.3500536  35.9746128  19.5182851  65.9569022
  35.5242796  19.3247754  67.2367655  35.2829472  18.4739860  66.5126881
  45.2445487  24.6315950  70.4166247  45.0771171  24.1694579  71.2382828
  44.4073908  24.6087331  69.9541769  45.4408478  25.2925489  70.5403684
  45.7416473  24.3058128  70.0461008  42.7700255  18.2490412  68.0011480
  42.8762580  19.1402472  67.6681007  43.6106475  17.8260959  67.8257855
  42.6360802  18.2567979  68.6877487  42.2527197  17.9191766  67.6659794
  35.1062781  31.0827344  63.4431375  34.9209486  31.8824928  63.9345767
  35.6103048  30.5401724  64.0505422  34.5121846  30.7618512  63.2592897
  35.4815557  31.2264378  62.8703810  41.8335634  27.2823511  69.2760614
  41.7204027  27.5975188  70.1726728  42.2157692  26.4095163  69.3750564
  41.2169533  27.2468335  68.9458426  42.2654214  27.7020303  68.9182654
  36.4849905  20.2817094  64.3291424  37.4410825  20.2351691  64.3333850
  36.2159453  19.6121822  63.6998174  36.2269149  20.1408637  64.9648314
  36.2684842  20.9149025  64.1247885  50.7010862  18.1290161  59.9910424
  51.2010716  18.0939068  59.1750412  49.7894502  18.2016843  59.7096139
  50.7992358  17.5464458  60.3665162  50.8887251  18.6858668  60.3714659
  29.8495038  21.2811012  65.5708218  29.1052994  20.7246588  65.3410121
  29.8668244  21.9534861  64.8898780  29.7565504  21.5709575  66.2015611
  30.4441746  20.9120448  65.5694076  46.3068733  19.9257169  65.2554524
  46.0730464  20.1449462  66.1570135  47.2421807  19.7260835  65.2929290
  45.9442973  19.3688662  65.0348351  46.1862071  20.4678706  64.8297741
  44.7035716  18.5756398  63.4360666  45.0430535  18.6638214  64.3270212
  45.1360069  19.2753773  62.9453345  44.8669617  17.9493869  63.1701945
  44.0090192  18.6601472  63.4268742  43.9056735  21.6040256  61.5749615
  44.0921577  20.8193724  61.0587736  44.2376499  21.3986767  62.4496526
  44.2364952  22.1600598  61.3090894  43.2174720  21.7281331  61.5947605
  32.2345379  21.9841047  61.2857548  32.9423693  21.3390724  61.2914116
  31.4984163  21.5272749  60.8777541  32.0734571  22.1800639  61.9377072
  32.4158258  22.5466709  60.9109882  42.6891966  18.8855002  57.6964809
  42.7561692  17.9342817  57.6102138  43.5003737  19.2182225  57.3125219
  42.1320536  19.1263667  57.3471701  42.6401218  19.0696202  58.3689394
  40.4837185  10.3788306  56.9405837  39.9219567  10.0730526  56.2271130
  41.2100252   9.7550272  56.9575543  40.7169680  11.0259041  56.8111832
  40.1373084  10.3727068  57.5479885  43.8652589  20.6589308  70.6916893
  44.1608623  21.3709159  71.2587889  43.0477310  20.9798140  70.3098516
  44.3369541  20.5286996  70.1917648  43.7526756  20.0771770  71.0629203
  36.6703199  24.7214095  64.8191674  36.6131623  23.9094037  64.3150002
  37.2782698  25.2688705  64.3234855  36.0421628  25.0284123  64.8658364
  36.9162711  24.5964856  65.4626345  42.3231565  24.3115282  55.9661905
  42.0564207  25.2288621  56.0291230  41.8306767  23.9702326  55.2194858
  43.0113580  24.2621302  55.8523463  42.1568796  23.9649254  56.5509678
  47.8074067  23.3068292  59.6466814  48.1445792  24.1302660  59.2938351
  47.0528099  23.5648421  60.1770115  47.6111076  22.8785767  59.1297863
  48.2900715  22.9900285  60.0412470  46.7554745  22.6091328  55.0285670
  47.4517589  22.7695744  55.6656702  46.0303226  23.1598598  55.3234305
  46.9604339  22.7936611  54.3850998  46.5689904  21.9338902  55.0299812
  38.3937105  18.7238339  59.9139677  38.9300689  18.3653919  59.2068609
  39.0253317  19.1075873  60.5220795  37.9578111  19.2133236  59.6686016
  38.0253611  18.2176060  60.2265089  37.7984624  21.4068416  56.3798480
  38.7112532  21.2512990  56.1358961  37.5600168  22.2098660  55.9166930
  37.3931626  20.8740776  56.1754941  37.7384180  21.4933903  57.0713984
  42.2019129  19.1039131  63.9932667  41.8531933  18.2555731  64.2676242
  43.0581233  18.9001972  63.6163788  41.7856433  19.3994848  63.5152625
  42.2700402  19.5333903  64.5419816  34.8926585  15.7554606  62.3075241
  35.5866335  16.2396430  61.8606326  34.4226954  16.4209053  62.8109841
  34.4654193  15.4500909  61.8436621  35.1622811  15.2696451  62.7317882
  35.8539466  27.8461420  68.9444283  36.6125849  27.6146652  69.4797081
  36.2153679  28.3744153  68.2330789  35.5444869  27.2701037  68.6919912
  35.3914890  28.2147902  69.3170736  50.5988952  22.7867209  58.9155330
  50.6364230  23.5979102  58.4085374  49.6901459  22.7299743  59.2089823
  50.7634401  22.2368104  58.5146035  51.0347947  22.8165230  59.4621265
  43.8346594  22.6989475  65.2886864  44.5990712  23.0230967  64.8120964
  43.3883677  23.4897245  65.5920352  43.4189672  22.3278498  64.8651294
  44.0309585  22.3017219  65.8296230  36.7124666  12.2812676  59.1495853
  37.5380774  11.9289493  59.4840468  36.5969965  13.1075621  59.6176900
  36.7523037  12.3914946  58.4594491  36.1836137  11.8432172  59.2860569
  41.8630082  21.9069459  69.6133514  41.1315054  22.4523656  69.9018510
  41.4548216  21.0896328  69.3290945  42.2036449  22.2110908  69.0823142
  42.3087226  21.7914116  70.1401460  33.7587426  16.2865916  58.5478374
  34.2281284  16.0857334  57.7374930  34.0976472  15.6550315  59.1835264
  33.8921105  16.9418301  58.7550196  33.0699637  16.2041254  58.4615703
  34.0179728  13.7370810  60.7363329  34.1657745  14.4482495  61.3600010
  33.0930577  13.8154647  60.5001592  34.4250048  13.8130152  60.1720617
  34.1449899  13.1169519  61.0340248  40.0068272  17.4643879  58.1822632
  40.6742441  18.0396097  57.8096179  40.4889147  16.8932485  58.7797684
  39.5253171  17.8367103  58.5287455  39.6944807  17.0900242  57.6795103
  40.1858057  25.9869793  65.1812061  40.1886925  26.5593433  64.4132881
  39.6835110  25.2202890  64.9054344  40.8387889  25.8057170  65.3565686
  39.8769233  26.3033717  65.7235570  44.8201964   7.3933108  59.0753392
  44.7589973   7.8407510  59.9196247  45.0522912   6.4918986  59.2973707
  44.2070504   7.4153562  58.7387563  45.3155629   7.6848001  58.6765310
  43.1816764  17.3529361  52.7707750  43.3462212  17.5427715  51.8465865
  42.2302031  17.2700617  52.8322933  43.4946002  16.7568936  52.9602797
  43.4114618  17.8763104  53.1752401  42.4709581  13.4892743  61.2899976
  43.4270502  13.5382641  61.3013113  42.2082637  13.7350398  62.1767095
  42.2059544  13.9363062  60.8211858  42.2584932  12.8397513  61.1393838
  32.1768028  20.1069791  65.9837722  31.3956479  20.5405388  65.6387041
  31.8939011  19.2096494  66.1619631  32.6929539  20.1143276  65.5114249
  32.3933091  20.4192891  66.5713780  38.3729260  12.9822299  53.6277884
  37.6252574  13.4631464  53.2742350  38.1084996  12.0632630  53.5874834
  38.9450801  13.0920487  53.2381726  38.5010977  13.1745148  54.2889333
  49.6866818  11.9167019  62.0635725  48.9817371  11.4537483  61.6110241
  49.3431584  12.7989265  62.2042867  49.8327514  11.6076579  62.6752198
  50.2640321  11.9358896  61.6682998  36.9151164  21.5623843  68.6714851
  37.3660270  22.0996391  69.3234376  37.3885436  20.7303743  68.6785562
  36.2448127  21.4680789  68.8489689  36.9491801  21.8616303  68.0386246
  49.8050386  22.7418135  55.4492955  50.0746612  23.0104409  54.5710689
  50.3073334  21.9445046  55.6211225  49.9609232  23.2378352  55.9181073
  49.1185692  22.6099493  55.4683874  40.3006984  28.1237508  67.0196837
  40.7712389  27.8057254  67.7897230  40.3261018  27.3905369  66.4045008
  39.6396323  28.2874584  67.1830253  40.6199731  28.6842757  66.7488618
  40.2117865   7.4872079  61.8231561  40.4386852   6.5698740  61.6697139
  39.2839846   7.5455875  61.5975890  40.3145549   7.6582640  62.4942004
  40.5934150   7.9081119  61.4137413  42.1181972  13.1067456  55.7116322
  43.0269465  13.3839462  55.5963738  41.9848293  12.4368102  55.0420020
  42.0194703  12.8409760  56.3515638  41.6817204  13.6456334  55.6126372
  44.8617656  11.2990222  57.4596002  44.8940972  12.2559562  57.4624286
  43.9530163  11.0904073  57.6766819  45.0291972  11.0471330  56.8281538
  45.2976651  11.0348856  57.9397257  38.8833035  14.0248961  61.9051804
  39.4248581  13.3590431  62.3287374  38.0115046  13.8979309  62.2792399
  39.1223266  14.6666624  62.0494302  38.8717565  13.9314072  61.2115087
  46.8414996  24.0167730  63.6057722  47.5626101  23.3941943  63.6955748
  46.6105595  24.2462085  64.5066263  47.0476137  24.5838299  63.2515117
  46.2987904  23.7207930  63.2783818  45.9125431  17.9069290  59.3560605
  45.3236458  17.8873331  58.6022847  46.1180798  18.8344692  59.4762687
  45.5950004  17.6489161  59.9245744  46.4933575  17.5390973  59.2266600
  46.8368809  15.2802596  60.4690466  46.8588202  16.2249461  60.3191400
  46.6555929  14.9050794  59.6070834  47.4529136  15.0540900  60.7122914
  46.3305447  15.1128778  60.9230092  37.7719042  29.2921574  67.3025264
  37.9630072  30.1980604  67.5478924  38.6315788  28.8777854  67.2282802
  37.3879663  28.9782145  67.7967940  37.4312676  29.2684790  66.6915861
  45.3201817  18.1494285  56.5743024  44.9922468  17.3831465  56.1054906
  45.7139346  18.6964812  55.8940657  44.7971024  18.4886828  56.8917934
  45.7993825  17.9624508  57.0494782  41.1574863  12.3078037  53.1540269
  40.2123639  12.4617133  53.1490772  41.5223717  13.0406094  52.6583451
  41.4040149  12.3049460  53.8095149  41.3104842  11.6986973  52.8443142
  39.6292400  22.9451213  67.0331187  39.3232444  23.2508992  66.1782266
  39.7400913  22.0008430  66.9235172  40.2383446  23.2480415  67.1999959
  39.1558128  23.0827009  67.5288006  32.8505707  12.9826381  54.4628815
  33.7731764  12.8728193  54.6941054  32.5503485  12.1000053  54.2450926
  32.4885720  13.2410593  55.0038182  32.7830207  13.4100741  53.9120453
  32.2616733  29.0623136  64.4069240  32.5468843  28.9022803  65.3063639
  32.5347600  29.9616846  64.2251976  32.5717104  28.6152817  63.9663965
  31.5671209  28.9986269  64.3531839  48.2098198   8.6180557  63.1864580
  48.8148829   9.2569643  63.5633459  47.4540683   8.6282619  63.7740638
  48.0227583   8.8054417  62.5394553  48.5008043   7.9811884  63.1694875
  49.8927959  13.7280995  59.4607124  49.4413079  14.0387765  58.6765310
  50.2865487  12.8960895  59.1976687  50.3858530  14.1841129  59.6594094
  49.4395759  13.6321612  59.9860927  47.7612187  24.0682122  52.6116760
  47.3570735  24.8781768  52.9228030  47.4471402  23.3962355  53.2155452
  47.5579914  23.9265500  51.9561880  48.4586578  24.1151608  52.6350105
  39.6298174  29.6024262  71.0954472  40.5443402  29.3966690  71.2920229
  39.6661904  30.0862004  70.2702535  39.2551170  29.0161816  71.0219080
  39.3509572  29.9967940  71.6017356  44.0946518  32.7200713  60.6019825
  43.8567835  33.6169928  60.8360349  43.6830011  32.1795506  61.2765624
  43.8481233  32.5551390  59.9684149  44.7903589  32.6384216  60.6104678
  48.5754673  37.3385842  56.1776154  49.3167851  37.9252370  56.3282292
  48.4063037  37.4018627  55.2378705  48.7388574  36.6817127  56.3550992
  48.0160149  37.5467908  56.5438967  57.6981790  39.3655369  52.2439805
  57.8661879  38.4273823  52.1478140  57.5220871  39.4827042  53.1780685
  58.2570540  39.7382676  52.0495261  57.1439227  39.5578219  51.8628499
  51.6538989  31.8378468  66.0021571  52.4656533  32.3355015  66.0976165
  51.9368005  30.9739934  65.7009296  51.3207678  31.7880405  66.6159258
  51.2324332  32.1383175  65.5312240  37.7310971  38.6343643  65.7277995
  37.2755678  39.3091988  66.2305524  37.0815781  38.3257286  65.0956460
  38.2876628  38.9033999  65.3989949  37.9372112  38.1113983  66.1456996
  43.8157916  40.7935895  63.6778970  44.4872500  41.3439082  64.0809479
  44.2540005  40.3906485  62.9290709  43.5935118  40.3053246  64.1276169
  43.2725050  41.1814254  63.4671792  54.7438775  42.7123565  61.8959880
  54.1243807  42.0628334  61.5629407  54.4436554  43.5419170  61.5240498
  54.7277117  42.7348101  62.5953166  55.3939739  42.5662036  61.6824417
  55.6745662  37.2030458  60.4626826  55.5625602  37.4034957  59.5328372
  55.5833448  36.2522355  60.5157156  56.3079194  37.4043122  60.6840070
  55.1820864  37.5206630  60.8445202  42.4746069  44.5061995  65.6818376
  42.2661835  45.4276159  65.8366939  43.1327862  44.5233459  64.9874587
  42.7332599  44.2094030  66.2609580  41.9053396  44.1555142  65.4746553
  46.3844230  36.0758723  63.3059589  46.6078575  36.4334978  64.1658007
  45.4300630  36.1334353  63.2628254  46.6788716  36.4555432  62.7968420
  46.5957332  35.4108358  63.2529259  52.9656387  35.3524563  67.3308107
  52.8114861  34.5894403  67.8873038  53.8818935  35.5827084  67.4892027
  52.8646024  35.1911982  66.6569380  52.5430183  35.8803214  67.5111230
  61.1853745  32.8948016  57.6236489  61.5554561  33.7758014  57.6759748
  60.2442936  33.0225833  57.7459784  61.3170104  32.6082112  56.9985666
  61.4469142  32.4857368  58.1271090  53.3207092  35.1258784  53.5019234
  53.3680519  34.5020751  54.2260008  52.7295025  34.7159971  52.8711842
  53.0637883  35.7398839  53.7197123  53.9540625  35.2254910  53.2190807
  66.4854500  37.7166221  60.4400553  66.3168637  38.4702485  59.8743698
  65.6488694  37.5500568  60.8728046  66.6829038  37.1618127  60.0603389
  66.9825486  37.8660410  60.9095742  41.1484334  30.0280821  65.3735391
  40.7183074  29.5067490  66.0516545  40.5427929  30.0056284  64.6331983
  41.2477376  30.6853619  65.5927422  41.7644661  29.7455743  65.1981766
  46.5824541  29.1850494  61.5403133  46.9196267  30.0305316  61.2426213
  45.7222022  29.3854993  61.9073017  46.5258738  28.7388340  61.0036192
  47.0021878  28.9102983  62.0289241  46.3699893  38.5000506  58.0535697
  46.8272507  37.8435873  57.5274823  47.0535720  39.1226292  58.3045926
  45.8728907  38.8172595  57.6766818  46.0830462  38.2069283  58.6206693
  59.8978834  28.7090319  61.6987053  59.8661291  28.0493026  62.3916700
  59.5023985  28.2783299  60.9399798  59.5312660  29.2769052  61.8804318
  60.5595268  28.8927436  61.5615266  47.3890126  28.6257491  51.6775879
  47.5333501  29.1213626  50.8714862  46.5045119  28.8666156  51.9519453
  47.4311591  27.9382590  51.5559656  47.8572436  28.8053784  52.1654916
  51.6406199  32.1301525  58.7401705  51.6487028  31.9064324  57.8096179
  51.9229442  31.3291694  59.1814051  52.0846022  32.6551598  58.8716923
  50.9962970  32.3114148  58.9452314  48.7371253  26.5016334  67.8144718
  49.5586947  26.1656450  67.4573829  48.4917514  27.2140267  67.2240376
  48.2463776  26.0023457  67.8180073  48.8306560  26.7416834  68.4664242
  42.8862578  29.0062366  55.6571848  43.3002179  29.0221583  54.7938075
  42.3862724  29.8215084  55.6974899  42.4624827  28.4534684  55.7179960
  43.3694999  28.9878654  56.1627662  46.2383534  41.8411546  64.4444008
  46.5709071  42.6519357  64.8290668  47.0085386  41.4239249  64.0583205
  45.9560291  41.4308651  64.9372542  45.7585753  41.9783261  63.9536686
  47.8439645  33.5300359  56.4060109  48.0645123  32.5988215  56.3883333
  48.6903600  33.9750265  56.4540942  47.5010185  33.7149724  55.8240620
  47.4525210  33.6819043  56.9660395  55.0273565  23.1817583  61.5608195
  54.2034777  23.4912105  61.1818103  54.8068087  22.3383173  61.9567993
  55.5134855  23.1025581  61.0644306  55.2594513  23.6300149  62.0458948
  43.7476643  30.7351682  68.0732728  44.1339116  30.7915064  67.1978746
  43.8816095  29.8247745  68.3363165  44.0721351  31.1707691  68.5152145
  43.0652362  30.8894860  68.0520596  43.5022904  34.7506984  69.5596112
  44.1125496  35.4594174  69.3573787  42.6662872  35.0454536  69.1989868
  43.7066724  34.1542476  69.2562624  43.4537929  34.6563930  70.2518688
  57.4002662  33.9840080  54.6778420  58.1635233  34.2587591  54.1694323
  56.6543297  34.3620459  54.2125658  57.3535008  33.2859034  54.6948126
  57.4360619  34.2318147  55.3319158  52.0961492  41.3279865  64.4069242
  51.2907456  41.0671159  63.9607398  52.7716490  40.7621544  64.0335718
  52.2410641  42.0020045  64.2817662  52.0413009  41.2259245  65.0970604
  61.0814514  32.1183133  62.6681487  60.9798378  32.4988007  61.7955790
  60.2050337  32.1636289  63.0521077  61.2968031  31.4540934  62.6250152
  61.5369808  32.4881863  63.0485722  58.8932940  37.8199089  54.7570380
  59.1854332  38.6837623  55.0469518  59.6120951  37.4929020  54.2161013
  58.7847521  37.3981884  55.3050458  58.3049741  37.8709399  54.3815643
  48.1482281  26.5898150  62.9311924  47.5541346  25.8537433  63.0789777
  47.6742235  27.1625873  62.3280303  48.2850601  26.9217209  63.5315260
  48.7475176  26.3693609  62.6441070  49.2232543  31.5688111  63.2578757
  48.7838907  32.0521771  62.5578399  49.2659782  32.1864908  63.9869028
  48.8543274  31.0005295  63.4360666  49.8664225  31.3748932  63.0591787
  62.5479212  35.3777677  57.3987890  62.5623549  36.3289862  57.5034408
  62.6593498  35.2377385  56.4590441  63.0704232  35.0817876  57.7572921
  61.9365072  35.1144475  57.6172850  53.6763570  38.9013586  53.5075803
  54.5204431  38.4514690  53.5471782  53.0724486  38.3179718  53.9679068
  53.7115753  39.5231208  53.8278996  53.4748617  38.9923980  52.8436070
  47.4963996  28.9980717  66.9525086  47.3682278  29.7537393  67.5259722
  47.9386499  29.3552889  66.1824693  47.8941939  28.5147057  67.2650498
  46.8809442  28.7155639  66.7757319  56.0613909  37.4537102  54.4381328
  56.2115020  36.5576052  54.1376124  56.9343445  37.8444038  54.4741953
  55.6532043  37.8011295  53.9877058  55.7629008  37.4553432  55.0717005
  43.3290854  32.1040246  58.1235733  43.6656806  32.5788174  58.8837131
  43.3804696  31.1822000  58.3753033  42.6668646  32.2881446  57.9899301
  43.7239930  32.2289486  57.5593021  54.3599396  32.3702026  66.8563421
  54.6387997  31.4994090  66.5727923  55.1070308  32.9356264  66.6604735
  53.7929816  32.5763679  66.5020816  54.2207981  32.3742851  67.5422357
  55.0533373  33.1830249  63.1503955  55.8004285  33.5941309  62.7155248
  54.3177930  33.7692694  62.9693761  54.9326711  32.5457493  62.8866447
  55.1653432  33.1319939  63.8398246  49.6279769  28.5428748  53.7444611
  48.8918553  28.7265865  54.3285313  49.2244091  28.1681028  52.9609867
  49.9726550  29.1319770  53.5867762  50.0684951  28.0856367  54.0386175
  51.6758383  31.0250244  56.3381287  51.5684511  31.0727894  55.3884843
  52.4252389  30.4436788  56.4654080  51.8068968  31.6586257  56.6054151
  51.1031068  30.7588465  56.6393562  56.7663355  34.6000547  61.4823306
  57.3488820  34.4049120  60.7483538  57.1733675  35.3483738  61.9200297
  56.1260541  34.7662117  61.2525209  56.7230343  34.0525937  61.9157871
  40.9925488  31.8443788  69.1204979  41.8770494  31.6537268  68.8072496
  40.5722378  32.2995756  68.3900566  40.6501801  31.2524188  69.2718188
  41.0133334  32.2534436  69.6875975  45.1644819  27.5226623  59.4105077
  45.1546669  27.4389714  60.3643947  44.9797298  26.6392130  59.0908954
  44.6708474  27.9709189  59.1969614  45.7903296  27.7402586  59.1877690
  55.0377489  41.8309484  58.6114770  54.7969938  41.6288655  57.7070874
  54.4251802  41.3222710  59.1418071  55.6976602  41.6362140  58.7408775
  54.9673121  42.5151725  58.7387562  37.3425404  35.9489071  64.4040956
  36.5740872  36.5180052  64.3461129  37.5030438  35.6700735  63.5025345
  37.8927552  36.3008171  64.6558256  37.2109045  35.3977719  64.8142176
  48.7221143  30.8392714  56.5269262  48.4675028  30.3959138  57.3358564
  49.6712781  30.9372510  56.5948085  48.5523733  30.4522520  55.9683119
  48.4114998  31.4642995  56.4795501  52.6261568  45.0512109  58.1900413
  53.1763716  44.6168347  57.5395031  52.4644987  45.9211880  57.8244671
  52.0239805  44.7041999  58.2763083  52.9581332  45.0981595  58.8045171
  57.0913837  32.7400755  66.9397807  57.5284378  32.1811836  67.5825408
  57.3483046  33.6300568  67.1816113  57.3073127  32.5873906  66.2920709
  56.3968313  32.6641413  66.9779645  58.8407551  43.9734354  53.7098128
  58.5682458  43.3712692  54.4020704  59.5249152  44.5086489  54.1135708
  59.0942119  43.6215254  53.1610980  58.3043967  44.3722940  53.5040447
  50.2134100  44.3273867  62.8845232  50.2838467  43.9652705  62.0013468
  49.9766964  45.2455371  62.7480516  49.7163114  43.9954809  63.2486832
  50.8236692  44.2767639  63.2225203  54.6359130  20.6992004  64.5540025
  55.4072530  20.5236537  65.0928179  54.3813015  21.5920394  64.7838122
  54.7946843  20.6542931  63.8737658  54.1220713  20.2480861  64.7032021
  50.1978215  25.0437787  61.3267671  49.9126105  25.2748472  60.4428836
  49.6164298  25.5406169  61.9030591  50.1291168  24.3562886  61.4370758
  50.8652384  25.2307564  61.4271763  46.6026613  32.1493402  67.3308107
  46.3457405  32.1668949  66.4080363  47.2464069  32.8527520  67.4135422
  46.0507145  32.2677322  67.7437611  46.8884497  31.5308441  67.4955666
  40.1351836  36.5363764  65.6676955  40.3141622  37.3332770  65.1698923
  39.1802463  36.5000423  65.7277995  40.3834443  35.9738102  65.3325269
  40.4221267  36.5723022  66.3055058  53.6515308  40.3138978  60.7030989
  54.4580892  40.0081198  61.1181705  53.0204870  39.6100777  60.8572481
  53.4327151  40.9107568  60.9958411  53.7485257  40.4118773  60.0157911
  53.3351429  37.8150099  56.0439723  54.1544030  37.6129270  56.4972277
  53.1983109  37.0715898  55.4563666  52.8074448  37.8709400  56.5000562
  53.3940327  38.4102359  55.6805194  47.0431797  38.3534895  61.3479802
  47.5968586  38.3685947  60.5680414  46.9346378  37.4234999  61.5459701
  47.3555261  38.6849871  61.8797245  46.4242602  38.6527355  61.2185796
  43.4451328  35.3300026  61.1400908  43.8793002  36.0113690  60.6260241
  42.5612095  35.2826458  60.7766379  43.7759545  34.7176302  61.0679659
  43.4255029  35.5067741  61.8167920  58.1739155  41.5913067  61.2298934
  58.3390377  41.4402548  62.1604460  57.4857140  40.9646455  61.0043264
  57.9556771  42.2477699  61.1209990  58.7501111  41.4716899  60.8530055
  56.4060689  29.2491444  64.4981410  56.4828565  29.8268157  63.7380013
  56.4868980  28.3665116  64.1375166  56.9181786  29.3769261  64.9584676
  55.7854174  29.3340600  64.8106822  48.9611373  25.8913021  58.7726974
  48.6713074  26.7649535  58.5110679  49.6152751  25.6492109  58.1172094
  49.2451936  25.9059991  59.4119219  48.4259336  25.4405960  58.7670405
  57.7980605  42.5845747  55.8297189  56.8979715  42.2596091  55.7844641
  57.8454032  43.0397716  56.6704689  58.2535899  42.0530354  55.8099200
  57.9296964  43.0242581  55.3015102  57.2645888  27.1576884  61.1641326
  56.6023681  27.7325019  60.7794665  56.8598663  26.8278237  61.9659917
  57.4181640  26.6314563  60.7292619  57.8482899  27.5165386  61.3105037
  54.0614495  27.7631206  60.8593695  53.4356018  27.0397046  60.8197716
  54.0285406  28.0582841  61.7694160  54.7040404  27.5426665  60.6939066
  53.8715013  28.2783299  60.4252060  62.9740056  33.4206254  64.2152984
  62.3215998  33.0907608  63.5972870  62.9093424  32.8331561  64.9683671
  63.6160191  33.3940893  63.9359912  62.8279360  34.0787216  64.4019746
  54.9211241  25.9562136  56.8048193  55.4788445  25.7100399  57.5423317
  55.4903915  25.8831372  56.0390226  54.3761055  25.5210209  56.7510792
  54.6890293  26.6126769  56.8783584  50.4299164  34.3028499  56.4265170
  50.2792280  35.2250828  56.2193348  51.0286286  34.3191798  57.1732218
  49.8283174  33.9872740  56.5983440  50.7203236  33.9713523  55.8834590
  51.3888951  26.7073905  68.2995471  51.5095613  27.4548932  68.8857386
  51.5886583  27.0511356  67.4283915  51.8271039  26.1880987  68.4678385
  50.7295611  26.4742808  68.3285384  53.2797173  33.3091736  55.6359717
  53.5603096  32.4677738  55.2774686  52.3293988  33.2303816  55.7187032
  53.5730112  33.4226666  56.2610541  53.4471489  33.8325479  55.2018081
  44.1783676  28.2603670  63.7443651  44.5790487  27.9219292  64.5441029
  44.2643928  27.5467490  63.1122117  43.5040225  28.4150931  63.8511382
  44.5166949  28.8306899  63.5202123  57.6779716  30.8494777  62.3372227
  58.5082013  30.5024666  62.0105394  57.8592596  31.7708940  62.5217776
  57.1768316  30.7874239  61.8521475  57.4816725  30.5143058  62.9191716
  44.2124312  27.8945766  72.7925035  43.6691446  27.4679571  73.4550625
  44.7418614  28.5220542  73.2839427  44.6200405  27.4263158  72.4693557
  43.8140595  28.2228082  72.3201561  48.9888501  32.2783466  52.7078425
  49.2850308  32.8552014  52.0028570  48.8035207  32.8674489  53.4382838
  48.4109225  31.9313356  52.5169237  49.4888355  31.8194755  52.8789623
  49.9853566  34.5424917  61.2412071  50.0621442  35.3063242  60.6691577
  50.6036988  33.9080738  60.8791685  50.1579844  34.7082405  61.8988164
  49.3329508  34.2885612  61.2284792  59.0451370  38.3751266  62.4630877
  59.2801186  38.6547767  63.3476783  59.8817176  38.1656953  62.0480160
  58.6311769  37.8105193  62.4835938  58.7195115  38.8895195  62.1180196
  40.5300912  32.2938602  71.7686128  40.5554946  33.2434457  71.8859925
  40.4302096  32.1709774  70.8246252  41.1241846  31.9999214  71.9948870
  39.9879593  32.0158431  72.1129738  48.9218774  41.0912025  60.5065231
  49.6262448  41.7382760  60.4718749  49.2786799  40.3245122  60.0582174
  48.7607967  40.9368847  61.1697893  48.3514554  41.3279865  60.1770114
  52.3784735  29.5532893  59.3397970  53.1394212  29.2356721  59.8248723
  52.4229295  29.0980925  58.4990471  51.7855348  29.3932560  59.6763799
  52.4154239  30.2460867  59.2485803  44.3821722  28.1885153  68.3858140
  43.6801143  27.6181925  68.6976481  45.1413878  27.9468323  68.9161441
  44.5091893  28.0766553  67.7069915  44.2164727  28.8617168  68.4841019
  46.1494414  45.1349018  62.9354349  45.5132014  45.7207381  63.3448497
  45.6217433  44.4253663  62.5705678  46.5027798  45.4668077  62.4298535
  46.6003520  44.8883199  63.4106106  50.6493094  43.2414462  60.4223774
  50.3450459  43.8521857  59.7506260  51.5638323  43.0736562  60.1968104
  50.5996573  43.5288530  61.0587735  50.2769185  42.6486697  60.4039926
  64.2805493  33.2181342  60.5751127  63.6021627  32.6567928  60.1982248
  63.8631251  34.0754556  60.6571371  64.4791578  32.9784925  61.2023164
  64.8359603  33.2528353  60.1515557  53.9101838  45.0716233  60.6578440
  53.9113385  46.0138604  60.8261354  53.3443805  44.9646623  59.8941687
  54.5573934  44.8442290  60.5199582  53.6526855  44.7221628  61.2079731
  56.5336634  26.7486236  63.8751800  55.8731746  26.5053076  64.5243040
  57.3373349  26.3285361  64.1813572  56.3558395  26.5106148  63.2409052
  56.6116056  27.4442787  63.8497241  49.7925216  33.3573469  65.0206929
  49.2890722  33.6398547  65.7843682  50.5009304  32.8258076  65.3855600
  49.3947273  32.9760430  64.5893577  50.0494425  33.9092986  64.6756248
  63.2338133  38.0685321  57.7841622  63.1229620  38.7886821  58.4064161
  64.0184323  38.3012337  57.2877732  63.3244573  37.4618752  58.1207450
  62.6778250  38.0207671  57.3606052  51.8917672  38.0579177  64.4012673
  52.3461418  38.0403631  65.2434315  52.1348317  37.2332562  63.9812459
  51.1995242  38.0942518  64.4938983  52.1042321  38.6033374  64.0166012
  61.3002672  38.9152391  61.0962503  60.9342271  39.6786634  60.6493588
  61.9290016  39.2814378  61.7177972  60.7985498  38.5608796  61.4314189
  61.6201193  38.4918856  60.6401664  53.1896506  37.5553641  61.3303026
  54.0389329  37.1814086  61.0955431  53.2491177  37.7129479  62.2721688
  53.0805314  38.1554890  60.9852345  52.6729221  37.1062909  61.1860528
  45.8838602  27.2577092  70.5028917  45.5062731  27.5663450  71.3259640
  45.7897521  26.3052660  70.5389542  45.5339860  27.5198046  69.9555911
  46.5582053  27.4373385  70.4562227  44.2147406  35.1091403  66.0891312
  44.8094114  34.3873574  65.8854844  43.3937486  34.8715398  65.6577960
  44.1229419  35.1667034  66.7799745  44.4606919  35.7129396  65.8352798
  48.9438167  29.2005628  64.4875344  48.8433578  30.0689069  64.0965043
  48.7619514  28.5918646  63.7712352  49.5944905  29.1115647  64.7293649
  48.4865553  29.1111564  65.0100863  58.2443522  33.1005587  63.6439560
  57.9320057  33.1462825  64.5476385  57.9706882  33.9297110  63.2529260
  58.9412140  33.0364638  63.6262784  57.9522130  32.5600380  63.3087874
  42.2569459  31.6876114  62.3266160  42.7147847  31.3712190  63.1051405
  41.5716311  32.2603837  62.6681485  42.6934227  32.0440121  61.9115443
  41.9792404  31.1540309  61.9695270  43.2967538  29.5475738  58.5223815
  43.4485969  29.3887652  57.5911219  43.9601292  29.0197088  58.9671517
  43.3781602  30.2260825  58.6751166  42.6535856  29.3422249  58.7069364
  64.4000608  37.4006380  61.8966952  63.8030806  37.1050662  61.2093874
  64.0236284  37.0544434  62.7056254  65.0432290  37.1454828  61.7927505
  64.4271963  38.1003755  61.9164942  47.7741051  26.9964302  55.8445682
  47.3509074  27.4242745  56.5884445  48.2660076  26.2726060  56.2327698
  47.2966365  26.7571967  55.3920198  48.2048085  27.4401961  55.5157635
  53.4304057  21.9974299  58.7698690  52.5614936  22.3999628  58.7500700
  53.7138847  21.9966134  57.8562871  53.8680372  22.3750596  59.1651417
  53.3951873  21.3450492  59.0187706  51.6925813  29.4528603  69.8997297
  52.5060678  29.9149974  70.1005480  51.1977921  30.0635997  69.3552575
  51.8253719  28.8604920  69.5497119  51.3421297  29.3026249  70.4866283
  40.2177448  32.9727770  63.1242324  39.7402761  33.2699818  62.3492434
  39.6963975  32.2465033  63.4643508  40.8609130  32.7568137  62.9509912
  40.2645101  33.4871699  63.5979939  65.4161973  32.7531394  63.0436225
  65.0195576  32.9625708  62.1972156  64.7990098  33.0977010  63.6885038
  65.4912528  32.0619751  63.1178687  66.0397355  33.0642246  63.1072621
  51.5534399  23.8169926  64.1177176  52.3542248  23.6598170  64.6176421
  51.7139433  23.4022123  63.2706037  51.0014931  23.5250951  64.4352085
  51.4408566  24.5040745  64.0392287  50.2942389  28.8543683  72.0111505
  49.6504934  28.3714106  71.4928413  50.9818631  29.0833956  71.3867753
  50.0078732  29.4304067  72.2862151  50.5500051  28.4530603  72.5252172
  51.9806792  27.2099441  54.6997624  51.2613008  27.7369926  54.3511587
  52.7017897  27.3540557  54.0867008  52.1550390  27.4234579  55.3425224
  51.8040100  26.5326602  54.7188542  51.2237730  34.0721896  51.9130545
  51.4079478  33.5733102  51.1168522  50.9143133  34.9205295  51.5976848
  50.7307159  33.7545724  52.2948921  51.8040101  34.1468990  52.2970135
  53.8859351  33.4230749  59.9076038  54.4552024  32.7817168  60.3339892
  53.0458904  32.9748182  59.8170941  53.8195398  33.9966637  60.3042907
  54.1411239  33.6014794  59.2804001  53.7837441  44.5180386  55.7392092
  53.0072080  44.5147726  55.1791806  54.3385777  45.2071617  55.3743421
  53.6105390  44.6637833  56.4017683  54.1099470  43.8991342  55.7137534
  53.1665566  34.8613336  64.6247131  52.9154092  34.7057910  65.5347595
  52.3351722  34.9421668  64.1566084  53.5401022  35.4508441  64.5681446
  53.5401022  34.3240789  64.3758115  47.4825432  28.1787173  58.2699444
  47.8607077  28.8898858  58.7875466  46.5859183  28.0974759  58.5930922
  47.4871620  28.3395671  57.5882935  47.8370363  27.5838995  58.3710607
  57.7004883  42.5629376  58.8115882  57.9019835  42.1583635  59.6551666
  56.8442779  42.2081698  58.5747075  57.6716208  43.2594092  58.8723994
  58.1808437  42.3898403  58.3335841  44.0640523  37.5610795  59.2542370
  44.9860807  37.8092945  59.1891832  43.8902699  37.0691403  58.4516708
  43.9549331  37.1605880  59.8178011  43.6564430  38.1285446  59.2895923
  45.9531423  40.4788301  66.9199816  45.5149334  39.6741727  66.6392602
  45.9496782  41.0360890  66.1428712  45.6015360  40.7813421  67.4439477
  46.6084348  40.3436999  67.1257497  41.5681670  36.4967763  68.1220631
  41.8071900  37.3920648  68.3589439  41.0202616  36.5927146  67.3435385
  42.1391664  36.1175136  67.9771062  41.2113645  36.1893653  68.6403724
  50.6504641  35.4402297  63.6022367  50.3404270  34.7862159  64.2287333
  50.3075181  35.1450662  62.7586583  50.4016261  36.0742393  63.7627499
  51.3496353  35.4602339  63.5916301  48.5032985  40.6241665  63.1256466
  48.4842459  39.6860119  63.3123228  48.4773177  40.6792800  62.1703454
  47.9461555  40.9434166  63.4070751  49.0887316  40.9144310  63.3738411
  58.2697557  33.0397297  57.9482109  58.0417023  32.2089444  57.5317250
  57.6323610  33.6643496  57.6017286  58.2143300  32.9907399  58.6440040
  58.9210068  33.2307899  57.7785053  40.1548135  33.1985383  66.9984704
  40.4186626  32.6678156  66.2475230  40.4688921  34.0787217  66.7919953
  39.4591065  33.1956806  67.0713024  40.4521489  32.9613461  67.5860762
  57.3194371  23.7582049  64.0470070  56.4401326  23.4932517  63.7775993
  57.8361656  23.7271780  63.2423195  57.3125089  24.4060949  64.3121720
  57.5763579  23.3132142  64.5235969  40.1455760  38.6600840  64.0767052
  39.2275890  38.8241998  64.2902514  40.1617418  38.5923147  63.1221110
  40.5485665  39.1895820  64.2952012  40.3649691  38.0640415  64.3708616
  55.1815091  34.1211794  57.6109210  54.8495327  33.6492444  58.3745963
  54.5729819  33.8950099  56.9066426  55.1797770  34.8119355  57.7268865
  55.8310281  33.9129728  57.4539433  57.8465579  31.4810377  55.7448662
  57.5786674  32.2326228  55.2152432  58.7085419  31.2426207  55.4026265
  57.8887045  31.6582175  56.4208603  57.3950700  30.9515397  55.6692058
  47.5754965  30.7461909  69.8360900  47.1540308  31.4238830  69.3085884
  48.5096493  30.8498859  69.6564849  47.4421286  30.8429457  70.5156197
  47.3561034  30.1101400  69.6437570  55.8177490  19.9614957  62.0586227
  55.2323159  20.0827455  61.3112108  55.3801175  20.4093441  62.7819929
  55.8974234  19.2805376  62.2014583  56.4435967  20.2476778  61.9320506
  49.5067333  38.8870700  58.8610857  49.8421738  39.0846621  57.9871017
  49.8329362  38.0072949  59.0498832  49.7497977  39.3471658  59.3298975
  48.8064074  38.8972762  58.8660354  49.7850161  46.6327648  61.3465659
  50.2971258  46.7593218  60.5489495  48.9594052  47.0855122  61.1761532
  49.6735875  45.9522149  61.4646528  50.1123737  46.9144561  61.8981092
  54.5602801  29.7202629  66.1400430  55.2375120  29.5328769  65.4902118
  53.7479483  29.4189757  65.7327495  54.6832557  29.3712106  66.7333056
  54.5291032  30.4061200  66.2743933  50.1527883  25.3793588  56.3996470
  50.0454011  24.5318353  55.9668977  50.8144317  25.8325144  55.8778022
  49.5500346  25.7357595  56.3975257  50.3716040  25.2944431  57.0586706
  47.9813738  37.0470950  66.5805704  47.1580723  37.4773887  66.3500536
  48.6170364  37.3973720  65.9569022  48.1667032  37.2038623  67.2367655
  47.9253708  36.3530729  66.5126881  50.6129363  31.5414585  68.4756166
  50.9160452  31.5218626  67.5676915  51.1365930  32.2281322  68.8885670
  49.9310856  31.6978176  68.5060222  50.7249423  30.9245954  68.7874507
  41.0485518  30.1023833  60.3247967  41.6126230  29.9741933  59.5625356
  41.6270568  30.4734810  60.9915984  40.5272045  30.5445162  60.1755971
  40.7823933  29.4920521  60.5418785  44.8174943  32.3644871  69.8134626
  44.4947555  33.2246663  69.5426407  44.8232678  31.8460118  69.0087751
  45.4629719  32.4151099  70.0807490  44.3908324  32.0783051  70.2893455
  49.1274141  38.1607963  64.3291424  50.0835061  38.1142560  64.3333850
  48.8583689  37.4912691  63.6998174  48.8693385  38.0199506  64.9648314
  48.9109078  38.7939894  64.1247885  63.3435098  36.0081030  59.9910424
  63.8434952  35.9729937  59.1750412  62.4318737  36.0807712  59.7096139
  63.4416594  35.4255327  60.3665162  63.5311487  36.5649537  60.3714659
  42.4919274  39.1601881  65.5708218  41.7477229  38.6037457  65.3410121
  42.5092480  39.8325731  64.8898780  42.3989740  39.4500444  66.2015611
  43.0865982  38.7911317  65.5694076  57.3459952  36.4547267  63.4360666
  57.6854771  36.5429083  64.3270212  57.7784305  37.1544643  62.9453345
  57.5093853  35.8284738  63.1701945  56.6514428  36.5392341  63.4268742
  56.5480971  39.4831125  61.5749615  56.7345813  38.6984593  61.0587736
  56.8800735  39.2777636  62.4496526  56.8789188  40.0391467  61.3090894
  55.8598956  39.6072200  61.5947605  44.8769614  39.8631916  61.2857548
  45.5847929  39.2181593  61.2914116  44.1408399  39.4063618  60.8777541
  44.7158807  40.0591508  61.9377072  45.0582494  40.4257578  60.9109882
  45.4548890  27.3234372  66.0601398  46.2239196  27.8855951  66.1541850
  44.9935861  27.4071281  66.8952329  45.0513212  27.5414418  65.5312240
  45.6459920  26.6592172  65.9491241  55.3316202  36.7645871  57.6964809
  55.3985928  35.8133686  57.6102138  56.1427973  37.0973095  57.3125219
  54.7744771  37.0054536  57.3471701  55.2825454  36.9487071  58.3689394
  53.1261421  28.2579175  56.9405837  52.5643803  27.9521395  56.2271130
  53.8524488  27.6341141  56.9575543  53.3593916  28.9049910  56.8111832
  52.7797320  28.2517937  57.5479885  49.3127435  42.6004965  64.8191674
  49.2555859  41.7884906  64.3150002  49.9206934  43.1479574  64.3234855
  48.6845864  42.9074992  64.8658364  49.5586947  42.4755725  65.4626345
  54.9655801  42.1906151  55.9661905  54.6988443  43.1079490  56.0291230
  54.4731003  41.8493195  55.2194858  55.6537816  42.1412171  55.8523463
  54.7993032  41.8440123  56.5509678  60.4498303  41.1859161  59.6466814
  60.7870028  42.0093529  59.2938351  59.6952335  41.4439290  60.1770115
  60.2535312  40.7576636  59.1297863  60.9324951  40.8691154  60.0412470
  48.5235057  27.3581383  70.4406664  47.6112922  27.5218459  70.1995430
  48.9726842  27.2315813  69.6048662  48.7902415  27.9068240  70.7843203
  48.5748898  26.7853660  70.8387675  59.3978981  40.4882197  55.0285670
  60.0941825  40.6486613  55.6656702  58.6727462  41.0389467  55.3234305
  59.6028575  40.6727480  54.3850998  59.2114140  39.8129771  55.0299812
  51.0361341  36.6029208  59.9139677  51.5724925  36.2444788  59.2068609
  51.6677553  36.9866742  60.5220795  50.6002347  37.0924105  59.6686016
  50.6677847  36.0966929  60.2265089  50.4408860  39.2859285  56.3798480
  51.3536768  39.1303859  56.1358961  50.2024404  40.0889529  55.9166930
  50.0355862  38.7531645  56.1754941  50.3808416  39.3724772  57.0713984
  54.8443365  36.9830000  63.9932667  54.4956169  36.1346600  64.2676242
  55.7005469  36.7792841  63.6163788  54.4280669  37.2785717  63.5152625
  54.9124638  37.4124772  64.5419816  47.5350821  33.6345475  62.3075241
  48.2290571  34.1187300  61.8606326  47.0651190  34.2999922  62.8109841
  47.1078429  33.3291778  61.8436621  47.8047046  33.1487320  62.7317882
  47.0674283  31.0993257  72.3413694  46.8988420  30.6735227  71.5006194
  46.7799078  32.0031874  72.2140901  46.7008108  30.7915065  72.8519005
  47.7498563  31.0760555  72.4976400  63.2413188  40.6658078  58.9155330
  63.2788466  41.4769971  58.4085374  62.3325695  40.6090613  59.2089823
  63.4058637  40.1158973  58.5146035  63.6772183  40.6956099  59.4621265
  55.0816274  26.6804461  66.1414572  55.0158095  25.8463949  66.6060264
  55.6341516  27.2242329  66.7029000  55.3795402  26.5910398  65.5142535
  54.4494289  26.9694859  66.0608470  56.1225899  28.3828415  68.0845866
  55.7623234  29.2438372  67.8717475  55.7490443  28.1717772  68.9408930
  55.9303323  27.9088652  67.6072896  56.8206064  28.4085612  68.1192349
  49.3548902  30.1603545  59.1495853  50.1805010  29.8080362  59.4840468
  49.2394201  30.9866491  59.6176900  49.3947273  30.2705815  58.4594491
  48.8260373  29.7223041  59.2860569  58.2893855  28.6057451  66.4794543
  57.6802810  28.2942516  67.1490844  57.7264690  28.9719438  65.7970962
  58.7131606  29.0985008  66.7403767  58.6721687  28.0778800  66.2270172
  46.4011662  34.1656785  58.5478374  46.8705520  33.9648203  57.7374930
  46.7400708  33.5341184  59.1835264  46.5345341  34.8209170  58.7550196
  45.7123873  34.0832123  58.4615703  46.6603964  31.6161679  60.7363329
  46.8081981  32.3273365  61.3600010  45.7354813  31.6945516  60.5001592
  47.0674284  31.6921021  60.1720617  46.7874135  30.9960388  61.0340248
  53.4563864  27.2160679  64.0003379  53.1775262  26.4861199  63.4473804
  54.0031371  26.8110856  64.6735035  53.8247359  27.6806544  63.6298139
  52.9032849  27.5336850  64.2888374  52.6492508  35.3434748  58.1822632
  53.3166677  35.9186966  57.8096179  53.1313383  34.7723354  58.7797684
  52.1677407  35.7157972  58.5287455  52.3369043  34.9691111  57.6795103
  57.4626200  25.2723977  59.0753392  57.4014208  25.7198379  59.9196247
  57.6947148  24.3709855  59.2973707  56.8494740  25.2944431  58.7387563
  57.9579865  25.5638870  58.6765310  43.6310395  30.9290861  64.4592500
  43.6241113  29.9799088  64.3411632  43.0034598  31.0874864  65.1649426
  44.2684342  31.1519896  64.6416836  43.4295443  31.2528270  63.8716443
  55.8241000  35.2320230  52.7707750  55.9886448  35.4218584  51.8465865
  54.8726267  35.1491486  52.8322933  56.1370238  34.6359805  52.9602797
  56.0538854  35.7553973  53.1752401  55.1133817  31.3683612  61.2899976
  56.0694738  31.4173510  61.3013113  54.8506873  31.6141267  62.1767095
  54.8483780  31.8153931  60.8211858  54.9009168  30.7188382  61.1393838
  44.8192264  37.9860660  65.9837722  44.0380715  38.4196257  65.6387041
  44.5363247  37.0887363  66.1619631  45.3353775  37.9934145  65.5114249
  45.0357327  38.2983760  66.5713780  45.5172429  32.9780843  64.8205816
  44.8989007  32.3975552  64.3765186  46.3468952  32.8384633  64.3637906
  45.3140156  33.6459785  64.7654273  45.5749779  32.8074365  65.4965757
  43.2453695  40.9519899  67.9247803  43.6564429  40.1138561  67.7133554
  43.9220240  41.6039624  67.7373970  42.6807210  41.0597674  67.5245579
  43.0606174  40.9748518  68.5993602  53.6030334  22.9531392  65.6153698
  53.2791399  22.6579757  66.4660192  54.3466605  23.5173384  65.8246734
  53.8068380  22.4085360  65.2264611  53.1076668  23.3119895  65.2738372
  51.0153496  30.8613168  53.6277884  50.2676810  31.3422333  53.2742350
  50.7509232  29.9423499  53.5874834  51.5875037  30.9711356  53.2381726
  51.1435213  31.0536017  54.2889333  62.3291054  29.7957888  62.0635725
  61.6241607  29.3328352  61.6110241  61.9855820  30.6780134  62.2042867
  62.4751750  29.4867449  62.6752198  62.9064556  29.8149765  61.6682998
  62.4474622  40.6209004  55.4492955  62.7170848  40.8895278  54.5710689
  62.9497570  39.8235915  55.6211225  62.6033468  41.1169221  55.9181073
  61.7609928  40.4890362  55.4683874  52.8542101  25.3662949  61.8231561
  53.0811088  24.4489609  61.6697139  51.9264082  25.4246744  61.5975890
  52.9569785  25.5373509  62.4942004  53.2358386  25.7871988  61.4137413
  54.7606208  30.9858325  55.7116322  55.6693701  31.2630331  55.5963738
  54.6272529  30.3158971  55.0420020  54.6618939  30.7200629  56.3515638
  54.3241440  31.5247203  55.6126372  57.5041892  29.1781091  57.4596002
  57.5365208  30.1350431  57.4624286  56.5954399  28.9694942  57.6766819
  57.6716208  28.9262199  56.8281538  57.9400887  28.9139725  57.9397257
  51.9154385  29.4900109  64.8912924  52.5545653  28.8323229  64.6162278
  51.0690431  29.0499192  64.8135106  52.0320633  29.6867865  65.5531443
  51.9419967  30.0505358  64.4733923  51.5257271  31.9039830  61.9051804
  52.0672817  31.2381300  62.3287374  50.6539282  31.7770178  62.2792399
  51.7647502  32.5457493  62.0494302  51.5141801  31.8104941  61.2115087
  58.5549667  35.7860160  59.3560605  57.9660694  35.7664200  58.6022847
  58.7605034  36.7135561  59.4762687  58.2374240  35.5280030  59.9245744
  59.1357811  35.4181842  59.2266600  59.4793045  33.1593465  60.4690466
  59.5012438  34.1040330  60.3191400  59.2980165  32.7841663  59.6070834
  60.0953372  32.9331769  60.7122914  58.9729683  32.9919647  60.9230092
  50.1770369  26.0309231  65.0390777  50.4951569  25.1825831  64.7279507
  50.0690724  26.5530727  64.2435826  49.5656229  25.9586632  65.3721250
  50.6429585  26.3273114  65.4689986  43.1004546  31.5443163  71.9468037
  42.3418163  32.1272949  71.9750880  43.6258433  31.8709149  71.2156553
  43.4618758  31.5790174  72.5457232  42.9001140  30.8837706  71.8322524
  57.9626053  36.0285154  56.5743024  57.6346704  35.2622334  56.1054906
  58.3563582  36.5755681  55.8940657  57.4395260  36.3677698  56.8917934
  58.4418061  35.8415377  57.0494782  53.7999099  30.1868906  53.1540269
  52.8547875  30.3408002  53.1490772  54.1647953  30.9196963  52.6583451
  54.0464385  30.1840329  53.8095149  53.9529078  29.5777842  52.8443142
  52.4385179  22.6387880  61.3939423  51.8605903  22.6040869  60.6309741
  52.5995986  21.7214541  61.6138525  53.0378075  22.9645702  61.2355504
  52.1261714  22.9698774  61.9249795  45.4929942  30.8617250  54.4628815
  46.4156000  30.7519063  54.6941054  45.1927721  29.9790922  54.2450926
  45.1309956  31.1201462  55.0038182  45.4254443  31.2891610  53.9120453
  60.8522434  26.4971426  63.1864580  61.4573065  27.1360512  63.5633459
  60.0964919  26.5073488  63.7740638  60.6651819  26.6845286  62.5394553
  61.1432279  25.8602753  63.1694875  62.5352194  31.6071865  59.4607124
  62.0837315  31.9178634  58.6765310  62.9289723  30.7751764  59.1976687
  63.0282766  32.0631998  59.6594094  62.0819995  31.5112481  59.9860927
  42.0669977  34.0705567  64.8955349  42.2708023  33.9325688  63.9706392
  41.1940440  34.4649245  64.8927065  42.0618015  33.4618585  65.2413101
  42.5317646  34.5024834  65.1896913  60.4036423  41.9472991  52.6116760
  59.9994971  42.7572637  52.9228030  60.0895638  41.2753224  53.2155452
  60.2004150  41.8056370  51.9561880  61.1010814  41.9942477  52.6350105
  48.2758224  34.2436540  67.0366543  48.8069847  34.4706400  67.8003296
  47.7250303  35.0127937  66.8924045  48.6822770  34.1215877  66.4801612
  47.8832242  33.6798631  67.1674690  60.0314362  46.5048361  51.6775879
  60.1757737  47.0004495  50.8714862  59.1469355  46.7457025  51.9519453
  60.0735827  45.8173459  51.5559656  60.4996672  46.6844653  52.1654916
  55.5286814  46.8853235  55.6571848  55.9426415  46.9012452  54.7938075
  55.0286960  47.7005953  55.6974899  55.1049063  46.3325553  55.7179960
  56.0119235  46.8669523  56.1627662  62.2704005  46.4219617  53.7444611
  61.5342789  46.6056734  54.3285313  61.8668326  46.0471897  52.9609867
  62.6150786  47.0110639  53.5867762  62.7109187  45.9647236  54.0386175
  57.8069055  45.4017492  59.4105077  57.7970905  45.3180583  60.3643947
  57.6221534  44.5182999  59.0908954  57.3132710  45.8500058  59.1969614
  58.4327532  45.6193456  59.1877690  61.3645379  48.7183583  56.5269262
  61.1099264  48.2750007  57.3358564  62.3137017  48.8163379  56.5948085
  61.1947969  48.3313389  55.9683119  61.0539234  49.3433864  56.4795501
  61.6035609  43.7703891  58.7726974  61.3137310  44.6440404  58.5110679
  62.2576987  43.5282978  58.1172094  61.8876172  43.7850860  59.4119219
  61.0683572  43.3196829  58.7670405  61.6312737  50.1574335  52.7078425
  61.9274544  50.7342883  52.0028570  61.4459443  50.7465358  53.4382838
  61.0533461  49.8104225  52.5169237  62.1312591  49.6985624  52.8789623
  55.9391774  47.4266607  58.5223815  56.0910205  47.2678521  57.5911219
  56.6025528  46.8987957  58.9671517  56.0205838  48.1051694  58.6751166
  55.2960092  47.2213118  58.7069364  60.4165287  44.8755172  55.8445682
  59.9933310  45.3033614  56.5884445  60.9084312  44.1516929  56.2327698
  59.9390601  44.6362837  55.3920198  60.8472320  45.3192830  55.5157635
  66.0728293  39.8765169  58.7698690  65.2039172  40.2790497  58.7500700
  66.3563083  39.8757004  57.8562871  66.5104608  40.2541465  59.1651417
  66.0376109  39.2241361  59.0187706  64.6231028  45.0890310  54.6997624
  63.9037244  45.6160795  54.3511587  65.3442133  45.2331426  54.0867008
  64.7974626  45.3025449  55.3425224  64.4464336  44.4117471  54.7188542
  63.8661966  51.9512765  51.9130545  64.0503714  51.4523971  51.1168522
  63.5567369  52.7996164  51.5976848  63.3731395  51.6336593  52.2948921
  64.4464337  52.0259859  52.2970135  62.7952118  43.2584457  56.3996470
  62.6878247  42.4109222  55.9668977  63.4568553  43.7116013  55.8778022
  62.1924582  43.6148464  56.3975257  63.0140276  43.1735300  57.0586706
  63.6577732  48.7404037  53.6277884  62.9101046  49.2213202  53.2742350
  63.3933468  47.8214368  53.5874834  64.2299273  48.8502225  53.2381726
  63.7859449  48.9326887  54.2889333  66.4423335  48.0659775  53.1540269
  65.4972111  48.2198871  53.1490772  66.8072189  48.7987832  52.6583451
  66.6888621  48.0631198  53.8095149  66.5953314  47.4568711  52.8443142
  58.1354178  48.7408120  54.4628815  59.0580236  48.6309932  54.6941054
  57.8351957  47.8581792  54.2450926  57.7734192  48.9992331  55.0038182
  58.0678679  49.1682479  53.9120453  29.8321835  -0.1915179  50.1980943
  29.6237600   0.7298985  50.3529507  30.4903628  -0.1743715  49.5037154
  30.0908364  -0.4883144  50.7772147  29.2629161  -0.5422032  49.9909120
  34.0583874  -0.7977666  52.9551037  34.6068702  -1.4783165  52.5640736
  34.6807710  -0.1527343  53.2902723  33.6392311  -0.5111763  52.4742710
  33.6709854  -1.0614950  53.4755343  34.8245313  -0.1012950  49.7844369
  35.5993353  -0.6467147  49.9216156  34.6461300  -0.1711055  48.8461062
  34.2835541  -0.3421615  50.1577892  34.9550124   0.5621084  49.9633349
  36.5837175   2.4784259  49.2986545  36.0046352   1.7721564  49.5829114
  37.1200759   2.6735686  50.0679867  36.9849760   2.2694028  48.7640818
  36.2130587   3.0405838  49.1070286  39.0755613   3.6803089  47.7430196
  38.7453170   3.4447496  46.8753996  38.3983294   3.3777969  48.3475959
  39.6840885   3.3602422  47.8717130  39.1615865   4.3739227  47.7946384
  42.3127642   2.0820169  55.6802933  42.8820316   1.8276782  56.4064919
  42.7757991   2.8029833  55.2532008  42.2244296   1.5480281  55.2362302
  41.6892259   2.2938977  55.9171740  32.9602672   1.0552724  51.4680581
  32.9210074   0.2722522  52.0167730  33.6952341   0.8968720  50.8755026
  32.3650191   1.1356973  51.1081407  33.0751599   1.6255953  51.8576739
  33.5070180   0.4371845  47.4516916  32.8707780   1.0230208  47.8611064
  32.9793198  -0.2723511  47.0868245  33.8603563   0.7690903  46.9461102
  33.9579285   0.1906025  47.9268673  34.8562855   6.5523356  49.8169637
  35.5358268   7.2243123  49.7731231  34.9486616   6.1759307  50.6923619
  34.2212002   6.8360682  49.7356464  34.9590539   6.0644789  49.3255245
  37.7973078   5.2271617  52.8999493  38.4704982   5.8619878  52.6559975
  36.9792024   5.6145893  52.5909437  37.9133552   4.6111150  52.5881152
  37.7828740   5.1381636  53.5943282  37.1425926   1.9350474  45.8628227
  37.6547023   2.0616044  45.0652062  36.3169818   2.3877948  45.6924099
  37.0311640   1.2544975  45.9809095  37.4699502   2.2167387  46.4143660
  35.1062782   4.2641039  47.9593942  34.9209488   5.0638623  48.4508334
  35.6103050   3.7215420  48.5667990  34.5121848   3.9432208  47.7755465
  35.4815559   4.4078073  47.3866377  35.8539468   1.0275115  53.4606850
  36.6125850   0.7960347  53.9959649  36.2153680   1.5557848  52.7493356
  35.5444870   0.4514732  53.2082479  35.3914892   1.3961597  53.8333303
  40.3006986   1.3051203  51.5359404  40.7712390   0.9870949  52.3059797
  40.3261020   0.5719064  50.9207575  39.6396325   1.4688279  51.6992821
  40.6199733   1.8656452  51.2651185  37.7719044   2.4735270  51.8187831
  37.9630073   3.3794299  52.0641491  38.6315789   2.0591549  51.7445369
  37.3879664   2.1595840  52.3130507  37.4312677   2.4498485  51.2078428
  32.2616734   2.2436831  48.9231808  32.5468845   2.0836498  49.8226206
  32.5347601   3.1430541  48.7414543  32.5717105   1.7966513  48.4826532
  31.5671211   2.1799964  48.8694406  39.6298175   2.7837957  55.6117039
  40.5443403   2.5780385  55.8082796  39.6661906   3.2675699  54.7865103
  39.2551172   2.1975511  55.5381648  39.3509573   3.1781635  56.1179923
  44.0946520   5.9014408  45.1182393  43.8567837   6.7983623  45.3522916
  43.6830012   5.3609201  45.7928191  43.8481234   5.7365085  44.4846716
  44.7903591   5.8197912  45.1267245  48.5754675  10.5199537  40.6938721
  49.3167852  11.1066065  40.8444859  48.4063038  10.5832322  39.7541272
  48.7388576   9.8630822  40.8713560  48.0160151  10.7281603  41.0601534
  57.6981791  12.5469065  36.7602372  57.8661880  11.6087519  36.6640707
  57.5220873  12.6640737  37.6943252  58.2570542  12.9196371  36.5657828
  57.1439229  12.7391914  36.3791066  56.9095185  13.8088020  56.6264022
  56.0307913  13.8557506  57.0047043  57.4949516  13.7904309  57.3837136
  56.9834193  13.2274565  56.2431503  57.0376902  14.3697352  56.2275940
  37.7310973  11.8157339  50.2440562  37.2755679  12.4905683  50.7468091
  37.0815782  11.5070981  49.6119028  38.2876629  12.0847695  49.9152516
  37.9372113  11.2927678  50.6619563  43.8157918  13.9749590  48.1941537
  44.4872501  14.5252777  48.5972046  44.2540006  13.5720180  47.4453276
  43.5935119  13.4866941  48.6438736  43.2725052  14.3627949  47.9834359
  54.7438777  15.8937260  46.4122447  54.1243809  15.2442030  46.0791974
  54.4436556  16.7232865  46.0403065  54.7277119  15.9161797  47.1115733
  55.3939741  15.7475731  46.1986985  55.6745663  10.3844153  44.9789393
  55.5625604  10.5848652  44.0490939  55.5833450   9.4336050  45.0319723
  56.3079196  10.5856817  45.2002637  55.1820866  10.7020325  45.3607770
  42.4746071  17.6875690  50.1980943  42.2661836  18.6089854  50.3529507
  43.1327864  17.7047154  49.5037154  42.7332600  17.3907725  50.7772147
  41.9053397  17.3368837  49.9909120  44.0623202   4.7669189  59.6316060
  43.7540152   5.1992539  60.4285153  43.2626901   4.5399329  59.1578444
  44.4601146   5.2008869  59.2533038  44.4295150   4.1912888  59.7885837
  49.5101974  10.9575960  58.1226401  50.0026772  10.2051944  58.4514448
  48.5933652  10.6897851  58.1848655  49.6302862  11.5230199  58.5164986
  49.6834025  11.0947674  57.4579597  46.3844231   9.2572418  47.8222156
  46.6078577   9.6148673  48.6820574  45.4300631   9.3148048  47.7790821
  46.6788718   9.6369127  47.3130987  46.5957333   8.5922053  47.7691826
  46.7008110  17.0813203  52.9551037  47.2492938  16.4007704  52.5640736
  47.3231946  17.7263526  53.2902723  46.2816547  17.3679106  52.4742710
  46.3134090  16.8175919  53.4755343  61.4804006  10.6391623  50.4264900
  62.0641017  10.2019284  49.8063574  62.0335021  11.2903183  50.8571180
  60.9498157  10.9482062  50.0906143  61.2269438  10.1827407  50.8917663
  52.9656388   8.5338259  51.8470675  52.8114863   7.7708098  52.4035605
  53.8818937   8.7640779  52.0054594  52.8646025   8.3725678  51.1731947
  52.5430184   9.0616909  52.0273797  47.4669549  17.7777919  49.7844369
  48.2417589  17.2323722  49.9216156  47.2885536  17.7079814  48.8461062
  46.9259777  17.5369254  50.1577892  47.5974360  18.4411954  49.9633349
  53.3207094   8.3072480  38.0181801  53.3680521   7.6834446  38.7422575
  52.7295027   7.8973667  37.3874409  53.0637885   8.9212534  38.2359690
  53.9540626   8.4068605  37.7353374  54.6965349  15.5328345  50.9179291
  54.1821158  16.1697019  50.4229544  54.0458612  14.9420993  51.2976455
  55.1307023  15.1829658  50.4957864  55.0648844  15.8504517  51.4213891
  66.4854501  10.8979917  44.9563120  66.3168639  11.6516180  44.3906266
  65.6488696  10.7314264  45.3890613  66.6829039  10.3431822  44.5765957
  66.9825487  11.0474105  45.4258309  41.1484335   3.2094516  49.8897958
  40.7183076   2.6881186  50.5679112  40.5427931   3.1869980  49.1494550
  41.2477378   3.8667314  50.1089989  41.7644663   2.9269438  49.7144333
  49.2261411  20.3575128  49.2986545  48.6470588  19.6512433  49.5829114
  49.7624995  20.5526555  50.0679867  49.6273996  20.1484897  48.7640818
  48.8554823  20.9196707  49.1070286  46.3699894  11.6814201  42.5698264
  46.8272508  11.0249569  42.0437390  47.0535721  12.3039988  42.8208493
  45.8728908  11.9986290  42.1929385  46.0830463  11.3882978  43.1369260
  63.3383138  12.4191248  50.9087368  64.0877144  12.0410869  51.3697705
  63.2003270  13.2674648  51.3301725  63.4838060  12.5024075  50.2285001
  62.7730878  12.0129178  50.9787404  52.9656388  10.4199330  55.0813739
  53.4234775   9.6050694  55.2864348  52.1902574  10.1415076  54.5920560
  52.7808867  10.7551048  55.6675654  53.3680519  10.8383875  54.6903438
  55.8275641  11.5830323  51.1477389  56.3200439  12.3958547  51.2644115
  55.7935004  11.4577001  50.1995087  56.1554990  11.0486353  51.4567445
  55.1820865  11.6450861  51.4121968  59.3736494  14.4387291  52.9756099
  58.9683495  13.5728345  52.9409617  58.9602666  14.8669816  53.7244360
  60.0647377  14.3848404  53.0717764  59.2472097  14.7951299  52.3865899
  51.6406200   5.3115220  43.2564272  51.6487029   5.0878020  42.3258747
  51.9229443   4.5105389  43.6976618  52.0846024   5.8365293  43.3879490
  50.9962971   5.4927843  43.4614881  42.8862579   2.1876061  40.1734416
  43.3002181   2.2035278  39.3100642  42.3862726   3.0028779  40.2137466
  42.4624828   1.6348379  40.2342527  43.3695001   2.1692349  40.6790229
  52.3288214  14.4624076  55.2850206  51.7838028  13.8839197  55.8188862
  51.7133660  15.0935594  54.9116682  52.8057127  14.7865567  55.6810004
  52.6515602  14.1019243  54.7794392  49.3860671   7.1825241  60.3026503
  49.2607820   7.8785874  60.9482388  49.5869850   7.6442529  59.4887704
  49.9172293   6.7665191  60.4886194  48.8035206   6.8008119  60.2340610
  46.2383535  15.0225242  48.9606575  46.5709072  15.8333053  49.3453236
  47.0085388  14.6052944  48.5745772  45.9560292  14.6122346  49.4535109
  45.7585754  15.1596956  48.4699254  47.8439647   6.7114054  40.9222677
  48.0645125   5.7801911  40.9045900  48.6903602   7.1563961  40.9703509
  47.5010186   6.8963419  40.3403188  47.4525212   6.8632738  41.4822962
  46.9525357  10.3068482  58.7703499  46.1725355  10.6722304  58.3524498
  46.6713661   9.4523846  59.0963261  47.4715736  10.2362213  58.3057807
  47.1655779  10.7146883  59.2971444  43.7476644   3.9165377  52.5895295
  44.1339117   3.9728760  51.7141313  43.8816097   3.0061440  52.8525733
  44.0721352   4.3521386  53.0314713  43.0652364   4.0708556  52.5683163
  43.5022905   7.9320679  54.0758679  44.1125498   8.6407869  53.8736354
  42.6662873   8.2268232  53.7152435  43.7066725   7.3356171  53.7725191
  43.4537931   7.8377625  54.7681255  57.4002663   7.1653775  39.1940988
  58.1635234   7.4401286  38.6856890  56.6543298   7.5434154  38.7288225
  57.3535010   6.4672729  39.2110693  57.4360621   7.4131842  39.8481725
  52.0961493  14.5093561  48.9231809  51.2907457  14.2484854  48.4769965
  52.7716491  13.9435239  48.5498285  52.2410642  15.1833740  48.7980230
  52.0413010  14.4072940  49.6133171  58.8932941  11.0012784  39.2732947
  59.1854334  11.8651318  39.5632085  59.6120952  10.6742716  38.7323580
  58.7847523  10.5795580  39.8213025  58.3049742  11.0523095  38.8978210
  51.7179849  21.5593958  47.7430196  51.3877406  21.3238365  46.8753996
  51.0407530  21.2568838  48.3475959  52.3265121  21.2393291  47.8717130
  51.8040101  22.2530096  47.7946384  49.2232544   4.7501807  47.7741324
  48.7838909   5.2335466  47.0740967  49.2659783   5.3678603  48.5031595
  48.8543276   4.1818991  47.9523233  49.8664226   4.5562627  47.5754354
  53.6763571  12.0827282  38.0238370  54.5204432  11.6328385  38.0634350
  53.0724487  11.4993413  38.4841635  53.7115755  12.7044903  38.3441563
  53.4748619  12.1737675  37.3598637  56.0613911  10.6350797  38.9543895
  56.2115021   9.7389747  38.6538692  56.9343447  11.0257733  38.9904520
  55.6532044  10.9824990  38.5039625  55.7629010  10.6367127  39.5879572
  43.3290856   5.2853941  42.6398300  43.6656808   5.7601869  43.3999698
  43.3804697   4.3635695  42.8915600  42.6668648   5.4695141  42.5061868
  43.7239931   5.4103181  42.0755588  55.0533374   6.3643944  47.6666522
  55.8004287   6.7755004  47.2317815  54.3177932   6.9506390  47.4856329
  54.9326712   5.7271188  47.4029014  55.1653434   6.3133634  48.3560813
  58.5792155  15.8063609  50.4682092  58.4700963  16.7543134  50.5375057
  58.7905257  15.5234448  51.3584567  57.9885862  15.5038489  50.2468848
  59.1005628  15.6483688  50.0290959  56.7663357   7.7814242  45.9985873
  57.3488821   7.5862815  45.2646105  57.1733676   8.5297433  46.4362864
  56.1260542   7.9475813  45.7687776  56.7230344   7.2339633  46.4320438
  54.2687183  14.4195415  57.3561364  53.6076523  13.7847154  57.6326151
  53.9217308  14.7885979  56.5443778  54.3501247  14.9180127  57.8405045
  54.8824417  14.1031491  57.2408780  58.4140932  16.6873608  58.6692337
  59.3696079  16.7416578  58.6826687  58.1225313  17.5989792  58.6685266
  58.1929681  16.3562714  58.0943559  58.1768023  16.3530054  59.2370404
  40.9925489   5.0257483  53.6367546  41.8770495   4.8350964  53.3235063
  40.5722379   5.4809451  52.9063133  40.6501802   4.4337883  53.7880755
  41.0133335   5.4348131  54.2038543  55.0377490  15.0123179  43.1277337
  54.7969940  14.8102350  42.2233441  54.4251804  14.5036406  43.6580638
  55.6976604  14.8175835  43.2571343  54.9673123  15.6965421  43.2550129
  60.7644862  15.6891937  55.6916071  60.0052706  15.1372420  55.5049309
  60.8095195  16.2929929  54.9498520  60.6738422  16.0398790  56.2905265
  61.3464553  15.3033990  55.7319121  37.3425406   9.1302766  48.9203523
  36.5740873   9.6993747  48.8623696  37.5030439   8.8514430  48.0187912
  37.8927554   9.4821866  49.1720824  37.2109047   8.5791414  49.3304743
  53.0626337  11.4866857  51.4065399  54.0100654  11.5724179  51.3004739
  52.9500503  10.6893768  51.9248492  52.8005166  12.0406787  51.7452441
  52.7485551  11.4234072  50.7849931  48.7221144   4.0206409  41.0431829
  48.4675030   3.5772833  41.8521131  49.6712783   4.1186205  41.1110652
  48.5523735   3.6336216  40.4845686  48.4115000   4.6456691  40.9958068
  52.6261569  18.2325804  42.7062980  53.1763717  17.7982042  42.0557598
  52.4644989  19.1025575  42.3407238  52.0239806  17.8855694  42.7925651
  52.9581333  18.2795290  43.3207738  58.8407553  17.1548049  38.2260695
  58.5682459  16.5526387  38.9183271  59.5249153  17.6900184  38.6298275
  59.0942120  16.8028949  37.6773547  58.3043969  17.5536635  38.0203014
  54.9551878  19.9611038  55.6802933  55.5244552  19.7067651  56.4064919
  55.4182227  20.6820703  55.2532008  54.8668532  19.4271150  55.2362302
  54.3316495  20.1729846  55.9171740  50.2134101  17.5087562  47.4007799
  50.2838469  17.1466400  46.5176036  49.9766965  18.4269066  47.2643083
  49.7163115  17.1768504  47.7649399  50.8236693  17.4581335  47.7387770
  45.7493378   9.9145216  54.8975260  45.4289084  10.4717805  55.6067541
  46.1765770  10.5199538  54.2915355  46.2071765   9.4438113  55.1400637
  45.2181755   9.5846570  54.5835706  52.4610347   6.7081395  53.8269665
  51.9085104   7.1502724  54.4711407  53.2722118   6.5178958  54.2964854
  52.1585031   6.1174042  53.6056420  52.5845876   7.1265940  53.2789587
  46.6026615   5.3307098  51.8470674  46.3457406   5.3482644  50.9242931
  47.2464070   6.0341216  51.9297989  46.0507146   5.4491018  52.2600178
  46.8884499   4.7122136  52.0118233  40.1351838   9.7177459  50.1839522
  40.3141624  10.5146465  49.6861490  39.1802464   9.6814118  50.2440562
  40.3834444   9.1551797  49.8487836  40.4221269   9.7536717  50.8217625
  53.6515310  13.4952673  45.2193556  54.4580893  13.1894893  45.6344273
  53.0204871  12.7914472  45.3735048  53.4327152  14.0921263  45.5120978
  53.7485258  13.5932469  44.5320478  53.3351431  10.9963795  40.5602290
  54.1544031  10.7942966  41.0134845  53.1983111  10.2529593  39.9726233
  52.8074449  11.0523095  41.0163129  53.3940328  11.5916055  40.1967761
  47.0431798  11.5348590  45.8642369  47.5968587  11.5499642  45.0842981
  46.9346380  10.6048694  46.0622268  47.3555263  11.8663566  46.3959812
  46.4242603  11.8341050  45.7348364  43.4451329   8.5113722  45.6563475
  43.8793003   9.1927386  45.1422809  42.5612097   8.4640154  45.2928946
  43.7759546   7.8989997  45.5842226  43.4255030   8.6881437  46.3330487
  57.4297111  17.4912016  46.2729447  56.7732639  16.8396373  46.0268715
  58.1744930  16.9755840  46.5819504  57.6104218  17.8814869  45.7214014
  57.1872240  17.9051653  46.7834758  58.1739156  14.7726762  45.7461502
  58.3390378  14.6216243  46.6767027  57.4857141  14.1460151  45.5205831
  57.9556772  15.4291394  45.6372557  58.7501112  14.6530594  45.3692622
  57.7980607  15.7659442  40.3459757  56.8979716  15.4409786  40.3007208
  57.8454034  16.2211411  41.1867256  58.2535900  15.2344050  40.3261767
  57.9296965  16.2056277  39.8177669  60.6813478   8.3492976  51.4383598
  61.5433318   8.0300475  51.7056462  60.8684093   9.0718971  50.8387333
  60.3205039   7.8451110  51.1137978  60.3187718   8.5762837  51.9927315
  63.1760783   9.3776751  48.6162967  62.8764336   8.4689144  48.6007403
  64.0334435   9.3409327  49.0405607  63.2320813   9.6307890  47.9657584
  62.7344054   9.7781666  48.9846993  50.4299165   7.4842194  40.9427738
  50.2792281   8.4064523  40.7355915  51.0286288   7.5005494  41.6894785
  49.8283175   7.1686435  41.1146007  50.7203237   7.1527218  40.3997158
  53.2797175   6.4905431  40.1522284  53.5603097   5.6491434  39.7937253
  52.3293989   6.4117512  40.2349599  53.5730114   6.6040361  40.7773108
  53.4471490   7.0139174  39.7180649  48.9888503   5.4597161  37.2240992
  49.2850310   6.0365710  36.5191137  48.8035208   6.0488184  37.9545405
  48.4109227   5.1127051  37.0331804  49.4888356   5.0008451  37.3952191
  49.9853568   7.7238612  45.7574638  50.0621444   8.4876938  45.1854144
  50.6036989   7.0894434  45.3954252  50.1579845   7.8896100  46.4150731
  49.3329510   7.4699308  45.7447359  59.0451372  11.5564962  46.9793444
  59.2801187  11.8361463  47.8639350  59.8817177  11.3470648  46.5642727
  58.6311770  10.9918888  46.9998505  58.7195116  12.0708890  46.6342763
  45.6026908  18.9343593  51.4680581  45.5634310  18.1513391  52.0167730
  46.3376577  18.7759590  50.8755026  45.0074427  19.0147842  51.1081407
  45.7175835  19.5046822  51.8576739  58.5041599  11.8189999  52.9819739
  57.6710435  11.8092019  53.4514928  59.0509106  11.1886645  53.4514928
  58.4158253  11.6218159  52.3165864  58.7916804  12.4570919  52.9996515
  40.5300913   5.4752297  56.2848695  40.5554947   6.4248152  56.4022492
  40.4302097   5.3523470  55.3408820  41.1241847   5.1812909  56.5111437
  39.9879594   5.1972126  56.6292305  48.9218776  14.2725720  45.0227798
  49.6262449  14.9196456  44.9881316  49.2786801  13.5058817  44.5744741
  48.7607969  14.1182542  45.6860460  48.3514555  14.5093560  44.6932681
  46.1494416  18.3162714  47.4516916  45.5132016  18.9021077  47.8611064
  45.6217434  17.6067358  47.0868245  46.5027799  18.6481772  46.9461102
  46.6003521  18.0696894  47.9268673  57.9031383   8.1410910  52.5357895
  58.7524206   8.5203537  52.3088082  57.9851220   7.9067565  53.4606852
  57.3910286   8.6085353  52.4431585  57.7738118   7.5736259  52.1468808
  51.9431514  11.5948716  60.1046604  51.1689247  11.8545175  60.6052920
  51.7243357  11.8083854  59.1974424  52.5054906  11.9541301  60.3153782
  52.0643950  10.9090145  60.1753711  50.6493096  16.4228158  44.9386341
  50.3450460  17.0335552  44.2668827  51.5638324  16.2550257  44.7130671
  50.5996575  16.7102226  45.5750302  50.2769187  15.8300393  44.9202494
  53.9101839  18.2529929  45.1741007  53.9113386  19.1952299  45.3423921
  53.3443807  18.1460318  44.4104254  54.5573936  18.0255986  45.0362149
  53.6526857  17.9035323  45.7242298  49.7925217   6.5387164  49.5369496
  49.2890723   6.8212243  50.3006249  50.5009305   6.0071772  49.9018167
  49.3947274   6.1574125  49.1056144  50.0494426   7.0906681  49.1918815
  63.2338134  11.2499017  42.3004189  63.1229622  11.9700517  42.9226728
  64.0184325  11.4826032  41.8040299  63.3244574  10.6432447  42.6370017
  62.6778251  11.2021366  41.8768619  51.8917673  11.2392873  48.9175240
  52.3461420  11.2217326  49.7596882  52.1348318  10.4146257  48.4975026
  51.1995244  11.2756214  49.0101550  52.1042322  11.7847070  48.5328579
  61.3002674  12.0966086  45.6125070  60.9342273  12.8600329  45.1656155
  61.9290018  12.4628074  46.2340539  60.7985500  11.7422491  45.9476756
  61.6201194  11.6732552  45.1564232  53.1896508  10.7367336  45.8465593
  54.0389330  10.3627782  45.6117999  53.2491178  10.8943174  46.7884255
  53.0805316  11.3368586  45.5014912  52.6729223  10.2876605  45.7023095
  44.2147408   8.2905099  50.6053879  44.8094116   7.5687269  50.4017411
  43.3937487   8.0529094  50.1740527  44.1229421   8.3480729  51.2962312
  44.4606920   8.8943091  50.3515365  42.2569461   4.8689809  46.8428727
  42.7147848   4.5525885  47.6213973  41.5716313   5.4417533  47.1844053
  42.6934229   5.2253817  46.4278010  41.9792406   4.3354004  46.4857838
  43.2967539   2.7289434  43.0386382  43.4485971   2.5701348  42.1073786
  43.9601294   2.2010783  43.4834084  43.3781603   3.4074520  43.1913733
  42.6535857   2.5235945  43.2231931  64.4000609  10.5820075  46.4129519
  63.8030808  10.2864357  45.7256441  64.0236286  10.2358129  47.2218821
  65.0432291  10.3268523  46.3090072  64.4271964  11.2817451  46.4327509
  63.1518296  13.4830199  54.0836463  62.7719331  14.0541593  53.4154304
  64.0409490  13.3111474  53.7732264  63.1645313  13.8047196  54.7044860
  62.7886763  12.8873856  54.1352651  55.5856543  15.7492062  53.4719988
  55.6549364  15.8067692  52.5195260  54.9320938  15.0662068  53.6240268
  56.2011097  15.5712099  53.7548415  55.3726121  16.3591291  53.7421136
  47.4987091  24.4314225  49.8169637  48.1782504  25.1033992  49.7731231
  47.5910852  24.0550176  50.6923619  46.8636238  24.7151551  49.7356464
  47.6014775  23.9435658  49.3255245  40.2177449   6.1541465  47.6404891
  39.7402762   6.4513513  46.8655001  39.6963976   5.4278728  47.9806075
  40.8609131   5.9381832  47.4672480  40.2645103   6.6685394  48.1142507
  50.9928329  18.1125555  54.9392453  51.8455793  18.5236615  55.0813738
  51.1365931  17.5075315  54.2123396  50.7867189  17.7671775  55.5120018
  50.5119001  18.5922473  54.7702468  61.6570698  13.2405204  48.5554854
  61.6206967  12.7628699  49.3842146  62.4647828  13.7508307  48.6078113
  61.6795865  12.7959380  48.0145488  61.1022362  13.6622409  48.4883103
  51.2237732   7.2535591  36.4293112  51.4079479   6.7546797  35.6331090
  50.9143135   8.1018991  36.1139416  50.7307161   6.9359419  36.8111489
  51.8040102   7.3282686  36.8132702  46.9629280  12.2737885  54.0341486
  46.6823358  12.4991415  53.1474367  47.9172880  12.3386999  54.0079857
  46.6973469  12.7236781  54.4994249  46.7631648  11.6226324  54.1989045
  53.8859352   6.6044444  44.4238605  54.4552026   5.9630863  44.8502459
  53.0458906   6.1561878  44.3333508  53.8195399   7.1780332  44.8205474
  54.1411240   6.7828489  43.7966568  53.7837442  17.6994081  40.2554659
  53.0072081  17.6961422  39.6954374  54.3385779  18.3885313  39.8905988
  53.6105392  17.8451528  40.9180250  54.1099472  17.0805037  40.2300101
  53.1665567   8.0427031  49.1409698  52.9154094   7.8871606  50.0510162
  52.3351723   8.1235363  48.6728651  53.5401024   8.6322137  49.0844013
  53.5401024   7.5054484  48.8920682  50.0124921  13.1903059  55.9935416
  49.4674735  13.9002497  56.3308315  49.7919443  12.4374960  56.5422564
  49.8618037  13.0592582  55.3224972  50.6920334  13.3491145  56.0536456
  47.0062293   7.8108182  56.4835666  46.3780722   7.4013451  57.0782434
  46.7088939   8.7179459  56.4086132  47.6528616   7.7834655  56.7501458
  46.9975690   7.4960587  55.8591913  61.9318885  14.6481605  52.1433452
  61.6091497  15.3283022  51.5522040  61.1790237  14.4321972  52.6941814
  62.1426213  14.0864109  51.7827208  62.4618960  14.8882105  52.5322540
  50.9408714  15.7708433  53.2605738  51.4547131  15.2703309  52.6270062
  50.0332768  15.6495936  52.9812667  51.0355568  15.5214036  53.9075766
  51.1169632  16.4473107  53.2428962  48.8791536  15.4062776  51.8668664
  48.9247643  15.6961339  50.9561128  48.7596421  14.4571003  51.8110049
  49.4720923  15.5601872  52.2055705  48.3381764  15.7042988  52.1949639
  57.7004884  15.7443071  43.3278450  57.9019837  15.3397331  44.1714233
  56.8442780  15.3895393  43.0909642  57.6716209  16.4407787  43.3886561
  58.1808439  15.5712098  42.8498408  44.0640524  10.7424491  43.7704937
  44.9860808  10.9906640  43.7054399  43.8902700  10.2505099  42.9679275
  43.9549332  10.3419575  44.3340578  43.6564431  11.3099142  43.8058490
  45.9531424  13.6601996  51.4362383  45.5149336  12.8555423  51.1555169
  45.9496783  14.2174585  50.6591280  45.6015361  13.9627116  51.9602044
  46.6084350  13.5250695  51.6420064  41.5681671   9.6781458  52.6383198
  41.8071901  10.5734343  52.8752006  41.0202617   9.7740842  51.8597953
  42.1391666   9.2988832  52.4933629  41.2113647   9.3707349  53.1566291
  50.6504643   8.6215992  48.1184934  50.3404272   7.9675855  48.7449900
  50.3075182   8.3264357  47.2749150  50.4016263   9.2556088  48.2790066
  51.3496354   8.6416034  48.1078868  48.5032986  13.8055360  47.6419034
  48.4842461  12.8673814  47.8285795  48.4773179  13.8606495  46.6866021
  47.9461556  14.1247862  47.9233318  49.0887318  14.0958005  47.8900978
  40.1548137   6.3799079  51.5147272  40.4186628   5.8491851  50.7637798
  40.4688922   7.2600912  51.3082520  39.4591066   6.3770501  51.5875592
  40.4521491   6.1427156  52.1023329  40.1455761  11.8414535  48.5929619
  39.2275892  12.0055693  48.8065081  40.1617419  11.7736843  47.6383678
  40.5485666  12.3709515  48.8114579  40.3649692  11.2454110  48.8871183
  56.1121977   9.2262150  56.3046686  55.9897995   9.5491394  57.1977445
  56.3119609  10.0096435  55.7920162  56.6433600   8.7710181  56.2770915
  55.5290740   8.9196205  56.0706163  54.8633891  18.0725472  58.6557986
  54.7254024  17.2221660  59.0722845  54.5625896  18.7090063  59.3056297
  55.5411983  18.1701185  58.5094275  54.4881114  18.1248030  58.0674858
  55.1815092   7.3025489  42.1271777  54.8495328   6.8306139  42.8908530
  54.5729821   7.0763794  41.4228993  55.1797772   7.9933051  42.2431432
  55.8310283   7.0943423  41.9702000  52.9136772  11.9729095  57.4459389
  53.8189624  11.8863609  57.7429238  52.8853871  11.4907683  56.6193311
  52.4720043  11.6924429  57.9105081  52.7497098  12.6461109  57.3448227
  47.5754967   3.9275604  54.3523468  47.1540310   4.6052526  53.8248451
  48.5096494   4.0312555  54.1727416  47.4421288   4.0243153  55.0318764
  47.3561036   3.2915096  54.1600137  50.4397314  23.1062486  52.8999493
  51.1129218  23.7410747  52.6559975  49.6216260  23.4936762  52.5909437
  50.5557788  22.4902019  52.5881152  50.4252976  23.0172505  53.5943282
  49.5067334  12.0684395  43.3773424  49.8421739  12.2660317  42.5033584
  49.8329363  11.1886644  43.5661399  49.7497979  12.5285353  43.8461542
  48.8064075  12.0786457  43.3822921  49.7850162  19.8141343  45.8628227
  50.2971259  19.9406913  45.0652062  48.9594053  20.2668817  45.6924099
  49.6735876  19.1335844  45.9809095  50.1123738  20.0958257  46.4143660
  47.9813739  10.2284645  51.0968271  47.1580725  10.6587582  50.8663103
  48.6170366  10.5787415  50.4731589  48.1667034  10.3852319  51.7530222
  47.9253710   9.5344424  51.0289449  54.3241439  15.5683522  59.6429197
  53.4483036  15.3254445  59.9434401  54.3836110  15.2041947  58.7604504
  54.3974674  16.2635990  59.6294847  54.8143143  15.2903351  60.0594056
  50.8017300   9.9328928  53.7060512  51.1210047   9.4915764  52.9190413
  50.1735729   9.3188873  54.0864746  51.3276961  10.0557755  54.1508213
  50.4888061  10.5362837  53.5420024  57.8869725  15.6920514  54.9328814
  57.7195409  15.2299143  55.7545395  57.0498146  15.6691895  54.4704336
  58.0832716  16.3530054  55.0566251  58.3840711  15.3662693  54.5623575
  50.6129364   4.7228281  52.9918733  50.9160453   4.7032321  52.0839482
  51.1365931   5.4095017  53.4048237  49.9310858   4.8791872  53.0222789
  50.7249424   4.1059649  53.3037074  41.0485520   3.2837528  44.8410534
  41.6126232   3.1555628  44.0787923  41.6270569   3.6548505  45.5078551
  40.5272047   3.7258857  44.6918539  40.7823935   2.6734216  45.0581352
  55.4124492   9.3094976  52.5174047  55.5186817  10.2007036  52.1843574
  56.2530712   8.8865524  52.3420422  55.2785040   9.3172543  53.2040054
  54.8951434   8.9796330  52.1822361  47.7487018  22.1431908  47.9593942
  47.5633724  22.9429492  48.4508334  48.2527286  21.6006289  48.5667990
  47.1546084  21.8223077  47.7755465  48.1239795  22.2868942  47.3866377
  44.8174944   5.5458566  54.3297193  44.4947556   6.4060358  54.0588974
  44.8232679   5.0273813  53.5250318  45.4629720   5.5964794  54.5970057
  44.3908326   5.2596746  54.8056022  54.4759871  18.3428075  53.7923182
  54.3628264  18.6579752  54.6889296  54.8581930  17.4699727  53.8913131
  53.8593770  18.3072899  53.4620993  54.9078451  18.7624868  53.4345221
  49.1274142  11.3421658  48.8453991  50.0835063  11.2956255  48.8496418
  48.8583690  10.6726386  48.2160741  48.8693387  11.2013202  49.4810881
  48.9109079  11.9753589  48.6410453  63.3435100   9.1894726  44.5072992
  63.8434953   9.1543632  43.6912979  62.4318739   9.2621408  44.2258707
  63.4416595   8.6069023  44.8827729  63.5311488   9.7463232  44.8877226
  42.4919276  12.3415577  50.0870786  41.7477231  11.7851152  49.8572688
  42.5092481  13.0139426  49.4061347  42.3989742  12.6314139  50.7178178
  43.0865984  11.9725012  50.0856643  51.7047058   7.2000787  56.4552823
  51.7705237   6.2484520  56.3782077  52.2889842   7.4225740  57.1814810
  51.9154386   7.5115722  55.8648482  51.0476812   7.3927719  56.5995321
  58.9492970  10.9861733  49.7717091  58.7154701  11.2054027  50.6732702
  59.8846045  10.7865399  49.8091858  58.5867211  10.4293227  49.5510918
  58.8286308  11.5283271  49.3460308  57.3459953   9.6360962  47.9523233
  57.6854773   9.7242779  48.8432779  57.7784307  10.3358338  47.4615912
  57.5093855   9.0098433  47.6864512  56.6514430   9.7206036  47.9431309
  56.5480973  12.6644820  46.0912183  56.7345814  11.8798288  45.5750303
  56.8800737  12.4591331  46.9659094  56.8789190  13.2205162  45.8253461
  55.8598958  12.7885895  46.1110172  44.8769616  13.0445612  45.8020115
  45.5847930  12.3995289  45.8076683  44.1408400  12.5877313  45.3940109
  44.7158809  13.2405204  46.4539639  45.0582496  13.6071273  45.4272449
  55.3316203   9.9459566  42.2127376  55.3985929   8.9947381  42.1264706
  56.1427974  10.2786790  41.8287786  54.7744773  10.1868231  41.8634268
  55.2825455  10.1300766  42.8851961  56.5076827  11.7193873  55.2079460
  56.8032860  12.4313723  55.7750456  55.6901547  12.0402704  54.8261083
  56.9793779  11.5891561  54.7080215  56.3950994  11.1376335  55.5791771
  49.3127437  15.7818660  49.3354241  49.2555860  14.9698601  48.8312570
  49.9206935  16.3293269  48.8397422  48.6845866  16.0888687  49.3820931
  49.5586949  15.6569420  49.9788913  54.9655802  15.3719846  40.4824472
  54.6988444  16.2893186  40.5453797  54.4731005  15.0306891  39.7357425
  55.6537818  15.3225866  40.3686031  54.7993034  15.0253819  41.0672246
  60.4498304  14.3672856  44.1629381  60.7870030  15.1907224  43.8100918
  59.6952336  14.6252986  44.6932682  60.2535313  13.9390332  43.6460430
  60.9324952  14.0504850  44.5575037  59.3978983  13.6695893  39.5448237
  60.0941827  13.8300309  40.1819269  58.6727463  14.2203162  39.8396872
  59.6028576  13.8541175  38.9013565  59.2114141  12.9943466  39.5462379
  51.0361343   9.7842903  44.4302244  51.5724927   9.4258483  43.7231176
  51.6677555  10.1680437  45.0383362  50.6002348  10.2737800  44.1848583
  50.6677848   9.2780624  44.7427656  50.4408862  12.4672981  40.8961047
  51.3536770  12.3117555  40.6521529  50.2024405  13.2703224  40.4329497
  50.0355863  11.9345340  40.6917508  50.3808417  12.5538467  41.5876551
  54.8443366  10.1643695  48.5095235  54.4956170   9.3160296  48.7838809
  55.7005471   9.9606536  48.1326356  54.4280671  10.4599413  48.0315193
  54.9124639  10.5938467  49.0582383  47.5350822   6.8159170  46.8237808
  48.2290573   7.3000995  46.3768894  47.0651191   7.4813617  47.3272409
  47.1078430   6.5105473  46.3599188  47.8047048   6.3301016  47.2480449
  47.0674284   4.2806952  56.8576261  46.8988421   3.8548922  56.0168761
  46.7799080   5.1845569  56.7303469  46.7008110   3.9728760  57.3681572
  47.7498564   4.2574250  57.0138967  48.4963704  18.9065984  53.4606850
  49.2550086  18.6751217  53.9959649  48.8577916  19.4348717  52.7493356
  48.1869106  18.3305601  53.2082479  48.0339128  19.2752466  53.8333303
  63.2413190  13.8471773  43.4317897  63.2788468  14.6583667  42.9247941
  62.3325697  13.7904308  43.7252390  63.4058638  13.2972669  43.0308602
  63.6772184  13.8769794  43.9783833  49.0003971   7.7957130  54.4251787
  48.1285982   8.1059817  54.6712519  49.1597458   7.0486186  55.0021779
  49.0125215   7.5973043  53.7534273  49.4790205   8.2950006  54.5291234
  56.4770832  13.7594040  49.8049431  57.2414949  14.0835531  49.3283531
  56.0307914  14.5501809  50.1082919  56.0613910  13.3883063  49.3813861
  56.6733823  13.3621784  50.3458798  54.5054320  12.9674023  54.1296081
  53.7739292  13.5128220  54.4181077  54.0972453  12.1500892  53.8453512
  54.8460686  13.2715473  53.5985709  54.9511464  12.8518680  54.6564027
  46.4011663   7.3470480  43.0640941  46.8705521   7.1461899  42.2537497
  46.7400709   6.7154879  43.6997831  46.5345342   8.0022865  43.2712764
  45.7123875   7.2645819  42.9778270  46.6603966   4.7975375  45.2525896
  46.8081982   5.5087060  45.8762578  45.7354815   4.8759211  45.0164159
  47.0674285   4.8734716  44.6883184  46.7874136   4.1774083  45.5502815
  52.6492509   8.5248443  42.6985199  53.3166679   9.1000662  42.3258746
  53.1313384   7.9537050  43.2960252  52.1677408   8.8971668  43.0450022
  52.3369045   8.1504806  42.1957670  52.8282295  17.0474357  49.6974628
  52.8311162  17.6197998  48.9295448  52.3259347  16.2807454  49.4216911
  53.4812126  16.8661735  49.8728253  52.5193471  17.3638281  50.2398137
  43.6310397   4.1104556  48.9755068  43.6241115   3.1612783  48.8574199
  43.0034599   4.2688560  49.6811993  44.2684344   4.3333592  49.1579403
  43.4295444   4.4341965  48.3879010  55.8241001   8.4133925  37.2870318
  55.9886450   8.6032280  36.3628432  54.8726269   8.3305181  37.3485500
  56.1370240   7.8173500  37.4765364  56.0538855   8.9367668  37.6914968
  44.8192265  11.1674356  50.5000289  44.0380716  11.6009953  50.1549608
  44.5363249  10.2701058  50.6782199  45.3353777  11.1747840  50.0276816
  45.0357329  11.4797455  51.0876347  45.5172430   6.1594538  49.3368383
  44.8989009   5.5789247  48.8927753  46.3468953   6.0198329  48.8800474
  45.3140157   6.8273480  49.2816840  45.5749780   5.9888060  50.0128324
  43.2453697  14.1333594  52.4410370  43.6564431  13.2952257  52.2296121
  43.9220242  14.7853319  52.2536537  42.6807211  14.2411370  52.0408146
  43.0606176  14.1562213  53.1156169  49.5575402  12.6228407  53.1877419
  50.0084507  13.1600955  53.8396943  50.0309674  11.7908307  53.1948129
  48.8872365  12.5285354  53.3652257  49.5916038  12.9220867  52.5548813
  62.4474624  13.8022700  39.9655523  62.7170850  14.0708973  39.0873256
  62.9497571  13.0049611  40.1373792  62.6033470  14.2982916  40.4343641
  61.7609929  13.6704058  39.9846441  52.9431222  19.1842073  51.5359404
  53.4136626  18.8661818  52.3059797  52.9685256  18.4509933  50.9207575
  52.2820561  19.3479148  51.6992821  53.2623969  19.7447322  51.2651185
  54.6815238   7.0424949  55.4002791  55.1439813   7.8557255  55.6053400
  54.6728635   6.5574959  56.2247656  54.0291180   7.1768086  55.1846115
  55.0215831   6.6832364  54.9053043  59.4839234  15.0772294  48.1220290
  60.2050339  14.4546508  48.2118315  59.2529833  15.3066650  49.0228830
  59.6900374  15.6442863  47.7677685  58.9412141  14.7812494  47.7946385
  58.5549668   8.9673855  43.8723172  57.9660696   8.9477896  43.1185414
  58.7605035   9.8949256  43.9925254  58.2374242   8.7093726  44.4408311
  59.1357812   8.5995538  43.7429167  50.4143280  20.3526139  51.8187831
  50.6054309  21.2585168  52.0641491  51.2740025  19.9382419  51.7445369
  50.0303900  20.0386709  52.3130507  50.0736913  20.3289355  51.2078428
  43.1004547   4.7256858  56.4630605  42.3418165   5.3086644  56.4913447
  43.6258435   5.0522845  55.7319120  43.4618760   4.7603869  57.0619799
  42.9001142   4.0651401  56.3485092  57.9626055   9.2098850  41.0905591
  57.6346705   8.4436029  40.6217474  58.3563584   9.7569377  40.4103224
  57.4395261   9.5491393  41.4080501  58.4418062   9.0229072  41.5657349
  49.4501530   8.0251485  57.7966639  50.1499015   7.7054901  57.2274429
  48.6435946   7.8006120  57.3342160  49.4738243   7.7083479  58.4203321
  49.4998051   8.7175376  57.8857593  52.2716638  14.0055777  51.5493755
  51.9656682  14.3113557  50.6944834  52.3825150  13.0612994  51.4397739
  52.8807683  14.3084979  51.7162527  51.7982366  14.1431574  52.0450573
  45.4929944   4.0430946  38.9791382  46.4156001   3.9332758  39.2103621
  45.1927723   3.1604618  38.7613493  45.1309958   4.3015157  39.5200749
  45.4254444   4.4705305  38.4283020  44.9040970  20.1227701  48.9231808
  45.1893081  19.9627367  49.8226206  45.1771837  21.0221410  48.7414543
  45.2141341  19.6757382  48.4826532  44.2095447  20.0590833  48.8694406
  42.0669978   7.2519262  49.4117916  42.2708025   7.1139383  48.4868959
  41.1940442   7.6462941  49.4089632  42.0618016   6.6432280  49.7575668
  42.5317648   7.6838529  49.7059480  60.4036425  15.1286686  37.1279327
  59.9994973  15.9386333  37.4390597  60.0895639  14.4566920  37.7318019
  60.2004152  14.9870065  36.4724447  61.1010816  15.1756172  37.1512673
  52.2722411  20.6628826  55.6117039  53.1867639  20.4571255  55.8082796
  52.3086142  21.1466568  54.7865103  51.8975408  20.0766380  55.5381648
  51.9933809  21.0572504  56.1179923  48.2758226   7.4250235  51.5529110
  48.8069848   7.6520096  52.3165863  47.7250304   8.1941633  51.4086612
  48.6822772   7.3029573  50.9964180  47.8832244   6.8612326  51.6837258
  56.7370756  23.7805277  45.1182393  56.4992073  24.6774492  45.3522916
  56.3254248  23.2400070  45.7928191  56.4905470  23.6155954  44.4846716
  57.4327827  23.6988781  45.1267245  61.2178911  28.3990406  40.6938721
  61.9592088  28.9856934  40.8444859  61.0487274  28.4623191  39.7541272
  61.3812812  27.7421691  40.8713560  60.6584386  28.6072473  41.0601534
  64.2963226  22.8983032  50.5184138  65.1080771  23.3959579  50.6138732
  64.5792242  22.0344498  50.2171863  63.9631915  22.8484969  51.1321825
  63.8748569  23.1987740  50.0474807  50.3735209  29.6948208  50.2440562
  49.9179915  30.3696552  50.7468091  49.7240018  29.3861851  49.6119028
  50.9300865  29.9638564  49.9152516  50.5796349  29.1718547  50.6619563
  56.4582154  31.8540460  48.1941537  57.1296737  32.4043647  48.5972046
  56.8964242  31.4511049  47.4453276  56.2359355  31.3657810  48.6438736
  55.9149288  32.2418818  47.9834359  67.3863013  33.7728129  46.4122447
  66.7668044  33.1232899  46.0791974  67.0860791  34.6023734  46.0403065
  67.3701355  33.7952666  47.1115733  68.0363977  33.6266600  46.1986985
  55.1170307  35.5666559  50.1980943  54.9086072  36.4880723  50.3529507
  55.7752100  35.5838023  49.5037154  55.3756836  35.2698594  50.7772147
  54.5477633  35.2159706  49.9909120  56.7047438  22.6460058  59.6316060
  56.3964388  23.0783408  60.4285153  55.9051137  22.4190198  59.1578444
  57.1025382  23.0799738  59.2533038  57.0719386  22.0703758  59.7885837
  62.1526210  28.8366829  58.1226401  62.6451008  28.0842813  58.4514448
  61.2357888  28.5688720  58.1848655  62.2727098  29.4021068  58.5164986
  62.3258261  28.9738543  57.4579597  59.0268467  27.1363287  47.8222156
  59.2502813  27.4939542  48.6820574  58.0724867  27.1938917  47.7790821
  59.3212954  27.5159996  47.3130987  59.2381569  26.4712922  47.7691826
  59.3432346  34.9604072  52.9551037  59.8917174  34.2798573  52.5640736
  59.9656182  35.6054395  53.2902723  58.9240783  35.2469975  52.4742710
  58.9558326  34.6966788  53.4755343  65.6080624  26.4129128  51.8470675
  65.4539099  25.6498967  52.4035605  66.5243173  26.6431648  52.0054594
  65.5070261  26.2516547  51.1731947  65.1854420  26.9407778  52.0273797
  60.1093785  35.6568788  49.7844369  60.8841825  35.1114591  49.9216156
  59.9309772  35.5870683  48.8461062  59.5684013  35.4160123  50.1577892
  60.2398596  36.3202823  49.9633349  65.9631330  26.1863349  38.0181801
  66.0104757  25.5625315  38.7422575  65.3719263  25.7764536  37.3874409
  65.7062121  26.8003403  38.2359690  66.5964862  26.2859475  37.7353374
  67.3389585  33.4119215  50.9179291  66.8245394  34.0487888  50.4229544
  66.6882848  32.8211862  51.2976455  67.7731259  33.0620527  50.4957864
  67.7073080  33.7295386  51.4213891  53.7908571  21.0885386  49.8897958
  53.3607312  20.5672055  50.5679112  53.1852167  21.0660849  49.1494550
  53.8901614  21.7458183  50.1089989  54.4068899  20.8060307  49.7144333
  61.8685647  38.2365997  49.2986545  61.2894824  37.5303302  49.5829114
  62.4049231  38.4317424  50.0679867  62.2698232  38.0275766  48.7640818
  61.4979059  38.7987576  49.1070286  59.2248779  20.2455058  46.0565700
  59.5620504  21.0909880  45.7588780  58.3646260  20.4459557  46.4235584
  59.1682976  19.7992904  45.5198760  59.6446115  19.9707547  46.5451808
  59.0124130  29.5605070  42.5698264  59.4696744  28.9040438  42.0437390
  59.6959957  30.1830857  42.8208493  58.5153144  29.8777159  42.1929385
  58.7254699  29.2673848  43.1369260  65.6080624  28.2990199  55.0813739
  66.0659011  27.4841563  55.2864348  64.8326810  28.0205946  54.5920560
  65.4233103  28.6341917  55.6675654  66.0104755  28.7174744  54.6903438
  60.0314363  19.6862056  36.1938446  60.1757739  20.1818190  35.3877429
  59.1469357  19.9270721  36.4682021  60.0735829  18.9987155  36.0722223
  60.4996674  19.8658348  36.6817483  64.2830436  23.1906090  43.2564272
  64.2911265  22.9668889  42.3258747  64.5653679  22.3896258  43.6976618
  64.7270260  23.7156163  43.3879490  63.6387207  23.3718712  43.4614881
  61.3795490  17.5620898  52.3307285  62.2011185  17.2261015  51.9736396
  61.1341752  18.2744831  51.7402943  60.8888013  17.0628022  52.3342640
  61.4730798  17.8021398  52.9826810  55.5286815  20.0666930  40.1734416
  55.9426417  20.0826147  39.3100642  55.0286962  20.8819649  40.2137466
  55.1049064  19.5139248  40.2342527  56.0119237  20.0483218  40.6790229
  64.9712450  32.3414945  55.2850206  64.4262264  31.7630066  55.8188862
  64.3557896  32.9726463  54.9116682  65.4481363  32.6656436  55.6810004
  65.2939838  31.9810112  54.7794392  62.0284907  25.0616110  60.3026503
  61.9032056  25.7576743  60.9482388  62.2294086  25.5233398  59.4887704
  62.5596529  24.6456060  60.4886194  61.4459442  24.6798988  60.2340610
  58.8807771  32.9016111  48.9606575  59.2133308  33.7123922  49.3453236
  59.6509624  32.4843813  48.5745772  58.5984528  32.4913215  49.4535109
  58.4009990  33.0387825  48.4699254  60.4863883  24.5904923  40.9222677
  60.7069361  23.6592780  40.9045900  61.3327838  25.0354830  40.9703509
  60.1434422  24.7754288  40.3403188  60.0949448  24.7423607  41.4822962
  67.6697803  14.2422147  46.0770762  66.8459014  14.5516669  45.6980670
  67.4492325  13.3987737  46.4730560  68.1559092  14.1630145  45.5806873
  67.9018751  14.6904713  46.5621515  59.5949593  28.1859351  58.7703499
  58.8149591  28.5513174  58.3524498  59.3137897  27.3314715  59.0963261
  60.1139972  28.1153082  58.3057807  59.8080015  28.5937752  59.2971444
  56.3900880  21.7956246  52.5895295  56.7763353  21.8519629  51.7141313
  56.5240333  20.8852309  52.8525733  56.7145588  22.2312255  53.0314713
  55.7076600  21.9499425  52.5683163  56.1447141  25.8111548  54.0758679
  56.7549734  26.5198738  53.8736354  55.3087109  26.1059101  53.7152435
  56.3490961  25.2147040  53.7725191  56.0962167  25.7168495  54.7681255
  64.7385729  32.3884430  48.9231809  63.9331693  32.1275723  48.4769965
  65.4140727  31.8226108  48.5498285  64.8834878  33.0624609  48.7980230
  64.6837246  32.2863809  49.6133171  58.4085045  20.5655725  58.6854971
  58.9719984  21.0832314  58.1099122  57.8502068  21.2114213  59.1182464
  58.0228345  20.1156829  58.3135589  58.7901330  20.2136625  59.1550160
  64.3604085  39.4384827  47.7430196  64.0301642  39.2029234  46.8753996
  63.6831766  39.1359707  48.3475959  64.9689357  39.1184160  47.8717130
  64.4464337  40.1320965  47.7946384  60.7906518  17.6502714  47.4474491
  60.1965584  16.9141998  47.5952344  60.3166472  18.2230438  46.8442870
  60.9274838  17.9821773  48.0477827  61.3899414  17.4298174  47.1603637
  61.8656780  22.6292676  47.7741324  61.4263144  23.1126336  47.0740967
  61.9084019  23.2469473  48.5031595  61.4967512  22.0609860  47.9523233
  62.5088462  22.4353496  47.5754354  66.3187807  29.9618151  38.0238370
  67.1628668  29.5119254  38.0634350  65.7148723  29.3784283  38.4841635
  66.3539991  30.5835772  38.3441563  66.1172855  30.0528544  37.3598637
  60.1388233  20.0585281  51.4687653  60.0106515  20.8141957  52.0422289
  60.5810736  20.4157454  50.6987260  60.5366176  19.5751622  51.7813065
  59.5233679  19.7760203  51.2919886  55.9715091  23.1644811  42.6398300
  56.3081043  23.6392738  43.3999698  56.0228933  22.2426564  42.8915600
  55.3092884  23.3486010  42.5061868  56.3664167  23.2894050  42.0755588
  67.0023633  23.4306590  51.3725988  67.2812235  22.5598654  51.0890490
  67.7494546  23.9960829  51.1767303  66.4354053  23.6368244  51.0183383
  66.8632219  23.4347415  52.0584924  67.6957610  24.2434813  47.6666522
  68.4428523  24.6545874  47.2317815  66.9602168  24.8297259  47.4856329
  67.5750948  23.6062057  47.4029014  67.8077670  24.1924503  48.3560813
  62.2704006  19.6033312  38.2607178  61.5342790  19.7870429  38.8447880
  61.8668328  19.2285593  37.4772435  62.6150787  20.1924335  38.1030330
  62.7109189  19.1460931  38.5548742  64.3182620  22.0854808  40.8543855
  64.2108749  22.1332459  39.9047410  65.0676627  21.5041353  40.9816647
  64.4493205  22.7190822  41.1216718  63.7455305  21.8193029  41.1556129
  66.9111419  32.2986284  57.3561364  66.2500758  31.6638023  57.6326151
  66.5641544  32.6676849  56.5443778  66.9925483  32.7970996  57.8405045
  67.5248652  31.9822360  57.2408780  53.6349725  22.9048352  53.6367546
  54.5194731  22.7141833  53.3235063  53.2146615  23.3600321  52.9063133
  53.2926038  22.3128752  53.7880755  53.6557571  23.3139000  54.2038543
  57.8069056  18.5831188  43.9267644  57.7970907  18.4994279  44.8806514
  57.6221536  17.6996694  43.6071521  57.3132712  19.0313754  43.7132181
  58.4327533  18.8007151  43.7040257  67.6801726  32.8914048  43.1277337
  67.4394175  32.6893219  42.2233441  67.0676040  32.3827275  43.6580638
  68.3400840  32.6966704  43.2571343  67.6097359  33.5756290  43.2550129
  49.9849641  27.0093635  48.9203523  49.2165109  27.5784616  48.8623696
  50.1454675  26.7305299  48.0187912  50.5351790  27.3612735  49.1720824
  49.8533283  26.4582283  49.3304743  65.7050573  29.3657727  51.4065399
  66.6524890  29.4515048  51.3004739  65.5924739  28.5684637  51.9248492
  65.4429402  29.9197656  51.7452441  65.3909787  29.3024942  50.7849931
  61.3645380  21.8997278  41.0431829  61.1099266  21.4563702  41.8521131
  62.3137019  21.9977074  41.1110652  61.1947971  21.5127085  40.4845686
  61.0539236  22.5247560  40.9958068  65.2685805  36.1116673  42.7062980
  65.8187953  35.6772912  42.0557598  65.1069225  36.9816444  42.3407238
  64.6664042  35.7646563  42.7925651  65.6005569  36.1586159  43.3207738
  67.1230295  22.0152622  53.9287899  67.1109051  22.7305132  53.2923938
  67.7252058  22.3120587  54.6111479  66.4839027  21.9074847  54.1932478
  67.3551243  21.4249352  53.6332192  67.5976114  37.8401907  55.6802933
  68.1668788  37.5858520  56.4064919  68.0606463  38.5611572  55.2532008
  67.5092768  37.3062019  55.2362302  66.9740731  38.0520716  55.9171740
  62.8558337  35.3878432  47.4007799  62.9262705  35.0257269  46.5176036
  62.6191201  36.3059936  47.2643083  62.3587351  35.0559373  47.7649399
  63.4660929  35.3372204  47.7387770  67.2783368  11.7596569  49.0702592
  68.0496767  11.5841101  49.6090746  67.0237253  12.6524959  49.3000689
  67.4371081  11.7147495  48.3900225  66.7644950  11.3085425  49.2194588
  58.3917614  27.7936085  54.8975260  58.0713320  28.3508674  55.6067541
  58.8190006  28.3990407  54.2915355  58.8496001  27.3228982  55.1400637
  57.8605991  27.4637439  54.5835706  65.1034583  24.5872264  53.8269665
  64.5509340  25.0293593  54.4711407  65.9146354  24.3969827  54.2964854
  64.8009267  23.9964911  53.6056420  65.2270112  25.0056809  53.2789587
  62.8402453  16.1042351  45.8430238  62.5550342  16.3353037  44.9591403
  62.2588535  16.6010733  46.4193158  62.7715406  15.4167450  45.9533325
  63.5076622  16.2912129  45.9434330  59.2450851  23.2097967  51.8470674
  58.9881642  23.2273514  50.9242931  59.8888306  23.9132085  51.9297989
  58.6931382  23.3281887  52.2600178  59.5308735  22.5913005  52.0118233
  52.7776074  27.5968328  50.1839522  52.9565860  28.3937335  49.6861490
  51.8226700  27.5604987  50.2440562  53.0258680  27.0342667  49.8487836
  53.0645505  27.6327587  50.8217625  66.2939546  31.3743542  45.2193556
  67.1005129  31.0685762  45.6344273  65.6629107  30.6705341  45.3735048
  66.0751388  31.9712132  45.5120978  66.3909494  31.4723338  44.5320478
  65.9775667  28.8754664  40.5602290  66.7968267  28.6733835  41.0134845
  65.8407347  28.1320462  39.9726233  65.4498685  28.9313964  41.0163129
  66.0364564  29.4706924  40.1967761  59.6856034  29.4139459  45.8642369
  60.2392823  29.4290511  45.0842981  59.5770615  28.4839563  46.0622268
  59.9979499  29.7454435  46.3959812  59.0666839  29.7131919  45.7348364
  56.0875565  26.3904591  45.6563475  56.5217239  27.0718255  45.1422809
  55.2036333  26.3431023  45.2928946  56.4183782  25.7780866  45.5842226
  56.0679266  26.5672306  46.3330487  61.6035610  16.9517586  43.2889541
  61.3137312  17.8254099  43.0273246  62.2576989  16.7096673  42.6334661
  61.8876173  16.9664555  43.9281786  61.0683573  16.5010525  43.2832973
  66.7038733  18.8235770  45.3756263  66.0780256  18.1001610  45.3360283
  66.6709643  19.1187405  46.2856727  67.3464641  18.6031229  45.2101633
  66.5139250  19.3387863  44.9414627  67.5635479  17.0166700  41.3210760
  68.1212682  16.7704963  42.0585884  68.1328152  16.9435936  40.5552794
  67.0185292  16.5814774  41.2673359  67.3314531  17.6731333  41.3946151
  63.0723401  25.3633063  40.9427738  62.9216517  26.2855392  40.7355915
  63.6710523  25.3796363  41.6894785  62.4707411  25.0477304  41.1146007
  63.3627473  25.0318087  40.3997158  64.0313188  17.7678470  52.8158038
  64.1519850  18.5153496  53.4019953  64.2310820  18.1115920  51.9446482
  64.4695277  17.2485552  52.9840952  63.3719848  17.5347372  52.8447952
  65.9221411  24.3696300  40.1522284  66.2027333  23.5282303  39.7937253
  64.9718225  24.2908381  40.2349599  66.2154350  24.4831230  40.7773108
  66.0895726  24.8930043  39.7180649  56.8207913  19.3208234  48.2606218
  57.2214724  18.9823856  49.0603596  56.9068165  18.6072054  47.6284684
  56.1464462  19.4755495  48.3673949  57.1591186  19.8911463  48.0364690
  56.8548549  18.9550330  57.3087602  56.3115683  18.5284136  57.9713193
  57.3842851  19.5825107  57.8001994  57.2624642  18.4867722  56.9856124
  56.4564832  19.2832647  56.8364129  61.6312739  23.3388030  37.2240992
  61.9274546  23.9156579  36.5191137  61.4459444  23.9279053  37.9545405
  61.0533463  22.9917920  37.0331804  62.1312592  22.8799320  37.3952191
  62.6277804  25.6029481  45.7574638  62.7045680  26.3667807  45.1854144
  63.2461225  24.9685303  45.3954252  62.8004081  25.7686969  46.4150731
  61.9753746  25.3490177  45.7447359  58.2451144  36.8134462  51.4680581
  58.2058546  36.0304260  52.0167730  58.9800813  36.6550459  50.8755026
  57.6498663  36.8938711  51.1081407  58.3600071  37.3837691  51.8576739
  53.1725149  23.3543166  56.2848695  53.1979183  24.3039021  56.4022492
  53.0726333  23.2314339  55.3408820  53.7666083  23.0603778  56.5111437
  52.6303830  23.0762995  56.6292305  61.5643012  32.1516589  45.0227798
  62.2686685  32.7987325  44.9881316  61.9211037  31.3849686  44.5744741
  61.4032205  31.9973411  45.6860460  60.9938791  32.3884429  44.6932681
  65.0208973  20.6137457  43.8560538  65.7818449  20.2961286  44.3411290
  65.0653532  20.1585489  43.0153038  64.4279585  20.4537124  44.1926366
  65.0578477  21.3065431  43.7648370  57.0245959  19.2489718  52.9020707
  56.3225380  18.6786489  53.2139048  57.7838115  19.0072888  53.4324008
  57.1516130  19.1371117  52.2232482  56.8588964  19.9221732  53.0003586
  58.7918652  36.1953583  47.4516916  58.1556252  36.7811946  47.8611064
  58.2641670  35.4858227  47.0868245  59.1452035  36.5272641  46.9461102
  59.2427757  35.9487763  47.9268673  64.5855750  29.4739585  60.1046604
  63.8113483  29.7336044  60.6052920  64.3667593  29.6874724  59.1974424
  65.1479142  29.8332170  60.3153782  64.7068186  28.7881014  60.1753711
  63.2917332  34.3019027  44.9386341  62.9874696  34.9126421  44.2668827
  64.2062560  34.1341126  44.7130671  63.2420811  34.5893095  45.5750302
  62.9193423  33.7091262  44.9202494  66.5526075  36.1320798  45.1741007
  66.5537622  37.0743168  45.3423921  65.9868043  36.0251187  44.4104254
  67.1998172  35.9046855  45.0362149  66.2951093  35.7826192  45.7242298
  62.4349453  24.4178034  49.5369496  61.9314959  24.7003112  50.3006249
  63.1433541  23.8862641  49.9018167  62.0371510  24.0364995  49.1056144
  62.6918662  24.9697550  49.1918815  64.5341909  29.1183742  48.9175240
  64.9885656  29.1008195  49.7596882  64.7772554  28.2937126  48.4975026
  63.8419480  29.1547083  49.0101550  64.7466558  29.6637939  48.5328579
  65.8320744  28.6158205  45.8465593  66.6813566  28.2418651  45.6117999
  65.8915414  28.7734043  46.7884255  65.7229552  29.2159455  45.5014912
  65.3153459  28.1667474  45.7023095  58.5262840  18.3181657  55.0191485
  58.1486969  18.6268014  55.8422208  58.4321759  17.3657224  55.0552109
  58.1764097  18.5802611  54.4718478  59.2006291  18.4977949  54.9724794
  56.8571644  26.1695968  50.6053879  57.4518352  25.4478138  50.4017411
  56.0361723  25.9319963  50.1740527  56.7653657  26.2271598  51.2962312
  57.1031156  26.7733960  50.3515365  61.5862405  20.2610193  49.0037911
  61.4857815  21.1293634  48.6127610  61.4043751  19.6523211  48.2874919
  62.2369142  20.1720211  49.2456216  61.1289790  20.1716129  49.5263430
  54.8993697  22.7480678  46.8428727  55.3572084  22.4316754  47.6213973
  54.2140549  23.3208402  47.1844053  55.3358465  23.1044686  46.4278010
  54.6216642  22.2144873  46.4857838  55.9391775  20.6080303  43.0386382
  56.0910207  20.4492217  42.1073786  56.6025530  20.0801652  43.4834084
  56.0205839  21.2865389  43.1913733  55.2960093  20.4026814  43.2231931
  60.4165289  18.0568867  40.3608249  59.9933311  18.4847309  41.1047012
  60.9084313  17.3330625  40.7490265  59.9390602  17.8176532  39.9082766
  60.8472322  18.5006526  40.0320203  66.0728295  13.0578864  43.2861258
  65.2039173  13.4604192  43.2663268  66.3563084  13.0570699  42.3725438
  66.5104610  13.4355161  43.6813984  66.0376111  12.4055056  43.5350273
  64.3350050  20.5133167  54.4159864  65.1484916  20.9754538  54.6168048
  63.8402159  21.1240562  53.8715142  64.4677956  19.9209485  54.0659686
  63.9845534  20.3630814  55.0028850  60.1411327  42.3105094  49.8169637
  60.8206740  42.9824861  49.7731231  60.2335088  41.9341045  50.6923619
  59.5060474  42.5942420  49.7356464  60.2439011  41.8226527  49.3255245
  52.8601685  24.0332335  47.6404891  52.3826998  24.3304382  46.8655001
  52.3388212  23.3069597  47.9806075  53.5033367  23.8172701  47.4672480
  52.9069339  24.5476263  48.1142507  64.1958637  14.8774491  48.6339743
  64.9966485  14.7202735  49.1338988  64.3563671  14.4626688  47.7868604
  63.6439168  14.5855515  48.9514652  64.0832804  15.5645309  48.5554854
  63.6352565  35.9916424  54.9392453  64.4880029  36.4027485  55.0813738
  63.7790167  35.3866185  54.2123396  63.4291425  35.6462644  55.5120018
  63.1543237  36.4713342  54.7702468  62.9366627  19.9148248  56.5274073
  62.2929171  19.4318670  56.0090980  63.6242868  20.1438520  55.9030320
  62.6502969  20.4908631  56.8024718  63.1924288  19.5135167  57.0414739
  64.6231030  18.2704005  39.2160191  63.9037245  18.7974491  38.8674154
  65.3442135  18.4145122  38.6029575  64.7974627  18.4839144  39.8587791
  64.4464338  17.5931166  39.2351110  63.8661968  25.1326460  36.4293112
  64.0503715  24.6337666  35.6331090  63.5567370  25.9809860  36.1139416
  63.3731397  24.8150289  36.8111489  64.4464338  25.2073555  36.8132702
  59.6053516  30.1528754  54.0341486  59.3247594  30.3782284  53.1474367
  60.5597116  30.2177868  54.0079857  59.3397705  30.6027650  54.4994249
  59.4055884  29.5017193  54.1989045  66.5283588  24.4835313  44.4238605
  67.0976262  23.8421732  44.8502459  65.6883142  24.0352747  44.3333508
  66.4619635  25.0571201  44.8205474  66.7835476  24.6619358  43.7966568
  66.4261678  35.5784951  40.2554659  65.6496317  35.5752291  39.6954374
  66.9810015  36.2676182  39.8905988  66.2529628  35.7242397  40.9180250
  66.7523707  34.9595907  40.2300101  65.8089803  25.9217901  49.1409698
  65.5578329  25.7662475  50.0510162  64.9775959  26.0026232  48.6728651
  66.1825259  26.5113006  49.0844013  66.1825259  25.3845353  48.8920682
  62.6549157  31.0693928  55.9935416  62.1098971  31.7793366  56.3308315
  62.4343679  30.3165830  56.5422564  62.5042273  30.9383451  55.3224972
  63.3344570  31.2282014  56.0536456  59.6486529  25.6899051  56.4835666
  59.0204958  25.2804320  57.0782434  59.3513175  26.5970328  56.4086132
  60.2952852  25.6625524  56.7501458  59.6399926  25.3751456  55.8591913
  60.1249670  19.2391737  42.7862012  60.5031314  19.9503423  43.3038033
  59.2283420  19.1579323  43.1093490  60.1295858  19.4000236  42.1045502
  60.4794600  18.6443560  42.8873174  63.5832950  33.6499302  53.2605738
  64.0971367  33.1494178  52.6270062  62.6757004  33.5286805  52.9812667
  63.6779804  33.4004905  53.9075766  63.7593868  34.3263976  53.2428962
  61.5215772  33.2853645  51.8668664  61.5671879  33.5752208  50.9561128
  61.4020657  32.3361872  51.8110049  62.1145159  33.4392741  52.2055705
  60.9806000  33.5833857  52.1949639  56.7064760  28.6215360  43.7704937
  57.6285044  28.8697509  43.7054399  56.5326936  28.1295968  42.9679275
  56.5973568  28.2210444  44.3340578  56.2988667  29.1890011  43.8058490
  58.5955660  31.5392865  51.4362383  58.1573572  30.7346292  51.1555169
  58.5921019  32.0965455  50.6591280  58.2439597  31.8417985  51.9602044
  59.2508586  31.4041564  51.6420064  54.2105907  27.5572327  52.6383198
  54.4496137  28.4525212  52.8752006  53.6626853  27.6531711  51.8597953
  54.7815902  27.1779701  52.4933629  53.8537883  27.2498218  53.1566291
  63.2928879  26.5006861  48.1184934  62.9828508  25.8466724  48.7449900
  62.9499418  26.2055226  47.2749150  63.0440499  27.1346957  48.2790066
  63.9920590  26.5206903  48.1078868  61.1457222  31.6846229  47.6419034
  61.1266697  30.7464683  47.8285795  61.1197415  31.7397364  46.6866021
  60.5885792  32.0038731  47.9233318  61.7311554  31.9748875  47.8900978
  52.7972373  24.2589948  51.5147272  53.0610864  23.7282720  50.7637798
  53.1113158  25.1391781  51.3082520  52.1015302  24.2561370  51.5875592
  53.0945727  24.0218025  52.1023329  52.7879997  29.7205404  48.5929619
  51.8700128  29.8846562  48.8065081  52.8041655  29.6527712  47.6383678
  53.1909902  30.2500384  48.8114579  53.0073928  29.1244979  48.8871183
  67.5058127  35.9516341  58.6557986  67.3678260  35.1012529  59.0722845
  67.2050132  36.5880932  59.3056297  68.1836219  36.0492055  58.5094275
  67.1305350  36.0038899  58.0674858  67.8239328  25.1816359  42.1271777
  67.4919564  24.7097008  42.8908530  67.2154057  24.9554663  41.4228993
  67.8222008  25.8723920  42.2431432  68.4734519  24.9734292  41.9702000
  65.5561008  29.8519964  57.4459389  66.4613860  29.7654478  57.7429238
  65.5278107  29.3698552  56.6193311  65.1144279  29.5715298  57.9105081
  65.3921334  30.5251978  57.3448227  60.2179203  21.8066473  54.3523468
  59.7964546  22.4843395  53.8248451  61.1520730  21.9103424  54.1727416
  60.0845523  21.9034022  55.0318764  59.9985272  21.1705965  54.1600137
  62.4430282  21.8560454  58.4005331  61.6347378  21.8176701  57.8900020
  62.9961297  21.1710048  58.0243523  62.7472918  22.4822983  58.3368935
  62.3154338  21.7270389  59.0765272  63.0821550  40.9853355  52.8999493
  63.7553454  41.6201616  52.6559975  62.2640496  41.3727631  52.5909437
  63.1982024  40.3692888  52.5881152  63.0677212  40.8963374  53.5943282
  62.1491570  29.9475264  43.3773424  62.4845975  30.1451186  42.5033584
  62.4753599  29.0677513  43.5661399  62.3922215  30.4076222  43.8461542
  61.4488311  29.9577326  43.3822921  62.4274398  37.6932212  45.8628227
  62.9395495  37.8197782  45.0652062  61.6018289  38.1459686  45.6924099
  62.3160112  37.0126713  45.9809095  62.7547974  37.9749126  46.4143660
  67.2027039  20.7807193  50.6562997  67.8799357  20.5933334  50.0064686
  66.3903720  20.4794321  50.2490062  67.3256795  20.4316671  51.2495623
  67.1715269  21.4665765  50.7906500  62.7952120  16.4398152  40.9159038
  62.6878249  15.5922918  40.4831544  63.4568554  16.8929708  40.3940590
  62.1924583  16.7962160  40.9137824  63.0140277  16.3548996  41.5749273
  60.6237975  28.1075514  51.0968271  59.8004961  28.5378451  50.8663103
  61.2594602  28.4578284  50.4731589  60.8091270  28.2643188  51.7530222
  60.5677946  27.4135293  51.0289449  66.9665675  33.4474391  59.6429197
  66.0907272  33.2045314  59.9434401  67.0260346  33.0832816  58.7604504
  67.0398910  34.1426860  59.6294847  67.4567379  33.1694220  60.0594056
  63.4441536  27.8119797  53.7060512  63.7634283  27.3706633  52.9190413
  62.8159965  27.1979742  54.0864746  63.9701197  27.9348624  54.1508213
  63.1312297  28.4153706  53.5420024  63.2553600  22.6019150  52.9918733
  63.5584689  22.5823191  52.0839482  63.7790167  23.2885886  53.4048237
  62.5735094  22.7582741  53.0222789  63.3673660  21.9850518  53.3037074
  53.6909756  21.1628397  44.8410534  54.2550468  21.0346497  44.0787923
  54.2694805  21.5339374  45.5078551  53.1696283  21.6049726  44.6918539
  53.4248171  20.5525085  45.0581352  60.3911254  40.0222778  47.9593942
  60.2057960  40.8220362  48.4508334  60.8951522  39.4797158  48.5667990
  59.7970320  39.7013946  47.7755465  60.7664031  40.1659811  47.3866377
  57.4599180  23.4249435  54.3297193  57.1371792  24.2851227  54.0588974
  57.4656915  22.9064682  53.5250318  58.1053956  23.4755663  54.5970057
  57.0332562  23.1387615  54.8056022  67.1184107  36.2218945  53.7923182
  67.0052500  36.5370621  54.6889296  67.5006166  35.3490596  53.8913131
  66.5018006  36.1863769  53.4620993  67.5502687  36.6415737  53.4345221
  61.7698378  29.2212527  48.8453991  62.7259299  29.1747124  48.8496418
  61.5007926  28.5517255  48.2160741  61.5117623  29.0804071  49.4810881
  61.5533315  29.8544458  48.6410453  55.1343512  30.2206446  50.0870786
  54.3901467  29.6642021  49.8572688  55.1516717  30.8930295  49.4061347
  55.0413978  30.5105009  50.7178178  55.7290220  29.8515881  50.0856643
  64.3471294  25.0791656  56.4552823  64.4129473  24.1275389  56.3782077
  64.9314078  25.3016610  57.1814810  64.5578622  25.3906591  55.8648482
  63.6901048  25.2718588  56.5995321  57.5193852  30.9236481  45.8020115
  58.2272166  30.2786158  45.8076683  56.7832636  30.4668182  45.3940109
  57.3583045  31.1196073  46.4539639  57.7006732  31.4862142  45.4272449
  58.0973128  18.3838936  50.5763966  58.8663433  18.9460515  50.6704418
  57.6360099  18.4675845  51.4114897  57.6937449  18.6018982  50.0474807
  58.2884157  17.7196737  50.4653808  65.7685659  19.3183739  41.4568405
  65.2068041  19.0125959  40.7433697  66.4948725  18.6945705  41.4738110
  66.0018154  19.9654474  41.3274399  65.4221557  19.3122502  42.0642452
  61.9551673  33.6609529  49.3354241  61.8980096  32.8489470  48.8312570
  62.5631171  34.2084139  48.8397422  61.3270102  33.9679556  49.3820931
  62.2011185  33.5360289  49.9788913  67.6080038  33.2510716  40.4824472
  67.3412680  34.1684055  40.5453797  67.1155241  32.9097760  39.7357425
  68.2962054  33.2016735  40.3686031  67.4417270  32.9044688  41.0672246
  61.1659294  18.4185948  54.9569231  60.2537160  18.5823023  54.7157997
  61.6151079  18.2920378  54.1211229  61.4326652  18.9672805  55.3005770
  61.2173136  17.8458224  55.3550242  63.6785579  27.6633772  44.4302244
  64.2149163  27.3049352  43.7231176  64.3101791  28.0471306  45.0383362
  63.2426584  28.1528669  44.1848583  63.3102084  27.1571494  44.7427656
  63.0833098  30.3463850  40.8961047  63.9961006  30.1908424  40.6521529
  62.8448641  31.1494094  40.4329497  62.6780099  29.8136210  40.6917508
  63.0232653  30.4329336  41.5876551  67.4867602  28.0434564  48.5095235
  67.1380406  27.1951165  48.7838809  68.3429707  27.8397405  48.1326356
  67.0704907  28.3390282  48.0315193  67.5548875  28.4729336  49.0582383
  60.1775058  24.6950039  46.8237808  60.8714808  25.1791864  46.3768894
  59.7075427  25.3604486  47.3272409  59.7502666  24.3896342  46.3599188
  60.4471284  24.2091885  47.2480449  59.7098520  22.1597821  56.8576261
  59.5412657  21.7339791  56.0168761  59.4223316  23.0636438  56.7303469
  59.3432346  21.8519629  57.3681572  60.3922800  22.1365120  57.0138967
  61.1387940  36.7856853  53.4606850  61.8974322  36.5542086  53.9959649
  61.5002152  37.3139586  52.7493356  60.8293342  36.2096470  53.2082479
  60.6763364  37.1543336  53.8333303  61.6428207  25.6747999  54.4251787
  60.7710218  25.9850686  54.6712519  61.8021694  24.9277055  55.0021779
  61.6549451  25.4763912  53.7534273  62.1214441  26.1740875  54.5291234
  67.7240512  17.7409026  50.6577139  67.6582332  16.9068513  51.1222831
  68.2765754  18.2846893  51.2191567  68.0219639  17.6514962  50.0305102
  67.0918526  18.0299424  50.5771037  61.9973139  21.2208110  43.6658420
  62.8229248  20.8684927  44.0003035  61.8818438  22.0471055  44.1339467
  62.0371511  21.3310380  42.9757058  61.4684611  20.7827605  43.8023136
  67.1478556  30.8464892  54.1296081  66.4163528  31.3919089  54.4181077
  66.7396689  30.0291761  53.8453512  67.4884922  31.1506342  53.5985709
  67.5935700  30.7309550  54.6564027  59.0435899  25.2261349  43.0640941
  59.5129757  25.0252768  42.2537497  59.3824945  24.5945748  43.6997831
  59.1769578  25.8813734  43.2712764  58.3548111  25.1436688  42.9778270
  59.3028202  22.6766244  45.2525896  59.4506218  23.3877929  45.8762578
  58.3779050  22.7550080  45.0164159  59.7098521  22.7525585  44.6883184
  59.4298372  22.0564952  45.5502815  66.0988102  18.2765243  48.5165946
  65.8199500  17.5465764  47.9636371  66.6455609  17.8715420  49.1897602
  66.4671596  18.7411109  48.1460706  65.5457086  18.5941415  48.8050941
  65.2916745  26.4039312  42.6985199  65.9590915  26.9791531  42.3258746
  65.7737620  25.8327919  43.2960252  64.8101644  26.7762537  43.0450022
  64.9793281  26.0295676  42.1957670  65.4706531  34.9265226  49.6974628
  65.4735398  35.4988867  48.9295448  64.9683583  34.1598323  49.4216911
  66.1236362  34.7452604  49.8728253  65.1617707  35.2429150  50.2398137
  56.2734633  21.9895425  48.9755068  56.2665351  21.0403652  48.8574199
  55.6458835  22.1479429  49.6811993  56.9108580  22.2124461  49.1579403
  56.0719680  22.3132834  48.3879010  57.4616501  29.0465225  50.5000289
  56.6804952  29.4800822  50.1549608  57.1787485  28.1491927  50.6782199
  57.9778013  29.0538709  50.0276816  57.6781565  29.3588324  51.0876347
  58.1596666  24.0385407  49.3368383  57.5413245  23.4580116  48.8927753
  58.9893189  23.8989198  48.8800474  57.9564393  24.7064349  49.2816840
  58.2174016  23.8678929  50.0128324  55.8877933  32.0124463  52.4410370
  56.2988667  31.1743126  52.2296121  56.5644478  32.6644188  52.2536537
  55.3231447  32.1202239  52.0408146  55.7030412  32.0353082  53.1156169
  66.2454571  14.0135957  50.1316265  65.9215636  13.7184322  50.9822760
  66.9890843  14.5777948  50.3409301  66.4492618  13.4689925  49.7427178
  65.7500906  14.3724459  49.7900939  63.6577733  21.9217732  38.1440452
  62.9101047  22.4026897  37.7904918  63.3933469  21.0028063  38.1037401
  64.2299274  22.0315920  37.7544293  63.7859451  22.1140582  38.8051900
  62.1999638  30.5019277  53.1877419  62.6508743  31.0391824  53.8396943
  62.6733910  29.6699176  53.1948129  61.5296601  30.4076223  53.3652257
  62.2340274  30.8011736  52.5548813  65.5855457  37.0632942  51.5359404
  66.0560862  36.7452688  52.3059797  65.6109492  36.3300802  50.9207575
  64.9244797  37.2270017  51.6992821  65.9048204  37.6238191  51.2651185
  65.4966339  16.4267513  46.3394128  65.7235325  15.5094174  46.1859706
  64.5688320  16.4851308  46.1138457  65.5994022  16.5978073  47.0104571
  65.8782624  16.8476553  45.9299980  67.3239474  24.9215818  55.4002791
  67.7864049  25.7348124  55.6053400  67.3152871  24.4365828  56.2247656
  66.6715416  25.0558955  55.1846115  67.6640067  24.5623233  54.9053043
  67.4030445  22.0462890  40.2278889  68.3117938  22.3234896  40.1126305
  67.2696766  21.3763535  39.5582588  67.3043176  21.7805193  40.8678205
  66.9665677  22.5851767  40.1288939  64.5578623  20.5504673  49.4075491
  65.1969890  19.8927793  49.1324846  63.7114668  20.1103756  49.3297673
  64.6744870  20.7472430  50.0694010  64.5844204  21.1109922  48.9896490
  64.1681509  22.9644394  46.4214371  64.7097054  22.2985865  46.8449941
  63.2963520  22.8374742  46.7954966  64.4071739  23.6062057  46.5656869
  64.1566039  22.8709506  45.7277654  63.0567516  38.2317008  51.8187831
  63.2478545  39.1376037  52.0641491  63.9164261  37.8173288  51.7445369
  62.6728136  37.9177578  52.3130507  62.7161149  38.2080224  51.2078428
  62.8194606  17.0913795  49.5553344  63.1375806  16.2430396  49.2442074
  62.7114961  17.6135291  48.7598393  62.2080467  17.0191196  49.8883817
  63.2853823  17.3877678  49.9852553  55.7428783  22.6047727  56.4630605
  54.9842401  23.1877513  56.4913447  56.2682671  22.9313714  55.7319120
  56.1042996  22.6394739  57.0619799  55.5425378  21.9442270  56.3485092
  66.4423337  21.2473471  37.6702836  65.4972113  21.4012567  37.6653339
  66.8072191  21.9801527  37.1746018  66.6888622  21.2444893  38.3257716
  66.5953315  20.6382406  37.3605709  65.0809417  13.6992445  45.9101990
  64.5030141  13.6645434  45.1472308  65.2420224  12.7819106  46.1301092
  65.6802312  14.0250266  45.7518071  64.7685952  14.0303338  46.4412362
  62.0925766  25.9042354  57.7966639  62.7923251  25.5845770  57.2274429
  61.2860182  25.6796989  57.3342160  62.1162479  25.5874348  58.4203321
  62.1422287  26.5966245  57.8857593  64.9140874  31.8846646  51.5493755
  64.6080917  32.1904426  50.6944834  65.0249386  30.9403863  51.4397739
  65.5231919  32.1875848  51.7162527  64.4406602  32.0222443  52.0450573
  58.1354180  21.9221815  38.9791382  59.0580237  21.8123627  39.2103621
  57.8351959  21.0395487  38.7613493  57.7734194  22.1806027  39.5200749
  58.0678680  22.3496174  38.4283020  57.5465206  38.0018570  48.9231808
  57.8317316  37.8418236  49.8226206  57.8196073  38.9012280  48.7414543
  57.8565577  37.5548251  48.4826532  56.8519682  37.9381702  48.8694406
  54.7094214  25.1310131  49.4117916  54.9132260  24.9930252  48.4868959
  53.8364678  25.5253810  49.4089632  54.7042252  24.5223149  49.7575668
  55.1741884  25.5629398  49.7059480  64.9146647  38.5419695  55.6117039
  65.8291875  38.3362124  55.8082796  64.9510378  39.0257437  54.7865103
  64.5399644  37.9557250  55.5381648  64.6358045  38.9363374  56.1179923
  60.9182462  25.3041104  51.5529110  61.4494084  25.5310965  52.3165863
  60.3674540  26.0732502  51.4086612  61.3247008  25.1820442  50.9964180
  60.5256480  24.7403195  51.6837258  63.0159445  47.5739077  50.2440562
  62.5604151  48.2487421  50.7468091  62.3664254  47.2652720  49.6119028
  63.5725101  47.8429433  49.9152516  63.2220585  47.0509416  50.6619563
  67.7594543  53.4457428  50.1980943  67.5510308  54.3671592  50.3529507
  68.4176336  53.4628893  49.5037154  68.0181072  53.1489463  50.7772147
  67.1901869  53.0950576  49.9909120  66.4332807  38.9676255  49.8897958
  66.0031548  38.4462924  50.5679112  65.8276403  38.9451718  49.1494550
  66.5325850  39.6249052  50.1089989  67.0493134  38.6851176  49.7144333
  66.2773961  40.7839221  53.6367546  67.1618967  40.5932702  53.3235063
  65.8570851  41.2391190  52.9063133  65.9350274  40.1919621  53.7880755
  66.2981807  41.1929869  54.2038543  62.6273877  44.8884504  48.9203523
  61.8589345  45.4575485  48.8623696  62.7878911  44.6096168  48.0187912
  63.1776025  45.2403604  49.1720824  62.4957519  44.3373152  49.3304743
  65.4200310  45.4759197  50.1839522  65.5990096  46.2728204  49.6861490
  64.4650936  45.4395856  50.2440562  65.6682916  44.9133536  49.8487836
  65.7069741  45.5118456  50.8217625  65.8149385  41.2334035  56.2848695
  65.8403419  42.1829890  56.4022492  65.7150569  41.1105208  55.3408820
  66.4090319  40.9394647  56.5111437  65.2728066  40.9553864  56.6292305
  67.5417933  40.6271547  46.8428727  67.9996320  40.3107623  47.6213973
  66.8564785  41.1999271  47.1844053  67.9782701  40.9835555  46.4278010
  67.2640878  40.0935742  46.4857838  65.5025921  41.9123204  47.6404891
  65.0251234  42.2095251  46.8655001  64.9812448  41.1860467  47.9806075
  66.1457603  41.6963570  47.4672480  65.5493575  42.4267132  48.1142507
  66.8530143  45.4363196  52.6383198  67.0920373  46.3316081  52.8752006
  66.3051089  45.5322580  51.8597953  67.4240137  45.0570570  52.4933629
  66.4962119  45.1289087  53.1566291  65.4396609  42.1380817  51.5147272
  65.7035100  41.6073589  50.7637798  65.7537394  43.0182650  51.3082520
  64.7439538  42.1352240  51.5875592  65.7369963  41.9008894  52.1023329
  65.4304233  47.5996273  48.5929619  64.5124364  47.7637431  48.8065081
  65.4465891  47.5318581  47.6383678  65.8334138  48.1291253  48.8114579
  65.6498164  47.0035848  48.8871183  66.3333992  39.0419266  44.8410534
  66.8974704  38.9137366  44.0787923  66.9119041  39.4130243  45.5078551
  65.8120519  39.4840595  44.6918539  66.0672407  38.4315954  45.0581352
  67.7767748  48.0997315  50.0870786  67.0325703  47.5432891  49.8572688
  67.7940953  48.7721164  49.4061347  67.6838214  48.3895878  50.7178178
  68.3714456  47.7306750  50.0856643  67.3518450  43.0101000  49.4117916
  67.5556496  42.8721121  48.4868959  66.4788914  43.4044679  49.4089632
  67.3466488  42.4014018  49.7575668  67.8166120  43.4420267  49.7059480
  55.1170308   8.7480255  34.7143510  54.9086074   9.6694418  34.8692074
  55.7752101   8.7651719  34.0199721  55.3756837   8.4512290  35.2934715
  54.5477635   8.3973402  34.5071687  59.3432348   8.1417768  37.4713604
  59.8917175   7.4612269  37.0803303  59.9656184   8.7868091  37.8065290
  58.9240785   8.4283671  36.9905278  58.9558327   7.8780484  37.9917910
  60.1093786   8.8382483  34.3006936  60.8841827   8.2928286  34.4378723
  59.9309774   8.7684379  33.3623629  59.5684014   8.5973818  34.6740460
  60.2398598   9.5016518  34.4795916  61.8685649  11.4179693  33.8149112
  61.2894826  10.7116997  34.0991681  62.4049233  11.6131120  34.5842434
  62.2698233  11.2089461  33.2803385  61.4979060  11.9801272  33.6232853
  64.3604087  12.6198522  32.2592763  64.0301643  12.3842930  31.3916563
  63.6831768  12.3173402  32.8638526  64.9689358  12.2997856  32.3879698
  64.4464338  13.3134661  32.3108951  67.5976115  11.0215602  40.1965500
  68.1668789  10.7672215  40.9227486  68.0606465  11.7425267  39.7694575
  67.5092770  10.4875715  39.7524869  66.9740732  11.2334411  40.4334307
  58.2451146   9.9948157  35.9843148  58.2058547   9.2117955  36.5330297
  58.9800815   9.8364154  35.3917593  57.6498664  10.0752407  35.6243974
  58.3600073  10.5651386  36.3739306  58.7918653   9.3767278  31.9679483
  58.1556253   9.9625641  32.3773631  58.2641672   8.6671923  31.6030812
  59.1452037   9.7086337  31.4623669  59.2427759   9.1301458  32.4431241
  60.1411329  15.4918790  34.3332204  60.8206741  16.1638556  34.2893798
  60.2335089  15.1154740  35.2086186  59.5060476  15.7756115  34.2519032
  60.2439012  15.0040223  33.8417812  63.0821551  14.1667050  37.4162061
  63.7553455  14.8015311  37.1722542  62.2640498  14.5541327  37.1072004
  63.1982025  13.5506584  37.1043720  63.0677213  14.0777069  38.1105849
  62.4274400  10.8745908  30.3790794  62.9395497  11.0011477  29.5814629
  61.6018291  11.3273381  30.2086666  62.3160114  10.1940409  30.4971662
  62.7547976  11.1562821  30.9306227  60.3911256  13.2036473  32.4756510
  60.2057961  14.0034057  32.9670902  60.8951523  12.6610853  33.0830557
  59.7970321  12.8827641  32.2918032  60.7664032  13.3473507  31.9028945
  61.1387941   9.9670549  37.9769417  61.8974324   9.7355781  38.5122216
  61.5002154  10.4953282  37.2655923  60.8293344   9.3910165  37.7245046
  60.6763365  10.3357031  38.3495870  65.5855459  10.2446637  36.0521971
  66.0560864   9.9266383  36.8222364  65.6109493   9.5114498  35.4370142
  64.9244798  10.4083713  36.2155388  65.9048206  10.8051886  35.7813752
  63.0567517  11.4130703  36.3350398  63.2478546  12.3189733  36.5804058
  63.9164263  10.9986983  36.2607936  62.6728138  11.0991274  36.8293074
  62.7161151  11.3893919  35.7240995  57.5465208  11.1832265  33.4394375
  57.8317318  11.0231932  34.3388773  57.8196074  12.0825975  33.2577110
  57.8565579  10.7361946  32.9989100  56.8519684  11.1195398  33.3856974
  64.9146648  11.7233390  40.1279606  65.8291877  11.5175819  40.3245363
  64.9510379  12.2071133  39.3027670  64.5399645  11.1370945  40.0544215
  64.6358047  12.1177069  40.6342490  63.0159446  20.7552772  34.7603129
  62.5604152  21.4301116  35.2630658  62.3664256  20.4466415  34.1281595
  63.5725103  21.0243128  34.4315083  63.2220587  20.2323111  35.1782130
  67.7594544  26.6271124  34.7143510  67.5510310  27.5485288  34.8692074
  68.4176337  26.6442588  34.0199721  68.0181073  26.3303159  35.2934715
  67.1901871  26.2764271  34.5071687  66.4332809  12.1489950  34.4060525
  66.0031549  11.6276619  35.0841679  65.8276404  12.1265413  33.6657117
  66.5325851  12.8062747  34.6252556  67.0493136  11.8664872  34.2306901
  66.2773962  13.9652917  38.1530113  67.1618969  13.7746397  37.8397631
  65.8570853  14.4204885  37.4225700  65.9350275  13.3733316  38.3043322
  66.2981809  14.3743565  38.7201110  62.6273879  18.0698199  33.4366091
  61.8589347  18.6389181  33.3786263  62.7878913  17.7909864  32.5350479
  63.1776027  18.4217300  33.6883391  62.4957520  17.5186848  33.8467310
  65.4200311  18.6572892  34.7002089  65.5990097  19.4541899  34.2024057
  64.4650938  18.6209551  34.7603130  65.6682917  18.0947231  34.3650403
  65.7069742  18.6932151  35.3380192  65.8149387  14.4147730  40.8011262
  65.8403421  15.3643586  40.9185060  65.7150571  14.2918903  39.8571387
  66.4090321  14.1208343  41.0274004  65.2728068  14.1367560  41.1454872
  67.5417934  13.8085243  31.3591294  67.9996322  13.4921319  32.1376540
  66.8564786  14.3812966  31.7006620  67.9782702  14.1649250  30.9440577
  67.2640879  13.2749438  31.0020405  65.5025922  15.0936899  32.1567458
  65.0251236  15.3908946  31.3817568  64.9812449  14.3674162  32.4968642
  66.1457604  14.8777265  31.9835047  65.5493576  15.6080827  32.6305074
  66.8530145  18.6176892  37.1545765  67.0920375  19.5129777  37.3914573
  66.3051091  18.7136275  36.3760520  67.4240139  18.2384265  37.0096197
  66.4962120  18.3102782  37.6728858  65.4396610  15.3194512  36.0309839
  65.7035101  14.7887284  35.2800365  65.7537396  16.1996345  35.8245087
  64.7439540  15.3165935  36.1038159  65.7369964  15.0822590  36.6185896
  65.4304235  20.7809968  33.1092186  64.5124365  20.9451127  33.3227649
  65.4465893  20.7132276  32.1546245  65.8334139  21.3104949  33.3277146
  65.6498166  20.1849543  33.4033751  66.3333993  12.2232961  29.3573101
  66.8974705  12.0951062  28.5950490  66.9119043  12.5943938  30.0241118
  65.8120520  12.6654290  29.2081106  66.0672408  11.6129650  29.5743919
  67.7767749  21.2811010  34.6033353  67.0325704  20.7246586  34.3735256
  67.7940954  21.9534859  33.9223914  67.6838215  21.5709573  35.2340745
  68.3714457  20.9120445  34.6019211  67.3518451  16.1914696  33.9280483
  67.5556498  16.0534816  33.0031527  66.4788915  16.5858374  33.9252199
  67.3466490  15.5827714  34.2738235  67.8166121  16.6233963  34.2222047
   7.1284846  21.4864500  52.2439801   7.2964935  20.5482954  52.1478136
   6.9523927  21.6036173  53.1780682   7.6873596  21.8591807  52.0495258
   6.5742283  21.6787350  51.8628496   8.3235996  19.9408220  54.7570376
   8.6157388  20.8046754  55.0469514   9.0424007  19.6138151  54.2161010
   8.2150578  19.5191015  55.3050454   7.7352797  19.9918530  54.3815639
   3.1066626  21.0222717  53.5075799   3.9507487  20.5723821  53.5471779
   2.5027542  20.4388849  53.9679064   3.1418810  21.6440339  53.8278993
   2.9051673  21.1133111  52.8436066   5.4916965  19.5746233  54.4381325
   5.6418076  18.6785183  54.1376121   6.3646501  19.9653169  54.4741949
   5.0835099  19.9220426  53.9877054   5.1932064  19.5762563  55.0717001
   2.0564624  27.1721240  58.1900410   2.6066772  26.7377478  57.5395027
   1.8948043  28.0421011  57.8244667   1.4542861  26.8251129  58.2763080
   2.3884388  27.2190725  58.8045167   8.2710607  26.0943485  53.7098125
   7.9985514  25.4921823  54.4020700   8.9552208  26.6295620  54.1135704
   8.5245175  25.7424384  53.1610976   7.7347023  26.4932071  53.5040444
   7.2283661  24.7054878  55.8297186   6.3282771  24.3805222  55.7844637
   7.2757089  25.1606847  56.6704685   7.6838955  24.1739485  55.8099196
   7.3600020  25.1451712  55.3015098  12.6641189  20.1894452  57.7841618
  12.5532676  20.9095952  58.4064158  13.4487379  20.4221468  57.2877729
  12.7547629  19.5827883  58.1207446  12.1081306  20.1416802  57.3606048
   3.2140497  26.6389517  55.7392089   2.4375136  26.6356857  55.1791803
   3.7688833  27.3280748  55.3743418   3.0408446  26.7846964  56.4017679
   3.5402526  26.0200473  55.7137530   4.3958857  24.3115282  55.9661902
   4.1291499  25.2288621  56.0291227   3.9034059  23.9702326  55.2194854
   5.0840872  24.2621302  55.8523460   4.2296088  23.9649254  56.5509675
   8.8282037  22.6091328  55.0285666   9.5244882  22.7695744  55.6656698
   8.1030518  23.1598598  55.3234301   9.0331631  22.7936611  54.3850995
   8.6417196  21.9338902  55.0299808  12.6716244  22.7867209  58.9155326
  12.7091522  23.5979102  58.4085371  11.7628751  22.7299743  59.2089819
  12.8361693  22.2368104  58.5146031  13.1075239  22.8165230  59.4621262
   5.2544056  17.3529361  52.7707747   5.4189504  17.5427715  51.8465861
   4.3029324  17.2700617  52.8322930   5.5673294  16.7568936  52.9602793
   5.4841910  17.8763104  53.1752398  11.8777679  22.7418135  55.4492952
  12.1473904  23.0104409  54.5710686  12.3800626  21.9445046  55.6211221
  12.0336524  23.2378352  55.9181070  11.1912984  22.6099493  55.4683871
   9.8339479  24.0682122  52.6116756   9.4298027  24.8781768  52.9228026
   9.5198694  23.3962355  53.2155448   9.6307206  23.9265500  51.9561877
  10.5313871  24.1151608  52.6350102   6.1673810  32.7200713  60.6019822
   5.9295127  33.6169928  60.8360345   5.7557303  32.1795506  61.2765621
   5.9208525  32.5551390  59.9684145   6.8630881  32.6384216  60.6104675
  10.6481965  37.3385842  56.1776151  11.3895143  37.9252370  56.3282288
  10.4790329  37.4018627  55.2378702  10.8115867  36.6817127  56.3550989
  10.0887441  37.5467908  56.5438964  19.7709082  39.3655369  52.2439801
  19.9389171  38.4273823  52.1478136  19.5948163  39.4827042  53.1780682
  20.3297832  39.7382676  52.0495258  19.2166519  39.5578219  51.8628496
  18.9822475  40.6274325  72.1101451  18.1035204  40.6743811  72.4884472
  19.5676807  40.6090614  72.8674565  19.0561484  40.0460870  71.7268932
  19.1104193  41.1883657  71.7113369  16.8166068  42.7123565  61.8959876
  16.1971099  42.0628334  61.5629403  16.5163846  43.5419170  61.5240495
  16.8004409  42.7348101  62.5953162  17.4667032  42.5662036  61.6824414
  17.7472954  37.2030458  60.4626822  17.6352895  37.4034957  59.5328368
  17.6560741  36.2522355  60.5157152  18.3806486  37.4043122  60.6840067
  17.2548156  37.5206630  60.8445199   8.4571522  36.0758723  63.3059585
   8.6805867  36.4334978  64.1658004   7.5027922  36.1334353  63.2628250
   8.7516008  36.4555432  62.7968416   8.6684624  35.4108358  63.2529255
  23.5531297  37.4577928  65.9102329  24.1368308  37.0205588  65.2901003
  24.1062312  38.1089488  66.3408610  23.0225448  37.7668367  65.5743572
  23.2996729  37.0013712  66.3755092  15.0383679  35.3524563  67.3308104
  14.8842153  34.5894403  67.8873034  15.9546227  35.5827084  67.4892023
  14.9373316  35.1911982  66.6569376  14.6157475  35.8803214  67.5111226
  23.2581037  32.8948016  57.6236486  23.6281853  33.7758014  57.6759745
  22.3170228  33.0225833  57.7459780  23.3897396  32.6082112  56.9985662
  23.5196434  32.4857368  58.1271086  15.3934384  35.1258784  53.5019231
  15.4407811  34.5020751  54.2260004  14.8022317  34.7159971  52.8711838
  15.1365175  35.7398839  53.7197119  16.0267917  35.2254910  53.2190804
  16.7692640  42.3514650  66.4016720  16.2548449  42.9883323  65.9066973
  16.1185902  41.7607297  66.7813884  17.2034314  42.0015962  65.9795293
  17.1376135  42.6690822  66.9051321  28.5581792  37.7166221  60.4400549
  28.3895929  38.4702485  59.8743695  27.7215986  37.5500568  60.8728043
  28.7556330  37.1618127  60.0603386  29.0552778  37.8660410  60.9095738
   8.6551833  29.1850494  61.5403129   8.9923559  30.0305316  61.2426210
   7.7949314  29.3854993  61.9073013   8.5986030  28.7388340  61.0036189
   9.0749170  28.9102983  62.0289237   8.4427185  38.5000506  58.0535693
   8.8999799  37.8435873  57.5274819   9.1263012  39.1226292  58.3045922
   7.9456199  38.8172595  57.6766814   8.1557754  38.2069283  58.6206690
  25.4110428  39.2377553  66.3924798  26.1604435  38.8597174  66.8535134
  25.2730561  40.0860953  66.8139154  25.5565351  39.3210379  65.7122430
  24.8458169  38.8315483  66.4624833  21.9706126  28.7090319  61.6987050
  21.9388583  28.0493026  62.3916696  21.5751277  28.2783299  60.9399794
  21.6039952  29.2769052  61.8804314  22.6322560  28.8927436  61.5615263
  17.9002932  38.4016628  66.6314818  18.3927729  39.2144852  66.7481544
  17.8662295  38.2763306  65.6832516  18.2282281  37.8672658  66.9404875
  17.2548156  38.4637165  66.8959397  26.5126271  38.4355475  72.3880382
  26.0276529  38.0779219  71.6441618  25.8463649  38.8650247  72.9240251
  26.8284377  37.9244206  72.7472484  26.9906731  38.8985010  72.1716635
   9.4617418  28.6257491  51.6775876   9.6060793  29.1213626  50.8714858
   8.5772412  28.8666156  51.9519450   9.5038883  27.9382590  51.5559652
   9.9299728  28.8053784  52.1654912  21.4463785  41.2573596  68.4593528
  21.0410786  40.3914650  68.4247046  21.0329957  41.6856121  69.2081789
  22.1374668  41.2034708  68.5555194  21.3199388  41.6137604  67.8703329
  13.7133491  32.1301525  58.7401701  13.7214320  31.9064324  57.8096176
  13.9956734  31.3291694  59.1814047  14.1573314  32.6551598  58.8716920
  13.0690262  32.3114148  58.9452311  24.2586517  31.4316397  66.0764031
  24.8781485  30.7474156  66.3295473  23.3966677  31.0331894  66.2036823
  24.3331299  31.9962471  66.4829895  24.3504504  31.6129020  65.4060658
   4.9589870  29.0062366  55.6571845   5.3729471  29.0221583  54.7938071
   4.4590016  29.8215084  55.6974896   4.5352119  28.4534684  55.7179957
   5.4422292  28.9878654  56.1627658  29.4403704  34.3518397  64.1325666
  29.0835679  33.8105025  63.4282882  30.1516659  34.8421459  63.7217375
  28.9513547  34.7870324  64.3814681  29.6840122  33.9517564  64.6529971
   9.9166937  33.5300359  56.4060106  10.1372415  32.5988215  56.3883329
  10.7630892  33.9750265  56.4540938   9.5737477  33.7149724  55.8240617
   9.5252502  33.6819043  56.9660391  17.1000857  23.1817583  61.5608191
  16.2762069  23.4912105  61.1818099  16.8795379  22.3383173  61.9567989
  17.5862147  23.1025581  61.0644302  17.3321805  23.6300149  62.0458944
  19.4729954  33.9840080  54.6778417  20.2362525  34.2587591  54.1694319
  18.7270589  34.3620459  54.2125654  19.4262300  33.2859034  54.6948123
  19.5087911  34.2318147  55.3319155  14.1688784  41.3279865  64.4069238
  13.3634748  41.0671159  63.9607394  14.8443782  40.7621544  64.0335714
  14.3137933  42.0020045  64.2817659  14.1140301  41.2259245  65.0970600
  23.1541806  32.1183133  62.6681484  23.0525670  32.4988007  61.7955786
  22.2777629  32.1636289  63.0521073  23.3695323  31.4540934  62.6250149
  23.6097100  32.4881863  63.0485718  20.9660232  37.8199089  54.7570376
  21.2581624  38.6837623  55.0469514  21.6848243  37.4929020  54.2161010
  20.8574813  37.3981884  55.3050454  20.3777033  37.8709399  54.3815639
  13.7907140  48.3780263  63.2267625  13.4604696  48.1424670  62.3591425
  13.1134821  48.0755143  63.8313388  14.3992412  48.0579596  63.3554560
  13.8767392  49.0716401  63.2783813  11.2959835  31.5688111  63.2578753
  10.8566199  32.0521771  62.5578396  11.3387074  32.1864908  63.9869024
  10.9270566  31.0005295  63.4360662  11.9391517  31.3748932  63.0591783
  24.6206504  35.3777677  57.3987886  24.6350841  36.3289862  57.5034404
  24.7320790  35.2377385  56.4590437  25.1431524  35.0817876  57.7572918
  24.0092364  35.1144475  57.6172846  15.7490862  38.9013586  53.5075799
  16.5931723  38.4514690  53.5471779  15.1451778  38.3179718  53.9679064
  15.7843045  39.5231208  53.8278993  15.5475909  38.9923980  52.8436066
  18.1341201  37.4537102  54.4381325  18.2842312  36.5576052  54.1376121
  19.0070737  37.8444038  54.4741949  17.7259335  37.8011295  53.9877054
  17.8356300  37.4553432  55.0717001   5.4018146  32.1040246  58.1235729
   5.7384098  32.5788174  58.8837127   5.4531988  31.1822000  58.3753029
   4.7395939  32.2881446  57.9899297   5.7967222  32.2289486  57.5593017
  16.4326688  32.3702026  66.8563418  16.7115290  31.4994090  66.5727920
  17.1797600  32.9356264  66.6604732  15.8657108  32.5763679  66.5020813
  16.2935274  32.3742851  67.5422353  17.1260665  33.1830249  63.1503951
  17.8731577  33.5941309  62.7155245  16.3905222  33.7692694  62.9693758
  17.0054003  32.5457493  62.8866443  17.2380724  33.1319939  63.8398242
  20.6519446  42.6249914  65.9519522  20.5428254  43.5729439  66.0212486
  20.8632547  42.3420753  66.8421996  20.0613152  42.3224794  65.7306277
  21.1732918  42.4669993  65.5128389  11.7007061  28.5428748  53.7444607
  10.9645845  28.7265865  54.3285309  11.2971383  28.1681028  52.9609864
  12.0453842  29.1319770  53.5867759  12.1412243  28.0856367  54.0386171
  13.7485675  31.0250244  56.3381284  13.6411803  31.0727894  55.3884840
  14.4979681  30.4436788  56.4654076  13.8796260  31.6586257  56.6054147
  13.1758360  30.7588465  56.6393559  18.8390647  34.6000547  61.4823302
  19.4216112  34.4049120  60.7483534  19.2460967  35.3483738  61.9200293
  18.1987833  34.7662117  61.2525205  18.7957635  34.0525937  61.9157867
   7.2372111  27.5226623  59.4105073   7.2273961  27.4389714  60.3643944
   7.0524590  26.6392130  59.0908950   6.7435766  27.9709189  59.1969610
   7.8630588  27.7402586  59.1877687  17.1104781  41.8309484  58.6114766
  16.8697230  41.6288655  57.7070871  16.4979094  41.3222710  59.1418067
  17.7703894  41.6362140  58.7408772  17.0400413  42.5151725  58.7387559
  22.8372153  42.5078241  71.1753500  22.0779997  41.9558725  70.9886738
  22.8822486  43.1116234  70.4335950  22.7465713  42.8585094  71.7742694
  23.4191843  42.1220295  71.2156551  15.1353627  38.3053162  66.8902828
  16.0827945  38.3910483  66.7842168  15.0227794  37.5080073  67.4085921
  14.8732457  38.8593091  67.2289870  14.8212842  38.2420377  66.2687360
  10.7948435  30.8392714  56.5269259  10.5402320  30.3959138  57.3358560
  11.7440073  30.9372510  56.5948081  10.6251025  30.4522520  55.9683115
  10.4842291  31.4642995  56.4795497  14.6988860  45.0512109  58.1900410
  15.2491008  44.6168347  57.5395027  14.5372279  45.9211880  57.8244667
  14.0967097  44.7041999  58.2763080  15.0308624  45.0981595  58.8045167
  19.1641129  32.7400755  66.9397804  19.6011670  32.1811836  67.5825405
  19.4210338  33.6300568  67.1816109  19.3800419  32.5873906  66.2920706
  18.4695605  32.6641413  66.9779641  20.9134843  43.9734354  53.7098125
  20.6409750  43.3712692  54.4020700  21.5976444  44.5086489  54.1135704
  21.1669411  43.6215254  53.1610976  20.3771259  44.3722940  53.5040444
  12.2861392  44.3273867  62.8845229  12.3565759  43.9652705  62.0013465
  12.0494256  45.2455371  62.7480512  11.7890406  43.9954809  63.2486828
  12.8963984  44.2767639  63.2225199  15.7242601  40.3138978  60.7030985
  16.5308184  40.0081198  61.1181702  15.0932162  39.6100777  60.8572478
  15.5054443  40.9107568  60.9958407  15.8212549  40.4118773  60.0157907
  15.4078722  37.8150099  56.0439719  16.2271322  37.6129270  56.4972274
  15.2710401  37.0715898  55.4563662  14.8801740  37.8709400  56.5000558
  15.4667619  38.4102359  55.6805190   9.1159089  38.3534895  61.3479798
   9.6695878  38.3685947  60.5680411   9.0073670  37.4234999  61.5459697
   9.4282554  38.6849871  61.8797241   8.4969894  38.6527355  61.2185793
   5.5178620  35.3300026  61.1400904   5.9520294  36.0113690  60.6260238
   4.6339387  35.2826458  60.7766375   5.8486837  34.7176302  61.0679655
   5.4982321  35.5067741  61.8167916  19.5024402  44.3098320  61.7566876
  18.8459930  43.6582678  61.5106144  20.2472220  43.7942144  62.0656933
  19.6831508  44.7001174  61.2051443  19.2599531  44.7237958  62.2672187
  20.2466447  41.5913067  61.2298931  20.4117669  41.4402548  62.1604456
  19.5584432  40.9646455  61.0043260  20.0284063  42.2477699  61.1209986
  20.8228403  41.4716899  60.8530052  18.4787982  29.2491444  64.4981407
  18.5555857  29.8268157  63.7380009  18.5596272  28.3665116  64.1375162
  18.9909078  29.3769261  64.9584672  17.8581466  29.3340600  64.8106819
  11.0338665  25.8913021  58.7726970  10.7440367  26.7649535  58.5110675
  11.6880043  25.6492109  58.1172091  11.3179228  25.9059991  59.4119216
  10.4986628  25.4405960  58.7670402  19.8707897  42.5845747  55.8297186
  18.9707007  42.2596091  55.7844637  19.9181324  43.0397716  56.6704685
  20.3263191  42.0530354  55.8099196  20.0024256  43.0242581  55.3015098
  22.7540769  35.1679281  66.9221027  23.6160608  34.8486779  67.1893891
  22.9411384  35.8905276  66.3224762  22.3932330  34.6637415  66.5975407
  22.3915009  35.3949142  67.4764744  19.3373180  27.1576884  61.1641322
  18.6750973  27.7325019  60.7794661  18.9325955  26.8278237  61.9659913
  19.4908932  26.6314563  60.7292616  19.9210192  27.5165386  61.3105033
  25.2488074  36.1963055  64.1000396  24.9491626  35.2875448  64.0844832
  26.1061726  36.1595632  64.5243037  25.3048104  36.4494195  63.4495013
  24.8071345  36.5967971  64.4684422  16.1341787  27.7631206  60.8593692
  15.5083311  27.0397046  60.8197712  16.1012698  28.0582841  61.7694156
  16.7767696  27.5426665  60.6939062  15.9442305  28.2783299  60.4252056
  25.0467348  33.4206254  64.2152980  24.3943290  33.0907608  63.5972867
  24.9820716  32.8331561  64.9683667  25.6887483  33.3940893  63.9359908
  24.9006652  34.0787216  64.4019742  16.9938533  25.9562136  56.8048189
  17.5515737  25.7100399  57.5423313  17.5631207  25.8831372  56.0390223
  16.4488347  25.5210209  56.7510788  16.7617585  26.6126769  56.8783580
  12.5026456  34.3028499  56.4265167  12.3519572  35.2250828  56.2193344
  13.1013578  34.3191798  57.1732215  11.9010466  33.9872740  56.5983436
  12.7930528  33.9713523  55.8834587  15.3524465  33.3091736  55.6359713
  15.6330388  32.4677738  55.2774682  14.4021280  33.2303816  55.7187028
  15.6457405  33.4226666  56.2610537  15.5198781  33.8325479  55.2018078
  19.7507008  30.8494777  62.3372224  20.5809305  30.5024666  62.0105390
  19.9319888  31.7708940  62.5217772  19.2495608  30.7874239  61.8521471
  19.5544017  30.5143058  62.9191712  11.0615794  32.2783466  52.7078421
  11.3577601  32.8552014  52.0028567  10.8762499  32.8674489  53.4382834
  10.4836517  31.9313356  52.5169233  11.5615647  31.8194755  52.8789620
  12.0580858  34.5424917  61.2412068  12.1348734  35.3063242  60.6691574
  12.6764280  33.9080738  60.8791681  12.2307136  34.7082405  61.8988161
  11.4056800  34.2885612  61.2284788  21.1178663  38.3751266  62.4630873
  21.3528478  38.6547767  63.3476779  21.9544468  38.1656953  62.0480157
  20.7039061  37.8105193  62.4835934  20.7922407  38.8895195  62.1180192
  20.5768890  38.6376303  68.4657168  19.7437725  38.6278324  68.9352357
  21.1236397  38.0072950  68.9352357  20.4885544  38.4404464  67.8003293
  20.8644094  39.2757224  68.4833945  10.9946067  41.0912025  60.5065228
  11.6989740  41.7382760  60.4718745  11.3514091  40.3245122  60.0582171
  10.8335259  40.9368847  61.1697889  10.4241846  41.3279865  60.1770110
  14.4512027  29.5532893  59.3397967  15.2121504  29.2356721  59.8248719
  14.4956587  29.0980925  58.4990467  13.8582640  29.3932560  59.6763795
  14.4881531  30.2460867  59.2485799  19.9758674  34.9597215  68.0195324
  20.8251496  35.3389841  67.7925512  20.0578511  34.7253870  68.9444281
  19.4637577  35.4271658  67.9269014  19.8465409  34.3922564  67.6306237
  12.7220387  43.2414462  60.4223771  12.4177751  43.8521857  59.7506256
  13.6365615  43.0736562  60.1968100  12.6723865  43.5288530  61.0587732
  12.3496477  42.6486697  60.4039923  26.3532785  33.2181342  60.5751123
  25.6748919  32.6567928  60.1982244  25.9358543  34.0754556  60.6571367
  26.5518870  32.9784925  61.2023160  26.9086895  33.2528353  60.1515554
  26.6032711  35.9158390  69.3602069  27.2637598  36.0342310  68.6771418
  26.2493554  35.0405546  69.2018150  26.8954103  35.9542143  69.9951888
  26.1015537  36.4004297  69.3043455  24.8977784  35.0238165  71.7650771
  24.8394660  35.9407421  71.4949623  25.1754838  35.0613753  72.6800733
  24.2759721  34.7090571  71.7078014  25.3694735  34.6817044  71.3775826
  28.6361214  33.0564679  66.5897626  29.4646191  32.6310732  66.3677311
  27.9877571  32.6208670  66.0375122  28.4860103  32.9654286  67.2678780
  28.6632569  33.7415086  66.4469270  15.9829130  45.0716233  60.6578436
  15.9840677  46.0138604  60.8261350  15.4171097  44.9646623  59.8941683
  16.6301226  44.8442290  60.5199578  15.7254147  44.7221628  61.2079727
  18.6063926  26.7486236  63.8751796  17.9459039  26.5053076  64.5243037
  19.4100641  26.3285361  64.1813569  18.4285687  26.5106148  63.2409048
  18.6843349  27.4442787  63.8497238  11.8652508  33.3573469  65.0206925
  11.3618014  33.6398547  65.7843678  12.5736596  32.8258076  65.3855596
  11.4674565  32.9760430  64.5893574  12.1221717  33.9092986  64.6756244
  30.7440272  35.2034457  66.7036068  30.1187569  34.4796215  66.7340124
  31.0661887  35.2058952  65.8027528  30.4287940  35.8096944  66.8556348
  31.2694160  35.0952599  67.1540338  25.3065425  38.0685321  57.7841618
  25.1956912  38.7886821  58.4064158  26.0911615  38.3012337  57.2877729
  25.3971865  37.4618752  58.1207446  24.7505542  38.0207671  57.3606048
  25.5334410  32.7274198  70.3232864  26.4808728  32.7960056  70.2044925
  25.2834484  33.5520814  70.7390652  25.2118569  32.6535269  69.7059822
  25.3746697  32.1844496  70.7348225  13.9644964  38.0579177  64.4012670
  14.4188711  38.0403631  65.2434311  14.2075609  37.2332562  63.9812455
  13.2722534  38.0942518  64.4938979  14.1769613  38.6033374  64.0166009
  23.3729964  38.9152391  61.0962499  23.0069563  39.6786634  60.6493585
  24.0017309  39.2814378  61.7177968  22.8712790  38.5608796  61.4314186
  23.6928485  38.4918856  60.6401661  15.2623798  37.5553641  61.3303022
  16.1116621  37.1814086  61.0955428  15.3218469  37.7129479  62.2721685
  15.1532606  38.1554890  60.9852341  14.7456513  37.1062909  61.1860524
  20.3170814  33.1005587  63.6439557  20.0047349  33.1462825  64.5476382
  20.0434174  33.9297110  63.2529256  21.0139432  33.0364638  63.6262780
  20.0249422  32.5600380  63.3087871  24.1062312  38.0709817  71.1343378
  23.5000134  37.4965764  70.6669402  24.3625747  38.7274450  70.4866280
  23.7881112  38.3730855  71.6802243  24.6645289  37.7129480  71.3584907
  27.7394965  36.2244747  64.9719023  28.3041450  35.4969762  64.7116870
  28.1609622  36.9993299  64.5985499  27.0951736  36.1436415  64.7116870
  27.7060101  36.2738727  65.6698167   5.3694830  29.5475738  58.5223812
   5.5213261  29.3887652  57.5911215   6.0328585  29.0197088  58.9671513
   5.4508894  30.2260825  58.6751162   4.7263148  29.3422249  58.7069360
  26.4727900  37.4006380  61.8966949  25.8758098  37.1050662  61.2093871
  26.0963576  37.0544434  62.7056250  27.1159582  37.1454828  61.7927502
  26.4999255  38.1003755  61.9164938  25.2245586  40.3016504  69.5673892
  24.8446622  40.8727897  68.8991733  26.1136781  40.1297778  69.2569693
  25.2372603  40.6233500  70.1882289  24.8614053  39.7060161  69.6190080
   9.8468344  26.9964302  55.8445678   9.4236366  27.4242745  56.5884442
  10.3387368  26.2726060  56.2327695   9.3693657  26.7571967  55.3920195
  10.2775377  27.4401961  55.5157632  15.5031349  21.9974299  58.7698687
  14.6342228  22.3999628  58.7500697  15.7866139  21.9966134  57.8562867
  15.9407664  22.3750596  59.1651414  15.4679166  21.3450492  59.0187703
  17.6583834  42.5678366  68.9557417  17.7276654  42.6253996  68.0032689
  17.0048229  41.8848372  69.1077697  18.2738388  42.3898404  69.2385845
  17.4453411  43.1777596  69.2258565  27.4889265  32.7531394  63.0436221
  27.0922868  32.9625708  62.1972153  26.8717390  33.0977010  63.6885035
  27.5639820  32.0619751  63.1178683  28.1124648  33.0642246  63.1072617
  23.7297989  40.0591508  64.0392284  23.6934258  39.5815004  64.8679575
  24.5375119  40.5694612  64.0915543  23.7523155  39.6145685  63.4982917
  23.1749652  40.4808713  63.9720532  14.0534084  27.2099441  54.6997620
  13.3340300  27.7369926  54.3511583  14.7745189  27.3540557  54.0867004
  14.2277682  27.4234579  55.3425221  13.8767392  26.5326602  54.7188539
  13.2965023  34.0721896  51.9130541  13.4806770  33.5733102  51.1168519
  12.9870425  34.9205295  51.5976845  12.8034451  33.7545724  52.2948918
  13.8767393  34.1468990  52.2970131  28.1436416  32.5633040  69.3290943
  28.0685861  32.7878406  68.4013702  28.2839377  31.6165762  69.3354583
  28.6869282  32.8956181  69.6204223  27.5570537  32.7294611  69.6720411
  15.9586643  33.4230749  59.9076034  16.5279316  32.7817168  60.3339888
  15.1186196  32.9748182  59.8170937  15.8922690  33.9966637  60.3042903
  16.2138531  33.6014794  59.2803997  15.8564733  44.5180386  55.7392089
  15.0799372  44.5147726  55.1791803  16.4113069  45.2071617  55.3743418
  15.6832682  44.6637833  56.4017679  16.1826762  43.8991342  55.7137530
  15.2392858  34.8613336  64.6247127  14.9881384  34.7057910  65.5347592
  14.4079014  34.9421668  64.1566080  15.6128314  35.4508441  64.5681442
  15.6128314  34.3240789  64.3758112  24.0046175  41.4667910  67.6270882
  23.6818788  42.1469326  67.0359469  23.2517528  41.2508276  68.1779243
  24.2153504  40.9050413  67.2664637  24.5346251  41.7068410  68.0159969
   9.5552725  28.1787173  58.2699441   9.9334369  28.8898858  58.7875462
   8.6586475  28.0974759  58.5930919   9.5598913  28.3395671  57.5882931
   9.9097655  27.5838995  58.3710604  19.7732175  42.5629376  58.8115879
  19.9747127  42.1583635  59.6551663  18.9170071  42.2081698  58.5747071
  19.7443500  43.2594092  58.8723991  20.2535729  42.3898403  58.3335837
   6.1367815  37.5610795  59.2542366   7.0588099  37.8092945  59.1891828
   5.9629991  37.0691403  58.4516704   6.0276623  37.1605880  59.8178007
   5.7291722  38.1285446  59.2895920  23.4884664  23.6394046  64.3941961
  22.6178222  23.3303607  64.6466332  23.3464383  24.5383673  64.0972112
  23.9237885  23.6255242  64.9414967  23.7505835  23.2458533  63.8780081
  12.7231933  35.4402297  63.6022363  12.4131562  34.7862159  64.2287329
  12.3802473  35.1450662  62.7586579  12.4743554  36.0742393  63.7627495
  13.4223645  35.4602339  63.5916297  10.5760277  40.6241665  63.1256463
  10.5569751  39.6860119  63.3123225  10.5500469  40.6792800  62.1703450
  10.0188847  40.9434166  63.4070748  11.1614609  40.9144310  63.3738408
  20.3424849  33.0397297  57.9482106  20.1144315  32.2089444  57.5317247
  19.7050902  33.6643496  57.6017282  20.2870593  32.9907399  58.6440036
  20.9937360  33.2307899  57.7785049  28.0096964  39.0646580  67.9919553
  28.2244707  38.1399757  67.8682116  28.0991856  39.2071367  68.9345287
  28.4548334  39.4712733  67.6369877  27.3549812  39.1969305  67.7826517
  17.2542383  34.1211794  57.6109206  16.9222619  33.6492444  58.3745959
  16.6457111  33.8950099  56.9066422  17.2525062  34.8119355  57.7268861
  17.9037574  33.9129728  57.4539429  19.9192872  31.4810377  55.7448658
  19.6513966  32.2326228  55.2152429  20.7812711  31.2426207  55.4026262
  19.9614337  31.6582175  56.4208599  19.4677992  30.9515397  55.6692054
  11.5794625  38.8870700  58.8610853  11.9149030  39.0846621  57.9871013
  11.9056654  38.0072949  59.0498828  11.8225269  39.3471658  59.3298971
  10.8791366  38.8972762  58.8660350  11.8577453  46.6327648  61.3465656
  12.3698550  46.7593218  60.5489491  11.0321344  47.0855122  61.1761528
  11.7463167  45.9522149  61.4646524  12.1851029  46.9144561  61.8981089
  12.2255175  25.3793588  56.3996467  12.1181303  24.5318353  55.9668973
  12.8871609  25.8325144  55.8778019  11.6227638  25.7357595  56.3975254
  12.4443332  25.2944431  57.0586702  10.0541030  37.0470950  66.5805700
   9.2308015  37.4773887  66.3500532  10.6897657  37.3973720  65.9569018
  10.2394324  37.2038623  67.2367651   9.9981000  36.3530729  66.5126878
  19.9597015  42.5106819  70.4166244  19.7922700  42.0485448  71.2382825
  19.1225437  42.4878200  69.9541765  20.1560006  43.1716359  70.5403681
  20.4568001  42.1848997  70.0461004  17.4851783  36.1281281  68.0011476
  17.5914108  37.0193341  67.6681003  18.3258003  35.7051829  67.8257852
  17.3512330  36.1358848  68.6877483  16.9678725  35.7982635  67.6659790
  11.2001433  38.1607963  64.3291420  12.1562354  38.1142560  64.3333847
  10.9310981  37.4912691  63.6998170  10.9420677  38.0199506  64.9648310
  10.9836370  38.7939894  64.1247882  25.4162390  36.0081030  59.9910421
  25.9162244  35.9729937  59.1750409  24.5046030  36.0807712  59.7096136
  25.5143886  35.4255327  60.3665158  25.6038779  36.5649537  60.3714655
  21.0220261  37.8048038  65.2554520  20.7881992  38.0240331  66.1570132
  21.9573335  37.6051704  65.2929287  20.6594501  37.2479531  65.0348347
  20.9013599  38.3469575  64.8297737  19.4187244  36.4547267  63.4360663
  19.7582064  36.5429083  64.3270208  19.8511598  37.1544643  62.9453342
  19.5821145  35.8284738  63.1701941  18.7241720  36.5392341  63.4268739
  18.6208263  39.4831125  61.5749612  18.8073105  38.6984593  61.0587732
  18.9528027  39.2777636  62.4496523  18.9516481  40.0391467  61.3090890
  17.9326248  39.6072200  61.5947602   6.9496907  39.8631916  61.2857544
   7.6575221  39.2181593  61.2914113   6.2135691  39.4063618  60.8777538
   6.7886099  40.0591508  61.9377069   7.1309786  40.4257578  60.9109878
  22.2483180  36.3877740  69.8679096  22.4515453  35.7651954  69.1699952
  21.5843652  35.9460494  70.3968254  22.8187401  36.5245372  70.2504543
  21.9965933  36.9846330  69.6020374  17.4043494  36.7645871  57.6964805
  17.4713220  35.8133686  57.6102135  18.2155265  37.0973095  57.3125215
  16.8472064  37.0054536  57.3471697  17.3552746  36.9487071  58.3689390
  15.1988713  28.2579175  56.9405834  14.6371095  27.9521395  56.2271126
  15.9251780  27.6341141  56.9575540  15.4321209  28.9049910  56.8111828
  14.8524612  28.2517937  57.5479881  18.5804117  38.5380178  70.6916889
  18.8760151  39.2500028  71.2587886  17.7628838  38.8589009  70.3098513
  19.0521069  38.4077866  70.1917644  18.4678284  37.9562639  71.0629200
  11.3854727  42.6004965  64.8191670  11.3283151  41.7884906  64.3149999
  11.9934226  43.1479574  64.3234852  10.7573156  42.9074992  64.8658360
  11.6314240  42.4755725  65.4626342  17.0383093  42.1906151  55.9661902
  16.7715735  43.1079490  56.0291227  16.5458295  41.8493195  55.2194854
  17.7265108  42.1412171  55.8523460  16.8720324  41.8440123  56.5509675
  22.5225595  41.1859161  59.6466810  22.8597320  42.0093529  59.2938347
  21.7679627  41.4439290  60.1770111  22.3262604  40.7576636  59.1297860
  23.0052243  40.8691154  60.0412466  24.7736481  28.1170719  64.1721645
  25.5265129  27.5259283  64.1679219  25.0068977  28.8057867  63.5506177
  24.1951432  27.7814918  63.9656893  24.6731892  28.3840662  64.8113891
  21.4706273  40.4882197  55.0285666  22.1669118  40.6486613  55.6656698
  20.7454754  41.0389467  55.3234301  21.6755867  40.6727480  54.3850995
  21.2841432  39.8129771  55.0299808  13.1088633  36.6029208  59.9139673
  13.6452217  36.2444788  59.2068606  13.7404845  36.9866742  60.5220792
  12.6729639  37.0924105  59.6686013  12.7405139  36.0966929  60.2265085
  12.5136152  39.2859285  56.3798476  13.4264060  39.1303859  56.1358958
  12.2751696  40.0889529  55.9166927  12.1083154  38.7531645  56.1754937
  12.4535708  39.3724772  57.0713980  16.9170657  36.9830000  63.9932664
  16.5683461  36.1346600  64.2676238  17.7732761  36.7792841  63.6163785
  16.5007961  37.2785717  63.5152622  16.9851930  37.4124772  64.5419812
   9.6078113  33.6345475  62.3075238  10.3017863  34.1187300  61.8606323
   9.1378482  34.2999922  62.8109838   9.1805721  33.3291778  61.8436617
   9.8774339  33.1487320  62.7317878  25.3140480  40.6658078  58.9155326
  25.3515758  41.4769971  58.4085371  24.4052987  40.6090613  59.2089819
  25.4785929  40.1158973  58.5146031  25.7499475  40.6956099  59.4621262
  27.3850034  30.2779301  66.4752113  28.1101553  29.8827457  65.9915503
  27.6742559  30.2730311  67.3873791  27.2683786  30.9323521  66.2553011
  26.8001476  29.8990757  66.3988438  25.3579266  33.5410587  67.6610294
  25.1344920  33.0156431  66.8924043  25.1904950  32.9613461  68.4034915
  26.0305396  33.7317106  67.6419375  24.9543587  34.1117898  67.6963847
  18.5498122  40.5780344  65.2886860  19.3142240  40.9021836  64.8120960
  18.1035205  41.3688114  65.5920348  18.1341200  40.2069367  64.8651290
  18.7461113  40.1808088  65.8296227  11.4276194  30.1603545  59.1495849
  12.2532302  29.8080362  59.4840464  11.3121493  30.9866491  59.6176896
  11.4674565  30.2705815  58.4594487  10.8987665  29.7223041  59.2860565
  16.5781610  39.7860328  69.6133511  15.8466582  40.3314525  69.9018506
  16.1699744  38.9687197  69.3290941  16.9187977  40.0901778  69.0823139
  17.0238754  39.6704985  70.1401456   8.4738954  34.1656785  58.5478370
   8.9432812  33.9648203  57.7374926   8.8128000  33.5341184  59.1835260
   8.6072633  34.8209170  58.7550193   7.7851165  34.0832123  58.4615700
   8.7331256  31.6161679  60.7363325   8.8809273  32.3273365  61.3600007
   7.8082105  31.6945516  60.5001588   9.1401576  31.6921021  60.1720613
   8.8601427  30.9960388  61.0340245  14.7219800  35.3434748  58.1822628
  15.3893969  35.9186966  57.8096176  15.2040675  34.7723354  58.7797681
  14.2404699  35.7157972  58.5287452  14.4096335  34.9691111  57.6795099
  30.8641161  31.6427041  65.7716401  31.5505856  31.3165137  66.3521748
  31.3311925  32.1599547  65.1147379  30.5211701  31.1123896  65.4711197
  30.4108962  32.0440122  66.1244864  14.9009585  43.8660662  65.1812057
  14.9038453  44.4384303  64.4132877  14.3986638  43.0993759  64.9054341
  15.5539417  43.6848039  65.3565682  14.5920761  44.1824586  65.7235566
  28.4103775  36.5547475  67.6384019  28.0795558  36.3771595  66.7580540
  29.3075798  36.2216169  67.6299167  28.4028719  37.2422377  67.7713380
  28.0264395  36.2199840  68.1192346  19.5353492  25.2723977  59.0753388
  19.4741501  25.7198379  59.9196243  19.7674440  24.3709855  59.2973704
  18.9222032  25.2944431  58.7387560  20.0307157  25.5638870  58.6765306
  17.8968292  35.2320230  52.7707747  18.0613740  35.4218584  51.8465861
  16.9453559  35.1491486  52.8322930  18.2097530  34.6359805  52.9602793
  18.1266146  35.7553973  53.1752398  17.1861109  31.3683612  61.2899972
  18.1422030  31.4173510  61.3013109  16.9234165  31.6141267  62.1767091
  16.9211072  31.8153931  60.8211854  16.9736460  30.7188382  61.1393835
  13.0880788  30.8613168  53.6277881  12.3404102  31.3422333  53.2742347
  12.8236524  29.9423499  53.5874830  13.6602329  30.9711356  53.2381722
  13.2162505  31.0536017  54.2889329  24.4018346  29.7957888  62.0635721
  23.6968899  29.3328352  61.6110237  24.0583112  30.6780134  62.2042863
  24.5479042  29.4867449  62.6752195  24.9791849  29.8149765  61.6682994
  24.5201915  40.6209004  55.4492952  24.7898140  40.8895278  54.5710686
  25.0224862  39.8235915  55.6211221  24.6760760  41.1169221  55.9181070
  23.8337220  40.4890362  55.4683871  14.9269393  25.3662949  61.8231557
  15.1538380  24.4489609  61.6697136  13.9991374  25.4246744  61.5975887
  15.0297077  25.5373509  62.4942001  15.3085679  25.7871988  61.4137409
  16.8333500  30.9858325  55.7116318  17.7420993  31.2630331  55.5963734
  16.6999821  30.3158971  55.0420017  16.7346231  30.7200629  56.3515634
  16.3968732  31.5247203  55.6126368  19.5769184  29.1781091  57.4595998
  19.6092500  30.1350431  57.4624282  18.6681691  28.9694942  57.6766816
  19.7443500  28.9262199  56.8281534  20.0128179  28.9139725  57.9397253
  13.5984564  31.9039830  61.9051801  14.1400109  31.2381300  62.3287370
  12.7266574  31.7770178  62.2792395  13.8374794  32.5457493  62.0494298
  13.5869094  31.8104941  61.2115083  21.5566524  41.8958599  63.6057719
  22.2777629  41.2732813  63.6955744  21.3257123  42.1252954  64.5066259
  21.7627665  42.4629168  63.2515114  21.0139432  41.5998799  63.2783814
  20.6276959  35.7860160  59.3560602  20.0387986  35.7664200  58.6022843
  20.8332326  36.7135561  59.4762683  20.3101532  35.5280030  59.9245740
  21.2085103  35.4181842  59.2266596  21.5520337  33.1593465  60.4690463
  21.5739730  34.1040330  60.3191396  21.3707457  32.7841663  59.6070831
  22.1680664  32.9331769  60.7122910  21.0456975  32.9919647  60.9230088
  20.0353346  36.0285154  56.5743021  19.7073996  35.2622334  56.1054903
  20.4290874  36.5755681  55.8940653  19.5122552  36.3677698  56.8917930
  20.5145353  35.8415377  57.0494778  15.8726391  30.1868906  53.1540266
  14.9275168  30.3408002  53.1490768  16.2375245  30.9196963  52.6583447
  16.1191677  30.1840329  53.8095146  16.0256370  29.5777842  52.8443138
  14.3443929  40.8242082  67.0331184  14.0383972  41.1299861  66.1782263
  14.4552441  39.8799299  66.9235168  14.9534974  41.1271284  67.1999956
  13.8709656  40.9617878  67.5288002  22.0416266  30.3171219  67.6942634
  21.5878293  30.9588882  68.2401498  21.3464969  29.9060159  67.1801967
  22.5052389  30.6322896  67.2756562  22.3695616  29.8427374  68.0902432
   7.5657235  30.8617250  54.4628811   8.4883292  30.7519063  54.6941051
   7.2655013  29.9790922  54.2450923   7.2037248  31.1201462  55.0038178
   7.4981735  31.2891610  53.9120449  25.3001916  28.0252160  66.9107891
  26.1477418  28.4534685  67.0317044  24.9289553  28.4444870  66.1336787
  25.3833300  27.3381341  66.8054302  24.8891182  28.1285028  67.4672821
  22.9249726  26.4971426  63.1864577  23.5300357  27.1360512  63.5633456
  22.1692211  26.5073488  63.7740634  22.7379111  26.6845286  62.5394550
  23.2159571  25.8602753  63.1694871  24.6079487  31.6071865  59.4607120
  24.1564608  31.9178634  58.6765306  25.0017015  30.7751764  59.1976683
  25.1010058  32.0631998  59.6594090  24.1547287  31.5112481  59.9860924
  29.3860994  29.4042787  65.0906963  28.9115175  29.7165887  64.3206570
  30.2423099  29.8288569  65.0327135  29.0558551  29.5924812  65.6783020
  29.4542268  28.7082154  65.0744328  22.4763715  41.9472991  52.6116756
  22.0722263  42.7572637  52.9228026  22.1622930  41.2753224  53.2155448
  22.2731442  41.8056370  51.9561877  23.1738107  41.9942477  52.6350102
  18.8098046  50.5991582  60.6019822  18.5719363  51.4960797  60.8360345
  18.3981539  50.0586375  61.2765621  18.5632761  50.4342259  59.9684145
  19.5055117  50.5175086  60.6104675  23.2906201  55.2176711  56.1776151
  24.0319379  55.8043239  56.3282288  23.1214565  55.2809496  55.2378702
  23.4540103  54.5607996  56.3550989  22.7311677  55.4258777  56.5438964
  32.4133318  57.2446238  52.2439801  32.5813407  56.3064693  52.1478136
  32.2372399  57.3617911  53.1780682  32.9722068  57.6173545  52.0495258
  31.8590755  57.4369088  51.8628496  26.3690517  49.7169337  66.0021567
  27.1808061  50.2145884  66.0976162  26.6519533  48.8530803  65.7009293
  26.0359206  49.6671274  66.6159254  25.9475860  50.0174044  65.5312236
  29.4590303  60.5914434  61.8959876  28.8395335  59.9419204  61.5629403
  29.1588082  61.4210039  61.5240495  29.4428645  60.6138970  62.5953162
  30.1091268  60.4452905  61.6824414  30.3897190  55.0821327  60.4626822
  30.2777131  55.2825826  59.5328368  30.2984977  54.1313224  60.5157152
  31.0230722  55.2833991  60.6840067  29.8972392  55.3997499  60.8445199
  21.0995758  53.9549592  63.3059585  21.3230103  54.3125847  64.1658004
  20.1452158  54.0125222  63.2628250  21.3940244  54.3346301  62.7968416
  21.3108860  53.2899227  63.2529255  28.2650699  39.4845986  70.7044169
  28.4428938  40.4243861  70.7114880  27.6115094  39.3588581  71.3917247
  28.0121905  39.2849652  70.0828701  28.8464616  39.1212576  70.8458383
  27.6807915  53.2315432  67.3308104  27.5266389  52.4685272  67.8873034
  28.5970463  53.4617953  67.4892023  27.5797552  53.0702852  66.6569376
  27.2581711  53.7594083  67.5111226  35.9005273  50.7738885  57.6236486
  36.2706089  51.6548883  57.6759745  34.9594464  50.9016702  57.7459780
  36.0321632  50.4872982  56.9985662  36.1620670  50.3648237  58.1271086
  28.0358620  53.0049653  53.5019231  28.0832047  52.3811620  54.2260004
  27.4446553  52.5950841  52.8711838  27.7789411  53.6189708  53.7197119
  28.6692153  53.1045779  53.2190804  41.2006028  55.5957090  60.4400549
  41.0320165  56.3493354  59.8743695  40.3640222  55.4291437  60.8728043
  41.3980566  55.0408996  60.0603386  41.6977014  55.7451279  60.9095738
  15.8635862  47.9071690  65.3735387  15.4334602  47.3858360  66.0516541
  15.2579458  47.8847154  64.6331979  15.9628904  48.5644488  65.5927418
  16.4796189  47.6246612  65.1981763  21.2976069  47.0641363  61.5403129
  21.6347795  47.9096185  61.2426210  20.4373550  47.2645862  61.9073013
  21.2410266  46.6179209  61.0036189  21.7173406  46.7893852  62.0289237
  21.0851421  56.3791375  58.0535693  21.5424035  55.7226742  57.5274819
  21.7687248  57.0017161  58.3045922  20.5880435  56.6963464  57.6766814
  20.7981990  56.0860152  58.6206690  34.6130362  46.5881188  61.6987050
  34.5812819  45.9283895  62.3916696  34.2175513  46.1574168  60.9399794
  34.2464188  47.1559921  61.8804314  35.2746796  46.7718305  61.5615263
  32.9387204  41.2772168  67.7550746  33.4288907  42.0108390  68.1291341
  32.8197862  40.6717846  68.4869301  32.3198009  41.4931801  67.5097085
  33.3018737  40.9751131  67.2388866  25.5342031  41.7475189  71.9015487
  25.9441218  41.2482312  71.1951490  24.5954316  41.6875064  71.7240649
  25.6866236  41.4658275  72.5238026  25.7466680  42.4141883  71.8895279
  22.1041654  46.5048361  51.6775876  22.2485029  47.0004495  50.8714858
  21.2196648  46.7457025  51.9519450  22.1463119  45.8173459  51.5559652
  22.5723964  46.6844653  52.1654912  26.3557727  50.0092394  58.7401701
  26.3638556  49.7855194  57.8096176  26.6380970  49.2082563  59.1814047
  26.7997550  50.5342467  58.8716920  25.7114498  50.1905017  58.9452311
  23.4522781  44.3807203  67.8144714  24.2738475  44.0447320  67.4573825
  23.2069042  45.0931136  67.2240373  22.9615304  43.8814326  67.8180070
  23.5458088  44.6207703  68.4664239  17.6014106  46.8853235  55.6571845
  18.0153707  46.9012452  54.7938071  17.1014252  47.7005953  55.6974896
  17.1776355  46.3325553  55.7179957  18.0846527  46.8669523  56.1627658
  30.3464177  41.9687894  67.0352398  31.2055149  41.5511514  67.0868587
  30.0433088  42.0043070  67.9424578  30.4006886  42.6138217  66.7679535
  29.9087862  41.5887102  66.6427956  33.9594757  40.4501057  65.4739481
  33.2152712  40.7742549  64.9676597  33.8642129  40.8640695  66.3323757
  33.9340723  39.7528177  65.5319309  34.5639614  40.6374917  65.1748420
  22.5591173  51.4091228  56.4060106  22.7796651  50.4779084  56.3883329
  23.4055128  51.8541134  56.4540938  22.2161713  51.5940593  55.8240617
  22.1676738  51.5609912  56.9660391  29.7425093  41.0608452  61.5608191
  28.9186305  41.3702974  61.1818099  29.5219615  40.2174042  61.9567989
  30.2286383  40.9816450  61.0644302  29.9746041  41.5091018  62.0458944
  18.4628171  48.6142551  68.0732724  18.8490644  48.6705933  67.1978743
  18.5967623  47.7038614  68.3363162  18.7872879  49.0498560  68.5152142
  17.7803890  48.7685729  68.0520592  32.1154190  51.8630949  54.6778417
  32.8786761  52.1378460  54.1694319  31.3694825  52.2411328  54.2125654
  32.0686536  51.1649903  54.6948123  32.1512147  52.1109016  55.3319155
  26.8113020  59.2070734  64.4069238  26.0058984  58.9462028  63.9607394
  27.4868018  58.6412413  64.0335714  26.9562169  59.8810914  64.2817659
  26.7564537  59.1050114  65.0970600  35.7966042  49.9974003  62.6681484
  35.6949906  50.3778877  61.7955786  34.9201865  50.0427158  63.0521073
  36.0119559  49.3331803  62.6250149  36.2521336  50.3672732  63.0485718
  33.6084468  55.6989958  54.7570376  33.9005860  56.5628492  55.0469514
  34.3272479  55.3719889  54.2161010  33.4999049  55.2772753  55.3050454
  33.0201269  55.7500269  54.3815639  22.8633809  44.4689019  62.9311920
  22.2692874  43.7328302  63.0789773  22.3893763  45.0416743  62.3280299
  23.0002129  44.8008078  63.5315257  23.4626704  44.2484478  62.6441067
  23.9384071  49.4478981  63.2578753  23.4990435  49.9312640  62.5578396
  23.9811310  50.0655777  63.9869024  23.5694802  48.8796164  63.4360662
  24.5815753  49.2539801  63.0591783  37.2630740  53.2568546  57.3987886
  37.2775077  54.2080731  57.5034404  37.3745026  53.1168254  56.4590437
  37.7855760  52.9608746  57.7572918  36.6516600  52.9935344  57.6172846
  28.3915098  56.7804455  53.5075799  29.2355959  56.3305559  53.5471779
  27.7876014  56.1970587  53.9679064  28.4267281  57.4022077  53.8278993
  28.1900145  56.8714849  52.8436066  22.2115524  46.8771586  66.9525082
  22.0833806  47.6328262  67.5259718  22.6538027  47.2343758  66.1824690
  22.6093467  46.3937926  67.2650494  21.5960970  46.5946508  66.7757315
  33.4456340  39.0044985  62.5514758  34.0131693  39.4115221  61.8974020
  32.7343384  38.6146214  62.0416518  33.7914668  38.5125593  62.9085647
  33.1967960  39.4841903  62.9962460  30.7765437  55.3327971  54.4381325
  30.9266548  54.4366921  54.1376121  31.6494973  55.7234907  54.4741949
  30.3683571  55.6802164  53.9877054  30.4780536  55.3344301  55.0717001
  18.0442382  49.9831115  58.1235729  18.3808334  50.4579043  58.8837127
  18.0956224  49.0612869  58.3753029  17.3820175  50.1672315  57.9899297
  18.4391458  50.1080355  57.5593017  29.0750924  50.2492895  66.8563418
  29.3539526  49.3784959  66.5727920  29.8221836  50.8147134  66.6604732
  28.5081344  50.4554549  66.5020813  28.9359510  50.2533720  67.5422353
  29.7684901  51.0621118  63.1503951  30.5155813  51.4732178  62.7155245
  29.0329458  51.6483563  62.9693758  29.6478239  50.4248362  62.8866443
  29.8804960  51.0110808  63.8398242  24.3431297  46.4219617  53.7444607
  23.6070081  46.6056734  54.3285309  23.9395619  46.0471897  52.9609864
  24.6878078  47.0110639  53.5867759  24.7836479  45.9647236  54.0386171
  26.3909911  48.9041113  56.3381284  26.2836039  48.9518763  55.3884840
  27.1403917  48.3227657  56.4654076  26.5220496  49.5377126  56.6054147
  25.8182596  48.6379334  56.6393559  31.4814883  52.4791416  61.4823302
  32.0640348  52.2839989  60.7483534  31.8885203  53.2274607  61.9200293
  30.8412069  52.6452987  61.2525205  31.4381871  51.9316806  61.9157867
  27.2575937  42.0475813  69.0101891  26.8159208  42.8583624  68.7598732
  28.1559507  42.3149840  69.2074719  26.9550622  41.7654818  69.5751674
  27.2466241  41.5862608  68.4841016  19.8796347  45.4017492  59.4105073
  19.8698197  45.3180583  60.3643944  19.6948826  44.5182999  59.0908950
  19.3860002  45.8500058  59.1969610  20.5054824  45.6193456  59.1877687
  29.7529017  59.7100353  58.6114766  29.5121466  59.5079524  57.7070871
  29.1403330  59.2013579  59.1418067  30.4128130  59.5153009  58.7408772
  29.6824649  60.3942594  58.7387559  23.4372671  48.7183583  56.5269259
  23.1826556  48.2750007  57.3358560  24.3864309  48.8163379  56.5948081
  23.2675261  48.3313389  55.9683115  23.1266526  49.3433864  56.4795497
  27.3413096  62.9302978  58.1900410  27.8915244  62.4959216  57.5395027
  27.1796515  63.8002749  57.8244667  26.7391333  62.5832868  58.2763080
  27.6732860  62.9772464  58.8045167  31.8065365  50.6191624  66.9397804
  32.2435906  50.0602705  67.5825405  32.0634574  51.5091437  67.1816109
  32.0224655  50.4664776  66.2920706  31.1119841  50.5432282  66.9779641
  33.5559079  61.8525223  53.7098125  33.2833986  61.2503561  54.4020700
  34.2400680  62.3877358  54.1135704  33.8093647  61.5006123  53.1610976
  33.0195495  62.2513809  53.5040444  24.9285628  62.2064736  62.8845229
  24.9989995  61.8443574  62.0013465  24.6918492  63.1246240  62.7480512
  24.4314642  61.8745678  63.2486828  25.5388220  62.1558508  63.2225199
  29.3510658  38.5782873  64.5540022  30.1224058  38.4027406  65.0928175
  29.0964544  39.4711263  64.7838119  29.5098372  38.5333800  63.8737654
  28.8372241  38.1271730  64.7032017  24.9129743  42.9228656  61.3267667
  24.6277633  43.1539341  60.4428833  24.3315826  43.4197038  61.9030588
  24.8442697  42.2353755  61.4370754  25.5803912  43.1098433  61.4271759
  21.3178142  50.0284272  67.3308103  21.0608933  50.0459818  66.4080360
  21.9615597  50.7318390  67.4135418  20.7658673  50.1468192  67.7437607
  21.6036025  49.4099310  67.4955662  29.8816507  45.6152632  70.6754255
  29.5410140  46.4562546  70.9823099  30.4641971  45.3221409  71.3754612
  29.3608807  45.1580251  70.5792590  30.2355664  45.6956881  70.0765061
  28.3666837  58.1929847  60.7030985  29.1732420  57.8872067  61.1181702
  27.7356398  57.4891646  60.8572478  28.1478679  58.7898437  60.9958407
  28.4636785  58.2909643  60.0157907  28.0502957  55.6940969  56.0439719
  28.8695558  55.4920140  56.4972274  27.9134637  54.9506767  55.4563662
  27.5225976  55.7500269  56.5000558  28.1091855  56.2893229  55.6805190
  22.9927072  42.7277230  73.9924634  23.0619893  42.4668524  73.0739317
  23.5030849  43.5352381  74.0504461  22.3247130  42.8436655  74.1664117
  23.2605977  42.2345591  74.4110706  21.7583325  56.2325764  61.3479798
  22.3120114  56.2476816  60.5680411  21.6497906  55.3025868  61.5459697
  22.0706790  56.5640740  61.8797241  21.1394130  56.5318224  61.2185793
  18.1602856  53.2090895  61.1400904  18.5944530  53.8904559  60.6260238
  17.2763623  53.1617327  60.7766375  18.4911073  52.5967171  61.0679655
  18.1406557  53.3858611  61.8167916  32.8890683  59.4703936  61.2298931
  33.0541905  59.3193417  62.1604456  32.2008668  58.8437324  61.0043260
  32.6708299  60.1268568  61.1209986  33.4652639  59.3507768  60.8530052
  33.7106377  44.1667982  65.1854485  33.7418146  45.0682104  65.5078892
  33.7019774  43.6291352  65.9767010  33.1315554  44.0594289  64.8071464
  34.2747089  44.0239113  64.7951256  31.1212217  47.1282313  64.4981407
  31.1980093  47.7059026  63.7380009  31.2020508  46.2455985  64.1375162
  31.6333314  47.2560130  64.9584672  30.5005702  47.2131469  64.8106819
  23.6762901  43.7703891  58.7726970  23.3864602  44.6440404  58.5110675
  24.3304279  43.5282978  58.1172091  23.9603464  43.7850860  59.4119216
  23.1410864  43.3196829  58.7670402  32.5132133  60.4636616  55.8297186
  31.6131243  60.1386960  55.7844637  32.5605560  60.9188585  56.6704685
  32.9687427  59.9321224  55.8099196  32.6448492  60.9033450  55.3015098
  31.9797416  45.0367753  61.1641322  31.3175209  45.6115889  60.7794661
  31.5750191  44.7069107  61.9659913  32.1333168  44.5105432  60.7292616
  32.5634428  45.3956255  61.3105033  28.7766023  45.6422075  60.8593692
  28.1507546  44.9187915  60.8197712  28.7436934  45.9373710  61.7694156
  29.4191932  45.4217534  60.6939062  28.5866541  46.1574168  60.4252056
  37.6891584  51.2997123  64.2152980  37.0367526  50.9698477  63.5972867
  37.6244952  50.7122430  64.9683667  38.3311719  51.2731762  63.9359908
  37.5430888  51.9578086  64.4019742  29.6362769  43.8353005  56.8048189
  30.1939973  43.5891268  57.5423313  30.2055443  43.7622241  56.0390223
  29.0912583  43.4001078  56.7510788  29.4041821  44.4917638  56.8783580
  25.1450692  52.1819368  56.4265167  24.9943808  53.1041697  56.2193344
  25.7437814  52.1982667  57.1732215  24.5434702  51.8663609  56.5983436
  25.4354764  51.8504392  55.8834587  26.1040479  44.5864774  68.2995467
  26.2247141  45.3339801  68.8857382  26.3038111  44.9302225  67.4283912
  26.5422567  44.0671856  68.4678381  25.4447139  44.3533677  68.3285381
  27.9948701  51.1882605  55.6359713  28.2754624  50.3468607  55.2774682
  27.0445516  51.1094685  55.7187028  28.2881641  51.3017535  56.2610537
  28.1623017  51.7116348  55.2018078  18.8935204  46.1394539  63.7443648
  19.2942015  45.8010161  64.5441025  18.9795456  45.4258359  63.1122113
  18.2191753  46.2941800  63.8511379  19.2318477  46.7097768  63.5202119
  32.3931244  48.7285646  62.3372224  33.2233541  48.3815535  62.0105390
  32.5744124  49.6499810  62.5217772  31.8919844  48.6665108  61.8521471
  32.1968253  48.3933927  62.9191712  23.7040030  50.1574335  52.7078421
  24.0001836  50.7342883  52.0028567  23.5186735  50.7465358  53.4382834
  23.1260753  49.8104225  52.5169233  24.2039883  49.6985624  52.8789620
  24.7005094  52.4215786  61.2412068  24.7772970  53.1854111  60.6691574
  25.3188516  51.7871607  60.8791681  24.8731372  52.5873274  61.8988161
  24.0481036  52.1676482  61.2284788  33.7602898  56.2542135  62.4630873
  33.9952714  56.5338636  63.3476779  34.5968704  56.0447822  62.0480157
  33.3463297  55.6896062  62.4835934  33.4346643  56.7686064  62.1180192
  23.6370302  58.9702894  60.5065228  24.3413976  59.6173630  60.4718745
  23.9938327  58.2035991  60.0582171  23.4759495  58.8159716  61.1697889
  23.0666082  59.2070734  60.1770110  27.0936263  47.4323762  59.3397967
  27.8545740  47.1147591  59.8248719  27.1380823  46.9771794  58.4990467
  26.5006876  47.2723429  59.6763795  27.1305767  48.1251736  59.2485799
  19.0973250  46.0676022  68.3858137  18.3952671  45.4972794  68.6976478
  19.8565406  45.8259193  68.9161438  19.2243421  45.9557422  67.7069912
  18.9316255  46.7408037  68.4841015  25.3644623  61.1205332  60.4223771
  25.0601987  61.7312726  59.7506256  26.2789851  60.9527431  60.1968100
  25.3148101  61.4079400  61.0587732  24.9920713  60.5277566  60.4039923
  38.9957021  51.0972211  60.5751123  38.3173155  50.5358797  60.1982244
  38.5782779  51.9545425  60.6571367  39.1943106  50.8575794  61.2023160
  39.5511131  51.1319222  60.1515554  28.6253366  62.9507102  60.6578436
  28.6264913  63.8929473  60.8261350  28.0595333  62.8437492  59.8941683
  29.2725462  62.7233159  60.5199578  28.3678383  62.6012497  61.2079727
  31.2488162  44.6277105  63.8751796  30.5883275  44.3843945  64.5243037
  32.0524877  44.2076230  64.1813569  31.0709923  44.3897017  63.2409048
  31.3267585  45.3233656  63.8497238  24.5076744  51.2364338  65.0206925
  24.0042250  51.5189417  65.7843678  25.2160832  50.7048946  65.3855596
  24.1098801  50.8551299  64.5893574  24.7645953  51.7883855  64.6756244
  37.9489661  55.9476191  57.7841618  37.8381148  56.6677690  58.4064158
  38.7335851  56.1803206  57.2877729  38.0396101  55.3409621  58.1207446
  37.3929778  55.8998540  57.3606048  26.6069200  55.9370046  64.4012670
  27.0612946  55.9194500  65.2434311  26.8499845  55.1123431  63.9812455
  25.9146770  55.9733387  64.4938979  26.8193849  56.4824244  64.0166009
  36.0154200  56.7943260  61.0962499  35.6493799  57.5577503  60.6493585
  36.6441545  57.1605247  61.7177968  35.5137026  56.4399665  61.4314186
  36.3352721  56.3709725  60.6401661  27.9048034  55.4344510  61.3303022
  28.7540857  55.0604955  61.0955428  27.9642705  55.5920348  62.2721685
  27.7956842  56.0345760  60.9852341  27.3880749  54.9853779  61.1860524
  20.5990130  45.1367962  70.5028914  20.2214260  45.4454319  71.3259637
  20.5049049  44.1843529  70.5389538  20.2491388  45.3988916  69.9555907
  21.2733582  45.3164254  70.4562223  23.6589695  47.0796497  64.4875340
  23.5585106  47.9479938  64.0965040  23.4771042  46.4709515  63.7712348
  24.3096433  46.9906516  64.7293645  23.2017081  46.9902434  65.0100859
  32.9595050  50.9796456  63.6439557  32.6471585  51.0253695  64.5476382
  32.6858410  51.8087979  63.2529256  33.6563668  50.9155507  63.6262780
  32.6673658  50.4391249  63.3087871  16.9720987  49.5666983  62.3266156
  17.4299375  49.2503059  63.1051402  16.2867839  50.1394707  62.6681482
  17.4085755  49.9230991  61.9115439  16.6943932  49.0331178  61.9695267
  18.0119066  47.4266607  58.5223812  18.1637497  47.2678521  57.5911215
  18.6752820  46.8987957  58.9671513  18.0933130  48.1051694  58.6751162
  17.3687384  47.2213118  58.7069360  39.1152136  55.2797249  61.8966949
  38.5182334  54.9841531  61.2093871  38.7387812  54.9335303  62.7056250
  39.7583818  55.0245697  61.7927502  39.1423491  55.9794624  61.9164938
  22.4892580  44.8755172  55.8445678  22.0660602  45.3033614  56.5884442
  22.9811604  44.1516929  56.2327695  22.0117893  44.6362837  55.3920195
  22.9199613  45.3192830  55.5157632  28.1455585  39.8765169  58.7698687
  27.2766464  40.2790497  58.7500697  28.4290375  39.8757004  57.8562867
  28.5831900  40.2541465  59.1651414  28.1103401  39.2241361  59.0187703
  26.4077341  47.3319472  69.8997293  27.2212206  47.7940843  70.1005477
  25.9129449  47.9426866  69.3552571  26.5405247  46.7395789  69.5497115
  26.0572825  47.1817118  70.4866280  14.9328976  50.8518639  63.1242320
  14.4554289  51.1490687  62.3492430  14.4115503  50.1255902  63.4643504
  15.5760658  50.6359006  62.9509909  14.9796629  51.3662568  63.5979936
  31.8157741  41.7271064  71.4051598  31.5016955  41.3919346  72.2459097
  32.3717624  41.0265524  71.0615059  31.2805704  41.8520304  70.9724104
  32.1858556  42.3141675  71.4956694  40.1313501  50.6322263  63.0436221
  39.7347104  50.8416577  62.1972153  39.5141626  50.9767879  63.6885035
  40.2064056  49.9410620  63.1178683  40.7548884  50.9433115  63.1072617
  26.2685927  41.6960795  64.1177172  27.0693776  41.5389039  64.6176417
  26.4290961  41.2812993  63.2706033  25.7166459  41.4041820  64.4352082
  26.1560094  42.3831614  64.0392284  25.0093917  46.7334552  72.0111502
  24.3656462  46.2504975  71.4928409  25.6970159  46.9624825  71.3867749
  24.7230260  47.3094936  72.2862147  25.2651579  46.3321472  72.5252168
  26.6958320  45.0890310  54.6997620  25.9764536  45.6160795  54.3511583
  27.4169425  45.2331426  54.0867004  26.8701918  45.3025449  55.3425221
  26.5191628  44.4117471  54.7188539  25.9389259  51.9512765  51.9130541
  26.1231006  51.4523971  51.1168519  25.6294661  52.7996164  51.5976845
  25.4458687  51.6336593  52.2948918  26.5191629  52.0259859  52.2970131
  25.5711535  44.1267899  73.3044485  25.7281928  43.5417701  72.5641077
  25.5324711  45.0004412  72.9155398  24.9672451  43.9696143  73.6205252
  26.0948102  44.0859651  73.7683106  28.6010879  51.3021618  59.9076034
  29.1703552  50.6608037  60.3339888  27.7610432  50.8539051  59.8170937
  28.5346926  51.8757506  60.3042903  28.8562767  51.4805663  59.2803997
  28.4988969  62.3971255  55.7392089  27.7223608  62.3938595  55.1791803
  29.0537305  63.0862486  55.3743418  28.3256918  62.5428702  56.4017679
  28.8250998  61.7782211  55.7137530  32.9935687  36.2304514  64.6452190
  32.7043162  35.7185081  63.8900289  33.0409114  35.5956253  65.3601040
  33.6211484  36.5166335  64.5257179  32.5316885  36.7358628  64.7937114
  27.8817094  52.7404205  64.6247127  27.6305620  52.5848779  65.5347592
  27.0503250  52.8212537  64.1566080  28.2552550  53.3299311  64.5681442
  28.2552550  52.2031658  64.3758112  22.1976960  46.0578042  58.2699441
  22.5758605  46.7689727  58.7875462  21.3010711  45.9765628  58.5930919
  22.2023149  46.2186540  57.5882931  22.5521891  45.4629865  58.3710604
  32.4156411  60.4420245  58.8115879  32.6171363  60.0374504  59.6551663
  31.5594307  60.0872567  58.5747071  32.3867736  61.1384961  58.8723991
  32.8959965  60.2689272  58.3335837  18.7792051  55.4401664  59.2542366
  19.7012335  55.6883814  59.1891828  18.6054227  54.9482272  58.4516704
  18.6700859  55.0396749  59.8178007  18.3715958  56.0076316  59.2895920
  36.1308900  41.5184915  64.3941961  35.2602458  41.2094476  64.6466332
  35.9888619  42.4174543  64.0972112  36.5662121  41.5046111  64.9414967
  36.3930071  41.1249402  63.8780081  25.3656169  53.3193166  63.6022363
  25.0555798  52.6653028  64.2287329  25.0226709  53.0241531  62.7586579
  25.1167790  53.9533262  63.7627495  26.0647881  53.3393208  63.5916297
  23.2184513  58.5032534  63.1256463  23.1993987  57.5650988  63.3123225
  23.1924705  58.5583669  62.1703450  22.6613083  58.8225036  63.4070748
  23.8038844  58.7935179  63.3738408  32.9849085  50.9188166  57.9482106
  32.7568551  50.0880313  57.5317247  32.3475138  51.5434365  57.6017282
  32.9294828  50.8698268  58.6440036  33.6361596  51.1098768  57.7785049
  32.0345899  41.6372918  64.0470066  31.1552854  41.3723386  63.7775989
  32.5513184  41.6062649  63.2423191  32.0276617  42.2851818  64.3121716
  32.2915107  41.1923011  64.5235966  29.8966619  52.0002663  57.6109206
  29.5646855  51.5283313  58.3745959  29.2881347  51.7740968  56.9066422
  29.8949298  52.6910224  57.7268861  30.5461809  51.7920597  57.4539429
  32.5617108  49.3601246  55.7448658  32.2938202  50.1117097  55.2152429
  33.4236947  49.1217076  55.4026262  32.6038573  49.5373044  56.4208599
  32.1102228  48.8306266  55.6692054  22.2906493  48.6252778  69.8360897
  21.8691836  49.3029700  69.3085880  23.2248021  48.7289729  69.6564846
  22.1572814  48.7220326  70.5156193  22.0712562  47.9892270  69.6437566
  30.5329018  37.8405827  62.0586223  29.9474687  37.9618324  61.3112105
  30.0952703  38.2884310  62.7819926  30.6125762  37.1596245  62.2014579
  31.1587495  38.1267647  61.9320502  24.2218861  56.7661569  58.8610853
  24.5573266  56.9637490  57.9871013  24.5480890  55.8863818  59.0498828
  24.4649505  57.2262527  59.3298971  23.5215602  56.7763631  58.8660350
  24.5001689  64.5118517  61.3465656  25.0122786  64.6384087  60.5489491
  23.6745580  64.9645991  61.1761528  24.3887403  63.8313018  61.4646524
  24.8275265  64.7935430  61.8981089  29.2754329  47.5993498  66.1400426
  29.9526648  47.4119638  65.4902115  28.4631011  47.2980626  65.7327491
  29.3984085  47.2502975  66.7333052  29.2442560  48.2852069  66.2743929
  24.8679411  43.2584457  56.3996467  24.7605539  42.4109222  55.9668973
  25.5295845  43.7116013  55.8778019  24.2651874  43.6148464  56.3975254
  25.0867568  43.1735300  57.0586702  22.6965266  54.9261819  66.5805700
  21.8732251  55.3564756  66.3500532  23.3321893  55.2764589  65.9569018
  22.8818560  55.0829492  67.2367651  22.6405236  54.2321598  66.5126878
  25.3280891  49.4205455  68.4756163  25.6311980  49.4009495  67.5676912
  25.8517458  50.1072191  68.8885666  24.6462384  49.5769046  68.5060218
  25.4400951  48.8036823  68.7874504  15.7637046  47.9814702  60.3247963
  16.3277758  47.8532802  59.5625352  16.3422096  48.3525679  60.9915980
  15.2423573  48.4236031  60.1755968  15.4975462  47.3711390  60.5418781
  23.8425669  56.0398832  64.3291420  24.7986590  55.9933429  64.3333847
  23.5735217  55.3703560  63.6998170  23.5844913  55.8990376  64.9648310
  23.6260606  56.6730763  64.1247882  38.0586626  53.8871899  59.9910421
  38.5586480  53.8520806  59.1750409  37.1470266  53.9598581  59.7096136
  38.1568122  53.3046196  60.3665158  38.2463015  54.4440406  60.3714655
  32.0611480  54.3338136  63.4360663  32.4006299  54.4219952  64.3270208
  32.4935834  55.0335512  62.9453342  32.2245381  53.7075607  63.1701941
  31.3665956  54.4183210  63.4268739  31.2632499  57.3621994  61.5749612
  31.4497341  56.5775462  61.0587732  31.5952263  57.1568505  62.4496523
  31.5940716  57.9182336  61.3090890  30.5750484  57.4863069  61.5947602
  19.5921143  57.7422786  61.2857544  20.2999457  57.0972463  61.2914113
  18.8559927  57.2854487  60.8777538  19.4310335  57.9382377  61.9377069
  19.7734022  58.3048447  60.9109878  20.1700418  45.2025241  66.0601395
  20.9390724  45.7646820  66.1541847  19.7087390  45.2862150  66.8952326
  19.7664740  45.4205287  65.5312236  20.3611448  44.5383041  65.9491237
  30.0467730  54.6436740  57.6964805  30.1137456  53.6924555  57.6102135
  30.8579501  54.9763964  57.3125215  29.4896300  54.8845405  57.3471697
  29.9976982  54.8277940  58.3689390  27.8412949  46.1370044  56.9405834
  27.2795331  45.8312264  56.2271126  28.5676016  45.5132010  56.9575540
  28.0745445  46.7840779  56.8111828  27.4948848  46.1308807  57.5479881
  24.0278963  60.4795834  64.8191670  23.9707387  59.6675775  64.3149999
  24.6358462  61.0270443  64.3234852  23.3997392  60.7865861  64.8658360
  24.2738475  60.3546594  65.4626342  29.6807329  60.0697020  55.9661902
  29.4139971  60.9870359  56.0291227  29.1882531  59.7284065  55.2194854
  30.3689344  60.0203040  55.8523460  29.5144560  59.7230992  56.5509675
  35.1649831  59.0650030  59.6466810  35.5021556  59.8884398  59.2938347
  34.4103863  59.3230159  60.1770111  34.9686840  58.6367505  59.1297860
  35.6476479  58.7482023  60.0412466  23.2386585  45.2372252  70.4406660
  22.3264450  45.4009328  70.1995426  23.6878370  45.1106683  69.6048658
  23.5053943  45.7859109  70.7843199  23.2900426  44.6644529  70.8387671
  37.4160717  45.9961588  64.1721645  38.1689365  45.4050152  64.1679219
  37.6493213  46.6848736  63.5506177  36.8375668  45.6605787  63.9656893
  37.3156128  46.2631532  64.8113891  34.1130509  58.3673067  55.0285666
  34.8093354  58.5277482  55.6656698  33.3878990  58.9180336  55.3234301
  34.3180103  58.5518349  54.3850995  33.9265668  57.6920640  55.0299808
  25.7512869  54.4820077  59.9139673  26.2876453  54.1235657  59.2068606
  26.3829081  54.8657611  60.5220792  25.3153875  54.9714974  59.6686013
  25.3829375  53.9757798  60.2265085  25.1560388  57.1650154  56.3798476
  26.0688296  57.0094728  56.1358958  24.9175932  57.9680398  55.9166927
  24.7507390  56.6322514  56.1754937  25.0959944  57.2515641  57.0713980
  29.5594893  54.8620869  63.9932664  29.2107697  54.0137469  64.2676238
  30.4156997  54.6583710  63.6163785  29.1432197  55.1576586  63.5152622
  29.6276166  55.2915641  64.5419812  22.2502349  51.5136344  62.3075238
  22.9442099  51.9978169  61.8606323  21.7802718  52.1790791  62.8109838
  21.8229957  51.2082647  61.8436617  22.5198575  51.0278189  62.7317878
  31.8469510  38.4227447  65.4767765  32.1725766  37.6499307  65.0150358
  32.4087128  39.1363627  65.1755491  31.1778021  38.5468522  65.3098993
  31.9023766  38.3394621  66.1697412  37.9564716  58.5448947  58.9155326
  37.9939994  59.3560840  58.4085371  37.0477223  58.4881482  59.2089819
  38.1210165  57.9949842  58.5146031  38.3923711  58.5746968  59.4621262
  29.7967802  44.5595330  66.1414569  29.7309623  43.7254818  66.6060260
  30.3493044  45.1033198  66.7028996  30.0946930  44.4701267  65.5142531
  29.1645817  44.8485728  66.0608467  30.8377427  46.2619284  68.0845863
  30.4774762  47.1229241  67.8717471  30.4641971  46.0508641  68.9408926
  30.6454851  45.7879522  67.6072892  31.5357592  46.2876481  68.1192345
  24.0700430  48.0394414  59.1495849  24.8956538  47.6871232  59.4840464
  23.9545729  48.8657360  59.6176896  24.1098801  48.1496685  58.4594487
  23.5411901  47.6013910  59.2860565  33.0045383  46.4848320  66.4794539
  32.3954338  46.1733385  67.1490840  32.4416218  46.8510307  65.7970959
  33.4283134  46.9775877  66.7403763  33.3873215  45.9569669  66.2270168
  21.1163190  52.0447654  58.5478370  21.5857048  51.8439072  57.7374926
  21.4552236  51.4132053  59.1835260  21.2496869  52.7000039  58.7550193
  20.4275401  51.9622992  58.4615700  21.3755492  49.4952548  60.7363325
  21.5233509  50.2064234  61.3600007  20.4506341  49.5736385  60.5001588
  21.7825812  49.5711890  60.1720613  21.5025663  48.8751257  61.0340245
  28.1715392  45.0951548  64.0003375  27.8926791  44.3652068  63.4473800
  28.7182899  44.6901725  64.6735032  28.5398887  45.5597413  63.6298135
  27.6184377  45.4127720  64.2888371  27.3644036  53.2225617  58.1822628
  28.0318205  53.7977836  57.8096176  27.8464911  52.6514224  58.7797681
  26.8828935  53.5948842  58.5287452  27.0520571  52.8481980  57.6795099
  31.6725912  37.0395996  68.4522819  31.3140567  37.0371501  67.5641558
  32.1425543  36.2088143  68.5222855  32.1084907  37.5801203  68.5413773
  31.1581721  37.0738924  68.9260434  32.1777728  43.1514846  59.0753388
  32.1165737  43.5989248  59.9196243  32.4098676  42.2500724  59.2973704
  31.5646268  43.1735300  58.7387560  32.6731393  43.4429739  58.6765306
  18.3461923  48.8081730  64.4592497  18.3392641  47.8589957  64.3411629
  17.7186126  48.9665733  65.1649422  18.9835870  49.0310766  64.6416832
  18.1446971  49.1319139  63.8716439  35.1898091  37.6866731  64.5568307
  34.3590021  37.2147380  64.4974337  35.1597869  38.3153754  63.8355817
  35.2429253  38.0177624  65.1713064  35.7302089  37.2482144  64.4804631
  30.5392528  53.1111099  52.7707747  30.7037976  53.3009453  51.8465861
  29.5877795  53.0282355  52.8322930  30.8521766  52.5150674  52.9602793
  30.7690382  53.6344842  53.1752398  29.8285345  49.2474481  61.2899972
  30.7846266  49.2964379  61.3013109  29.5658401  49.4932136  62.1767091
  29.5635308  49.6944800  60.8211854  29.6160696  48.5979251  61.1393835
  20.2323957  50.8571712  64.8205813  19.6140535  50.2766421  64.3765182
  21.0620480  50.7175502  64.3637903  20.0291684  51.5250654  64.7654269
  20.2901307  50.6865234  65.4965753  34.4300161  43.1412785  69.1410039
  34.5449088  43.0392164  70.0856985  34.3832507  44.0880063  69.0059465
  34.9733027  42.8685686  68.7945216  33.8388094  42.8318263  68.9288718
  28.3181862  40.8322261  65.6153694  27.9942927  40.5370626  66.4660189
  29.0618133  41.3964253  65.8246730  28.5219908  40.2876229  65.2264607
  27.8228197  41.1910764  65.2738368  25.7305024  48.7404037  53.6277881
  24.9828338  49.2213202  53.2742347  25.4660760  47.8214368  53.5874830
  26.3026565  48.8502225  53.2381722  25.8586741  48.9326887  54.2889329
  37.0442582  47.6748757  62.0635721  36.3393135  47.2119222  61.6110237
  36.7007348  48.5571003  62.2042863  37.1903278  47.3658318  62.6752195
  37.6216085  47.6940634  61.6682994  37.1626151  58.4999873  55.4492952
  37.4322376  58.7686147  54.5710686  37.6649098  57.7026784  55.6211221
  37.3184996  58.9960090  55.9181070  36.4761456  58.3681232  55.4683871
  27.5693629  43.2453818  61.8231557  27.7962616  42.3280479  61.6697136
  26.6415610  43.3037613  61.5975887  27.6721313  43.4164378  62.4942001
  27.9509914  43.6662858  61.4137409  29.4757736  48.8649194  55.7116318
  30.3845229  49.1421200  55.5963734  29.3424057  48.1949840  55.0420017
  29.3770467  48.5991498  56.3515634  29.0392968  49.4038072  55.6126368
  32.2193420  47.0571960  57.4595998  32.2516736  48.0141300  57.4624282
  31.3105927  46.8485812  57.6766816  32.3867736  46.8053068  56.8281534
  32.6552415  46.7930594  57.9397253  26.6305914  47.3690978  64.8912920
  27.2697181  46.7114098  64.6162275  25.7841959  46.9290061  64.8135103
  26.7472161  47.5658735  65.5531440  26.6571495  47.9296227  64.4733919
  26.2408799  49.7830699  61.9051801  26.7824345  49.1172169  62.3287370
  25.3690810  49.6561047  62.2792395  26.4799030  50.4248362  62.0494298
  26.2293329  49.6895810  61.2115083  33.2701195  53.6651029  59.3560602
  32.6812222  53.6455069  58.6022843  33.4756562  54.5926430  59.4762683
  32.9525768  53.4070900  59.9245740  33.8509339  53.2972712  59.2266596
  34.1944573  51.0384334  60.4690463  34.2163966  51.9831199  60.3191396
  34.0131693  50.6632532  59.6070831  34.8104900  50.8122638  60.7122910
  33.6881211  50.8710516  60.9230088  24.8921897  43.9100100  65.0390773
  25.2103097  43.0616701  64.7279504  24.7842252  44.4321596  64.2435822
  24.2807758  43.8377501  65.3721246  25.3581114  44.2063983  65.4689983
  32.6777581  53.9076023  56.5743021  32.3498232  53.1413203  56.1054903
  33.0715110  54.4546550  55.8940653  32.1546788  54.2468567  56.8917930
  33.1569589  53.7206246  57.0494778  28.5150627  48.0659775  53.1540266
  27.5699404  48.2198871  53.1490768  28.8799481  48.7987832  52.6583447
  28.7615913  48.0631198  53.8095146  28.6680606  47.4568711  52.8443138
  27.1536707  40.5178749  61.3939419  26.5757431  40.4831738  60.6309737
  27.3147515  39.6005410  61.6138521  27.7529603  40.8436571  61.2355500
  26.8413242  40.8489643  61.9249791  29.9313028  42.6407661  69.8693238
  30.5386753  42.2321096  70.4866280  30.0057810  43.5789207  70.0446863
  30.1143228  42.4966545  69.2095932  29.2765876  42.4190873  69.9831680
  20.2081471  48.7408120  54.4628811  21.1307528  48.6309932  54.6941051
  19.9079249  47.8581792  54.2450923  19.8461484  48.9992331  55.0038178
  20.1405971  49.1682479  53.9120449  37.9426152  45.9043029  66.9107891
  38.7901654  46.3325554  67.0317044  37.5713789  46.3235739  66.1336787
  38.0257536  45.2172210  66.8054302  37.5315418  46.0075897  67.4672821
  35.5673962  44.3762295  63.1864577  36.1724593  45.0151381  63.5633456
  34.8116447  44.3864358  63.7740634  35.3803347  44.5636155  62.5394550
  35.8583807  43.7393622  63.1694871  37.2503723  49.4862734  59.4607120
  36.7988844  49.7969503  58.6765306  37.6441251  48.6542634  59.1976683
  37.7434294  49.9422867  59.6594090  36.7971523  49.3903350  59.9860924
  42.0285230  47.2833656  65.0906963  41.5539411  47.5956756  64.3206570
  42.8847335  47.7079439  65.0327135  41.6982787  47.4715681  65.6783020
  42.0966504  46.5873023  65.0744328  35.1187951  59.8263860  52.6116756
  34.7146499  60.6363506  52.9228026  34.8047166  59.1544093  53.2155448
  34.9155678  59.6847239  51.9561877  35.8162343  59.8733346  52.6350102
  22.9909752  52.1227409  67.0366539  23.5221375  52.3497269  67.8003292
  22.4401831  52.8918807  66.8924041  23.3974298  52.0006746  66.4801609
  22.5983770  51.5589500  67.1674687  34.7465890  64.3839230  51.6775876
  34.8909265  64.8795364  50.8714858  33.8620883  64.6247895  51.9519450
  34.7887355  63.6964328  51.5559652  35.2148200  64.5635522  52.1654912
  30.2438342  64.7644104  55.6571845  30.6577943  64.7803321  54.7938071
  29.7438488  65.5796822  55.6974896  29.8200591  64.2116422  55.7179957
  30.7270763  64.7460392  56.1627658  36.9855533  64.3010486  53.7444607
  36.2494317  64.4847603  54.3285309  36.5819855  63.9262766  52.9609864
  37.3302314  64.8901509  53.5867759  37.4260715  63.8438105  54.0386171
  32.5220583  63.2808361  59.4105073  32.5122433  63.1971452  60.3643944
  32.3373062  62.3973868  59.0908950  32.0284238  63.7290928  59.1969610
  33.1479060  63.4984325  59.1877687  36.0796907  66.5974452  56.5269259
  35.8250792  66.1540876  57.3358560  37.0288545  66.6954248  56.5948081
  35.9099497  66.2104258  55.9683115  35.7690762  67.2224734  56.4795497
  36.3187137  61.6494760  58.7726970  36.0288838  62.5231273  58.5110675
  36.9728515  61.4073847  58.1172091  36.6027700  61.6641729  59.4119216
  35.7835100  61.1987698  58.7670402  36.3464265  68.0365204  52.7078421
  36.6426072  68.6133753  52.0028567  36.1610971  68.6256227  53.4382834
  35.7684989  67.6895094  52.5169233  36.8464119  67.5776493  52.8789620
  30.6543302  65.3057476  58.5223812  30.8061733  65.1469391  57.5911215
  31.3177056  64.7778826  58.9671513  30.7357366  65.9842563  58.6751162
  30.0111620  65.1003988  58.7069360  35.1316816  62.7546041  55.8445678
  34.7084838  63.1824483  56.5884442  35.6235840  62.0307798  56.2327695
  34.6542129  62.5153706  55.3920195  35.5623849  63.1983700  55.5157632
  40.7879821  57.7556038  58.7698687  39.9190700  58.1581366  58.7500697
  41.0714611  57.7547873  57.8562867  41.2256136  58.1332334  59.1651414
  40.7527637  57.1032230  59.0187703  39.3382556  62.9681179  54.6997620
  38.6188772  63.4951665  54.3511583  40.0593661  63.1122296  54.0867004
  39.5126154  63.1816318  55.3425221  39.1615864  62.2908340  54.7188539
  38.5813494  69.8303634  51.9130541  38.7655242  69.3314840  51.1168519
  38.2718897  70.6787034  51.5976845  38.0882923  69.5127462  52.2948918
  39.1615865  69.9050728  52.2970131  37.5103647  61.1375326  56.3996467
  37.4029775  60.2900091  55.9668973  38.1720081  61.5906882  55.8778019
  36.9076110  61.4939333  56.3975254  37.7291804  61.0526169  57.0586702
  38.3729260  66.6194906  53.6277881  37.6252574  67.1004071  53.2742347
  38.1084996  65.7005237  53.5874830  38.9450801  66.7293094  53.2381722
  38.5010977  66.8117756  54.2889329  41.1574863  65.9450644  53.1540266
  40.2123639  66.0989740  53.1490768  41.5223717  66.6778701  52.6583447
  41.4040149  65.9422067  53.8095146  41.3104842  65.3359580  52.8443138
  32.8505707  66.6198989  54.4628811  33.7731764  66.5100801  54.6941051
  32.5503485  65.7372661  54.2450923  32.4885720  66.8783200  55.0038178
  32.7830207  67.0473348  53.9120449  10.6481967  10.5199537  40.6938718
  11.3895144  11.1066065  40.8444855  10.4790331  10.5832322  39.7541269
  10.8115868   9.8630822  40.8713556  10.0887443  10.7281603  41.0601531
  19.7709083  12.5469065  36.7602368  19.9389172  11.6087519  36.6640703
  19.5948165  12.6640737  37.6943249  20.3297834  12.9196371  36.5657825
  19.2166521  12.7391914  36.3791063  18.9822477  13.8088020  56.6264018
  18.1035205  13.8557506  57.0047040  19.5676808  13.7904309  57.3837132
  19.0561485  13.2274565  56.2431500  19.1104194  14.3697352  56.2275936
   5.8885210  13.9749590  48.1941533   6.5599793  14.5252777  48.5972042
   6.3267298  13.5720180  47.4453273   5.6662411  13.4866941  48.6438733
   5.3452344  14.3627949  47.9834355  16.8166069  15.8937260  46.4122443
  16.1971101  15.2442030  46.0791971  16.5163848  16.7232865  46.0403062
  16.8004411  15.9161797  47.1115730  17.4667033  15.7475731  46.1986981
  17.7472955  10.3844153  44.9789389  17.6352896  10.5848652  44.0490935
  17.6560742   9.4336050  45.0319720  18.3806488  10.5856817  45.2002634
  17.2548158  10.7020325  45.3607766   4.5473363  17.6875690  50.1980939
   4.3389128  18.6089854  50.3529503   5.2055156  17.7047154  49.5037151
   4.8059892  17.3907725  50.7772144   3.9780689  17.3368837  49.9909116
   8.4571523   9.2572418  47.8222152   8.6805869   9.6148673  48.6820571
   7.5027923   9.3148048  47.7790817   8.7516010   9.6369127  47.3130984
   8.6684625   8.5922053  47.7691822   8.7735402  17.0813203  52.9551033
   9.3220230  16.4007704  52.5640733   9.3959238  17.7263526  53.2902719
   8.3543839  17.3679106  52.4742707   8.3861382  16.8175919  53.4755339
  23.5531298  10.6391623  50.4264896  24.1368309  10.2019284  49.8063570
  24.1062314  11.2903183  50.8571177  23.0225449  10.9482062  50.0906139
  23.2996730  10.1827407  50.8917659  15.0383680   8.5338259  51.8470671
  14.8842155   7.7708098  52.4035601  15.9546229   8.7640779  52.0054590
  14.9373317   8.3725678  51.1731943  14.6157476   9.0616909  52.0273793
   9.5396841  17.7777919  49.7844365  10.3144881  17.2323722  49.9216152
   9.3612828  17.7079814  48.8461058   8.9987069  17.5369254  50.1577889
   9.6701652  18.4411954  49.9633345  23.2581039   6.0761711  42.1399053
  23.6281854   6.9571709  42.1922312  22.3170230   6.2039528  42.2622348
  23.3897398   5.7895808  41.5148229  23.5196436   5.6671063  42.6433653
  15.3934386   8.3072480  38.0181798  15.4407813   7.6834446  38.7422571
  14.8022319   7.8973667  37.3874405  15.1365177   8.9212534  38.2359687
  16.0267918   8.4068605  37.7353371  16.7692641  15.5328345  50.9179288
  16.2548450  16.1697019  50.4229540  16.1185904  14.9420993  51.2976451
  17.2034315  15.1829658  50.4957860  17.1376136  15.8504517  51.4213888
  28.5581793  10.8979917  44.9563116  28.3895931  11.6516180  44.3906262
  27.7215988  10.7314264  45.3890610  28.7556331  10.3431822  44.5765953
  29.0552779  11.0474105  45.4258305  11.2988703  20.3575128  49.2986541
  10.7197880  19.6512433  49.5829111  11.8352287  20.5526555  50.0679863
  11.7001288  20.1484897  48.7640814  10.9282115  20.9196707  49.1070282
   8.4427186  11.6814201  42.5698260   8.8999800  11.0249569  42.0437386
   9.1263013  12.3039988  42.8208490   7.9456201  11.9986290  42.1929381
   8.1557755  11.3882978  43.1369257  25.4110430  12.4191248  50.9087365
  26.1604436  12.0410869  51.3697701  25.2730562  13.2674648  51.3301721
  25.5565352  12.5024075  50.2284997  24.8458170  12.0129178  50.9787400
  21.9706128   1.8904014  46.2149617  21.9388585   1.2306722  46.9079263
  21.5751278   1.4596994  45.4562361  21.6039953   2.4582748  46.3966881
  22.6322562   2.0741131  46.0777830  17.9002933  11.5830323  51.1477385
  18.3927731  12.3958547  51.2644111  17.8662297  11.4577001  50.1995083
  18.2282283  11.0486353  51.4567442  17.2548157  11.6450861  51.4121964
  26.5126272  11.6169170  56.9042949  26.0276530  11.2592915  56.1604185
  25.8463650  12.0463942  57.4402818  26.8284378  11.1057901  57.2635051
  26.9906732  12.0798705  56.6879202  21.4463786  14.4387291  52.9756095
  21.0410788  13.5728345  52.9409613  21.0329958  14.8669816  53.7244356
  22.1374669  14.3848404  53.0717761  21.3199389  14.7951299  52.3865896
  13.7133492   5.3115220  43.2564268  13.7214321   5.0878020  42.3258743
  13.9956735   4.5105389  43.6976615  14.1573316   5.8365293  43.3879487
  13.0690263   5.4927843  43.4614878  24.2586518   4.6130093  50.5926598
  24.8781487   3.9287851  50.8458040  23.3966679   4.2145589  50.7199390
  24.3331300   5.1776167  50.9992462  24.3504505   4.7942715  49.9223226
  29.4403705   7.5332093  48.6488233  29.0835681   6.9918720  47.9445449
  30.1516660   8.0235155  48.2379942  28.9513548   7.9684020  48.8977248
  29.6840123   7.1331260  49.1692539  14.4015506  14.4624076  55.2850202
  13.8565320  13.8839197  55.8188858  13.7860953  15.0935594  54.9116678
  14.8784420  14.7865567  55.6810000  14.7242894  14.1019243  54.7794389
   8.3110827  15.0225242  48.9606571   8.6436365  15.8333053  49.3453232
   9.0812680  14.6052944  48.5745768   8.0287584  14.6122346  49.4535105
   7.8313046  15.1596956  48.4699250   9.9166939   6.7114054  40.9222673
  10.1372417   5.7801911  40.9045896  10.7630894   7.1563961  40.9703506
   9.5737478   6.8963419  40.3403184   9.5252504   6.8632738  41.4822959
  19.4729956   7.1653775  39.1940984  20.2362526   7.4401286  38.6856886
  18.7270590   7.5434154  38.7288221  19.4262302   6.4672729  39.2110690
  19.5087913   7.4131842  39.8481722  14.1688785  14.5093561  48.9231805
  13.3634749  14.2484854  48.4769961  14.8443784  13.9435239  48.5498281
  14.3137935  15.1833740  48.7980226  14.1140303  14.4072940  49.6133167
  23.1541808   5.2996829  47.1844051  23.0525672   5.6801703  46.3118353
  22.2777631   5.3449984  47.5683641  23.3695324   4.6354629  47.1412716
  23.6097102   5.6695558  47.5648285  20.9660234  11.0012784  39.2732944
  21.2581626  11.8651318  39.5632081  21.6848244  10.6742716  38.7323577
  20.8574815  10.5795580  39.8213021  20.3777034  11.0523095  38.8978206
  13.7907141  21.5593958  47.7430192  13.4604698  21.3238365  46.8753992
  13.1134823  21.2568838  48.3475955  14.3992413  21.2393291  47.8717127
  13.8767393  22.2530096  47.7946380  11.2959836   4.7501807  47.7741320
  10.8566201   5.2335466  47.0740963  11.3387075   5.3678603  48.5031591
  10.9270568   4.1818991  47.9523229  11.9391518   4.5562627  47.5754350
  24.6206505   8.5591372  41.9150453  24.6350843   9.5103557  42.0196971
  24.7320791   8.4191080  40.9753004  25.1431525   8.2631572  42.2735485
  24.0092366   8.2958170  42.1335413  15.7490863  12.0827282  38.0238366
  16.5931724  11.6328385  38.0634346  15.1451779  11.4993413  38.4841631
  15.7843047  12.7044903  38.3441560  15.5475911  12.1737675  37.3598633
  18.1341203  10.6350797  38.9543892  18.2842314   9.7389747  38.6538688
  19.0070739  11.0257733  38.9904516  17.7259336  10.9824990  38.5039621
  17.8356302  10.6367127  39.5879568  16.4326689   5.5515721  51.3725985
  16.7115291   4.6807785  51.0890487  17.1797602   6.1169960  51.1767299
  15.8657110   5.7577375  51.0183380  16.2935275   5.5556546  52.0584921
  17.1260666   6.3643944  47.6666518  17.8731579   6.7755004  47.2317812
  16.3905224   6.9506390  47.4856325  17.0054004   5.7271188  47.4029010
  17.2380726   6.3133634  48.3560810  20.6519447  15.8063609  50.4682089
  20.5428255  16.7543134  50.5375053  20.8632549  15.5234448  51.3584563
  20.0613154  15.5038489  50.2468845  21.1732920  15.6483688  50.0290956
  13.7485676   4.2063939  40.8543851  13.6411805   4.2541589  39.9047407
  14.4979683   3.6250483  40.9816643  13.8796261   4.8399953  41.1216715
  13.1758362   3.9402160  41.1556126  18.8390649   7.7814242  45.9985870
  19.4216113   7.5862815  45.2646101  19.2460968   8.5297433  46.4362860
  18.1987834   7.9475813  45.7687772  18.7957636   7.2339633  46.4320434
  20.4868224  16.6873608  58.6692333  21.4423371  16.7416578  58.6826684
  20.1952606  17.5989792  58.6685262  20.2656973  16.3562714  58.0943555
  20.2495315  16.3530054  59.2370401  17.1104782  15.0123179  43.1277334
  16.8697232  14.8102350  42.2233438  16.4979096  14.5036406  43.6580634
  17.7703896  14.8175835  43.2571339  17.0400415  15.6965421  43.2550126
  22.8372154  15.6891937  55.6916067  22.0779998  15.1372420  55.5049305
  22.8822487  16.2929929  54.9498517  22.7465714  16.0398790  56.2905261
  23.4191845  15.3033990  55.7319118  15.1353629  11.4866857  51.4065396
  16.0827947  11.5724179  51.3004735  15.0227796  10.6893768  51.9248488
  14.8732458  12.0406787  51.7452437  14.8212843  11.4234072  50.7849927
  10.7948436   4.0206409  41.0431826  10.5402322   3.5772833  41.8521127
  11.7440075   4.1186205  41.1110648  10.6251027   3.6336216  40.4845682
  10.4842292   4.6456691  40.9958064  14.6988861  18.2325804  42.7062977
  15.2491010  17.7982042  42.0557594  14.5372281  19.1025575  42.3407235
  14.0967098  17.8855694  42.7925647  15.0308625  18.2795290  43.3207735
  19.1641130   5.9214450  51.4560371  19.6011672   5.3625531  52.0987972
  19.4210339   6.8114263  51.6978676  19.3800421   5.7687602  50.8083273
  18.4695607   5.8455109  51.4942209  17.0279170  19.9611038  55.6802929
  17.5971844  19.7067651  56.4064916  17.4909519  20.6820703  55.2532004
  16.9395824  19.4271150  55.2362298  16.4043787  20.1729846  55.9171737
  12.2861393  17.5087562  47.4007796  12.3565761  17.1466400  46.5176032
  12.0494257  18.4269066  47.2643080  11.7890407  17.1768504  47.7649396
  12.8963986  17.4581335  47.7387766  15.7242602  13.4952673  45.2193552
  16.5308185  13.1894893  45.6344269  15.0932164  12.7914472  45.3735045
  15.5054444  14.0921263  45.5120974  15.8212551  13.5932469  44.5320474
  15.4078723  10.9963795  40.5602286  16.2271323  10.7942966  41.0134841
  15.2710403  10.2529593  39.9726229  14.8801741  11.0523095  41.0163125
  15.4667620  11.5916055  40.1967758   9.1159090  11.5348590  45.8642365
   9.6695879  11.5499642  45.0842978   9.0073672  10.6048694  46.0622265
   9.4282555  11.8663566  46.3959808   8.4969895  11.8341050  45.7348360
   5.5178621   8.5113722  45.6563471   5.9520295   9.1927386  45.1422805
   4.6339389   8.4640154  45.2928942   5.8486838   7.8989997  45.5842223
   5.4982322   8.6881437  46.3330483  19.5024404  17.4912016  46.2729443
  18.8459931  16.8396373  46.0268712  20.2472222  16.9755840  46.5819500
  19.6831510  17.8814869  45.7214010  19.2599532  17.9051653  46.7834754
  20.2466449  14.7726762  45.7461498  20.4117670  14.6216243  46.6767023
  19.5584433  14.1460151  45.5205827  20.0284065  15.4291394  45.6372553
  20.8228404  14.6530594  45.3692619  18.4787983   2.4305139  49.0143974
  18.5555859   3.0081852  48.2542576  18.5596273   1.5478811  48.6537730
  18.9909080   2.5582956  49.4747239  17.8581468   2.5154295  49.3269386
  19.8707899  15.7659442  40.3459753  18.9707008  15.4409786  40.3007205
  19.9181326  16.2211411  41.1867253  20.3263192  15.2344050  40.3261763
  20.0024257  16.2056277  39.8177665  22.7540770   8.3492976  51.4383595
  23.6160610   8.0300475  51.7056458  22.9411385   9.0718971  50.8387329
  22.3932331   7.8451110  51.1137974  22.3915010   8.5762837  51.9927312
  19.3373182   0.3390579  45.6803890  18.6750974   0.9138715  45.2957229
  18.9325956   0.0091933  46.4822480  19.4908934  -0.1871742  45.2455183
  19.9210193   0.6979081  45.8267601  25.2488076   9.3776751  48.6162963
  24.9491628   8.4689144  48.6007400  26.1061727   9.3409327  49.0405604
  25.3048105   9.6307890  47.9657581  24.8071346   9.7781666  48.9846989
  16.1341789   0.9444901  45.3756259  15.5083312   0.2210741  45.3360279
  16.1012699   1.2396536  46.2856723  16.7767697   0.7240360  45.2101629
  15.9442307   1.4596994  44.9414623  25.0467350   6.6019949  48.7315547
  24.3943292   6.2721303  48.1135434  24.9820717   6.0145256  49.4846235
  25.6887485   6.5754588  48.4522476  24.9006653   7.2600912  48.9182309
  12.5026457   7.4842194  40.9427734  12.3519573   8.4064523  40.7355911
  13.1013580   7.5005494  41.6894782  11.9010468   7.1686435  41.1146004
  12.7930529   7.1527218  40.3997154  15.3524467   6.4905431  40.1522281
  15.6330389   5.6491434  39.7937249  14.4021281   6.4117512  40.2349595
  15.6457406   6.6040361  40.7773105  15.5198783   7.0139174  39.7180645
  19.7507010   4.0308472  46.8534791  20.5809307   3.6838361  46.5267958
  19.9319889   4.9522636  47.0380339  19.2495609   3.9687934  46.3684038
  19.5544019   3.6956753  47.4354280  11.0615795   5.4597161  37.2240988
  11.3577602   6.0365710  36.5191134  10.8762501   6.0488184  37.9545401
  10.4836519   5.1127051  37.0331800  11.5615648   5.0008451  37.3952187
  12.0580860   7.7238612  45.7574635  12.1348736   8.4876938  45.1854141
  12.6764281   7.0894434  45.3954248  12.2307137   7.8896100  46.4150728
  11.4056802   7.4699308  45.7447355  21.1178664  11.5564962  46.9793441
  21.3528479  11.8361463  47.8639346  21.9544469  11.3470648  46.5642724
  20.7039063  10.9918888  46.9998502  20.7922409  12.0708890  46.6342759
   7.6754200  18.9343593  51.4680577   7.6361602  18.1513391  52.0167726
   8.4103869  18.7759590  50.8755022   7.0801719  19.0147842  51.1081404
   7.7903127  19.5046822  51.8576736  20.5768891  11.8189999  52.9819735
  19.7437727  11.8092019  53.4514924  21.1236398  11.1886645  53.4514924
  20.4885546  11.6218159  52.3165860  20.8644096  12.4570919  52.9996512
  10.9946068  14.2725720  45.0227795  11.6989741  14.9196456  44.9881312
  11.3514093  13.5058817  44.5744738  10.8335261  14.1182542  45.6860456
  10.4241847  14.5093560  44.6932677  14.4512029   2.7346588  43.8560534
  15.2121505   2.4170417  44.3411287  14.4956588   2.2794620  43.0153034
  13.8582641   2.5746255  44.1926362  14.4881533   3.4274562  43.7648366
   8.2221708  18.3162714  47.4516912   7.5859308  18.9021077  47.8611060
   7.6944726  17.6067358  47.0868241   8.5755092  18.6481772  46.9461099
   8.6730813  18.0696894  47.9268670  19.9758675   8.1410910  52.5357892
  20.8251498   8.5203537  52.3088079  20.0578512   7.9067565  53.4606848
  19.4637578   8.6085353  52.4431582  19.8465411   7.5736259  52.1468804
  12.7220388  16.4228158  44.9386338  12.4177752  17.0335552  44.2668823
  13.6365616  16.2550257  44.7130667  12.6723867  16.7102226  45.5750299
  12.3496479  15.8300393  44.9202490  26.3532787   6.3995037  45.0913690
  25.6748921   5.8381623  44.7144811  25.9358544   7.2568252  45.1733934
  26.5518871   6.1598620  45.7185728  26.9086896   6.4342049  44.6678121
  26.6032712   9.0972085  53.8764637  27.2637600   9.2156005  53.1933985
  26.2493555   8.2219242  53.7180717  26.8954105   9.1355839  54.5114456
  26.1015539   9.5817992  53.8206022  24.8977785   8.2051860  56.2813338
  24.8394661   9.1221117  56.0112190  25.1754840   8.2427449  57.1963300
  24.2759723   7.8904266  56.2240582  25.3694737   7.8630739  55.8938393
  28.6361216   6.2378375  51.1060193  29.4646192   5.8124427  50.8839878
  27.9877572   5.8022365  50.5537689  28.4860105   6.1467981  51.7841347
  28.6632570   6.9228781  50.9631838  15.9829131  18.2529929  45.1741003
  15.9840678  19.1952299  45.3423918  15.4171099  18.1460318  44.4104250
  16.6301228  18.0255986  45.0362145  15.7254149  17.9035323  45.7242294
  18.6063927  -0.0700069  48.3914363  17.9459040  -0.3133229  49.0405604
  19.4100643  -0.4900944  48.6976136  18.4285688  -0.3080156  47.7571616
  18.6843350   0.6256482  48.3659805  11.8652510   6.5387164  49.5369492
  11.3618015   6.8212243  50.3006245  12.5736597   6.0071772  49.9018163
  11.4674566   6.1574125  49.1056141  12.1221718   7.0906681  49.1918811
  30.7440274   8.3848152  51.2198635  30.1187571   7.6609910  51.2502691
  31.0661889   8.3872647  50.3190095  30.4287941   8.9910639  51.3718915
  31.2694161   8.2766294  51.6702906  25.3065426  11.2499017  42.3004185
  25.1956914  11.9700517  42.9226725  26.0911617  11.4826032  41.8040296
  25.3971866  10.6432447  42.6370014  24.7505543  11.2021366  41.8768616
  25.5334412   5.9087894  54.8395431  26.4808730   5.9773751  54.7207492
  25.2834485   6.7334509  55.2553219  25.2118571   5.8348964  54.2222389
  25.3746699   5.3658191  55.2510793  13.9644965  11.2392873  48.9175237
  14.4188712  11.2217326  49.7596879  14.2075610  10.4146257  48.4975023
  13.2722536  11.2756214  49.0101547  14.1769614  11.7847070  48.5328576
  23.3729966  12.0966086  45.6125067  23.0069565  12.8600329  45.1656152
  24.0017310  12.4628074  46.2340535  22.8712792  11.7422491  45.9476753
  23.6928486  11.6732552  45.1564228  15.2623800  10.7367336  45.8465589
  16.1116622  10.3627782  45.6117995  15.3218470  10.8943174  46.7884252
  15.1532608  11.3368586  45.5014908  14.7456515  10.2876605  45.7023092
  20.3170816   6.2819283  48.1602124  20.0047351   6.3276521  49.0638949
  20.0434175   7.1110805  47.7691823  21.0139433   6.2178333  48.1425347
  20.0249423   5.7414075  47.8250438  24.1062313  11.2523512  55.6505945
  23.5000135  10.6779459  55.1831970  24.3625748  11.9088145  55.0028847
  23.7881113  11.5544550  56.1964810  24.6645290  10.8943175  55.8747474
  27.7394966   9.4058442  49.4881590  28.3041452   8.6783457  49.2279437
  28.1609623  10.1806994  49.1148066  27.0951737   9.3250110  49.2279437
  27.7060103   9.4552422  50.1860734  26.4727902  10.5820075  46.4129516
  25.8758100  10.2864357  45.7256438  26.0963578  10.2358129  47.2218817
  27.1159584  10.3268523  46.3090069  26.4999256  11.2817451  46.4327506
  25.2245588  13.4830199  54.0836459  24.8446623  14.0541593  53.4154300
  26.1136782  13.3111474  53.7732260  25.2372605  13.8047196  54.7044857
  24.8614055  12.8873856  54.1352647  17.6583835  15.7492062  53.4719985
  17.7276656  15.8067692  52.5195256  17.0048230  15.0662068  53.6240264
  18.2738389  15.5712099  53.7548412  17.4453413  16.3591291  53.7421132
   9.5714383  24.4314225  49.8169634  10.2509796  25.1033992  49.7731228
   9.6638144  24.0550176  50.6923616   8.9363530  24.7151551  49.7356461
   9.6742067  23.9435658  49.3255242  27.4889266   5.9345090  47.5598788
  27.0922870   6.1439403  46.7134720  26.8717392   6.2790705  48.2047602
  27.5639821   5.2433446  47.6341250  28.1124649   6.2455942  47.6235184
  13.0655621  18.1125555  54.9392450  13.9183085  18.5236615  55.0813734
  13.2093223  17.5075315  54.2123392  12.8594481  17.7671775  55.5120015
  12.5846293  18.5922473  54.7702464  23.7297990  13.2405204  48.5554851
  23.6934259  12.7628699  49.3842142  24.5375120  13.7508307  48.6078110
  23.7523157  12.7959380  48.0145484  23.1749654  13.6622409  48.4883099
  13.2965024   7.2535591  36.4293108  13.4806771   6.7546797  35.6331086
  12.9870427   8.1018991  36.1139412  12.8034453   6.9359419  36.8111485
  13.8767394   7.3282686  36.8132698  28.1436418   5.7446735  53.8453510
  28.0685862   5.9692101  52.9176269  28.2839379   4.7979458  53.8517150
  28.6869284   6.0769877  54.1366790  27.5570539   5.9108306  54.1882978
  15.9586644   6.6044444  44.4238601  16.5279318   5.9630863  44.8502455
  15.1186198   6.1561878  44.3333505  15.8922691   7.1780332  44.8205470
  16.2138532   6.7828489  43.7966564  15.8564735  17.6994081  40.2554656
  15.0799374  17.6961422  39.6954370  16.4113071  18.3885313  39.8905985
  15.6832684  17.8451528  40.9180246  16.1826764  17.0805037  40.2300097
  15.2392859   8.0427031  49.1409695  14.9881386   7.8871606  50.0510159
  14.4079016   8.1235363  48.6728648  15.6128316   8.6322137  49.0844009
  15.6128316   7.5054484  48.8920679  24.0046177  14.6481605  52.1433449
  23.6818789  15.3283022  51.5522036  23.2517529  14.4321972  52.6941811
  24.2153505  14.0864109  51.7827204  24.5346252  14.8882105  52.5322536
  13.0136006  15.7708433  53.2605735  13.5274424  15.2703309  52.6270058
  12.1060060  15.6495936  52.9812663  13.1082860  15.5214036  53.9075762
  13.1896924  16.4473107  53.2428958  10.9518828  15.4062776  51.8668660
  10.9974935  15.6961339  50.9561125  10.8323713  14.4571003  51.8110046
  11.5448215  15.5601872  52.2055702  10.4109056  15.7042988  52.1949635
  19.7732177  15.7443071  43.3278446  19.9747129  15.3397331  44.1714230
  18.9170072  15.3895393  43.0909638  19.7443501  16.4407787  43.3886558
  20.2535731  15.5712098  42.8498404   6.1367816  10.7424491  43.7704933
   7.0588100  10.9906640  43.7054395   5.9629992  10.2505099  42.9679271
   6.0276624  10.3419575  44.3340575   5.7291724  11.3099142  43.8058487
  23.4884666  -3.1792259  48.9104528  22.6178224  -3.4882698  49.1628899
  23.3464384  -2.2802631  48.6134679  23.9237887  -3.1931063  49.4577534
  23.7505836  -3.5727772  48.3942648   8.0258717  13.6601996  51.4362380
   7.5876628  12.8555423  51.1555166   8.0224076  14.2174585  50.6591276
   7.6742653  13.9627116  51.9602041   8.6811642  13.5250695  51.6420060
  12.7231935   8.6215992  48.1184930  12.4131564   7.9675855  48.7449896
  12.3802474   8.3264357  47.2749146  12.4743555   9.2556088  48.2790063
  13.4223646   8.6416034  48.1078864  10.5760278  13.8055360  47.6419030
  10.5569753  12.8673814  47.8285792  10.5500471  13.8606495  46.6866017
  10.0188848  14.1247862  47.9233315  11.1614610  14.0958005  47.8900975
  20.3424850   6.2210992  42.4644673  20.1144317   5.3903140  42.0479814
  19.7050903   6.8457191  42.1179850  20.2870594   6.1721094  43.1602604
  20.9937361   6.4121594  42.2947617   2.2183053  11.8414535  48.5929615
   1.3003184  12.0055693  48.8065078   2.2344711  11.7736843  47.6383674
   2.6212958  12.3709515  48.8114575   2.4376984  11.2454110  48.8871180
  28.0096965  12.2460276  52.5082120  28.2244708  11.3213452  52.3844684
  28.0991858  12.3885062  53.4507854  28.4548336  12.6526429  52.1532444
  27.3549813  12.3783000  52.2989084  16.9361183  18.0725472  58.6557982
  16.7981316  17.2221660  59.0722841  16.6353188  18.7090063  59.3056294
  17.6139275  18.1701185  58.5094272  16.5608406  18.1248030  58.0674854
  17.2542384   7.3025489  42.1271773  16.9222620   6.8306139  42.8908526
  16.6457113   7.0763794  41.4228990  17.2525064   7.9933051  42.2431428
  17.9037575   7.0943423  41.9701996  19.9192873   4.6624072  40.2611226
  19.6513968   5.4139923  39.7314996  20.7812713   4.4239902  39.9188829
  19.9614339   4.8395870  40.9371166  19.4677994   4.1329092  40.1854621
  12.5124606  23.1062486  52.8999490  13.1856510  23.7410747  52.6559971
  11.6943553  23.4936762  52.5909433  12.6285080  22.4902019  52.5881149
  12.4980268  23.0172505  53.5943278  11.5794626  12.0684395  43.3773420
  11.9149032  12.2660317  42.5033580  11.9056655  11.1886644  43.5661395
  11.8225271  12.5285353  43.8461538  10.8791368  12.0786457  43.3822918
  11.8577454  19.8141343  45.8628223  12.3698551  19.9406913  45.0652059
  11.0321346  20.2668817  45.6924096  11.7463168  19.1335844  45.9809091
  12.1851030  20.0958257  46.4143656  10.0541032  10.2284645  51.0968267
   9.2308017  10.6587582  50.8663099  10.6897658  10.5787415  50.4731586
  10.2394326  10.3852319  51.7530218   9.9981002   9.5344424  51.0289445
  19.9597017  15.6920514  54.9328811  19.7922701  15.2299143  55.7545392
  19.1225438  15.6691895  54.4704332  20.1560008  16.3530054  55.0566248
  20.4568003  15.3662693  54.5623571  17.4851785   9.3094976  52.5174043
  17.5914109  10.2007036  52.1843570  18.3258004   8.8865524  52.3420419
  17.3512332   9.3172543  53.2040050  16.9678726   8.9796330  52.1822357
   9.8214310  22.1431908  47.9593939   9.6361016  22.9429492  48.4508331
  10.3254578  21.6006289  48.5667986   9.2273376  21.8223077  47.7755461
  10.1967087  22.2868942  47.3866374  16.5487163  18.3428075  53.7923178
  16.4355556  18.6579752  54.6889292  16.9309222  17.4699727  53.8913128
  15.9321062  18.3072899  53.4620989  16.9805743  18.7624868  53.4345218
  11.2001435  11.3421658  48.8453988  12.1562355  11.2956255  48.8496414
  10.9310982  10.6726386  48.2160737  10.9420679  11.2013202  49.4810878
  10.9836371  11.9753589  48.6410449  25.4162392   9.1894726  44.5072988
  25.9162245   9.1543632  43.6912976  24.5046031   9.2621408  44.2258703
  25.5143887   8.6069023  44.8827725  25.6038780   9.7463232  44.8877222
   4.5646568  12.3415577  50.0870782   3.8204523  11.7851152  49.8572685
   4.5819773  13.0139426  49.4061344   4.4717034  12.6314139  50.7178174
   5.1593276  11.9725012  50.0856640  21.0220262  10.9861733  49.7717087
  20.7881994  11.2054027  50.6732699  21.9573337  10.7865399  49.8091854
  20.6594503  10.4293227  49.5510914  20.9013600  11.5283271  49.3460304
  19.4187245   9.6360962  47.9523230  19.7582065   9.7242779  48.8432775
  19.8511599  10.3358338  47.4615909  19.5821147   9.0098433  47.6864508
  18.7241722   9.7206036  47.9431306  18.6208265  12.6644820  46.0912179
  18.8073106  11.8798288  45.5750300  18.9528029  12.4591331  46.9659090
  18.9516482  13.2205162  45.8253458  17.9326250  12.7885895  46.1110169
   6.9496908  13.0445612  45.8020111   7.6575222  12.3995289  45.8076680
   6.2135692  12.5877313  45.3940105   6.7886101  13.2405204  46.4539636
   7.1309788  13.6071273  45.4272445  22.2483182   9.5691435  54.3841663
  22.4515455   8.9465649  53.6862519  21.5843653   9.1274189  54.9130822
  22.8187402   9.7059067  54.7667111  21.9965934  10.1660025  54.1182941
  17.4043495   9.9459566  42.2127372  17.4713221   8.9947381  42.1264702
  18.2155266  10.2786790  41.8287782  16.8472065  10.1868231  41.8634265
  17.3552747  10.1300766  42.8851958  15.1988715   1.4392870  41.4568401
  14.6371097   1.1335090  40.7433694  15.9251781   0.8154836  41.4738107
  15.4321210   2.0863605  41.3274396  14.8524613   1.4331633  42.0642448
  18.5804119  11.7193873  55.2079456  18.8760152  12.4313723  55.7750453
  17.7628839  12.0402704  54.8261080  19.0521071  11.5891561  54.7080212
  18.4678286  11.1376335  55.5791767  11.3854729  15.7818660  49.3354237
  11.3283152  14.9698601  48.8312566  11.9934227  16.3293269  48.8397419
  10.7573158  16.0888687  49.3820928  11.6314241  15.6569420  49.9788909
  17.0383095  15.3719846  40.4824469  16.7715736  16.2893186  40.5453794
  16.5458297  15.0306891  39.7357421  17.7265110  15.3225866  40.3686027
  16.8720326  15.0253819  41.0672242  22.5225596  14.3672856  44.1629377
  22.8597322  15.1907224  43.8100915  21.7679628  14.6252986  44.6932678
  22.3262605  13.9390332  43.6460427  23.0052245  14.0504850  44.5575033
  24.7736483   1.2984414  48.6884212  25.5265130   0.7072979  48.6841786
  25.0068978   1.9871562  48.0668744  24.1951433   0.9628613  48.4819461
  24.6731893   1.5654358  49.3276458  21.4706275  13.6695893  39.5448233
  22.1669119  13.8300309  40.1819266  20.7454755  14.2203162  39.8396869
  21.6755868  13.8541175  38.9013562  21.2841433  12.9943466  39.5462376
  13.1088635   9.7842903  44.4302240  13.6452219   9.4258483  43.7231173
  13.7404847  10.1680437  45.0383359  12.6729640  10.2737800  44.1848580
  12.7405140   9.2780624  44.7427652  12.5136154  12.4672981  40.8961043
  13.4264062  12.3117555  40.6521525  12.2751697  13.2703224  40.4329494
  12.1083155  11.9345340  40.6917505  12.4535710  12.5538467  41.5876548
  16.9170658  10.1643695  48.5095231  16.5683463   9.3160296  48.7838805
  17.7732763   9.9606536  48.1326352  16.5007963  10.4599413  48.0315189
  16.9851932  10.5938467  49.0582380   9.6078114   6.8159170  46.8237805
  10.3017865   7.3000995  46.3768890   9.1378483   7.4813617  47.3272405
   9.1805722   6.5105473  46.3599184   9.8774340   6.3301016  47.2480446
  10.5690996  18.9065984  53.4606847  11.3277378  18.6751217  53.9959645
  10.9305208  19.4348717  52.7493352  10.2596398  18.3305601  53.2082475
  10.1066420  19.2752466  53.8333299  25.3140482  13.8471773  43.4317894
  25.3515760  14.6583667  42.9247938  24.4052989  13.7904308  43.7252387
  25.4785930  13.2972669  43.0308598  25.7499476  13.8769794  43.9783829
  27.3850035   3.4592996  50.9914680  28.1101555   3.0641153  50.5078070
  27.6742560   3.4544006  51.9036358  27.2683788   4.1137216  50.7715578
  26.8001477   3.0804452  50.9151005  25.3579267   6.7224282  52.1772861
  25.1344922   6.1970126  51.4086610  25.1904951   6.1427156  52.9197482
  26.0305398   6.9130801  52.1581942  24.9543589   7.2931593  52.2126414
  18.5498124  13.7594040  49.8049427  19.3142241  14.0835531  49.3283527
  18.1035206  14.5501809  50.1082915  18.1341202  13.3883063  49.3813857
  18.7461115  13.3621784  50.3458794  16.5781612  12.9674023  54.1296078
  15.8466584  13.5128220  54.4181073  16.1699745  12.1500892  53.8453508
  16.9187978  13.2715473  53.5985706  17.0238756  12.8518680  54.6564023
   8.4738955   7.3470480  43.0640937   8.9432813   7.1461899  42.2537493
   8.8128001   6.7154879  43.6997827   8.6072635   8.0022865  43.2712760
   7.7851167   7.2645819  42.9778267  14.7219802   8.5248443  42.6985196
  15.3893971   9.1000662  42.3258743  15.2040676   7.9537050  43.2960248
  14.2404700   8.8971668  43.0450019  14.4096337   8.1504806  42.1957666
  30.8641163   4.8240736  50.2878968  31.5505857   4.4978833  50.8684315
  31.3311926   5.3413242  49.6309946  30.5211702   4.2937591  49.9873764
  30.4108963   5.2253817  50.6407431  14.9009587  17.0474357  49.6974624
  14.9038454  17.6197998  48.9295445  14.3986639  16.2807454  49.4216908
  15.5539418  16.8661735  49.8728249  14.5920763  17.3638281  50.2398133
  28.4103776   9.7361171  52.1546587  28.0795559   9.5585291  51.2743107
  29.3075799   9.4029865  52.1461734  28.4028720  10.4236072  52.2875947
  28.0264397   9.4013535  52.6354913  19.5353493  -1.5462327  43.5915955
  19.4741502  -1.0987926  44.4358810  19.7674441  -2.4476450  43.8136271
  18.9222034  -1.5241873  43.2550127  20.0307159  -1.2547435  43.1927873
  17.8968293   8.4133925  37.2870314  18.0613742   8.6032280  36.3628428
  16.9453561   8.3305181  37.3485497  18.2097532   7.8173500  37.4765360
  18.1266147   8.9367668  37.6914965  17.1861111   4.5497307  45.8062539
  18.1422031   4.5987205  45.8175676  16.9234167   4.7954962  46.6929658
  16.9211073   4.9967626  45.3374421  16.9736462   3.9002077  45.6556402
   6.8919557  11.1674356  50.5000286   6.1108008  11.6009953  50.1549605
   6.6090541  10.2701058  50.6782195   7.4081069  11.1747840  50.0276813
   7.1084621  11.4797455  51.0876343  13.0880789   4.0426863  38.1440448
  12.3404103   4.5236028  37.7904914  12.8236525   3.1237194  38.1037397
  13.6602331   4.1525051  37.7544290  13.2162507   4.2349713  38.8051896
  24.4018347   2.9771583  46.5798288  23.6968901   2.5142048  46.1272805
  24.0583113   3.8593829  46.7205431  24.5479043   2.6681144  47.1914762
  24.9791850   2.9963460  46.1845561  11.6302694  12.6228407  53.1877415
  12.0811799  13.1600955  53.8396939  12.1036966  11.7908307  53.1948126
  10.9599657  12.5285354  53.3652253  11.6643330  12.9220867  52.5548809
  24.5201916  13.8022700  39.9655519  24.7898142  14.0708973  39.0873253
  25.0224863  13.0049611  40.1373789  24.6760762  14.2982916  40.4343637
  23.8337221  13.6704058  39.9846438  15.0158514  19.1842073  51.5359400
  15.4863918  18.8661818  52.3059793  15.0412548  18.4509933  50.9207571
  14.3547853  19.3479148  51.6992817  15.3351261  19.7447322  51.2651181
  16.8333501   4.1672021  40.2278885  17.7420994   4.4444027  40.1126301
  16.6999822   3.4972666  39.5582584  16.7346232   3.9014324  40.8678202
  16.3968733   4.7060898  40.1288936  19.5769186   2.3594786  41.9758565
  19.6092502   3.3164126  41.9786849  18.6681693   2.1508638  42.1929383
  19.7443502   2.1075894  41.3444102  20.0128180   2.0953420  42.4559820
  13.5984565   5.0853525  46.4214368  14.1400110   4.4194996  46.8449937
  12.7266576   4.9583873  46.7954963  13.8374795   5.7271188  46.5656866
  13.5869095   4.9918636  45.7277650  21.5566526  15.0772294  48.1220286
  22.2777631  14.4546508  48.2118312  21.3257125  15.3066650  49.0228826
  21.7627666  15.6442863  47.7677681  21.0139433  14.7812494  47.7946381
  20.6276960   8.9673855  43.8723169  20.0387988   8.9477896  43.1185410
  20.8332327   9.8949256  43.9925250  20.3101534   8.7093726  44.4408307
  21.2085104   8.5995538  43.7429163  21.5520338   6.3407160  44.9853030
  21.5739731   7.2854025  44.8353963  21.3707458   5.9655358  44.1233398
  22.1680666   6.1145464  45.2285477  21.0456976   6.1733342  45.4392655
  12.4870572  20.3526139  51.8187827  12.6781601  21.2585168  52.0641488
  13.3467317  19.9382419  51.7445365  12.1031192  20.0386709  52.3130504
  12.1464205  20.3289355  51.2078425  20.0353347   9.2098850  41.0905588
  19.7073998   8.4436029  40.6217470  20.4290876   9.7569377  40.4103221
  19.5122554   9.5491393  41.4080497  20.5145354   9.0229072  41.5657345
  15.8726393   3.3682601  37.6702833  14.9275169   3.5221697  37.6653335
  16.2375247   4.1010658  37.1746014  16.1191678   3.3654024  38.3257713
  16.0256371   2.7591537  37.3605705  14.3443930  14.0055777  51.5493751
  14.0383974  14.3113557  50.6944830  14.4552442  13.0612994  51.4397736
  14.9534975  14.3084979  51.7162523  13.8709658  14.1431574  52.0450569
  22.0416268   3.4984914  52.2105201  21.5878295   4.1402578  52.7564065
  21.3464971   3.0873854  51.6964534  22.5052390   3.8136591  51.7919129
  22.3695617   3.0241069  52.6064999  25.3001917   1.2065855  51.4270458
  26.1477419   1.6348380  51.5479611  24.9289555   1.6258565  50.6499355
  25.3833301   0.5195037  51.3216869  24.8891183   1.3098724  51.9835388
   6.9768262  20.1227701  48.9231804   7.2620373  19.9627367  49.8226202
   7.2499129  21.0221410  48.7414540   7.2868633  19.6757382  48.4826529
   6.2822739  20.0590833  48.8694403  22.9249727  -0.3214878  47.7027144
  23.5300358   0.3174207  48.0796023  22.1692212  -0.3112816  48.2903201
  22.7379113  -0.1341019  47.0557117  23.2159573  -0.9583552  47.6857438
  24.6079488   4.7885560  43.9769687  24.1564609   5.0992329  43.1927873
  25.0017017   3.9565460  43.7139250  25.1010059   5.2445693  44.1756657
  24.1547288   4.6926176  44.5023491  29.3860996   2.5856482  49.6069530
  28.9115177   2.8979582  48.8369137  30.2423100   3.0102265  49.5489702
  29.0558552   2.7738507  50.1945587  29.4542269   1.8895849  49.5906895
  14.3449703  20.6628826  55.6117035  15.2594931  20.4571255  55.8082792
  14.3813434  21.1466568  54.7865099  13.9702700  20.0766380  55.5381644
  14.0661101  21.0572504  56.1179920  18.8098048  23.7805277  45.1182389
  18.5719365  24.6774492  45.3522912  18.3981540  23.2400070  45.7928188
  18.5632762  23.6155954  44.4846712  19.5055119  23.6988781  45.1267242
  26.3690518  22.8983032  50.5184135  27.1808063  23.3959579  50.6138729
  26.6519535  22.0344498  50.2171860  26.0359207  22.8484969  51.1321822
  25.9475861  23.1987740  50.0474803  31.6246713  31.6878890  56.6264018
  30.7459441  31.7348375  57.0047040  32.2101044  31.6695178  57.3837132
  31.6985721  31.1065434  56.2431500  31.7528430  32.2488221  56.2275936
  12.4462501  29.6948208  50.2440559  11.9907207  30.3696552  50.7468088
  11.7967310  29.3861851  49.6119024  13.0028157  29.9638564  49.9152512
  12.6523641  29.1718547  50.6619560  18.5309446  31.8540460  48.1941533
  19.2024029  32.4043647  48.5972042  18.9691534  31.4511049  47.4453273
  18.3086647  31.3657810  48.6438733  17.9876580  32.2418818  47.9834355
  17.1897599  35.5666559  50.1980939  16.9813364  36.4880723  50.3529503
  17.8479392  35.5838023  49.5037151  17.4484128  35.2698594  50.7772144
  16.6204925  35.2159706  49.9909116  18.7774730  22.6460058  59.6316056
  18.4691680  23.0783408  60.4285149  17.9778429  22.4190198  59.1578440
  19.1752674  23.0799738  59.2533035  19.1446678  22.0703758  59.7885833
  24.2253502  28.8366829  58.1226397  24.7178300  28.0842813  58.4514444
  23.3085180  28.5688720  58.1848651  24.3454390  29.4021068  58.5164982
  24.3985553  28.9738543  57.4579594  21.0995759  27.1363287  47.8222152
  21.3230105  27.4939542  48.6820571  20.1452159  27.1938917  47.7790817
  21.3940246  27.5159996  47.3130984  21.3108861  26.4712922  47.7691822
  21.4159638  34.9604072  52.9551033  21.9644466  34.2798573  52.5640733
  22.0383474  35.6054395  53.2902719  20.9968075  35.2469975  52.4742707
  21.0285618  34.6966788  53.4755339  28.2650701  12.6659681  55.2206736
  28.4428939  13.6057557  55.2277447  27.6115095  12.5402276  55.9079814
  28.0121906  12.4663347  54.5991268  28.8464618  12.3026271  55.3620950
  36.1955534  28.5182492  50.4264896  36.7792545  28.0810153  49.8063570
  36.7486550  29.1694052  50.8571177  35.6649685  28.8272931  50.0906139
  35.9420966  28.0618276  50.8917659  27.6807916  26.4129128  51.8470671
  27.5266391  25.6498967  52.4035601  28.5970465  26.6431648  52.0054590
  27.5797553  26.2516547  51.1731943  27.2581712  26.9407778  52.0273793
  22.1821077  35.6568788  49.7844365  22.9569117  35.1114591  49.9216152
  22.0037064  35.5870683  48.8461058  21.6411305  35.4160123  50.1577889
  22.3125888  36.3202823  49.9633345  29.4116877  33.4119215  50.9179288
  28.8972686  34.0487888  50.4229540  28.7610140  32.8211862  51.2976451
  29.8458551  33.0620527  50.4957860  29.7800372  33.7295386  51.4213888
  15.8635863  21.0885386  49.8897955  15.4334604  20.5672055  50.5679109
  15.2579459  21.0660849  49.1494546  15.9628906  21.7458183  50.1089986
  16.4796191  20.8060307  49.7144330  32.4254561  24.2336834  59.8373738
  32.5288017  23.4759746  60.4129587  32.1113775  24.9309715  60.4129587
  33.0374473  24.4096385  59.5467529  31.9583797  24.0997780  59.3339138
  23.9412939  38.2365997  49.2986541  23.3622116  37.5303302  49.5829111
  24.4776523  38.4317424  50.0679863  24.3425524  38.0275766  48.7640814
  23.5706351  38.7987576  49.1070282  21.2976071  20.2455058  46.0565696
  21.6347797  21.0909880  45.7588777  20.4373552  20.4459557  46.4235581
  21.2410268  19.7992904  45.5198756  21.7173407  19.9707547  46.5451804
  38.0534666  30.2982117  50.9087365  38.8028672  29.9201738  51.3697701
  37.9154798  31.1465517  51.3301721  38.1989588  30.3814944  50.2284997
  37.4882406  29.8920047  50.9787400  34.6130364  19.7694883  46.2149617
  34.5812821  19.1097591  46.9079263  34.2175514  19.3387863  45.4562361
  34.2464189  20.3373617  46.3966881  35.2746798  19.9532000  46.0777830
  27.6807916  28.2990199  55.0813735  28.1386303  27.4841563  55.2864345
  26.9054102  28.0205946  54.5920556  27.4960395  28.6341917  55.6675650
  28.0832047  28.7174744  54.6903435  32.9387205  14.4585863  52.2713313
  33.4288909  15.1922085  52.6453908  32.8197863  13.8531541  53.0031868
  32.3198010  14.6745497  52.0259652  33.3018738  14.1564826  51.7551434
  30.5427169  29.4621192  51.1477385  31.0351967  30.2749416  51.2644111
  30.5086532  29.3367870  50.1995083  30.8706519  28.9277222  51.4567442
  29.8972393  29.5241730  51.4121964  25.5342033  14.9288884  56.4178054
  25.9441220  14.4296007  55.7114057  24.5954317  14.8688759  56.2403216
  25.6866237  14.6471971  57.0400594  25.7466682  15.5955578  56.4057846
  30.3481498  23.3020608  58.3015378  29.5693043  23.8221692  58.5037704
  31.0432795  23.6972452  58.8276253  30.2517323  22.6329419  58.4818501
  30.5011476  23.3396197  57.6198869  36.6649391  32.0810321  60.8244948
  36.3687584  31.8140377  61.6942362  35.9692320  32.6525797  60.4992257
  37.2705795  32.4292679  60.8662141  36.7434587  31.5245897  60.4080089
  39.1550508  29.4960039  56.9042949  38.6700766  29.1383784  56.1604185
  38.4887886  29.9254811  57.4402818  39.4708614  28.9848770  57.2635051
  39.6330968  29.9589575  56.6879202  20.9460006  18.7549914  60.6279191
  20.0153120  18.6978366  60.8428795  20.9939207  19.4265598  59.9483895
  21.3183916  18.9436021  61.1893619  21.1815596  18.1413942  60.3867957
  34.0888022  32.3178160  52.9756095  33.6835024  31.4519214  52.9409613
  33.6754194  32.7460685  53.7244356  34.7798905  32.2639273  53.0717761
  33.9623625  32.6742168  52.3865896  26.3557728  23.1906090  43.2564268
  26.3638557  22.9668889  42.3258743  26.6380971  22.3896258  43.6976615
  26.7997552  23.7156163  43.3879487  25.7114499  23.3718712  43.4614878
  23.4522782  17.5620898  52.3307282  24.2738477  17.2261015  51.9736392
  23.2069044  18.2744831  51.7402940  22.9615305  17.0628022  52.3342637
  23.5458090  17.8021398  52.9826806  36.9010754  22.4920962  50.5926598
  37.5205723  21.8078720  50.8458040  36.0390915  22.0936458  50.7199390
  36.9755536  23.0567036  50.9992462  36.9928741  22.6733584  49.9223226
  34.8509045  24.6435647  58.7385299  35.1534361  23.9642396  59.3409849
  33.9069369  24.6950040  58.8898507  35.1580549  25.2555289  58.8806583
  34.9848498  24.4631190  58.0752637  17.6014107  20.0666930  40.1734412
  18.0153709  20.0826147  39.3100638  17.1014254  20.8819649  40.2137463
  17.1776356  19.5139248  40.2342524  18.0846529  20.0483218  40.6790225
  27.0439742  32.3414945  55.2850202  26.4989556  31.7630066  55.8188858
  26.4285189  32.9726463  54.9116678  27.5208656  32.6656436  55.6810000
  27.3667130  31.9810112  54.7794389  24.1012199  25.0616110  60.3026500
  23.9759349  25.7576743  60.9482384  24.3021378  25.5233398  59.4887701
  24.6323821  24.6456060  60.4886191  23.5186734  24.6798988  60.2340606
  20.9535063  32.9016111  48.9606571  21.2860601  33.7123922  49.3453232
  21.7236916  32.4843813  48.5745768  20.6711820  32.4913215  49.4535105
  20.4737282  33.0387825  48.4699250  30.3464178  15.1501589  51.5514966
  31.2055150  14.7325209  51.6031154  30.0433089  15.1856765  52.4587146
  30.4006887  15.7951912  51.2842102  29.9087863  14.7700798  51.1590523
  28.2425534  24.7493010  58.8933862  28.3228050  25.4408736  59.5509955
  27.6663578  24.0997780  59.2985584  27.9573423  24.9999655  58.3050733
  28.8678237  24.4700592  58.7491364  33.6205711  31.4094636  58.3489140
  34.1038133  32.2349417  58.3347718  34.2908748  30.7370787  58.2350698
  33.2891721  31.3278140  58.9598542  33.1546495  31.3861935  57.8263621
  33.9594758  13.6314753  49.9902048  33.2152713  13.9556244  49.4839164
  33.8642130  14.0454391  50.8486325  33.9340724  12.9341872  50.0481876
  34.5639615  13.8188612  49.6910987  29.7425095  14.2422147  46.0770759
  28.9186306  14.5516669  45.6980666  29.5219617  13.3987737  46.4730557
  30.2286384  14.1630145  45.5806869  29.9746043  14.6904713  46.5621511
  21.6676885  28.1859351  58.7703495  20.8876883  28.5513174  58.3524494
  21.3865189  27.3314715  59.0963258  22.1867264  28.1153082  58.3057804
  21.8807307  28.5937752  59.2971441  18.4628172  21.7956246  52.5895292
  18.8490645  21.8519629  51.7141310  18.5967625  20.8852309  52.8525729
  18.7872881  22.2312255  53.0314709  17.7803892  21.9499425  52.5683160
  18.2174433  25.8111548  54.0758676  18.8277026  26.5198738  53.8736350
  17.3814401  26.1059101  53.7152431  18.4218253  25.2147040  53.7725188
  18.1689459  25.7168495  54.7681251  26.8113021  32.3884430  48.9231805
  26.0058985  32.1275723  48.4769961  27.4868020  31.8226108  48.5498281
  26.9562171  33.0624609  48.7980226  26.7564539  32.2863809  49.6133167
  34.3896017  29.2539127  61.2904782  34.2308303  28.6080639  61.9792002
  33.8099420  29.9834524  61.5089742  35.0581733  29.4596698  61.2947209
  34.2290983  28.9901843  60.6625674  35.7966044  23.1787698  47.1844051
  35.6949908  23.5592572  46.3118353  34.9201867  23.2240853  47.5683641
  36.0119560  22.5145498  47.1412716  36.2521338  23.5486427  47.5648285
  20.4812337  20.5655725  58.6854967  21.0447276  21.0832314  58.1099118
  19.9229360  21.2114213  59.1182461  20.0955637  20.1156829  58.3135586
  20.8628622  20.2136625  59.1550157  31.4174025  17.7376366  57.1560249
  32.2701489  17.6037312  56.7430746  31.1783795  16.8754162  57.4968504
  31.4647452  18.2038562  57.6764555  30.9468620  17.9576825  56.6872131
  26.4331377  39.4384827  47.7430192  26.1028934  39.2029234  46.8753992
  25.7559059  39.1359707  48.3475955  27.0416649  39.1184160  47.8717127
  26.5191629  40.1320965  47.7946380  22.8633810  17.6502714  47.4474487
  22.2692876  16.9141998  47.5952340  22.3893764  18.2230438  46.8442866
  23.0002130  17.9821773  48.0477824  23.4626706  17.4298174  47.1603634
  23.9384072  22.6292676  47.7741320  23.4990437  23.1126336  47.0740963
  23.9811311  23.2469473  48.5031591  23.5694804  22.0609860  47.9523229
  24.5815754  22.4353496  47.5754350  22.2115525  20.0585281  51.4687650
  22.0833808  20.8141957  52.0422286  22.6538028  20.4157454  50.6987257
  22.6093469  19.5751622  51.7813062  21.5960971  19.7760203  51.2919883
  33.4456341  12.1858681  47.0677325  34.0131694  12.5928916  46.4136587
  32.7343386  11.7959909  46.5579085  33.7914669  11.6939289  47.4248214
  33.1967961  12.6655598  47.5125027  18.0442384  23.1644811  42.6398296
  18.3808336  23.6392738  43.3999694  18.0956225  22.2426564  42.8915597
  17.3820176  23.3486010  42.5061864  18.4391459  23.2894050  42.0755584
  29.0750925  23.4306590  51.3725985  29.3539527  22.5598654  51.0890487
  29.8221838  23.9960829  51.1767299  28.5081346  23.6368244  51.0183380
  28.9359511  23.4347415  52.0584921  29.7684902  24.2434813  47.6666518
  30.5155815  24.6545874  47.2317812  29.0329460  24.8297259  47.4856325
  29.6478240  23.6062057  47.4029010  29.8804962  24.1924503  48.3560810
  33.2943683  33.6854478  50.4682089  33.1852491  34.6334003  50.5375053
  33.5056785  33.4025317  51.3584563  32.7037390  33.3829358  50.2468845
  33.8157156  33.5274557  50.0290956  26.3909912  22.0854808  40.8543851
  26.2836041  22.1332459  39.9047407  27.1403919  21.5041353  40.9816643
  26.5220497  22.7190822  41.1216715  25.8182597  21.8193029  41.1556126
  27.7604658  29.9842689  62.5851907  27.4631305  30.8362831  62.9055100
  27.1548254  29.7719798  61.8752554  28.4169131  30.0246855  62.3468957
  27.7252475  29.5033524  63.0928933  31.4814885  25.6605111  45.9985870
  32.0640349  25.4653684  45.2646101  31.8885204  26.4088302  46.4362860
  30.8412070  25.8266682  45.7687772  31.4381872  25.1130502  46.4320434
  28.9838711  32.2986284  57.3561360  28.3228051  31.6638023  57.6326148
  28.6368836  32.6676849  56.5443774  29.0652775  32.7970996  57.8405041
  29.5975945  31.9822360  57.2408776  33.1292460  34.5664477  58.6692333
  34.0847607  34.6207447  58.6826684  32.8376842  35.4780661  58.6685262
  32.9081209  34.2353583  58.0943555  32.8919551  34.2320923  59.2370401
  15.7077017  22.9048352  53.6367543  16.5922023  22.7141833  53.3235060
  15.2873907  23.3600321  52.9063130  15.3653330  22.3128752  53.7880751
  15.7284863  23.3139000  54.2038539  27.2575939  15.2289509  53.5264458
  26.8159209  16.0397320  53.2761300  28.1559509  15.4963535  53.7237286
  26.9550623  14.9468513  54.0914241  27.2466242  14.7676303  53.0003583
  19.8796349  18.5831188  43.9267640  19.8698199  18.4994279  44.8806511
  19.6948828  17.6996694  43.6071518  19.3860004  19.0313754  43.7132178
  20.5054825  18.8007151  43.7040254  35.4796390  33.5682806  55.6916067
  34.7204234  33.0163289  55.5049305  35.5246723  34.1720798  54.9498517
  35.3889950  33.9189659  56.2905261  36.0616081  33.1824859  55.7319118
  12.0576934  27.0093635  48.9203520  11.2892402  27.5784616  48.8623692
  12.2181967  26.7305299  48.0187908  12.6079082  27.3612735  49.1720820
  11.9260575  26.4582283  49.3304739  27.7777865  29.3657727  51.4065396
  28.7252183  29.4515048  51.3004735  27.6652032  28.5684637  51.9248488
  27.5156694  29.9197656  51.7452437  27.4637079  29.3024942  50.7849927
  31.8065366  23.8005320  51.4560371  32.2435908  23.2416400  52.0987972
  32.0634575  24.6905132  51.6978676  32.0224656  23.6478471  50.8083273
  31.1119843  23.7245978  51.4942209  29.1957587  22.0152622  53.9287895
  29.1836344  22.7305132  53.2923934  29.7979350  22.3120587  54.6111476
  28.5566320  21.9074847  54.1932474  29.4278535  21.4249352  53.6332189
  29.6703406  37.8401907  55.6802929  30.2396080  37.5858520  56.4064916
  30.1333755  38.5611572  55.2532004  29.5820060  37.3062019  55.2362298
  29.0468023  38.0520716  55.9171737  29.3510660  11.7596569  49.0702589
  30.1224059  11.5841101  49.6090743  29.0964545  12.6524959  49.3000686
  29.5098373  11.7147495  48.3900222  28.8372242  11.3085425  49.2194584
  20.4644906  27.7936085  54.8975257  20.1440612  28.3508674  55.6067538
  20.8917298  28.3990407  54.2915352  20.9223293  27.3228982  55.1400633
  19.9333283  27.4637439  54.5835703  29.0606587  24.7231732  63.0115761
  28.7367652  24.1414194  62.3235612  29.5340859  24.1459101  63.6112026
  29.4902073  25.2069474  62.7435826  28.5294964  25.0387491  63.3389665
  27.1761875  24.5872264  53.8269661  26.6236632  25.0293593  54.4711404
  27.9873646  24.3969827  54.2964850  26.8736559  23.9964911  53.6056417
  27.2997404  25.0056809  53.2789583  24.9129745  16.1042351  45.8430235
  24.6277635  16.3353037  44.9591400  24.3315828  16.6010733  46.4193155
  24.8442698  15.4167450  45.9533321  25.5803914  16.2912129  45.9434326
  21.3178143  23.2097967  51.8470671  21.0608934  23.2273514  50.9242927
  21.9615598  23.9132085  51.9297986  20.7658674  23.3281887  52.2600174
  21.6036027  22.5913005  52.0118229  14.8503366  27.5968328  50.1839518
  15.0293152  28.3937335  49.6861486  13.8953993  27.5604987  50.2440559
  15.0985972  27.0342667  49.8487832  15.1372797  27.6327587  50.8217621
  29.8816508  18.7966327  55.1916822  29.5410141  19.6376242  55.4985666
  30.4641972  18.5035104  55.8917180  29.3608809  18.3393946  55.0955157
  30.2355665  18.8770576  54.5927628  31.5501930  33.5923673  60.6392328
  32.0709630  33.8854895  59.8911138  30.6553001  33.5429692  60.3033571
  31.7661220  32.9657061  60.8605572  31.5917622  34.0528713  61.1653202
  22.9927074  15.9090925  58.5087201  23.0619894  15.6482219  57.5901884
  23.5030850  16.7166077  58.5667029  22.3247131  16.0250351  58.6826684
  23.2605979  15.4159286  58.9273273  21.7583326  29.4139459  45.8642365
  22.3120115  29.4290511  45.0842978  21.6497908  28.4839563  46.0622265
  22.0706791  29.7454435  46.3959808  21.1394131  29.7131919  45.7348360
  18.1602857  26.3904591  45.6563471  18.5944531  27.0718255  45.1422805
  17.2763625  26.3431023  45.2928942  18.4911074  25.7780866  45.5842223
  18.1406558  26.5672306  46.3330483  33.7106378  17.3481677  49.7017052
  33.7418148  18.2495799  50.0241459  33.7019776  16.8105047  50.4929577
  33.1315555  17.2407984  49.3234031  34.2747091  17.2052808  49.3113823
  31.1212219  20.3096008  49.0143974  31.1980095  20.8872721  48.2542576
  31.2020509  19.4269680  48.6537730  31.6333316  20.4373825  49.4747239
  30.5005704  20.3945165  49.3269386  23.6762902  16.9517586  43.2889538
  23.3864604  17.8254099  43.0273242  24.3304281  16.7096673  42.6334658
  23.9603466  16.9664555  43.9281783  23.1410865  16.5010525  43.2832969
  26.6756247  26.7268558  60.4221510  26.9850845  27.6213278  60.2757799
  26.4891406  26.6884804  61.3597746  26.0959650  26.6015235  60.0495057
  27.1698365  26.2622692  60.2482028  35.3965006  26.2283845  51.4383595
  36.2584846  25.9091344  51.7056458  35.5835621  26.9509840  50.8387329
  35.0356567  25.7241979  51.1137974  35.0339246  26.4553706  51.9927312
  31.9797418  18.2181448  45.6803890  31.3175210  18.7929584  45.2957229
  31.5750192  17.8882802  46.4822480  32.1333170  17.6919127  45.2455183
  32.5634429  18.5769950  45.8267601  37.8912312  27.2567620  48.6162963
  37.5915864  26.3480013  48.6007400  38.7485963  27.2200196  49.0405604
  37.9472341  27.5098759  47.9657581  37.4495582  27.6572535  48.9846989
  28.7766025  18.8235770  45.3756259  28.1507548  18.1001610  45.3360279
  28.7436935  19.1187405  46.2856723  29.4191933  18.6031229  45.2101629
  28.5866543  19.3387863  44.9414623  37.6891586  24.4810818  48.7315547
  37.0367528  24.1512172  48.1135434  37.6244953  23.8936126  49.4846235
  38.3311721  24.4545457  48.4522476  37.5430889  25.1391781  48.9182309
  29.4740415  28.2337002  61.3166411  29.4492154  28.4423151  62.2507292
  29.1894078  29.0387658  60.8838918  30.1241379  28.0630524  61.1186512
  29.0392967  27.7058352  61.1688558  29.6362771  17.0166700  41.3210756
  30.1939974  16.7704963  42.0585880  30.2055444  16.9435936  40.5552790
  29.0912584  16.5814774  41.2673355  29.4041823  17.6731333  41.3946147
  26.1040480  17.7678470  52.8158034  26.2247142  18.5153496  53.4019949
  26.3038112  18.1115920  51.9446479  26.5422569  17.2485552  52.9840949
  25.4447140  17.5347372  52.8447948  27.9948703  24.3696300  40.1522281
  28.2754625  23.5282303  39.7937249  27.0445517  24.2908381  40.2349595
  28.2881642  24.4831230  40.7773105  28.1623019  24.8930043  39.7180645
  18.8935206  19.3208234  48.2606215  19.2942016  18.9823856  49.0603592
  18.9795457  18.6072054  47.6284680  18.2191754  19.4755495  48.3673946
  19.2318478  19.8911463  48.0364686  32.3931246  21.9099341  46.8534791
  33.2233542  21.5629230  46.5267958  32.5744125  22.8313505  47.0380339
  31.8919845  21.8478803  46.3684038  32.1968255  21.5747622  47.4354280
  18.9275841  18.9550330  57.3087598  18.3842975  18.5284136  57.9713189
  19.4570143  19.5825107  57.8001991  19.3351934  18.4867722  56.9856121
  18.5292125  19.2832647  56.8364125  35.2279143  24.0058809  56.0783942
  36.1637991  24.1695884  55.9617216  35.0881955  24.0801821  57.0230888
  34.8491725  24.4831231  55.7340332  35.0581733  23.3653393  55.8528271
  24.7005096  25.6029481  45.7574635  24.7772972  26.3667807  45.1854141
  25.3188517  24.9685303  45.3954248  24.8731373  25.7686969  46.4150728
  24.0481038  25.3490177  45.7447355  20.3178436  36.8134462  51.4680577
  20.2785838  36.0304260  52.0167726  21.0528105  36.6550459  50.8755022
  19.7225955  36.8938711  51.1081404  20.4327363  37.3837691  51.8576736
  33.0414888  25.9622067  55.2298660  32.3850416  26.2622692  55.8584839
  33.3330507  25.1167245  55.5728128  32.7591646  25.8862725  54.5934699
  33.5755378  26.4125045  55.1966320  33.2193127  29.6980868  52.9819735
  32.3861963  29.6882888  53.4514924  33.7660634  29.0677514  53.4514924
  33.1309782  29.5009028  52.3165860  33.5068332  30.3361788  52.9996512
  15.2452441  23.3543166  56.2848692  15.2706475  24.3039021  56.4022489
  15.1453625  23.2314339  55.3408816  15.8393375  23.0603778  56.5111433
  14.7031122  23.0762995  56.6292302  32.3394309  31.1322631  60.8160095
  32.6194457  31.2159540  59.9045489  32.0472916  32.0112216  61.0585471
  31.8151968  30.6725755  60.8725781  32.8729025  30.9277307  61.2211817
  26.4366017  23.2461308  59.8069681  26.2616646  22.6558038  59.0744055
  25.6883558  23.8425816  59.8175747  26.4770162  22.8893218  60.4080089
  27.0330045  23.5984491  59.7044377  27.0936265  20.6137457  43.8560534
  27.8545741  20.2961286  44.3411287  27.1380824  20.1585489  43.0153034
  26.5006877  20.4537124  44.1926362  27.1305769  21.3065431  43.7648366
  19.0973252  19.2489718  52.9020704  18.3952672  18.6786489  53.2139045
  19.8565408  19.0072888  53.4324005  19.2243422  19.1371117  52.2232479
  18.9316256  19.9221732  53.0003582  20.8645944  36.1953583  47.4516912
  20.2283544  36.7811946  47.8611060  20.3368962  35.4858227  47.0868241
  21.2179327  36.5272641  46.9461099  21.3155049  35.9487763  47.9268670
  32.6182911  26.0201779  52.5357892  33.4675734  26.3994406  52.3088079
  32.7002748  25.7858434  53.4606848  32.1061814  26.4876222  52.4431582
  32.4889647  25.4527128  52.1468804  26.6583042  29.4739585  60.1046601
  25.8840775  29.7336044  60.6052917  26.4394885  29.6874724  59.1974421
  27.2206434  29.8332170  60.3153779  26.7795478  28.7881014  60.1753707
  38.9957023  24.2785907  45.0913690  38.3173157  23.7172493  44.7144811
  38.5782780  25.1359121  45.1733934  39.1943107  24.0389489  45.7185728
  39.5511132  24.3132918  44.6678121  39.2456948  26.9762954  53.8764637
  39.9061836  27.0946874  53.1933985  38.8917791  26.1010111  53.7180717
  39.5378341  27.0146708  54.5114456  38.7439775  27.4608861  53.8206022
  37.5402021  26.0842729  56.2813338  37.4818897  27.0011986  56.0112190
  37.8179076  26.1218318  57.1963300  36.9183959  25.7695135  56.2240582
  38.0118973  25.7421609  55.8938393  41.2785452  24.1169244  51.1060193
  42.1070428  23.6915297  50.8839878  40.6301808  23.6813234  50.5537689
  41.1284341  24.0258850  51.7841347  41.3056806  24.8019650  50.9631838
  31.2488163  17.8090800  48.3914363  30.5883276  17.5657640  49.0405604
  32.0524879  17.3889925  48.6976136  31.0709924  17.5710713  47.7571616
  31.3267586  18.5047351  48.3659805  24.5076746  24.4178034  49.5369492
  24.0042251  24.7003112  50.3006245  25.2160833  23.8862641  49.9018163
  24.1098802  24.0364995  49.1056141  24.7645954  24.9697550  49.1918811
  38.1758648  23.7878763  54.8395431  39.1232966  23.8564620  54.7207492
  37.9258721  24.6125378  55.2553219  37.8542807  23.7139833  54.2222389
  38.0170935  23.2449061  55.2510793  26.6069201  29.1183742  48.9175237
  27.0612948  29.1008195  49.7596879  26.8499846  28.2937126  48.4975023
  25.9146772  29.1547083  49.0101547  26.8193850  29.6637939  48.5328576
  27.9048036  28.6158205  45.8465589  28.7540858  28.2418651  45.6117995
  27.9642706  28.7734043  46.7884252  27.7956844  29.2159455  45.5014908
  27.3880751  28.1667474  45.7023092  20.5990132  18.3181657  55.0191481
  20.2214261  18.6268014  55.8422204  20.5049051  17.3657224  55.0552106
  20.2491389  18.5802611  54.4718475  21.2733583  18.4977949  54.9724791
  18.9298936  26.1695968  50.6053875  19.5245644  25.4478138  50.4017408
  18.1089015  25.9319963  50.1740524  18.8380949  26.2271598  51.2962308
  19.1758448  26.7733960  50.3515362  23.6589697  20.2610193  49.0037907
  23.5585107  21.1293634  48.6127607  23.4771043  19.6523211  48.2874916
  24.3096434  20.1720211  49.2456213  23.2017082  20.1716129  49.5263426
  32.9595052  24.1610152  48.1602124  32.6471587  24.2067390  49.0638949
  32.6858411  24.9901674  47.7691823  33.6563669  24.0969202  48.1425347
  32.6673659  23.6204944  47.8250438  16.9720989  22.7480678  46.8428723
  17.4299376  22.4316754  47.6213969  16.2867841  23.3208402  47.1844049
  17.4085757  23.1044686  46.4278007  16.6943934  22.2144873  46.4857834
  36.7486549  29.1314382  55.6505945  36.1424371  28.5570328  55.1831970
  37.0049984  29.7879014  55.0028847  36.4305349  29.4335419  56.1964810
  37.3069526  28.7734044  55.8747474  18.0119067  20.6080303  43.0386379
  18.1637499  20.4492217  42.1073782  18.6752822  20.0801652  43.4834080
  18.0933131  21.2865389  43.1913729  17.3687385  20.4026814  43.2231927
  37.8669824  31.3621068  54.0836459  37.4870859  31.9332462  53.4154300
  38.7561018  31.1902343  53.7732260  37.8796841  31.6838065  54.7044857
  37.5038291  30.7664726  54.1352647  28.1455587  13.0578864  43.2861254
  27.2766465  13.4604192  43.2663264  28.4290377  13.0570699  42.3725434
  28.5831902  13.4355161  43.6813981  28.1103403  12.4055056  43.5350270
  30.3008071  33.6282931  53.4719985  30.3700892  33.6858561  52.5195256
  29.6472466  32.9452937  53.6240264  30.9162625  33.4502968  53.7548412
  30.0877649  34.2382160  53.7421132  33.5651455  23.1522337  53.8743423
  32.8959966  22.8452310  54.4866968  34.3705492  23.1730544  54.3912374
  33.6286541  22.7092843  53.3348198  33.4075289  23.7903258  53.6346331
  26.4077342  20.5133167  54.4159861  27.2212208  20.9754538  54.6168044
  25.9129451  21.1240562  53.8715138  26.5405248  19.9209485  54.0659682
  26.0572826  20.3630814  55.0028847  22.2138619  42.3105094  49.8169634
  22.8934032  42.9824861  49.7731228  22.3062380  41.9341045  50.6923616
  21.5787766  42.5942420  49.7356461  22.3166303  41.8226527  49.3255242
  14.9328977  24.0332335  47.6404888  14.4554290  24.3304382  46.8654997
  14.4115504  23.3069597  47.9806071  15.5760659  23.8172701  47.4672476
  14.9796631  24.5476263  48.1142503  31.8157742  14.9084760  55.9214165
  31.5016956  14.5733041  56.7621664  32.3717625  14.2079219  55.5777626
  31.2805705  15.0333999  55.4886671  32.1858557  15.4955370  56.0119262
  40.1313502  23.8135959  47.5598788  39.7347106  24.0230272  46.7134720
  39.5141628  24.1581574  48.2047602  40.2064057  23.1224315  47.6341250
  40.7548885  24.1246811  47.6235184  26.2685929  14.8774491  48.6339739
  27.0693777  14.7202735  49.1338985  26.4290963  14.4626688  47.7868600
  25.7166460  14.5855515  48.9514649  26.1560096  15.5645309  48.5554851
  25.7079857  35.9916424  54.9392450  26.5607321  36.4027485  55.0813734
  25.8517459  35.3866185  54.2123392  25.5018717  35.6462644  55.5120015
  25.2270529  36.4713342  54.7702464  25.0093919  19.9148248  56.5274069
  24.3656463  19.4318670  56.0090976  25.6970161  20.1438520  55.9030316
  24.7230261  20.4908631  56.8024714  25.2651580  19.5135167  57.0414735
  40.7860654  23.6237605  53.8453510  40.7110098  23.8482970  52.9176269
  40.9263615  22.6770327  53.8517150  41.3293520  23.9560746  54.1366790
  40.1994775  23.7899175  54.1882978  25.5711537  17.3081594  57.8207052
  25.7281930  16.7231396  57.0803644  25.5324712  18.1818108  57.4317965
  24.9672453  17.1509838  58.1367820  26.0948104  17.2673346  58.2845673
  21.6780808  30.1528754  54.0341483  21.3974886  30.3782284  53.1474364
  22.6324408  30.2177868  54.0079853  21.4124997  30.6027650  54.4994245
  21.4783177  29.5017193  54.1989042  28.6010880  24.4835313  44.4238601
  29.1703554  23.8421732  44.8502455  27.7610434  24.0352747  44.3333505
  28.5346927  25.0571201  44.8205470  28.8562768  24.6619358  43.7966564
  36.1037547  19.2383573  53.2697661  36.7971524  18.7700965  52.8037827
  35.8785881  19.9683053  52.6941811  35.5494984  18.8219441  53.3701752
  36.3352721  19.4714671  53.8870703  32.9935688   9.4118209  49.1614757
  32.7043163   8.8998776  48.4062857  33.0409115   8.7769949  49.8763607
  33.6211486   9.6980030  49.0419747  32.5316886   9.9172323  49.3099681
  27.8817095  25.9217901  49.1409695  27.6305622  25.7662475  50.0510159
  27.0503252  26.0026232  48.6728648  28.2552552  26.5113006  49.0844009
  28.2552552  25.3845353  48.8920679  24.7276449  31.0693928  55.9935412
  24.1826263  31.7793366  56.3308311  24.5070971  30.3165830  56.5422561
  24.5769565  30.9383451  55.3224969  25.4071862  31.2282014  56.0536453
  21.7213821  25.6899051  56.4835662  21.0932250  25.2804320  57.0782430
  21.4240467  26.5970328  56.4086129  22.3680144  25.6625524  56.7501455
  21.7127218  25.3751456  55.8591909  31.3204076  35.3176246  62.5696343
  31.0126799  36.1806614  62.2938626  31.4491567  34.8371163  61.7515118
  31.9231613  35.3715133  62.9217735  30.8429389  35.0012321  62.9705638
  36.6470413  32.5272474  52.1433449  36.3243025  33.2073891  51.5522036
  35.8941765  32.3112841  52.6941811  36.8577741  31.9654978  51.7827204
  37.1770488  32.7672974  52.5322536  22.1976962  19.2391737  42.7862008
  22.5758606  19.9503423  43.3038030  21.3010712  19.1579323  43.1093486
  22.2023150  19.4000236  42.1045499  22.5521893  18.6443560  42.8873171
  25.6560242  33.6499302  53.2605735  26.1698660  33.1494178  52.6270058
  24.7484296  33.5286805  52.9812663  25.7507096  33.4004905  53.9075762
  25.8321160  34.3263976  53.2428958  33.2822439  28.0846896  58.6275141
  33.9109783  28.5513174  58.0766779  33.4675733  28.3908758  59.5142260
  32.6252193  28.2430899  58.4422521  33.3775067  27.3927087  58.5787237
  23.5943064  33.2853645  51.8668660  23.6399171  33.5752208  50.9561125
  23.4747949  32.3361872  51.8110046  24.1872451  33.4392741  52.2055702
  23.0533292  33.5833857  52.1949635  26.6837076  26.1700051  63.1430979
  27.6161283  26.1157081  63.3531086  26.3442256  25.2955373  63.3326025
  26.3684743  26.6501051  63.5433204  26.5913316  26.3308549  62.4685180
  36.1308902  14.6998610  48.9104528  35.2602460  14.3908171  49.1628899
  35.9888620  15.5988238  48.6134679  36.5662123  14.6859806  49.4577534
  36.3930072  14.3063097  48.3942648  20.6682952  31.5392865  51.4362380
  20.2300864  30.7346292  51.1555166  20.6648312  32.0965455  50.6591276
  20.3166889  31.8417985  51.9602041  21.3235878  31.4041564  51.6420060
  16.2833199  27.5572327  52.6383195  16.5223430  28.4525212  52.8752002
  15.7354145  27.6531711  51.8597949  16.8543194  27.1779701  52.4933626
  15.9265175  27.2498218  53.1566287  25.3656171  26.5006861  48.1184930
  25.0555800  25.8466724  48.7449896  25.0226710  26.2055226  47.2749146
  25.1167791  27.1346957  48.2790063  26.0647882  26.5206903  48.1078864
  23.2184514  31.6846229  47.6419030  23.1993989  30.7464683  47.8285792
  23.1924707  31.7397364  46.6866017  22.6613084  32.0038731  47.9233315
  23.8038846  31.9748875  47.8900975  23.1757274  22.4018734  61.2664365
  23.0689176  23.3530919  61.2480517  23.5671709  22.1887678  60.4193226
  23.5995025  22.2099967  61.7896955  22.5562305  22.0842562  61.3385614
  14.8699665  24.2589948  51.5147268  15.1338156  23.7282720  50.7637794
  15.1840450  25.1391781  51.3082516  14.1742594  24.2561370  51.5875588
  15.1673019  24.0218025  52.1023325  32.0345900  14.8186613  48.5632633
  31.1552856  14.5537082  48.2938556  32.5513185  14.7876344  47.7585758
  32.0276618  15.4665513  48.8284284  32.2915109  14.3736707  49.0398533
  14.8607289  29.7205404  48.5929615  13.9427420  29.8846562  48.8065078
  14.8768947  29.6527712  47.6383674  15.2637194  30.2500384  48.8114575
  15.0801220  29.1244979  48.8871180  40.6521201  30.1251145  52.5082120
  40.8668944  29.2004321  52.3844684  40.7416094  30.2675931  53.4507854
  41.0972572  30.5317298  52.1532444  39.9974049  30.2573869  52.2989084
  30.8273505  27.1053019  56.3046683  30.7049523  27.4282263  57.1977441
  31.0271137  27.8887304  55.7920159  31.3585128  26.6501051  56.2770911
  30.2442268  26.7987074  56.0706159  29.5785419  35.9516341  58.6557982
  29.4405552  35.1012529  59.0722841  29.2777424  36.5880932  59.3056294
  30.2563511  36.0492055  58.5094272  29.2032642  36.0038899  58.0674854
  29.8966620  25.1816359  42.1271773  29.5646856  24.7097008  42.8908526
  29.2881349  24.9554663  41.4228990  29.8949300  25.8723920  42.2431428
  30.5461811  24.9734292  41.9701996  27.6288300  29.8519964  57.4459386
  28.5341153  29.7654478  57.7429234  27.6005399  29.3698552  56.6193307
  27.1871571  29.5715298  57.9105077  27.4648626  30.5251978  57.3448223
  32.5617109  22.5414942  40.2611226  32.2938204  23.2930793  39.7314996
  33.4236949  22.3030771  39.9188829  32.6038575  22.7186739  40.9371166
  32.1102230  22.0119961  40.1854621  22.2906495  21.8066473  54.3523464
  21.8691838  22.4843395  53.8248447  23.2248022  21.9103424  54.1727413
  22.1572816  21.9034022  55.0318760  22.0712564  21.1705965  54.1600134
  24.5157574  21.8560454  58.4005327  23.7074670  21.8176701  57.8900016
  25.0688589  21.1710048  58.0243519  24.8200210  22.4822983  58.3368931
  24.3881630  21.7270389  59.0765268  30.5329020  11.0219522  46.5748791
  29.9474688  11.1432019  45.8274672  30.0952705  11.4698006  47.2982493
  30.6125763  10.3409940  46.7177146  31.1587497  11.3081342  46.4483070
  25.1548842  40.9853355  52.8999490  25.8280746  41.6201616  52.6559971
  24.3367788  41.3727631  52.5909433  25.2709316  40.3692888  52.5881149
  25.1404504  40.8963374  53.5943278  29.2754331  20.7807193  50.6562993
  29.9526649  20.5933334  50.0064682  28.4631012  20.4794321  50.2490058
  29.3984087  20.4316671  51.2495619  29.2442562  21.4665765  50.7906496
  31.9277802  22.5684386  56.3987135  32.7072030  22.2279596  56.8385339
  31.3827615  22.9097342  57.1072345  32.0992532  23.0779325  55.9504078
  31.5946490  22.0569035  56.0543525  22.6965267  28.1075514  51.0968267
  21.8732253  28.5378451  50.8663099  23.3321894  28.4578284  50.4731586
  22.8818562  28.2643188  51.7530218  22.6405238  27.4135293  51.0289445
  35.5951090  29.5931670  58.0399083  35.8837842  29.4012903  57.1475396
  36.3803054  29.4751832  58.5751882  35.3589728  30.2500385  58.0872845
  35.0916596  29.1494011  58.2371911  29.0392967  33.4474391  59.6429193
  28.1634564  33.2045314  59.9434397  29.0987638  33.0832816  58.7604501
  29.1126202  34.1426860  59.6294843  29.5294671  33.1694220  60.0594052
  25.5168828  27.8119797  53.7060508  25.8361575  27.3706633  52.9190410
  24.8887257  27.1979742  54.0864742  26.0428489  27.9348624  54.1508210
  25.2039589  28.4153706  53.5420020  32.6021253  33.5711383  54.9328811
  32.4346937  33.1090013  55.7545392  31.7649674  33.5482764  54.4704332
  32.7984244  34.2320923  55.0566248  33.0992239  33.2453562  54.5623571
  25.3280893  22.6019150  52.9918730  25.6311982  22.5823191  52.0839479
  25.8517459  23.2885886  53.4048233  24.6462386  22.7582741  53.0222786
  25.4400952  21.9850518  53.3037071  15.7637048  21.1628397  44.8410530
  16.3277760  21.0346497  44.0787919  16.3422097  21.5339374  45.5078547
  15.2423575  21.6049726  44.6918535  15.4975463  20.5525085  45.0581348
  30.1276020  27.1885845  52.5174043  30.2338345  28.0797905  52.1843570
  30.9682240  26.7656393  52.3420419  29.9936568  27.1963412  53.2040050
  29.6102962  26.8587199  52.1822357  22.4638546  40.0222778  47.9593939
  22.2785252  40.8220362  48.4508331  22.9678814  39.4797158  48.5667986
  21.8697612  39.7013946  47.7755461  22.8391323  40.1659811  47.3866374
  19.5326472  23.4249435  54.3297189  19.2099084  24.2851227  54.0588970
  19.5384208  22.9064682  53.5250314  20.1781248  23.4755663  54.5970053
  19.1059854  23.1387615  54.8056018  29.1911399  36.2218945  53.7923178
  29.0779792  36.5370621  54.6889292  29.5733458  35.3490596  53.8913128
  28.5745298  36.1863769  53.4620989  29.6229979  36.6415737  53.4345218
  23.8425671  29.2212527  48.8453988  24.7986591  29.1747124  48.8496414
  23.5735218  28.5517255  48.2160737  23.5844915  29.0804071  49.4810878
  23.6260607  29.8544458  48.6410449  17.2070804  30.2206446  50.0870782
  16.4628759  29.6642021  49.8572685  17.2244009  30.8930295  49.4061344
  17.1141270  30.5105009  50.7178174  17.8017512  29.8515881  50.0856640
  26.4198586  25.0791656  56.4552820  26.4856765  24.1275389  56.3782074
  27.0041370  25.3016610  57.1814807  26.6305914  25.3906591  55.8648478
  25.7628340  25.2718588  56.5995318  33.6644498  28.8652602  49.7717087
  33.4306230  29.0844896  50.6732699  34.5997573  28.6656268  49.8091854
  33.3018739  28.3084096  49.5510914  33.5437836  29.4074140  49.3460304
  32.0611481  27.5151831  47.9523230  32.4006301  27.6033648  48.8432775
  32.4935835  28.2149207  47.4615909  32.2245383  26.8889302  47.6864508
  31.3665958  27.5996905  47.9431306  26.3800214  15.7343623  60.8803563
  25.8061352  14.9705297  60.8174238  26.8979046  15.7110921  60.0749617
  26.0047437  16.3242811  60.9164187  26.7951362  15.6870055  61.4417991
  19.5921144  30.9236481  45.8020111  20.2999458  30.2786158  45.8076680
  18.8559928  30.4668182  45.3940105  19.4310337  31.1196073  46.4539636
  19.7734024  31.4862142  45.4272445  20.1700420  18.3838936  50.5763962
  20.9390725  18.9460515  50.6704414  19.7087391  18.4675845  51.4114893
  19.7664741  18.6018982  50.0474803  20.3611449  17.7196737  50.4653804
  34.8907418  27.4482304  54.3841663  35.0939691  26.8256518  53.6862519
  34.2267889  27.0065058  54.9130822  35.4611638  27.5849936  54.7667111
  34.6390170  28.0450894  54.1182941  25.7478228  21.8801321  62.1008225
  25.9608651  22.6211027  61.5330158  24.7980816  21.9246311  62.2075957
  25.9348843  21.2763328  61.8003022  26.0694069  21.9417776  62.7195410
  27.8412951  19.3183739  41.4568401  27.2795333  19.0125959  40.7433694
  28.5676017  18.6945705  41.4738107  28.0745446  19.9654474  41.3274396
  27.4948849  19.3122502  42.0642448  30.4260921  28.3333128  58.6451917
  31.3700598  28.4851811  58.6635765  30.2113178  28.0516215  59.5347320
  30.0831460  28.9211903  58.4825571  30.2644340  27.8340251  58.1820368
  31.2228355  29.5984742  55.2079456  31.5184388  30.3104592  55.7750453
  30.4053075  29.9193574  54.8261080  31.6945307  29.4682430  54.7080212
  31.1102522  29.0167204  55.5791767  24.0278965  33.6609529  49.3354237
  23.9707388  32.8489470  48.8312566  24.6358463  34.2084139  48.8397419
  23.3997394  33.9679556  49.3820928  24.2738477  33.5360289  49.9788909
  23.2386586  18.4185948  54.9569227  22.3264452  18.5823023  54.7157993
  23.6878371  18.2920378  54.1211225  23.5053944  18.9672805  55.3005766
  23.2900428  17.8458224  55.3550239  36.5460049  26.9024025  58.7760065
  36.1788102  26.0328337  58.6133720  35.8393282  27.3837273  59.2066345
  37.1071894  26.8607612  59.1917853  36.7238288  27.2114465  58.1742587
  37.4160719  19.1775283  48.6884212  38.1689366  18.5863848  48.6841786
  37.6493214  19.8662432  48.0668744  36.8375669  18.8419482  48.4819461
  37.3156129  19.4445227  49.3276458  25.7512871  27.6633772  44.4302240
  26.2876455  27.3049352  43.7231173  26.3829083  28.0471306  45.0383359
  25.3153876  28.1528669  44.1848580  25.3829376  27.1571494  44.7427652
  29.5594894  28.0434564  48.5095231  29.2107699  27.1951165  48.7838805
  30.4156999  27.8397405  48.1326352  29.1432199  28.3390282  48.0315189
  29.6276167  28.4729336  49.0582380  22.2502350  24.6950039  46.8237805
  22.9442101  25.1791864  46.3768890  21.7802719  25.3604486  47.3272405
  21.8229958  24.3896342  46.3599184  22.5198576  24.2091885  47.2480446
  25.9851137  23.6339667  65.0692568  25.0336405  23.7066349  64.9858182
  26.1750620  22.7207153  64.8564177  26.3061205  24.0646687  64.6202440
  26.1877637  23.7833856  65.7226235  31.8469512  11.6041143  49.9930333
  32.1725767  10.8313003  49.5312925  32.4087130  12.3177323  49.6918058
  31.1778022  11.7282217  49.8261560  31.9023768  11.5208316  50.6859979
  38.3912164  30.3349541  59.3445204  39.2647473  30.4178286  59.7270652
  37.9662866  31.1718631  59.5311966  38.4322083  30.2275848  58.6536771
  38.0396101  29.8070891  59.6407981  21.7825812  22.1597821  56.8576257
  21.6139949  21.7339791  56.0168758  21.4950608  23.0636438  56.7303465
  21.4159638  21.8519629  57.3681568  22.4650092  22.1365120  57.0138963
  23.2115232  36.7856853  53.4606847  23.9701614  36.5542086  53.9959645
  23.5729444  37.3139586  52.7493352  22.9020634  36.2096470  53.2082475
  22.7490656  37.1543336  53.8333299  40.0274271  21.3383865  50.9914680
  40.7525791  20.9432022  50.5078070  40.3166796  21.3334875  51.9036358
  39.9108024  21.9928085  50.7715578  39.4425713  20.9595321  50.9151005
  38.0003503  24.6015151  52.1772861  37.7769158  24.0760996  51.4086610
  37.8329187  24.0218025  52.9197482  38.6729634  24.7921671  52.1581942
  37.5967825  25.1722462  52.2126414  23.7155499  25.6747999  54.4251784
  22.8437510  25.9850686  54.6712515  23.8748986  24.9277055  55.0021775
  23.7276743  25.4763912  53.7534269  24.1941733  26.1740875  54.5291231
  29.7967804  17.7409026  50.6577136  29.7309624  16.9068513  51.1222827
  30.3493046  18.2846893  51.2191564  30.0946931  17.6514962  50.0305099
  29.1645818  18.0299424  50.5771034  31.1922360  31.6384909  49.8049427
  31.9566477  31.9626400  49.3283527  30.7459442  32.4292678  50.1082915
  30.7765438  31.2673932  49.3813857  31.3885351  31.2412653  50.3458794
  32.5380393  32.8215945  63.9258651  32.3146048  32.8595616  62.9960197
  33.4704600  33.0379661  63.9569778  32.1644937  33.2890388  64.2900251
  32.4237240  32.1810529  64.1825449  30.8377429  19.4432980  52.6008430
  30.4774763  20.3042936  52.3880039  30.4641972  19.2322336  53.4571493
  30.6454852  18.9693217  52.1235459  31.5357594  19.4690176  52.6354912
  24.0700431  21.2208110  43.6658416  24.8956540  20.8684927  44.0003032
  23.9545731  22.0471055  44.1339463  24.1098803  21.3310380  42.9757054
  23.5411903  20.7827605  43.8023132  33.0045385  19.6662015  50.9957106
  32.3954339  19.3547081  51.6653407  32.4416219  20.0324002  50.3133526
  33.4283135  20.1589572  51.2566330  33.3873217  19.1383365  50.7432735
  29.2205848  30.8464892  54.1296078  28.4890820  31.3919089  54.4181073
  28.8123981  30.0291761  53.8453508  29.5612214  31.1506342  53.5985706
  29.6662992  30.7309550  54.6564023  21.3755494  22.6766244  45.2525892
  21.5233511  23.3877929  45.8762574  20.4506343  22.7550080  45.0164155
  21.7825813  22.7525585  44.6883180  21.5025664  22.0564952  45.5502812
  28.7511990  20.7227481  57.6623133  29.1582309  19.8935959  57.9147504
  29.2846706  21.3914588  58.0922342  28.7656327  20.8031730  56.9672273
  28.0889782  20.7513255  57.8871733  28.1715394  18.2765243  48.5165942
  27.8926792  17.5465764  47.9636367  28.7182901  17.8715420  49.1897599
  28.5398889  18.7411109  48.1460703  27.6184378  18.5941415  48.8050938
  31.6725914  10.2209691  52.9685386  31.3140569  10.2185196  52.0804125
  32.1425545   9.3901838  53.0385422  32.1084908  10.7614898  53.0576341
  31.1581723  10.2552619  53.4423001  43.5065399  22.7031605  50.2878968
  44.1930093  22.3769702  50.8684315  43.9736162  23.2204111  49.6309946
  43.1635938  22.1728460  49.9873764  43.0533199  23.1044686  50.6407431
  27.5433823  34.9265226  49.6974624  27.5462690  35.4988867  48.9295445
  27.0410875  34.1598323  49.4216908  28.1963654  34.7452604  49.8728249
  27.2344999  35.2429150  50.2398133  41.0528012  27.6152040  52.1546587
  40.7219795  27.4376160  51.2743107  41.9500035  27.2820734  52.1461734
  41.0452956  28.3026941  52.2875947  40.6688633  27.2804404  52.6354913
  32.1777729  16.3328542  43.5915955  32.1165738  16.7802943  44.4358810
  32.4098677  15.4314419  43.8136271  31.5646270  16.3548996  43.2550127
  32.6731395  16.6243434  43.1927873  18.3461925  21.9895425  48.9755064
  18.3392643  21.0403652  48.8574196  17.7186127  22.1479429  49.6811990
  18.9835872  22.2124461  49.1579400  18.1446973  22.3132834  48.3879007
  35.1898092  10.8680426  49.0730874  34.3590022  10.3961076  49.0136904
  35.1597870  11.4967450  48.3518384  35.2429255  11.1991320  49.6875632
  35.7302091  10.4295839  48.9967198  29.8285347  22.4288177  45.8062539
  30.7846267  22.4778075  45.8175676  29.5658403  22.6745831  46.6929658
  29.5635309  22.8758495  45.3374421  29.6160698  21.7792946  45.6556402
  19.5343793  29.0465225  50.5000286  18.7532244  29.4800822  50.1549605
  19.2514777  28.1491927  50.6782195  20.0505305  29.0538709  50.0276813
  19.7508857  29.3588324  51.0876343  20.2323958  24.0385407  49.3368380
  19.6140537  23.4580116  48.8927749  21.0620482  23.8989198  48.8800470
  20.0291685  24.7064349  49.2816836  20.2901308  23.8678929  50.0128321
  17.9605225  32.0124463  52.4410367  18.3715959  31.1743126  52.2296117
  18.6371770  32.6644188  52.2536534  17.3958739  32.1202239  52.0408142
  17.7757704  32.0353082  53.1156165  34.4300162  16.3226480  53.6572606
  34.5449089  16.2205860  54.6019553  34.3832509  17.2693758  53.5222032
  34.9733029  16.0499382  53.3107783  33.8388096  16.0131958  53.4451286
  28.3181863  14.0135957  50.1316261  27.9942928  13.7184322  50.9822756
  29.0618135  14.5777948  50.3409297  28.5219910  13.4689925  49.7427174
  27.8228198  14.3724459  49.7900936  37.0442583  20.8562453  46.5798288
  36.3393137  20.3932917  46.1272805  36.7007349  21.7384698  46.7205431
  37.1903279  20.5472013  47.1914762  37.6216086  20.8754329  46.1845561
  24.2726930  30.5019277  53.1877415  24.7236035  31.0391824  53.8396939
  24.7461202  29.6699176  53.1948126  23.6023893  30.4076223  53.3652253
  24.3067566  30.8011736  52.5548809  27.6582750  37.0632942  51.5359400
  28.1288154  36.7452688  52.3059793  27.6836784  36.3300802  50.9207571
  26.9972089  37.2270017  51.6992817  27.9775497  37.6238191  51.2651181
  27.5693631  16.4267513  46.3394124  27.7962617  15.5094174  46.1859703
  26.6415612  16.4851308  46.1138454  27.6721314  16.5978073  47.0104568
  27.9509916  16.8476553  45.9299976  29.3966766  24.9215818  55.4002787
  29.8591341  25.7348124  55.6053397  29.3880163  24.4365828  56.2247652
  28.7442708  25.0558955  55.1846111  29.7367359  24.5623233  54.9053040
  29.4757737  22.0462890  40.2278885  30.3845230  22.3234896  40.1126301
  29.3424058  21.3763535  39.5582584  29.3770468  21.7805193  40.8678202
  29.0392969  22.5851767  40.1288936  32.2193422  20.2385656  41.9758565
  32.2516738  21.1954995  41.9786849  31.3105928  20.0299507  42.1929383
  32.3867738  19.9866764  41.3444102  32.6552416  19.9744289  42.4559820
  26.6305915  20.5504673  49.4075487  27.2697182  19.8927793  49.1324842
  25.7841960  20.1103756  49.3297670  26.7472162  20.7472430  50.0694007
  26.6571496  21.1109922  48.9896486  26.2408801  22.9644394  46.4214368
  26.7824346  22.2985865  46.8449937  25.3690812  22.8374742  46.7954963
  26.4799031  23.6062057  46.5656866  26.2293331  22.8709506  45.7277650
  34.1944574  24.2198029  44.9853030  34.2163967  25.1644894  44.8353963
  34.0131694  23.8446227  44.1233398  34.8104902  23.9936334  45.2285477
  33.6881212  24.0524211  45.4392655  25.1294808  38.2317008  51.8187827
  25.3205837  39.1376037  52.0641488  25.9891553  37.8173288  51.7445365
  24.7455428  37.9177578  52.3130504  24.7888441  38.2080224  51.2078425
  24.8921898  17.0913795  49.5553341  25.2103098  16.2430396  49.2442071
  24.7842253  17.6135291  48.7598389  24.2807759  17.0191196  49.8883813
  25.3581115  17.3877678  49.9852550  17.8156075  22.6047727  56.4630601
  17.0569693  23.1877513  56.4913444  18.3409963  22.9313714  55.7319117
  18.1770288  22.6394739  57.0619795  17.6152670  21.9442270  56.3485088
  28.2125311  15.5506505  58.5723598  27.5416501  15.4653267  57.8942444
  28.8932271  14.9284802  58.3163871  28.4665653  16.2026231  58.5872090
  27.9515688  15.3873512  59.2002706  28.5150629  21.2473471  37.6702833
  27.5699405  21.4012567  37.6653335  28.8799483  21.9801527  37.1746014
  28.7615914  21.2444893  38.3257713  28.6680607  20.6382406  37.3605705
  27.1536709  13.6992445  45.9101986  26.5757433  13.6645434  45.1472304
  27.3147516  12.7819106  46.1301089  27.7529605  14.0250266  45.7518067
  26.8413244  14.0303338  46.4412358  24.1653058  25.9042354  57.7966635
  24.8650543  25.5845770  57.2274426  23.3587474  25.6796989  57.3342157
  24.1889771  25.5874348  58.4203317  24.2149579  26.5966245  57.8857590
  26.9868166  31.8846646  51.5493751  26.6808210  32.1904426  50.6944830
  27.0976678  30.9403863  51.4397736  27.5959211  32.1875848  51.7162523
  26.5133894  32.0222443  52.0450569  34.6840504  21.3775784  52.2105201
  34.2302531  22.0193447  52.7564065  33.9889207  20.9664723  51.6964534
  35.1476626  21.6927460  51.7919129  35.0119853  20.9031938  52.6064999
  29.9313029  15.8221356  54.3855805  30.5386754  15.4134791  55.0028848
  30.0057811  16.7602902  54.5609430  30.1143230  15.6780240  53.7258499
  29.2765877  15.6004568  54.4994247  37.9426153  19.0856724  51.4270458
  38.7901655  19.5139249  51.5479611  37.5713791  19.5049434  50.6499355
  38.0257537  18.3985906  51.3216869  37.5315419  19.1889593  51.9835388
  19.6192498  38.0018570  48.9231804  19.9044609  37.8418236  49.8226202
  19.8923365  38.9012280  48.7414540  19.9292869  37.5548251  48.4826529
  18.9246975  37.9381702  48.8694403  35.5673963  17.5575991  47.7027144
  36.1724594  18.1965076  48.0796023  34.8116448  17.5678053  48.2903201
  35.3803348  17.7449850  47.0557117  35.8583809  16.9207317  47.6857438
  37.2503724  22.6676429  43.9769687  36.7988845  22.9783198  43.1927873
  37.6441253  21.8356329  43.7139250  37.7434295  23.1236562  44.1756657
  36.7971524  22.5717046  44.5023491  26.1300287  19.5327044  60.6356973
  26.0272604  19.8270514  59.7298935  25.9851138  20.3198071  61.1603705
  25.6571788  19.0403570  60.7912608  26.7737743  19.2795904  60.7417633
  16.7821506  25.1310131  49.4117912  16.9859553  24.9930252  48.4868956
  15.9091970  25.5253810  49.4089628  16.7769545  24.5223149  49.7575665
  17.2469176  25.5629398  49.7059477  42.0285232  20.4647352  49.6069530
  41.5539413  20.7770451  48.8369137  42.8847336  20.8893134  49.5489702
  41.6982788  20.6529376  50.1945587  42.0966505  19.7686718  49.5906895
  28.4440486  18.0409651  59.7390859  27.5982304  18.3977741  60.0106149
  28.2304290  17.1987489  59.3367422  28.7540857  18.4647269  59.2766381
  28.8637822  17.9511505  60.2920435  26.9873939  38.5419695  55.6117035
  27.9019167  38.3362124  55.8082792  27.0237670  39.0257437  54.7865099
  26.6126936  37.9557250  55.5381644  26.7085337  38.9363374  56.1179920
  24.6017825  17.6543540  61.6857509  24.8113607  18.4933042  61.2763361
  25.2201247  17.0358578  61.2975493  24.6889624  17.6882386  62.3794226
  23.9418712  17.4681928  61.5429153  22.9909754  25.3041104  51.5529106
  23.5221376  25.5310965  52.3165860  22.4401832  26.0732502  51.4086608
  23.3974300  25.1820442  50.9964176  22.5983772  24.7403195  51.6837254
  31.2124431  25.9867016  61.5768564  30.5617694  25.5907008  62.1566840
  30.8158035  26.8134044  61.3017919  31.8111553  26.1010111  61.9190961
  31.3342640  25.5747791  61.0231918  31.4522284  41.6596147  45.1182389
  31.2143601  42.5565362  45.3522912  31.0405776  41.1190939  45.7928188
  31.2056998  41.4946823  44.4846712  32.1479355  41.5779650  45.1267242
  44.2670949  49.5669759  56.6264018  43.3883677  49.6139244  57.0047040
  44.8525280  49.5486047  57.3837132  44.3409957  48.9856303  56.2431500
  44.3952666  50.1279090  56.2275936  25.0886737  47.5739077  50.2440559
  24.6331443  48.2487421  50.7468088  24.4391546  47.2652720  49.6119024
  25.6452393  47.8429433  49.9152512  25.2947877  47.0509416  50.6619560
  31.1733682  49.7331329  48.1941533  31.8448265  50.2834516  48.5972042
  31.6115770  49.3301918  47.4453273  30.9510883  49.2448679  48.6438733
  30.6300816  50.1209687  47.9834355  42.1014541  51.6518998  46.4122443
  41.4819573  51.0023768  46.0791971  41.8012320  52.4814603  46.0403062
  42.0852883  51.6743535  47.1115730  42.7515505  51.5057469  46.1986981
  29.8321835  53.4457428  50.1980939  29.6237600  54.3671592  50.3529503
  30.4903628  53.4628893  49.5037151  30.0908364  53.1489463  50.7772144
  29.2629161  53.0950576  49.9909116  31.4198966  40.5250928  59.6316056
  31.1115916  40.9574277  60.4285149  30.6202665  40.2981067  59.1578440
  31.8176910  40.9590607  59.2533035  31.7870914  39.9494627  59.7885833
  36.8677738  46.7157698  58.1226397  37.3602536  45.9633682  58.4514444
  35.9509416  46.4479589  58.1848651  36.9878626  47.2811937  58.5164982
  37.0409789  46.8529412  57.4579594  33.7419995  45.0154156  47.8222152
  33.9654341  45.3730411  48.6820571  32.7876395  45.0729786  47.7790817
  34.0364482  45.3950865  47.3130984  33.9533097  44.3503792  47.7691822
  34.0583874  52.8394941  52.9551033  34.6068702  52.1589442  52.5640733
  34.6807710  53.4845264  53.2902719  33.6392311  53.1260844  52.4742707
  33.6709854  52.5757658  53.4755339  40.9074937  30.5450550  55.2206736
  41.0853175  31.4848426  55.2277447  40.2539331  30.4193145  55.9079814
  40.6546142  30.3454216  54.5991268  41.4888854  30.1817140  55.3620950
  48.8379770  46.3973361  50.4264896  49.4216781  45.9601022  49.8063570
  49.3910785  47.0484921  50.8571177  48.3073921  46.7063801  50.0906139
  48.5845202  45.9409145  50.8917659  40.3232152  44.2919997  51.8470671
  40.1690627  43.5289836  52.4035601  41.2394701  44.5222517  52.0054590
  40.2221789  44.1307416  51.1731943  39.9005948  44.8198647  52.0273793
  34.8245313  53.5359657  49.7844365  35.5993353  52.9905460  49.9216152
  34.6461300  53.4661552  48.8461058  34.2835541  53.2950992  50.1577889
  34.9550124  54.1993692  49.9633345  42.0541113  51.2910084  50.9179288
  41.5396922  51.9278757  50.4229540  41.4034376  50.7002731  51.2976451
  42.4882787  50.9411396  50.4957860  42.4224608  51.6086255  51.4213888
  53.8430265  46.6561655  44.9563116  53.6744403  47.4097918  44.3906262
  53.0064460  46.4896002  45.3890610  54.0404803  46.1013561  44.5765953
  54.3401251  46.8055844  45.4258305  28.5060099  38.9676255  49.8897955
  28.0758840  38.4462924  50.5679109  27.9003695  38.9451718  49.1494546
  28.6053142  39.6249052  50.1089986  29.1220427  38.6851176  49.7144330
  45.0678796  42.1127704  59.8373738  45.1712253  41.3550615  60.4129587
  44.7538011  42.8100584  60.4129587  45.6798709  42.2887254  59.5467529
  44.6008033  41.9788649  59.3339138  36.5837175  56.1156867  49.2986541
  36.0046352  55.4094171  49.5829111  37.1200759  56.3108293  50.0679863
  36.9849760  55.9066635  48.7640814  36.2130587  56.6778445  49.1070282
  33.7275658  47.4395939  42.5698260  34.1848272  46.7831307  42.0437386
  34.4111485  48.0621726  42.8208490  33.2304672  47.7568029  42.1929381
  33.4406227  47.1464717  43.1369257  50.6958902  48.1772987  50.9087365
  51.4452908  47.7992607  51.3697701  50.5579034  49.0256386  51.3301721
  50.8413824  48.2605813  50.2284997  50.1306642  47.7710916  50.9787400
  40.3232152  46.1781068  55.0813735  40.7810539  45.3632432  55.2864345
  39.5478338  45.8996815  54.5920556  40.1384631  46.5132787  55.6675650
  40.7256283  46.5965613  54.6903435  45.5811441  32.3376732  52.2713313
  46.0713145  33.0712954  52.6453908  45.4622099  31.7322410  53.0031868
  44.9622246  32.5536366  52.0259652  45.9442974  32.0355695  51.7551434
  43.1851405  47.3412062  51.1477385  43.6776203  48.1540285  51.2644111
  43.1510768  47.2158739  50.1995083  43.5130755  46.8068091  51.4567442
  42.5396629  47.4032599  51.4121964  38.1766269  32.8079753  56.4178054
[truncated: 872,753 more chars]
