# Supplementary material for: Benchmarking Water Models in Molecular Dynamics of Protein–Glycosaminoglycan Complexes
Source: J Chem Inf Model. 2024 Feb 27;64(5):1691–703. doi: 10.1021/acs.jcim.4c00030 (PMC10934818; doi:10.1021/acs.jcim.4c00030)
Supplement: Supplementary file 2 — ci4c00030_si_002.zip [file ci4c00030_si_002.zip › users2/anilas/Water_project/manuscript/JCIM/TIP5P/1BFC/top.top]

%VERSION  VERSION_STAMP = V0001.000  DATE = 05/22/23  14:43:42                  
%FLAG TITLE                                                                     
%FORMAT(20a4)                                                                   
default_name                                                                    
%FLAG POINTERS                                                                  
%FORMAT(10I8)                                                                   
   34867      22   20680   14212    2425    1546    4941    4485       0       0
   83924    6671   14212    1546    4485      82     190     240      43       1
       0       0       0       0       0       0       0       2      28       0
   13078
%FLAG ATOM_NAME                                                                 
%FORMAT(20a4)                                                                   
N   H2  H3  CD  HD2 HD3 CG  HG2 HG3 CB  HB2 HB3 CA  HA  C   O   N   H   CA  HA  
CB  HB2 HB3 CG  HG2 HG3 CD  HD2 HD3 CE  HE2 HE3 NZ  HZ1 HZ2 HZ3 C   O   N   H   
CA  HA  CB  HB2 HB3 CG  HG2 HG3 CD  HD2 HD3 NE  HE  CZ  NH1 HH11HH12NH2 HH21HH22
C   O   N   H   CA  HA  CB  HB2 HB3 CG  HG  CD1 HD11HD12HD13CD2 HD21HD22HD23C   
O   N   H   CA  HA  CB  HB2 HB3 CG  CD1 HD1 CE1 HE1 CZ  OH  HH  CE2 HE2 CD2 HD2 
C   O   N   H   CA  HA  CB  HB2 HB3 SG  HG  C   O   N   H   CA  HA  CB  HB2 HB3 
CG  HG2 HG3 CD  HD2 HD3 CE  HE2 HE3 NZ  HZ1 HZ2 HZ3 C   O   N   H   CA  HA  CB  
HB2 HB3 CG  OD1 ND2 HD21HD22C   O   N   H   CA  HA2 HA3 C   O   N   H   CA  HA2 
HA3 C   O   N   H   CA  HA  CB  HB2 HB3 CG  CD1 HD1 CE1 HE1 CZ  HZ  CE2 HE2 CD2 
HD2 C   O   N   H   CA  HA  CB  HB2 HB3 CG  CD1 HD1 CE1 HE1 CZ  HZ  CE2 HE2 CD2 
HD2 C   O   N   H   CA  HA  CB  HB2 HB3 CG  HG  CD1 HD11HD12HD13CD2 HD21HD22HD23
C   O   N   H   CA  HA  CB  HB2 HB3 CG  HG2 HG3 CD  HD2 HD3 NE  HE  CZ  NH1 HH11
HH12NH2 HH21HH22C   O   N   H   CA  HA  CB  HB  CG2 HG21HG22HG23CG1 HG12HG13CD1 
HD11HD12HD13C   O   N   H   CA  HA  CB  HB2 HB3 CG  ND1 CE1 HE1 NE2 HE2 CD2 HD2 
C   O   N   CD  HD2 HD3 CG  HG2 HG3 CB  HB2 HB3 CA  HA  C   O   N   H   CA  HA  
CB  HB2 HB3 CG  OD1 OD2 C   O   N   H   CA  HA2 HA3 C   O   N   H   CA  HA  CB  
HB2 HB3 CG  HG2 HG3 CD  HD2 HD3 NE  HE  CZ  NH1 HH11HH12NH2 HH21HH22C   O   N   
H   CA  HA  CB  HB  CG1 HG11HG12HG13CG2 HG21HG22HG23C   O   N   H   CA  HA  CB  
HB2 HB3 CG  OD1 OD2 C   O   N   H   CA  HA2 HA3 C   O   N   H   CA  HA  CB  HB  
CG1 HG11HG12HG13CG2 HG21HG22HG23C   O   N   H   CA  HA  CB  HB2 HB3 CG  HG2 HG3 
CD  HD2 HD3 NE  HE  CZ  NH1 HH11HH12NH2 HH21HH22C   O   N   H   CA  HA  CB  HB2 
HB3 CG  HG2 HG3 CD  OE1 OE2 C   O   N   H   CA  HA  CB  HB2 HB3 CG  HG2 HG3 CD  
HD2 HD3 CE  HE2 HE3 NZ  HZ1 HZ2 HZ3 C   O   N   H   CA  HA  CB  HB2 HB3 OG  HG  
C   O   N   H   CA  HA  CB  HB2 HB3 CG  OD1 OD2 C   O   N   CD  HD2 HD3 CG  HG2 
HG3 CB  HB2 HB3 CA  HA  C   O   N   H   CA  HA  CB  HB2 HB3 CG  ND1 CE1 HE1 NE2 
HE2 CD2 HD2 C   O   N   H   CA  HA  CB  HB  CG2 HG21HG22HG23CG1 HG12HG13CD1 HD11
HD12HD13C   O   N   H   CA  HA  CB  HB2 HB3 CG  HG2 HG3 CD  HD2 HD3 CE  HE2 HE3 
NZ  HZ1 HZ2 HZ3 C   O   N   H   CA  HA  CB  HB2 HB3 CG  HG  CD1 HD11HD12HD13CD2 
HD21HD22HD23C   O   N   H   CA  HA  CB  HB2 HB3 CG  HG2 HG3 CD  OE1 NE2 HE21HE22
C   O   N   H   CA  HA  CB  HB2 HB3 CG  HG  CD1 HD11HD12HD13CD2 HD21HD22HD23C   
O   N   H   CA  HA  CB  HB2 HB3 CG  HG2 HG3 CD  OE1 NE2 HE21HE22C   O   N   H   
CA  HA  CB  HB1 HB2 HB3 C   O   N   H   CA  HA  CB  HB2 HB3 CG  HG2 HG3 CD  OE1 
OE2 C   O   N   H   CA  HA  CB  HB2 HB3 CG  HG2 HG3 CD  OE1 OE2 C   O   N   H   
CA  HA  CB  HB2 HB3 CG  HG2 HG3 CD  HD2 HD3 NE  HE  CZ  NH1 HH11HH12NH2 HH21HH22
C   O   N   H   CA  HA2 HA3 C   O   N   H   CA  HA  CB  HB  CG1 HG11HG12HG13CG2 
HG21HG22HG23C   O   N   H   CA  HA  CB  HB  CG1 HG11HG12HG13CG2 HG21HG22HG23C   
O   N   H   CA  HA  CB  HB2 HB3 OG  HG  C   O   N   H   CA  HA  CB  HB  CG2 HG21
HG22HG23CG1 HG12HG13CD1 HD11HD12HD13C   O   N   H   CA  HA  CB  HB2 HB3 CG  HG2 
HG3 CD  HD2 HD3 CE  HE2 HE3 NZ  HZ1 HZ2 HZ3 C   O   N   H   CA  HA2 HA3 C   O   
N   H   CA  HA  CB  HB  CG1 HG11HG12HG13CG2 HG21HG22HG23C   O   N   H   CA  HA  
CB  HB2 HB3 OG  HG  C   O   N   H   CA  HA  CB  HB1 HB2 HB3 C   O   N   H   CA  
HA  CB  HB2 HB3 CG  OD1 ND2 HD21HD22C   O   N   H   CA  HA  CB  HB2 HB3 CG  HG2 
HG3 CD  HD2 HD3 NE  HE  CZ  NH1 HH11HH12NH2 HH21HH22C   O   N   H   CA  HA  CB  
HB2 HB3 CG  CD1 HD1 CE1 HE1 CZ  OH  HH  CE2 HE2 CD2 HD2 C   O   N   H   CA  HA  
CB  HB2 HB3 CG  HG  CD1 HD11HD12HD13CD2 HD21HD22HD23C   O   N   H   CA  HA  CB  
HB1 HB2 HB3 C   O   N   H   CA  HA  CB  HB2 HB3 CG  HG2 HG3 SD  CE  HE1 HE2 HE3 
C   O   N   H   CA  HA  CB  HB2 HB3 CG  HG2 HG3 CD  HD2 HD3 CE  HE2 HE3 NZ  HZ1 
HZ2 HZ3 C   O   N   H   CA  HA  CB  HB2 HB3 CG  HG2 HG3 CD  OE1 OE2 C   O   N   
H   CA  HA  CB  HB2 HB3 CG  OD1 OD2 C   O   N   H   CA  HA2 HA3 C   O   N   H   
CA  HA  CB  HB2 HB3 CG  HG2 HG3 CD  HD2 HD3 NE  HE  CZ  NH1 HH11HH12NH2 HH21HH22
C   O   N   H   CA  HA  CB  HB2 HB3 CG  HG  CD1 HD11HD12HD13CD2 HD21HD22HD23C   
O   N   H   CA  HA  CB  HB2 HB3 CG  HG  CD1 HD11HD12HD13CD2 HD21HD22HD23C   O   
N   H   CA  HA  CB  HB1 HB2 HB3 C   O   N   H   CA  HA  CB  HB2 HB3 OG  HG  C   
O   N   H   CA  HA  CB  HB2 HB3 CG  HG2 HG3 CD  HD2 HD3 CE  HE2 HE3 NZ  HZ1 HZ2 
HZ3 C   O   N   H   CA  HA  CB  HB2 HB3 OG  HG  C   O   N   H   CA  HA  CB  HB  
CG1 HG11HG12HG13CG2 HG21HG22HG23C   O   N   H   CA  HA  CB  HB  CG2 HG21HG22HG23
OG1 HG1 C   O   N   H   CA  HA  CB  HB2 HB3 CG  OD1 OD2 C   O   N   H   CA  HA  
CB  HB2 HB3 CG  HG2 HG3 CD  OE1 OE2 C   O   N   H   CA  HA  CB  HB2 HB3 SG  HG  
C   O   N   H   CA  HA  CB  HB2 HB3 CG  CD1 HD1 CE1 HE1 CZ  HZ  CE2 HE2 CD2 HD2 
C   O   N   H   CA  HA  CB  HB2 HB3 CG  CD1 HD1 CE1 HE1 CZ  HZ  CE2 HE2 CD2 HD2 
C   O   N   H   CA  HA  CB  HB2 HB3 CG  CD1 HD1 CE1 HE1 CZ  HZ  CE2 HE2 CD2 HD2 
C   O   N   H   CA  HA  CB  HB2 HB3 CG  HG2 HG3 CD  OE1 OE2 C   O   N   H   CA  
HA  CB  HB2 HB3 CG  HG2 HG3 CD  HD2 HD3 NE  HE  CZ  NH1 HH11HH12NH2 HH21HH22C   
O   N   H   CA  HA  CB  HB2 HB3 CG  HG  CD1 HD11HD12HD13CD2 HD21HD22HD23C   O   
N   H   CA  HA  CB  HB2 HB3 CG  HG2 HG3 CD  OE1 OE2 C   O   N   H   CA  HA  CB  
HB2 HB3 OG  HG  C   O   N   H   CA  HA  CB  HB2 HB3 CG  OD1 ND2 HD21HD22C   O   
N   H   CA  HA  CB  HB2 HB3 CG  OD1 ND2 HD21HD22C   O   N   H   CA  HA  CB  HB2 
HB3 CG  CD1 HD1 CE1 HE1 CZ  OH  HH  CE2 HE2 CD2 HD2 C   O   N   H   CA  HA  CB  
HB2 HB3 CG  OD1 ND2 HD21HD22C   O   N   H   CA  HA  CB  HB  CG2 HG21HG22HG23OG1 
HG1 C   O   N   H   CA  HA  CB  HB2 HB3 CG  CD1 HD1 CE1 HE1 CZ  OH  HH  CE2 HE2 
CD2 HD2 C   O   N   H   CA  HA  CB  HB2 HB3 CG  HG2 HG3 CD  HD2 HD3 NE  HE  CZ  
NH1 HH11HH12NH2 HH21HH22C   O   N   H   CA  HA  CB  HB2 HB3 OG  HG  C   O   N   
H   CA  HA  CB  HB2 HB3 CG  HG2 HG3 CD  HD2 HD3 NE  HE  CZ  NH1 HH11HH12NH2 HH21
HH22C   O   N   H   CA  HA  CB  HB2 HB3 CG  HG2 HG3 CD  HD2 HD3 CE  HE2 HE3 NZ  
HZ1 HZ2 HZ3 C   O   N   H   CA  HA  CB  HB2 HB3 CG  CD1 HD1 CE1 HE1 CZ  OH  HH  
CE2 HE2 CD2 HD2 C   O   N   H   CA  HA  CB  HB  CG2 HG21HG22HG23OG1 HG1 C   O   
N   H   CA  HA  CB  HB2 HB3 OG  HG  C   O   N   H   CA  HA  CB  HB2 HB3 CG  CD1 
HD1 NE1 HE1 CE2 CZ2 HZ2 CH2 HH2 CZ3 HZ3 CE3 HE3 CD2 C   O   N   H   CA  HA  CB  
HB2 HB3 CG  CD1 HD1 CE1 HE1 CZ  OH  HH  CE2 HE2 CD2 HD2 C   O   N   H   CA  HA  
CB  HB  CG1 HG11HG12HG13CG2 HG21HG22HG23C   O   N   H   CA  HA  CB  HB1 HB2 HB3 
C   O   N   H   CA  HA  CB  HB2 HB3 CG  HG  CD1 HD11HD12HD13CD2 HD21HD22HD23C   
O   N   H   CA  HA  CB  HB2 HB3 CG  HG2 HG3 CD  HD2 HD3 CE  HE2 HE3 NZ  HZ1 HZ2 
HZ3 C   O   N   H   CA  HA  CB  HB2 HB3 CG  HG2 HG3 CD  HD2 HD3 NE  HE  CZ  NH1 
HH11HH12NH2 HH21HH22C   O   N   H   CA  HA  CB  HB  CG2 HG21HG22HG23OG1 HG1 C   
O   N   H   CA  HA2 HA3 C   O   N   H   CA  HA  CB  HB2 HB3 CG  HG2 HG3 CD  OE1 
NE2 HE21HE22C   O   N   H   CA  HA  CB  HB2 HB3 CG  CD1 HD1 CE1 HE1 CZ  OH  HH  
CE2 HE2 CD2 HD2 C   O   N   H   CA  HA  CB  HB2 HB3 CG  HG2 HG3 CD  HD2 HD3 CE  
HE2 HE3 NZ  HZ1 HZ2 HZ3 C   O   N   H   CA  HA  CB  HB2 HB3 CG  HG  CD1 HD11HD12
HD13CD2 HD21HD22HD23C   O   N   H   CA  HA2 HA3 C   O   N   H   CA  HA  CB  HB2 
HB3 OG  HG  C   O   N   H   CA  HA  CB  HB2 HB3 CG  HG2 HG3 CD  HD2 HD3 CE  HE2 
HE3 NZ  HZ1 HZ2 HZ3 C   O   N   H   CA  HA  CB  HB  CG2 HG21HG22HG23OG1 HG1 C   
O   N   H   CA  HA2 HA3 C   O   N   CD  HD2 HD3 CG  HG2 HG3 CB  HB2 HB3 CA  HA  
C   O   N   H   CA  HA2 HA3 C   O   N   H   CA  HA  CB  HB2 HB3 CG  HG2 HG3 CD  
OE1 NE2 HE21HE22C   O   N   H   CA  HA  CB  HB2 HB3 CG  HG2 HG3 CD  HD2 HD3 CE  
HE2 HE3 NZ  HZ1 HZ2 HZ3 C   O   N   H   CA  HA  CB  HB1 HB2 HB3 C   O   N   H   
CA  HA  CB  HB  CG2 HG21HG22HG23CG1 HG12HG13CD1 HD11HD12HD13C   O   N   H   CA  
HA  CB  HB2 HB3 CG  HG  CD1 HD11HD12HD13CD2 HD21HD22HD23C   O   N   H   CA  HA  
CB  HB2 HB3 CG  CD1 HD1 CE1 HE1 CZ  HZ  CE2 HE2 CD2 HD2 C   O   N   H   CA  HA  
CB  HB2 HB3 CG  HG  CD1 HD11HD12HD13CD2 HD21HD22HD23C   O   N   CD  HD2 HD3 CG  
HG2 HG3 CB  HB2 HB3 CA  HA  C   O   N   H   CA  HA  CB  HB2 HB3 CG  HG2 HG3 SD  
CE  HE1 HE2 HE3 C   O   N   H   CA  HA  CB  HB2 HB3 OG  HG  C   O   OXT HO1 O1  
C1  H1  C2  H2  N2  H2N S1  C3  H3  O3  H3O C4  H4  C5  H5  O5  C6  H61 H62 O6  
S2  O4  O1S O2S O3S O4S O5S O6S C1  H1  O5  C5  H5  C6  O6A O6B C4  H4  C3  H3  
O3  H3O C2  H2  O2  S   O4  O1S O2S O3S C1  H1  C2  H2  N2  H2N S1  C3  H3  O3  
H3O C4  H4  C5  H5  O5  C6  H61 H62 O6  S2  O4  O1S O2S O3S O4S O5S O6S C1  H1  
O5  C5  H5  C6  O6A O6B C4  H4  C3  H3  O3  H3O C2  H2  O2  S   O4  O1S O2S O3S 
C1  H1  C2  H2  N2  H2N S1  C3  H3  O3  H3O C4  H4  C5  H5  O5  C6  H61 H62 O6  
S2  O4  O1S O2S O3S O4S O5S O6S C1  H1  O5  C5  H5  C6  O6A O6B C4  H4  C3  H3  
O3  H3O C2  H2  O2  S   O4  O1S O2S O3S H4O Na+ O   H1  H2  EP1 EP2 O   H1  H2  
EP1 EP2 O   H1  H2  EP1 EP2 O   H1  H2  EP1 EP2 O   H1  H2  EP1 EP2 O   H1  H2  
EP1 EP2 O   H1  H2  EP1 EP2 O   H1  H2  EP1 EP2 O   H1  H2  EP1 EP2 O   H1  H2  
EP1 EP2 O   H1  H2  EP1 EP2 O   H1  H2  EP1 EP2 O   H1  H2  EP1 EP2 O   H1  H2  
EP1 EP2 O   H1  H2  EP1 EP2 O   H1  H2  EP1 EP2 O   H1  H2  EP1 EP2 O   H1  H2  
EP1 EP2 O   H1  H2  EP1 EP2 O   H1  H2  EP1 EP2 O   H1  H2  EP1 EP2 O   H1  H2  
EP1 EP2 O   H1  H2  EP1 EP2 O   H1  H2  EP1 EP2 O   H1  H2  EP1 EP2 O   H1  H2  
EP1 EP2 O   H1  H2  EP1 EP2 O   H1  H2  EP1 EP2 O   H1  H2  EP1 EP2 O   H1  H2  
EP1 EP2 O   H1  H2  EP1 EP2 O   H1  H2  EP1 EP2 O   H1  H2  EP1 EP2 O   H1  H2  
EP1 EP2 O   H1  H2  EP1 EP2 O   H1  H2  EP1 EP2 O   H1  H2  EP1 EP2 O   H1  H2  
EP1 EP2 O   H1  H2  EP1 EP2 O   H1  H2  EP1 EP2 O   H1  H2  EP1 EP2 O   H1  H2  
EP1 EP2 O   H1  H2  EP1 EP2 O   H1  H2  EP1 EP2 O   H1  H2  EP1 EP2 O   H1  H2  
EP1 EP2 O   H1  H2  EP1 EP2 O   H1  H2  EP1 EP2 O   H1  H2  EP1 EP2 O   H1  H2  
EP1 EP2 O   H1  H2  EP1 EP2 O   H1  H2  EP1 EP2 O   H1  H2  EP1 EP2 O   H1  H2  
EP1 EP2 O   H1  H2  EP1 EP2 O   H1  H2  EP1 EP2 O   H1  H2  EP1 EP2 O   H1  H2  
EP1 EP2 O   H1  H2  EP1 EP2 O   H1  H2  EP1 EP2 O   H1  H2  EP1 EP2 O   H1  H2  
EP1 EP2 O   H1  H2  EP1 EP2 O   H1  H2  EP1 EP2 O   H1  H2  EP1 EP2 O   H1  H2  
EP1 EP2 O   H1  H2  EP1 EP2 O   H1  H2  EP1 EP2 O   H1  H2  EP1 EP2 O   H1  H2  
EP1 EP2 O   H1  H2  EP1 EP2 O   H1  H2  EP1 EP2 O   H1  H2  EP1 EP2 O   H1  H2  
EP1 EP2 O   H1  H2  EP1 EP2 O   H1  H2  EP1 EP2 O   H1  H2  EP1 EP2 O   H1  H2  
EP1 EP2 O   H1  H2  EP1 EP2 O   H1  H2  EP1 EP2 O   H1  H2  EP1 EP2 O   H1  H2  
EP1 EP2 O   H1  H2  EP1 EP2 O   H1  H2  EP1 EP2 O   H1  H2  EP1 EP2 O   H1  H2  
EP1 EP2 O   H1  H2  EP1 EP2 O   H1  H2  EP1 EP2 O   H1  H2  EP1 EP2 O   H1  H2  
EP1 EP2 O   H1  H2  EP1 EP2 O   H1  H2  EP1 EP2 O   H1  H2  EP1 EP2 O   H1  H2  
EP1 EP2 O   H1  H2  EP1 EP2 O   H1  H2  EP1 EP2 O   H1  H2  EP1 EP2 O   H1  H2  
EP1 EP2 O   H1  H2  EP1 EP2 O   H1  H2  EP1 EP2 O   H1  H2  EP1 EP2 O   H1  H2  
EP1 EP2 O   H1  H2  EP1 EP2 O   H1  H2  EP1 EP2 O   H1  H2  EP1 EP2 O   H1  H2  
EP1 EP2 O   H1  H2  EP1 EP2 O   H1  H2  EP1 EP2 O   H1  H2  EP1 EP2 O   H1  H2  
EP1 EP2 O   H1  H2  EP1 EP2 O   H1  H2  EP1 EP2 O   H1  H2  EP1 EP2 O   H1  H2  
EP1 EP2 O   H1  H2  EP1 EP2 O   H1  H2  EP1 EP2 O   H1  H2  EP1 EP2 O   H1  H2  
EP1 EP2 O   H1  H2  EP1 EP2 O   H1  H2  EP1 EP2 O   H1  H2  EP1 EP2 O   H1  H2  
EP1 EP2 O   H1  H2  EP1 EP2 O   H1  H2  EP1 EP2 O   H1  H2  EP1 EP2 O   H1  H2  
EP1 EP2 O   H1  H2  EP1 EP2 O   H1  H2  EP1 EP2 O   H1  H2  EP1 EP2 O   H1  H2  
EP1 EP2 O   H1  H2  EP1 EP2 O   H1  H2  EP1 EP2 O   H1  H2  EP1 EP2 O   H1  H2  
EP1 EP2 O   H1  H2  EP1 EP2 O   H1  H2  EP1 EP2 O   H1  H2  EP1 EP2 O   H1  H2  
EP1 EP2 O   H1  H2  EP1 EP2 O   H1  H2  EP1 EP2 O   H1  H2  EP1 EP2 O   H1  H2  
EP1 EP2 O   H1  H2  EP1 EP2 O   H1  H2  EP1 EP2 O   H1  H2  EP1 EP2 O   H1  H2  
EP1 EP2 O   H1  H2  EP1 EP2 O   H1  H2  EP1 EP2 O   H1  H2  EP1 EP2 O   H1  H2  
EP1 EP2 O   H1  H2  EP1 EP2 O   H1  H2  EP1 EP2 O   H1  H2  EP1 EP2 O   H1  H2  
EP1 EP2 O   H1  H2  EP1 EP2 O   H1  H2  EP1 EP2 O   H1  H2  EP1 EP2 O   H1  H2  
EP1 EP2 O   H1  H2  EP1 EP2 O   H1  H2  EP1 EP2 O   H1  H2  EP1 EP2 O   H1  H2  
EP1 EP2 O   H1  H2  EP1 EP2 O   H1  H2  EP1 EP2 O   H1  H2  EP1 EP2 O   H1  H2  
EP1 EP2 O   H1  H2  EP1 EP2 O   H1  H2  EP1 EP2 O   H1  H2  EP1 EP2 O   H1  H2  
EP1 EP2 O   H1  H2  EP1 EP2 O   H1  H2  EP1 EP2 O   H1  H2  EP1 EP2 O   H1  H2  
EP1 EP2 O   H1  H2  EP1 EP2 O   H1  H2  EP1 EP2 O   H1  H2  EP1 EP2 O   H1  H2  
EP1 EP2 O   H1  H2  EP1 EP2 O   H1  H2  EP1 EP2 O   H1  H2  EP1 EP2 O   H1  H2  
EP1 EP2 O   H1  H2  EP1 EP2 O   H1  H2  EP1 EP2 O   H1  H2  EP1 EP2 O   H1  H2  
EP1 EP2 O   H1  H2  EP1 EP2 O   H1  H2  EP1 EP2 O   H1  H2  EP1 EP2 O   H1  H2  
EP1 EP2 O   H1  H2  EP1 EP2 O   H1  H2  EP1 EP2 O   H1  H2  EP1 EP2 O   H1  H2  
EP1 EP2 O   H1  H2  EP1 EP2 O   H1  H2  EP1 EP2 O   H1  H2  EP1 EP2 O   H1  H2  
EP1 EP2 O   H1  H2  EP1 EP2 O   H1  H2  EP1 EP2 O   H1  H2  EP1 EP2 O   H1  H2  
EP1 EP2 O   H1  H2  EP1 EP2 O   H1  H2  EP1 EP2 O   H1  H2  EP1 EP2 O   H1  H2  
EP1 EP2 O   H1  H2  EP1 EP2 O   H1  H2  EP1 EP2 O   H1  H2  EP1 EP2 O   H1  H2  
EP1 EP2 O   H1  H2  EP1 EP2 O   H1  H2  EP1 EP2 O   H1  H2  EP1 EP2 O   H1  H2  
EP1 EP2 O   H1  H2  EP1 EP2 O   H1  H2  EP1 EP2 O   H1  H2  EP1 EP2 O   H1  H2  
EP1 EP2 O   H1  H2  EP1 EP2 O   H1  H2  EP1 EP2 O   H1  H2  EP1 EP2 O   H1  H2  
EP1 EP2 O   H1  H2  EP1 EP2 O   H1  H2  EP1 EP2 O   H1  H2  EP1 EP2 O   H1  H2  
EP1 EP2 O   H1  H2  EP1 EP2 O   H1  H2  EP1 EP2 O   H1  H2  EP1 EP2 O   H1  H2  
EP1 EP2 O   H1  H2  EP1 EP2 O   H1  H2  EP1 EP2 O   H1  H2  EP1 EP2 O   H1  H2  
EP1 EP2 O   H1  H2  EP1 EP2 O   H1  H2  EP1 EP2 O   H1  H2  EP1 EP2 O   H1  H2  
EP1 EP2 O   H1  H2  EP1 EP2 O   H1  H2  EP1 EP2 O   H1  H2  EP1 EP2 O   H1  H2  
EP1 EP2 O   H1  H2  EP1 EP2 O   H1  H2  EP1 EP2 O   H1  H2  EP1 EP2 O   H1  H2  
EP1 EP2 O   H1  H2  EP1 EP2 O   H1  H2  EP1 EP2 O   H1  H2  EP1 EP2 O   H1  H2  
EP1 EP2 O   H1  H2  EP1 EP2 O   H1  H2  EP1 EP2 O   H1  H2  EP1 EP2 O   H1  H2  
EP1 EP2 O   H1  H2  EP1 EP2 O   H1  H2  EP1 EP2 O   H1  H2  EP1 EP2 O   H1  H2  
EP1 EP2 O   H1  H2  EP1 EP2 O   H1  H2  EP1 EP2 O   H1  H2  EP1 EP2 O   H1  H2  
EP1 EP2 O   H1  H2  EP1 EP2 O   H1  H2  EP1 EP2 O   H1  H2  EP1 EP2 O   H1  H2  
EP1 EP2 O   H1  H2  EP1 EP2 O   H1  H2  EP1 EP2 O   H1  H2  EP1 EP2 O   H1  H2  
EP1 EP2 O   H1  H2  EP1 EP2 O   H1  H2  EP1 EP2 O   H1  H2  EP1 EP2 O   H1  H2  
EP1 EP2 O   H1  H2  EP1 EP2 O   H1  H2  EP1 EP2 O   H1  H2  EP1 EP2 O   H1  H2  
EP1 EP2 O   H1  H2  EP1 EP2 O   H1  H2  EP1 EP2 O   H1  H2  EP1 EP2 O   H1  H2  
EP1 EP2 O   H1  H2  EP1 EP2 O   H1  H2  EP1 EP2 O   H1  H2  EP1 EP2 O   H1  H2  
EP1 EP2 O   H1  H2  EP1 EP2 O   H1  H2  EP1 EP2 O   H1  H2  EP1 EP2 O   H1  H2  
EP1 EP2 O   H1  H2  EP1 EP2 O   H1  H2  EP1 EP2 O   H1  H2  EP1 EP2 O   H1  H2  
EP1 EP2 O   H1  H2  EP1 EP2 O   H1  H2  EP1 EP2 O   H1  H2  EP1 EP2 O   H1  H2  
EP1 EP2 O   H1  H2  EP1 EP2 O   H1  H2  EP1 EP2 O   H1  H2  EP1 EP2 O   H1  H2  
EP1 EP2 O   H1  H2  EP1 EP2 O   H1  H2  EP1 EP2 O   H1  H2  EP1 EP2 O   H1  H2  
EP1 EP2 O   H1  H2  EP1 EP2 O   H1  H2  EP1 EP2 O   H1  H2  EP1 EP2 O   H1  H2  
EP1 EP2 O   H1  H2  EP1 EP2 O   H1  H2  EP1 EP2 O   H1  H2  EP1 EP2 O   H1  H2  
EP1 EP2 O   H1  H2  EP1 EP2 O   H1  H2  EP1 EP2 O   H1  H2  EP1 EP2 O   H1  H2  
EP1 EP2 O   H1  H2  EP1 EP2 O   H1  H2  EP1 EP2 O   H1  H2  EP1 EP2 O   H1  H2  
EP1 EP2 O   H1  H2  EP1 EP2 O   H1  H2  EP1 EP2 O   H1  H2  EP1 EP2 O   H1  H2  
EP1 EP2 O   H1  H2  EP1 EP2 O   H1  H2  EP1 EP2 O   H1  H2  EP1 EP2 O   H1  H2  
EP1 EP2 O   H1  H2  EP1 EP2 O   H1  H2  EP1 EP2 O   H1  H2  EP1 EP2 O   H1  H2  
EP1 EP2 O   H1  H2  EP1 EP2 O   H1  H2  EP1 EP2 O   H1  H2  EP1 EP2 O   H1  H2  
EP1 EP2 O   H1  H2  EP1 EP2 O   H1  H2  EP1 EP2 O   H1  H2  EP1 EP2 O   H1  H2  
EP1 EP2 O   H1  H2  EP1 EP2 O   H1  H2  EP1 EP2 O   H1  H2  EP1 EP2 O   H1  H2  
EP1 EP2 O   H1  H2  EP1 EP2 O   H1  H2  EP1 EP2 O   H1  H2  EP1 EP2 O   H1  H2  
EP1 EP2 O   H1  H2  EP1 EP2 O   H1  H2  EP1 EP2 O   H1  H2  EP1 EP2 O   H1  H2  
EP1 EP2 O   H1  H2  EP1 EP2 O   H1  H2  EP1 EP2 O   H1  H2  EP1 EP2 O   H1  H2  
EP1 EP2 O   H1  H2  EP1 EP2 O   H1  H2  EP1 EP2 O   H1  H2  EP1 EP2 O   H1  H2  
EP1 EP2 O   H1  H2  EP1 EP2 O   H1  H2  EP1 EP2 O   H1  H2  EP1 EP2 O   H1  H2  
EP1 EP2 O   H1  H2  EP1 EP2 O   H1  H2  EP1 EP2 O   H1  H2  EP1 EP2 O   H1  H2  
EP1 EP2 O   H1  H2  EP1 EP2 O   H1  H2  EP1 EP2 O   H1  H2  EP1 EP2 O   H1  H2  
EP1 EP2 O   H1  H2  EP1 EP2 O   H1  H2  EP1 EP2 O   H1  H2  EP1 EP2 O   H1  H2  
EP1 EP2 O   H1  H2  EP1 EP2 O   H1  H2  EP1 EP2 O   H1  H2  EP1 EP2 O   H1  H2  
EP1 EP2 O   H1  H2  EP1 EP2 O   H1  H2  EP1 EP2 O   H1  H2  EP1 EP2 O   H1  H2  
EP1 EP2 O   H1  H2  EP1 EP2 O   H1  H2  EP1 EP2 O   H1  H2  EP1 EP2 O   H1  H2  
EP1 EP2 O   H1  H2  EP1 EP2 O   H1  H2  EP1 EP2 O   H1  H2  EP1 EP2 O   H1  H2  
EP1 EP2 O   H1  H2  EP1 EP2 O   H1  H2  EP1 EP2 O   H1  H2  EP1 EP2 O   H1  H2  
EP1 EP2 O   H1  H2  EP1 EP2 O   H1  H2  EP1 EP2 O   H1  H2  EP1 EP2 O   H1  H2  
EP1 EP2 O   H1  H2  EP1 EP2 O   H1  H2  EP1 EP2 O   H1  H2  EP1 EP2 O   H1  H2  
EP1 EP2 O   H1  H2  EP1 EP2 O   H1  H2  EP1 EP2 O   H1  H2  EP1 EP2 O   H1  H2  
EP1 EP2 O   H1  H2  EP1 EP2 O   H1  H2  EP1 EP2 O   H1  H2  EP1 EP2 O   H1  H2  
EP1 EP2 O   H1  H2  EP1 EP2 O   H1  H2  EP1 EP2 O   H1  H2  EP1 EP2 O   H1  H2  
EP1 EP2 O   H1  H2  EP1 EP2 O   H1  H2  EP1 EP2 O   H1  H2  EP1 EP2 O   H1  H2  
EP1 EP2 O   H1  H2  EP1 EP2 O   H1  H2  EP1 EP2 O   H1  H2  EP1 EP2 O   H1  H2  
EP1 EP2 O   H1  H2  EP1 EP2 O   H1  H2  EP1 EP2 O   H1  H2  EP1 EP2 O   H1  H2  
EP1 EP2 O   H1  H2  EP1 EP2 O   H1  H2  EP1 EP2 O   H1  H2  EP1 EP2 O   H1  H2  
EP1 EP2 O   H1  H2  EP1 EP2 O   H1  H2  EP1 EP2 O   H1  H2  EP1 EP2 O   H1  H2  
EP1 EP2 O   H1  H2  EP1 EP2 O   H1  H2  EP1 EP2 O   H1  H2  EP1 EP2 O   H1  H2  
EP1 EP2 O   H1  H2  EP1 EP2 O   H1  H2  EP1 EP2 O   H1  H2  EP1 EP2 O   H1  H2  
EP1 EP2 O   H1  H2  EP1 EP2 O   H1  H2  EP1 EP2 O   H1  H2  EP1 EP2 O   H1  H2  
EP1 EP2 O   H1  H2  EP1 EP2 O   H1  H2  EP1 EP2 O   H1  H2  EP1 EP2 O   H1  H2  
EP1 EP2 O   H1  H2  EP1 EP2 O   H1  H2  EP1 EP2 O   H1  H2  EP1 EP2 O   H1  H2  
EP1 EP2 O   H1  H2  EP1 EP2 O   H1  H2  EP1 EP2 O   H1  H2  EP1 EP2 O   H1  H2  
EP1 EP2 O   H1  H2  EP1 EP2 O   H1  H2  EP1 EP2 O   H1  H2  EP1 EP2 O   H1  H2  
EP1 EP2 O   H1  H2  EP1 EP2 O   H1  H2  EP1 EP2 O   H1  H2  EP1 EP2 O   H1  H2  
EP1 EP2 O   H1  H2  EP1 EP2 O   H1  H2  EP1 EP2 O   H1  H2  EP1 EP2 O   H1  H2  
EP1 EP2 O   H1  H2  EP1 EP2 O   H1  H2  EP1 EP2 O   H1  H2  EP1 EP2 O   H1  H2  
EP1 EP2 O   H1  H2  EP1 EP2 O   H1  H2  EP1 EP2 O   H1  H2  EP1 EP2 O   H1  H2  
EP1 EP2 O   H1  H2  EP1 EP2 O   H1  H2  EP1 EP2 O   H1  H2  EP1 EP2 O   H1  H2  
EP1 EP2 O   H1  H2  EP1 EP2 O   H1  H2  EP1 EP2 O   H1  H2  EP1 EP2 O   H1  H2  
EP1 EP2 O   H1  H2  EP1 EP2 O   H1  H2  EP1 EP2 O   H1  H2  EP1 EP2 O   H1  H2  
EP1 EP2 O   H1  H2  EP1 EP2 O   H1  H2  EP1 EP2 O   H1  H2  EP1 EP2 O   H1  H2  
EP1 EP2 O   H1  H2  EP1 EP2 O   H1  H2  EP1 EP2 O   H1  H2  EP1 EP2 O   H1  H2  
EP1 EP2 O   H1  H2  EP1 EP2 O   H1  H2  EP1 EP2 O   H1  H2  EP1 EP2 O   H1  H2  
EP1 EP2 O   H1  H2  EP1 EP2 O   H1  H2  EP1 EP2 O   H1  H2  EP1 EP2 O   H1  H2  
EP1 EP2 O   H1  H2  EP1 EP2 O   H1  H2  EP1 EP2 O   H1  H2  EP1 EP2 O   H1  H2  
EP1 EP2 O   H1  H2  EP1 EP2 O   H1  H2  EP1 EP2 O   H1  H2  EP1 EP2 O   H1  H2  
EP1 EP2 O   H1  H2  EP1 EP2 O   H1  H2  EP1 EP2 O   H1  H2  EP1 EP2 O   H1  H2  
EP1 EP2 O   H1  H2  EP1 EP2 O   H1  H2  EP1 EP2 O   H1  H2  EP1 EP2 O   H1  H2  
EP1 EP2 O   H1  H2  EP1 EP2 O   H1  H2  EP1 EP2 O   H1  H2  EP1 EP2 O   H1  H2  
EP1 EP2 O   H1  H2  EP1 EP2 O   H1  H2  EP1 EP2 O   H1  H2  EP1 EP2 O   H1  H2  
EP1 EP2 O   H1  H2  EP1 EP2 O   H1  H2  EP1 EP2 O   H1  H2  EP1 EP2 O   H1  H2  
EP1 EP2 O   H1  H2  EP1 EP2 O   H1  H2  EP1 EP2 O   H1  H2  EP1 EP2 O   H1  H2  
EP1 EP2 O   H1  H2  EP1 EP2 O   H1  H2  EP1 EP2 O   H1  H2  EP1 EP2 O   H1  H2  
EP1 EP2 O   H1  H2  EP1 EP2 O   H1  H2  EP1 EP2 O   H1  H2  EP1 EP2 O   H1  H2  
EP1 EP2 O   H1  H2  EP1 EP2 O   H1  H2  EP1 EP2 O   H1  H2  EP1 EP2 O   H1  H2  
EP1 EP2 O   H1  H2  EP1 EP2 O   H1  H2  EP1 EP2 O   H1  H2  EP1 EP2 O   H1  H2  
EP1 EP2 O   H1  H2  EP1 EP2 O   H1  H2  EP1 EP2 O   H1  H2  EP1 EP2 O   H1  H2  
EP1 EP2 O   H1  H2  EP1 EP2 O   H1  H2  EP1 EP2 O   H1  H2  EP1 EP2 O   H1  H2  
EP1 EP2 O   H1  H2  EP1 EP2 O   H1  H2  EP1 EP2 O   H1  H2  EP1 EP2 O   H1  H2  
EP1 EP2 O   H1  H2  EP1 EP2 O   H1  H2  EP1 EP2 O   H1  H2  EP1 EP2 O   H1  H2  
EP1 EP2 O   H1  H2  EP1 EP2 O   H1  H2  EP1 EP2 O   H1  H2  EP1 EP2 O   H1  H2  
EP1 EP2 O   H1  H2  EP1 EP2 O   H1  H2  EP1 EP2 O   H1  H2  EP1 EP2 O   H1  H2  
EP1 EP2 O   H1  H2  EP1 EP2 O   H1  H2  EP1 EP2 O   H1  H2  EP1 EP2 O   H1  H2  
EP1 EP2 O   H1  H2  EP1 EP2 O   H1  H2  EP1 EP2 O   H1  H2  EP1 EP2 O   H1  H2  
EP1 EP2 O   H1  H2  EP1 EP2 O   H1  H2  EP1 EP2 O   H1  H2  EP1 EP2 O   H1  H2  
EP1 EP2 O   H1  H2  EP1 EP2 O   H1  H2  EP1 EP2 O   H1  H2  EP1 EP2 O   H1  H2  
EP1 EP2 O   H1  H2  EP1 EP2 O   H1  H2  EP1 EP2 O   H1  H2  EP1 EP2 O   H1  H2  
EP1 EP2 O   H1  H2  EP1 EP2 O   H1  H2  EP1 EP2 O   H1  H2  EP1 EP2 O   H1  H2  
EP1 EP2 O   H1  H2  EP1 EP2 O   H1  H2  EP1 EP2 O   H1  H2  EP1 EP2 O   H1  H2  
EP1 EP2 O   H1  H2  EP1 EP2 O   H1  H2  EP1 EP2 O   H1  H2  EP1 EP2 O   H1  H2  
EP1 EP2 O   H1  H2  EP1 EP2 O   H1  H2  EP1 EP2 O   H1  H2  EP1 EP2 O   H1  H2  
EP1 EP2 O   H1  H2  EP1 EP2 O   H1  H2  EP1 EP2 O   H1  H2  EP1 EP2 O   H1  H2  
EP1 EP2 O   H1  H2  EP1 EP2 O   H1  H2  EP1 EP2 O   H1  H2  EP1 EP2 O   H1  H2  
EP1 EP2 O   H1  H2  EP1 EP2 O   H1  H2  EP1 EP2 O   H1  H2  EP1 EP2 O   H1  H2  
EP1 EP2 O   H1  H2  EP1 EP2 O   H1  H2  EP1 EP2 O   H1  H2  EP1 EP2 O   H1  H2  
EP1 EP2 O   H1  H2  EP1 EP2 O   H1  H2  EP1 EP2 O   H1  H2  EP1 EP2 O   H1  H2  
EP1 EP2 O   H1  H2  EP1 EP2 O   H1  H2  EP1 EP2 O   H1  H2  EP1 EP2 O   H1  H2  
EP1 EP2 O   H1  H2  EP1 EP2 O   H1  H2  EP1 EP2 O   H1  H2  EP1 EP2 O   H1  H2  
EP1 EP2 O   H1  H2  EP1 EP2 O   H1  H2  EP1 EP2 O   H1  H2  EP1 EP2 O   H1  H2  
EP1 EP2 O   H1  H2  EP1 EP2 O   H1  H2  EP1 EP2 O   H1  H2  EP1 EP2 O   H1  H2  
EP1 EP2 O   H1  H2  EP1 EP2 O   H1  H2  EP1 EP2 O   H1  H2  EP1 EP2 O   H1  H2  
EP1 EP2 O   H1  H2  EP1 EP2 O   H1  H2  EP1 EP2 O   H1  H2  EP1 EP2 O   H1  H2  
EP1 EP2 O   H1  H2  EP1 EP2 O   H1  H2  EP1 EP2 O   H1  H2  EP1 EP2 O   H1  H2  
EP1 EP2 O   H1  H2  EP1 EP2 O   H1  H2  EP1 EP2 O   H1  H2  EP1 EP2 O   H1  H2  
EP1 EP2 O   H1  H2  EP1 EP2 O   H1  H2  EP1 EP2 O   H1  H2  EP1 EP2 O   H1  H2  
EP1 EP2 O   H1  H2  EP1 EP2 O   H1  H2  EP1 EP2 O   H1  H2  EP1 EP2 O   H1  H2  
EP1 EP2 O   H1  H2  EP1 EP2 O   H1  H2  EP1 EP2 O   H1  H2  EP1 EP2 O   H1  H2  
EP1 EP2 O   H1  H2  EP1 EP2 O   H1  H2  EP1 EP2 O   H1  H2  EP1 EP2 O   H1  H2  
EP1 EP2 O   H1  H2  EP1 EP2 O   H1  H2  EP1 EP2 O   H1  H2  EP1 EP2 O   H1  H2  
EP1 EP2 O   H1  H2  EP1 EP2 O   H1  H2  EP1 EP2 O   H1  H2  EP1 EP2 O   H1  H2  
EP1 EP2 O   H1  H2  EP1 EP2 O   H1  H2  EP1 EP2 O   H1  H2  EP1 EP2 O   H1  H2  
EP1 EP2 O   H1  H2  EP1 EP2 O   H1  H2  EP1 EP2 O   H1  H2  EP1 EP2 O   H1  H2  
EP1 EP2 O   H1  H2  EP1 EP2 O   H1  H2  EP1 EP2 O   H1  H2  EP1 EP2 O   H1  H2  
EP1 EP2 O   H1  H2  EP1 EP2 O   H1  H2  EP1 EP2 O   H1  H2  EP1 EP2 O   H1  H2  
EP1 EP2 O   H1  H2  EP1 EP2 O   H1  H2  EP1 EP2 O   H1  H2  EP1 EP2 O   H1  H2  
EP1 EP2 O   H1  H2  EP1 EP2 O   H1  H2  EP1 EP2 O   H1  H2  EP1 EP2 O   H1  H2  
EP1 EP2 O   H1  H2  EP1 EP2 O   H1  H2  EP1 EP2 O   H1  H2  EP1 EP2 O   H1  H2  
EP1 EP2 O   H1  H2  EP1 EP2 O   H1  H2  EP1 EP2 O   H1  H2  EP1 EP2 O   H1  H2  
EP1 EP2 O   H1  H2  EP1 EP2 O   H1  H2  EP1 EP2 O   H1  H2  EP1 EP2 O   H1  H2  
EP1 EP2 O   H1  H2  EP1 EP2 O   H1  H2  EP1 EP2 O   H1  H2  EP1 EP2 O   H1  H2  
EP1 EP2 O   H1  H2  EP1 EP2 O   H1  H2  EP1 EP2 O   H1  H2  EP1 EP2 O   H1  H2  
EP1 EP2 O   H1  H2  EP1 EP2 O   H1  H2  EP1 EP2 O   H1  H2  EP1 EP2 O   H1  H2  
EP1 EP2 O   H1  H2  EP1 EP2 O   H1  H2  EP1 EP2 O   H1  H2  EP1 EP2 O   H1  H2  
EP1 EP2 O   H1  H2  EP1 EP2 O   H1  H2  EP1 EP2 O   H1  H2  EP1 EP2 O   H1  H2  
EP1 EP2 O   H1  H2  EP1 EP2 O   H1  H2  EP1 EP2 O   H1  H2  EP1 EP2 O   H1  H2  
EP1 EP2 O   H1  H2  EP1 EP2 O   H1  H2  EP1 EP2 O   H1  H2  EP1 EP2 O   H1  H2  
EP1 EP2 O   H1  H2  EP1 EP2 O   H1  H2  EP1 EP2 O   H1  H2  EP1 EP2 O   H1  H2  
EP1 EP2 O   H1  H2  EP1 EP2 O   H1  H2  EP1 EP2 O   H1  H2  EP1 EP2 O   H1  H2  
EP1 EP2 O   H1  H2  EP1 EP2 O   H1  H2  EP1 EP2 O   H1  H2  EP1 EP2 O   H1  H2  
EP1 EP2 O   H1  H2  EP1 EP2 O   H1  H2  EP1 EP2 O   H1  H2  EP1 EP2 O   H1  H2  
EP1 EP2 O   H1  H2  EP1 EP2 O   H1  H2  EP1 EP2 O   H1  H2  EP1 EP2 O   H1  H2  
EP1 EP2 O   H1  H2  EP1 EP2 O   H1  H2  EP1 EP2 O   H1  H2  EP1 EP2 O   H1  H2  
EP1 EP2 O   H1  H2  EP1 EP2 O   H1  H2  EP1 EP2 O   H1  H2  EP1 EP2 O   H1  H2  
EP1 EP2 O   H1  H2  EP1 EP2 O   H1  H2  EP1 EP2 O   H1  H2  EP1 EP2 O   H1  H2  
EP1 EP2 O   H1  H2  EP1 EP2 O   H1  H2  EP1 EP2 O   H1  H2  EP1 EP2 O   H1  H2  
EP1 EP2 O   H1  H2  EP1 EP2 O   H1  H2  EP1 EP2 O   H1  H2  EP1 EP2 O   H1  H2  
EP1 EP2 O   H1  H2  EP1 EP2 O   H1  H2  EP1 EP2 O   H1  H2  EP1 EP2 O   H1  H2  
EP1 EP2 O   H1  H2  EP1 EP2 O   H1  H2  EP1 EP2 O   H1  H2  EP1 EP2 O   H1  H2  
EP1 EP2 O   H1  H2  EP1 EP2 O   H1  H2  EP1 EP2 O   H1  H2  EP1 EP2 O   H1  H2  
EP1 EP2 O   H1  H2  EP1 EP2 O   H1  H2  EP1 EP2 O   H1  H2  EP1 EP2 O   H1  H2  
EP1 EP2 O   H1  H2  EP1 EP2 O   H1  H2  EP1 EP2 O   H1  H2  EP1 EP2 O   H1  H2  
EP1 EP2 O   H1  H2  EP1 EP2 O   H1  H2  EP1 EP2 O   H1  H2  EP1 EP2 O   H1  H2  
EP1 EP2 O   H1  H2  EP1 EP2 O   H1  H2  EP1 EP2 O   H1  H2  EP1 EP2 O   H1  H2  
EP1 EP2 O   H1  H2  EP1 EP2 O   H1  H2  EP1 EP2 O   H1  H2  EP1 EP2 O   H1  H2  
EP1 EP2 O   H1  H2  EP1 EP2 O   H1  H2  EP1 EP2 O   H1  H2  EP1 EP2 O   H1  H2  
EP1 EP2 O   H1  H2  EP1 EP2 O   H1  H2  EP1 EP2 O   H1  H2  EP1 EP2 O   H1  H2  
EP1 EP2 O   H1  H2  EP1 EP2 O   H1  H2  EP1 EP2 O   H1  H2  EP1 EP2 O   H1  H2  
EP1 EP2 O   H1  H2  EP1 EP2 O   H1  H2  EP1 EP2 O   H1  H2  EP1 EP2 O   H1  H2  
EP1 EP2 O   H1  H2  EP1 EP2 O   H1  H2  EP1 EP2 O   H1  H2  EP1 EP2 O   H1  H2  
EP1 EP2 O   H1  H2  EP1 EP2 O   H1  H2  EP1 EP2 O   H1  H2  EP1 EP2 O   H1  H2  
EP1 EP2 O   H1  H2  EP1 EP2 O   H1  H2  EP1 EP2 O   H1  H2  EP1 EP2 O   H1  H2  
EP1 EP2 O   H1  H2  EP1 EP2 O   H1  H2  EP1 EP2 O   H1  H2  EP1 EP2 O   H1  H2  
EP1 EP2 O   H1  H2  EP1 EP2 O   H1  H2  EP1 EP2 O   H1  H2  EP1 EP2 O   H1  H2  
EP1 EP2 O   H1  H2  EP1 EP2 O   H1  H2  EP1 EP2 O   H1  H2  EP1 EP2 O   H1  H2  
EP1 EP2 O   H1  H2  EP1 EP2 O   H1  H2  EP1 EP2 O   H1  H2  EP1 EP2 O   H1  H2  
EP1 EP2 O   H1  H2  EP1 EP2 O   H1  H2  EP1 EP2 O   H1  H2  EP1 EP2 O   H1  H2  
EP1 EP2 O   H1  H2  EP1 EP2 O   H1  H2  EP1 EP2 O   H1  H2  EP1 EP2 O   H1  H2  
EP1 EP2 O   H1  H2  EP1 EP2 O   H1  H2  EP1 EP2 O   H1  H2  EP1 EP2 O   H1  H2  
EP1 EP2 O   H1  H2  EP1 EP2 O   H1  H2  EP1 EP2 O   H1  H2  EP1 EP2 O   H1  H2  
EP1 EP2 O   H1  H2  EP1 EP2 O   H1  H2  EP1 EP2 O   H1  H2  EP1 EP2 O   H1  H2  
EP1 EP2 O   H1  H2  EP1 EP2 O   H1  H2  EP1 EP2 O   H1  H2  EP1 EP2 O   H1  H2  
EP1 EP2 O   H1  H2  EP1 EP2 O   H1  H2  EP1 EP2 O   H1  H2  EP1 EP2 O   H1  H2  
EP1 EP2 O   H1  H2  EP1 EP2 O   H1  H2  EP1 EP2 O   H1  H2  EP1 EP2 O   H1  H2  
EP1 EP2 O   H1  H2  EP1 EP2 O   H1  H2  EP1 EP2 O   H1  H2  EP1 EP2 O   H1  H2  
EP1 EP2 O   H1  H2  EP1 EP2 O   H1  H2  EP1 EP2 O   H1  H2  EP1 EP2 O   H1  H2  
EP1 EP2 O   H1  H2  EP1 EP2 O   H1  H2  EP1 EP2 O   H1  H2  EP1 EP2 O   H1  H2  
EP1 EP2 O   H1  H2  EP1 EP2 O   H1  H2  EP1 EP2 O   H1  H2  EP1 EP2 O   H1  H2  
EP1 EP2 O   H1  H2  EP1 EP2 O   H1  H2  EP1 EP2 O   H1  H2  EP1 EP2 O   H1  H2  
EP1 EP2 O   H1  H2  EP1 EP2 O   H1  H2  EP1 EP2 O   H1  H2  EP1 EP2 O   H1  H2  
EP1 EP2 O   H1  H2  EP1 EP2 O   H1  H2  EP1 EP2 O   H1  H2  EP1 EP2 O   H1  H2  
EP1 EP2 O   H1  H2  EP1 EP2 O   H1  H2  EP1 EP2 O   H1  H2  EP1 EP2 O   H1  H2  
EP1 EP2 O   H1  H2  EP1 EP2 O   H1  H2  EP1 EP2 O   H1  H2  EP1 EP2 O   H1  H2  
EP1 EP2 O   H1  H2  EP1 EP2 O   H1  H2  EP1 EP2 O   H1  H2  EP1 EP2 O   H1  H2  
EP1 EP2 O   H1  H2  EP1 EP2 O   H1  H2  EP1 EP2 O   H1  H2  EP1 EP2 O   H1  H2  
EP1 EP2 O   H1  H2  EP1 EP2 O   H1  H2  EP1 EP2 O   H1  H2  EP1 EP2 O   H1  H2  
EP1 EP2 O   H1  H2  EP1 EP2 O   H1  H2  EP1 EP2 O   H1  H2  EP1 EP2 O   H1  H2  
EP1 EP2 O   H1  H2  EP1 EP2 O   H1  H2  EP1 EP2 O   H1  H2  EP1 EP2 O   H1  H2  
EP1 EP2 O   H1  H2  EP1 EP2 O   H1  H2  EP1 EP2 O   H1  H2  EP1 EP2 O   H1  H2  
EP1 EP2 O   H1  H2  EP1 EP2 O   H1  H2  EP1 EP2 O   H1  H2  EP1 EP2 O   H1  H2  
EP1 EP2 O   H1  H2  EP1 EP2 O   H1  H2  EP1 EP2 O   H1  H2  EP1 EP2 O   H1  H2  
EP1 EP2 O   H1  H2  EP1 EP2 O   H1  H2  EP1 EP2 O   H1  H2  EP1 EP2 O   H1  H2  
EP1 EP2 O   H1  H2  EP1 EP2 O   H1  H2  EP1 EP2 O   H1  H2  EP1 EP2 O   H1  H2  
EP1 EP2 O   H1  H2  EP1 EP2 O   H1  H2  EP1 EP2 O   H1  H2  EP1 EP2 O   H1  H2  
EP1 EP2 O   H1  H2  EP1 EP2 O   H1  H2  EP1 EP2 O   H1  H2  EP1 EP2 O   H1  H2  
EP1 EP2 O   H1  H2  EP1 EP2 O   H1  H2  EP1 EP2 O   H1  H2  EP1 EP2 O   H1  H2  
EP1 EP2 O   H1  H2  EP1 EP2 O   H1  H2  EP1 EP2 O   H1  H2  EP1 EP2 O   H1  H2  
EP1 EP2 O   H1  H2  EP1 EP2 O   H1  H2  EP1 EP2 O   H1  H2  EP1 EP2 O   H1  H2  
EP1 EP2 O   H1  H2  EP1 EP2 O   H1  H2  EP1 EP2 O   H1  H2  EP1 EP2 O   H1  H2  
EP1 EP2 O   H1  H2  EP1 EP2 O   H1  H2  EP1 EP2 O   H1  H2  EP1 EP2 O   H1  H2  
EP1 EP2 O   H1  H2  EP1 EP2 O   H1  H2  EP1 EP2 O   H1  H2  EP1 EP2 O   H1  H2  
EP1 EP2 O   H1  H2  EP1 EP2 O   H1  H2  EP1 EP2 O   H1  H2  EP1 EP2 O   H1  H2  
EP1 EP2 O   H1  H2  EP1 EP2 O   H1  H2  EP1 EP2 O   H1  H2  EP1 EP2 O   H1  H2  
EP1 EP2 O   H1  H2  EP1 EP2 O   H1  H2  EP1 EP2 O   H1  H2  EP1 EP2 O   H1  H2  
EP1 EP2 O   H1  H2  EP1 EP2 O   H1  H2  EP1 EP2 O   H1  H2  EP1 EP2 O   H1  H2  
EP1 EP2 O   H1  H2  EP1 EP2 O   H1  H2  EP1 EP2 O   H1  H2  EP1 EP2 O   H1  H2  
EP1 EP2 O   H1  H2  EP1 EP2 O   H1  H2  EP1 EP2 O   H1  H2  EP1 EP2 O   H1  H2  
EP1 EP2 O   H1  H2  EP1 EP2 O   H1  H2  EP1 EP2 O   H1  H2  EP1 EP2 O   H1  H2  
EP1 EP2 O   H1  H2  EP1 EP2 O   H1  H2  EP1 EP2 O   H1  H2  EP1 EP2 O   H1  H2  
EP1 EP2 O   H1  H2  EP1 EP2 O   H1  H2  EP1 EP2 O   H1  H2  EP1 EP2 O   H1  H2  
EP1 EP2 O   H1  H2  EP1 EP2 O   H1  H2  EP1 EP2 O   H1  H2  EP1 EP2 O   H1  H2  
EP1 EP2 O   H1  H2  EP1 EP2 O   H1  H2  EP1 EP2 O   H1  H2  EP1 EP2 O   H1  H2  
EP1 EP2 O   H1  H2  EP1 EP2 O   H1  H2  EP1 EP2 O   H1  H2  EP1 EP2 O   H1  H2  
EP1 EP2 O   H1  H2  EP1 EP2 O   H1  H2  EP1 EP2 O   H1  H2  EP1 EP2 O   H1  H2  
EP1 EP2 O   H1  H2  EP1 EP2 O   H1  H2  EP1 EP2 O   H1  H2  EP1 EP2 O   H1  H2  
EP1 EP2 O   H1  H2  EP1 EP2 O   H1  H2  EP1 EP2 O   H1  H2  EP1 EP2 O   H1  H2  
EP1 EP2 O   H1  H2  EP1 EP2 O   H1  H2  EP1 EP2 O   H1  H2  EP1 EP2 O   H1  H2  
EP1 EP2 O   H1  H2  EP1 EP2 O   H1  H2  EP1 EP2 O   H1  H2  EP1 EP2 O   H1  H2  
EP1 EP2 O   H1  H2  EP1 EP2 O   H1  H2  EP1 EP2 O   H1  H2  EP1 EP2 O   H1  H2  
EP1 EP2 O   H1  H2  EP1 EP2 O   H1  H2  EP1 EP2 O   H1  H2  EP1 EP2 O   H1  H2  
EP1 EP2 O   H1  H2  EP1 EP2 O   H1  H2  EP1 EP2 O   H1  H2  EP1 EP2 O   H1  H2  
EP1 EP2 O   H1  H2  EP1 EP2 O   H1  H2  EP1 EP2 O   H1  H2  EP1 EP2 O   H1  H2  
EP1 EP2 O   H1  H2  EP1 EP2 O   H1  H2  EP1 EP2 O   H1  H2  EP1 EP2 O   H1  H2  
EP1 EP2 O   H1  H2  EP1 EP2 O   H1  H2  EP1 EP2 O   H1  H2  EP1 EP2 O   H1  H2  
EP1 EP2 O   H1  H2  EP1 EP2 O   H1  H2  EP1 EP2 O   H1  H2  EP1 EP2 O   H1  H2  
EP1 EP2 O   H1  H2  EP1 EP2 O   H1  H2  EP1 EP2 O   H1  H2  EP1 EP2 O   H1  H2  
EP1 EP2 O   H1  H2  EP1 EP2 O   H1  H2  EP1 EP2 O   H1  H2  EP1 EP2 O   H1  H2  
EP1 EP2 O   H1  H2  EP1 EP2 O   H1  H2  EP1 EP2 O   H1  H2  EP1 EP2 O   H1  H2  
EP1 EP2 O   H1  H2  EP1 EP2 O   H1  H2  EP1 EP2 O   H1  H2  EP1 EP2 O   H1  H2  
EP1 EP2 O   H1  H2  EP1 EP2 O   H1  H2  EP1 EP2 O   H1  H2  EP1 EP2 O   H1  H2  
EP1 EP2 O   H1  H2  EP1 EP2 O   H1  H2  EP1 EP2 O   H1  H2  EP1 EP2 O   H1  H2  
EP1 EP2 O   H1  H2  EP1 EP2 O   H1  H2  EP1 EP2 O   H1  H2  EP1 EP2 O   H1  H2  
EP1 EP2 O   H1  H2  EP1 EP2 O   H1  H2  EP1 EP2 O   H1  H2  EP1 EP2 O   H1  H2  
EP1 EP2 O   H1  H2  EP1 EP2 O   H1  H2  EP1 EP2 O   H1  H2  EP1 EP2 O   H1  H2  
EP1 EP2 O   H1  H2  EP1 EP2 O   H1  H2  EP1 EP2 O   H1  H2  EP1 EP2 O   H1  H2  
EP1 EP2 O   H1  H2  EP1 EP2 O   H1  H2  EP1 EP2 O   H1  H2  EP1 EP2 O   H1  H2  
EP1 EP2 O   H1  H2  EP1 EP2 O   H1  H2  EP1 EP2 O   H1  H2  EP1 EP2 O   H1  H2  
EP1 EP2 O   H1  H2  EP1 EP2 O   H1  H2  EP1 EP2 O   H1  H2  EP1 EP2 O   H1  H2  
EP1 EP2 O   H1  H2  EP1 EP2 O   H1  H2  EP1 EP2 O   H1  H2  EP1 EP2 O   H1  H2  
EP1 EP2 O   H1  H2  EP1 EP2 O   H1  H2  EP1 EP2 O   H1  H2  EP1 EP2 O   H1  H2  
EP1 EP2 O   H1  H2  EP1 EP2 O   H1  H2  EP1 EP2 O   H1  H2  EP1 EP2 O   H1  H2  
EP1 EP2 O   H1  H2  EP1 EP2 O   H1  H2  EP1 EP2 O   H1  H2  EP1 EP2 O   H1  H2  
EP1 EP2 O   H1  H2  EP1 EP2 O   H1  H2  EP1 EP2 O   H1  H2  EP1 EP2 O   H1  H2  
EP1 EP2 O   H1  H2  EP1 EP2 O   H1  H2  EP1 EP2 O   H1  H2  EP1 EP2 O   H1  H2  
EP1 EP2 O   H1  H2  EP1 EP2 O   H1  H2  EP1 EP2 O   H1  H2  EP1 EP2 O   H1  H2  
EP1 EP2 O   H1  H2  EP1 EP2 O   H1  H2  EP1 EP2 O   H1  H2  EP1 EP2 O   H1  H2  
EP1 EP2 O   H1  H2  EP1 EP2 O   H1  H2  EP1 EP2 O   H1  H2  EP1 EP2 O   H1  H2  
EP1 EP2 O   H1  H2  EP1 EP2 O   H1  H2  EP1 EP2 O   H1  H2  EP1 EP2 O   H1  H2  
EP1 EP2 O   H1  H2  EP1 EP2 O   H1  H2  EP1 EP2 O   H1  H2  EP1 EP2 O   H1  H2  
EP1 EP2 O   H1  H2  EP1 EP2 O   H1  H2  EP1 EP2 O   H1  H2  EP1 EP2 O   H1  H2  
EP1 EP2 O   H1  H2  EP1 EP2 O   H1  H2  EP1 EP2 O   H1  H2  EP1 EP2 O   H1  H2  
EP1 EP2 O   H1  H2  EP1 EP2 O   H1  H2  EP1 EP2 O   H1  H2  EP1 EP2 O   H1  H2  
EP1 EP2 O   H1  H2  EP1 EP2 O   H1  H2  EP1 EP2 O   H1  H2  EP1 EP2 O   H1  H2  
EP1 EP2 O   H1  H2  EP1 EP2 O   H1  H2  EP1 EP2 O   H1  H2  EP1 EP2 O   H1  H2  
EP1 EP2 O   H1  H2  EP1 EP2 O   H1  H2  EP1 EP2 O   H1  H2  EP1 EP2 O   H1  H2  
EP1 EP2 O   H1  H2  EP1 EP2 O   H1  H2  EP1 EP2 O   H1  H2  EP1 EP2 O   H1  H2  
EP1 EP2 O   H1  H2  EP1 EP2 O   H1  H2  EP1 EP2 O   H1  H2  EP1 EP2 O   H1  H2  
EP1 EP2 O   H1  H2  EP1 EP2 O   H1  H2  EP1 EP2 O   H1  H2  EP1 EP2 O   H1  H2  
EP1 EP2 O   H1  H2  EP1 EP2 O   H1  H2  EP1 EP2 O   H1  H2  EP1 EP2 O   H1  H2  
EP1 EP2 O   H1  H2  EP1 EP2 O   H1  H2  EP1 EP2 O   H1  H2  EP1 EP2 O   H1  H2  
EP1 EP2 O   H1  H2  EP1 EP2 O   H1  H2  EP1 EP2 O   H1  H2  EP1 EP2 O   H1  H2  
EP1 EP2 O   H1  H2  EP1 EP2 O   H1  H2  EP1 EP2 O   H1  H2  EP1 EP2 O   H1  H2  
EP1 EP2 O   H1  H2  EP1 EP2 O   H1  H2  EP1 EP2 O   H1  H2  EP1 EP2 O   H1  H2  
EP1 EP2 O   H1  H2  EP1 EP2 O   H1  H2  EP1 EP2 O   H1  H2  EP1 EP2 O   H1  H2  
EP1 EP2 O   H1  H2  EP1 EP2 O   H1  H2  EP1 EP2 O   H1  H2  EP1 EP2 O   H1  H2  
EP1 EP2 O   H1  H2  EP1 EP2 O   H1  H2  EP1 EP2 O   H1  H2  EP1 EP2 O   H1  H2  
EP1 EP2 O   H1  H2  EP1 EP2 O   H1  H2  EP1 EP2 O   H1  H2  EP1 EP2 O   H1  H2  
EP1 EP2 O   H1  H2  EP1 EP2 O   H1  H2  EP1 EP2 O   H1  H2  EP1 EP2 O   H1  H2  
EP1 EP2 O   H1  H2  EP1 EP2 O   H1  H2  EP1 EP2 O   H1  H2  EP1 EP2 O   H1  H2  
EP1 EP2 O   H1  H2  EP1 EP2 O   H1  H2  EP1 EP2 O   H1  H2  EP1 EP2 O   H1  H2  
EP1 EP2 O   H1  H2  EP1 EP2 O   H1  H2  EP1 EP2 O   H1  H2  EP1 EP2 O   H1  H2  
EP1 EP2 O   H1  H2  EP1 EP2 O   H1  H2  EP1 EP2 O   H1  H2  EP1 EP2 O   H1  H2  
EP1 EP2 O   H1  H2  EP1 EP2 O   H1  H2  EP1 EP2 O   H1  H2  EP1 EP2 O   H1  H2  
EP1 EP2 O   H1  H2  EP1 EP2 O   H1  H2  EP1 EP2 O   H1  H2  EP1 EP2 O   H1  H2  
EP1 EP2 O   H1  H2  EP1 EP2 O   H1  H2  EP1 EP2 O   H1  H2  EP1 EP2 O   H1  H2  
EP1 EP2 O   H1  H2  EP1 EP2 O   H1  H2  EP1 EP2 O   H1  H2  EP1 EP2 O   H1  H2  
EP1 EP2 O   H1  H2  EP1 EP2 O   H1  H2  EP1 EP2 O   H1  H2  EP1 EP2 O   H1  H2  
EP1 EP2 O   H1  H2  EP1 EP2 O   H1  H2  EP1 EP2 O   H1  H2  EP1 EP2 O   H1  H2  
EP1 EP2 O   H1  H2  EP1 EP2 O   H1  H2  EP1 EP2 O   H1  H2  EP1 EP2 O   H1  H2  
EP1 EP2 O   H1  H2  EP1 EP2 O   H1  H2  EP1 EP2 O   H1  H2  EP1 EP2 O   H1  H2  
EP1 EP2 O   H1  H2  EP1 EP2 O   H1  H2  EP1 EP2 O   H1  H2  EP1 EP2 O   H1  H2  
EP1 EP2 O   H1  H2  EP1 EP2 O   H1  H2  EP1 EP2 O   H1  H2  EP1 EP2 O   H1  H2  
EP1 EP2 O   H1  H2  EP1 EP2 O   H1  H2  EP1 EP2 O   H1  H2  EP1 EP2 O   H1  H2  
EP1 EP2 O   H1  H2  EP1 EP2 O   H1  H2  EP1 EP2 O   H1  H2  EP1 EP2 O   H1  H2  
EP1 EP2 O   H1  H2  EP1 EP2 O   H1  H2  EP1 EP2 O   H1  H2  EP1 EP2 O   H1  H2  
EP1 EP2 O   H1  H2  EP1 EP2 O   H1  H2  EP1 EP2 O   H1  H2  EP1 EP2 O   H1  H2  
EP1 EP2 O   H1  H2  EP1 EP2 O   H1  H2  EP1 EP2 O   H1  H2  EP1 EP2 O   H1  H2  
EP1 EP2 O   H1  H2  EP1 EP2 O   H1  H2  EP1 EP2 O   H1  H2  EP1 EP2 O   H1  H2  
EP1 EP2 O   H1  H2  EP1 EP2 O   H1  H2  EP1 EP2 O   H1  H2  EP1 EP2 O   H1  H2  
EP1 EP2 O   H1  H2  EP1 EP2 O   H1  H2  EP1 EP2 O   H1  H2  EP1 EP2 O   H1  H2  
EP1 EP2 O   H1  H2  EP1 EP2 O   H1  H2  EP1 EP2 O   H1  H2  EP1 EP2 O   H1  H2  
EP1 EP2 O   H1  H2  EP1 EP2 O   H1  H2  EP1 EP2 O   H1  H2  EP1 EP2 O   H1  H2  
EP1 EP2 O   H1  H2  EP1 EP2 O   H1  H2  EP1 EP2 O   H1  H2  EP1 EP2 O   H1  H2  
EP1 EP2 O   H1  H2  EP1 EP2 O   H1  H2  EP1 EP2 O   H1  H2  EP1 EP2 O   H1  H2  
EP1 EP2 O   H1  H2  EP1 EP2 O   H1  H2  EP1 EP2 O   H1  H2  EP1 EP2 O   H1  H2  
EP1 EP2 O   H1  H2  EP1 EP2 O   H1  H2  EP1 EP2 O   H1  H2  EP1 EP2 O   H1  H2  
EP1 EP2 O   H1  H2  EP1 EP2 O   H1  H2  EP1 EP2 O   H1  H2  EP1 EP2 O   H1  H2  
EP1 EP2 O   H1  H2  EP1 EP2 O   H1  H2  EP1 EP2 O   H1  H2  EP1 EP2 O   H1  H2  
EP1 EP2 O   H1  H2  EP1 EP2 O   H1  H2  EP1 EP2 O   H1  H2  EP1 EP2 O   H1  H2  
EP1 EP2 O   H1  H2  EP1 EP2 O   H1  H2  EP1 EP2 O   H1  H2  EP1 EP2 O   H1  H2  
EP1 EP2 O   H1  H2  EP1 EP2 O   H1  H2  EP1 EP2 O   H1  H2  EP1 EP2 O   H1  H2  
EP1 EP2 O   H1  H2  EP1 EP2 O   H1  H2  EP1 EP2 O   H1  H2  EP1 EP2 O   H1  H2  
EP1 EP2 O   H1  H2  EP1 EP2 O   H1  H2  EP1 EP2 O   H1  H2  EP1 EP2 O   H1  H2  
EP1 EP2 O   H1  H2  EP1 EP2 O   H1  H2  EP1 EP2 O   H1  H2  EP1 EP2 O   H1  H2  
EP1 EP2 O   H1  H2  EP1 EP2 O   H1  H2  EP1 EP2 O   H1  H2  EP1 EP2 O   H1  H2  
EP1 EP2 O   H1  H2  EP1 EP2 O   H1  H2  EP1 EP2 O   H1  H2  EP1 EP2 O   H1  H2  
EP1 EP2 O   H1  H2  EP1 EP2 O   H1  H2  EP1 EP2 O   H1  H2  EP1 EP2 O   H1  H2  
EP1 EP2 O   H1  H2  EP1 EP2 O   H1  H2  EP1 EP2 O   H1  H2  EP1 EP2 O   H1  H2  
EP1 EP2 O   H1  H2  EP1 EP2 O   H1  H2  EP1 EP2 O   H1  H2  EP1 EP2 O   H1  H2  
EP1 EP2 O   H1  H2  EP1 EP2 O   H1  H2  EP1 EP2 O   H1  H2  EP1 EP2 O   H1  H2  
EP1 EP2 O   H1  H2  EP1 EP2 O   H1  H2  EP1 EP2 O   H1  H2  EP1 EP2 O   H1  H2  
EP1 EP2 O   H1  H2  EP1 EP2 O   H1  H2  EP1 EP2 O   H1  H2  EP1 EP2 O   H1  H2  
EP1 EP2 O   H1  H2  EP1 EP2 O   H1  H2  EP1 EP2 O   H1  H2  EP1 EP2 O   H1  H2  
EP1 EP2 O   H1  H2  EP1 EP2 O   H1  H2  EP1 EP2 O   H1  H2  EP1 EP2 O   H1  H2  
EP1 EP2 O   H1  H2  EP1 EP2 O   H1  H2  EP1 EP2 O   H1  H2  EP1 EP2 O   H1  H2  
EP1 EP2 O   H1  H2  EP1 EP2 O   H1  H2  EP1 EP2 O   H1  H2  EP1 EP2 O   H1  H2  
EP1 EP2 O   H1  H2  EP1 EP2 O   H1  H2  EP1 EP2 O   H1  H2  EP1 EP2 O   H1  H2  
EP1 EP2 O   H1  H2  EP1 EP2 O   H1  H2  EP1 EP2 O   H1  H2  EP1 EP2 O   H1  H2  
EP1 EP2 O   H1  H2  EP1 EP2 O   H1  H2  EP1 EP2 O   H1  H2  EP1 EP2 O   H1  H2  
EP1 EP2 O   H1  H2  EP1 EP2 O   H1  H2  EP1 EP2 O   H1  H2  EP1 EP2 O   H1  H2  
EP1 EP2 O   H1  H2  EP1 EP2 O   H1  H2  EP1 EP2 O   H1  H2  EP1 EP2 O   H1  H2  
EP1 EP2 O   H1  H2  EP1 EP2 O   H1  H2  EP1 EP2 O   H1  H2  EP1 EP2 O   H1  H2  
EP1 EP2 O   H1  H2  EP1 EP2 O   H1  H2  EP1 EP2 O   H1  H2  EP1 EP2 O   H1  H2  
EP1 EP2 O   H1  H2  EP1 EP2 O   H1  H2  EP1 EP2 O   H1  H2  EP1 EP2 O   H1  H2  
EP1 EP2 O   H1  H2  EP1 EP2 O   H1  H2  EP1 EP2 O   H1  H2  EP1 EP2 O   H1  H2  
EP1 EP2 O   H1  H2  EP1 EP2 O   H1  H2  EP1 EP2 O   H1  H2  EP1 EP2 O   H1  H2  
EP1 EP2 O   H1  H2  EP1 EP2 O   H1  H2  EP1 EP2 O   H1  H2  EP1 EP2 O   H1  H2  
EP1 EP2 O   H1  H2  EP1 EP2 O   H1  H2  EP1 EP2 O   H1  H2  EP1 EP2 O   H1  H2  
EP1 EP2 O   H1  H2  EP1 EP2 O   H1  H2  EP1 EP2 O   H1  H2  EP1 EP2 O   H1  H2  
EP1 EP2 O   H1  H2  EP1 EP2 O   H1  H2  EP1 EP2 O   H1  H2  EP1 EP2 O   H1  H2  
EP1 EP2 O   H1  H2  EP1 EP2 O   H1  H2  EP1 EP2 O   H1  H2  EP1 EP2 O   H1  H2  
EP1 EP2 O   H1  H2  EP1 EP2 O   H1  H2  EP1 EP2 O   H1  H2  EP1 EP2 O   H1  H2  
EP1 EP2 O   H1  H2  EP1 EP2 O   H1  H2  EP1 EP2 O   H1  H2  EP1 EP2 O   H1  H2  
EP1 EP2 O   H1  H2  EP1 EP2 O   H1  H2  EP1 EP2 O   H1  H2  EP1 EP2 O   H1  H2  
EP1 EP2 O   H1  H2  EP1 EP2 O   H1  H2  EP1 EP2 O   H1  H2  EP1 EP2 O   H1  H2  
EP1 EP2 O   H1  H2  EP1 EP2 O   H1  H2  EP1 EP2 O   H1  H2  EP1 EP2 O   H1  H2  
EP1 EP2 O   H1  H2  EP1 EP2 O   H1  H2  EP1 EP2 O   H1  H2  EP1 EP2 O   H1  H2  
EP1 EP2 O   H1  H2  EP1 EP2 O   H1  H2  EP1 EP2 O   H1  H2  EP1 EP2 O   H1  H2  
EP1 EP2 O   H1  H2  EP1 EP2 O   H1  H2  EP1 EP2 O   H1  H2  EP1 EP2 O   H1  H2  
EP1 EP2 O   H1  H2  EP1 EP2 O   H1  H2  EP1 EP2 O   H1  H2  EP1 EP2 O   H1  H2  
EP1 EP2 O   H1  H2  EP1 EP2 O   H1  H2  EP1 EP2 O   H1  H2  EP1 EP2 O   H1  H2  
EP1 EP2 O   H1  H2  EP1 EP2 O   H1  H2  EP1 EP2 O   H1  H2  EP1 EP2 O   H1  H2  
EP1 EP2 O   H1  H2  EP1 EP2 O   H1  H2  EP1 EP2 O   H1  H2  EP1 EP2 O   H1  H2  
EP1 EP2 O   H1  H2  EP1 EP2 O   H1  H2  EP1 EP2 O   H1  H2  EP1 EP2 O   H1  H2  
EP1 EP2 O   H1  H2  EP1 EP2 O   H1  H2  EP1 EP2 O   H1  H2  EP1 EP2 O   H1  H2  
EP1 EP2 O   H1  H2  EP1 EP2 O   H1  H2  EP1 EP2 O   H1  H2  EP1 EP2 O   H1  H2  
EP1 EP2 O   H1  H2  EP1 EP2 O   H1  H2  EP1 EP2 O   H1  H2  EP1 EP2 O   H1  H2  
EP1 EP2 O   H1  H2  EP1 EP2 O   H1  H2  EP1 EP2 O   H1  H2  EP1 EP2 O   H1  H2  
EP1 EP2 O   H1  H2  EP1 EP2 O   H1  H2  EP1 EP2 O   H1  H2  EP1 EP2 O   H1  H2  
EP1 EP2 O   H1  H2  EP1 EP2 O   H1  H2  EP1 EP2 O   H1  H2  EP1 EP2 O   H1  H2  
EP1 EP2 O   H1  H2  EP1 EP2 O   H1  H2  EP1 EP2 O   H1  H2  EP1 EP2 O   H1  H2  
EP1 EP2 O   H1  H2  EP1 EP2 O   H1  H2  EP1 EP2 O   H1  H2  EP1 EP2 O   H1  H2  
EP1 EP2 O   H1  H2  EP1 EP2 O   H1  H2  EP1 EP2 O   H1  H2  EP1 EP2 O   H1  H2  
EP1 EP2 O   H1  H2  EP1 EP2 O   H1  H2  EP1 EP2 O   H1  H2  EP1 EP2 O   H1  H2  
EP1 EP2 O   H1  H2  EP1 EP2 O   H1  H2  EP1 EP2 O   H1  H2  EP1 EP2 O   H1  H2  
EP1 EP2 O   H1  H2  EP1 EP2 O   H1  H2  EP1 EP2 O   H1  H2  EP1 EP2 O   H1  H2  
EP1 EP2 O   H1  H2  EP1 EP2 O   H1  H2  EP1 EP2 O   H1  H2  EP1 EP2 O   H1  H2  
EP1 EP2 O   H1  H2  EP1 EP2 O   H1  H2  EP1 EP2 O   H1  H2  EP1 EP2 O   H1  H2  
EP1 EP2 O   H1  H2  EP1 EP2 O   H1  H2  EP1 EP2 O   H1  H2  EP1 EP2 O   H1  H2  
EP1 EP2 O   H1  H2  EP1 EP2 O   H1  H2  EP1 EP2 O   H1  H2  EP1 EP2 O   H1  H2  
EP1 EP2 O   H1  H2  EP1 EP2 O   H1  H2  EP1 EP2 O   H1  H2  EP1 EP2 O   H1  H2  
EP1 EP2 O   H1  H2  EP1 EP2 O   H1  H2  EP1 EP2 O   H1  H2  EP1 EP2 O   H1  H2  
EP1 EP2 O   H1  H2  EP1 EP2 O   H1  H2  EP1 EP2 O   H1  H2  EP1 EP2 O   H1  H2  
EP1 EP2 O   H1  H2  EP1 EP2 O   H1  H2  EP1 EP2 O   H1  H2  EP1 EP2 O   H1  H2  
EP1 EP2 O   H1  H2  EP1 EP2 O   H1  H2  EP1 EP2 O   H1  H2  EP1 EP2 O   H1  H2  
EP1 EP2 O   H1  H2  EP1 EP2 O   H1  H2  EP1 EP2 O   H1  H2  EP1 EP2 O   H1  H2  
EP1 EP2 O   H1  H2  EP1 EP2 O   H1  H2  EP1 EP2 O   H1  H2  EP1 EP2 O   H1  H2  
EP1 EP2 O   H1  H2  EP1 EP2 O   H1  H2  EP1 EP2 O   H1  H2  EP1 EP2 O   H1  H2  
EP1 EP2 O   H1  H2  EP1 EP2 O   H1  H2  EP1 EP2 O   H1  H2  EP1 EP2 O   H1  H2  
EP1 EP2 O   H1  H2  EP1 EP2 O   H1  H2  EP1 EP2 O   H1  H2  EP1 EP2 O   H1  H2  
EP1 EP2 O   H1  H2  EP1 EP2 O   H1  H2  EP1 EP2 O   H1  H2  EP1 EP2 O   H1  H2  
EP1 EP2 O   H1  H2  EP1 EP2 O   H1  H2  EP1 EP2 O   H1  H2  EP1 EP2 O   H1  H2  
EP1 EP2 O   H1  H2  EP1 EP2 O   H1  H2  EP1 EP2 O   H1  H2  EP1 EP2 O   H1  H2  
EP1 EP2 O   H1  H2  EP1 EP2 O   H1  H2  EP1 EP2 O   H1  H2  EP1 EP2 O   H1  H2  
EP1 EP2 O   H1  H2  EP1 EP2 O   H1  H2  EP1 EP2 O   H1  H2  EP1 EP2 O   H1  H2  
EP1 EP2 O   H1  H2  EP1 EP2 O   H1  H2  EP1 EP2 O   H1  H2  EP1 EP2 O   H1  H2  
EP1 EP2 O   H1  H2  EP1 EP2 O   H1  H2  EP1 EP2 O   H1  H2  EP1 EP2 O   H1  H2  
EP1 EP2 O   H1  H2  EP1 EP2 O   H1  H2  EP1 EP2 O   H1  H2  EP1 EP2 O   H1  H2  
EP1 EP2 O   H1  H2  EP1 EP2 O   H1  H2  EP1 EP2 O   H1  H2  EP1 EP2 O   H1  H2  
EP1 EP2 O   H1  H2  EP1 EP2 O   H1  H2  EP1 EP2 O   H1  H2  EP1 EP2 O   H1  H2  
EP1 EP2 O   H1  H2  EP1 EP2 O   H1  H2  EP1 EP2 O   H1  H2  EP1 EP2 O   H1  H2  
EP1 EP2 O   H1  H2  EP1 EP2 O   H1  H2  EP1 EP2 O   H1  H2  EP1 EP2 O   H1  H2  
EP1 EP2 O   H1  H2  EP1 EP2 O   H1  H2  EP1 EP2 O   H1  H2  EP1 EP2 O   H1  H2  
EP1 EP2 O   H1  H2  EP1 EP2 O   H1  H2  EP1 EP2 O   H1  H2  EP1 EP2 O   H1  H2  
EP1 EP2 O   H1  H2  EP1 EP2 O   H1  H2  EP1 EP2 O   H1  H2  EP1 EP2 O   H1  H2  
EP1 EP2 O   H1  H2  EP1 EP2 O   H1  H2  EP1 EP2 O   H1  H2  EP1 EP2 O   H1  H2  
EP1 EP2 O   H1  H2  EP1 EP2 O   H1  H2  EP1 EP2 O   H1  H2  EP1 EP2 O   H1  H2  
EP1 EP2 O   H1  H2  EP1 EP2 O   H1  H2  EP1 EP2 O   H1  H2  EP1 EP2 O   H1  H2  
EP1 EP2 O   H1  H2  EP1 EP2 O   H1  H2  EP1 EP2 O   H1  H2  EP1 EP2 O   H1  H2  
EP1 EP2 O   H1  H2  EP1 EP2 O   H1  H2  EP1 EP2 O   H1  H2  EP1 EP2 O   H1  H2  
EP1 EP2 O   H1  H2  EP1 EP2 O   H1  H2  EP1 EP2 O   H1  H2  EP1 EP2 O   H1  H2  
EP1 EP2 O   H1  H2  EP1 EP2 O   H1  H2  EP1 EP2 O   H1  H2  EP1 EP2 O   H1  H2  
EP1 EP2 O   H1  H2  EP1 EP2 O   H1  H2  EP1 EP2 O   H1  H2  EP1 EP2 O   H1  H2  
EP1 EP2 O   H1  H2  EP1 EP2 O   H1  H2  EP1 EP2 O   H1  H2  EP1 EP2 O   H1  H2  
EP1 EP2 O   H1  H2  EP1 EP2 O   H1  H2  EP1 EP2 O   H1  H2  EP1 EP2 O   H1  H2  
EP1 EP2 O   H1  H2  EP1 EP2 O   H1  H2  EP1 EP2 O   H1  H2  EP1 EP2 O   H1  H2  
EP1 EP2 O   H1  H2  EP1 EP2 O   H1  H2  EP1 EP2 O   H1  H2  EP1 EP2 O   H1  H2  
EP1 EP2 O   H1  H2  EP1 EP2 O   H1  H2  EP1 EP2 O   H1  H2  EP1 EP2 O   H1  H2  
EP1 EP2 O   H1  H2  EP1 EP2 O   H1  H2  EP1 EP2 O   H1  H2  EP1 EP2 O   H1  H2  
EP1 EP2 O   H1  H2  EP1 EP2 O   H1  H2  EP1 EP2 O   H1  H2  EP1 EP2 O   H1  H2  
EP1 EP2 O   H1  H2  EP1 EP2 O   H1  H2  EP1 EP2 O   H1  H2  EP1 EP2 O   H1  H2  
EP1 EP2 O   H1  H2  EP1 EP2 O   H1  H2  EP1 EP2 O   H1  H2  EP1 EP2 O   H1  H2  
EP1 EP2 O   H1  H2  EP1 EP2 O   H1  H2  EP1 EP2 O   H1  H2  EP1 EP2 O   H1  H2  
EP1 EP2 O   H1  H2  EP1 EP2 O   H1  H2  EP1 EP2 O   H1  H2  EP1 EP2 O   H1  H2  
EP1 EP2 O   H1  H2  EP1 EP2 O   H1  H2  EP1 EP2 O   H1  H2  EP1 EP2 O   H1  H2  
EP1 EP2 O   H1  H2  EP1 EP2 O   H1  H2  EP1 EP2 O   H1  H2  EP1 EP2 O   H1  H2  
EP1 EP2 O   H1  H2  EP1 EP2 O   H1  H2  EP1 EP2 O   H1  H2  EP1 EP2 O   H1  H2  
EP1 EP2 O   H1  H2  EP1 EP2 O   H1  H2  EP1 EP2 O   H1  H2  EP1 EP2 O   H1  H2  
EP1 EP2 O   H1  H2  EP1 EP2 O   H1  H2  EP1 EP2 O   H1  H2  EP1 EP2 O   H1  H2  
EP1 EP2 O   H1  H2  EP1 EP2 O   H1  H2  EP1 EP2 O   H1  H2  EP1 EP2 O   H1  H2  
EP1 EP2 O   H1  H2  EP1 EP2 O   H1  H2  EP1 EP2 O   H1  H2  EP1 EP2 O   H1  H2  
EP1 EP2 O   H1  H2  EP1 EP2 O   H1  H2  EP1 EP2 O   H1  H2  EP1 EP2 O   H1  H2  
EP1 EP2 O   H1  H2  EP1 EP2 O   H1  H2  EP1 EP2 O   H1  H2  EP1 EP2 O   H1  H2  
EP1 EP2 O   H1  H2  EP1 EP2 O   H1  H2  EP1 EP2 O   H1  H2  EP1 EP2 O   H1  H2  
EP1 EP2 O   H1  H2  EP1 EP2 O   H1  H2  EP1 EP2 O   H1  H2  EP1 EP2 O   H1  H2  
EP1 EP2 O   H1  H2  EP1 EP2 O   H1  H2  EP1 EP2 O   H1  H2  EP1 EP2 O   H1  H2  
EP1 EP2 O   H1  H2  EP1 EP2 O   H1  H2  EP1 EP2 O   H1  H2  EP1 EP2 O   H1  H2  
EP1 EP2 O   H1  H2  EP1 EP2 O   H1  H2  EP1 EP2 O   H1  H2  EP1 EP2 O   H1  H2  
EP1 EP2 O   H1  H2  EP1 EP2 O   H1  H2  EP1 EP2 O   H1  H2  EP1 EP2 O   H1  H2  
EP1 EP2 O   H1  H2  EP1 EP2 O   H1  H2  EP1 EP2 O   H1  H2  EP1 EP2 O   H1  H2  
EP1 EP2 O   H1  H2  EP1 EP2 O   H1  H2  EP1 EP2 O   H1  H2  EP1 EP2 O   H1  H2  
EP1 EP2 O   H1  H2  EP1 EP2 O   H1  H2  EP1 EP2 O   H1  H2  EP1 EP2 O   H1  H2  
EP1 EP2 O   H1  H2  EP1 EP2 O   H1  H2  EP1 EP2 O   H1  H2  EP1 EP2 O   H1  H2  
EP1 EP2 O   H1  H2  EP1 EP2 O   H1  H2  EP1 EP2 O   H1  H2  EP1 EP2 O   H1  H2  
EP1 EP2 O   H1  H2  EP1 EP2 O   H1  H2  EP1 EP2 O   H1  H2  EP1 EP2 O   H1  H2  
EP1 EP2 O   H1  H2  EP1 EP2 O   H1  H2  EP1 EP2 O   H1  H2  EP1 EP2 O   H1  H2  
EP1 EP2 O   H1  H2  EP1 EP2 O   H1  H2  EP1 EP2 O   H1  H2  EP1 EP2 O   H1  H2  
EP1 EP2 O   H1  H2  EP1 EP2 O   H1  H2  EP1 EP2 O   H1  H2  EP1 EP2 O   H1  H2  
EP1 EP2 O   H1  H2  EP1 EP2 O   H1  H2  EP1 EP2 O   H1  H2  EP1 EP2 O   H1  H2  
EP1 EP2 O   H1  H2  EP1 EP2 O   H1  H2  EP1 EP2 O   H1  H2  EP1 EP2 O   H1  H2  
EP1 EP2 O   H1  H2  EP1 EP2 O   H1  H2  EP1 EP2 O   H1  H2  EP1 EP2 O   H1  H2  
EP1 EP2 O   H1  H2  EP1 EP2 O   H1  H2  EP1 EP2 O   H1  H2  EP1 EP2 O   H1  H2  
EP1 EP2 O   H1  H2  EP1 EP2 O   H1  H2  EP1 EP2 O   H1  H2  EP1 EP2 O   H1  H2  
EP1 EP2 O   H1  H2  EP1 EP2 O   H1  H2  EP1 EP2 O   H1  H2  EP1 EP2 O   H1  H2  
EP1 EP2 O   H1  H2  EP1 EP2 O   H1  H2  EP1 EP2 O   H1  H2  EP1 EP2 O   H1  H2  
EP1 EP2 O   H1  H2  EP1 EP2 O   H1  H2  EP1 EP2 O   H1  H2  EP1 EP2 O   H1  H2  
EP1 EP2 O   H1  H2  EP1 EP2 O   H1  H2  EP1 EP2 O   H1  H2  EP1 EP2 O   H1  H2  
EP1 EP2 O   H1  H2  EP1 EP2 O   H1  H2  EP1 EP2 O   H1  H2  EP1 EP2 O   H1  H2  
EP1 EP2 O   H1  H2  EP1 EP2 O   H1  H2  EP1 EP2 O   H1  H2  EP1 EP2 O   H1  H2  
EP1 EP2 O   H1  H2  EP1 EP2 O   H1  H2  EP1 EP2 O   H1  H2  EP1 EP2 O   H1  H2  
EP1 EP2 O   H1  H2  EP1 EP2 O   H1  H2  EP1 EP2 O   H1  H2  EP1 EP2 O   H1  H2  
EP1 EP2 O   H1  H2  EP1 EP2 O   H1  H2  EP1 EP2 O   H1  H2  EP1 EP2 O   H1  H2  
EP1 EP2 O   H1  H2  EP1 EP2 O   H1  H2  EP1 EP2 O   H1  H2  EP1 EP2 O   H1  H2  
EP1 EP2 O   H1  H2  EP1 EP2 O   H1  H2  EP1 EP2 O   H1  H2  EP1 EP2 O   H1  H2  
EP1 EP2 O   H1  H2  EP1 EP2 O   H1  H2  EP1 EP2 O   H1  H2  EP1 EP2 O   H1  H2  
EP1 EP2 O   H1  H2  EP1 EP2 O   H1  H2  EP1 EP2 O   H1  H2  EP1 EP2 O   H1  H2  
EP1 EP2 O   H1  H2  EP1 EP2 O   H1  H2  EP1 EP2 O   H1  H2  EP1 EP2 O   H1  H2  
EP1 EP2 O   H1  H2  EP1 EP2 O   H1  H2  EP1 EP2 O   H1  H2  EP1 EP2 O   H1  H2  
EP1 EP2 O   H1  H2  EP1 EP2 O   H1  H2  EP1 EP2 O   H1  H2  EP1 EP2 O   H1  H2  
EP1 EP2 O   H1  H2  EP1 EP2 O   H1  H2  EP1 EP2 O   H1  H2  EP1 EP2 O   H1  H2  
EP1 EP2 O   H1  H2  EP1 EP2 O   H1  H2  EP1 EP2 O   H1  H2  EP1 EP2 O   H1  H2  
EP1 EP2 O   H1  H2  EP1 EP2 O   H1  H2  EP1 EP2 O   H1  H2  EP1 EP2 O   H1  H2  
EP1 EP2 O   H1  H2  EP1 EP2 O   H1  H2  EP1 EP2 O   H1  H2  EP1 EP2 O   H1  H2  
EP1 EP2 O   H1  H2  EP1 EP2 O   H1  H2  EP1 EP2 O   H1  H2  EP1 EP2 O   H1  H2  
EP1 EP2 O   H1  H2  EP1 EP2 O   H1  H2  EP1 EP2 O   H1  H2  EP1 EP2 O   H1  H2  
EP1 EP2 O   H1  H2  EP1 EP2 O   H1  H2  EP1 EP2 O   H1  H2  EP1 EP2 O   H1  H2  
EP1 EP2 O   H1  H2  EP1 EP2 O   H1  H2  EP1 EP2 O   H1  H2  EP1 EP2 O   H1  H2  
EP1 EP2 O   H1  H2  EP1 EP2 O   H1  H2  EP1 EP2 O   H1  H2  EP1 EP2 O   H1  H2  
EP1 EP2 O   H1  H2  EP1 EP2 O   H1  H2  EP1 EP2 O   H1  H2  EP1 EP2 O   H1  H2  
EP1 EP2 O   H1  H2  EP1 EP2 O   H1  H2  EP1 EP2 O   H1  H2  EP1 EP2 O   H1  H2  
EP1 EP2 O   H1  H2  EP1 EP2 O   H1  H2  EP1 EP2 O   H1  H2  EP1 EP2 O   H1  H2  
EP1 EP2 O   H1  H2  EP1 EP2 O   H1  H2  EP1 EP2 O   H1  H2  EP1 EP2 O   H1  H2  
EP1 EP2 O   H1  H2  EP1 EP2 O   H1  H2  EP1 EP2 O   H1  H2  EP1 EP2 O   H1  H2  
EP1 EP2 O   H1  H2  EP1 EP2 O   H1  H2  EP1 EP2 O   H1  H2  EP1 EP2 O   H1  H2  
EP1 EP2 O   H1  H2  EP1 EP2 O   H1  H2  EP1 EP2 O   H1  H2  EP1 EP2 O   H1  H2  
EP1 EP2 O   H1  H2  EP1 EP2 O   H1  H2  EP1 EP2 O   H1  H2  EP1 EP2 O   H1  H2  
EP1 EP2 O   H1  H2  EP1 EP2 O   H1  H2  EP1 EP2 O   H1  H2  EP1 EP2 O   H1  H2  
EP1 EP2 O   H1  H2  EP1 EP2 O   H1  H2  EP1 EP2 O   H1  H2  EP1 EP2 O   H1  H2  
EP1 EP2 O   H1  H2  EP1 EP2 O   H1  H2  EP1 EP2 O   H1  H2  EP1 EP2 O   H1  H2  
EP1 EP2 O   H1  H2  EP1 EP2 O   H1  H2  EP1 EP2 O   H1  H2  EP1 EP2 O   H1  H2  
EP1 EP2 O   H1  H2  EP1 EP2 O   H1  H2  EP1 EP2 O   H1  H2  EP1 EP2 O   H1  H2  
EP1 EP2 O   H1  H2  EP1 EP2 O   H1  H2  EP1 EP2 O   H1  H2  EP1 EP2 O   H1  H2  
EP1 EP2 O   H1  H2  EP1 EP2 O   H1  H2  EP1 EP2 O   H1  H2  EP1 EP2 O   H1  H2  
EP1 EP2 O   H1  H2  EP1 EP2 O   H1  H2  EP1 EP2 O   H1  H2  EP1 EP2 O   H1  H2  
EP1 EP2 O   H1  H2  EP1 EP2 O   H1  H2  EP1 EP2 O   H1  H2  EP1 EP2 O   H1  H2  
EP1 EP2 O   H1  H2  EP1 EP2 O   H1  H2  EP1 EP2 O   H1  H2  EP1 EP2 O   H1  H2  
EP1 EP2 O   H1  H2  EP1 EP2 O   H1  H2  EP1 EP2 O   H1  H2  EP1 EP2 O   H1  H2  
EP1 EP2 O   H1  H2  EP1 EP2 O   H1  H2  EP1 EP2 O   H1  H2  EP1 EP2 O   H1  H2  
EP1 EP2 O   H1  H2  EP1 EP2 O   H1  H2  EP1 EP2 O   H1  H2  EP1 EP2 O   H1  H2  
EP1 EP2 O   H1  H2  EP1 EP2 O   H1  H2  EP1 EP2 O   H1  H2  EP1 EP2 O   H1  H2  
EP1 EP2 O   H1  H2  EP1 EP2 O   H1  H2  EP1 EP2 O   H1  H2  EP1 EP2 O   H1  H2  
EP1 EP2 O   H1  H2  EP1 EP2 O   H1  H2  EP1 EP2 O   H1  H2  EP1 EP2 O   H1  H2  
EP1 EP2 O   H1  H2  EP1 EP2 O   H1  H2  EP1 EP2 O   H1  H2  EP1 EP2 O   H1  H2  
EP1 EP2 O   H1  H2  EP1 EP2 O   H1  H2  EP1 EP2 O   H1  H2  EP1 EP2 O   H1  H2  
EP1 EP2 O   H1  H2  EP1 EP2 O   H1  H2  EP1 EP2 O   H1  H2  EP1 EP2 O   H1  H2  
EP1 EP2 O   H1  H2  EP1 EP2 O   H1  H2  EP1 EP2 O   H1  H2  EP1 EP2 O   H1  H2  
EP1 EP2 O   H1  H2  EP1 EP2 O   H1  H2  EP1 EP2 O   H1  H2  EP1 EP2 O   H1  H2  
EP1 EP2 O   H1  H2  EP1 EP2 O   H1  H2  EP1 EP2 O   H1  H2  EP1 EP2 O   H1  H2  
EP1 EP2 O   H1  H2  EP1 EP2 O   H1  H2  EP1 EP2 O   H1  H2  EP1 EP2 O   H1  H2  
EP1 EP2 O   H1  H2  EP1 EP2 O   H1  H2  EP1 EP2 O   H1  H2  EP1 EP2 O   H1  H2  
EP1 EP2 O   H1  H2  EP1 EP2 O   H1  H2  EP1 EP2 O   H1  H2  EP1 EP2 O   H1  H2  
EP1 EP2 O   H1  H2  EP1 EP2 O   H1  H2  EP1 EP2 O   H1  H2  EP1 EP2 O   H1  H2  
EP1 EP2 O   H1  H2  EP1 EP2 O   H1  H2  EP1 EP2 O   H1  H2  EP1 EP2 O   H1  H2  
EP1 EP2 O   H1  H2  EP1 EP2 O   H1  H2  EP1 EP2 O   H1  H2  EP1 EP2 O   H1  H2  
EP1 EP2 O   H1  H2  EP1 EP2 O   H1  H2  EP1 EP2 O   H1  H2  EP1 EP2 O   H1  H2  
EP1 EP2 O   H1  H2  EP1 EP2 O   H1  H2  EP1 EP2 O   H1  H2  EP1 EP2 O   H1  H2  
EP1 EP2 O   H1  H2  EP1 EP2 O   H1  H2  EP1 EP2 O   H1  H2  EP1 EP2 O   H1  H2  
EP1 EP2 O   H1  H2  EP1 EP2 O   H1  H2  EP1 EP2 O   H1  H2  EP1 EP2 O   H1  H2  
EP1 EP2 O   H1  H2  EP1 EP2 O   H1  H2  EP1 EP2 O   H1  H2  EP1 EP2 O   H1  H2  
EP1 EP2 O   H1  H2  EP1 EP2 O   H1  H2  EP1 EP2 O   H1  H2  EP1 EP2 O   H1  H2  
EP1 EP2 O   H1  H2  EP1 EP2 O   H1  H2  EP1 EP2 O   H1  H2  EP1 EP2 O   H1  H2  
EP1 EP2 O   H1  H2  EP1 EP2 O   H1  H2  EP1 EP2 O   H1  H2  EP1 EP2 O   H1  H2  
EP1 EP2 O   H1  H2  EP1 EP2 O   H1  H2  EP1 EP2 O   H1  H2  EP1 EP2 O   H1  H2  
EP1 EP2 O   H1  H2  EP1 EP2 O   H1  H2  EP1 EP2 O   H1  H2  EP1 EP2 O   H1  H2  
EP1 EP2 O   H1  H2  EP1 EP2 O   H1  H2  EP1 EP2 O   H1  H2  EP1 EP2 O   H1  H2  
EP1 EP2 O   H1  H2  EP1 EP2 O   H1  H2  EP1 EP2 O   H1  H2  EP1 EP2 O   H1  H2  
EP1 EP2 O   H1  H2  EP1 EP2 O   H1  H2  EP1 EP2 O   H1  H2  EP1 EP2 O   H1  H2  
EP1 EP2 O   H1  H2  EP1 EP2 O   H1  H2  EP1 EP2 O   H1  H2  EP1 EP2 O   H1  H2  
EP1 EP2 O   H1  H2  EP1 EP2 O   H1  H2  EP1 EP2 O   H1  H2  EP1 EP2 O   H1  H2  
EP1 EP2 O   H1  H2  EP1 EP2 O   H1  H2  EP1 EP2 O   H1  H2  EP1 EP2 O   H1  H2  
EP1 EP2 O   H1  H2  EP1 EP2 O   H1  H2  EP1 EP2 O   H1  H2  EP1 EP2 O   H1  H2  
EP1 EP2 O   H1  H2  EP1 EP2 O   H1  H2  EP1 EP2 O   H1  H2  EP1 EP2 O   H1  H2  
EP1 EP2 O   H1  H2  EP1 EP2 O   H1  H2  EP1 EP2 O   H1  H2  EP1 EP2 O   H1  H2  
EP1 EP2 O   H1  H2  EP1 EP2 O   H1  H2  EP1 EP2 O   H1  H2  EP1 EP2 O   H1  H2  
EP1 EP2 O   H1  H2  EP1 EP2 O   H1  H2  EP1 EP2 O   H1  H2  EP1 EP2 O   H1  H2  
EP1 EP2 O   H1  H2  EP1 EP2 O   H1  H2  EP1 EP2 O   H1  H2  EP1 EP2 O   H1  H2  
EP1 EP2 O   H1  H2  EP1 EP2 O   H1  H2  EP1 EP2 O   H1  H2  EP1 EP2 O   H1  H2  
EP1 EP2 O   H1  H2  EP1 EP2 O   H1  H2  EP1 EP2 O   H1  H2  EP1 EP2 O   H1  H2  
EP1 EP2 O   H1  H2  EP1 EP2 O   H1  H2  EP1 EP2 O   H1  H2  EP1 EP2 O   H1  H2  
EP1 EP2 O   H1  H2  EP1 EP2 O   H1  H2  EP1 EP2 O   H1  H2  EP1 EP2 O   H1  H2  
EP1 EP2 O   H1  H2  EP1 EP2 O   H1  H2  EP1 EP2 O   H1  H2  EP1 EP2 O   H1  H2  
EP1 EP2 O   H1  H2  EP1 EP2 O   H1  H2  EP1 EP2 O   H1  H2  EP1 EP2 O   H1  H2  
EP1 EP2 O   H1  H2  EP1 EP2 O   H1  H2  EP1 EP2 O   H1  H2  EP1 EP2 O   H1  H2  
EP1 EP2 O   H1  H2  EP1 EP2 O   H1  H2  EP1 EP2 O   H1  H2  EP1 EP2 O   H1  H2  
EP1 EP2 O   H1  H2  EP1 EP2 O   H1  H2  EP1 EP2 O   H1  H2  EP1 EP2 O   H1  H2  
EP1 EP2 O   H1  H2  EP1 EP2 O   H1  H2  EP1 EP2 O   H1  H2  EP1 EP2 O   H1  H2  
EP1 EP2 O   H1  H2  EP1 EP2 O   H1  H2  EP1 EP2 O   H1  H2  EP1 EP2 O   H1  H2  
EP1 EP2 O   H1  H2  EP1 EP2 O   H1  H2  EP1 EP2 O   H1  H2  EP1 EP2 O   H1  H2  
EP1 EP2 O   H1  H2  EP1 EP2 O   H1  H2  EP1 EP2 O   H1  H2  EP1 EP2 O   H1  H2  
EP1 EP2 O   H1  H2  EP1 EP2 O   H1  H2  EP1 EP2 O   H1  H2  EP1 EP2 O   H1  H2  
EP1 EP2 O   H1  H2  EP1 EP2 O   H1  H2  EP1 EP2 O   H1  H2  EP1 EP2 O   H1  H2  
EP1 EP2 O   H1  H2  EP1 EP2 O   H1  H2  EP1 EP2 O   H1  H2  EP1 EP2 O   H1  H2  
EP1 EP2 O   H1  H2  EP1 EP2 O   H1  H2  EP1 EP2 O   H1  H2  EP1 EP2 O   H1  H2  
EP1 EP2 O   H1  H2  EP1 EP2 O   H1  H2  EP1 EP2 O   H1  H2  EP1 EP2 O   H1  H2  
EP1 EP2 O   H1  H2  EP1 EP2 O   H1  H2  EP1 EP2 O   H1  H2  EP1 EP2 O   H1  H2  
EP1 EP2 O   H1  H2  EP1 EP2 O   H1  H2  EP1 EP2 O   H1  H2  EP1 EP2 O   H1  H2  
EP1 EP2 O   H1  H2  EP1 EP2 O   H1  H2  EP1 EP2 O   H1  H2  EP1 EP2 O   H1  H2  
EP1 EP2 O   H1  H2  EP1 EP2 O   H1  H2  EP1 EP2 O   H1  H2  EP1 EP2 O   H1  H2  
EP1 EP2 O   H1  H2  EP1 EP2 O   H1  H2  EP1 EP2 O   H1  H2  EP1 EP2 O   H1  H2  
EP1 EP2 O   H1  H2  EP1 EP2 O   H1  H2  EP1 EP2 O   H1  H2  EP1 EP2 O   H1  H2  
EP1 EP2 O   H1  H2  EP1 EP2 O   H1  H2  EP1 EP2 O   H1  H2  EP1 EP2 O   H1  H2  
EP1 EP2 O   H1  H2  EP1 EP2 O   H1  H2  EP1 EP2 O   H1  H2  EP1 EP2 O   H1  H2  
EP1 EP2 O   H1  H2  EP1 EP2 O   H1  H2  EP1 EP2 O   H1  H2  EP1 EP2 O   H1  H2  
EP1 EP2 O   H1  H2  EP1 EP2 O   H1  H2  EP1 EP2 O   H1  H2  EP1 EP2 O   H1  H2  
EP1 EP2 O   H1  H2  EP1 EP2 O   H1  H2  EP1 EP2 O   H1  H2  EP1 EP2 O   H1  H2  
EP1 EP2 O   H1  H2  EP1 EP2 O   H1  H2  EP1 EP2 O   H1  H2  EP1 EP2 O   H1  H2  
EP1 EP2 O   H1  H2  EP1 EP2 O   H1  H2  EP1 EP2 O   H1  H2  EP1 EP2 O   H1  H2  
EP1 EP2 O   H1  H2  EP1 EP2 O   H1  H2  EP1 EP2 O   H1  H2  EP1 EP2 O   H1  H2  
EP1 EP2 O   H1  H2  EP1 EP2 O   H1  H2  EP1 EP2 O   H1  H2  EP1 EP2 O   H1  H2  
EP1 EP2 O   H1  H2  EP1 EP2 O   H1  H2  EP1 EP2 O   H1  H2  EP1 EP2 O   H1  H2  
EP1 EP2 O   H1  H2  EP1 EP2 O   H1  H2  EP1 EP2 O   H1  H2  EP1 EP2 O   H1  H2  
EP1 EP2 O   H1  H2  EP1 EP2 O   H1  H2  EP1 EP2 O   H1  H2  EP1 EP2 O   H1  H2  
EP1 EP2 O   H1  H2  EP1 EP2 O   H1  H2  EP1 EP2 O   H1  H2  EP1 EP2 O   H1  H2  
EP1 EP2 O   H1  H2  EP1 EP2 O   H1  H2  EP1 EP2 O   H1  H2  EP1 EP2 O   H1  H2  
EP1 EP2 O   H1  H2  EP1 EP2 O   H1  H2  EP1 EP2 O   H1  H2  EP1 EP2 O   H1  H2  
EP1 EP2 O   H1  H2  EP1 EP2 O   H1  H2  EP1 EP2 O   H1  H2  EP1 EP2 O   H1  H2  
EP1 EP2 O   H1  H2  EP1 EP2 O   H1  H2  EP1 EP2 O   H1  H2  EP1 EP2 O   H1  H2  
EP1 EP2 O   H1  H2  EP1 EP2 O   H1  H2  EP1 EP2 O   H1  H2  EP1 EP2 O   H1  H2  
EP1 EP2 O   H1  H2  EP1 EP2 O   H1  H2  EP1 EP2 O   H1  H2  EP1 EP2 O   H1  H2  
EP1 EP2 O   H1  H2  EP1 EP2 O   H1  H2  EP1 EP2 O   H1  H2  EP1 EP2 O   H1  H2  
EP1 EP2 O   H1  H2  EP1 EP2 O   H1  H2  EP1 EP2 O   H1  H2  EP1 EP2 O   H1  H2  
EP1 EP2 O   H1  H2  EP1 EP2 O   H1  H2  EP1 EP2 O   H1  H2  EP1 EP2 O   H1  H2  
EP1 EP2 O   H1  H2  EP1 EP2 O   H1  H2  EP1 EP2 O   H1  H2  EP1 EP2 O   H1  H2  
EP1 EP2 O   H1  H2  EP1 EP2 O   H1  H2  EP1 EP2 O   H1  H2  EP1 EP2 O   H1  H2  
EP1 EP2 O   H1  H2  EP1 EP2 O   H1  H2  EP1 EP2 O   H1  H2  EP1 EP2 O   H1  H2  
EP1 EP2 O   H1  H2  EP1 EP2 O   H1  H2  EP1 EP2 O   H1  H2  EP1 EP2 O   H1  H2  
EP1 EP2 O   H1  H2  EP1 EP2 O   H1  H2  EP1 EP2 O   H1  H2  EP1 EP2 O   H1  H2  
EP1 EP2 O   H1  H2  EP1 EP2 O   H1  H2  EP1 EP2 O   H1  H2  EP1 EP2 O   H1  H2  
EP1 EP2 O   H1  H2  EP1 EP2 O   H1  H2  EP1 EP2 O   H1  H2  EP1 EP2 O   H1  H2  
EP1 EP2 O   H1  H2  EP1 EP2 O   H1  H2  EP1 EP2 O   H1  H2  EP1 EP2 O   H1  H2  
EP1 EP2 O   H1  H2  EP1 EP2 O   H1  H2  EP1 EP2 O   H1  H2  EP1 EP2 O   H1  H2  
EP1 EP2 O   H1  H2  EP1 EP2 O   H1  H2  EP1 EP2 O   H1  H2  EP1 EP2 O   H1  H2  
EP1 EP2 O   H1  H2  EP1 EP2 O   H1  H2  EP1 EP2 O   H1  H2  EP1 EP2 O   H1  H2  
EP1 EP2 O   H1  H2  EP1 EP2 O   H1  H2  EP1 EP2 O   H1  H2  EP1 EP2 O   H1  H2  
EP1 EP2 O   H1  H2  EP1 EP2 O   H1  H2  EP1 EP2 O   H1  H2  EP1 EP2 O   H1  H2  
EP1 EP2 O   H1  H2  EP1 EP2 O   H1  H2  EP1 EP2 O   H1  H2  EP1 EP2 O   H1  H2  
EP1 EP2 O   H1  H2  EP1 EP2 O   H1  H2  EP1 EP2 O   H1  H2  EP1 EP2 O   H1  H2  
EP1 EP2 O   H1  H2  EP1 EP2 O   H1  H2  EP1 EP2 O   H1  H2  EP1 EP2 O   H1  H2  
EP1 EP2 O   H1  H2  EP1 EP2 O   H1  H2  EP1 EP2 O   H1  H2  EP1 EP2 O   H1  H2  
EP1 EP2 O   H1  H2  EP1 EP2 O   H1  H2  EP1 EP2 O   H1  H2  EP1 EP2 O   H1  H2  
EP1 EP2 O   H1  H2  EP1 EP2 O   H1  H2  EP1 EP2 O   H1  H2  EP1 EP2 O   H1  H2  
EP1 EP2 O   H1  H2  EP1 EP2 O   H1  H2  EP1 EP2 O   H1  H2  EP1 EP2 O   H1  H2  
EP1 EP2 O   H1  H2  EP1 EP2 O   H1  H2  EP1 EP2 O   H1  H2  EP1 EP2 O   H1  H2  
EP1 EP2 O   H1  H2  EP1 EP2 O   H1  H2  EP1 EP2 O   H1  H2  EP1 EP2 O   H1  H2  
EP1 EP2 O   H1  H2  EP1 EP2 O   H1  H2  EP1 EP2 O   H1  H2  EP1 EP2 O   H1  H2  
EP1 EP2 O   H1  H2  EP1 EP2 O   H1  H2  EP1 EP2 O   H1  H2  EP1 EP2 O   H1  H2  
EP1 EP2 O   H1  H2  EP1 EP2 O   H1  H2  EP1 EP2 O   H1  H2  EP1 EP2 O   H1  H2  
EP1 EP2 O   H1  H2  EP1 EP2 O   H1  H2  EP1 EP2 O   H1  H2  EP1 EP2 O   H1  H2  
EP1 EP2 O   H1  H2  EP1 EP2 O   H1  H2  EP1 EP2 O   H1  H2  EP1 EP2 O   H1  H2  
EP1 EP2 O   H1  H2  EP1 EP2 O   H1  H2  EP1 EP2 O   H1  H2  EP1 EP2 O   H1  H2  
EP1 EP2 O   H1  H2  EP1 EP2 O   H1  H2  EP1 EP2 O   H1  H2  EP1 EP2 O   H1  H2  
EP1 EP2 O   H1  H2  EP1 EP2 O   H1  H2  EP1 EP2 O   H1  H2  EP1 EP2 O   H1  H2  
EP1 EP2 O   H1  H2  EP1 EP2 O   H1  H2  EP1 EP2 O   H1  H2  EP1 EP2 O   H1  H2  
EP1 EP2 O   H1  H2  EP1 EP2 O   H1  H2  EP1 EP2 O   H1  H2  EP1 EP2 O   H1  H2  
EP1 EP2 O   H1  H2  EP1 EP2 O   H1  H2  EP1 EP2 O   H1  H2  EP1 EP2 O   H1  H2  
EP1 EP2 O   H1  H2  EP1 EP2 O   H1  H2  EP1 EP2 O   H1  H2  EP1 EP2 O   H1  H2  
EP1 EP2 O   H1  H2  EP1 EP2 O   H1  H2  EP1 EP2 O   H1  H2  EP1 EP2 O   H1  H2  
EP1 EP2 O   H1  H2  EP1 EP2 O   H1  H2  EP1 EP2 O   H1  H2  EP1 EP2 O   H1  H2  
EP1 EP2 O   H1  H2  EP1 EP2 O   H1  H2  EP1 EP2 O   H1  H2  EP1 EP2 O   H1  H2  
EP1 EP2 O   H1  H2  EP1 EP2 O   H1  H2  EP1 EP2 O   H1  H2  EP1 EP2 O   H1  H2  
EP1 EP2 O   H1  H2  EP1 EP2 O   H1  H2  EP1 EP2 O   H1  H2  EP1 EP2 O   H1  H2  
EP1 EP2 O   H1  H2  EP1 EP2 O   H1  H2  EP1 EP2 O   H1  H2  EP1 EP2 O   H1  H2  
EP1 EP2 O   H1  H2  EP1 EP2 O   H1  H2  EP1 EP2 O   H1  H2  EP1 EP2 O   H1  H2  
EP1 EP2 O   H1  H2  EP1 EP2 O   H1  H2  EP1 EP2 O   H1  H2  EP1 EP2 O   H1  H2  
EP1 EP2 O   H1  H2  EP1 EP2 O   H1  H2  EP1 EP2 O   H1  H2  EP1 EP2 O   H1  H2  
EP1 EP2 O   H1  H2  EP1 EP2 O   H1  H2  EP1 EP2 O   H1  H2  EP1 EP2 O   H1  H2  
EP1 EP2 O   H1  H2  EP1 EP2 O   H1  H2  EP1 EP2 O   H1  H2  EP1 EP2 O   H1  H2  
EP1 EP2 O   H1  H2  EP1 EP2 O   H1  H2  EP1 EP2 O   H1  H2  EP1 EP2 O   H1  H2  
EP1 EP2 O   H1  H2  EP1 EP2 O   H1  H2  EP1 EP2 O   H1  H2  EP1 EP2 O   H1  H2  
EP1 EP2 O   H1  H2  EP1 EP2 O   H1  H2  EP1 EP2 O   H1  H2  EP1 EP2 O   H1  H2  
EP1 EP2 O   H1  H2  EP1 EP2 O   H1  H2  EP1 EP2 O   H1  H2  EP1 EP2 O   H1  H2  
EP1 EP2 O   H1  H2  EP1 EP2 O   H1  H2  EP1 EP2 O   H1  H2  EP1 EP2 O   H1  H2  
EP1 EP2 O   H1  H2  EP1 EP2 O   H1  H2  EP1 EP2 O   H1  H2  EP1 EP2 O   H1  H2  
EP1 EP2 O   H1  H2  EP1 EP2 O   H1  H2  EP1 EP2 O   H1  H2  EP1 EP2 O   H1  H2  
EP1 EP2 O   H1  H2  EP1 EP2 O   H1  H2  EP1 EP2 O   H1  H2  EP1 EP2 O   H1  H2  
EP1 EP2 O   H1  H2  EP1 EP2 O   H1  H2  EP1 EP2 O   H1  H2  EP1 EP2 O   H1  H2  
EP1 EP2 O   H1  H2  EP1 EP2 O   H1  H2  EP1 EP2 O   H1  H2  EP1 EP2 O   H1  H2  
EP1 EP2 O   H1  H2  EP1 EP2 O   H1  H2  EP1 EP2 O   H1  H2  EP1 EP2 O   H1  H2  
EP1 EP2 O   H1  H2  EP1 EP2 O   H1  H2  EP1 EP2 O   H1  H2  EP1 EP2 O   H1  H2  
EP1 EP2 O   H1  H2  EP1 EP2 O   H1  H2  EP1 EP2 O   H1  H2  EP1 EP2 O   H1  H2  
EP1 EP2 O   H1  H2  EP1 EP2 O   H1  H2  EP1 EP2 O   H1  H2  EP1 EP2 O   H1  H2  
EP1 EP2 O   H1  H2  EP1 EP2 O   H1  H2  EP1 EP2 O   H1  H2  EP1 EP2 O   H1  H2  
EP1 EP2 O   H1  H2  EP1 EP2 O   H1  H2  EP1 EP2 O   H1  H2  EP1 EP2 O   H1  H2  
EP1 EP2 O   H1  H2  EP1 EP2 O   H1  H2  EP1 EP2 O   H1  H2  EP1 EP2 O   H1  H2  
EP1 EP2 O   H1  H2  EP1 EP2 O   H1  H2  EP1 EP2 O   H1  H2  EP1 EP2 O   H1  H2  
EP1 EP2 O   H1  H2  EP1 EP2 O   H1  H2  EP1 EP2 O   H1  H2  EP1 EP2 O   H1  H2  
EP1 EP2 O   H1  H2  EP1 EP2 O   H1  H2  EP1 EP2 O   H1  H2  EP1 EP2 O   H1  H2  
EP1 EP2 O   H1  H2  EP1 EP2 O   H1  H2  EP1 EP2 O   H1  H2  EP1 EP2 O   H1  H2  
EP1 EP2 O   H1  H2  EP1 EP2 O   H1  H2  EP1 EP2 O   H1  H2  EP1 EP2 O   H1  H2  
EP1 EP2 O   H1  H2  EP1 EP2 O   H1  H2  EP1 EP2 O   H1  H2  EP1 EP2 O   H1  H2  
EP1 EP2 O   H1  H2  EP1 EP2 O   H1  H2  EP1 EP2 O   H1  H2  EP1 EP2 O   H1  H2  
EP1 EP2 O   H1  H2  EP1 EP2 O   H1  H2  EP1 EP2 O   H1  H2  EP1 EP2 O   H1  H2  
EP1 EP2 O   H1  H2  EP1 EP2 O   H1  H2  EP1 EP2 O   H1  H2  EP1 EP2 O   H1  H2  
EP1 EP2 O   H1  H2  EP1 EP2 O   H1  H2  EP1 EP2 O   H1  H2  EP1 EP2 O   H1  H2  
EP1 EP2 O   H1  H2  EP1 EP2 O   H1  H2  EP1 EP2 O   H1  H2  EP1 EP2 O   H1  H2  
EP1 EP2 O   H1  H2  EP1 EP2 O   H1  H2  EP1 EP2 O   H1  H2  EP1 EP2 O   H1  H2  
EP1 EP2 O   H1  H2  EP1 EP2 O   H1  H2  EP1 EP2 O   H1  H2  EP1 EP2 O   H1  H2  
EP1 EP2 O   H1  H2  EP1 EP2 O   H1  H2  EP1 EP2 O   H1  H2  EP1 EP2 O   H1  H2  
EP1 EP2 O   H1  H2  EP1 EP2 O   H1  H2  EP1 EP2 O   H1  H2  EP1 EP2 O   H1  H2  
EP1 EP2 O   H1  H2  EP1 EP2 O   H1  H2  EP1 EP2 O   H1  H2  EP1 EP2 O   H1  H2  
EP1 EP2 O   H1  H2  EP1 EP2 O   H1  H2  EP1 EP2 O   H1  H2  EP1 EP2 O   H1  H2  
EP1 EP2 O   H1  H2  EP1 EP2 O   H1  H2  EP1 EP2 O   H1  H2  EP1 EP2 O   H1  H2  
EP1 EP2 O   H1  H2  EP1 EP2 O   H1  H2  EP1 EP2 O   H1  H2  EP1 EP2 O   H1  H2  
EP1 EP2 O   H1  H2  EP1 EP2 O   H1  H2  EP1 EP2 O   H1  H2  EP1 EP2 O   H1  H2  
EP1 EP2 O   H1  H2  EP1 EP2 O   H1  H2  EP1 EP2 O   H1  H2  EP1 EP2 O   H1  H2  
EP1 EP2 O   H1  H2  EP1 EP2 O   H1  H2  EP1 EP2 O   H1  H2  EP1 EP2 O   H1  H2  
EP1 EP2 O   H1  H2  EP1 EP2 O   H1  H2  EP1 EP2 O   H1  H2  EP1 EP2 O   H1  H2  
EP1 EP2 O   H1  H2  EP1 EP2 O   H1  H2  EP1 EP2 O   H1  H2  EP1 EP2 O   H1  H2  
EP1 EP2 O   H1  H2  EP1 EP2 O   H1  H2  EP1 EP2 O   H1  H2  EP1 EP2 O   H1  H2  
EP1 EP2 O   H1  H2  EP1 EP2 O   H1  H2  EP1 EP2 O   H1  H2  EP1 EP2 O   H1  H2  
EP1 EP2 O   H1  H2  EP1 EP2 O   H1  H2  EP1 EP2 O   H1  H2  EP1 EP2 O   H1  H2  
EP1 EP2 O   H1  H2  EP1 EP2 O   H1  H2  EP1 EP2 O   H1  H2  EP1 EP2 O   H1  H2  
EP1 EP2 O   H1  H2  EP1 EP2 O   H1  H2  EP1 EP2 O   H1  H2  EP1 EP2 O   H1  H2  
EP1 EP2 O   H1  H2  EP1 EP2 O   H1  H2  EP1 EP2 O   H1  H2  EP1 EP2 O   H1  H2  
EP1 EP2 O   H1  H2  EP1 EP2 O   H1  H2  EP1 EP2 O   H1  H2  EP1 EP2 O   H1  H2  
EP1 EP2 O   H1  H2  EP1 EP2 O   H1  H2  EP1 EP2 O   H1  H2  EP1 EP2 O   H1  H2  
EP1 EP2 O   H1  H2  EP1 EP2 O   H1  H2  EP1 EP2 O   H1  H2  EP1 EP2 O   H1  H2  
EP1 EP2 O   H1  H2  EP1 EP2 O   H1  H2  EP1 EP2 O   H1  H2  EP1 EP2 O   H1  H2  
EP1 EP2 O   H1  H2  EP1 EP2 O   H1  H2  EP1 EP2 O   H1  H2  EP1 EP2 O   H1  H2  
EP1 EP2 O   H1  H2  EP1 EP2 O   H1  H2  EP1 EP2 O   H1  H2  EP1 EP2 O   H1  H2  
EP1 EP2 O   H1  H2  EP1 EP2 O   H1  H2  EP1 EP2 O   H1  H2  EP1 EP2 O   H1  H2  
EP1 EP2 O   H1  H2  EP1 EP2 O   H1  H2  EP1 EP2 O   H1  H2  EP1 EP2 O   H1  H2  
EP1 EP2 O   H1  H2  EP1 EP2 O   H1  H2  EP1 EP2 O   H1  H2  EP1 EP2 O   H1  H2  
EP1 EP2 O   H1  H2  EP1 EP2 O   H1  H2  EP1 EP2 O   H1  H2  EP1 EP2 O   H1  H2  
EP1 EP2 O   H1  H2  EP1 EP2 O   H1  H2  EP1 EP2 O   H1  H2  EP1 EP2 O   H1  H2  
EP1 EP2 O   H1  H2  EP1 EP2 O   H1  H2  EP1 EP2 O   H1  H2  EP1 EP2 O   H1  H2  
EP1 EP2 O   H1  H2  EP1 EP2 O   H1  H2  EP1 EP2 O   H1  H2  EP1 EP2 O   H1  H2  
EP1 EP2 O   H1  H2  EP1 EP2 O   H1  H2  EP1 EP2 O   H1  H2  EP1 EP2 O   H1  H2  
EP1 EP2 O   H1  H2  EP1 EP2 O   H1  H2  EP1 EP2 O   H1  H2  EP1 EP2 O   H1  H2  
EP1 EP2 O   H1  H2  EP1 EP2 O   H1  H2  EP1 EP2 O   H1  H2  EP1 EP2 O   H1  H2  
EP1 EP2 O   H1  H2  EP1 EP2 O   H1  H2  EP1 EP2 O   H1  H2  EP1 EP2 O   H1  H2  
EP1 EP2 O   H1  H2  EP1 EP2 O   H1  H2  EP1 EP2 O   H1  H2  EP1 EP2 O   H1  H2  
EP1 EP2 O   H1  H2  EP1 EP2 O   H1  H2  EP1 EP2 O   H1  H2  EP1 EP2 O   H1  H2  
EP1 EP2 O   H1  H2  EP1 EP2 O   H1  H2  EP1 EP2 O   H1  H2  EP1 EP2 O   H1  H2  
EP1 EP2 O   H1  H2  EP1 EP2 O   H1  H2  EP1 EP2 O   H1  H2  EP1 EP2 O   H1  H2  
EP1 EP2 O   H1  H2  EP1 EP2 O   H1  H2  EP1 EP2 O   H1  H2  EP1 EP2 O   H1  H2  
EP1 EP2 O   H1  H2  EP1 EP2 O   H1  H2  EP1 EP2 O   H1  H2  EP1 EP2 O   H1  H2  
EP1 EP2 O   H1  H2  EP1 EP2 O   H1  H2  EP1 EP2 O   H1  H2  EP1 EP2 O   H1  H2  
EP1 EP2 O   H1  H2  EP1 EP2 O   H1  H2  EP1 EP2 O   H1  H2  EP1 EP2 O   H1  H2  
EP1 EP2 O   H1  H2  EP1 EP2 O   H1  H2  EP1 EP2 O   H1  H2  EP1 EP2 O   H1  H2  
EP1 EP2 O   H1  H2  EP1 EP2 O   H1  H2  EP1 EP2 O   H1  H2  EP1 EP2 O   H1  H2  
EP1 EP2 O   H1  H2  EP1 EP2 O   H1  H2  EP1 EP2 O   H1  H2  EP1 EP2 O   H1  H2  
EP1 EP2 O   H1  H2  EP1 EP2 O   H1  H2  EP1 EP2 O   H1  H2  EP1 EP2 O   H1  H2  
EP1 EP2 O   H1  H2  EP1 EP2 O   H1  H2  EP1 EP2 O   H1  H2  EP1 EP2 O   H1  H2  
EP1 EP2 O   H1  H2  EP1 EP2 O   H1  H2  EP1 EP2 O   H1  H2  EP1 EP2 O   H1  H2  
EP1 EP2 O   H1  H2  EP1 EP2 O   H1  H2  EP1 EP2 O   H1  H2  EP1 EP2 O   H1  H2  
EP1 EP2 O   H1  H2  EP1 EP2 O   H1  H2  EP1 EP2 O   H1  H2  EP1 EP2 O   H1  H2  
EP1 EP2 O   H1  H2  EP1 EP2 O   H1  H2  EP1 EP2 O   H1  H2  EP1 EP2 O   H1  H2  
EP1 EP2 O   H1  H2  EP1 EP2 O   H1  H2  EP1 EP2 O   H1  H2  EP1 EP2 O   H1  H2  
EP1 EP2 O   H1  H2  EP1 EP2 O   H1  H2  EP1 EP2 O   H1  H2  EP1 EP2 O   H1  H2  
EP1 EP2 O   H1  H2  EP1 EP2 O   H1  H2  EP1 EP2 O   H1  H2  EP1 EP2 O   H1  H2  
EP1 EP2 O   H1  H2  EP1 EP2 O   H1  H2  EP1 EP2 O   H1  H2  EP1 EP2 O   H1  H2  
EP1 EP2 O   H1  H2  EP1 EP2 O   H1  H2  EP1 EP2 O   H1  H2  EP1 EP2 O   H1  H2  
EP1 EP2 O   H1  H2  EP1 EP2 O   H1  H2  EP1 EP2 O   H1  H2  EP1 EP2 O   H1  H2  
EP1 EP2 O   H1  H2  EP1 EP2 O   H1  H2  EP1 EP2 O   H1  H2  EP1 EP2 O   H1  H2  
EP1 EP2 O   H1  H2  EP1 EP2 O   H1  H2  EP1 EP2 O   H1  H2  EP1 EP2 O   H1  H2  
EP1 EP2 O   H1  H2  EP1 EP2 O   H1  H2  EP1 EP2 O   H1  H2  EP1 EP2 O   H1  H2  
EP1 EP2 O   H1  H2  EP1 EP2 O   H1  H2  EP1 EP2 O   H1  H2  EP1 EP2 O   H1  H2  
EP1 EP2 O   H1  H2  EP1 EP2 O   H1  H2  EP1 EP2 O   H1  H2  EP1 EP2 O   H1  H2  
EP1 EP2 O   H1  H2  EP1 EP2 O   H1  H2  EP1 EP2 O   H1  H2  EP1 EP2 O   H1  H2  
EP1 EP2 O   H1  H2  EP1 EP2 O   H1  H2  EP1 EP2 O   H1  H2  EP1 EP2 O   H1  H2  
EP1 EP2 O   H1  H2  EP1 EP2 O   H1  H2  EP1 EP2 O   H1  H2  EP1 EP2 O   H1  H2  
EP1 EP2 O   H1  H2  EP1 EP2 O   H1  H2  EP1 EP2 O   H1  H2  EP1 EP2 O   H1  H2  
EP1 EP2 O   H1  H2  EP1 EP2 O   H1  H2  EP1 EP2 O   H1  H2  EP1 EP2 O   H1  H2  
EP1 EP2 O   H1  H2  EP1 EP2 O   H1  H2  EP1 EP2 O   H1  H2  EP1 EP2 O   H1  H2  
EP1 EP2 O   H1  H2  EP1 EP2 O   H1  H2  EP1 EP2 O   H1  H2  EP1 EP2 O   H1  H2  
EP1 EP2 O   H1  H2  EP1 EP2 O   H1  H2  EP1 EP2 O   H1  H2  EP1 EP2 O   H1  H2  
EP1 EP2 O   H1  H2  EP1 EP2 O   H1  H2  EP1 EP2 O   H1  H2  EP1 EP2 O   H1  H2  
EP1 EP2 O   H1  H2  EP1 EP2 O   H1  H2  EP1 EP2 O   H1  H2  EP1 EP2 O   H1  H2  
EP1 EP2 O   H1  H2  EP1 EP2 O   H1  H2  EP1 EP2 O   H1  H2  EP1 EP2 O   H1  H2  
EP1 EP2 O   H1  H2  EP1 EP2 O   H1  H2  EP1 EP2 O   H1  H2  EP1 EP2 O   H1  H2  
EP1 EP2 O   H1  H2  EP1 EP2 O   H1  H2  EP1 EP2 O   H1  H2  EP1 EP2 O   H1  H2  
EP1 EP2 O   H1  H2  EP1 EP2 O   H1  H2  EP1 EP2 O   H1  H2  EP1 EP2 O   H1  H2  
EP1 EP2 O   H1  H2  EP1 EP2 O   H1  H2  EP1 EP2 O   H1  H2  EP1 EP2 O   H1  H2  
EP1 EP2 O   H1  H2  EP1 EP2 O   H1  H2  EP1 EP2 O   H1  H2  EP1 EP2 O   H1  H2  
EP1 EP2 O   H1  H2  EP1 EP2 O   H1  H2  EP1 EP2 O   H1  H2  EP1 EP2 O   H1  H2  
EP1 EP2 O   H1  H2  EP1 EP2 O   H1  H2  EP1 EP2 O   H1  H2  EP1 EP2 O   H1  H2  
EP1 EP2 O   H1  H2  EP1 EP2 O   H1  H2  EP1 EP2 O   H1  H2  EP1 EP2 O   H1  H2  
EP1 EP2 O   H1  H2  EP1 EP2 O   H1  H2  EP1 EP2 O   H1  H2  EP1 EP2 O   H1  H2  
EP1 EP2 O   H1  H2  EP1 EP2 O   H1  H2  EP1 EP2 O   H1  H2  EP1 EP2 O   H1  H2  
EP1 EP2 O   H1  H2  EP1 EP2 O   H1  H2  EP1 EP2 O   H1  H2  EP1 EP2 O   H1  H2  
EP1 EP2 O   H1  H2  EP1 EP2 O   H1  H2  EP1 EP2 O   H1  H2  EP1 EP2 O   H1  H2  
EP1 EP2 O   H1  H2  EP1 EP2 O   H1  H2  EP1 EP2 O   H1  H2  EP1 EP2 O   H1  H2  
EP1 EP2 O   H1  H2  EP1 EP2 O   H1  H2  EP1 EP2 O   H1  H2  EP1 EP2 O   H1  H2  
EP1 EP2 O   H1  H2  EP1 EP2 O   H1  H2  EP1 EP2 O   H1  H2  EP1 EP2 O   H1  H2  
EP1 EP2 O   H1  H2  EP1 EP2 O   H1  H2  EP1 EP2 O   H1  H2  EP1 EP2 O   H1  H2  
EP1 EP2 O   H1  H2  EP1 EP2 O   H1  H2  EP1 EP2 O   H1  H2  EP1 EP2 O   H1  H2  
EP1 EP2 O   H1  H2  EP1 EP2 O   H1  H2  EP1 EP2 O   H1  H2  EP1 EP2 O   H1  H2  
EP1 EP2 O   H1  H2  EP1 EP2 O   H1  H2  EP1 EP2 O   H1  H2  EP1 EP2 O   H1  H2  
EP1 EP2 O   H1  H2  EP1 EP2 O   H1  H2  EP1 EP2 O   H1  H2  EP1 EP2 O   H1  H2  
EP1 EP2 O   H1  H2  EP1 EP2 O   H1  H2  EP1 EP2 O   H1  H2  EP1 EP2 O   H1  H2  
EP1 EP2 O   H1  H2  EP1 EP2 O   H1  H2  EP1 EP2 O   H1  H2  EP1 EP2 O   H1  H2  
EP1 EP2 O   H1  H2  EP1 EP2 O   H1  H2  EP1 EP2 O   H1  H2  EP1 EP2 O   H1  H2  
EP1 EP2 O   H1  H2  EP1 EP2 O   H1  H2  EP1 EP2 O   H1  H2  EP1 EP2 O   H1  H2  
EP1 EP2 O   H1  H2  EP1 EP2 O   H1  H2  EP1 EP2 O   H1  H2  EP1 EP2 O   H1  H2  
EP1 EP2 O   H1  H2  EP1 EP2 O   H1  H2  EP1 EP2 O   H1  H2  EP1 EP2 O   H1  H2  
EP1 EP2 O   H1  H2  EP1 EP2 O   H1  H2  EP1 EP2 O   H1  H2  EP1 EP2 O   H1  H2  
EP1 EP2 O   H1  H2  EP1 EP2 O   H1  H2  EP1 EP2 O   H1  H2  EP1 EP2 O   H1  H2  
EP1 EP2 O   H1  H2  EP1 EP2 O   H1  H2  EP1 EP2 O   H1  H2  EP1 EP2 O   H1  H2  
EP1 EP2 O   H1  H2  EP1 EP2 O   H1  H2  EP1 EP2 O   H1  H2  EP1 EP2 O   H1  H2  
EP1 EP2 O   H1  H2  EP1 EP2 O   H1  H2  EP1 EP2 O   H1  H2  EP1 EP2 O   H1  H2  
EP1 EP2 O   H1  H2  EP1 EP2 O   H1  H2  EP1 EP2 O   H1  H2  EP1 EP2 O   H1  H2  
EP1 EP2 O   H1  H2  EP1 EP2 O   H1  H2  EP1 EP2 O   H1  H2  EP1 EP2 O   H1  H2  
EP1 EP2 O   H1  H2  EP1 EP2 O   H1  H2  EP1 EP2 O   H1  H2  EP1 EP2 O   H1  H2  
EP1 EP2 O   H1  H2  EP1 EP2 O   H1  H2  EP1 EP2 O   H1  H2  EP1 EP2 O   H1  H2  
EP1 EP2 O   H1  H2  EP1 EP2 O   H1  H2  EP1 EP2 O   H1  H2  EP1 EP2 O   H1  H2  
EP1 EP2 O   H1  H2  EP1 EP2 O   H1  H2  EP1 EP2 O   H1  H2  EP1 EP2 O   H1  H2  
EP1 EP2 O   H1  H2  EP1 EP2 O   H1  H2  EP1 EP2 O   H1  H2  EP1 EP2 O   H1  H2  
EP1 EP2 O   H1  H2  EP1 EP2 O   H1  H2  EP1 EP2 O   H1  H2  EP1 EP2 O   H1  H2  
EP1 EP2 O   H1  H2  EP1 EP2 O   H1  H2  EP1 EP2 O   H1  H2  EP1 EP2 O   H1  H2  
EP1 EP2 O   H1  H2  EP1 EP2 O   H1  H2  EP1 EP2 O   H1  H2  EP1 EP2 O   H1  H2  
EP1 EP2 O   H1  H2  EP1 EP2 O   H1  H2  EP1 EP2 O   H1  H2  EP1 EP2 O   H1  H2  
EP1 EP2 O   H1  H2  EP1 EP2 O   H1  H2  EP1 EP2 O   H1  H2  EP1 EP2 O   H1  H2  
EP1 EP2 O   H1  H2  EP1 EP2 O   H1  H2  EP1 EP2 O   H1  H2  EP1 EP2 O   H1  H2  
EP1 EP2 O   H1  H2  EP1 EP2 O   H1  H2  EP1 EP2 O   H1  H2  EP1 EP2 O   H1  H2  
EP1 EP2 O   H1  H2  EP1 EP2 O   H1  H2  EP1 EP2 O   H1  H2  EP1 EP2 O   H1  H2  
EP1 EP2 O   H1  H2  EP1 EP2 O   H1  H2  EP1 EP2 O   H1  H2  EP1 EP2 O   H1  H2  
EP1 EP2 O   H1  H2  EP1 EP2 O   H1  H2  EP1 EP2 O   H1  H2  EP1 EP2 O   H1  H2  
EP1 EP2 O   H1  H2  EP1 EP2 O   H1  H2  EP1 EP2 O   H1  H2  EP1 EP2 O   H1  H2  
EP1 EP2 O   H1  H2  EP1 EP2 O   H1  H2  EP1 EP2 O   H1  H2  EP1 EP2 O   H1  H2  
EP1 EP2 O   H1  H2  EP1 EP2 O   H1  H2  EP1 EP2 O   H1  H2  EP1 EP2 O   H1  H2  
EP1 EP2 O   H1  H2  EP1 EP2 O   H1  H2  EP1 EP2 O   H1  H2  EP1 EP2 O   H1  H2  
EP1 EP2 O   H1  H2  EP1 EP2 O   H1  H2  EP1 EP2 O   H1  H2  EP1 EP2 O   H1  H2  
EP1 EP2 O   H1  H2  EP1 EP2 O   H1  H2  EP1 EP2 O   H1  H2  EP1 EP2 O   H1  H2  
EP1 EP2 O   H1  H2  EP1 EP2 O   H1  H2  EP1 EP2 O   H1  H2  EP1 EP2 O   H1  H2  
EP1 EP2 O   H1  H2  EP1 EP2 O   H1  H2  EP1 EP2 O   H1  H2  EP1 EP2 O   H1  H2  
EP1 EP2 O   H1  H2  EP1 EP2 O   H1  H2  EP1 EP2 O   H1  H2  EP1 EP2 O   H1  H2  
EP1 EP2 O   H1  H2  EP1 EP2 O   H1  H2  EP1 EP2 O   H1  H2  EP1 EP2 O   H1  H2  
EP1 EP2 O   H1  H2  EP1 EP2 O   H1  H2  EP1 EP2 O   H1  H2  EP1 EP2 O   H1  H2  
EP1 EP2 O   H1  H2  EP1 EP2 O   H1  H2  EP1 EP2 O   H1  H2  EP1 EP2 O   H1  H2  
EP1 EP2 O   H1  H2  EP1 EP2 O   H1  H2  EP1 EP2 O   H1  H2  EP1 EP2 O   H1  H2  
EP1 EP2 O   H1  H2  EP1 EP2 O   H1  H2  EP1 EP2 O   H1  H2  EP1 EP2 O   H1  H2  
EP1 EP2 O   H1  H2  EP1 EP2 O   H1  H2  EP1 EP2 O   H1  H2  EP1 EP2 O   H1  H2  
EP1 EP2 O   H1  H2  EP1 EP2 O   H1  H2  EP1 EP2 O   H1  H2  EP1 EP2 O   H1  H2  
EP1 EP2 O   H1  H2  EP1 EP2 O   H1  H2  EP1 EP2 O   H1  H2  EP1 EP2 O   H1  H2  
EP1 EP2 O   H1  H2  EP1 EP2 O   H1  H2  EP1 EP2 O   H1  H2  EP1 EP2 O   H1  H2  
EP1 EP2 O   H1  H2  EP1 EP2 O   H1  H2  EP1 EP2 O   H1  H2  EP1 EP2 O   H1  H2  
EP1 EP2 O   H1  H2  EP1 EP2 O   H1  H2  EP1 EP2 O   H1  H2  EP1 EP2 O   H1  H2  
EP1 EP2 O   H1  H2  EP1 EP2 O   H1  H2  EP1 EP2 O   H1  H2  EP1 EP2 O   H1  H2  
EP1 EP2 O   H1  H2  EP1 EP2 O   H1  H2  EP1 EP2 O   H1  H2  EP1 EP2 O   H1  H2  
EP1 EP2 O   H1  H2  EP1 EP2 O   H1  H2  EP1 EP2 O   H1  H2  EP1 EP2 O   H1  H2  
EP1 EP2 O   H1  H2  EP1 EP2 O   H1  H2  EP1 EP2 O   H1  H2  EP1 EP2 O   H1  H2  
EP1 EP2 O   H1  H2  EP1 EP2 O   H1  H2  EP1 EP2 O   H1  H2  EP1 EP2 O   H1  H2  
EP1 EP2 O   H1  H2  EP1 EP2 O   H1  H2  EP1 EP2 O   H1  H2  EP1 EP2 O   H1  H2  
EP1 EP2 O   H1  H2  EP1 EP2 O   H1  H2  EP1 EP2 O   H1  H2  EP1 EP2 O   H1  H2  
EP1 EP2 O   H1  H2  EP1 EP2 O   H1  H2  EP1 EP2 O   H1  H2  EP1 EP2 O   H1  H2  
EP1 EP2 O   H1  H2  EP1 EP2 O   H1  H2  EP1 EP2 O   H1  H2  EP1 EP2 O   H1  H2  
EP1 EP2 O   H1  H2  EP1 EP2 O   H1  H2  EP1 EP2 O   H1  H2  EP1 EP2 O   H1  H2  
EP1 EP2 O   H1  H2  EP1 EP2 O   H1  H2  EP1 EP2 O   H1  H2  EP1 EP2 O   H1  H2  
EP1 EP2 O   H1  H2  EP1 EP2 O   H1  H2  EP1 EP2 O   H1  H2  EP1 EP2 O   H1  H2  
EP1 EP2 O   H1  H2  EP1 EP2 O   H1  H2  EP1 EP2 O   H1  H2  EP1 EP2 O   H1  H2  
EP1 EP2 O   H1  H2  EP1 EP2 O   H1  H2  EP1 EP2 O   H1  H2  EP1 EP2 O   H1  H2  
EP1 EP2 O   H1  H2  EP1 EP2 O   H1  H2  EP1 EP2 O   H1  H2  EP1 EP2 O   H1  H2  
EP1 EP2 O   H1  H2  EP1 EP2 O   H1  H2  EP1 EP2 O   H1  H2  EP1 EP2 O   H1  H2  
EP1 EP2 O   H1  H2  EP1 EP2 O   H1  H2  EP1 EP2 O   H1  H2  EP1 EP2 O   H1  H2  
EP1 EP2 O   H1  H2  EP1 EP2 O   H1  H2  EP1 EP2 O   H1  H2  EP1 EP2 O   H1  H2  
EP1 EP2 O   H1  H2  EP1 EP2 O   H1  H2  EP1 EP2 O   H1  H2  EP1 EP2 O   H1  H2  
EP1 EP2 O   H1  H2  EP1 EP2 O   H1  H2  EP1 EP2 O   H1  H2  EP1 EP2 O   H1  H2  
EP1 EP2 O   H1  H2  EP1 EP2 O   H1  H2  EP1 EP2 O   H1  H2  EP1 EP2 O   H1  H2  
EP1 EP2 O   H1  H2  EP1 EP2 O   H1  H2  EP1 EP2 O   H1  H2  EP1 EP2 O   H1  H2  
EP1 EP2 O   H1  H2  EP1 EP2 O   H1  H2  EP1 EP2 O   H1  H2  EP1 EP2 O   H1  H2  
EP1 EP2 O   H1  H2  EP1 EP2 O   H1  H2  EP1 EP2 O   H1  H2  EP1 EP2 O   H1  H2  
EP1 EP2 O   H1  H2  EP1 EP2 O   H1  H2  EP1 EP2 O   H1  H2  EP1 EP2 O   H1  H2  
EP1 EP2 O   H1  H2  EP1 EP2 O   H1  H2  EP1 EP2 O   H1  H2  EP1 EP2 O   H1  H2  
EP1 EP2 O   H1  H2  EP1 EP2 O   H1  H2  EP1 EP2 O   H1  H2  EP1 EP2 O   H1  H2  
EP1 EP2 O   H1  H2  EP1 EP2 O   H1  H2  EP1 EP2 O   H1  H2  EP1 EP2 O   H1  H2  
EP1 EP2 O   H1  H2  EP1 EP2 O   H1  H2  EP1 EP2 O   H1  H2  EP1 EP2 O   H1  H2  
EP1 EP2 O   H1  H2  EP1 EP2 O   H1  H2  EP1 EP2 O   H1  H2  EP1 EP2 O   H1  H2  
EP1 EP2 O   H1  H2  EP1 EP2 O   H1  H2  EP1 EP2 O   H1  H2  EP1 EP2 O   H1  H2  
EP1 EP2 O   H1  H2  EP1 EP2 O   H1  H2  EP1 EP2 O   H1  H2  EP1 EP2 O   H1  H2  
EP1 EP2 O   H1  H2  EP1 EP2 O   H1  H2  EP1 EP2 O   H1  H2  EP1 EP2 O   H1  H2  
EP1 EP2 O   H1  H2  EP1 EP2 O   H1  H2  EP1 EP2 O   H1  H2  EP1 EP2 O   H1  H2  
EP1 EP2 O   H1  H2  EP1 EP2 O   H1  H2  EP1 EP2 O   H1  H2  EP1 EP2 O   H1  H2  
EP1 EP2 O   H1  H2  EP1 EP2 O   H1  H2  EP1 EP2 O   H1  H2  EP1 EP2 O   H1  H2  
EP1 EP2 O   H1  H2  EP1 EP2 O   H1  H2  EP1 EP2 O   H1  H2  EP1 EP2 O   H1  H2  
EP1 EP2 O   H1  H2  EP1 EP2 O   H1  H2  EP1 EP2 O   H1  H2  EP1 EP2 O   H1  H2  
EP1 EP2 O   H1  H2  EP1 EP2 O   H1  H2  EP1 EP2 O   H1  H2  EP1 EP2 O   H1  H2  
EP1 EP2 O   H1  H2  EP1 EP2 O   H1  H2  EP1 EP2 O   H1  H2  EP1 EP2 O   H1  H2  
EP1 EP2 O   H1  H2  EP1 EP2 O   H1  H2  EP1 EP2 O   H1  H2  EP1 EP2 O   H1  H2  
EP1 EP2 O   H1  H2  EP1 EP2 O   H1  H2  EP1 EP2 O   H1  H2  EP1 EP2 O   H1  H2  
EP1 EP2 O   H1  H2  EP1 EP2 O   H1  H2  EP1 EP2 O   H1  H2  EP1 EP2 O   H1  H2  
EP1 EP2 O   H1  H2  EP1 EP2 O   H1  H2  EP1 EP2 O   H1  H2  EP1 EP2 O   H1  H2  
EP1 EP2 O   H1  H2  EP1 EP2 O   H1  H2  EP1 EP2 O   H1  H2  EP1 EP2 O   H1  H2  
EP1 EP2 O   H1  H2  EP1 EP2 O   H1  H2  EP1 EP2 O   H1  H2  EP1 EP2 O   H1  H2  
EP1 EP2 O   H1  H2  EP1 EP2 O   H1  H2  EP1 EP2 O   H1  H2  EP1 EP2 O   H1  H2  
EP1 EP2 O   H1  H2  EP1 EP2 O   H1  H2  EP1 EP2 O   H1  H2  EP1 EP2 O   H1  H2  
EP1 EP2 O   H1  H2  EP1 EP2 O   H1  H2  EP1 EP2 O   H1  H2  EP1 EP2 O   H1  H2  
EP1 EP2 O   H1  H2  EP1 EP2 O   H1  H2  EP1 EP2 O   H1  H2  EP1 EP2 O   H1  H2  
EP1 EP2 O   H1  H2  EP1 EP2 O   H1  H2  EP1 EP2 O   H1  H2  EP1 EP2 O   H1  H2  
EP1 EP2 O   H1  H2  EP1 EP2 O   H1  H2  EP1 EP2 O   H1  H2  EP1 EP2 O   H1  H2  
EP1 EP2 O   H1  H2  EP1 EP2 O   H1  H2  EP1 EP2 O   H1  H2  EP1 EP2 O   H1  H2  
EP1 EP2 O   H1  H2  EP1 EP2 O   H1  H2  EP1 EP2 O   H1  H2  EP1 EP2 O   H1  H2  
EP1 EP2 O   H1  H2  EP1 EP2 O   H1  H2  EP1 EP2 O   H1  H2  EP1 EP2 O   H1  H2  
EP1 EP2 O   H1  H2  EP1 EP2 O   H1  H2  EP1 EP2 O   H1  H2  EP1 EP2 O   H1  H2  
EP1 EP2 O   H1  H2  EP1 EP2 O   H1  H2  EP1 EP2 O   H1  H2  EP1 EP2 O   H1  H2  
EP1 EP2 O   H1  H2  EP1 EP2 O   H1  H2  EP1 EP2 O   H1  H2  EP1 EP2 O   H1  H2  
EP1 EP2 O   H1  H2  EP1 EP2 O   H1  H2  EP1 EP2 O   H1  H2  EP1 EP2 O   H1  H2  
EP1 EP2 O   H1  H2  EP1 EP2 O   H1  H2  EP1 EP2 O   H1  H2  EP1 EP2 O   H1  H2  
EP1 EP2 O   H1  H2  EP1 EP2 O   H1  H2  EP1 EP2 O   H1  H2  EP1 EP2 O   H1  H2  
EP1 EP2 O   H1  H2  EP1 EP2 O   H1  H2  EP1 EP2 O   H1  H2  EP1 EP2 O   H1  H2  
EP1 EP2 O   H1  H2  EP1 EP2 O   H1  H2  EP1 EP2 O   H1  H2  EP1 EP2 O   H1  H2  
EP1 EP2 O   H1  H2  EP1 EP2 O   H1  H2  EP1 EP2 O   H1  H2  EP1 EP2 O   H1  H2  
EP1 EP2 O   H1  H2  EP1 EP2 O   H1  H2  EP1 EP2 O   H1  H2  EP1 EP2 O   H1  H2  
EP1 EP2 O   H1  H2  EP1 EP2 O   H1  H2  EP1 EP2 O   H1  H2  EP1 EP2 O   H1  H2  
EP1 EP2 O   H1  H2  EP1 EP2 O   H1  H2  EP1 EP2 O   H1  H2  EP1 EP2 O   H1  H2  
EP1 EP2 O   H1  H2  EP1 EP2 O   H1  H2  EP1 EP2 O   H1  H2  EP1 EP2 O   H1  H2  
EP1 EP2 O   H1  H2  EP1 EP2 O   H1  H2  EP1 EP2 O   H1  H2  EP1 EP2 O   H1  H2  
EP1 EP2 O   H1  H2  EP1 EP2 O   H1  H2  EP1 EP2 O   H1  H2  EP1 EP2 O   H1  H2  
EP1 EP2 O   H1  H2  EP1 EP2 O   H1  H2  EP1 EP2 O   H1  H2  EP1 EP2 O   H1  H2  
EP1 EP2 O   H1  H2  EP1 EP2 O   H1  H2  EP1 EP2 O   H1  H2  EP1 EP2 O   H1  H2  
EP1 EP2 O   H1  H2  EP1 EP2 O   H1  H2  EP1 EP2 O   H1  H2  EP1 EP2 O   H1  H2  
EP1 EP2 O   H1  H2  EP1 EP2 O   H1  H2  EP1 EP2 O   H1  H2  EP1 EP2 O   H1  H2  
EP1 EP2 O   H1  H2  EP1 EP2 O   H1  H2  EP1 EP2 O   H1  H2  EP1 EP2 O   H1  H2  
EP1 EP2 O   H1  H2  EP1 EP2 O   H1  H2  EP1 EP2 O   H1  H2  EP1 EP2 O   H1  H2  
EP1 EP2 O   H1  H2  EP1 EP2 O   H1  H2  EP1 EP2 O   H1  H2  EP1 EP2 O   H1  H2  
EP1 EP2 O   H1  H2  EP1 EP2 O   H1  H2  EP1 EP2 O   H1  H2  EP1 EP2 O   H1  H2  
EP1 EP2 O   H1  H2  EP1 EP2 O   H1  H2  EP1 EP2 O   H1  H2  EP1 EP2 O   H1  H2  
EP1 EP2 O   H1  H2  EP1 EP2 O   H1  H2  EP1 EP2 O   H1  H2  EP1 EP2 O   H1  H2  
EP1 EP2 O   H1  H2  EP1 EP2 O   H1  H2  EP1 EP2 O   H1  H2  EP1 EP2 O   H1  H2  
EP1 EP2 O   H1  H2  EP1 EP2 O   H1  H2  EP1 EP2 O   H1  H2  EP1 EP2 O   H1  H2  
EP1 EP2 O   H1  H2  EP1 EP2 O   H1  H2  EP1 EP2 O   H1  H2  EP1 EP2 O   H1  H2  
EP1 EP2 O   H1  H2  EP1 EP2 O   H1  H2  EP1 EP2 O   H1  H2  EP1 EP2 O   H1  H2  
EP1 EP2 O   H1  H2  EP1 EP2 O   H1  H2  EP1 EP2 O   H1  H2  EP1 EP2 O   H1  H2  
EP1 EP2 O   H1  H2  EP1 EP2 O   H1  H2  EP1 EP2 O   H1  H2  EP1 EP2 O   H1  H2  
EP1 EP2 O   H1  H2  EP1 EP2 O   H1  H2  EP1 EP2 O   H1  H2  EP1 EP2 O   H1  H2  
EP1 EP2 O   H1  H2  EP1 EP2 O   H1  H2  EP1 EP2 O   H1  H2  EP1 EP2 O   H1  H2  
EP1 EP2 O   H1  H2  EP1 EP2 O   H1  H2  EP1 EP2 O   H1  H2  EP1 EP2 O   H1  H2  
EP1 EP2 O   H1  H2  EP1 EP2 O   H1  H2  EP1 EP2 O   H1  H2  EP1 EP2 O   H1  H2  
EP1 EP2 O   H1  H2  EP1 EP2 O   H1  H2  EP1 EP2 O   H1  H2  EP1 EP2 O   H1  H2  
EP1 EP2 O   H1  H2  EP1 EP2 O   H1  H2  EP1 EP2 O   H1  H2  EP1 EP2 O   H1  H2  
EP1 EP2 O   H1  H2  EP1 EP2 O   H1  H2  EP1 EP2 O   H1  H2  EP1 EP2 O   H1  H2  
EP1 EP2 O   H1  H2  EP1 EP2 O   H1  H2  EP1 EP2 O   H1  H2  EP1 EP2 O   H1  H2  
EP1 EP2 O   H1  H2  EP1 EP2 O   H1  H2  EP1 EP2 O   H1  H2  EP1 EP2 O   H1  H2  
EP1 EP2 O   H1  H2  EP1 EP2 O   H1  H2  EP1 EP2 O   H1  H2  EP1 EP2 O   H1  H2  
EP1 EP2 O   H1  H2  EP1 EP2 O   H1  H2  EP1 EP2 O   H1  H2  EP1 EP2 O   H1  H2  
EP1 EP2 O   H1  H2  EP1 EP2 O   H1  H2  EP1 EP2 O   H1  H2  EP1 EP2 O   H1  H2  
EP1 EP2 O   H1  H2  EP1 EP2 O   H1  H2  EP1 EP2 O   H1  H2  EP1 EP2 O   H1  H2  
EP1 EP2 O   H1  H2  EP1 EP2 O   H1  H2  EP1 EP2 O   H1  H2  EP1 EP2 O   H1  H2  
EP1 EP2 O   H1  H2  EP1 EP2 O   H1  H2  EP1 EP2 O   H1  H2  EP1 EP2 O   H1  H2  
EP1 EP2 O   H1  H2  EP1 EP2 O   H1  H2  EP1 EP2 O   H1  H2  EP1 EP2 O   H1  H2  
EP1 EP2 O   H1  H2  EP1 EP2 O   H1  H2  EP1 EP2 O   H1  H2  EP1 EP2 O   H1  H2  
EP1 EP2 O   H1  H2  EP1 EP2 O   H1  H2  EP1 EP2 O   H1  H2  EP1 EP2 O   H1  H2  
EP1 EP2 O   H1  H2  EP1 EP2 O   H1  H2  EP1 EP2 O   H1  H2  EP1 EP2 O   H1  H2  
EP1 EP2 O   H1  H2  EP1 EP2 O   H1  H2  EP1 EP2 O   H1  H2  EP1 EP2 O   H1  H2  
EP1 EP2 O   H1  H2  EP1 EP2 O   H1  H2  EP1 EP2 O   H1  H2  EP1 EP2 O   H1  H2  
EP1 EP2 O   H1  H2  EP1 EP2 O   H1  H2  EP1 EP2 O   H1  H2  EP1 EP2 O   H1  H2  
EP1 EP2 O   H1  H2  EP1 EP2 O   H1  H2  EP1 EP2 O   H1  H2  EP1 EP2 O   H1  H2  
EP1 EP2 O   H1  H2  EP1 EP2 O   H1  H2  EP1 EP2 O   H1  H2  EP1 EP2 O   H1  H2  
EP1 EP2 O   H1  H2  EP1 EP2 O   H1  H2  EP1 EP2 O   H1  H2  EP1 EP2 O   H1  H2  
EP1 EP2 O   H1  H2  EP1 EP2 O   H1  H2  EP1 EP2 O   H1  H2  EP1 EP2 O   H1  H2  
EP1 EP2 O   H1  H2  EP1 EP2 O   H1  H2  EP1 EP2 O   H1  H2  EP1 EP2 O   H1  H2  
EP1 EP2 O   H1  H2  EP1 EP2 O   H1  H2  EP1 EP2 O   H1  H2  EP1 EP2 O   H1  H2  
EP1 EP2 O   H1  H2  EP1 EP2 O   H1  H2  EP1 EP2 O   H1  H2  EP1 EP2 O   H1  H2  
EP1 EP2 O   H1  H2  EP1 EP2 O   H1  H2  EP1 EP2 O   H1  H2  EP1 EP2 O   H1  H2  
EP1 EP2 O   H1  H2  EP1 EP2 O   H1  H2  EP1 EP2 O   H1  H2  EP1 EP2 O   H1  H2  
EP1 EP2 O   H1  H2  EP1 EP2 O   H1  H2  EP1 EP2 O   H1  H2  EP1 EP2 O   H1  H2  
EP1 EP2 O   H1  H2  EP1 EP2 O   H1  H2  EP1 EP2 O   H1  H2  EP1 EP2 O   H1  H2  
EP1 EP2 O   H1  H2  EP1 EP2 O   H1  H2  EP1 EP2 O   H1  H2  EP1 EP2 O   H1  H2  
EP1 EP2 O   H1  H2  EP1 EP2 O   H1  H2  EP1 EP2 O   H1  H2  EP1 EP2 O   H1  H2  
EP1 EP2 O   H1  H2  EP1 EP2 O   H1  H2  EP1 EP2 O   H1  H2  EP1 EP2 O   H1  H2  
EP1 EP2 O   H1  H2  EP1 EP2 O   H1  H2  EP1 EP2 O   H1  H2  EP1 EP2 O   H1  H2  
EP1 EP2 O   H1  H2  EP1 EP2 O   H1  H2  EP1 EP2 O   H1  H2  EP1 EP2 O   H1  H2  
EP1 EP2 O   H1  H2  EP1 EP2 O   H1  H2  EP1 EP2 O   H1  H2  EP1 EP2 O   H1  H2  
EP1 EP2 O   H1  H2  EP1 EP2 O   H1  H2  EP1 EP2 O   H1  H2  EP1 EP2 O   H1  H2  
EP1 EP2 O   H1  H2  EP1 EP2 O   H1  H2  EP1 EP2 O   H1  H2  EP1 EP2 O   H1  H2  
EP1 EP2 O   H1  H2  EP1 EP2 O   H1  H2  EP1 EP2 O   H1  H2  EP1 EP2 O   H1  H2  
EP1 EP2 O   H1  H2  EP1 EP2 O   H1  H2  EP1 EP2 O   H1  H2  EP1 EP2 O   H1  H2  
EP1 EP2 O   H1  H2  EP1 EP2 O   H1  H2  EP1 EP2 O   H1  H2  EP1 EP2 O   H1  H2  
EP1 EP2 O   H1  H2  EP1 EP2 O   H1  H2  EP1 EP2 O   H1  H2  EP1 EP2 O   H1  H2  
EP1 EP2 O   H1  H2  EP1 EP2 O   H1  H2  EP1 EP2 O   H1  H2  EP1 EP2 O   H1  H2  
EP1 EP2 O   H1  H2  EP1 EP2 O   H1  H2  EP1 EP2 O   H1  H2  EP1 EP2 O   H1  H2  
EP1 EP2 O   H1  H2  EP1 EP2 O   H1  H2  EP1 EP2 O   H1  H2  EP1 EP2 O   H1  H2  
EP1 EP2 O   H1  H2  EP1 EP2 O   H1  H2  EP1 EP2 O   H1  H2  EP1 EP2 O   H1  H2  
EP1 EP2 O   H1  H2  EP1 EP2 O   H1  H2  EP1 EP2 O   H1  H2  EP1 EP2 O   H1  H2  
EP1 EP2 O   H1  H2  EP1 EP2 O   H1  H2  EP1 EP2 O   H1  H2  EP1 EP2 O   H1  H2  
EP1 EP2 O   H1  H2  EP1 EP2 O   H1  H2  EP1 EP2 O   H1  H2  EP1 EP2 O   H1  H2  
EP1 EP2 O   H1  H2  EP1 EP2 O   H1  H2  EP1 EP2 O   H1  H2  EP1 EP2 O   H1  H2  
EP1 EP2 O   H1  H2  EP1 EP2 O   H1  H2  EP1 EP2 O   H1  H2  EP1 EP2 O   H1  H2  
EP1 EP2 O   H1  H2  EP1 EP2 O   H1  H2  EP1 EP2 O   H1  H2  EP1 EP2 O   H1  H2  
EP1 EP2 O   H1  H2  EP1 EP2 O   H1  H2  EP1 EP2 O   H1  H2  EP1 EP2 O   H1  H2  
EP1 EP2 O   H1  H2  EP1 EP2 O   H1  H2  EP1 EP2 O   H1  H2  EP1 EP2 O   H1  H2  
EP1 EP2 O   H1  H2  EP1 EP2 O   H1  H2  EP1 EP2 O   H1  H2  EP1 EP2 O   H1  H2  
EP1 EP2 O   H1  H2  EP1 EP2 O   H1  H2  EP1 EP2 O   H1  H2  EP1 EP2 O   H1  H2  
EP1 EP2 O   H1  H2  EP1 EP2 O   H1  H2  EP1 EP2 O   H1  H2  EP1 EP2 O   H1  H2  
EP1 EP2 O   H1  H2  EP1 EP2 O   H1  H2  EP1 EP2 O   H1  H2  EP1 EP2 O   H1  H2  
EP1 EP2 O   H1  H2  EP1 EP2 O   H1  H2  EP1 EP2 O   H1  H2  EP1 EP2 O   H1  H2  
EP1 EP2 O   H1  H2  EP1 EP2 O   H1  H2  EP1 EP2 O   H1  H2  EP1 EP2 O   H1  H2  
EP1 EP2 O   H1  H2  EP1 EP2 O   H1  H2  EP1 EP2 O   H1  H2  EP1 EP2 O   H1  H2  
EP1 EP2 O   H1  H2  EP1 EP2 O   H1  H2  EP1 EP2 O   H1  H2  EP1 EP2 O   H1  H2  
EP1 EP2 O   H1  H2  EP1 EP2 O   H1  H2  EP1 EP2 O   H1  H2  EP1 EP2 O   H1  H2  
EP1 EP2 O   H1  H2  EP1 EP2 O   H1  H2  EP1 EP2 O   H1  H2  EP1 EP2 O   H1  H2  
EP1 EP2 O   H1  H2  EP1 EP2 O   H1  H2  EP1 EP2 O   H1  H2  EP1 EP2 O   H1  H2  
EP1 EP2 O   H1  H2  EP1 EP2 O   H1  H2  EP1 EP2 O   H1  H2  EP1 EP2 O   H1  H2  
EP1 EP2 O   H1  H2  EP1 EP2 O   H1  H2  EP1 EP2 O   H1  H2  EP1 EP2 O   H1  H2  
EP1 EP2 O   H1  H2  EP1 EP2 O   H1  H2  EP1 EP2 O   H1  H2  EP1 EP2 O   H1  H2  
EP1 EP2 O   H1  H2  EP1 EP2 O   H1  H2  EP1 EP2 O   H1  H2  EP1 EP2 O   H1  H2  
EP1 EP2 O   H1  H2  EP1 EP2 O   H1  H2  EP1 EP2 O   H1  H2  EP1 EP2 O   H1  H2  
EP1 EP2 O   H1  H2  EP1 EP2 O   H1  H2  EP1 EP2 O   H1  H2  EP1 EP2 O   H1  H2  
EP1 EP2 O   H1  H2  EP1 EP2 O   H1  H2  EP1 EP2 O   H1  H2  EP1 EP2 O   H1  H2  
EP1 EP2 O   H1  H2  EP1 EP2 O   H1  H2  EP1 EP2 O   H1  H2  EP1 EP2 O   H1  H2  
EP1 EP2 O   H1  H2  EP1 EP2 O   H1  H2  EP1 EP2 O   H1  H2  EP1 EP2 O   H1  H2  
EP1 EP2 O   H1  H2  EP1 EP2 O   H1  H2  EP1 EP2 O   H1  H2  EP1 EP2 O   H1  H2  
EP1 EP2 O   H1  H2  EP1 EP2 O   H1  H2  EP1 EP2 O   H1  H2  EP1 EP2 O   H1  H2  
EP1 EP2 O   H1  H2  EP1 EP2 O   H1  H2  EP1 EP2 O   H1  H2  EP1 EP2 O   H1  H2  
EP1 EP2 O   H1  H2  EP1 EP2 O   H1  H2  EP1 EP2 O   H1  H2  EP1 EP2 O   H1  H2  
EP1 EP2 O   H1  H2  EP1 EP2 O   H1  H2  EP1 EP2 O   H1  H2  EP1 EP2 O   H1  H2  
EP1 EP2 O   H1  H2  EP1 EP2 O   H1  H2  EP1 EP2 O   H1  H2  EP1 EP2 O   H1  H2  
EP1 EP2 O   H1  H2  EP1 EP2 O   H1  H2  EP1 EP2 O   H1  H2  EP1 EP2 O   H1  H2  
EP1 EP2 O   H1  H2  EP1 EP2 O   H1  H2  EP1 EP2 O   H1  H2  EP1 EP2 O   H1  H2  
EP1 EP2 O   H1  H2  EP1 EP2 O   H1  H2  EP1 EP2 O   H1  H2  EP1 EP2 O   H1  H2  
EP1 EP2 O   H1  H2  EP1 EP2 O   H1  H2  EP1 EP2 O   H1  H2  EP1 EP2 O   H1  H2  
EP1 EP2 O   H1  H2  EP1 EP2 O   H1  H2  EP1 EP2 O   H1  H2  EP1 EP2 O   H1  H2  
EP1 EP2 O   H1  H2  EP1 EP2 O   H1  H2  EP1 EP2 O   H1  H2  EP1 EP2 O   H1  H2  
EP1 EP2 O   H1  H2  EP1 EP2 O   H1  H2  EP1 EP2 O   H1  H2  EP1 EP2 O   H1  H2  
EP1 EP2 O   H1  H2  EP1 EP2 O   H1  H2  EP1 EP2 O   H1  H2  EP1 EP2 O   H1  H2  
EP1 EP2 O   H1  H2  EP1 EP2 O   H1  H2  EP1 EP2 O   H1  H2  EP1 EP2 O   H1  H2  
EP1 EP2 O   H1  H2  EP1 EP2 O   H1  H2  EP1 EP2 O   H1  H2  EP1 EP2 O   H1  H2  
EP1 EP2 O   H1  H2  EP1 EP2 O   H1  H2  EP1 EP2 O   H1  H2  EP1 EP2 O   H1  H2  
EP1 EP2 O   H1  H2  EP1 EP2 O   H1  H2  EP1 EP2 O   H1  H2  EP1 EP2 O   H1  H2  
EP1 EP2 O   H1  H2  EP1 EP2 O   H1  H2  EP1 EP2 O   H1  H2  EP1 EP2 O   H1  H2  
EP1 EP2 O   H1  H2  EP1 EP2 O   H1  H2  EP1 EP2 O   H1  H2  EP1 EP2 O   H1  H2  
EP1 EP2 O   H1  H2  EP1 EP2 O   H1  H2  EP1 EP2 O   H1  H2  EP1 EP2 O   H1  H2  
EP1 EP2 O   H1  H2  EP1 EP2 O   H1  H2  EP1 EP2 O   H1  H2  EP1 EP2 O   H1  H2  
EP1 EP2 O   H1  H2  EP1 EP2 O   H1  H2  EP1 EP2 O   H1  H2  EP1 EP2 O   H1  H2  
EP1 EP2 O   H1  H2  EP1 EP2 O   H1  H2  EP1 EP2 O   H1  H2  EP1 EP2 O   H1  H2  
EP1 EP2 O   H1  H2  EP1 EP2 O   H1  H2  EP1 EP2 O   H1  H2  EP1 EP2 O   H1  H2  
EP1 EP2 O   H1  H2  EP1 EP2 O   H1  H2  EP1 EP2 O   H1  H2  EP1 EP2 O   H1  H2  
EP1 EP2 O   H1  H2  EP1 EP2 O   H1  H2  EP1 EP2 O   H1  H2  EP1 EP2 O   H1  H2  
EP1 EP2 O   H1  H2  EP1 EP2 O   H1  H2  EP1 EP2 O   H1  H2  EP1 EP2 O   H1  H2  
EP1 EP2 O   H1  H2  EP1 EP2 O   H1  H2  EP1 EP2 O   H1  H2  EP1 EP2 O   H1  H2  
EP1 EP2 O   H1  H2  EP1 EP2 O   H1  H2  EP1 EP2 O   H1  H2  EP1 EP2 O   H1  H2  
EP1 EP2 O   H1  H2  EP1 EP2 O   H1  H2  EP1 EP2 O   H1  H2  EP1 EP2 O   H1  H2  
EP1 EP2 O   H1  H2  EP1 EP2 O   H1  H2  EP1 EP2 O   H1  H2  EP1 EP2 O   H1  H2  
EP1 EP2 O   H1  H2  EP1 EP2 O   H1  H2  EP1 EP2 O   H1  H2  EP1 EP2 O   H1  H2  
EP1 EP2 O   H1  H2  EP1 EP2 O   H1  H2  EP1 EP2 O   H1  H2  EP1 EP2 O   H1  H2  
EP1 EP2 O   H1  H2  EP1 EP2 O   H1  H2  EP1 EP2 O   H1  H2  EP1 EP2 O   H1  H2  
EP1 EP2 O   H1  H2  EP1 EP2 O   H1  H2  EP1 EP2 O   H1  H2  EP1 EP2 O   H1  H2  
EP1 EP2 O   H1  H2  EP1 EP2 O   H1  H2  EP1 EP2 O   H1  H2  EP1 EP2 O   H1  H2  
EP1 EP2 O   H1  H2  EP1 EP2 O   H1  H2  EP1 EP2 O   H1  H2  EP1 EP2 O   H1  H2  
EP1 EP2 O   H1  H2  EP1 EP2 O   H1  H2  EP1 EP2 O   H1  H2  EP1 EP2 O   H1  H2  
EP1 EP2 O   H1  H2  EP1 EP2 O   H1  H2  EP1 EP2 O   H1  H2  EP1 EP2 O   H1  H2  
EP1 EP2 O   H1  H2  EP1 EP2 O   H1  H2  EP1 EP2 O   H1  H2  EP1 EP2 O   H1  H2  
EP1 EP2 O   H1  H2  EP1 EP2 O   H1  H2  EP1 EP2 O   H1  H2  EP1 EP2 O   H1  H2  
EP1 EP2 O   H1  H2  EP1 EP2 O   H1  H2  EP1 EP2 O   H1  H2  EP1 EP2 O   H1  H2  
EP1 EP2 O   H1  H2  EP1 EP2 O   H1  H2  EP1 EP2 O   H1  H2  EP1 EP2 O   H1  H2  
EP1 EP2 O   H1  H2  EP1 EP2 O   H1  H2  EP1 EP2 O   H1  H2  EP1 EP2 O   H1  H2  
EP1 EP2 O   H1  H2  EP1 EP2 O   H1  H2  EP1 EP2 O   H1  H2  EP1 EP2 O   H1  H2  
EP1 EP2 O   H1  H2  EP1 EP2 O   H1  H2  EP1 EP2 O   H1  H2  EP1 EP2 O   H1  H2  
EP1 EP2 O   H1  H2  EP1 EP2 O   H1  H2  EP1 EP2 O   H1  H2  EP1 EP2 O   H1  H2  
EP1 EP2 O   H1  H2  EP1 EP2 O   H1  H2  EP1 EP2 O   H1  H2  EP1 EP2 O   H1  H2  
EP1 EP2 O   H1  H2  EP1 EP2 O   H1  H2  EP1 EP2 O   H1  H2  EP1 EP2 O   H1  H2  
EP1 EP2 O   H1  H2  EP1 EP2 O   H1  H2  EP1 EP2 O   H1  H2  EP1 EP2 O   H1  H2  
EP1 EP2 O   H1  H2  EP1 EP2 O   H1  H2  EP1 EP2 O   H1  H2  EP1 EP2 O   H1  H2  
EP1 EP2 O   H1  H2  EP1 EP2 O   H1  H2  EP1 EP2 O   H1  H2  EP1 EP2 O   H1  H2  
EP1 EP2 O   H1  H2  EP1 EP2 O   H1  H2  EP1 EP2 O   H1  H2  EP1 EP2 O   H1  H2  
EP1 EP2 O   H1  H2  EP1 EP2 O   H1  H2  EP1 EP2 O   H1  H2  EP1 EP2 O   H1  H2  
EP1 EP2 O   H1  H2  EP1 EP2 O   H1  H2  EP1 EP2 O   H1  H2  EP1 EP2 O   H1  H2  
EP1 EP2 O   H1  H2  EP1 EP2 O   H1  H2  EP1 EP2 O   H1  H2  EP1 EP2 O   H1  H2  
EP1 EP2 O   H1  H2  EP1 EP2 O   H1  H2  EP1 EP2 O   H1  H2  EP1 EP2 O   H1  H2  
EP1 EP2 O   H1  H2  EP1 EP2 O   H1  H2  EP1 EP2 O   H1  H2  EP1 EP2 O   H1  H2  
EP1 EP2 O   H1  H2  EP1 EP2 O   H1  H2  EP1 EP2 O   H1  H2  EP1 EP2 O   H1  H2  
EP1 EP2 O   H1  H2  EP1 EP2 O   H1  H2  EP1 EP2 O   H1  H2  EP1 EP2 O   H1  H2  
EP1 EP2 O   H1  H2  EP1 EP2 O   H1  H2  EP1 EP2 O   H1  H2  EP1 EP2 O   H1  H2  
EP1 EP2 O   H1  H2  EP1 EP2 O   H1  H2  EP1 EP2 O   H1  H2  EP1 EP2 O   H1  H2  
EP1 EP2 O   H1  H2  EP1 EP2 O   H1  H2  EP1 EP2 O   H1  H2  EP1 EP2 O   H1  H2  
EP1 EP2 O   H1  H2  EP1 EP2 O   H1  H2  EP1 EP2 O   H1  H2  EP1 EP2 O   H1  H2  
EP1 EP2 O   H1  H2  EP1 EP2 O   H1  H2  EP1 EP2 O   H1  H2  EP1 EP2 O   H1  H2  
EP1 EP2 O   H1  H2  EP1 EP2 O   H1  H2  EP1 EP2 O   H1  H2  EP1 EP2 O   H1  H2  
EP1 EP2 O   H1  H2  EP1 EP2 O   H1  H2  EP1 EP2 O   H1  H2  EP1 EP2 O   H1  H2  
EP1 EP2 O   H1  H2  EP1 EP2 O   H1  H2  EP1 EP2 O   H1  H2  EP1 EP2 O   H1  H2  
EP1 EP2 O   H1  H2  EP1 EP2 O   H1  H2  EP1 EP2 O   H1  H2  EP1 EP2 O   H1  H2  
EP1 EP2 O   H1  H2  EP1 EP2 O   H1  H2  EP1 EP2 O   H1  H2  EP1 EP2 O   H1  H2  
EP1 EP2 O   H1  H2  EP1 EP2 O   H1  H2  EP1 EP2 O   H1  H2  EP1 EP2 O   H1  H2  
EP1 EP2 O   H1  H2  EP1 EP2 O   H1  H2  EP1 EP2 O   H1  H2  EP1 EP2 O   H1  H2  
EP1 EP2 O   H1  H2  EP1 EP2 O   H1  H2  EP1 EP2 O   H1  H2  EP1 EP2 O   H1  H2  
EP1 EP2 O   H1  H2  EP1 EP2 O   H1  H2  EP1 EP2 O   H1  H2  EP1 EP2 O   H1  H2  
EP1 EP2 O   H1  H2  EP1 EP2 O   H1  H2  EP1 EP2 O   H1  H2  EP1 EP2 O   H1  H2  
EP1 EP2 O   H1  H2  EP1 EP2 O   H1  H2  EP1 EP2 O   H1  H2  EP1 EP2 O   H1  H2  
EP1 EP2 O   H1  H2  EP1 EP2 O   H1  H2  EP1 EP2 O   H1  H2  EP1 EP2 O   H1  H2  
EP1 EP2 O   H1  H2  EP1 EP2 O   H1  H2  EP1 EP2 O   H1  H2  EP1 EP2 O   H1  H2  
EP1 EP2 O   H1  H2  EP1 EP2 O   H1  H2  EP1 EP2 O   H1  H2  EP1 EP2 O   H1  H2  
EP1 EP2 O   H1  H2  EP1 EP2 O   H1  H2  EP1 EP2 O   H1  H2  EP1 EP2 O   H1  H2  
EP1 EP2 O   H1  H2  EP1 EP2 O   H1  H2  EP1 EP2 O   H1  H2  EP1 EP2 O   H1  H2  
EP1 EP2 O   H1  H2  EP1 EP2 O   H1  H2  EP1 EP2 O   H1  H2  EP1 EP2 O   H1  H2  
EP1 EP2 O   H1  H2  EP1 EP2 O   H1  H2  EP1 EP2 O   H1  H2  EP1 EP2 O   H1  H2  
EP1 EP2 O   H1  H2  EP1 EP2 O   H1  H2  EP1 EP2 O   H1  H2  EP1 EP2 O   H1  H2  
EP1 EP2 O   H1  H2  EP1 EP2 O   H1  H2  EP1 EP2 O   H1  H2  EP1 EP2 O   H1  H2  
EP1 EP2 O   H1  H2  EP1 EP2 O   H1  H2  EP1 EP2 O   H1  H2  EP1 EP2 O   H1  H2  
EP1 EP2 O   H1  H2  EP1 EP2 O   H1  H2  EP1 EP2 O   H1  H2  EP1 EP2 O   H1  H2  
EP1 EP2 O   H1  H2  EP1 EP2 O   H1  H2  EP1 EP2 O   H1  H2  EP1 EP2 O   H1  H2  
EP1 EP2 O   H1  H2  EP1 EP2 O   H1  H2  EP1 EP2 O   H1  H2  EP1 EP2 O   H1  H2  
EP1 EP2 O   H1  H2  EP1 EP2 O   H1  H2  EP1 EP2 O   H1  H2  EP1 EP2 O   H1  H2  
EP1 EP2 O   H1  H2  EP1 EP2 O   H1  H2  EP1 EP2 O   H1  H2  EP1 EP2 O   H1  H2  
EP1 EP2 O   H1  H2  EP1 EP2 O   H1  H2  EP1 EP2 O   H1  H2  EP1 EP2 O   H1  H2  
EP1 EP2 O   H1  H2  EP1 EP2 O   H1  H2  EP1 EP2 O   H1  H2  EP1 EP2 O   H1  H2  
EP1 EP2 O   H1  H2  EP1 EP2 O   H1  H2  EP1 EP2 O   H1  H2  EP1 EP2 O   H1  H2  
EP1 EP2 O   H1  H2  EP1 EP2 O   H1  H2  EP1 EP2 O   H1  H2  EP1 EP2 O   H1  H2  
EP1 EP2 O   H1  H2  EP1 EP2 O   H1  H2  EP1 EP2 O   H1  H2  EP1 EP2 O   H1  H2  
EP1 EP2 O   H1  H2  EP1 EP2 O   H1  H2  EP1 EP2 O   H1  H2  EP1 EP2 O   H1  H2  
EP1 EP2 O   H1  H2  EP1 EP2 O   H1  H2  EP1 EP2 O   H1  H2  EP1 EP2 O   H1  H2  
EP1 EP2 O   H1  H2  EP1 EP2 O   H1  H2  EP1 EP2 O   H1  H2  EP1 EP2 O   H1  H2  
EP1 EP2 O   H1  H2  EP1 EP2 O   H1  H2  EP1 EP2 O   H1  H2  EP1 EP2 O   H1  H2  
EP1 EP2 O   H1  H2  EP1 EP2 O   H1  H2  EP1 EP2 O   H1  H2  EP1 EP2 O   H1  H2  
EP1 EP2 O   H1  H2  EP1 EP2 O   H1  H2  EP1 EP2 O   H1  H2  EP1 EP2 O   H1  H2  
EP1 EP2 O   H1  H2  EP1 EP2 O   H1  H2  EP1 EP2 O   H1  H2  EP1 EP2 O   H1  H2  
EP1 EP2 O   H1  H2  EP1 EP2 O   H1  H2  EP1 EP2 O   H1  H2  EP1 EP2 O   H1  H2  
EP1 EP2 O   H1  H2  EP1 EP2 O   H1  H2  EP1 EP2 O   H1  H2  EP1 EP2 O   H1  H2  
EP1 EP2 O   H1  H2  EP1 EP2 O   H1  H2  EP1 EP2 O   H1  H2  EP1 EP2 O   H1  H2  
EP1 EP2 O   H1  H2  EP1 EP2 O   H1  H2  EP1 EP2 O   H1  H2  EP1 EP2 O   H1  H2  
EP1 EP2 O   H1  H2  EP1 EP2 O   H1  H2  EP1 EP2 O   H1  H2  EP1 EP2 O   H1  H2  
EP1 EP2 O   H1  H2  EP1 EP2 O   H1  H2  EP1 EP2 O   H1  H2  EP1 EP2 O   H1  H2  
EP1 EP2 O   H1  H2  EP1 EP2 O   H1  H2  EP1 EP2 O   H1  H2  EP1 EP2 O   H1  H2  
EP1 EP2 O   H1  H2  EP1 EP2 O   H1  H2  EP1 EP2 O   H1  H2  EP1 EP2 O   H1  H2  
EP1 EP2 O   H1  H2  EP1 EP2 O   H1  H2  EP1 EP2 O   H1  H2  EP1 EP2 O   H1  H2  
EP1 EP2 O   H1  H2  EP1 EP2 O   H1  H2  EP1 EP2 O   H1  H2  EP1 EP2 O   H1  H2  
EP1 EP2 O   H1  H2  EP1 EP2 O   H1  H2  EP1 EP2 O   H1  H2  EP1 EP2 O   H1  H2  
EP1 EP2 O   H1  H2  EP1 EP2 O   H1  H2  EP1 EP2 O   H1  H2  EP1 EP2 O   H1  H2  
EP1 EP2 O   H1  H2  EP1 EP2 O   H1  H2  EP1 EP2 O   H1  H2  EP1 EP2 O   H1  H2  
EP1 EP2 O   H1  H2  EP1 EP2 O   H1  H2  EP1 EP2 O   H1  H2  EP1 EP2 O   H1  H2  
EP1 EP2 O   H1  H2  EP1 EP2 O   H1  H2  EP1 EP2 O   H1  H2  EP1 EP2 O   H1  H2  
EP1 EP2 O   H1  H2  EP1 EP2 O   H1  H2  EP1 EP2 O   H1  H2  EP1 EP2 O   H1  H2  
EP1 EP2 O   H1  H2  EP1 EP2 O   H1  H2  EP1 EP2 O   H1  H2  EP1 EP2 O   H1  H2  
EP1 EP2 O   H1  H2  EP1 EP2 O   H1  H2  EP1 EP2 O   H1  H2  EP1 EP2 O   H1  H2  
EP1 EP2 O   H1  H2  EP1 EP2 O   H1  H2  EP1 EP2 O   H1  H2  EP1 EP2 O   H1  H2  
EP1 EP2 O   H1  H2  EP1 EP2 O   H1  H2  EP1 EP2 O   H1  H2  EP1 EP2 O   H1  H2  
EP1 EP2 O   H1  H2  EP1 EP2 O   H1  H2  EP1 EP2 O   H1  H2  EP1 EP2 O   H1  H2  
EP1 EP2 O   H1  H2  EP1 EP2 O   H1  H2  EP1 EP2 O   H1  H2  EP1 EP2 O   H1  H2  
EP1 EP2 O   H1  H2  EP1 EP2 O   H1  H2  EP1 EP2 O   H1  H2  EP1 EP2 O   H1  H2  
EP1 EP2 O   H1  H2  EP1 EP2 O   H1  H2  EP1 EP2 O   H1  H2  EP1 EP2 O   H1  H2  
EP1 EP2 O   H1  H2  EP1 EP2 O   H1  H2  EP1 EP2 O   H1  H2  EP1 EP2 O   H1  H2  
EP1 EP2 O   H1  H2  EP1 EP2 O   H1  H2  EP1 EP2 O   H1  H2  EP1 EP2 O   H1  H2  
EP1 EP2 O   H1  H2  EP1 EP2 O   H1  H2  EP1 EP2 O   H1  H2  EP1 EP2 O   H1  H2  
EP1 EP2 O   H1  H2  EP1 EP2 O   H1  H2  EP1 EP2 O   H1  H2  EP1 EP2 O   H1  H2  
EP1 EP2 O   H1  H2  EP1 EP2 O   H1  H2  EP1 EP2 O   H1  H2  EP1 EP2 O   H1  H2  
EP1 EP2 O   H1  H2  EP1 EP2 O   H1  H2  EP1 EP2 O   H1  H2  EP1 EP2 O   H1  H2  
EP1 EP2 O   H1  H2  EP1 EP2 O   H1  H2  EP1 EP2 O   H1  H2  EP1 EP2 O   H1  H2  
EP1 EP2 O   H1  H2  EP1 EP2 O   H1  H2  EP1 EP2 O   H1  H2  EP1 EP2 O   H1  H2  
EP1 EP2 O   H1  H2  EP1 EP2 O   H1  H2  EP1 EP2 O   H1  H2  EP1 EP2 O   H1  H2  
EP1 EP2 O   H1  H2  EP1 EP2 O   H1  H2  EP1 EP2 O   H1  H2  EP1 EP2 O   H1  H2  
EP1 EP2 O   H1  H2  EP1 EP2 O   H1  H2  EP1 EP2 O   H1  H2  EP1 EP2 O   H1  H2  
EP1 EP2 O   H1  H2  EP1 EP2 O   H1  H2  EP1 EP2 O   H1  H2  EP1 EP2 O   H1  H2  
EP1 EP2 O   H1  H2  EP1 EP2 O   H1  H2  EP1 EP2 O   H1  H2  EP1 EP2 O   H1  H2  
EP1 EP2 O   H1  H2  EP1 EP2 O   H1  H2  EP1 EP2 O   H1  H2  EP1 EP2 O   H1  H2  
EP1 EP2 O   H1  H2  EP1 EP2 O   H1  H2  EP1 EP2 O   H1  H2  EP1 EP2 O   H1  H2  
EP1 EP2 O   H1  H2  EP1 EP2 O   H1  H2  EP1 EP2 O   H1  H2  EP1 EP2 O   H1  H2  
EP1 EP2 O   H1  H2  EP1 EP2 O   H1  H2  EP1 EP2 O   H1  H2  EP1 EP2 O   H1  H2  
EP1 EP2 O   H1  H2  EP1 EP2 O   H1  H2  EP1 EP2 O   H1  H2  EP1 EP2 O   H1  H2  
EP1 EP2 O   H1  H2  EP1 EP2 O   H1  H2  EP1 EP2 O   H1  H2  EP1 EP2 O   H1  H2  
EP1 EP2 O   H1  H2  EP1 EP2 O   H1  H2  EP1 EP2 O   H1  H2  EP1 EP2 O   H1  H2  
EP1 EP2 O   H1  H2  EP1 EP2 O   H1  H2  EP1 EP2 O   H1  H2  EP1 EP2 O   H1  H2  
EP1 EP2 O   H1  H2  EP1 EP2 O   H1  H2  EP1 EP2 O   H1  H2  EP1 EP2 O   H1  H2  
EP1 EP2 O   H1  H2  EP1 EP2 O   H1  H2  EP1 EP2 O   H1  H2  EP1 EP2 O   H1  H2  
EP1 EP2 O   H1  H2  EP1 EP2 O   H1  H2  EP1 EP2 O   H1  H2  EP1 EP2 O   H1  H2  
EP1 EP2 O   H1  H2  EP1 EP2 O   H1  H2  EP1 EP2 O   H1  H2  EP1 EP2 O   H1  H2  
EP1 EP2 O   H1  H2  EP1 EP2 O   H1  H2  EP1 EP2 O   H1  H2  EP1 EP2 O   H1  H2  
EP1 EP2 O   H1  H2  EP1 EP2 O   H1  H2  EP1 EP2 O   H1  H2  EP1 EP2 O   H1  H2  
EP1 EP2 O   H1  H2  EP1 EP2 O   H1  H2  EP1 EP2 O   H1  H2  EP1 EP2 O   H1  H2  
EP1 EP2 O   H1  H2  EP1 EP2 O   H1  H2  EP1 EP2 O   H1  H2  EP1 EP2 O   H1  H2  
EP1 EP2 O   H1  H2  EP1 EP2 O   H1  H2  EP1 EP2 O   H1  H2  EP1 EP2 O   H1  H2  
EP1 EP2 O   H1  H2  EP1 EP2 O   H1  H2  EP1 EP2 O   H1  H2  EP1 EP2 O   H1  H2  
EP1 EP2 O   H1  H2  EP1 EP2 O   H1  H2  EP1 EP2 O   H1  H2  EP1 EP2 O   H1  H2  
EP1 EP2 O   H1  H2  EP1 EP2 O   H1  H2  EP1 EP2 O   H1  H2  EP1 EP2 O   H1  H2  
EP1 EP2 O   H1  H2  EP1 EP2 O   H1  H2  EP1 EP2 O   H1  H2  EP1 EP2 O   H1  H2  
EP1 EP2 O   H1  H2  EP1 EP2 O   H1  H2  EP1 EP2 O   H1  H2  EP1 EP2 O   H1  H2  
EP1 EP2 O   H1  H2  EP1 EP2 O   H1  H2  EP1 EP2 O   H1  H2  EP1 EP2 O   H1  H2  
EP1 EP2 O   H1  H2  EP1 EP2 O   H1  H2  EP1 EP2 O   H1  H2  EP1 EP2 O   H1  H2  
EP1 EP2 O   H1  H2  EP1 EP2 O   H1  H2  EP1 EP2 O   H1  H2  EP1 EP2 O   H1  H2  
EP1 EP2 O   H1  H2  EP1 EP2 O   H1  H2  EP1 EP2 O   H1  H2  EP1 EP2 O   H1  H2  
EP1 EP2 O   H1  H2  EP1 EP2 O   H1  H2  EP1 EP2 O   H1  H2  EP1 EP2 O   H1  H2  
EP1 EP2 O   H1  H2  EP1 EP2 O   H1  H2  EP1 EP2 O   H1  H2  EP1 EP2 O   H1  H2  
EP1 EP2 O   H1  H2  EP1 EP2 O   H1  H2  EP1 EP2 O   H1  H2  EP1 EP2 O   H1  H2  
EP1 EP2 O   H1  H2  EP1 EP2 O   H1  H2  EP1 EP2 O   H1  H2  EP1 EP2 O   H1  H2  
EP1 EP2 O   H1  H2  EP1 EP2 O   H1  H2  EP1 EP2 O   H1  H2  EP1 EP2 O   H1  H2  
EP1 EP2 O   H1  H2  EP1 EP2 O   H1  H2  EP1 EP2 O   H1  H2  EP1 EP2 O   H1  H2  
EP1 EP2 O   H1  H2  EP1 EP2 O   H1  H2  EP1 EP2 O   H1  H2  EP1 EP2 O   H1  H2  
EP1 EP2 O   H1  H2  EP1 EP2 O   H1  H2  EP1 EP2 O   H1  H2  EP1 EP2 O   H1  H2  
EP1 EP2 O   H1  H2  EP1 EP2 O   H1  H2  EP1 EP2 O   H1  H2  EP1 EP2 O   H1  H2  
EP1 EP2 O   H1  H2  EP1 EP2 O   H1  H2  EP1 EP2 O   H1  H2  EP1 EP2 O   H1  H2  
EP1 EP2 O   H1  H2  EP1 EP2 O   H1  H2  EP1 EP2 O   H1  H2  EP1 EP2 O   H1  H2  
EP1 EP2 O   H1  H2  EP1 EP2 O   H1  H2  EP1 EP2 O   H1  H2  EP1 EP2 O   H1  H2  
EP1 EP2 O   H1  H2  EP1 EP2 O   H1  H2  EP1 EP2 O   H1  H2  EP1 EP2 O   H1  H2  
EP1 EP2 O   H1  H2  EP1 EP2 O   H1  H2  EP1 EP2 O   H1  H2  EP1 EP2 O   H1  H2  
EP1 EP2 O   H1  H2  EP1 EP2 O   H1  H2  EP1 EP2 O   H1  H2  EP1 EP2 O   H1  H2  
EP1 EP2 O   H1  H2  EP1 EP2 O   H1  H2  EP1 EP2 O   H1  H2  EP1 EP2 O   H1  H2  
EP1 EP2 O   H1  H2  EP1 EP2 O   H1  H2  EP1 EP2 O   H1  H2  EP1 EP2 O   H1  H2  
EP1 EP2 O   H1  H2  EP1 EP2 O   H1  H2  EP1 EP2 O   H1  H2  EP1 EP2 O   H1  H2  
EP1 EP2 O   H1  H2  EP1 EP2 O   H1  H2  EP1 EP2 O   H1  H2  EP1 EP2 O   H1  H2  
EP1 EP2 O   H1  H2  EP1 EP2 O   H1  H2  EP1 EP2 O   H1  H2  EP1 EP2 O   H1  H2  
EP1 EP2 O   H1  H2  EP1 EP2 O   H1  H2  EP1 EP2 O   H1  H2  EP1 EP2 O   H1  H2  
EP1 EP2 O   H1  H2  EP1 EP2 O   H1  H2  EP1 EP2 O   H1  H2  EP1 EP2 O   H1  H2  
EP1 EP2 O   H1  H2  EP1 EP2 O   H1  H2  EP1 EP2 O   H1  H2  EP1 EP2 O   H1  H2  
EP1 EP2 O   H1  H2  EP1 EP2 O   H1  H2  EP1 EP2 O   H1  H2  EP1 EP2 O   H1  H2  
EP1 EP2 O   H1  H2  EP1 EP2 O   H1  H2  EP1 EP2 O   H1  H2  EP1 EP2 O   H1  H2  
EP1 EP2 O   H1  H2  EP1 EP2 O   H1  H2  EP1 EP2 O   H1  H2  EP1 EP2 O   H1  H2  
EP1 EP2 O   H1  H2  EP1 EP2 O   H1  H2  EP1 EP2 O   H1  H2  EP1 EP2 O   H1  H2  
EP1 EP2 O   H1  H2  EP1 EP2 O   H1  H2  EP1 EP2 O   H1  H2  EP1 EP2 O   H1  H2  
EP1 EP2 O   H1  H2  EP1 EP2 O   H1  H2  EP1 EP2 O   H1  H2  EP1 EP2 O   H1  H2  
EP1 EP2 O   H1  H2  EP1 EP2 O   H1  H2  EP1 EP2 O   H1  H2  EP1 EP2 O   H1  H2  
EP1 EP2 O   H1  H2  EP1 EP2 O   H1  H2  EP1 EP2 O   H1  H2  EP1 EP2 O   H1  H2  
EP1 EP2 O   H1  H2  EP1 EP2 O   H1  H2  EP1 EP2 O   H1  H2  EP1 EP2 O   H1  H2  
EP1 EP2 O   H1  H2  EP1 EP2 O   H1  H2  EP1 EP2 O   H1  H2  EP1 EP2 O   H1  H2  
EP1 EP2 O   H1  H2  EP1 EP2 O   H1  H2  EP1 EP2 O   H1  H2  EP1 EP2 O   H1  H2  
EP1 EP2 O   H1  H2  EP1 EP2 O   H1  H2  EP1 EP2 O   H1  H2  EP1 EP2 O   H1  H2  
EP1 EP2 O   H1  H2  EP1 EP2 O   H1  H2  EP1 EP2 O   H1  H2  EP1 EP2 O   H1  H2  
EP1 EP2 O   H1  H2  EP1 EP2 O   H1  H2  EP1 EP2 O   H1  H2  EP1 EP2 O   H1  H2  
EP1 EP2 O   H1  H2  EP1 EP2 O   H1  H2  EP1 EP2 O   H1  H2  EP1 EP2 O   H1  H2  
EP1 EP2 O   H1  H2  EP1 EP2 O   H1  H2  EP1 EP2 O   H1  H2  EP1 EP2 O   H1  H2  
EP1 EP2 O   H1  H2  EP1 EP2 O   H1  H2  EP1 EP2 O   H1  H2  EP1 EP2 O   H1  H2  
EP1 EP2 O   H1  H2  EP1 EP2 O   H1  H2  EP1 EP2 O   H1  H2  EP1 EP2 O   H1  H2  
EP1 EP2 O   H1  H2  EP1 EP2 O   H1  H2  EP1 EP2 O   H1  H2  EP1 EP2 O   H1  H2  
EP1 EP2 O   H1  H2  EP1 EP2 O   H1  H2  EP1 EP2 O   H1  H2  EP1 EP2 O   H1  H2  
EP1 EP2 O   H1  H2  EP1 EP2 O   H1  H2  EP1 EP2 O   H1  H2  EP1 EP2 O   H1  H2  
EP1 EP2 O   H1  H2  EP1 EP2 O   H1  H2  EP1 EP2 O   H1  H2  EP1 EP2 O   H1  H2  
EP1 EP2 O   H1  H2  EP1 EP2 O   H1  H2  EP1 EP2 O   H1  H2  EP1 EP2 O   H1  H2  
EP1 EP2 O   H1  H2  EP1 EP2 O   H1  H2  EP1 EP2 O   H1  H2  EP1 EP2 O   H1  H2  
EP1 EP2 O   H1  H2  EP1 EP2 O   H1  H2  EP1 EP2 O   H1  H2  EP1 EP2 O   H1  H2  
EP1 EP2 O   H1  H2  EP1 EP2 O   H1  H2  EP1 EP2 O   H1  H2  EP1 EP2 O   H1  H2  
EP1 EP2 O   H1  H2  EP1 EP2 O   H1  H2  EP1 EP2 O   H1  H2  EP1 EP2 O   H1  H2  
EP1 EP2 O   H1  H2  EP1 EP2 O   H1  H2  EP1 EP2 O   H1  H2  EP1 EP2 O   H1  H2  
EP1 EP2 O   H1  H2  EP1 EP2 O   H1  H2  EP1 EP2 O   H1  H2  EP1 EP2 O   H1  H2  
EP1 EP2 O   H1  H2  EP1 EP2 O   H1  H2  EP1 EP2 O   H1  H2  EP1 EP2 O   H1  H2  
EP1 EP2 O   H1  H2  EP1 EP2 O   H1  H2  EP1 EP2 O   H1  H2  EP1 EP2 O   H1  H2  
EP1 EP2 O   H1  H2  EP1 EP2 O   H1  H2  EP1 EP2 O   H1  H2  EP1 EP2 O   H1  H2  
EP1 EP2 O   H1  H2  EP1 EP2 O   H1  H2  EP1 EP2 O   H1  H2  EP1 EP2 O   H1  H2  
EP1 EP2 O   H1  H2  EP1 EP2 O   H1  H2  EP1 EP2 O   H1  H2  EP1 EP2 O   H1  H2  
EP1 EP2 O   H1  H2  EP1 EP2 O   H1  H2  EP1 EP2 O   H1  H2  EP1 EP2 O   H1  H2  
EP1 EP2 O   H1  H2  EP1 EP2 O   H1  H2  EP1 EP2 O   H1  H2  EP1 EP2 O   H1  H2  
EP1 EP2 O   H1  H2  EP1 EP2 O   H1  H2  EP1 EP2 O   H1  H2  EP1 EP2 O   H1  H2  
EP1 EP2 O   H1  H2  EP1 EP2 O   H1  H2  EP1 EP2 O   H1  H2  EP1 EP2 O   H1  H2  
EP1 EP2 O   H1  H2  EP1 EP2 O   H1  H2  EP1 EP2 O   H1  H2  EP1 EP2 O   H1  H2  
EP1 EP2 O   H1  H2  EP1 EP2 O   H1  H2  EP1 EP2 O   H1  H2  EP1 EP2 O   H1  H2  
EP1 EP2 O   H1  H2  EP1 EP2 O   H1  H2  EP1 EP2 O   H1  H2  EP1 EP2 O   H1  H2  
EP1 EP2 O   H1  H2  EP1 EP2 O   H1  H2  EP1 EP2 O   H1  H2  EP1 EP2 O   H1  H2  
EP1 EP2 O   H1  H2  EP1 EP2 O   H1  H2  EP1 EP2 O   H1  H2  EP1 EP2 O   H1  H2  
EP1 EP2 O   H1  H2  EP1 EP2 O   H1  H2  EP1 EP2 O   H1  H2  EP1 EP2 O   H1  H2  
EP1 EP2 O   H1  H2  EP1 EP2 O   H1  H2  EP1 EP2 O   H1  H2  EP1 EP2 O   H1  H2  
EP1 EP2 O   H1  H2  EP1 EP2 O   H1  H2  EP1 EP2 O   H1  H2  EP1 EP2 O   H1  H2  
EP1 EP2 O   H1  H2  EP1 EP2 O   H1  H2  EP1 EP2 O   H1  H2  EP1 EP2 O   H1  H2  
EP1 EP2 O   H1  H2  EP1 EP2 O   H1  H2  EP1 EP2 O   H1  H2  EP1 EP2 O   H1  H2  
EP1 EP2 O   H1  H2  EP1 EP2 O   H1  H2  EP1 EP2 O   H1  H2  EP1 EP2 O   H1  H2  
EP1 EP2 O   H1  H2  EP1 EP2 O   H1  H2  EP1 EP2 O   H1  H2  EP1 EP2 O   H1  H2  
EP1 EP2 O   H1  H2  EP1 EP2 O   H1  H2  EP1 EP2 O   H1  H2  EP1 EP2 O   H1  H2  
EP1 EP2 O   H1  H2  EP1 EP2 O   H1  H2  EP1 EP2 O   H1  H2  EP1 EP2 O   H1  H2  
EP1 EP2 O   H1  H2  EP1 EP2 O   H1  H2  EP1 EP2 O   H1  H2  EP1 EP2 O   H1  H2  
EP1 EP2 O   H1  H2  EP1 EP2 O   H1  H2  EP1 EP2 O   H1  H2  EP1 EP2 O   H1  H2  
EP1 EP2 O   H1  H2  EP1 EP2 O   H1  H2  EP1 EP2 O   H1  H2  EP1 EP2 O   H1  H2  
EP1 EP2 O   H1  H2  EP1 EP2 O   H1  H2  EP1 EP2 O   H1  H2  EP1 EP2 O   H1  H2  
EP1 EP2 O   H1  H2  EP1 EP2 O   H1  H2  EP1 EP2 O   H1  H2  EP1 EP2 O   H1  H2  
EP1 EP2 O   H1  H2  EP1 EP2 O   H1  H2  EP1 EP2 O   H1  H2  EP1 EP2 O   H1  H2  
EP1 EP2 O   H1  H2  EP1 EP2 O   H1  H2  EP1 EP2 O   H1  H2  EP1 EP2 O   H1  H2  
EP1 EP2 O   H1  H2  EP1 EP2 O   H1  H2  EP1 EP2 O   H1  H2  EP1 EP2 O   H1  H2  
EP1 EP2 O   H1  H2  EP1 EP2 O   H1  H2  EP1 EP2 O   H1  H2  EP1 EP2 O   H1  H2  
EP1 EP2 O   H1  H2  EP1 EP2 O   H1  H2  EP1 EP2 O   H1  H2  EP1 EP2 O   H1  H2  
EP1 EP2 O   H1  H2  EP1 EP2 O   H1  H2  EP1 EP2 O   H1  H2  EP1 EP2 O   H1  H2  
EP1 EP2 O   H1  H2  EP1 EP2 O   H1  H2  EP1 EP2 O   H1  H2  EP1 EP2 O   H1  H2  
EP1 EP2 O   H1  H2  EP1 EP2 O   H1  H2  EP1 EP2 O   H1  H2  EP1 EP2 O   H1  H2  
EP1 EP2 O   H1  H2  EP1 EP2 O   H1  H2  EP1 EP2 O   H1  H2  EP1 EP2 O   H1  H2  
EP1 EP2 O   H1  H2  EP1 EP2 O   H1  H2  EP1 EP2 O   H1  H2  EP1 EP2 O   H1  H2  
EP1 EP2 O   H1  H2  EP1 EP2 O   H1  H2  EP1 EP2 O   H1  H2  EP1 EP2 O   H1  H2  
EP1 EP2 O   H1  H2  EP1 EP2 O   H1  H2  EP1 EP2 O   H1  H2  EP1 EP2 O   H1  H2  
EP1 EP2 O   H1  H2  EP1 EP2 O   H1  H2  EP1 EP2 O   H1  H2  EP1 EP2 O   H1  H2  
EP1 EP2 O   H1  H2  EP1 EP2 O   H1  H2  EP1 EP2 O   H1  H2  EP1 EP2 O   H1  H2  
EP1 EP2 O   H1  H2  EP1 EP2 O   H1  H2  EP1 EP2 O   H1  H2  EP1 EP2 O   H1  H2  
EP1 EP2 O   H1  H2  EP1 EP2 O   H1  H2  EP1 EP2 O   H1  H2  EP1 EP2 O   H1  H2  
EP1 EP2 O   H1  H2  EP1 EP2 O   H1  H2  EP1 EP2 O   H1  H2  EP1 EP2 O   H1  H2  
EP1 EP2 O   H1  H2  EP1 EP2 O   H1  H2  EP1 EP2 O   H1  H2  EP1 EP2 O   H1  H2  
EP1 EP2 O   H1  H2  EP1 EP2 O   H1  H2  EP1 EP2 O   H1  H2  EP1 EP2 O   H1  H2  
EP1 EP2 O   H1  H2  EP1 EP2 O   H1  H2  EP1 EP2 O   H1  H2  EP1 EP2 O   H1  H2  
EP1 EP2 O   H1  H2  EP1 EP2 O   H1  H2  EP1 EP2 O   H1  H2  EP1 EP2 O   H1  H2  
EP1 EP2 O   H1  H2  EP1 EP2 O   H1  H2  EP1 EP2 O   H1  H2  EP1 EP2 O   H1  H2  
EP1 EP2 O   H1  H2  EP1 EP2 O   H1  H2  EP1 EP2 O   H1  H2  EP1 EP2 O   H1  H2  
EP1 EP2 O   H1  H2  EP1 EP2 O   H1  H2  EP1 EP2 O   H1  H2  EP1 EP2 O   H1  H2  
EP1 EP2 O   H1  H2  EP1 EP2 O   H1  H2  EP1 EP2 O   H1  H2  EP1 EP2 O   H1  H2  
EP1 EP2 O   H1  H2  EP1 EP2 O   H1  H2  EP1 EP2 O   H1  H2  EP1 EP2 O   H1  H2  
EP1 EP2 O   H1  H2  EP1 EP2 O   H1  H2  EP1 EP2 O   H1  H2  EP1 EP2 O   H1  H2  
EP1 EP2 O   H1  H2  EP1 EP2 O   H1  H2  EP1 EP2 O   H1  H2  EP1 EP2 O   H1  H2  
EP1 EP2 O   H1  H2  EP1 EP2 O   H1  H2  EP1 EP2 O   H1  H2  EP1 EP2 O   H1  H2  
EP1 EP2 O   H1  H2  EP1 EP2 O   H1  H2  EP1 EP2 O   H1  H2  EP1 EP2 O   H1  H2  
EP1 EP2 O   H1  H2  EP1 EP2 O   H1  H2  EP1 EP2 O   H1  H2  EP1 EP2 O   H1  H2  
EP1 EP2 O   H1  H2  EP1 EP2 O   H1  H2  EP1 EP2 O   H1  H2  EP1 EP2 O   H1  H2  
EP1 EP2 O   H1  H2  EP1 EP2 O   H1  H2  EP1 EP2 O   H1  H2  EP1 EP2 O   H1  H2  
EP1 EP2 O   H1  H2  EP1 EP2 O   H1  H2  EP1 EP2 O   H1  H2  EP1 EP2 O   H1  H2  
EP1 EP2 O   H1  H2  EP1 EP2 O   H1  H2  EP1 EP2 O   H1  H2  EP1 EP2 O   H1  H2  
EP1 EP2 O   H1  H2  EP1 EP2 O   H1  H2  EP1 EP2 O   H1  H2  EP1 EP2 O   H1  H2  
EP1 EP2 O   H1  H2  EP1 EP2 O   H1  H2  EP1 EP2 O   H1  H2  EP1 EP2 O   H1  H2  
EP1 EP2 O   H1  H2  EP1 EP2 O   H1  H2  EP1 EP2 O   H1  H2  EP1 EP2 O   H1  H2  
EP1 EP2 O   H1  H2  EP1 EP2 O   H1  H2  EP1 EP2 O   H1  H2  EP1 EP2 O   H1  H2  
EP1 EP2 O   H1  H2  EP1 EP2 O   H1  H2  EP1 EP2 O   H1  H2  EP1 EP2 O   H1  H2  
EP1 EP2 O   H1  H2  EP1 EP2 O   H1  H2  EP1 EP2 O   H1  H2  EP1 EP2 O   H1  H2  
EP1 EP2 O   H1  H2  EP1 EP2 O   H1  H2  EP1 EP2 O   H1  H2  EP1 EP2 O   H1  H2  
EP1 EP2 O   H1  H2  EP1 EP2 O   H1  H2  EP1 EP2 O   H1  H2  EP1 EP2 O   H1  H2  
EP1 EP2 O   H1  H2  EP1 EP2 O   H1  H2  EP1 EP2 O   H1  H2  EP1 EP2 O   H1  H2  
EP1 EP2 O   H1  H2  EP1 EP2 O   H1  H2  EP1 EP2 O   H1  H2  EP1 EP2 O   H1  H2  
EP1 EP2 O   H1  H2  EP1 EP2 O   H1  H2  EP1 EP2 O   H1  H2  EP1 EP2 O   H1  H2  
EP1 EP2 O   H1  H2  EP1 EP2 O   H1  H2  EP1 EP2 O   H1  H2  EP1 EP2 O   H1  H2  
EP1 EP2 O   H1  H2  EP1 EP2 O   H1  H2  EP1 EP2 O   H1  H2  EP1 EP2 O   H1  H2  
EP1 EP2 O   H1  H2  EP1 EP2 O   H1  H2  EP1 EP2 O   H1  H2  EP1 EP2 O   H1  H2  
EP1 EP2 O   H1  H2  EP1 EP2 O   H1  H2  EP1 EP2 O   H1  H2  EP1 EP2 O   H1  H2  
EP1 EP2 O   H1  H2  EP1 EP2 O   H1  H2  EP1 EP2 O   H1  H2  EP1 EP2 O   H1  H2  
EP1 EP2 O   H1  H2  EP1 EP2 O   H1  H2  EP1 EP2 O   H1  H2  EP1 EP2 O   H1  H2  
EP1 EP2 O   H1  H2  EP1 EP2 O   H1  H2  EP1 EP2 O   H1  H2  EP1 EP2 O   H1  H2  
EP1 EP2 O   H1  H2  EP1 EP2 O   H1  H2  EP1 EP2 O   H1  H2  EP1 EP2 O   H1  H2  
EP1 EP2 O   H1  H2  EP1 EP2 O   H1  H2  EP1 EP2 O   H1  H2  EP1 EP2 O   H1  H2  
EP1 EP2 O   H1  H2  EP1 EP2 O   H1  H2  EP1 EP2 O   H1  H2  EP1 EP2 O   H1  H2  
EP1 EP2 O   H1  H2  EP1 EP2 O   H1  H2  EP1 EP2 O   H1  H2  EP1 EP2 O   H1  H2  
EP1 EP2 O   H1  H2  EP1 EP2 O   H1  H2  EP1 EP2 O   H1  H2  EP1 EP2 O   H1  H2  
EP1 EP2 O   H1  H2  EP1 EP2 O   H1  H2  EP1 EP2 O   H1  H2  EP1 EP2 O   H1  H2  
EP1 EP2 O   H1  H2  EP1 EP2 O   H1  H2  EP1 EP2 O   H1  H2  EP1 EP2 O   H1  H2  
EP1 EP2 O   H1  H2  EP1 EP2 O   H1  H2  EP1 EP2 O   H1  H2  EP1 EP2 O   H1  H2  
EP1 EP2 O   H1  H2  EP1 EP2 O   H1  H2  EP1 EP2 O   H1  H2  EP1 EP2 O   H1  H2  
EP1 EP2 O   H1  H2  EP1 EP2 O   H1  H2  EP1 EP2 O   H1  H2  EP1 EP2 O   H1  H2  
EP1 EP2 O   H1  H2  EP1 EP2 O   H1  H2  EP1 EP2 O   H1  H2  EP1 EP2 O   H1  H2  
EP1 EP2 O   H1  H2  EP1 EP2 O   H1  H2  EP1 EP2 O   H1  H2  EP1 EP2 O   H1  H2  
EP1 EP2 O   H1  H2  EP1 EP2 O   H1  H2  EP1 EP2 O   H1  H2  EP1 EP2 O   H1  H2  
EP1 EP2 O   H1  H2  EP1 EP2 O   H1  H2  EP1 EP2 O   H1  H2  EP1 EP2 O   H1  H2  
EP1 EP2 O   H1  H2  EP1 EP2 O   H1  H2  EP1 EP2 O   H1  H2  EP1 EP2 O   H1  H2  
EP1 EP2 O   H1  H2  EP1 EP2 O   H1  H2  EP1 EP2 O   H1  H2  EP1 EP2 O   H1  H2  
EP1 EP2 O   H1  H2  EP1 EP2 O   H1  H2  EP1 EP2 O   H1  H2  EP1 EP2 O   H1  H2  
EP1 EP2 O   H1  H2  EP1 EP2 O   H1  H2  EP1 EP2 O   H1  H2  EP1 EP2 O   H1  H2  
EP1 EP2 O   H1  H2  EP1 EP2 O   H1  H2  EP1 EP2 O   H1  H2  EP1 EP2 O   H1  H2  
EP1 EP2 O   H1  H2  EP1 EP2 O   H1  H2  EP1 EP2 O   H1  H2  EP1 EP2 O   H1  H2  
EP1 EP2 O   H1  H2  EP1 EP2 O   H1  H2  EP1 EP2 O   H1  H2  EP1 EP2 O   H1  H2  
EP1 EP2 O   H1  H2  EP1 EP2 O   H1  H2  EP1 EP2 O   H1  H2  EP1 EP2 O   H1  H2  
EP1 EP2 O   H1  H2  EP1 EP2 O   H1  H2  EP1 EP2 O   H1  H2  EP1 EP2 O   H1  H2  
EP1 EP2 O   H1  H2  EP1 EP2 O   H1  H2  EP1 EP2 O   H1  H2  EP1 EP2 O   H1  H2  
EP1 EP2 O   H1  H2  EP1 EP2 O   H1  H2  EP1 EP2 O   H1  H2  EP1 EP2 O   H1  H2  
EP1 EP2 O   H1  H2  EP1 EP2 O   H1  H2  EP1 EP2 O   H1  H2  EP1 EP2 O   H1  H2  
EP1 EP2 O   H1  H2  EP1 EP2 O   H1  H2  EP1 EP2 O   H1  H2  EP1 EP2 O   H1  H2  
EP1 EP2 O   H1  H2  EP1 EP2 O   H1  H2  EP1 EP2 O   H1  H2  EP1 EP2 O   H1  H2  
EP1 EP2 O   H1  H2  EP1 EP2 O   H1  H2  EP1 EP2 O   H1  H2  EP1 EP2 O   H1  H2  
EP1 EP2 O   H1  H2  EP1 EP2 O   H1  H2  EP1 EP2 O   H1  H2  EP1 EP2 O   H1  H2  
EP1 EP2 O   H1  H2  EP1 EP2 O   H1  H2  EP1 EP2 O   H1  H2  EP1 EP2 O   H1  H2  
EP1 EP2 O   H1  H2  EP1 EP2 O   H1  H2  EP1 EP2 O   H1  H2  EP1 EP2 O   H1  H2  
EP1 EP2 O   H1  H2  EP1 EP2 O   H1  H2  EP1 EP2 O   H1  H2  EP1 EP2 O   H1  H2  
EP1 EP2 O   H1  H2  EP1 EP2 O   H1  H2  EP1 EP2 O   H1  H2  EP1 EP2 O   H1  H2  
EP1 EP2 O   H1  H2  EP1 EP2 O   H1  H2  EP1 EP2 O   H1  H2  EP1 EP2 O   H1  H2  
EP1 EP2 O   H1  H2  EP1 EP2 O   H1  H2  EP1 EP2 O   H1  H2  EP1 EP2 O   H1  H2  
EP1 EP2 O   H1  H2  EP1 EP2 O   H1  H2  EP1 EP2 O   H1  H2  EP1 EP2 O   H1  H2  
EP1 EP2 O   H1  H2  EP1 EP2 O   H1  H2  EP1 EP2 O   H1  H2  EP1 EP2 O   H1  H2  
EP1 EP2 O   H1  H2  EP1 EP2 O   H1  H2  EP1 EP2 O   H1  H2  EP1 EP2 O   H1  H2  
EP1 EP2 O   H1  H2  EP1 EP2 O   H1  H2  EP1 EP2 O   H1  H2  EP1 EP2 O   H1  H2  
EP1 EP2 O   H1  H2  EP1 EP2 O   H1  H2  EP1 EP2 O   H1  H2  EP1 EP2 O   H1  H2  
EP1 EP2 O   H1  H2  EP1 EP2 O   H1  H2  EP1 EP2 O   H1  H2  EP1 EP2 O   H1  H2  
EP1 EP2 O   H1  H2  EP1 EP2 O   H1  H2  EP1 EP2 O   H1  H2  EP1 EP2 O   H1  H2  
EP1 EP2 O   H1  H2  EP1 EP2 O   H1  H2  EP1 EP2 O   H1  H2  EP1 EP2 O   H1  H2  
EP1 EP2 O   H1  H2  EP1 EP2 O   H1  H2  EP1 EP2 O   H1  H2  EP1 EP2 O   H1  H2  
EP1 EP2 O   H1  H2  EP1 EP2 O   H1  H2  EP1 EP2 O   H1  H2  EP1 EP2 O   H1  H2  
EP1 EP2 O   H1  H2  EP1 EP2 O   H1  H2  EP1 EP2 O   H1  H2  EP1 EP2 O   H1  H2  
EP1 EP2 O   H1  H2  EP1 EP2 O   H1  H2  EP1 EP2 O   H1  H2  EP1 EP2 O   H1  H2  
EP1 EP2 O   H1  H2  EP1 EP2 O   H1  H2  EP1 EP2 O   H1  H2  EP1 EP2 O   H1  H2  
EP1 EP2 O   H1  H2  EP1 EP2 O   H1  H2  EP1 EP2 O   H1  H2  EP1 EP2 O   H1  H2  
EP1 EP2 O   H1  H2  EP1 EP2 O   H1  H2  EP1 EP2 O   H1  H2  EP1 EP2 O   H1  H2  
EP1 EP2 O   H1  H2  EP1 EP2 O   H1  H2  EP1 EP2 O   H1  H2  EP1 EP2 O   H1  H2  
EP1 EP2 O   H1  H2  EP1 EP2 O   H1  H2  EP1 EP2 O   H1  H2  EP1 EP2 O   H1  H2  
EP1 EP2 O   H1  H2  EP1 EP2 O   H1  H2  EP1 EP2 O   H1  H2  EP1 EP2 O   H1  H2  
EP1 EP2 O   H1  H2  EP1 EP2 O   H1  H2  EP1 EP2 O   H1  H2  EP1 EP2 O   H1  H2  
EP1 EP2 O   H1  H2  EP1 EP2 O   H1  H2  EP1 EP2 O   H1  H2  EP1 EP2 O   H1  H2  
EP1 EP2 O   H1  H2  EP1 EP2 O   H1  H2  EP1 EP2 O   H1  H2  EP1 EP2 O   H1  H2  
EP1 EP2 O   H1  H2  EP1 EP2 O   H1  H2  EP1 EP2 O   H1  H2  EP1 EP2 O   H1  H2  
EP1 EP2 O   H1  H2  EP1 EP2 O   H1  H2  EP1 EP2 O   H1  H2  EP1 EP2 O   H1  H2  
EP1 EP2 O   H1  H2  EP1 EP2 O   H1  H2  EP1 EP2 O   H1  H2  EP1 EP2 O   H1  H2  
EP1 EP2 O   H1  H2  EP1 EP2 O   H1  H2  EP1 EP2 O   H1  H2  EP1 EP2 O   H1  H2  
EP1 EP2 O   H1  H2  EP1 EP2 O   H1  H2  EP1 EP2 O   H1  H2  EP1 EP2 O   H1  H2  
EP1 EP2 O   H1  H2  EP1 EP2 O   H1  H2  EP1 EP2 O   H1  H2  EP1 EP2 O   H1  H2  
EP1 EP2 O   H1  H2  EP1 EP2 O   H1  H2  EP1 EP2 O   H1  H2  EP1 EP2 O   H1  H2  
EP1 EP2 O   H1  H2  EP1 EP2 O   H1  H2  EP1 EP2 O   H1  H2  EP1 EP2 O   H1  H2  
EP1 EP2 O   H1  H2  EP1 EP2 O   H1  H2  EP1 EP2 O   H1  H2  EP1 EP2 O   H1  H2  
EP1 EP2 O   H1  H2  EP1 EP2 O   H1  H2  EP1 EP2 O   H1  H2  EP1 EP2 O   H1  H2  
EP1 EP2 O   H1  H2  EP1 EP2 O   H1  H2  EP1 EP2 O   H1  H2  EP1 EP2 O   H1  H2  
EP1 EP2 O   H1  H2  EP1 EP2 O   H1  H2  EP1 EP2 O   H1  H2  EP1 EP2 O   H1  H2  
EP1 EP2 O   H1  H2  EP1 EP2 O   H1  H2  EP1 EP2 O   H1  H2  EP1 EP2 O   H1  H2  
EP1 EP2 O   H1  H2  EP1 EP2 O   H1  H2  EP1 EP2 O   H1  H2  EP1 EP2 O   H1  H2  
EP1 EP2 O   H1  H2  EP1 EP2 O   H1  H2  EP1 EP2 O   H1  H2  EP1 EP2 O   H1  H2  
EP1 EP2 O   H1  H2  EP1 EP2 O   H1  H2  EP1 EP2 O   H1  H2  EP1 EP2 O   H1  H2  
EP1 EP2 O   H1  H2  EP1 EP2 O   H1  H2  EP1 EP2 O   H1  H2  EP1 EP2 O   H1  H2  
EP1 EP2 O   H1  H2  EP1 EP2 O   H1  H2  EP1 EP2 O   H1  H2  EP1 EP2 O   H1  H2  
EP1 EP2 O   H1  H2  EP1 EP2 O   H1  H2  EP1 EP2 O   H1  H2  EP1 EP2 O   H1  H2  
EP1 EP2 O   H1  H2  EP1 EP2 O   H1  H2  EP1 EP2 O   H1  H2  EP1 EP2 O   H1  H2  
EP1 EP2 O   H1  H2  EP1 EP2 O   H1  H2  EP1 EP2 O   H1  H2  EP1 EP2 O   H1  H2  
EP1 EP2 O   H1  H2  EP1 EP2 O   H1  H2  EP1 EP2 O   H1  H2  EP1 EP2 O   H1  H2  
EP1 EP2 O   H1  H2  EP1 EP2 O   H1  H2  EP1 EP2 O   H1  H2  EP1 EP2 O   H1  H2  
EP1 EP2 O   H1  H2  EP1 EP2 O   H1  H2  EP1 EP2 O   H1  H2  EP1 EP2 O   H1  H2  
EP1 EP2 O   H1  H2  EP1 EP2 O   H1  H2  EP1 EP2 O   H1  H2  EP1 EP2 O   H1  H2  
EP1 EP2 O   H1  H2  EP1 EP2 O   H1  H2  EP1 EP2 O   H1  H2  EP1 EP2 O   H1  H2  
EP1 EP2 O   H1  H2  EP1 EP2 O   H1  H2  EP1 EP2 O   H1  H2  EP1 EP2 O   H1  H2  
EP1 EP2 O   H1  H2  EP1 EP2 O   H1  H2  EP1 EP2 O   H1  H2  EP1 EP2 O   H1  H2  
EP1 EP2 O   H1  H2  EP1 EP2 O   H1  H2  EP1 EP2 O   H1  H2  EP1 EP2 O   H1  H2  
EP1 EP2 O   H1  H2  EP1 EP2 O   H1  H2  EP1 EP2 O   H1  H2  EP1 EP2 O   H1  H2  
EP1 EP2 O   H1  H2  EP1 EP2 O   H1  H2  EP1 EP2 O   H1  H2  EP1 EP2 O   H1  H2  
EP1 EP2 O   H1  H2  EP1 EP2 O   H1  H2  EP1 EP2 O   H1  H2  EP1 EP2 O   H1  H2  
EP1 EP2 O   H1  H2  EP1 EP2 O   H1  H2  EP1 EP2 O   H1  H2  EP1 EP2 O   H1  H2  
EP1 EP2 O   H1  H2  EP1 EP2 O   H1  H2  EP1 EP2 O   H1  H2  EP1 EP2 O   H1  H2  
EP1 EP2 O   H1  H2  EP1 EP2 O   H1  H2  EP1 EP2 O   H1  H2  EP1 EP2 O   H1  H2  
EP1 EP2 O   H1  H2  EP1 EP2 O   H1  H2  EP1 EP2 O   H1  H2  EP1 EP2 O   H1  H2  
EP1 EP2 O   H1  H2  EP1 EP2 O   H1  H2  EP1 EP2 O   H1  H2  EP1 EP2 O   H1  H2  
EP1 EP2 O   H1  H2  EP1 EP2 O   H1  H2  EP1 EP2 O   H1  H2  EP1 EP2 O   H1  H2  
EP1 EP2 O   H1  H2  EP1 EP2 O   H1  H2  EP1 EP2 O   H1  H2  EP1 EP2 O   H1  H2  
EP1 EP2 O   H1  H2  EP1 EP2 O   H1  H2  EP1 EP2 O   H1  H2  EP1 EP2 O   H1  H2  
EP1 EP2 O   H1  H2  EP1 EP2 O   H1  H2  EP1 EP2 O   H1  H2  EP1 EP2 O   H1  H2  
EP1 EP2 O   H1  H2  EP1 EP2 O   H1  H2  EP1 EP2 O   H1  H2  EP1 EP2 O   H1  H2  
EP1 EP2 O   H1  H2  EP1 EP2 O   H1  H2  EP1 EP2 O   H1  H2  EP1 EP2 O   H1  H2  
EP1 EP2 O   H1  H2  EP1 EP2 O   H1  H2  EP1 EP2 O   H1  H2  EP1 EP2 O   H1  H2  
EP1 EP2 O   H1  H2  EP1 EP2 O   H1  H2  EP1 EP2 O   H1  H2  EP1 EP2 O   H1  H2  
EP1 EP2 O   H1  H2  EP1 EP2 O   H1  H2  EP1 EP2 O   H1  H2  EP1 EP2 O   H1  H2  
EP1 EP2 O   H1  H2  EP1 EP2 O   H1  H2  EP1 EP2 O   H1  H2  EP1 EP2 O   H1  H2  
EP1 EP2 O   H1  H2  EP1 EP2 O   H1  H2  EP1 EP2 O   H1  H2  EP1 EP2 O   H1  H2  
EP1 EP2 O   H1  H2  EP1 EP2 O   H1  H2  EP1 EP2 O   H1  H2  EP1 EP2 O   H1  H2  
EP1 EP2 O   H1  H2  EP1 EP2 O   H1  H2  EP1 EP2 O   H1  H2  EP1 EP2 O   H1  H2  
EP1 EP2 O   H1  H2  EP1 EP2 O   H1  H2  EP1 EP2 O   H1  H2  EP1 EP2 O   H1  H2  
EP1 EP2 O   H1  H2  EP1 EP2 O   H1  H2  EP1 EP2 O   H1  H2  EP1 EP2 O   H1  H2  
EP1 EP2 O   H1  H2  EP1 EP2 O   H1  H2  EP1 EP2 O   H1  H2  EP1 EP2 O   H1  H2  
EP1 EP2 O   H1  H2  EP1 EP2 O   H1  H2  EP1 EP2 O   H1  H2  EP1 EP2 O   H1  H2  
EP1 EP2 O   H1  H2  EP1 EP2 O   H1  H2  EP1 EP2 O   H1  H2  EP1 EP2 O   H1  H2  
EP1 EP2 O   H1  H2  EP1 EP2 O   H1  H2  EP1 EP2 O   H1  H2  EP1 EP2 O   H1  H2  
EP1 EP2 O   H1  H2  EP1 EP2 O   H1  H2  EP1 EP2 O   H1  H2  EP1 EP2 O   H1  H2  
EP1 EP2 O   H1  H2  EP1 EP2 O   H1  H2  EP1 EP2 O   H1  H2  EP1 EP2 O   H1  H2  
EP1 EP2 O   H1  H2  EP1 EP2 O   H1  H2  EP1 EP2 O   H1  H2  EP1 EP2 O   H1  H2  
EP1 EP2 O   H1  H2  EP1 EP2 O   H1  H2  EP1 EP2 O   H1  H2  EP1 EP2 O   H1  H2  
EP1 EP2 O   H1  H2  EP1 EP2 O   H1  H2  EP1 EP2 O   H1  H2  EP1 EP2 O   H1  H2  
EP1 EP2 O   H1  H2  EP1 EP2 O   H1  H2  EP1 EP2 O   H1  H2  EP1 EP2 O   H1  H2  
EP1 EP2 O   H1  H2  EP1 EP2 O   H1  H2  EP1 EP2 O   H1  H2  EP1 EP2 O   H1  H2  
EP1 EP2 O   H1  H2  EP1 EP2 O   H1  H2  EP1 EP2 O   H1  H2  EP1 EP2 O   H1  H2  
EP1 EP2 O   H1  H2  EP1 EP2 O   H1  H2  EP1 EP2 O   H1  H2  EP1 EP2 O   H1  H2  
EP1 EP2 O   H1  H2  EP1 EP2 O   H1  H2  EP1 EP2 O   H1  H2  EP1 EP2 O   H1  H2  
EP1 EP2 O   H1  H2  EP1 EP2 O   H1  H2  EP1 EP2 O   H1  H2  EP1 EP2 O   H1  H2  
EP1 EP2 O   H1  H2  EP1 EP2 O   H1  H2  EP1 EP2 O   H1  H2  EP1 EP2 O   H1  H2  
EP1 EP2 O   H1  H2  EP1 EP2 O   H1  H2  EP1 EP2 O   H1  H2  EP1 EP2 O   H1  H2  
EP1 EP2 O   H1  H2  EP1 EP2 O   H1  H2  EP1 EP2 O   H1  H2  EP1 EP2 O   H1  H2  
EP1 EP2 O   H1  H2  EP1 EP2 O   H1  H2  EP1 EP2 O   H1  H2  EP1 EP2 O   H1  H2  
EP1 EP2 O   H1  H2  EP1 EP2 O   H1  H2  EP1 EP2 O   H1  H2  EP1 EP2 O   H1  H2  
EP1 EP2 O   H1  H2  EP1 EP2 O   H1  H2  EP1 EP2 O   H1  H2  EP1 EP2 O   H1  H2  
EP1 EP2 O   H1  H2  EP1 EP2 O   H1  H2  EP1 EP2 O   H1  H2  EP1 EP2 O   H1  H2  
EP1 EP2 O   H1  H2  EP1 EP2 O   H1  H2  EP1 EP2 O   H1  H2  EP1 EP2 O   H1  H2  
EP1 EP2 O   H1  H2  EP1 EP2 O   H1  H2  EP1 EP2 O   H1  H2  EP1 EP2 O   H1  H2  
EP1 EP2 O   H1  H2  EP1 EP2 O   H1  H2  EP1 EP2 O   H1  H2  EP1 EP2 O   H1  H2  
EP1 EP2 O   H1  H2  EP1 EP2 O   H1  H2  EP1 EP2 O   H1  H2  EP1 EP2 O   H1  H2  
EP1 EP2 O   H1  H2  EP1 EP2 O   H1  H2  EP1 EP2 O   H1  H2  EP1 EP2 O   H1  H2  
EP1 EP2 O   H1  H2  EP1 EP2 O   H1  H2  EP1 EP2 O   H1  H2  EP1 EP2 O   H1  H2  
EP1 EP2 O   H1  H2  EP1 EP2 O   H1  H2  EP1 EP2 O   H1  H2  EP1 EP2 O   H1  H2  
EP1 EP2 O   H1  H2  EP1 EP2 O   H1  H2  EP1 EP2 O   H1  H2  EP1 EP2 O   H1  H2  
EP1 EP2 O   H1  H2  EP1 EP2 O   H1  H2  EP1 EP2 O   H1  H2  EP1 EP2 O   H1  H2  
EP1 EP2 O   H1  H2  EP1 EP2 O   H1  H2  EP1 EP2 O   H1  H2  EP1 EP2 O   H1  H2  
EP1 EP2 O   H1  H2  EP1 EP2 O   H1  H2  EP1 EP2 O   H1  H2  EP1 EP2 O   H1  H2  
EP1 EP2 O   H1  H2  EP1 EP2 O   H1  H2  EP1 EP2 O   H1  H2  EP1 EP2 O   H1  H2  
EP1 EP2 O   H1  H2  EP1 EP2 O   H1  H2  EP1 EP2 O   H1  H2  EP1 EP2 O   H1  H2  
EP1 EP2 O   H1  H2  EP1 EP2 O   H1  H2  EP1 EP2 O   H1  H2  EP1 EP2 O   H1  H2  
EP1 EP2 O   H1  H2  EP1 EP2 O   H1  H2  EP1 EP2 O   H1  H2  EP1 EP2 O   H1  H2  
EP1 EP2 O   H1  H2  EP1 EP2 O   H1  H2  EP1 EP2 O   H1  H2  EP1 EP2 O   H1  H2  
EP1 EP2 O   H1  H2  EP1 EP2 O   H1  H2  EP1 EP2 O   H1  H2  EP1 EP2 O   H1  H2  
EP1 EP2 O   H1  H2  EP1 EP2 O   H1  H2  EP1 EP2 O   H1  H2  EP1 EP2 O   H1  H2  
EP1 EP2 O   H1  H2  EP1 EP2 O   H1  H2  EP1 EP2 O   H1  H2  EP1 EP2 O   H1  H2  
EP1 EP2 O   H1  H2  EP1 EP2 O   H1  H2  EP1 EP2 O   H1  H2  EP1 EP2 O   H1  H2  
EP1 EP2 O   H1  H2  EP1 EP2 O   H1  H2  EP1 EP2 O   H1  H2  EP1 EP2 O   H1  H2  
EP1 EP2 O   H1  H2  EP1 EP2 O   H1  H2  EP1 EP2 O   H1  H2  EP1 EP2 O   H1  H2  
EP1 EP2 O   H1  H2  EP1 EP2 O   H1  H2  EP1 EP2 O   H1  H2  EP1 EP2 O   H1  H2  
EP1 EP2 O   H1  H2  EP1 EP2 O   H1  H2  EP1 EP2 O   H1  H2  EP1 EP2 O   H1  H2  
EP1 EP2 O   H1  H2  EP1 EP2 O   H1  H2  EP1 EP2 O   H1  H2  EP1 EP2 O   H1  H2  
EP1 EP2 O   H1  H2  EP1 EP2 O   H1  H2  EP1 EP2 O   H1  H2  EP1 EP2 O   H1  H2  
EP1 EP2 O   H1  H2  EP1 EP2 O   H1  H2  EP1 EP2 O   H1  H2  EP1 EP2 O   H1  H2  
EP1 EP2 O   H1  H2  EP1 EP2 O   H1  H2  EP1 EP2 O   H1  H2  EP1 EP2 O   H1  H2  
EP1 EP2 O   H1  H2  EP1 EP2 O   H1  H2  EP1 EP2 O   H1  H2  EP1 EP2 O   H1  H2  
EP1 EP2 O   H1  H2  EP1 EP2 O   H1  H2  EP1 EP2 O   H1  H2  EP1 EP2 O   H1  H2  
EP1 EP2 O   H1  H2  EP1 EP2 O   H1  H2  EP1 EP2 O   H1  H2  EP1 EP2 O   H1  H2  
EP1 EP2 O   H1  H2  EP1 EP2 O   H1  H2  EP1 EP2 O   H1  H2  EP1 EP2 O   H1  H2  
EP1 EP2 O   H1  H2  EP1 EP2 O   H1  H2  EP1 EP2 O   H1  H2  EP1 EP2 O   H1  H2  
EP1 EP2 O   H1  H2  EP1 EP2 O   H1  H2  EP1 EP2 O   H1  H2  EP1 EP2 O   H1  H2  
EP1 EP2 O   H1  H2  EP1 EP2 O   H1  H2  EP1 EP2 O   H1  H2  EP1 EP2 O   H1  H2  
EP1 EP2 O   H1  H2  EP1 EP2 O   H1  H2  EP1 EP2 O   H1  H2  EP1 EP2 O   H1  H2  
EP1 EP2 O   H1  H2  EP1 EP2 O   H1  H2  EP1 EP2 O   H1  H2  EP1 EP2 O   H1  H2  
EP1 EP2 O   H1  H2  EP1 EP2 O   H1  H2  EP1 EP2 O   H1  H2  EP1 EP2 O   H1  H2  
EP1 EP2 O   H1  H2  EP1 EP2 O   H1  H2  EP1 EP2 O   H1  H2  EP1 EP2 O   H1  H2  
EP1 EP2 O   H1  H2  EP1 EP2 O   H1  H2  EP1 EP2 O   H1  H2  EP1 EP2 O   H1  H2  
EP1 EP2 O   H1  H2  EP1 EP2 O   H1  H2  EP1 EP2 O   H1  H2  EP1 EP2 O   H1  H2  
EP1 EP2 O   H1  H2  EP1 EP2 O   H1  H2  EP1 EP2 O   H1  H2  EP1 EP2 O   H1  H2  
EP1 EP2 O   H1  H2  EP1 EP2 O   H1  H2  EP1 EP2 O   H1  H2  EP1 EP2 O   H1  H2  
EP1 EP2 O   H1  H2  EP1 EP2 O   H1  H2  EP1 EP2 O   H1  H2  EP1 EP2 O   H1  H2  
EP1 EP2 O   H1  H2  EP1 EP2 O   H1  H2  EP1 EP2 O   H1  H2  EP1 EP2 O   H1  H2  
EP1 EP2 O   H1  H2  EP1 EP2 O   H1  H2  EP1 EP2 O   H1  H2  EP1 EP2 O   H1  H2  
EP1 EP2 O   H1  H2  EP1 EP2 O   H1  H2  EP1 EP2 O   H1  H2  EP1 EP2 O   H1  H2  
EP1 EP2 O   H1  H2  EP1 EP2 O   H1  H2  EP1 EP2 O   H1  H2  EP1 EP2 O   H1  H2  
EP1 EP2 O   H1  H2  EP1 EP2 O   H1  H2  EP1 EP2 O   H1  H2  EP1 EP2 O   H1  H2  
EP1 EP2 O   H1  H2  EP1 EP2 O   H1  H2  EP1 EP2 O   H1  H2  EP1 EP2 O   H1  H2  
EP1 EP2 O   H1  H2  EP1 EP2 O   H1  H2  EP1 EP2 O   H1  H2  EP1 EP2 O   H1  H2  
EP1 EP2 O   H1  H2  EP1 EP2 O   H1  H2  EP1 EP2 O   H1  H2  EP1 EP2 O   H1  H2  
EP1 EP2 O   H1  H2  EP1 EP2 O   H1  H2  EP1 EP2 O   H1  H2  EP1 EP2 O   H1  H2  
EP1 EP2 O   H1  H2  EP1 EP2 O   H1  H2  EP1 EP2 O   H1  H2  EP1 EP2 O   H1  H2  
EP1 EP2 O   H1  H2  EP1 EP2 O   H1  H2  EP1 EP2 O   H1  H2  EP1 EP2 O   H1  H2  
EP1 EP2 O   H1  H2  EP1 EP2 O   H1  H2  EP1 EP2 O   H1  H2  EP1 EP2 O   H1  H2  
EP1 EP2 O   H1  H2  EP1 EP2 O   H1  H2  EP1 EP2 O   H1  H2  EP1 EP2 O   H1  H2  
EP1 EP2 O   H1  H2  EP1 EP2 O   H1  H2  EP1 EP2 O   H1  H2  EP1 EP2 O   H1  H2  
EP1 EP2 O   H1  H2  EP1 EP2 O   H1  H2  EP1 EP2 O   H1  H2  EP1 EP2 O   H1  H2  
EP1 EP2 O   H1  H2  EP1 EP2 O   H1  H2  EP1 EP2 O   H1  H2  EP1 EP2 O   H1  H2  
EP1 EP2 O   H1  H2  EP1 EP2 O   H1  H2  EP1 EP2 O   H1  H2  EP1 EP2 O   H1  H2  
EP1 EP2 O   H1  H2  EP1 EP2 O   H1  H2  EP1 EP2 O   H1  H2  EP1 EP2 O   H1  H2  
EP1 EP2 O   H1  H2  EP1 EP2 O   H1  H2  EP1 EP2 O   H1  H2  EP1 EP2 O   H1  H2  
EP1 EP2 O   H1  H2  EP1 EP2 O   H1  H2  EP1 EP2 O   H1  H2  EP1 EP2 O   H1  H2  
EP1 EP2 O   H1  H2  EP1 EP2 O   H1  H2  EP1 EP2 O   H1  H2  EP1 EP2 O   H1  H2  
EP1 EP2 O   H1  H2  EP1 EP2 O   H1  H2  EP1 EP2 O   H1  H2  EP1 EP2 O   H1  H2  
EP1 EP2 O   H1  H2  EP1 EP2 O   H1  H2  EP1 EP2 O   H1  H2  EP1 EP2 O   H1  H2  
EP1 EP2 O   H1  H2  EP1 EP2 O   H1  H2  EP1 EP2 O   H1  H2  EP1 EP2 O   H1  H2  
EP1 EP2 O   H1  H2  EP1 EP2 O   H1  H2  EP1 EP2 O   H1  H2  EP1 EP2 O   H1  H2  
EP1 EP2 O   H1  H2  EP1 EP2 O   H1  H2  EP1 EP2 O   H1  H2  EP1 EP2 O   H1  H2  
EP1 EP2 O   H1  H2  EP1 EP2 O   H1  H2  EP1 EP2 O   H1  H2  EP1 EP2 O   H1  H2  
EP1 EP2 O   H1  H2  EP1 EP2 O   H1  H2  EP1 EP2 O   H1  H2  EP1 EP2 O   H1  H2  
EP1 EP2 O   H1  H2  EP1 EP2 O   H1  H2  EP1 EP2 O   H1  H2  EP1 EP2 O   H1  H2  
EP1 EP2 O   H1  H2  EP1 EP2 O   H1  H2  EP1 EP2 O   H1  H2  EP1 EP2 O   H1  H2  
EP1 EP2 O   H1  H2  EP1 EP2 O   H1  H2  EP1 EP2 O   H1  H2  EP1 EP2 O   H1  H2  
EP1 EP2 O   H1  H2  EP1 EP2 O   H1  H2  EP1 EP2 O   H1  H2  EP1 EP2 O   H1  H2  
EP1 EP2 O   H1  H2  EP1 EP2 O   H1  H2  EP1 EP2 O   H1  H2  EP1 EP2 O   H1  H2  
EP1 EP2 O   H1  H2  EP1 EP2 O   H1  H2  EP1 EP2 O   H1  H2  EP1 EP2 O   H1  H2  
EP1 EP2 O   H1  H2  EP1 EP2 O   H1  H2  EP1 EP2 O   H1  H2  EP1 EP2 O   H1  H2  
EP1 EP2 O   H1  H2  EP1 EP2 O   H1  H2  EP1 EP2 O   H1  H2  EP1 EP2 O   H1  H2  
EP1 EP2 O   H1  H2  EP1 EP2 O   H1  H2  EP1 EP2 O   H1  H2  EP1 EP2 O   H1  H2  
EP1 EP2 O   H1  H2  EP1 EP2 O   H1  H2  EP1 EP2 O   H1  H2  EP1 EP2 O   H1  H2  
EP1 EP2 O   H1  H2  EP1 EP2 O   H1  H2  EP1 EP2 O   H1  H2  EP1 EP2 O   H1  H2  
EP1 EP2 O   H1  H2  EP1 EP2 O   H1  H2  EP1 EP2 O   H1  H2  EP1 EP2 O   H1  H2  
EP1 EP2 O   H1  H2  EP1 EP2 O   H1  H2  EP1 EP2 O   H1  H2  EP1 EP2 O   H1  H2  
EP1 EP2 O   H1  H2  EP1 EP2 O   H1  H2  EP1 EP2 O   H1  H2  EP1 EP2 O   H1  H2  
EP1 EP2 O   H1  H2  EP1 EP2 O   H1  H2  EP1 EP2 O   H1  H2  EP1 EP2 O   H1  H2  
EP1 EP2 O   H1  H2  EP1 EP2 O   H1  H2  EP1 EP2 O   H1  H2  EP1 EP2 O   H1  H2  
EP1 EP2 O   H1  H2  EP1 EP2 O   H1  H2  EP1 EP2 O   H1  H2  EP1 EP2 O   H1  H2  
EP1 EP2 O   H1  H2  EP1 EP2 O   H1  H2  EP1 EP2 O   H1  H2  EP1 EP2 O   H1  H2  
EP1 EP2 O   H1  H2  EP1 EP2 O   H1  H2  EP1 EP2 O   H1  H2  EP1 EP2 O   H1  H2  
EP1 EP2 O   H1  H2  EP1 EP2 O   H1  H2  EP1 EP2 O   H1  H2  EP1 EP2 O   H1  H2  
EP1 EP2 O   H1  H2  EP1 EP2 O   H1  H2  EP1 EP2 O   H1  H2  EP1 EP2 O   H1  H2  
EP1 EP2 O   H1  H2  EP1 EP2 O   H1  H2  EP1 EP2 O   H1  H2  EP1 EP2 O   H1  H2  
EP1 EP2 O   H1  H2  EP1 EP2 O   H1  H2  EP1 EP2 O   H1  H2  EP1 EP2 O   H1  H2  
EP1 EP2 O   H1  H2  EP1 EP2 O   H1  H2  EP1 EP2 O   H1  H2  EP1 EP2 O   H1  H2  
EP1 EP2 O   H1  H2  EP1 EP2 O   H1  H2  EP1 EP2 O   H1  H2  EP1 EP2 O   H1  H2  
EP1 EP2 O   H1  H2  EP1 EP2 O   H1  H2  EP1 EP2 O   H1  H2  EP1 EP2 O   H1  H2  
EP1 EP2 O   H1  H2  EP1 EP2 O   H1  H2  EP1 EP2 O   H1  H2  EP1 EP2 O   H1  H2  
EP1 EP2 O   H1  H2  EP1 EP2 O   H1  H2  EP1 EP2 O   H1  H2  EP1 EP2 O   H1  H2  
EP1 EP2 O   H1  H2  EP1 EP2 O   H1  H2  EP1 EP2 O   H1  H2  EP1 EP2 O   H1  H2  
EP1 EP2 O   H1  H2  EP1 EP2 O   H1  H2  EP1 EP2 O   H1  H2  EP1 EP2 O   H1  H2  
EP1 EP2 O   H1  H2  EP1 EP2 O   H1  H2  EP1 EP2 O   H1  H2  EP1 EP2 O   H1  H2  
EP1 EP2 O   H1  H2  EP1 EP2 O   H1  H2  EP1 EP2 O   H1  H2  EP1 EP2 O   H1  H2  
EP1 EP2 O   H1  H2  EP1 EP2 O   H1  H2  EP1 EP2 O   H1  H2  EP1 EP2 O   H1  H2  
EP1 EP2 O   H1  H2  EP1 EP2 O   H1  H2  EP1 EP2 O   H1  H2  EP1 EP2 O   H1  H2  
EP1 EP2 O   H1  H2  EP1 EP2 O   H1  H2  EP1 EP2 O   H1  H2  EP1 EP2 O   H1  H2  
EP1 EP2 O   H1  H2  EP1 EP2 O   H1  H2  EP1 EP2 O   H1  H2  EP1 EP2 O   H1  H2  
EP1 EP2 O   H1  H2  EP1 EP2 O   H1  H2  EP1 EP2 O   H1  H2  EP1 EP2 O   H1  H2  
EP1 EP2 O   H1  H2  EP1 EP2 O   H1  H2  EP1 EP2 O   H1  H2  EP1 EP2 O   H1  H2  
EP1 EP2 O   H1  H2  EP1 EP2 O   H1  H2  EP1 EP2 O   H1  H2  EP1 EP2 O   H1  H2  
EP1 EP2 O   H1  H2  EP1 EP2 O   H1  H2  EP1 EP2 O   H1  H2  EP1 EP2 O   H1  H2  
EP1 EP2 O   H1  H2  EP1 EP2 O   H1  H2  EP1 EP2 O   H1  H2  EP1 EP2 O   H1  H2  
EP1 EP2 O   H1  H2  EP1 EP2 O   H1  H2  EP1 EP2 O   H1  H2  EP1 EP2 O   H1  H2  
EP1 EP2 O   H1  H2  EP1 EP2 O   H1  H2  EP1 EP2 O   H1  H2  EP1 EP2 O   H1  H2  
EP1 EP2 O   H1  H2  EP1 EP2 O   H1  H2  EP1 EP2 O   H1  H2  EP1 EP2 O   H1  H2  
EP1 EP2 O   H1  H2  EP1 EP2 O   H1  H2  EP1 EP2 O   H1  H2  EP1 EP2 O   H1  H2  
EP1 EP2 O   H1  H2  EP1 EP2 O   H1  H2  EP1 EP2 O   H1  H2  EP1 EP2 O   H1  H2  
EP1 EP2 O   H1  H2  EP1 EP2 O   H1  H2  EP1 EP2 O   H1  H2  EP1 EP2 O   H1  H2  
EP1 EP2 O   H1  H2  EP1 EP2 O   H1  H2  EP1 EP2 O   H1  H2  EP1 EP2 O   H1  H2  
EP1 EP2 O   H1  H2  EP1 EP2 O   H1  H2  EP1 EP2 O   H1  H2  EP1 EP2 O   H1  H2  
EP1 EP2 O   H1  H2  EP1 EP2 O   H1  H2  EP1 EP2 O   H1  H2  EP1 EP2 O   H1  H2  
EP1 EP2 O   H1  H2  EP1 EP2 O   H1  H2  EP1 EP2 O   H1  H2  EP1 EP2 O   H1  H2  
EP1 EP2 O   H1  H2  EP1 EP2 O   H1  H2  EP1 EP2 O   H1  H2  EP1 EP2 O   H1  H2  
EP1 EP2 O   H1  H2  EP1 EP2 O   H1  H2  EP1 EP2 O   H1  H2  EP1 EP2 O   H1  H2  
EP1 EP2 O   H1  H2  EP1 EP2 O   H1  H2  EP1 EP2 O   H1  H2  EP1 EP2 O   H1  H2  
EP1 EP2 O   H1  H2  EP1 EP2 O   H1  H2  EP1 EP2 O   H1  H2  EP1 EP2 O   H1  H2  
EP1 EP2 O   H1  H2  EP1 EP2 O   H1  H2  EP1 EP2 O   H1  H2  EP1 EP2 O   H1  H2  
EP1 EP2 O   H1  H2  EP1 EP2 O   H1  H2  EP1 EP2 O   H1  H2  EP1 EP2 O   H1  H2  
EP1 EP2 O   H1  H2  EP1 EP2 O   H1  H2  EP1 EP2 O   H1  H2  EP1 EP2 O   H1  H2  
EP1 EP2 O   H1  H2  EP1 EP2 O   H1  H2  EP1 EP2 O   H1  H2  EP1 EP2 O   H1  H2  
EP1 EP2 O   H1  H2  EP1 EP2 O   H1  H2  EP1 EP2 O   H1  H2  EP1 EP2 O   H1  H2  
EP1 EP2 O   H1  H2  EP1 EP2 O   H1  H2  EP1 EP2 O   H1  H2  EP1 EP2 O   H1  H2  
EP1 EP2 O   H1  H2  EP1 EP2 O   H1  H2  EP1 EP2 O   H1  H2  EP1 EP2 O   H1  H2  
EP1 EP2 O   H1  H2  EP1 EP2 O   H1  H2  EP1 EP2 O   H1  H2  EP1 EP2 O   H1  H2  
EP1 EP2 O   H1  H2  EP1 EP2 O   H1  H2  EP1 EP2 O   H1  H2  EP1 EP2 O   H1  H2  
EP1 EP2 O   H1  H2  EP1 EP2 O   H1  H2  EP1 EP2 O   H1  H2  EP1 EP2 O   H1  H2  
EP1 EP2 O   H1  H2  EP1 EP2 O   H1  H2  EP1 EP2 O   H1  H2  EP1 EP2 O   H1  H2  
EP1 EP2 O   H1  H2  EP1 EP2 O   H1  H2  EP1 EP2 O   H1  H2  EP1 EP2 O   H1  H2  
EP1 EP2 O   H1  H2  EP1 EP2 O   H1  H2  EP1 EP2 O   H1  H2  EP1 EP2 O   H1  H2  
EP1 EP2 O   H1  H2  EP1 EP2 O   H1  H2  EP1 EP2 O   H1  H2  EP1 EP2 O   H1  H2  
EP1 EP2 O   H1  H2  EP1 EP2 O   H1  H2  EP1 EP2 O   H1  H2  EP1 EP2 O   H1  H2  
EP1 EP2 O   H1  H2  EP1 EP2 O   H1  H2  EP1 EP2 O   H1  H2  EP1 EP2 O   H1  H2  
EP1 EP2 O   H1  H2  EP1 EP2 O   H1  H2  EP1 EP2 O   H1  H2  EP1 EP2 O   H1  H2  
EP1 EP2 O   H1  H2  EP1 EP2 O   H1  H2  EP1 EP2 O   H1  H2  EP1 EP2 O   H1  H2  
EP1 EP2 O   H1  H2  EP1 EP2 O   H1  H2  EP1 EP2 O   H1  H2  EP1 EP2 O   H1  H2  
EP1 EP2 O   H1  H2  EP1 EP2 O   H1  H2  EP1 EP2 O   H1  H2  EP1 EP2 O   H1  H2  
EP1 EP2 O   H1  H2  EP1 EP2 O   H1  H2  EP1 EP2 O   H1  H2  EP1 EP2 O   H1  H2  
EP1 EP2 O   H1  H2  EP1 EP2 O   H1  H2  EP1 EP2 O   H1  H2  EP1 EP2 O   H1  H2  
EP1 EP2 O   H1  H2  EP1 EP2 O   H1  H2  EP1 EP2 O   H1  H2  EP1 EP2 O   H1  H2  
EP1 EP2 O   H1  H2  EP1 EP2 O   H1  H2  EP1 EP2 O   H1  H2  EP1 EP2 O   H1  H2  
EP1 EP2 O   H1  H2  EP1 EP2 O   H1  H2  EP1 EP2 O   H1  H2  EP1 EP2 O   H1  H2  
EP1 EP2 O   H1  H2  EP1 EP2 O   H1  H2  EP1 EP2 O   H1  H2  EP1 EP2 O   H1  H2  
EP1 EP2 O   H1  H2  EP1 EP2 O   H1  H2  EP1 EP2 O   H1  H2  EP1 EP2 O   H1  H2  
EP1 EP2 O   H1  H2  EP1 EP2 O   H1  H2  EP1 EP2 O   H1  H2  EP1 EP2 O   H1  H2  
EP1 EP2 O   H1  H2  EP1 EP2 O   H1  H2  EP1 EP2 O   H1  H2  EP1 EP2 O   H1  H2  
EP1 EP2 O   H1  H2  EP1 EP2 O   H1  H2  EP1 EP2 O   H1  H2  EP1 EP2 O   H1  H2  
EP1 EP2 O   H1  H2  EP1 EP2 O   H1  H2  EP1 EP2 O   H1  H2  EP1 EP2 O   H1  H2  
EP1 EP2 O   H1  H2  EP1 EP2 O   H1  H2  EP1 EP2 O   H1  H2  EP1 EP2 O   H1  H2  
EP1 EP2 O   H1  H2  EP1 EP2 O   H1  H2  EP1 EP2 O   H1  H2  EP1 EP2 O   H1  H2  
EP1 EP2 O   H1  H2  EP1 EP2 O   H1  H2  EP1 EP2 O   H1  H2  EP1 EP2 O   H1  H2  
EP1 EP2 O   H1  H2  EP1 EP2 O   H1  H2  EP1 EP2 O   H1  H2  EP1 EP2 O   H1  H2  
EP1 EP2 O   H1  H2  EP1 EP2 O   H1  H2  EP1 EP2 O   H1  H2  EP1 EP2 O   H1  H2  
EP1 EP2 O   H1  H2  EP1 EP2 O   H1  H2  EP1 EP2 O   H1  H2  EP1 EP2 O   H1  H2  
EP1 EP2 O   H1  H2  EP1 EP2 O   H1  H2  EP1 EP2 O   H1  H2  EP1 EP2 O   H1  H2  
EP1 EP2 O   H1  H2  EP1 EP2 O   H1  H2  EP1 EP2 O   H1  H2  EP1 EP2 O   H1  H2  
EP1 EP2 O   H1  H2  EP1 EP2 O   H1  H2  EP1 EP2 O   H1  H2  EP1 EP2 O   H1  H2  
EP1 EP2 O   H1  H2  EP1 EP2 O   H1  H2  EP1 EP2 O   H1  H2  EP1 EP2 O   H1  H2  
EP1 EP2 O   H1  H2  EP1 EP2 O   H1  H2  EP1 EP2 O   H1  H2  EP1 EP2 O   H1  H2  
EP1 EP2 O   H1  H2  EP1 EP2 O   H1  H2  EP1 EP2 O   H1  H2  EP1 EP2 O   H1  H2  
EP1 EP2 O   H1  H2  EP1 EP2 O   H1  H2  EP1 EP2 O   H1  H2  EP1 EP2 O   H1  H2  
EP1 EP2 O   H1  H2  EP1 EP2 O   H1  H2  EP1 EP2 O   H1  H2  EP1 EP2 O   H1  H2  
EP1 EP2 O   H1  H2  EP1 EP2 O   H1  H2  EP1 EP2 O   H1  H2  EP1 EP2 O   H1  H2  
EP1 EP2 O   H1  H2  EP1 EP2 O   H1  H2  EP1 EP2 O   H1  H2  EP1 EP2 O   H1  H2  
EP1 EP2 O   H1  H2  EP1 EP2 O   H1  H2  EP1 EP2 O   H1  H2  EP1 EP2 O   H1  H2  
EP1 EP2 O   H1  H2  EP1 EP2 O   H1  H2  EP1 EP2 O   H1  H2  EP1 EP2 O   H1  H2  
EP1 EP2 O   H1  H2  EP1 EP2 O   H1  H2  EP1 EP2 O   H1  H2  EP1 EP2 O   H1  H2  
EP1 EP2 O   H1  H2  EP1 EP2 O   H1  H2  EP1 EP2 O   H1  H2  EP1 EP2 O   H1  H2  
EP1 EP2 O   H1  H2  EP1 EP2 O   H1  H2  EP1 EP2 O   H1  H2  EP1 EP2 O   H1  H2  
EP1 EP2 O   H1  H2  EP1 EP2 O   H1  H2  EP1 EP2 O   H1  H2  EP1 EP2 O   H1  H2  
EP1 EP2 O   H1  H2  EP1 EP2 O   H1  H2  EP1 EP2 O   H1  H2  EP1 EP2 O   H1  H2  
EP1 EP2 O   H1  H2  EP1 EP2 O   H1  H2  EP1 EP2 O   H1  H2  EP1 EP2 O   H1  H2  
EP1 EP2 O   H1  H2  EP1 EP2 O   H1  H2  EP1 EP2 O   H1  H2  EP1 EP2 O   H1  H2  
EP1 EP2 O   H1  H2  EP1 EP2 O   H1  H2  EP1 EP2 O   H1  H2  EP1 EP2 O   H1  H2  
EP1 EP2 O   H1  H2  EP1 EP2 O   H1  H2  EP1 EP2 O   H1  H2  EP1 EP2 O   H1  H2  
EP1 EP2 O   H1  H2  EP1 EP2 O   H1  H2  EP1 EP2 O   H1  H2  EP1 EP2 O   H1  H2  
EP1 EP2 O   H1  H2  EP1 EP2 O   H1  H2  EP1 EP2 O   H1  H2  EP1 EP2 O   H1  H2  
EP1 EP2 O   H1  H2  EP1 EP2 O   H1  H2  EP1 EP2 O   H1  H2  EP1 EP2 O   H1  H2  
EP1 EP2 O   H1  H2  EP1 EP2 O   H1  H2  EP1 EP2 O   H1  H2  EP1 EP2 O   H1  H2  
EP1 EP2 O   H1  H2  EP1 EP2 O   H1  H2  EP1 EP2 O   H1  H2  EP1 EP2 O   H1  H2  
EP1 EP2 O   H1  H2  EP1 EP2 O   H1  H2  EP1 EP2 O   H1  H2  EP1 EP2 O   H1  H2  
EP1 EP2 O   H1  H2  EP1 EP2 O   H1  H2  EP1 EP2 O   H1  H2  EP1 EP2 O   H1  H2  
EP1 EP2 O   H1  H2  EP1 EP2 O   H1  H2  EP1 EP2 O   H1  H2  EP1 EP2 O   H1  H2  
EP1 EP2 O   H1  H2  EP1 EP2 O   H1  H2  EP1 EP2 O   H1  H2  EP1 EP2 O   H1  H2  
EP1 EP2 O   H1  H2  EP1 EP2 O   H1  H2  EP1 EP2 O   H1  H2  EP1 EP2 O   H1  H2  
EP1 EP2 O   H1  H2  EP1 EP2 O   H1  H2  EP1 EP2 O   H1  H2  EP1 EP2 O   H1  H2  
EP1 EP2 O   H1  H2  EP1 EP2 O   H1  H2  EP1 EP2 O   H1  H2  EP1 EP2 O   H1  H2  
EP1 EP2 O   H1  H2  EP1 EP2 O   H1  H2  EP1 EP2 O   H1  H2  EP1 EP2 O   H1  H2  
EP1 EP2 O   H1  H2  EP1 EP2 O   H1  H2  EP1 EP2 O   H1  H2  EP1 EP2 O   H1  H2  
EP1 EP2 O   H1  H2  EP1 EP2 O   H1  H2  EP1 EP2 O   H1  H2  EP1 EP2 O   H1  H2  
EP1 EP2 O   H1  H2  EP1 EP2 O   H1  H2  EP1 EP2 O   H1  H2  EP1 EP2 O   H1  H2  
EP1 EP2 O   H1  H2  EP1 EP2 O   H1  H2  EP1 EP2 O   H1  H2  EP1 EP2 O   H1  H2  
EP1 EP2 O   H1  H2  EP1 EP2 O   H1  H2  EP1 EP2 O   H1  H2  EP1 EP2 O   H1  H2  
EP1 EP2 O   H1  H2  EP1 EP2 O   H1  H2  EP1 EP2 O   H1  H2  EP1 EP2 O   H1  H2  
EP1 EP2 O   H1  H2  EP1 EP2 O   H1  H2  EP1 EP2 O   H1  H2  EP1 EP2 O   H1  H2  
EP1 EP2 O   H1  H2  EP1 EP2 O   H1  H2  EP1 EP2 O   H1  H2  EP1 EP2 O   H1  H2  
EP1 EP2 O   H1  H2  EP1 EP2 O   H1  H2  EP1 EP2 O   H1  H2  EP1 EP2 O   H1  H2  
EP1 EP2 O   H1  H2  EP1 EP2 O   H1  H2  EP1 EP2 O   H1  H2  EP1 EP2 O   H1  H2  
EP1 EP2 O   H1  H2  EP1 EP2 O   H1  H2  EP1 EP2 O   H1  H2  EP1 EP2 O   H1  H2  
EP1 EP2 O   H1  H2  EP1 EP2 O   H1  H2  EP1 EP2 O   H1  H2  EP1 EP2 O   H1  H2  
EP1 EP2 O   H1  H2  EP1 EP2 
%FLAG CHARGE                                                                    
%FORMAT(5E16.8)                                                                 
 -3.68090460E+00  5.68535760E+00  5.68535760E+00 -2.18667600E-01  1.82223000E+00
  1.82223000E+00 -2.20489830E+00  1.82223000E+00  1.82223000E+00 -2.09556450E+00
  1.82223000E+00  1.82223000E+00  1.82223000E+00  1.82223000E+00  9.58492980E+00
 -9.11115000E+00 -6.33953817E+00  5.00566581E+00 -4.37335200E+00  2.59849998E+00
 -1.71289620E-01  6.59647260E-01  6.59647260E-01  3.40757010E-01  1.87689690E-01
  1.87689690E-01 -8.72848170E-01  1.13160483E+00  1.13160483E+00 -2.60578890E-01
  2.06823105E+00  2.06823105E+00 -7.02287442E+00  6.19558200E+00  6.19558200E+00
  6.19558200E+00  1.33769904E+01 -1.07402236E+01 -6.33953817E+00  5.00566581E+00
 -4.80522051E+00  2.84267880E+00 -1.27556100E-02  5.95869210E-01  5.95869210E-01
  7.10669700E-01  5.19335550E-01  5.19335550E-01  8.85603780E-01  1.25187201E+00
  1.25187201E+00 -9.64870785E+00  6.29762688E+00  1.47163295E+01 -1.57203782E+01
  8.15994594E+00  8.15994594E+00 -1.57203782E+01  8.15994594E+00  8.15994594E+00
  1.33769904E+01 -1.07402236E+01 -7.57501011E+00  4.95464337E+00 -9.43915140E-01
  1.68009606E+00 -2.00809746E+00  8.32759110E-01  8.32759110E-01  6.43429413E+00
 -6.57825030E-01 -7.50940983E+00  1.82223000E+00  1.82223000E+00  1.82223000E+00
 -7.50940983E+00  1.82223000E+00  1.82223000E+00  1.82223000E+00  1.08841798E+01
 -1.03484442E+01 -7.57501011E+00  4.95464337E+00 -2.55112200E-02  1.59627348E+00
 -2.76978960E-01  5.37557850E-01  5.37557850E-01 -2.00445300E-02 -3.47317038E+00
  3.09596877E+00 -4.26584043E+00  3.01761288E+00  5.87851398E+00 -1.01662212E+01
  7.27434216E+00 -4.26584043E+00  3.01761288E+00 -3.47317038E+00  3.09596877E+00
  1.08841798E+01 -1.03484442E+01 -7.57501011E+00  4.95464337E+00  3.88134990E-01
  2.04818652E+00 -2.24316513E+00  2.02631976E+00  2.02631976E+00 -5.68353537E+00
  3.52237059E+00  1.08841798E+01 -1.03484442E+01 -6.33953817E+00  5.00566581E+00
 -4.37335200E+00  2.59849998E+00 -1.71289620E-01  6.59647260E-01  6.59647260E-01
  3.40757010E-01  1.87689690E-01  1.87689690E-01 -8.72848170E-01  1.13160483E+00
  1.13160483E+00 -2.60578890E-01  2.06823105E+00  2.06823105E+00 -7.02287442E+00
  6.19558200E+00  6.19558200E+00  6.19558200E+00  1.33769904E+01 -1.07402236E+01
 -7.57501011E+00  4.95464337E+00  2.60578890E-01  1.90969704E+00 -3.71917143E+00
  1.45231731E+00  1.45231731E+00  1.29924999E+01 -1.08076461E+01 -1.67481159E+01
  7.64607708E+00  7.64607708E+00  1.08841798E+01 -1.03484442E+01 -7.57501011E+00
  4.95464337E+00 -4.59201960E-01  1.27191654E+00  1.27191654E+00  1.08841798E+01
 -1.03484442E+01 -7.57501011E+00  4.95464337E+00 -4.59201960E-01  1.27191654E+00
  1.27191654E+00  1.08841798E+01 -1.03484442E+01 -7.57501011E+00  4.95464337E+00
 -4.37335200E-02  1.78214094E+00 -6.25024890E-01  5.37557850E-01  5.37557850E-01
  2.15023140E-01 -2.28872088E+00  2.42356590E+00 -3.10507992E+00  2.60578890E+00
 -1.95343056E+00  2.36343231E+00 -3.10507992E+00  2.60578890E+00 -2.28872088E+00
  2.42356590E+00  1.08841798E+01 -1.03484442E+01 -7.57501011E+00  4.95464337E+00
 -4.37335200E-02  1.78214094E+00 -6.25024890E-01  5.37557850E-01  5.37557850E-01
  2.15023140E-01 -2.28872088E+00  2.42356590E+00 -3.10507992E+00  2.60578890E+00
 -1.95343056E+00  2.36343231E+00 -3.10507992E+00  2.60578890E+00 -2.28872088E+00
  2.42356590E+00  1.08841798E+01 -1.03484442E+01 -7.57501011E+00  4.95464337E+00
 -9.43915140E-01  1.68009606E+00 -2.00809746E+00  8.32759110E-01  8.32759110E-01
  6.43429413E+00 -6.57825030E-01 -7.50940983E+00  1.82223000E+00  1.82223000E+00
  1.82223000E+00 -7.50940983E+00  1.82223000E+00  1.82223000E+00  1.82223000E+00
  1.08841798E+01 -1.03484442E+01 -6.33953817E+00  5.00566581E+00 -4.80522051E+00
  2.84267880E+00 -1.27556100E-02  5.95869210E-01  5.95869210E-01  7.10669700E-01
  5.19335550E-01  5.19335550E-01  8.85603780E-01  1.25187201E+00  1.25187201E+00
 -9.64870785E+00  6.29762688E+00  1.47163295E+01 -1.57203782E+01  8.15994594E+00
  8.15994594E+00 -1.57203782E+01  8.15994594E+00  8.15994594E+00  1.33769904E+01
 -1.07402236E+01 -7.57501011E+00  4.95464337E+00 -1.08787131E+00  1.58351787E+00
  2.37436569E+00  3.40757010E-01 -5.83842492E+00  1.60720686E+00  1.60720686E+00
  1.60720686E+00 -7.83558900E-01  4.30046280E-01  4.30046280E-01 -1.20267180E+00
  3.38934780E-01  3.38934780E-01  3.38934780E-01  1.08841798E+01 -1.03484442E+01
 -7.57501011E+00  4.95464337E+00 -1.05871563E+00  2.47823280E+00 -1.34845020E-01
  6.68758410E-01  6.68758410E-01  3.40392564E+00 -9.89835336E+00  2.97934605E+00
  2.61490005E+00 -5.09313285E+00  6.08442597E+00 -4.02166161E+00  3.39299226E+00
  1.08841798E+01 -1.03484442E+01 -4.64304204E+00  3.49868160E-01  7.12491930E-01
  7.12491930E-01  3.44401470E-01  3.88134990E-01  3.88134990E-01 -1.27556100E-01
  4.61024190E-01  4.61024190E-01 -4.84713180E-01  1.16804943E+00  1.07438681E+01
 -1.04741780E+01 -9.40817349E+00  5.35006728E+00  6.94269630E-01  1.60356240E+00
 -5.52135690E-01 -2.22312060E-01 -2.22312060E-01  1.45669066E+01 -1.46033512E+01
 -1.46033512E+01  9.77808618E+00 -1.06035564E+01 -7.57501011E+00  4.95464337E+00
 -4.59201960E-01  1.27191654E+00  1.27191654E+00  1.08841798E+01 -1.03484442E+01
 -6.33953817E+00  5.00566581E+00 -4.80522051E+00  2.84267880E+00 -1.27556100E-02
  5.95869210E-01  5.95869210E-01  7.10669700E-01  5.19335550E-01  5.19335550E-01
  8.85603780E-01  1.25187201E+00  1.25187201E+00 -9.64870785E+00  6.29762688E+00
  1.47163295E+01 -1.57203782E+01  8.15994594E+00  8.15994594E+00 -1.57203782E+01
  8.15994594E+00  8.15994594E+00  1.33769904E+01 -1.07402236E+01 -7.57501011E+00
  4.95464337E+00 -1.59445125E+00  1.76574087E+00  5.43935655E+00 -5.41202310E-01
 -5.81655816E+00  1.44138393E+00  1.44138393E+00  1.44138393E+00 -5.81655816E+00
  1.44138393E+00  1.44138393E+00  1.44138393E+00  1.08841798E+01 -1.03484442E+01
 -9.40817349E+00  5.35006728E+00  6.94269630E-01  1.60356240E+00 -5.52135690E-01
 -2.22312060E-01 -2.22312060E-01  1.45669066E+01 -1.46033512E+01 -1.46033512E+01
  9.77808618E+00 -1.06035564E+01 -7.57501011E+00  4.95464337E+00 -4.59201960E-01
  1.27191654E+00  1.27191654E+00  1.08841798E+01 -1.03484442E+01 -7.57501011E+00
  4.95464337E+00 -1.59445125E+00  1.76574087E+00  5.43935655E+00 -5.41202310E-01
 -5.81655816E+00  1.44138393E+00  1.44138393E+00  1.44138393E+00 -5.81655816E+00
  1.44138393E+00  1.44138393E+00  1.44138393E+00  1.08841798E+01 -1.03484442E+01
 -6.33953817E+00  5.00566581E+00 -4.80522051E+00  2.84267880E+00 -1.27556100E-02
  5.95869210E-01  5.95869210E-01  7.10669700E-01  5.19335550E-01  5.19335550E-01
  8.85603780E-01  1.25187201E+00  1.25187201E+00 -9.64870785E+00  6.29762688E+00
  1.47163295E+01 -1.57203782E+01  8.15994594E+00  8.15994594E+00 -1.57203782E+01
  8.15994594E+00  8.15994594E+00  1.33769904E+01 -1.07402236E+01 -9.40817349E+00
  5.35006728E+00  7.23425310E-01  2.01356415E+00  1.02044880E+00 -3.15245790E-01
 -3.15245790E-01  2.47823280E-01 -7.74447750E-01 -7.74447750E-01  1.46762404E+01
 -1.49204192E+01 -1.49204192E+01  9.77808618E+00 -1.06035564E+01 -6.33953817E+00
  5.00566581E+00 -4.37335200E+00  2.59849998E+00 -1.71289620E-01  6.59647260E-01
  6.59647260E-01  3.40757010E-01  1.87689690E-01  1.87689690E-01 -8.72848170E-01
  1.13160483E+00  1.13160483E+00 -2.60578890E-01  2.06823105E+00  2.06823105E+00
 -7.02287442E+00  6.19558200E+00  6.19558200E+00  6.19558200E+00  1.33769904E+01
 -1.07402236E+01 -7.57501011E+00  4.95464337E+00 -4.53735270E-01  1.53613989E+00
  3.85766091E+00  6.41424960E-01  6.41424960E-01 -1.19283176E+01  7.79003325E+00
  1.08841798E+01 -1.03484442E+01 -9.40817349E+00  5.35006728E+00  6.94269630E-01
  1.60356240E+00 -5.52135690E-01 -2.22312060E-01 -2.22312060E-01  1.45669066E+01
 -1.46033512E+01 -1.46033512E+01  9.77808618E+00 -1.06035564E+01 -4.64304204E+00
  3.49868160E-01  7.12491930E-01  7.12491930E-01  3.44401470E-01  3.88134990E-01
  3.88134990E-01 -1.27556100E-01  4.61024190E-01  4.61024190E-01 -4.84713180E-01
  1.16804943E+00  1.07438681E+01 -1.04741780E+01 -7.57501011E+00  4.95464337E+00
 -1.05871563E+00  2.47823280E+00 -1.34845020E-01  6.68758410E-01  6.68758410E-01
  3.40392564E+00 -9.89835336E+00  2.97934605E+00  2.61490005E+00 -5.09313285E+00
  6.08442597E+00 -4.02166161E+00  3.39299226E+00  1.08841798E+01 -1.03484442E+01
 -7.57501011E+00  4.95464337E+00 -1.08787131E+00  1.58351787E+00  2.37436569E+00
  3.40757010E-01 -5.83842492E+00  1.60720686E+00  1.60720686E+00  1.60720686E+00
 -7.83558900E-01  4.30046280E-01  4.30046280E-01 -1.20267180E+00  3.38934780E-01
  3.38934780E-01  3.38934780E-01  1.08841798E+01 -1.03484442E+01 -6.33953817E+00
  5.00566581E+00 -4.37335200E+00  2.59849998E+00 -1.71289620E-01  6.59647260E-01
  6.59647260E-01  3.40757010E-01  1.87689690E-01  1.87689690E-01 -8.72848170E-01
  1.13160483E+00  1.13160483E+00 -2.60578890E-01  2.06823105E+00  2.06823105E+00
 -7.02287442E+00  6.19558200E+00  6.19558200E+00  6.19558200E+00  1.33769904E+01
 -1.07402236E+01 -7.57501011E+00  4.95464337E+00 -9.43915140E-01  1.68009606E+00
 -2.00809746E+00  8.32759110E-01  8.32759110E-01  6.43429413E+00 -6.57825030E-01
 -7.50940983E+00  1.82223000E+00  1.82223000E+00  1.82223000E+00 -7.50940983E+00
  1.82223000E+00  1.82223000E+00  1.82223000E+00  1.08841798E+01 -1.03484442E+01
 -7.57501011E+00  4.95464337E+00 -5.64891300E-02  1.54889550E+00 -6.56002800E-02
  3.11601330E-01  3.11601330E-01 -1.17533835E+00  6.41424960E-01  6.41424960E-01
  1.26663207E+01 -1.10900918E+01 -1.71417176E+01  7.74629973E+00  7.74629973E+00
  1.08841798E+01 -1.03484442E+01 -7.57501011E+00  4.95464337E+00 -9.43915140E-01
  1.68009606E+00 -2.00809746E+00  8.32759110E-01  8.32759110E-01  6.43429413E+00
 -6.57825030E-01 -7.50940983E+00  1.82223000E+00  1.82223000E+00  1.82223000E+00
 -7.50940983E+00  1.82223000E+00  1.82223000E+00  1.82223000E+00  1.08841798E+01
 -1.03484442E+01 -7.57501011E+00  4.95464337E+00 -5.64891300E-02  1.54889550E+00
 -6.56002800E-02  3.11601330E-01  3.11601330E-01 -1.17533835E+00  6.41424960E-01
  6.41424960E-01  1.26663207E+01 -1.10900918E+01 -1.71417176E+01  7.74629973E+00
  7.74629973E+00  1.08841798E+01 -1.03484442E+01 -7.57501011E+00  4.95464337E+00
  6.14091510E-01  1.49969529E+00 -3.32556975E+00  1.09880469E+00  1.09880469E+00
  1.09880469E+00  1.08841798E+01 -1.03484442E+01 -9.40817349E+00  5.35006728E+00
  7.23425310E-01  2.01356415E+00  1.02044880E+00 -3.15245790E-01 -3.15245790E-01
  2.47823280E-01 -7.74447750E-01 -7.74447750E-01  1.46762404E+01 -1.49204192E+01
 -1.49204192E+01  9.77808618E+00 -1.06035564E+01 -9.40817349E+00  5.35006728E+00
  7.23425310E-01  2.01356415E+00  1.02044880E+00 -3.15245790E-01 -3.15245790E-01
  2.47823280E-01 -7.74447750E-01 -7.74447750E-01  1.46762404E+01 -1.49204192E+01
 -1.49204192E+01  9.77808618E+00 -1.06035564E+01 -6.33953817E+00  5.00566581E+00
 -4.80522051E+00  2.84267880E+00 -1.27556100E-02  5.95869210E-01  5.95869210E-01
  7.10669700E-01  5.19335550E-01  5.19335550E-01  8.85603780E-01  1.25187201E+00
  1.25187201E+00 -9.64870785E+00  6.29762688E+00  1.47163295E+01 -1.57203782E+01
  8.15994594E+00  8.15994594E+00 -1.57203782E+01  8.15994594E+00  8.15994594E+00
  1.33769904E+01 -1.07402236E+01 -7.57501011E+00  4.95464337E+00 -4.59201960E-01
  1.27191654E+00  1.27191654E+00  1.08841798E+01 -1.03484442E+01 -7.57501011E+00
  4.95464337E+00 -1.59445125E+00  1.76574087E+00  5.43935655E+00 -5.41202310E-01
 -5.81655816E+00  1.44138393E+00  1.44138393E+00  1.44138393E+00 -5.81655816E+00
  1.44138393E+00  1.44138393E+00  1.44138393E+00  1.08841798E+01 -1.03484442E+01
 -7.57501011E+00  4.95464337E+00 -1.59445125E+00  1.76574087E+00  5.43935655E+00
 -5.41202310E-01 -5.81655816E+00  1.44138393E+00  1.44138393E+00  1.44138393E+00
 -5.81655816E+00  1.44138393E+00  1.44138393E+00  1.44138393E+00  1.08841798E+01
 -1.03484442E+01 -7.57501011E+00  4.95464337E+00 -4.53735270E-01  1.53613989E+00
  3.85766091E+00  6.41424960E-01  6.41424960E-01 -1.19283176E+01  7.79003325E+00
  1.08841798E+01 -1.03484442E+01 -7.57501011E+00  4.95464337E+00 -1.08787131E+00
  1.58351787E+00  2.37436569E+00  3.40757010E-01 -5.83842492E+00  1.60720686E+00
  1.60720686E+00  1.60720686E+00 -7.83558900E-01  4.30046280E-01  4.30046280E-01
 -1.20267180E+00  3.38934780E-01  3.38934780E-01  3.38934780E-01  1.08841798E+01
 -1.03484442E+01 -6.33953817E+00  5.00566581E+00 -4.37335200E+00  2.59849998E+00
 -1.71289620E-01  6.59647260E-01  6.59647260E-01  3.40757010E-01  1.87689690E-01
  1.87689690E-01 -8.72848170E-01  1.13160483E+00  1.13160483E+00 -2.60578890E-01
  2.06823105E+00  2.06823105E+00 -7.02287442E+00  6.19558200E+00  6.19558200E+00
  6.19558200E+00  1.33769904E+01 -1.07402236E+01 -7.57501011E+00  4.95464337E+00
 -4.59201960E-01  1.27191654E+00  1.27191654E+00  1.08841798E+01 -1.03484442E+01
 -7.57501011E+00  4.95464337E+00 -1.59445125E+00  1.76574087E+00  5.43935655E+00
 -5.41202310E-01 -5.81655816E+00  1.44138393E+00  1.44138393E+00  1.44138393E+00
 -5.81655816E+00  1.44138393E+00  1.44138393E+00  1.44138393E+00  1.08841798E+01
 -1.03484442E+01 -7.57501011E+00  4.95464337E+00 -4.53735270E-01  1.53613989E+00
  3.85766091E+00  6.41424960E-01  6.41424960E-01 -1.19283176E+01  7.79003325E+00
  1.08841798E+01 -1.03484442E+01 -7.57501011E+00  4.95464337E+00  6.14091510E-01
  1.49969529E+00 -3.32556975E+00  1.09880469E+00  1.09880469E+00  1.09880469E+00
  1.08841798E+01 -1.03484442E+01 -7.57501011E+00  4.95464337E+00  2.60578890E-01
  1.90969704E+00 -3.71917143E+00  1.45231731E+00  1.45231731E+00  1.29924999E+01
 -1.08076461E+01 -1.67481159E+01  7.64607708E+00  7.64607708E+00  1.08841798E+01
 -1.03484442E+01 -6.33953817E+00  5.00566581E+00 -4.80522051E+00  2.84267880E+00
 -1.27556100E-02  5.95869210E-01  5.95869210E-01  7.10669700E-01  5.19335550E-01
  5.19335550E-01  8.85603780E-01  1.25187201E+00  1.25187201E+00 -9.64870785E+00
  6.29762688E+00  1.47163295E+01 -1.57203782E+01  8.15994594E+00  8.15994594E+00
 -1.57203782E+01  8.15994594E+00  8.15994594E+00  1.33769904E+01 -1.07402236E+01
 -7.57501011E+00  4.95464337E+00 -2.55112200E-02  1.59627348E+00 -2.76978960E-01
  5.37557850E-01  5.37557850E-01 -2.00445300E-02 -3.47317038E+00  3.09596877E+00
 -4.26584043E+00  3.01761288E+00  5.87851398E+00 -1.01662212E+01  7.27434216E+00
 -4.26584043E+00  3.01761288E+00 -3.47317038E+00  3.09596877E+00  1.08841798E+01
 -1.03484442E+01 -7.57501011E+00  4.95464337E+00 -9.43915140E-01  1.68009606E+00
 -2.00809746E+00  8.32759110E-01  8.32759110E-01  6.43429413E+00 -6.57825030E-01
 -7.50940983E+00  1.82223000E+00  1.82223000E+00  1.82223000E+00 -7.50940983E+00
  1.82223000E+00  1.82223000E+00  1.82223000E+00  1.08841798E+01 -1.03484442E+01
 -7.57501011E+00  4.95464337E+00  6.14091510E-01  1.49969529E+00 -3.32556975E+00
  1.09880469E+00  1.09880469E+00  1.09880469E+00  1.08841798E+01 -1.03484442E+01
 -7.57501011E+00  4.95464337E+00 -4.31868510E-01  1.60356240E+00  6.23202660E-01
  4.39157430E-01  4.39157430E-01  3.28001400E-02  8.01781200E-01  8.01781200E-01
 -4.98744351E+00 -9.76715280E-01  1.24640532E+00  1.24640532E+00  1.24640532E+00
  1.08841798E+01 -1.03484442E+01 -6.33953817E+00  5.00566581E+00 -4.37335200E+00
  2.59849998E+00 -1.71289620E-01  6.59647260E-01  6.59647260E-01  3.40757010E-01
  1.87689690E-01  1.87689690E-01 -8.72848170E-01  1.13160483E+00  1.13160483E+00
 -2.60578890E-01  2.06823105E+00  2.06823105E+00 -7.02287442E+00  6.19558200E+00
  6.19558200E+00  6.19558200E+00  1.33769904E+01 -1.07402236E+01 -9.40817349E+00
  5.35006728E+00  7.23425310E-01  2.01356415E+00  1.02044880E+00 -3.15245790E-01
 -3.15245790E-01  2.47823280E-01 -7.74447750E-01 -7.74447750E-01  1.46762404E+01
 -1.49204192E+01 -1.49204192E+01  9.77808618E+00 -1.06035564E+01 -9.40817349E+00
  5.35006728E+00  6.94269630E-01  1.60356240E+00 -5.52135690E-01 -2.22312060E-01
 -2.22312060E-01  1.45669066E+01 -1.46033512E+01 -1.46033512E+01  9.77808618E+00
 -1.06035564E+01 -7.57501011E+00  4.95464337E+00 -4.59201960E-01  1.27191654E+00
  1.27191654E+00  1.08841798E+01 -1.03484442E+01 -6.33953817E+00  5.00566581E+00
 -4.80522051E+00  2.84267880E+00 -1.27556100E-02  5.95869210E-01  5.95869210E-01
  7.10669700E-01  5.19335550E-01  5.19335550E-01  8.85603780E-01  1.25187201E+00
  1.25187201E+00 -9.64870785E+00  6.29762688E+00  1.47163295E+01 -1.57203782E+01
  8.15994594E+00  8.15994594E+00 -1.57203782E+01  8.15994594E+00  8.15994594E+00
  1.33769904E+01 -1.07402236E+01 -7.57501011E+00  4.95464337E+00 -9.43915140E-01
  1.68009606E+00 -2.00809746E+00  8.32759110E-01  8.32759110E-01  6.43429413E+00
 -6.57825030E-01 -7.50940983E+00  1.82223000E+00  1.82223000E+00  1.82223000E+00
 -7.50940983E+00  1.82223000E+00  1.82223000E+00  1.82223000E+00  1.08841798E+01
 -1.03484442E+01 -7.57501011E+00  4.95464337E+00 -9.43915140E-01  1.68009606E+00
 -2.00809746E+00  8.32759110E-01  8.32759110E-01  6.43429413E+00 -6.57825030E-01
 -7.50940983E+00  1.82223000E+00  1.82223000E+00  1.82223000E+00 -7.50940983E+00
  1.82223000E+00  1.82223000E+00  1.82223000E+00  1.08841798E+01 -1.03484442E+01
 -7.57501011E+00  4.95464337E+00  6.14091510E-01  1.49969529E+00 -3.32556975E+00
  1.09880469E+00  1.09880469E+00  1.09880469E+00  1.08841798E+01 -1.03484442E+01
 -7.57501011E+00  4.95464337E+00 -4.53735270E-01  1.53613989E+00  3.85766091E+00
  6.41424960E-01  6.41424960E-01 -1.19283176E+01  7.79003325E+00  1.08841798E+01
 -1.03484442E+01 -6.33953817E+00  5.00566581E+00 -4.37335200E+00  2.59849998E+00
 -1.71289620E-01  6.59647260E-01  6.59647260E-01  3.40757010E-01  1.87689690E-01
  1.87689690E-01 -8.72848170E-01  1.13160483E+00  1.13160483E+00 -2.60578890E-01
  2.06823105E+00  2.06823105E+00 -7.02287442E+00  6.19558200E+00  6.19558200E+00
  6.19558200E+00  1.33769904E+01 -1.07402236E+01 -7.57501011E+00  4.95464337E+00
 -4.53735270E-01  1.53613989E+00  3.85766091E+00  6.41424960E-01  6.41424960E-01
 -1.19283176E+01  7.79003325E+00  1.08841798E+01 -1.03484442E+01 -7.57501011E+00
  4.95464337E+00 -1.59445125E+00  1.76574087E+00  5.43935655E+00 -5.41202310E-01
 -5.81655816E+00  1.44138393E+00  1.44138393E+00  1.44138393E+00 -5.81655816E+00
  1.44138393E+00  1.44138393E+00  1.44138393E+00  1.08841798E+01 -1.03484442E+01
 -7.57501011E+00  4.95464337E+00 -7.08847470E-01  1.83498561E+00  6.65842842E+00
  7.83558900E-02 -4.44259674E+00  1.16987166E+00  1.16987166E+00  1.16987166E+00
 -1.23200970E+01  7.47478746E+00  1.08841798E+01 -1.03484442E+01 -9.40817349E+00
  5.35006728E+00  6.94269630E-01  1.60356240E+00 -5.52135690E-01 -2.22312060E-01
 -2.22312060E-01  1.45669066E+01 -1.46033512E+01 -1.46033512E+01  9.77808618E+00
 -1.06035564E+01 -9.40817349E+00  5.35006728E+00  7.23425310E-01  2.01356415E+00
  1.02044880E+00 -3.15245790E-01 -3.15245790E-01  2.47823280E-01 -7.74447750E-01
 -7.74447750E-01  1.46762404E+01 -1.49204192E+01 -1.49204192E+01  9.77808618E+00
 -1.06035564E+01 -7.57501011E+00  4.95464337E+00  3.88134990E-01  2.04818652E+00
 -2.24316513E+00  2.02631976E+00  2.02631976E+00 -5.68353537E+00  3.52237059E+00
  1.08841798E+01 -1.03484442E+01 -7.57501011E+00  4.95464337E+00 -4.37335200E-02
  1.78214094E+00 -6.25024890E-01  5.37557850E-01  5.37557850E-01  2.15023140E-01
 -2.28872088E+00  2.42356590E+00 -3.10507992E+00  2.60578890E+00 -1.95343056E+00
  2.36343231E+00 -3.10507992E+00  2.60578890E+00 -2.28872088E+00  2.42356590E+00
  1.08841798E+01 -1.03484442E+01 -7.57501011E+00  4.95464337E+00 -4.37335200E-02
  1.78214094E+00 -6.25024890E-01  5.37557850E-01  5.37557850E-01  2.15023140E-01
 -2.28872088E+00  2.42356590E+00 -3.10507992E+00  2.60578890E+00 -1.95343056E+00
  2.36343231E+00 -3.10507992E+00  2.60578890E+00 -2.28872088E+00  2.42356590E+00
  1.08841798E+01 -1.03484442E+01 -7.57501011E+00  4.95464337E+00 -4.37335200E-02
  1.78214094E+00 -6.25024890E-01  5.37557850E-01  5.37557850E-01  2.15023140E-01
 -2.28872088E+00  2.42356590E+00 -3.10507992E+00  2.60578890E+00 -1.95343056E+00
  2.36343231E+00 -3.10507992E+00  2.60578890E+00 -2.28872088E+00  2.42356590E+00
  1.08841798E+01 -1.03484442E+01 -9.40817349E+00  5.35006728E+00  7.23425310E-01
  2.01356415E+00  1.02044880E+00 -3.15245790E-01 -3.15245790E-01  2.47823280E-01
 -7.74447750E-01 -7.74447750E-01  1.46762404E+01 -1.49204192E+01 -1.49204192E+01
  9.77808618E+00 -1.06035564E+01 -6.33953817E+00  5.00566581E+00 -4.80522051E+00
  2.84267880E+00 -1.27556100E-02  5.95869210E-01  5.95869210E-01  7.10669700E-01
  5.19335550E-01  5.19335550E-01  8.85603780E-01  1.25187201E+00  1.25187201E+00
 -9.64870785E+00  6.29762688E+00  1.47163295E+01 -1.57203782E+01  8.15994594E+00
  8.15994594E+00 -1.57203782E+01  8.15994594E+00  8.15994594E+00  1.33769904E+01
 -1.07402236E+01 -7.57501011E+00  4.95464337E+00 -9.43915140E-01  1.68009606E+00
 -2.00809746E+00  8.32759110E-01  8.32759110E-01  6.43429413E+00 -6.57825030E-01
 -7.50940983E+00  1.82223000E+00  1.82223000E+00  1.82223000E+00 -7.50940983E+00
  1.82223000E+00  1.82223000E+00  1.82223000E+00  1.08841798E+01 -1.03484442E+01
 -9.40817349E+00  5.35006728E+00  7.23425310E-01  2.01356415E+00  1.02044880E+00
 -3.15245790E-01 -3.15245790E-01  2.47823280E-01 -7.74447750E-01 -7.74447750E-01
  1.46762404E+01 -1.49204192E+01 -1.49204192E+01  9.77808618E+00 -1.06035564E+01
 -7.57501011E+00  4.95464337E+00 -4.53735270E-01  1.53613989E+00  3.85766091E+00
  6.41424960E-01  6.41424960E-01 -1.19283176E+01  7.79003325E+00  1.08841798E+01
 -1.03484442E+01 -7.57501011E+00  4.95464337E+00  2.60578890E-01  1.90969704E+00
 -3.71917143E+00  1.45231731E+00  1.45231731E+00  1.29924999E+01 -1.08076461E+01
 -1.67481159E+01  7.64607708E+00  7.64607708E+00  1.08841798E+01 -1.03484442E+01
 -7.57501011E+00  4.95464337E+00  2.60578890E-01  1.90969704E+00 -3.71917143E+00
  1.45231731E+00  1.45231731E+00  1.29924999E+01 -1.08076461E+01 -1.67481159E+01
  7.64607708E+00  7.64607708E+00  1.08841798E+01 -1.03484442E+01 -7.57501011E+00
  4.95464337E+00 -2.55112200E-02  1.59627348E+00 -2.76978960E-01  5.37557850E-01
  5.37557850E-01 -2.00445300E-02 -3.47317038E+00  3.09596877E+00 -4.26584043E+00
  3.01761288E+00  5.87851398E+00 -1.01662212E+01  7.27434216E+00 -4.26584043E+00
  3.01761288E+00 -3.47317038E+00  3.09596877E+00  1.08841798E+01 -1.03484442E+01
 -7.57501011E+00  4.95464337E+00  2.60578890E-01  1.90969704E+00 -3.71917143E+00
  1.45231731E+00  1.45231731E+00  1.29924999E+01 -1.08076461E+01 -1.67481159E+01
  7.64607708E+00  7.64607708E+00  1.08841798E+01 -1.03484442E+01 -7.57501011E+00
  4.95464337E+00 -7.08847470E-01  1.83498561E+00  6.65842842E+00  7.83558900E-02
 -4.44259674E+00  1.16987166E+00  1.16987166E+00  1.16987166E+00 -1.23200970E+01
  7.47478746E+00  1.08841798E+01 -1.03484442E+01 -7.57501011E+00  4.95464337E+00
 -2.55112200E-02  1.59627348E+00 -2.76978960E-01  5.37557850E-01  5.37557850E-01
 -2.00445300E-02 -3.47317038E+00  3.09596877E+00 -4.26584043E+00  3.01761288E+00
  5.87851398E+00 -1.01662212E+01  7.27434216E+00 -4.26584043E+00  3.01761288E+00
 -3.47317038E+00  3.09596877E+00  1.08841798E+01 -1.03484442E+01 -6.33953817E+00
  5.00566581E+00 -4.80522051E+00  2.84267880E+00 -1.27556100E-02  5.95869210E-01
  5.95869210E-01  7.10669700E-01  5.19335550E-01  5.19335550E-01  8.85603780E-01
  1.25187201E+00  1.25187201E+00 -9.64870785E+00  6.29762688E+00  1.47163295E+01
 -1.57203782E+01  8.15994594E+00  8.15994594E+00 -1.57203782E+01  8.15994594E+00
  8.15994594E+00  1.33769904E+01 -1.07402236E+01 -7.57501011E+00  4.95464337E+00
 -4.53735270E-01  1.53613989E+00  3.85766091E+00  6.41424960E-01  6.41424960E-01
 -1.19283176E+01  7.79003325E+00  1.08841798E+01 -1.03484442E+01 -6.33953817E+00
  5.00566581E+00 -4.80522051E+00  2.84267880E+00 -1.27556100E-02  5.95869210E-01
  5.95869210E-01  7.10669700E-01  5.19335550E-01  5.19335550E-01  8.85603780E-01
  1.25187201E+00  1.25187201E+00 -9.64870785E+00  6.29762688E+00  1.47163295E+01
 -1.57203782E+01  8.15994594E+00  8.15994594E+00 -1.57203782E+01  8.15994594E+00
  8.15994594E+00  1.33769904E+01 -1.07402236E+01 -6.33953817E+00  5.00566581E+00
 -4.37335200E+00  2.59849998E+00 -1.71289620E-01  6.59647260E-01  6.59647260E-01
  3.40757010E-01  1.87689690E-01  1.87689690E-01 -8.72848170E-01  1.13160483E+00
  1.13160483E+00 -2.60578890E-01  2.06823105E+00  2.06823105E+00 -7.02287442E+00
  6.19558200E+00  6.19558200E+00  6.19558200E+00  1.33769904E+01 -1.07402236E+01
 -7.57501011E+00  4.95464337E+00 -2.55112200E-02  1.59627348E+00 -2.76978960E-01
  5.37557850E-01  5.37557850E-01 -2.00445300E-02 -3.47317038E+00  3.09596877E+00
 -4.26584043E+00  3.01761288E+00  5.87851398E+00 -1.01662212E+01  7.27434216E+00
 -4.26584043E+00  3.01761288E+00 -3.47317038E+00  3.09596877E+00  1.08841798E+01
 -1.03484442E+01 -7.57501011E+00  4.95464337E+00 -7.08847470E-01  1.83498561E+00
  6.65842842E+00  7.83558900E-02 -4.44259674E+00  1.16987166E+00  1.16987166E+00
  1.16987166E+00 -1.23200970E+01  7.47478746E+00  1.08841798E+01 -1.03484442E+01
 -7.57501011E+00  4.95464337E+00 -4.53735270E-01  1.53613989E+00  3.85766091E+00
  6.41424960E-01  6.41424960E-01 -1.19283176E+01  7.79003325E+00  1.08841798E+01
 -1.03484442E+01 -7.57501011E+00  4.95464337E+00 -5.01113250E-01  2.04636429E+00
 -9.11115000E-02  6.17735970E-01  6.17735970E-01 -2.57845545E+00 -2.98481274E+00
  3.75743826E+00 -6.22838214E+00  6.21744876E+00  2.51467740E+00 -4.73962023E+00
  2.86454556E+00 -2.06640882E+00  2.58209991E+00 -3.59343756E+00  2.63676681E+00
 -4.34966301E+00  3.09779100E+00  2.26503189E+00  1.08841798E+01 -1.03484442E+01
 -7.57501011E+00  4.95464337E+00 -2.55112200E-02  1.59627348E+00 -2.76978960E-01
  5.37557850E-01  5.37557850E-01 -2.00445300E-02 -3.47317038E+00  3.09596877E+00
 -4.26584043E+00  3.01761288E+00  5.87851398E+00 -1.01662212E+01  7.27434216E+00
 -4.26584043E+00  3.01761288E+00 -3.47317038E+00  3.09596877E+00  1.08841798E+01
 -1.03484442E+01 -7.57501011E+00  4.95464337E+00 -1.59445125E+00  1.76574087E+00
  5.43935655E+00 -5.41202310E-01 -5.81655816E+00  1.44138393E+00  1.44138393E+00
  1.44138393E+00 -5.81655816E+00  1.44138393E+00  1.44138393E+00  1.44138393E+00
  1.08841798E+01 -1.03484442E+01 -7.57501011E+00  4.95464337E+00  6.14091510E-01
  1.49969529E+00 -3.32556975E+00  1.09880469E+00  1.09880469E+00  1.09880469E+00
  1.08841798E+01 -1.03484442E+01 -7.57501011E+00  4.95464337E+00 -9.43915140E-01
  1.68009606E+00 -2.00809746E+00  8.32759110E-01  8.32759110E-01  6.43429413E+00
 -6.57825030E-01 -7.50940983E+00  1.82223000E+00  1.82223000E+00  1.82223000E+00
 -7.50940983E+00  1.82223000E+00  1.82223000E+00  1.82223000E+00  1.08841798E+01
 -1.03484442E+01 -6.33953817E+00  5.00566581E+00 -4.37335200E+00  2.59849998E+00
 -1.71289620E-01  6.59647260E-01  6.59647260E-01  3.40757010E-01  1.87689690E-01
  1.87689690E-01 -8.72848170E-01  1.13160483E+00  1.13160483E+00 -2.60578890E-01
  2.06823105E+00  2.06823105E+00 -7.02287442E+00  6.19558200E+00  6.19558200E+00
  6.19558200E+00  1.33769904E+01 -1.07402236E+01 -6.33953817E+00  5.00566581E+00
 -4.80522051E+00  2.84267880E+00 -1.27556100E-02  5.95869210E-01  5.95869210E-01
  7.10669700E-01  5.19335550E-01  5.19335550E-01  8.85603780E-01  1.25187201E+00
  1.25187201E+00 -9.64870785E+00  6.29762688E+00  1.47163295E+01 -1.57203782E+01
  8.15994594E+00  8.15994594E+00 -1.57203782E+01  8.15994594E+00  8.15994594E+00
  1.33769904E+01 -1.07402236E+01 -7.57501011E+00  4.95464337E+00 -7.08847470E-01
  1.83498561E+00  6.65842842E+00  7.83558900E-02 -4.44259674E+00  1.16987166E+00
  1.16987166E+00  1.16987166E+00 -1.23200970E+01  7.47478746E+00  1.08841798E+01
 -1.03484442E+01 -7.57501011E+00  4.95464337E+00 -4.59201960E-01  1.27191654E+00
  1.27191654E+00  1.08841798E+01 -1.03484442E+01 -7.57501011E+00  4.95464337E+00
 -5.64891300E-02  1.54889550E+00 -6.56002800E-02  3.11601330E-01  3.11601330E-01
 -1.17533835E+00  6.41424960E-01  6.41424960E-01  1.26663207E+01 -1.10900918E+01
 -1.71417176E+01  7.74629973E+00  7.74629973E+00  1.08841798E+01 -1.03484442E+01
 -7.57501011E+00  4.95464337E+00 -2.55112200E-02  1.59627348E+00 -2.76978960E-01
  5.37557850E-01  5.37557850E-01 -2.00445300E-02 -3.47317038E+00  3.09596877E+00
 -4.26584043E+00  3.01761288E+00  5.87851398E+00 -1.01662212E+01  7.27434216E+00
 -4.26584043E+00  3.01761288E+00 -3.47317038E+00  3.09596877E+00  1.08841798E+01
 -1.03484442E+01 -6.33953817E+00  5.00566581E+00 -4.37335200E+00  2.59849998E+00
 -1.71289620E-01  6.59647260E-01  6.59647260E-01  3.40757010E-01  1.87689690E-01
  1.87689690E-01 -8.72848170E-01  1.13160483E+00  1.13160483E+00 -2.60578890E-01
  2.06823105E+00  2.06823105E+00 -7.02287442E+00  6.19558200E+00  6.19558200E+00
  6.19558200E+00  1.33769904E+01 -1.07402236E+01 -7.57501011E+00  4.95464337E+00
 -9.43915140E-01  1.68009606E+00 -2.00809746E+00  8.32759110E-01  8.32759110E-01
  6.43429413E+00 -6.57825030E-01 -7.50940983E+00  1.82223000E+00  1.82223000E+00
  1.82223000E+00 -7.50940983E+00  1.82223000E+00  1.82223000E+00  1.82223000E+00
  1.08841798E+01 -1.03484442E+01 -7.57501011E+00  4.95464337E+00 -4.59201960E-01
  1.27191654E+00  1.27191654E+00  1.08841798E+01 -1.03484442E+01 -7.57501011E+00
  4.95464337E+00 -4.53735270E-01  1.53613989E+00  3.85766091E+00  6.41424960E-01
  6.41424960E-01 -1.19283176E+01  7.79003325E+00  1.08841798E+01 -1.03484442E+01
 -6.33953817E+00  5.00566581E+00 -4.37335200E+00  2.59849998E+00 -1.71289620E-01
  6.59647260E-01  6.59647260E-01  3.40757010E-01  1.87689690E-01  1.87689690E-01
 -8.72848170E-01  1.13160483E+00  1.13160483E+00 -2.60578890E-01  2.06823105E+00
  2.06823105E+00 -7.02287442E+00  6.19558200E+00  6.19558200E+00  6.19558200E+00
  1.33769904E+01 -1.07402236E+01 -7.57501011E+00  4.95464337E+00 -7.08847470E-01
  1.83498561E+00  6.65842842E+00  7.83558900E-02 -4.44259674E+00  1.16987166E+00
  1.16987166E+00  1.16987166E+00 -1.23200970E+01  7.47478746E+00  1.08841798E+01
 -1.03484442E+01 -7.57501011E+00  4.95464337E+00 -4.59201960E-01  1.27191654E+00
  1.27191654E+00  1.08841798E+01 -1.03484442E+01 -4.64304204E+00  3.49868160E-01
  7.12491930E-01  7.12491930E-01  3.44401470E-01  3.88134990E-01  3.88134990E-01
 -1.27556100E-01  4.61024190E-01  4.61024190E-01 -4.84713180E-01  1.16804943E+00
  1.07438681E+01 -1.04741780E+01 -7.57501011E+00  4.95464337E+00 -4.59201960E-01
  1.27191654E+00  1.27191654E+00  1.08841798E+01 -1.03484442E+01 -7.57501011E+00
  4.95464337E+00 -5.64891300E-02  1.54889550E+00 -6.56002800E-02  3.11601330E-01
  3.11601330E-01 -1.17533835E+00  6.41424960E-01  6.41424960E-01  1.26663207E+01
 -1.10900918E+01 -1.71417176E+01  7.74629973E+00  7.74629973E+00  1.08841798E+01
 -1.03484442E+01 -6.33953817E+00  5.00566581E+00 -4.37335200E+00  2.59849998E+00
 -1.71289620E-01  6.59647260E-01  6.59647260E-01  3.40757010E-01  1.87689690E-01
  1.87689690E-01 -8.72848170E-01  1.13160483E+00  1.13160483E+00 -2.60578890E-01
  2.06823105E+00  2.06823105E+00 -7.02287442E+00  6.19558200E+00  6.19558200E+00
  6.19558200E+00  1.33769904E+01 -1.07402236E+01 -7.57501011E+00  4.95464337E+00
  6.14091510E-01  1.49969529E+00 -3.32556975E+00  1.09880469E+00  1.09880469E+00
  1.09880469E+00  1.08841798E+01 -1.03484442E+01 -7.57501011E+00  4.95464337E+00
 -1.08787131E+00  1.58351787E+00  2.37436569E+00  3.40757010E-01 -5.83842492E+00
  1.60720686E+00  1.60720686E+00  1.60720686E+00 -7.83558900E-01  4.30046280E-01
  4.30046280E-01 -1.20267180E+00  3.38934780E-01  3.38934780E-01  3.38934780E-01
  1.08841798E+01 -1.03484442E+01 -7.57501011E+00  4.95464337E+00 -9.43915140E-01
  1.68009606E+00 -2.00809746E+00  8.32759110E-01  8.32759110E-01  6.43429413E+00
 -6.57825030E-01 -7.50940983E+00  1.82223000E+00  1.82223000E+00  1.82223000E+00
 -7.50940983E+00  1.82223000E+00  1.82223000E+00  1.82223000E+00  1.08841798E+01
 -1.03484442E+01 -7.57501011E+00  4.95464337E+00 -4.37335200E-02  1.78214094E+00
 -6.25024890E-01  5.37557850E-01  5.37557850E-01  2.15023140E-01 -2.28872088E+00
  2.42356590E+00 -3.10507992E+00  2.60578890E+00 -1.95343056E+00  2.36343231E+00
 -3.10507992E+00  2.60578890E+00 -2.28872088E+00  2.42356590E+00  1.08841798E+01
 -1.03484442E+01 -7.57501011E+00  4.95464337E+00 -9.43915140E-01  1.68009606E+00
 -2.00809746E+00  8.32759110E-01  8.32759110E-01  6.43429413E+00 -6.57825030E-01
 -7.50940983E+00  1.82223000E+00  1.82223000E+00  1.82223000E+00 -7.50940983E+00
  1.82223000E+00  1.82223000E+00  1.82223000E+00  1.08841798E+01 -1.03484442E+01
 -4.64304204E+00  3.49868160E-01  7.12491930E-01  7.12491930E-01  3.44401470E-01
  3.88134990E-01  3.88134990E-01 -1.27556100E-01  4.61024190E-01  4.61024190E-01
 -4.84713180E-01  1.16804943E+00  1.07438681E+01 -1.04741780E+01 -7.57501011E+00
  4.95464337E+00 -4.31868510E-01  1.60356240E+00  6.23202660E-01  4.39157430E-01
  4.39157430E-01  3.28001400E-02  8.01781200E-01  8.01781200E-01 -4.98744351E+00
 -9.76715280E-01  1.24640532E+00  1.24640532E+00  1.24640532E+00  1.08841798E+01
 -1.03484442E+01 -6.96274083E+00  4.88539863E+00 -4.96011006E+00  2.37618792E+00
  2.04636429E+00  1.48147299E+00  1.48147299E+00 -1.18700062E+01  8.15265702E+00
  1.47837520E+01 -1.48183744E+01 -1.48183744E+01  8.10892350E+00 -1.16440497E+01
  8.52803640E+00  0.00000000E+00  4.46446350E+00  0.00000000E+00 -1.34735686E+01
  4.30046280E+00  2.13055132E+01  3.00667950E+00  0.00000000E+00 -1.14800490E+01
  7.52580990E+00  5.86758060E+00  0.00000000E+00  4.48268580E+00  0.00000000E+00
 -1.03502664E+01  5.97691440E+00  0.00000000E+00  0.00000000E+00 -9.12572784E+00
  2.15660921E+01 -8.71025940E+00 -1.16003162E+01 -1.16003162E+01 -1.16003162E+01
 -1.18426728E+01 -1.18426728E+01 -1.18426728E+01  6.61469490E+00  0.00000000E+00
 -9.38448450E+00  4.22757360E+00  0.00000000E+00  1.27009431E+01 -1.37942811E+01
 -1.37942811E+01  4.06357290E+00  0.00000000E+00  7.59869910E+00  0.00000000E+00
 -1.40493933E+01  7.59869910E+00  4.71957570E+00  0.00000000E+00 -9.72706374E+00
  2.15660921E+01 -9.25692840E+00 -1.18426728E+01 -1.18426728E+01 -1.18426728E+01
  8.52803640E+00  0.00000000E+00  4.46446350E+00  0.00000000E+00 -1.34735686E+01
  4.30046280E+00  2.13055132E+01  3.00667950E+00  0.00000000E+00 -1.14800490E+01
  7.52580990E+00  5.86758060E+00  0.00000000E+00  4.48268580E+00  0.00000000E+00
 -1.03502664E+01  5.97691440E+00  0.00000000E+00  0.00000000E+00 -9.12572784E+00
  2.15660921E+01 -8.71025940E+00 -1.16003162E+01 -1.16003162E+01 -1.16003162E+01
 -1.18426728E+01 -1.18426728E+01 -1.18426728E+01  6.61469490E+00  0.00000000E+00
 -9.38448450E+00  4.22757360E+00  0.00000000E+00  1.27009431E+01 -1.37942811E+01
 -1.37942811E+01  4.06357290E+00  0.00000000E+00  7.59869910E+00  0.00000000E+00
 -1.40493933E+01  7.59869910E+00  4.71957570E+00  0.00000000E+00 -9.72706374E+00
  2.15660921E+01 -9.25692840E+00 -1.18426728E+01 -1.18426728E+01 -1.18426728E+01
  8.52803640E+00  0.00000000E+00  4.46446350E+00  0.00000000E+00 -1.34735686E+01
  4.30046280E+00  2.13055132E+01  3.00667950E+00  0.00000000E+00 -1.14800490E+01
  7.52580990E+00  5.86758060E+00  0.00000000E+00  4.48268580E+00  0.00000000E+00
 -1.03502664E+01  5.97691440E+00  0.00000000E+00  0.00000000E+00 -9.12572784E+00
  2.15660921E+01 -8.71025940E+00 -1.16003162E+01 -1.16003162E+01 -1.16003162E+01
 -1.18426728E+01 -1.18426728E+01 -1.18426728E+01  6.61469490E+00  0.00000000E+00
 -9.38448450E+00  4.22757360E+00  0.00000000E+00  1.27009431E+01 -1.37942811E+01
 -1.37942811E+01  4.06357290E+00  0.00000000E+00  7.59869910E+00  0.00000000E+00
 -1.40493933E+01  7.59869910E+00  4.71957570E+00  0.00000000E+00 -9.72706374E+00
  2.15660921E+01 -1.29560553E+01 -1.18426728E+01 -1.18426728E+01 -1.18426728E+01
  7.23425310E+00  1.82223000E+01  0.00000000E+00  4.39157430E+00  4.39157430E+00
 -4.39157430E+00 -4.39157430E+00  0.00000000E+00  4.39157430E+00  4.39157430E+00
 -4.39157430E+00 -4.39157430E+00  0.00000000E+00  4.39157430E+00  4.39157430E+00
 -4.39157430E+00 -4.39157430E+00  0.00000000E+00  4.39157430E+00  4.39157430E+00
 -4.39157430E+00 -4.39157430E+00  0.00000000E+00  4.39157430E+00  4.39157430E+00
 -4.39157430E+00 -4.39157430E+00  0.00000000E+00  4.39157430E+00  4.39157430E+00
 -4.39157430E+00 -4.39157430E+00  0.00000000E+00  4.39157430E+00  4.39157430E+00
 -4.39157430E+00 -4.39157430E+00  0.00000000E+00  4.39157430E+00  4.39157430E+00
 -4.39157430E+00 -4.39157430E+00  0.00000000E+00  4.39157430E+00  4.39157430E+00
 -4.39157430E+00 -4.39157430E+00  0.00000000E+00  4.39157430E+00  4.39157430E+00
 -4.39157430E+00 -4.39157430E+00  0.00000000E+00  4.39157430E+00  4.39157430E+00
 -4.39157430E+00 -4.39157430E+00  0.00000000E+00  4.39157430E+00  4.39157430E+00
 -4.39157430E+00 -4.39157430E+00  0.00000000E+00  4.39157430E+00  4.39157430E+00
 -4.39157430E+00 -4.39157430E+00  0.00000000E+00  4.39157430E+00  4.39157430E+00
 -4.39157430E+00 -4.39157430E+00  0.00000000E+00  4.39157430E+00  4.39157430E+00
 -4.39157430E+00 -4.39157430E+00  0.00000000E+00  4.39157430E+00  4.39157430E+00
 -4.39157430E+00 -4.39157430E+00  0.00000000E+00  4.39157430E+00  4.39157430E+00
 -4.39157430E+00 -4.39157430E+00  0.00000000E+00  4.39157430E+00  4.39157430E+00
 -4.39157430E+00 -4.39157430E+00  0.00000000E+00  4.39157430E+00  4.39157430E+00
 -4.39157430E+00 -4.39157430E+00  0.00000000E+00  4.39157430E+00  4.39157430E+00
 -4.39157430E+00 -4.39157430E+00  0.00000000E+00  4.39157430E+00  4.39157430E+00
 -4.39157430E+00 -4.39157430E+00  0.00000000E+00  4.39157430E+00  4.39157430E+00
 -4.39157430E+00 -4.39157430E+00  0.00000000E+00  4.39157430E+00  4.39157430E+00
 -4.39157430E+00 -4.39157430E+00  0.00000000E+00  4.39157430E+00  4.39157430E+00
 -4.39157430E+00 -4.39157430E+00  0.00000000E+00  4.39157430E+00  4.39157430E+00
 -4.39157430E+00 -4.39157430E+00  0.00000000E+00  4.39157430E+00  4.39157430E+00
 -4.39157430E+00 -4.39157430E+00  0.00000000E+00  4.39157430E+00  4.39157430E+00
 -4.39157430E+00 -4.39157430E+00  0.00000000E+00  4.39157430E+00  4.39157430E+00
 -4.39157430E+00 -4.39157430E+00  0.00000000E+00  4.39157430E+00  4.39157430E+00
 -4.39157430E+00 -4.39157430E+00  0.00000000E+00  4.39157430E+00  4.39157430E+00
 -4.39157430E+00 -4.39157430E+00  0.00000000E+00  4.39157430E+00  4.39157430E+00
 -4.39157430E+00 -4.39157430E+00  0.00000000E+00  4.39157430E+00  4.39157430E+00
 -4.39157430E+00 -4.39157430E+00  0.00000000E+00  4.39157430E+00  4.39157430E+00
 -4.39157430E+00 -4.39157430E+00  0.00000000E+00  4.39157430E+00  4.39157430E+00
 -4.39157430E+00 -4.39157430E+00  0.00000000E+00  4.39157430E+00  4.39157430E+00
 -4.39157430E+00 -4.39157430E+00  0.00000000E+00  4.39157430E+00  4.39157430E+00
 -4.39157430E+00 -4.39157430E+00  0.00000000E+00  4.39157430E+00  4.39157430E+00
 -4.39157430E+00 -4.39157430E+00  0.00000000E+00  4.39157430E+00  4.39157430E+00
 -4.39157430E+00 -4.39157430E+00  0.00000000E+00  4.39157430E+00  4.39157430E+00
 -4.39157430E+00 -4.39157430E+00  0.00000000E+00  4.39157430E+00  4.39157430E+00
 -4.39157430E+00 -4.39157430E+00  0.00000000E+00  4.39157430E+00  4.39157430E+00
 -4.39157430E+00 -4.39157430E+00  0.00000000E+00  4.39157430E+00  4.39157430E+00
 -4.39157430E+00 -4.39157430E+00  0.00000000E+00  4.39157430E+00  4.39157430E+00
 -4.39157430E+00 -4.39157430E+00  0.00000000E+00  4.39157430E+00  4.39157430E+00
 -4.39157430E+00 -4.39157430E+00  0.00000000E+00  4.39157430E+00  4.39157430E+00
 -4.39157430E+00 -4.39157430E+00  0.00000000E+00  4.39157430E+00  4.39157430E+00
 -4.39157430E+00 -4.39157430E+00  0.00000000E+00  4.39157430E+00  4.39157430E+00
 -4.39157430E+00 -4.39157430E+00  0.00000000E+00  4.39157430E+00  4.39157430E+00
 -4.39157430E+00 -4.39157430E+00  0.00000000E+00  4.39157430E+00  4.39157430E+00
 -4.39157430E+00 -4.39157430E+00  0.00000000E+00  4.39157430E+00  4.39157430E+00
 -4.39157430E+00 -4.39157430E+00  0.00000000E+00  4.39157430E+00  4.39157430E+00
 -4.39157430E+00 -4.39157430E+00  0.00000000E+00  4.39157430E+00  4.39157430E+00
 -4.39157430E+00 -4.39157430E+00  0.00000000E+00  4.39157430E+00  4.39157430E+00
 -4.39157430E+00 -4.39157430E+00  0.00000000E+00  4.39157430E+00  4.39157430E+00
 -4.39157430E+00 -4.39157430E+00  0.00000000E+00  4.39157430E+00  4.39157430E+00
 -4.39157430E+00 -4.39157430E+00  0.00000000E+00  4.39157430E+00  4.39157430E+00
 -4.39157430E+00 -4.39157430E+00  0.00000000E+00  4.39157430E+00  4.39157430E+00
 -4.39157430E+00 -4.39157430E+00  0.00000000E+00  4.39157430E+00  4.39157430E+00
 -4.39157430E+00 -4.39157430E+00  0.00000000E+00  4.39157430E+00  4.39157430E+00
 -4.39157430E+00 -4.39157430E+00  0.00000000E+00  4.39157430E+00  4.39157430E+00
 -4.39157430E+00 -4.39157430E+00  0.00000000E+00  4.39157430E+00  4.39157430E+00
 -4.39157430E+00 -4.39157430E+00  0.00000000E+00  4.39157430E+00  4.39157430E+00
 -4.39157430E+00 -4.39157430E+00  0.00000000E+00  4.39157430E+00  4.39157430E+00
 -4.39157430E+00 -4.39157430E+00  0.00000000E+00  4.39157430E+00  4.39157430E+00
 -4.39157430E+00 -4.39157430E+00  0.00000000E+00  4.39157430E+00  4.39157430E+00
 -4.39157430E+00 -4.39157430E+00  0.00000000E+00  4.39157430E+00  4.39157430E+00
 -4.39157430E+00 -4.39157430E+00  0.00000000E+00  4.39157430E+00  4.39157430E+00
 -4.39157430E+00 -4.39157430E+00  0.00000000E+00  4.39157430E+00  4.39157430E+00
 -4.39157430E+00 -4.39157430E+00  0.00000000E+00  4.39157430E+00  4.39157430E+00
 -4.39157430E+00 -4.39157430E+00  0.00000000E+00  4.39157430E+00  4.39157430E+00
 -4.39157430E+00 -4.39157430E+00  0.00000000E+00  4.39157430E+00  4.39157430E+00
 -4.39157430E+00 -4.39157430E+00  0.00000000E+00  4.39157430E+00  4.39157430E+00
 -4.39157430E+00 -4.39157430E+00  0.00000000E+00  4.39157430E+00  4.39157430E+00
 -4.39157430E+00 -4.39157430E+00  0.00000000E+00  4.39157430E+00  4.39157430E+00
 -4.39157430E+00 -4.39157430E+00  0.00000000E+00  4.39157430E+00  4.39157430E+00
 -4.39157430E+00 -4.39157430E+00  0.00000000E+00  4.39157430E+00  4.39157430E+00
 -4.39157430E+00 -4.39157430E+00  0.00000000E+00  4.39157430E+00  4.39157430E+00
 -4.39157430E+00 -4.39157430E+00  0.00000000E+00  4.39157430E+00  4.39157430E+00
 -4.39157430E+00 -4.39157430E+00  0.00000000E+00  4.39157430E+00  4.39157430E+00
 -4.39157430E+00 -4.39157430E+00  0.00000000E+00  4.39157430E+00  4.39157430E+00
 -4.39157430E+00 -4.39157430E+00  0.00000000E+00  4.39157430E+00  4.39157430E+00
 -4.39157430E+00 -4.39157430E+00  0.00000000E+00  4.39157430E+00  4.39157430E+00
 -4.39157430E+00 -4.39157430E+00  0.00000000E+00  4.39157430E+00  4.39157430E+00
 -4.39157430E+00 -4.39157430E+00  0.00000000E+00  4.39157430E+00  4.39157430E+00
 -4.39157430E+00 -4.39157430E+00  0.00000000E+00  4.39157430E+00  4.39157430E+00
 -4.39157430E+00 -4.39157430E+00  0.00000000E+00  4.39157430E+00  4.39157430E+00
 -4.39157430E+00 -4.39157430E+00  0.00000000E+00  4.39157430E+00  4.39157430E+00
 -4.39157430E+00 -4.39157430E+00  0.00000000E+00  4.39157430E+00  4.39157430E+00
 -4.39157430E+00 -4.39157430E+00  0.00000000E+00  4.39157430E+00  4.39157430E+00
 -4.39157430E+00 -4.39157430E+00  0.00000000E+00  4.39157430E+00  4.39157430E+00
 -4.39157430E+00 -4.39157430E+00  0.00000000E+00  4.39157430E+00  4.39157430E+00
 -4.39157430E+00 -4.39157430E+00  0.00000000E+00  4.39157430E+00  4.39157430E+00
 -4.39157430E+00 -4.39157430E+00  0.00000000E+00  4.39157430E+00  4.39157430E+00
 -4.39157430E+00 -4.39157430E+00  0.00000000E+00  4.39157430E+00  4.39157430E+00
 -4.39157430E+00 -4.39157430E+00  0.00000000E+00  4.39157430E+00  4.39157430E+00
 -4.39157430E+00 -4.39157430E+00  0.00000000E+00  4.39157430E+00  4.39157430E+00
 -4.39157430E+00 -4.39157430E+00  0.00000000E+00  4.39157430E+00  4.39157430E+00
 -4.39157430E+00 -4.39157430E+00  0.00000000E+00  4.39157430E+00  4.39157430E+00
 -4.39157430E+00 -4.39157430E+00  0.00000000E+00  4.39157430E+00  4.39157430E+00
 -4.39157430E+00 -4.39157430E+00  0.00000000E+00  4.39157430E+00  4.39157430E+00
 -4.39157430E+00 -4.39157430E+00  0.00000000E+00  4.39157430E+00  4.39157430E+00
 -4.39157430E+00 -4.39157430E+00  0.00000000E+00  4.39157430E+00  4.39157430E+00
 -4.39157430E+00 -4.39157430E+00  0.00000000E+00  4.39157430E+00  4.39157430E+00
 -4.39157430E+00 -4.39157430E+00  0.00000000E+00  4.39157430E+00  4.39157430E+00
 -4.39157430E+00 -4.39157430E+00  0.00000000E+00  4.39157430E+00  4.39157430E+00
 -4.39157430E+00 -4.39157430E+00  0.00000000E+00  4.39157430E+00  4.39157430E+00
 -4.39157430E+00 -4.39157430E+00  0.00000000E+00  4.39157430E+00  4.39157430E+00
 -4.39157430E+00 -4.39157430E+00  0.00000000E+00  4.39157430E+00  4.39157430E+00
 -4.39157430E+00 -4.39157430E+00  0.00000000E+00  4.39157430E+00  4.39157430E+00
 -4.39157430E+00 -4.39157430E+00  0.00000000E+00  4.39157430E+00  4.39157430E+00
 -4.39157430E+00 -4.39157430E+00  0.00000000E+00  4.39157430E+00  4.39157430E+00
 -4.39157430E+00 -4.39157430E+00  0.00000000E+00  4.39157430E+00  4.39157430E+00
 -4.39157430E+00 -4.39157430E+00  0.00000000E+00  4.39157430E+00  4.39157430E+00
 -4.39157430E+00 -4.39157430E+00  0.00000000E+00  4.39157430E+00  4.39157430E+00
 -4.39157430E+00 -4.39157430E+00  0.00000000E+00  4.39157430E+00  4.39157430E+00
 -4.39157430E+00 -4.39157430E+00  0.00000000E+00  4.39157430E+00  4.39157430E+00
 -4.39157430E+00 -4.39157430E+00  0.00000000E+00  4.39157430E+00  4.39157430E+00
 -4.39157430E+00 -4.39157430E+00  0.00000000E+00  4.39157430E+00  4.39157430E+00
 -4.39157430E+00 -4.39157430E+00  0.00000000E+00  4.39157430E+00  4.39157430E+00
 -4.39157430E+00 -4.39157430E+00  0.00000000E+00  4.39157430E+00  4.39157430E+00
 -4.39157430E+00 -4.39157430E+00  0.00000000E+00  4.39157430E+00  4.39157430E+00
 -4.39157430E+00 -4.39157430E+00  0.00000000E+00  4.39157430E+00  4.39157430E+00
 -4.39157430E+00 -4.39157430E+00  0.00000000E+00  4.39157430E+00  4.39157430E+00
 -4.39157430E+00 -4.39157430E+00  0.00000000E+00  4.39157430E+00  4.39157430E+00
 -4.39157430E+00 -4.39157430E+00  0.00000000E+00  4.39157430E+00  4.39157430E+00
 -4.39157430E+00 -4.39157430E+00  0.00000000E+00  4.39157430E+00  4.39157430E+00
 -4.39157430E+00 -4.39157430E+00  0.00000000E+00  4.39157430E+00  4.39157430E+00
 -4.39157430E+00 -4.39157430E+00  0.00000000E+00  4.39157430E+00  4.39157430E+00
 -4.39157430E+00 -4.39157430E+00  0.00000000E+00  4.39157430E+00  4.39157430E+00
 -4.39157430E+00 -4.39157430E+00  0.00000000E+00  4.39157430E+00  4.39157430E+00
 -4.39157430E+00 -4.39157430E+00  0.00000000E+00  4.39157430E+00  4.39157430E+00
 -4.39157430E+00 -4.39157430E+00  0.00000000E+00  4.39157430E+00  4.39157430E+00
 -4.39157430E+00 -4.39157430E+00  0.00000000E+00  4.39157430E+00  4.39157430E+00
 -4.39157430E+00 -4.39157430E+00  0.00000000E+00  4.39157430E+00  4.39157430E+00
 -4.39157430E+00 -4.39157430E+00  0.00000000E+00  4.39157430E+00  4.39157430E+00
 -4.39157430E+00 -4.39157430E+00  0.00000000E+00  4.39157430E+00  4.39157430E+00
 -4.39157430E+00 -4.39157430E+00  0.00000000E+00  4.39157430E+00  4.39157430E+00
 -4.39157430E+00 -4.39157430E+00  0.00000000E+00  4.39157430E+00  4.39157430E+00
 -4.39157430E+00 -4.39157430E+00  0.00000000E+00  4.39157430E+00  4.39157430E+00
 -4.39157430E+00 -4.39157430E+00  0.00000000E+00  4.39157430E+00  4.39157430E+00
 -4.39157430E+00 -4.39157430E+00  0.00000000E+00  4.39157430E+00  4.39157430E+00
 -4.39157430E+00 -4.39157430E+00  0.00000000E+00  4.39157430E+00  4.39157430E+00
 -4.39157430E+00 -4.39157430E+00  0.00000000E+00  4.39157430E+00  4.39157430E+00
 -4.39157430E+00 -4.39157430E+00  0.00000000E+00  4.39157430E+00  4.39157430E+00
 -4.39157430E+00 -4.39157430E+00  0.00000000E+00  4.39157430E+00  4.39157430E+00
 -4.39157430E+00 -4.39157430E+00  0.00000000E+00  4.39157430E+00  4.39157430E+00
 -4.39157430E+00 -4.39157430E+00  0.00000000E+00  4.39157430E+00  4.39157430E+00
 -4.39157430E+00 -4.39157430E+00  0.00000000E+00  4.39157430E+00  4.39157430E+00
 -4.39157430E+00 -4.39157430E+00  0.00000000E+00  4.39157430E+00  4.39157430E+00
 -4.39157430E+00 -4.39157430E+00  0.00000000E+00  4.39157430E+00  4.39157430E+00
 -4.39157430E+00 -4.39157430E+00  0.00000000E+00  4.39157430E+00  4.39157430E+00
 -4.39157430E+00 -4.39157430E+00  0.00000000E+00  4.39157430E+00  4.39157430E+00
 -4.39157430E+00 -4.39157430E+00  0.00000000E+00  4.39157430E+00  4.39157430E+00
 -4.39157430E+00 -4.39157430E+00  0.00000000E+00  4.39157430E+00  4.39157430E+00
 -4.39157430E+00 -4.39157430E+00  0.00000000E+00  4.39157430E+00  4.39157430E+00
 -4.39157430E+00 -4.39157430E+00  0.00000000E+00  4.39157430E+00  4.39157430E+00
 -4.39157430E+00 -4.39157430E+00  0.00000000E+00  4.39157430E+00  4.39157430E+00
 -4.39157430E+00 -4.39157430E+00  0.00000000E+00  4.39157430E+00  4.39157430E+00
 -4.39157430E+00 -4.39157430E+00  0.00000000E+00  4.39157430E+00  4.39157430E+00
 -4.39157430E+00 -4.39157430E+00  0.00000000E+00  4.39157430E+00  4.39157430E+00
 -4.39157430E+00 -4.39157430E+00  0.00000000E+00  4.39157430E+00  4.39157430E+00
 -4.39157430E+00 -4.39157430E+00  0.00000000E+00  4.39157430E+00  4.39157430E+00
 -4.39157430E+00 -4.39157430E+00  0.00000000E+00  4.39157430E+00  4.39157430E+00
 -4.39157430E+00 -4.39157430E+00  0.00000000E+00  4.39157430E+00  4.39157430E+00
 -4.39157430E+00 -4.39157430E+00  0.00000000E+00  4.39157430E+00  4.39157430E+00
 -4.39157430E+00 -4.39157430E+00  0.00000000E+00  4.39157430E+00  4.39157430E+00
 -4.39157430E+00 -4.39157430E+00  0.00000000E+00  4.39157430E+00  4.39157430E+00
 -4.39157430E+00 -4.39157430E+00  0.00000000E+00  4.39157430E+00  4.39157430E+00
 -4.39157430E+00 -4.39157430E+00  0.00000000E+00  4.39157430E+00  4.39157430E+00
 -4.39157430E+00 -4.39157430E+00  0.00000000E+00  4.39157430E+00  4.39157430E+00
 -4.39157430E+00 -4.39157430E+00  0.00000000E+00  4.39157430E+00  4.39157430E+00
 -4.39157430E+00 -4.39157430E+00  0.00000000E+00  4.39157430E+00  4.39157430E+00
 -4.39157430E+00 -4.39157430E+00  0.00000000E+00  4.39157430E+00  4.39157430E+00
 -4.39157430E+00 -4.39157430E+00  0.00000000E+00  4.39157430E+00  4.39157430E+00
 -4.39157430E+00 -4.39157430E+00  0.00000000E+00  4.39157430E+00  4.39157430E+00
 -4.39157430E+00 -4.39157430E+00  0.00000000E+00  4.39157430E+00  4.39157430E+00
 -4.39157430E+00 -4.39157430E+00  0.00000000E+00  4.39157430E+00  4.39157430E+00
 -4.39157430E+00 -4.39157430E+00  0.00000000E+00  4.39157430E+00  4.39157430E+00
 -4.39157430E+00 -4.39157430E+00  0.00000000E+00  4.39157430E+00  4.39157430E+00
 -4.39157430E+00 -4.39157430E+00  0.00000000E+00  4.39157430E+00  4.39157430E+00
 -4.39157430E+00 -4.39157430E+00  0.00000000E+00  4.39157430E+00  4.39157430E+00
 -4.39157430E+00 -4.39157430E+00  0.00000000E+00  4.39157430E+00  4.39157430E+00
 -4.39157430E+00 -4.39157430E+00  0.00000000E+00  4.39157430E+00  4.39157430E+00
 -4.39157430E+00 -4.39157430E+00  0.00000000E+00  4.39157430E+00  4.39157430E+00
 -4.39157430E+00 -4.39157430E+00  0.00000000E+00  4.39157430E+00  4.39157430E+00
 -4.39157430E+00 -4.39157430E+00  0.00000000E+00  4.39157430E+00  4.39157430E+00
 -4.39157430E+00 -4.39157430E+00  0.00000000E+00  4.39157430E+00  4.39157430E+00
 -4.39157430E+00 -4.39157430E+00  0.00000000E+00  4.39157430E+00  4.39157430E+00
 -4.39157430E+00 -4.39157430E+00  0.00000000E+00  4.39157430E+00  4.39157430E+00
 -4.39157430E+00 -4.39157430E+00  0.00000000E+00  4.39157430E+00  4.39157430E+00
 -4.39157430E+00 -4.39157430E+00  0.00000000E+00  4.39157430E+00  4.39157430E+00
 -4.39157430E+00 -4.39157430E+00  0.00000000E+00  4.39157430E+00  4.39157430E+00
 -4.39157430E+00 -4.39157430E+00  0.00000000E+00  4.39157430E+00  4.39157430E+00
 -4.39157430E+00 -4.39157430E+00  0.00000000E+00  4.39157430E+00  4.39157430E+00
 -4.39157430E+00 -4.39157430E+00  0.00000000E+00  4.39157430E+00  4.39157430E+00
 -4.39157430E+00 -4.39157430E+00  0.00000000E+00  4.39157430E+00  4.39157430E+00
 -4.39157430E+00 -4.39157430E+00  0.00000000E+00  4.39157430E+00  4.39157430E+00
 -4.39157430E+00 -4.39157430E+00  0.00000000E+00  4.39157430E+00  4.39157430E+00
 -4.39157430E+00 -4.39157430E+00  0.00000000E+00  4.39157430E+00  4.39157430E+00
 -4.39157430E+00 -4.39157430E+00  0.00000000E+00  4.39157430E+00  4.39157430E+00
 -4.39157430E+00 -4.39157430E+00  0.00000000E+00  4.39157430E+00  4.39157430E+00
 -4.39157430E+00 -4.39157430E+00  0.00000000E+00  4.39157430E+00  4.39157430E+00
 -4.39157430E+00 -4.39157430E+00  0.00000000E+00  4.39157430E+00  4.39157430E+00
 -4.39157430E+00 -4.39157430E+00  0.00000000E+00  4.39157430E+00  4.39157430E+00
 -4.39157430E+00 -4.39157430E+00  0.00000000E+00  4.39157430E+00  4.39157430E+00
 -4.39157430E+00 -4.39157430E+00  0.00000000E+00  4.39157430E+00  4.39157430E+00
 -4.39157430E+00 -4.39157430E+00  0.00000000E+00  4.39157430E+00  4.39157430E+00
 -4.39157430E+00 -4.39157430E+00  0.00000000E+00  4.39157430E+00  4.39157430E+00
 -4.39157430E+00 -4.39157430E+00  0.00000000E+00  4.39157430E+00  4.39157430E+00
 -4.39157430E+00 -4.39157430E+00  0.00000000E+00  4.39157430E+00  4.39157430E+00
 -4.39157430E+00 -4.39157430E+00  0.00000000E+00  4.39157430E+00  4.39157430E+00
 -4.39157430E+00 -4.39157430E+00  0.00000000E+00  4.39157430E+00  4.39157430E+00
 -4.39157430E+00 -4.39157430E+00  0.00000000E+00  4.39157430E+00  4.39157430E+00
 -4.39157430E+00 -4.39157430E+00  0.00000000E+00  4.39157430E+00  4.39157430E+00
 -4.39157430E+00 -4.39157430E+00  0.00000000E+00  4.39157430E+00  4.39157430E+00
 -4.39157430E+00 -4.39157430E+00  0.00000000E+00  4.39157430E+00  4.39157430E+00
 -4.39157430E+00 -4.39157430E+00  0.00000000E+00  4.39157430E+00  4.39157430E+00
 -4.39157430E+00 -4.39157430E+00  0.00000000E+00  4.39157430E+00  4.39157430E+00
 -4.39157430E+00 -4.39157430E+00  0.00000000E+00  4.39157430E+00  4.39157430E+00
 -4.39157430E+00 -4.39157430E+00  0.00000000E+00  4.39157430E+00  4.39157430E+00
 -4.39157430E+00 -4.39157430E+00  0.00000000E+00  4.39157430E+00  4.39157430E+00
 -4.39157430E+00 -4.39157430E+00  0.00000000E+00  4.39157430E+00  4.39157430E+00
 -4.39157430E+00 -4.39157430E+00  0.00000000E+00  4.39157430E+00  4.39157430E+00
 -4.39157430E+00 -4.39157430E+00  0.00000000E+00  4.39157430E+00  4.39157430E+00
 -4.39157430E+00 -4.39157430E+00  0.00000000E+00  4.39157430E+00  4.39157430E+00
 -4.39157430E+00 -4.39157430E+00  0.00000000E+00  4.39157430E+00  4.39157430E+00
 -4.39157430E+00 -4.39157430E+00  0.00000000E+00  4.39157430E+00  4.39157430E+00
 -4.39157430E+00 -4.39157430E+00  0.00000000E+00  4.39157430E+00  4.39157430E+00
 -4.39157430E+00 -4.39157430E+00  0.00000000E+00  4.39157430E+00  4.39157430E+00
 -4.39157430E+00 -4.39157430E+00  0.00000000E+00  4.39157430E+00  4.39157430E+00
 -4.39157430E+00 -4.39157430E+00  0.00000000E+00  4.39157430E+00  4.39157430E+00
 -4.39157430E+00 -4.39157430E+00  0.00000000E+00  4.39157430E+00  4.39157430E+00
 -4.39157430E+00 -4.39157430E+00  0.00000000E+00  4.39157430E+00  4.39157430E+00
 -4.39157430E+00 -4.39157430E+00  0.00000000E+00  4.39157430E+00  4.39157430E+00
 -4.39157430E+00 -4.39157430E+00  0.00000000E+00  4.39157430E+00  4.39157430E+00
 -4.39157430E+00 -4.39157430E+00  0.00000000E+00  4.39157430E+00  4.39157430E+00
 -4.39157430E+00 -4.39157430E+00  0.00000000E+00  4.39157430E+00  4.39157430E+00
 -4.39157430E+00 -4.39157430E+00  0.00000000E+00  4.39157430E+00  4.39157430E+00
 -4.39157430E+00 -4.39157430E+00  0.00000000E+00  4.39157430E+00  4.39157430E+00
 -4.39157430E+00 -4.39157430E+00  0.00000000E+00  4.39157430E+00  4.39157430E+00
 -4.39157430E+00 -4.39157430E+00  0.00000000E+00  4.39157430E+00  4.39157430E+00
 -4.39157430E+00 -4.39157430E+00  0.00000000E+00  4.39157430E+00  4.39157430E+00
 -4.39157430E+00 -4.39157430E+00  0.00000000E+00  4.39157430E+00  4.39157430E+00
 -4.39157430E+00 -4.39157430E+00  0.00000000E+00  4.39157430E+00  4.39157430E+00
 -4.39157430E+00 -4.39157430E+00  0.00000000E+00  4.39157430E+00  4.39157430E+00
 -4.39157430E+00 -4.39157430E+00  0.00000000E+00  4.39157430E+00  4.39157430E+00
 -4.39157430E+00 -4.39157430E+00  0.00000000E+00  4.39157430E+00  4.39157430E+00
 -4.39157430E+00 -4.39157430E+00  0.00000000E+00  4.39157430E+00  4.39157430E+00
 -4.39157430E+00 -4.39157430E+00  0.00000000E+00  4.39157430E+00  4.39157430E+00
 -4.39157430E+00 -4.39157430E+00  0.00000000E+00  4.39157430E+00  4.39157430E+00
 -4.39157430E+00 -4.39157430E+00  0.00000000E+00  4.39157430E+00  4.39157430E+00
 -4.39157430E+00 -4.39157430E+00  0.00000000E+00  4.39157430E+00  4.39157430E+00
 -4.39157430E+00 -4.39157430E+00  0.00000000E+00  4.39157430E+00  4.39157430E+00
 -4.39157430E+00 -4.39157430E+00  0.00000000E+00  4.39157430E+00  4.39157430E+00
 -4.39157430E+00 -4.39157430E+00  0.00000000E+00  4.39157430E+00  4.39157430E+00
 -4.39157430E+00 -4.39157430E+00  0.00000000E+00  4.39157430E+00  4.39157430E+00
 -4.39157430E+00 -4.39157430E+00  0.00000000E+00  4.39157430E+00  4.39157430E+00
 -4.39157430E+00 -4.39157430E+00  0.00000000E+00  4.39157430E+00  4.39157430E+00
 -4.39157430E+00 -4.39157430E+00  0.00000000E+00  4.39157430E+00  4.39157430E+00
 -4.39157430E+00 -4.39157430E+00  0.00000000E+00  4.39157430E+00  4.39157430E+00
 -4.39157430E+00 -4.39157430E+00  0.00000000E+00  4.39157430E+00  4.39157430E+00
 -4.39157430E+00 -4.39157430E+00  0.00000000E+00  4.39157430E+00  4.39157430E+00
 -4.39157430E+00 -4.39157430E+00  0.00000000E+00  4.39157430E+00  4.39157430E+00
 -4.39157430E+00 -4.39157430E+00  0.00000000E+00  4.39157430E+00  4.39157430E+00
 -4.39157430E+00 -4.39157430E+00  0.00000000E+00  4.39157430E+00  4.39157430E+00
 -4.39157430E+00 -4.39157430E+00  0.00000000E+00  4.39157430E+00  4.39157430E+00
 -4.39157430E+00 -4.39157430E+00  0.00000000E+00  4.39157430E+00  4.39157430E+00
 -4.39157430E+00 -4.39157430E+00  0.00000000E+00  4.39157430E+00  4.39157430E+00
 -4.39157430E+00 -4.39157430E+00  0.00000000E+00  4.39157430E+00  4.39157430E+00
 -4.39157430E+00 -4.39157430E+00  0.00000000E+00  4.39157430E+00  4.39157430E+00
 -4.39157430E+00 -4.39157430E+00  0.00000000E+00  4.39157430E+00  4.39157430E+00
 -4.39157430E+00 -4.39157430E+00  0.00000000E+00  4.39157430E+00  4.39157430E+00
 -4.39157430E+00 -4.39157430E+00  0.00000000E+00  4.39157430E+00  4.39157430E+00
 -4.39157430E+00 -4.39157430E+00  0.00000000E+00  4.39157430E+00  4.39157430E+00
 -4.39157430E+00 -4.39157430E+00  0.00000000E+00  4.39157430E+00  4.39157430E+00
 -4.39157430E+00 -4.39157430E+00  0.00000000E+00  4.39157430E+00  4.39157430E+00
 -4.39157430E+00 -4.39157430E+00  0.00000000E+00  4.39157430E+00  4.39157430E+00
 -4.39157430E+00 -4.39157430E+00  0.00000000E+00  4.39157430E+00  4.39157430E+00
 -4.39157430E+00 -4.39157430E+00  0.00000000E+00  4.39157430E+00  4.39157430E+00
 -4.39157430E+00 -4.39157430E+00  0.00000000E+00  4.39157430E+00  4.39157430E+00
 -4.39157430E+00 -4.39157430E+00  0.00000000E+00  4.39157430E+00  4.39157430E+00
 -4.39157430E+00 -4.39157430E+00  0.00000000E+00  4.39157430E+00  4.39157430E+00
 -4.39157430E+00 -4.39157430E+00  0.00000000E+00  4.39157430E+00  4.39157430E+00
 -4.39157430E+00 -4.39157430E+00  0.00000000E+00  4.39157430E+00  4.39157430E+00
 -4.39157430E+00 -4.39157430E+00  0.00000000E+00  4.39157430E+00  4.39157430E+00
 -4.39157430E+00 -4.39157430E+00  0.00000000E+00  4.39157430E+00  4.39157430E+00
 -4.39157430E+00 -4.39157430E+00  0.00000000E+00  4.39157430E+00  4.39157430E+00
 -4.39157430E+00 -4.39157430E+00  0.00000000E+00  4.39157430E+00  4.39157430E+00
 -4.39157430E+00 -4.39157430E+00  0.00000000E+00  4.39157430E+00  4.39157430E+00
 -4.39157430E+00 -4.39157430E+00  0.00000000E+00  4.39157430E+00  4.39157430E+00
 -4.39157430E+00 -4.39157430E+00  0.00000000E+00  4.39157430E+00  4.39157430E+00
 -4.39157430E+00 -4.39157430E+00  0.00000000E+00  4.39157430E+00  4.39157430E+00
 -4.39157430E+00 -4.39157430E+00  0.00000000E+00  4.39157430E+00  4.39157430E+00
 -4.39157430E+00 -4.39157430E+00  0.00000000E+00  4.39157430E+00  4.39157430E+00
 -4.39157430E+00 -4.39157430E+00  0.00000000E+00  4.39157430E+00  4.39157430E+00
 -4.39157430E+00 -4.39157430E+00  0.00000000E+00  4.39157430E+00  4.39157430E+00
 -4.39157430E+00 -4.39157430E+00  0.00000000E+00  4.39157430E+00  4.39157430E+00
 -4.39157430E+00 -4.39157430E+00  0.00000000E+00  4.39157430E+00  4.39157430E+00
 -4.39157430E+00 -4.39157430E+00  0.00000000E+00  4.39157430E+00  4.39157430E+00
 -4.39157430E+00 -4.39157430E+00  0.00000000E+00  4.39157430E+00  4.39157430E+00
 -4.39157430E+00 -4.39157430E+00  0.00000000E+00  4.39157430E+00  4.39157430E+00
 -4.39157430E+00 -4.39157430E+00  0.00000000E+00  4.39157430E+00  4.39157430E+00
 -4.39157430E+00 -4.39157430E+00  0.00000000E+00  4.39157430E+00  4.39157430E+00
 -4.39157430E+00 -4.39157430E+00  0.00000000E+00  4.39157430E+00  4.39157430E+00
 -4.39157430E+00 -4.39157430E+00  0.00000000E+00  4.39157430E+00  4.39157430E+00
 -4.39157430E+00 -4.39157430E+00  0.00000000E+00  4.39157430E+00  4.39157430E+00
 -4.39157430E+00 -4.39157430E+00  0.00000000E+00  4.39157430E+00  4.39157430E+00
 -4.39157430E+00 -4.39157430E+00  0.00000000E+00  4.39157430E+00  4.39157430E+00
 -4.39157430E+00 -4.39157430E+00  0.00000000E+00  4.39157430E+00  4.39157430E+00
 -4.39157430E+00 -4.39157430E+00  0.00000000E+00  4.39157430E+00  4.39157430E+00
 -4.39157430E+00 -4.39157430E+00  0.00000000E+00  4.39157430E+00  4.39157430E+00
 -4.39157430E+00 -4.39157430E+00  0.00000000E+00  4.39157430E+00  4.39157430E+00
 -4.39157430E+00 -4.39157430E+00  0.00000000E+00  4.39157430E+00  4.39157430E+00
 -4.39157430E+00 -4.39157430E+00  0.00000000E+00  4.39157430E+00  4.39157430E+00
 -4.39157430E+00 -4.39157430E+00  0.00000000E+00  4.39157430E+00  4.39157430E+00
 -4.39157430E+00 -4.39157430E+00  0.00000000E+00  4.39157430E+00  4.39157430E+00
 -4.39157430E+00 -4.39157430E+00  0.00000000E+00  4.39157430E+00  4.39157430E+00
 -4.39157430E+00 -4.39157430E+00  0.00000000E+00  4.39157430E+00  4.39157430E+00
 -4.39157430E+00 -4.39157430E+00  0.00000000E+00  4.39157430E+00  4.39157430E+00
 -4.39157430E+00 -4.39157430E+00  0.00000000E+00  4.39157430E+00  4.39157430E+00
 -4.39157430E+00 -4.39157430E+00  0.00000000E+00  4.39157430E+00  4.39157430E+00
 -4.39157430E+00 -4.39157430E+00  0.00000000E+00  4.39157430E+00  4.39157430E+00
 -4.39157430E+00 -4.39157430E+00  0.00000000E+00  4.39157430E+00  4.39157430E+00
 -4.39157430E+00 -4.39157430E+00  0.00000000E+00  4.39157430E+00  4.39157430E+00
 -4.39157430E+00 -4.39157430E+00  0.00000000E+00  4.39157430E+00  4.39157430E+00
 -4.39157430E+00 -4.39157430E+00  0.00000000E+00  4.39157430E+00  4.39157430E+00
 -4.39157430E+00 -4.39157430E+00  0.00000000E+00  4.39157430E+00  4.39157430E+00
 -4.39157430E+00 -4.39157430E+00  0.00000000E+00  4.39157430E+00  4.39157430E+00
 -4.39157430E+00 -4.39157430E+00  0.00000000E+00  4.39157430E+00  4.39157430E+00
 -4.39157430E+00 -4.39157430E+00  0.00000000E+00  4.39157430E+00  4.39157430E+00
 -4.39157430E+00 -4.39157430E+00  0.00000000E+00  4.39157430E+00  4.39157430E+00
 -4.39157430E+00 -4.39157430E+00  0.00000000E+00  4.39157430E+00  4.39157430E+00
 -4.39157430E+00 -4.39157430E+00  0.00000000E+00  4.39157430E+00  4.39157430E+00
 -4.39157430E+00 -4.39157430E+00  0.00000000E+00  4.39157430E+00  4.39157430E+00
 -4.39157430E+00 -4.39157430E+00  0.00000000E+00  4.39157430E+00  4.39157430E+00
 -4.39157430E+00 -4.39157430E+00  0.00000000E+00  4.39157430E+00  4.39157430E+00
 -4.39157430E+00 -4.39157430E+00  0.00000000E+00  4.39157430E+00  4.39157430E+00
 -4.39157430E+00 -4.39157430E+00  0.00000000E+00  4.39157430E+00  4.39157430E+00
 -4.39157430E+00 -4.39157430E+00  0.00000000E+00  4.39157430E+00  4.39157430E+00
 -4.39157430E+00 -4.39157430E+00  0.00000000E+00  4.39157430E+00  4.39157430E+00
 -4.39157430E+00 -4.39157430E+00  0.00000000E+00  4.39157430E+00  4.39157430E+00
 -4.39157430E+00 -4.39157430E+00  0.00000000E+00  4.39157430E+00  4.39157430E+00
 -4.39157430E+00 -4.39157430E+00  0.00000000E+00  4.39157430E+00  4.39157430E+00
 -4.39157430E+00 -4.39157430E+00  0.00000000E+00  4.39157430E+00  4.39157430E+00
 -4.39157430E+00 -4.39157430E+00  0.00000000E+00  4.39157430E+00  4.39157430E+00
 -4.39157430E+00 -4.39157430E+00  0.00000000E+00  4.39157430E+00  4.39157430E+00
 -4.39157430E+00 -4.39157430E+00  0.00000000E+00  4.39157430E+00  4.39157430E+00
 -4.39157430E+00 -4.39157430E+00  0.00000000E+00  4.39157430E+00  4.39157430E+00
 -4.39157430E+00 -4.39157430E+00  0.00000000E+00  4.39157430E+00  4.39157430E+00
 -4.39157430E+00 -4.39157430E+00  0.00000000E+00  4.39157430E+00  4.39157430E+00
 -4.39157430E+00 -4.39157430E+00  0.00000000E+00  4.39157430E+00  4.39157430E+00
 -4.39157430E+00 -4.39157430E+00  0.00000000E+00  4.39157430E+00  4.39157430E+00
 -4.39157430E+00 -4.39157430E+00  0.00000000E+00  4.39157430E+00  4.39157430E+00
 -4.39157430E+00 -4.39157430E+00  0.00000000E+00  4.39157430E+00  4.39157430E+00
 -4.39157430E+00 -4.39157430E+00  0.00000000E+00  4.39157430E+00  4.39157430E+00
 -4.39157430E+00 -4.39157430E+00  0.00000000E+00  4.39157430E+00  4.39157430E+00
 -4.39157430E+00 -4.39157430E+00  0.00000000E+00  4.39157430E+00  4.39157430E+00
 -4.39157430E+00 -4.39157430E+00  0.00000000E+00  4.39157430E+00  4.39157430E+00
 -4.39157430E+00 -4.39157430E+00  0.00000000E+00  4.39157430E+00  4.39157430E+00
 -4.39157430E+00 -4.39157430E+00  0.00000000E+00  4.39157430E+00  4.39157430E+00
 -4.39157430E+00 -4.39157430E+00  0.00000000E+00  4.39157430E+00  4.39157430E+00
 -4.39157430E+00 -4.39157430E+00  0.00000000E+00  4.39157430E+00  4.39157430E+00
 -4.39157430E+00 -4.39157430E+00  0.00000000E+00  4.39157430E+00  4.39157430E+00
 -4.39157430E+00 -4.39157430E+00  0.00000000E+00  4.39157430E+00  4.39157430E+00
 -4.39157430E+00 -4.39157430E+00  0.00000000E+00  4.39157430E+00  4.39157430E+00
 -4.39157430E+00 -4.39157430E+00  0.00000000E+00  4.39157430E+00  4.39157430E+00
 -4.39157430E+00 -4.39157430E+00  0.00000000E+00  4.39157430E+00  4.39157430E+00
 -4.39157430E+00 -4.39157430E+00  0.00000000E+00  4.39157430E+00  4.39157430E+00
 -4.39157430E+00 -4.39157430E+00  0.00000000E+00  4.39157430E+00  4.39157430E+00
 -4.39157430E+00 -4.39157430E+00  0.00000000E+00  4.39157430E+00  4.39157430E+00
 -4.39157430E+00 -4.39157430E+00  0.00000000E+00  4.39157430E+00  4.39157430E+00
 -4.39157430E+00 -4.39157430E+00  0.00000000E+00  4.39157430E+00  4.39157430E+00
 -4.39157430E+00 -4.39157430E+00  0.00000000E+00  4.39157430E+00  4.39157430E+00
 -4.39157430E+00 -4.39157430E+00  0.00000000E+00  4.39157430E+00  4.39157430E+00
 -4.39157430E+00 -4.39157430E+00  0.00000000E+00  4.39157430E+00  4.39157430E+00
 -4.39157430E+00 -4.39157430E+00  0.00000000E+00  4.39157430E+00  4.39157430E+00
 -4.39157430E+00 -4.39157430E+00  0.00000000E+00  4.39157430E+00  4.39157430E+00
 -4.39157430E+00 -4.39157430E+00  0.00000000E+00  4.39157430E+00  4.39157430E+00
 -4.39157430E+00 -4.39157430E+00  0.00000000E+00  4.39157430E+00  4.39157430E+00
 -4.39157430E+00 -4.39157430E+00  0.00000000E+00  4.39157430E+00  4.39157430E+00
 -4.39157430E+00 -4.39157430E+00  0.00000000E+00  4.39157430E+00  4.39157430E+00
 -4.39157430E+00 -4.39157430E+00  0.00000000E+00  4.39157430E+00  4.39157430E+00
 -4.39157430E+00 -4.39157430E+00  0.00000000E+00  4.39157430E+00  4.39157430E+00
 -4.39157430E+00 -4.39157430E+00  0.00000000E+00  4.39157430E+00  4.39157430E+00
 -4.39157430E+00 -4.39157430E+00  0.00000000E+00  4.39157430E+00  4.39157430E+00
 -4.39157430E+00 -4.39157430E+00  0.00000000E+00  4.39157430E+00  4.39157430E+00
 -4.39157430E+00 -4.39157430E+00  0.00000000E+00  4.39157430E+00  4.39157430E+00
 -4.39157430E+00 -4.39157430E+00  0.00000000E+00  4.39157430E+00  4.39157430E+00
 -4.39157430E+00 -4.39157430E+00  0.00000000E+00  4.39157430E+00  4.39157430E+00
 -4.39157430E+00 -4.39157430E+00  0.00000000E+00  4.39157430E+00  4.39157430E+00
 -4.39157430E+00 -4.39157430E+00  0.00000000E+00  4.39157430E+00  4.39157430E+00
 -4.39157430E+00 -4.39157430E+00  0.00000000E+00  4.39157430E+00  4.39157430E+00
 -4.39157430E+00 -4.39157430E+00  0.00000000E+00  4.39157430E+00  4.39157430E+00
 -4.39157430E+00 -4.39157430E+00  0.00000000E+00  4.39157430E+00  4.39157430E+00
 -4.39157430E+00 -4.39157430E+00  0.00000000E+00  4.39157430E+00  4.39157430E+00
 -4.39157430E+00 -4.39157430E+00  0.00000000E+00  4.39157430E+00  4.39157430E+00
 -4.39157430E+00 -4.39157430E+00  0.00000000E+00  4.39157430E+00  4.39157430E+00
 -4.39157430E+00 -4.39157430E+00  0.00000000E+00  4.39157430E+00  4.39157430E+00
 -4.39157430E+00 -4.39157430E+00  0.00000000E+00  4.39157430E+00  4.39157430E+00
 -4.39157430E+00 -4.39157430E+00  0.00000000E+00  4.39157430E+00  4.39157430E+00
 -4.39157430E+00 -4.39157430E+00  0.00000000E+00  4.39157430E+00  4.39157430E+00
 -4.39157430E+00 -4.39157430E+00  0.00000000E+00  4.39157430E+00  4.39157430E+00
 -4.39157430E+00 -4.39157430E+00  0.00000000E+00  4.39157430E+00  4.39157430E+00
 -4.39157430E+00 -4.39157430E+00  0.00000000E+00  4.39157430E+00  4.39157430E+00
 -4.39157430E+00 -4.39157430E+00  0.00000000E+00  4.39157430E+00  4.39157430E+00
 -4.39157430E+00 -4.39157430E+00  0.00000000E+00  4.39157430E+00  4.39157430E+00
 -4.39157430E+00 -4.39157430E+00  0.00000000E+00  4.39157430E+00  4.39157430E+00
 -4.39157430E+00 -4.39157430E+00  0.00000000E+00  4.39157430E+00  4.39157430E+00
 -4.39157430E+00 -4.39157430E+00  0.00000000E+00  4.39157430E+00  4.39157430E+00
 -4.39157430E+00 -4.39157430E+00  0.00000000E+00  4.39157430E+00  4.39157430E+00
 -4.39157430E+00 -4.39157430E+00  0.00000000E+00  4.39157430E+00  4.39157430E+00
 -4.39157430E+00 -4.39157430E+00  0.00000000E+00  4.39157430E+00  4.39157430E+00
 -4.39157430E+00 -4.39157430E+00  0.00000000E+00  4.39157430E+00  4.39157430E+00
 -4.39157430E+00 -4.39157430E+00  0.00000000E+00  4.39157430E+00  4.39157430E+00
 -4.39157430E+00 -4.39157430E+00  0.00000000E+00  4.39157430E+00  4.39157430E+00
 -4.39157430E+00 -4.39157430E+00  0.00000000E+00  4.39157430E+00  4.39157430E+00
 -4.39157430E+00 -4.39157430E+00  0.00000000E+00  4.39157430E+00  4.39157430E+00
 -4.39157430E+00 -4.39157430E+00  0.00000000E+00  4.39157430E+00  4.39157430E+00
 -4.39157430E+00 -4.39157430E+00  0.00000000E+00  4.39157430E+00  4.39157430E+00
 -4.39157430E+00 -4.39157430E+00  0.00000000E+00  4.39157430E+00  4.39157430E+00
 -4.39157430E+00 -4.39157430E+00  0.00000000E+00  4.39157430E+00  4.39157430E+00
 -4.39157430E+00 -4.39157430E+00  0.00000000E+00  4.39157430E+00  4.39157430E+00
 -4.39157430E+00 -4.39157430E+00  0.00000000E+00  4.39157430E+00  4.39157430E+00
 -4.39157430E+00 -4.39157430E+00  0.00000000E+00  4.39157430E+00  4.39157430E+00
 -4.39157430E+00 -4.39157430E+00  0.00000000E+00  4.39157430E+00  4.39157430E+00
 -4.39157430E+00 -4.39157430E+00  0.00000000E+00  4.39157430E+00  4.39157430E+00
 -4.39157430E+00 -4.39157430E+00  0.00000000E+00  4.39157430E+00  4.39157430E+00
 -4.39157430E+00 -4.39157430E+00  0.00000000E+00  4.39157430E+00  4.39157430E+00
 -4.39157430E+00 -4.39157430E+00  0.00000000E+00  4.39157430E+00  4.39157430E+00
 -4.39157430E+00 -4.39157430E+00  0.00000000E+00  4.39157430E+00  4.39157430E+00
 -4.39157430E+00 -4.39157430E+00  0.00000000E+00  4.39157430E+00  4.39157430E+00
 -4.39157430E+00 -4.39157430E+00  0.00000000E+00  4.39157430E+00  4.39157430E+00
 -4.39157430E+00 -4.39157430E+00  0.00000000E+00  4.39157430E+00  4.39157430E+00
 -4.39157430E+00 -4.39157430E+00  0.00000000E+00  4.39157430E+00  4.39157430E+00
 -4.39157430E+00 -4.39157430E+00  0.00000000E+00  4.39157430E+00  4.39157430E+00
 -4.39157430E+00 -4.39157430E+00  0.00000000E+00  4.39157430E+00  4.39157430E+00
 -4.39157430E+00 -4.39157430E+00  0.00000000E+00  4.39157430E+00  4.39157430E+00
 -4.39157430E+00 -4.39157430E+00  0.00000000E+00  4.39157430E+00  4.39157430E+00
 -4.39157430E+00 -4.39157430E+00  0.00000000E+00  4.39157430E+00  4.39157430E+00
 -4.39157430E+00 -4.39157430E+00  0.00000000E+00  4.39157430E+00  4.39157430E+00
 -4.39157430E+00 -4.39157430E+00  0.00000000E+00  4.39157430E+00  4.39157430E+00
 -4.39157430E+00 -4.39157430E+00  0.00000000E+00  4.39157430E+00  4.39157430E+00
 -4.39157430E+00 -4.39157430E+00  0.00000000E+00  4.39157430E+00  4.39157430E+00
 -4.39157430E+00 -4.39157430E+00  0.00000000E+00  4.39157430E+00  4.39157430E+00
 -4.39157430E+00 -4.39157430E+00  0.00000000E+00  4.39157430E+00  4.39157430E+00
 -4.39157430E+00 -4.39157430E+00  0.00000000E+00  4.39157430E+00  4.39157430E+00
 -4.39157430E+00 -4.39157430E+00  0.00000000E+00  4.39157430E+00  4.39157430E+00
 -4.39157430E+00 -4.39157430E+00  0.00000000E+00  4.39157430E+00  4.39157430E+00
 -4.39157430E+00 -4.39157430E+00  0.00000000E+00  4.39157430E+00  4.39157430E+00
 -4.39157430E+00 -4.39157430E+00  0.00000000E+00  4.39157430E+00  4.39157430E+00
 -4.39157430E+00 -4.39157430E+00  0.00000000E+00  4.39157430E+00  4.39157430E+00
 -4.39157430E+00 -4.39157430E+00  0.00000000E+00  4.39157430E+00  4.39157430E+00
 -4.39157430E+00 -4.39157430E+00  0.00000000E+00  4.39157430E+00  4.39157430E+00
 -4.39157430E+00 -4.39157430E+00  0.00000000E+00  4.39157430E+00  4.39157430E+00
 -4.39157430E+00 -4.39157430E+00  0.00000000E+00  4.39157430E+00  4.39157430E+00
 -4.39157430E+00 -4.39157430E+00  0.00000000E+00  4.39157430E+00  4.39157430E+00
 -4.39157430E+00 -4.39157430E+00  0.00000000E+00  4.39157430E+00  4.39157430E+00
 -4.39157430E+00 -4.39157430E+00  0.00000000E+00  4.39157430E+00  4.39157430E+00
 -4.39157430E+00 -4.39157430E+00  0.00000000E+00  4.39157430E+00  4.39157430E+00
 -4.39157430E+00 -4.39157430E+00  0.00000000E+00  4.39157430E+00  4.39157430E+00
 -4.39157430E+00 -4.39157430E+00  0.00000000E+00  4.39157430E+00  4.39157430E+00
 -4.39157430E+00 -4.39157430E+00  0.00000000E+00  4.39157430E+00  4.39157430E+00
 -4.39157430E+00 -4.39157430E+00  0.00000000E+00  4.39157430E+00  4.39157430E+00
 -4.39157430E+00 -4.39157430E+00  0.00000000E+00  4.39157430E+00  4.39157430E+00
 -4.39157430E+00 -4.39157430E+00  0.00000000E+00  4.39157430E+00  4.39157430E+00
 -4.39157430E+00 -4.39157430E+00  0.00000000E+00  4.39157430E+00  4.39157430E+00
 -4.39157430E+00 -4.39157430E+00  0.00000000E+00  4.39157430E+00  4.39157430E+00
 -4.39157430E+00 -4.39157430E+00  0.00000000E+00  4.39157430E+00  4.39157430E+00
 -4.39157430E+00 -4.39157430E+00  0.00000000E+00  4.39157430E+00  4.39157430E+00
 -4.39157430E+00 -4.39157430E+00  0.00000000E+00  4.39157430E+00  4.39157430E+00
 -4.39157430E+00 -4.39157430E+00  0.00000000E+00  4.39157430E+00  4.39157430E+00
 -4.39157430E+00 -4.39157430E+00  0.00000000E+00  4.39157430E+00  4.39157430E+00
 -4.39157430E+00 -4.39157430E+00  0.00000000E+00  4.39157430E+00  4.39157430E+00
 -4.39157430E+00 -4.39157430E+00  0.00000000E+00  4.39157430E+00  4.39157430E+00
 -4.39157430E+00 -4.39157430E+00  0.00000000E+00  4.39157430E+00  4.39157430E+00
 -4.39157430E+00 -4.39157430E+00  0.00000000E+00  4.39157430E+00  4.39157430E+00
 -4.39157430E+00 -4.39157430E+00  0.00000000E+00  4.39157430E+00  4.39157430E+00
 -4.39157430E+00 -4.39157430E+00  0.00000000E+00  4.39157430E+00  4.39157430E+00
 -4.39157430E+00 -4.39157430E+00  0.00000000E+00  4.39157430E+00  4.39157430E+00
 -4.39157430E+00 -4.39157430E+00  0.00000000E+00  4.39157430E+00  4.39157430E+00
 -4.39157430E+00 -4.39157430E+00  0.00000000E+00  4.39157430E+00  4.39157430E+00
 -4.39157430E+00 -4.39157430E+00  0.00000000E+00  4.39157430E+00  4.39157430E+00
 -4.39157430E+00 -4.39157430E+00  0.00000000E+00  4.39157430E+00  4.39157430E+00
 -4.39157430E+00 -4.39157430E+00  0.00000000E+00  4.39157430E+00  4.39157430E+00
 -4.39157430E+00 -4.39157430E+00  0.00000000E+00  4.39157430E+00  4.39157430E+00
 -4.39157430E+00 -4.39157430E+00  0.00000000E+00  4.39157430E+00  4.39157430E+00
 -4.39157430E+00 -4.39157430E+00  0.00000000E+00  4.39157430E+00  4.39157430E+00
 -4.39157430E+00 -4.39157430E+00  0.00000000E+00  4.39157430E+00  4.39157430E+00
 -4.39157430E+00 -4.39157430E+00  0.00000000E+00  4.39157430E+00  4.39157430E+00
 -4.39157430E+00 -4.39157430E+00  0.00000000E+00  4.39157430E+00  4.39157430E+00
 -4.39157430E+00 -4.39157430E+00  0.00000000E+00  4.39157430E+00  4.39157430E+00
 -4.39157430E+00 -4.39157430E+00  0.00000000E+00  4.39157430E+00  4.39157430E+00
 -4.39157430E+00 -4.39157430E+00  0.00000000E+00  4.39157430E+00  4.39157430E+00
 -4.39157430E+00 -4.39157430E+00  0.00000000E+00  4.39157430E+00  4.39157430E+00
 -4.39157430E+00 -4.39157430E+00  0.00000000E+00  4.39157430E+00  4.39157430E+00
 -4.39157430E+00 -4.39157430E+00  0.00000000E+00  4.39157430E+00  4.39157430E+00
 -4.39157430E+00 -4.39157430E+00  0.00000000E+00  4.39157430E+00  4.39157430E+00
 -4.39157430E+00 -4.39157430E+00  0.00000000E+00  4.39157430E+00  4.39157430E+00
 -4.39157430E+00 -4.39157430E+00  0.00000000E+00  4.39157430E+00  4.39157430E+00
 -4.39157430E+00 -4.39157430E+00  0.00000000E+00  4.39157430E+00  4.39157430E+00
 -4.39157430E+00 -4.39157430E+00  0.00000000E+00  4.39157430E+00  4.39157430E+00
 -4.39157430E+00 -4.39157430E+00  0.00000000E+00  4.39157430E+00  4.39157430E+00
 -4.39157430E+00 -4.39157430E+00  0.00000000E+00  4.39157430E+00  4.39157430E+00
 -4.39157430E+00 -4.39157430E+00  0.00000000E+00  4.39157430E+00  4.39157430E+00
 -4.39157430E+00 -4.39157430E+00  0.00000000E+00  4.39157430E+00  4.39157430E+00
 -4.39157430E+00 -4.39157430E+00  0.00000000E+00  4.39157430E+00  4.39157430E+00
 -4.39157430E+00 -4.39157430E+00  0.00000000E+00  4.39157430E+00  4.39157430E+00
 -4.39157430E+00 -4.39157430E+00  0.00000000E+00  4.39157430E+00  4.39157430E+00
 -4.39157430E+00 -4.39157430E+00  0.00000000E+00  4.39157430E+00  4.39157430E+00
 -4.39157430E+00 -4.39157430E+00  0.00000000E+00  4.39157430E+00  4.39157430E+00
 -4.39157430E+00 -4.39157430E+00  0.00000000E+00  4.39157430E+00  4.39157430E+00
 -4.39157430E+00 -4.39157430E+00  0.00000000E+00  4.39157430E+00  4.39157430E+00
 -4.39157430E+00 -4.39157430E+00  0.00000000E+00  4.39157430E+00  4.39157430E+00
 -4.39157430E+00 -4.39157430E+00  0.00000000E+00  4.39157430E+00  4.39157430E+00
 -4.39157430E+00 -4.39157430E+00  0.00000000E+00  4.39157430E+00  4.39157430E+00
 -4.39157430E+00 -4.39157430E+00  0.00000000E+00  4.39157430E+00  4.39157430E+00
 -4.39157430E+00 -4.39157430E+00  0.00000000E+00  4.39157430E+00  4.39157430E+00
 -4.39157430E+00 -4.39157430E+00  0.00000000E+00  4.39157430E+00  4.39157430E+00
 -4.39157430E+00 -4.39157430E+00  0.00000000E+00  4.39157430E+00  4.39157430E+00
 -4.39157430E+00 -4.39157430E+00  0.00000000E+00  4.39157430E+00  4.39157430E+00
 -4.39157430E+00 -4.39157430E+00  0.00000000E+00  4.39157430E+00  4.39157430E+00
 -4.39157430E+00 -4.39157430E+00  0.00000000E+00  4.39157430E+00  4.39157430E+00
 -4.39157430E+00 -4.39157430E+00  0.00000000E+00  4.39157430E+00  4.39157430E+00
 -4.39157430E+00 -4.39157430E+00  0.00000000E+00  4.39157430E+00  4.39157430E+00
 -4.39157430E+00 -4.39157430E+00  0.00000000E+00  4.39157430E+00  4.39157430E+00
 -4.39157430E+00 -4.39157430E+00  0.00000000E+00  4.39157430E+00  4.39157430E+00
 -4.39157430E+00 -4.39157430E+00  0.00000000E+00  4.39157430E+00  4.39157430E+00
 -4.39157430E+00 -4.39157430E+00  0.00000000E+00  4.39157430E+00  4.39157430E+00
 -4.39157430E+00 -4.39157430E+00  0.00000000E+00  4.39157430E+00  4.39157430E+00
 -4.39157430E+00 -4.39157430E+00  0.00000000E+00  4.39157430E+00  4.39157430E+00
 -4.39157430E+00 -4.39157430E+00  0.00000000E+00  4.39157430E+00  4.39157430E+00
 -4.39157430E+00 -4.39157430E+00  0.00000000E+00  4.39157430E+00  4.39157430E+00
 -4.39157430E+00 -4.39157430E+00  0.00000000E+00  4.39157430E+00  4.39157430E+00
 -4.39157430E+00 -4.39157430E+00  0.00000000E+00  4.39157430E+00  4.39157430E+00
 -4.39157430E+00 -4.39157430E+00  0.00000000E+00  4.39157430E+00  4.39157430E+00
 -4.39157430E+00 -4.39157430E+00  0.00000000E+00  4.39157430E+00  4.39157430E+00
 -4.39157430E+00 -4.39157430E+00  0.00000000E+00  4.39157430E+00  4.39157430E+00
 -4.39157430E+00 -4.39157430E+00  0.00000000E+00  4.39157430E+00  4.39157430E+00
 -4.39157430E+00 -4.39157430E+00  0.00000000E+00  4.39157430E+00  4.39157430E+00
 -4.39157430E+00 -4.39157430E+00  0.00000000E+00  4.39157430E+00  4.39157430E+00
 -4.39157430E+00 -4.39157430E+00  0.00000000E+00  4.39157430E+00  4.39157430E+00
 -4.39157430E+00 -4.39157430E+00  0.00000000E+00  4.39157430E+00  4.39157430E+00
 -4.39157430E+00 -4.39157430E+00  0.00000000E+00  4.39157430E+00  4.39157430E+00
 -4.39157430E+00 -4.39157430E+00  0.00000000E+00  4.39157430E+00  4.39157430E+00
 -4.39157430E+00 -4.39157430E+00  0.00000000E+00  4.39157430E+00  4.39157430E+00
 -4.39157430E+00 -4.39157430E+00  0.00000000E+00  4.39157430E+00  4.39157430E+00
 -4.39157430E+00 -4.39157430E+00  0.00000000E+00  4.39157430E+00  4.39157430E+00
 -4.39157430E+00 -4.39157430E+00  0.00000000E+00  4.39157430E+00  4.39157430E+00
 -4.39157430E+00 -4.39157430E+00  0.00000000E+00  4.39157430E+00  4.39157430E+00
 -4.39157430E+00 -4.39157430E+00  0.00000000E+00  4.39157430E+00  4.39157430E+00
 -4.39157430E+00 -4.39157430E+00  0.00000000E+00  4.39157430E+00  4.39157430E+00
 -4.39157430E+00 -4.39157430E+00  0.00000000E+00  4.39157430E+00  4.39157430E+00
 -4.39157430E+00 -4.39157430E+00  0.00000000E+00  4.39157430E+00  4.39157430E+00
 -4.39157430E+00 -4.39157430E+00  0.00000000E+00  4.39157430E+00  4.39157430E+00
 -4.39157430E+00 -4.39157430E+00  0.00000000E+00  4.39157430E+00  4.39157430E+00
 -4.39157430E+00 -4.39157430E+00  0.00000000E+00  4.39157430E+00  4.39157430E+00
 -4.39157430E+00 -4.39157430E+00  0.00000000E+00  4.39157430E+00  4.39157430E+00
 -4.39157430E+00 -4.39157430E+00  0.00000000E+00  4.39157430E+00  4.39157430E+00
 -4.39157430E+00 -4.39157430E+00  0.00000000E+00  4.39157430E+00  4.39157430E+00
 -4.39157430E+00 -4.39157430E+00  0.00000000E+00  4.39157430E+00  4.39157430E+00
 -4.39157430E+00 -4.39157430E+00  0.00000000E+00  4.39157430E+00  4.39157430E+00
 -4.39157430E+00 -4.39157430E+00  0.00000000E+00  4.39157430E+00  4.39157430E+00
 -4.39157430E+00 -4.39157430E+00  0.00000000E+00  4.39157430E+00  4.39157430E+00
 -4.39157430E+00 -4.39157430E+00  0.00000000E+00  4.39157430E+00  4.39157430E+00
 -4.39157430E+00 -4.39157430E+00  0.00000000E+00  4.39157430E+00  4.39157430E+00
 -4.39157430E+00 -4.39157430E+00  0.00000000E+00  4.39157430E+00  4.39157430E+00
 -4.39157430E+00 -4.39157430E+00  0.00000000E+00  4.39157430E+00  4.39157430E+00
 -4.39157430E+00 -4.39157430E+00  0.00000000E+00  4.39157430E+00  4.39157430E+00
 -4.39157430E+00 -4.39157430E+00  0.00000000E+00  4.39157430E+00  4.39157430E+00
 -4.39157430E+00 -4.39157430E+00  0.00000000E+00  4.39157430E+00  4.39157430E+00
 -4.39157430E+00 -4.39157430E+00  0.00000000E+00  4.39157430E+00  4.39157430E+00
 -4.39157430E+00 -4.39157430E+00  0.00000000E+00  4.39157430E+00  4.39157430E+00
 -4.39157430E+00 -4.39157430E+00  0.00000000E+00  4.39157430E+00  4.39157430E+00
 -4.39157430E+00 -4.39157430E+00  0.00000000E+00  4.39157430E+00  4.39157430E+00
 -4.39157430E+00 -4.39157430E+00  0.00000000E+00  4.39157430E+00  4.39157430E+00
 -4.39157430E+00 -4.39157430E+00  0.00000000E+00  4.39157430E+00  4.39157430E+00
 -4.39157430E+00 -4.39157430E+00  0.00000000E+00  4.39157430E+00  4.39157430E+00
 -4.39157430E+00 -4.39157430E+00  0.00000000E+00  4.39157430E+00  4.39157430E+00
 -4.39157430E+00 -4.39157430E+00  0.00000000E+00  4.39157430E+00  4.39157430E+00
 -4.39157430E+00 -4.39157430E+00  0.00000000E+00  4.39157430E+00  4.39157430E+00
 -4.39157430E+00 -4.39157430E+00  0.00000000E+00  4.39157430E+00  4.39157430E+00
 -4.39157430E+00 -4.39157430E+00  0.00000000E+00  4.39157430E+00  4.39157430E+00
 -4.39157430E+00 -4.39157430E+00  0.00000000E+00  4.39157430E+00  4.39157430E+00
 -4.39157430E+00 -4.39157430E+00  0.00000000E+00  4.39157430E+00  4.39157430E+00
 -4.39157430E+00 -4.39157430E+00  0.00000000E+00  4.39157430E+00  4.39157430E+00
 -4.39157430E+00 -4.39157430E+00  0.00000000E+00  4.39157430E+00  4.39157430E+00
 -4.39157430E+00 -4.39157430E+00  0.00000000E+00  4.39157430E+00  4.39157430E+00
 -4.39157430E+00 -4.39157430E+00  0.00000000E+00  4.39157430E+00  4.39157430E+00
 -4.39157430E+00 -4.39157430E+00  0.00000000E+00  4.39157430E+00  4.39157430E+00
 -4.39157430E+00 -4.39157430E+00  0.00000000E+00  4.39157430E+00  4.39157430E+00
 -4.39157430E+00 -4.39157430E+00  0.00000000E+00  4.39157430E+00  4.39157430E+00
 -4.39157430E+00 -4.39157430E+00  0.00000000E+00  4.39157430E+00  4.39157430E+00
 -4.39157430E+00 -4.39157430E+00  0.00000000E+00  4.39157430E+00  4.39157430E+00
 -4.39157430E+00 -4.39157430E+00  0.00000000E+00  4.39157430E+00  4.39157430E+00
 -4.39157430E+00 -4.39157430E+00  0.00000000E+00  4.39157430E+00  4.39157430E+00
 -4.39157430E+00 -4.39157430E+00  0.00000000E+00  4.39157430E+00  4.39157430E+00
 -4.39157430E+00 -4.39157430E+00  0.00000000E+00  4.39157430E+00  4.39157430E+00
 -4.39157430E+00 -4.39157430E+00  0.00000000E+00  4.39157430E+00  4.39157430E+00
 -4.39157430E+00 -4.39157430E+00  0.00000000E+00  4.39157430E+00  4.39157430E+00
 -4.39157430E+00 -4.39157430E+00  0.00000000E+00  4.39157430E+00  4.39157430E+00
 -4.39157430E+00 -4.39157430E+00  0.00000000E+00  4.39157430E+00  4.39157430E+00
 -4.39157430E+00 -4.39157430E+00  0.00000000E+00  4.39157430E+00  4.39157430E+00
 -4.39157430E+00 -4.39157430E+00  0.00000000E+00  4.39157430E+00  4.39157430E+00
 -4.39157430E+00 -4.39157430E+00  0.00000000E+00  4.39157430E+00  4.39157430E+00
 -4.39157430E+00 -4.39157430E+00  0.00000000E+00  4.39157430E+00  4.39157430E+00
 -4.39157430E+00 -4.39157430E+00  0.00000000E+00  4.39157430E+00  4.39157430E+00
 -4.39157430E+00 -4.39157430E+00  0.00000000E+00  4.39157430E+00  4.39157430E+00
 -4.39157430E+00 -4.39157430E+00  0.00000000E+00  4.39157430E+00  4.39157430E+00
 -4.39157430E+00 -4.39157430E+00  0.00000000E+00  4.39157430E+00  4.39157430E+00
 -4.39157430E+00 -4.39157430E+00  0.00000000E+00  4.39157430E+00  4.39157430E+00
 -4.39157430E+00 -4.39157430E+00  0.00000000E+00  4.39157430E+00  4.39157430E+00
 -4.39157430E+00 -4.39157430E+00  0.00000000E+00  4.39157430E+00  4.39157430E+00
 -4.39157430E+00 -4.39157430E+00  0.00000000E+00  4.39157430E+00  4.39157430E+00
 -4.39157430E+00 -4.39157430E+00  0.00000000E+00  4.39157430E+00  4.39157430E+00
 -4.39157430E+00 -4.39157430E+00  0.00000000E+00  4.39157430E+00  4.39157430E+00
 -4.39157430E+00 -4.39157430E+00  0.00000000E+00  4.39157430E+00  4.39157430E+00
 -4.39157430E+00 -4.39157430E+00  0.00000000E+00  4.39157430E+00  4.39157430E+00
 -4.39157430E+00 -4.39157430E+00  0.00000000E+00  4.39157430E+00  4.39157430E+00
 -4.39157430E+00 -4.39157430E+00  0.00000000E+00  4.39157430E+00  4.39157430E+00
 -4.39157430E+00 -4.39157430E+00  0.00000000E+00  4.39157430E+00  4.39157430E+00
 -4.39157430E+00 -4.39157430E+00  0.00000000E+00  4.39157430E+00  4.39157430E+00
 -4.39157430E+00 -4.39157430E+00  0.00000000E+00  4.39157430E+00  4.39157430E+00
 -4.39157430E+00 -4.39157430E+00  0.00000000E+00  4.39157430E+00  4.39157430E+00
 -4.39157430E+00 -4.39157430E+00  0.00000000E+00  4.39157430E+00  4.39157430E+00
 -4.39157430E+00 -4.39157430E+00  0.00000000E+00  4.39157430E+00  4.39157430E+00
 -4.39157430E+00 -4.39157430E+00  0.00000000E+00  4.39157430E+00  4.39157430E+00
 -4.39157430E+00 -4.39157430E+00  0.00000000E+00  4.39157430E+00  4.39157430E+00
 -4.39157430E+00 -4.39157430E+00  0.00000000E+00  4.39157430E+00  4.39157430E+00
 -4.39157430E+00 -4.39157430E+00  0.00000000E+00  4.39157430E+00  4.39157430E+00
 -4.39157430E+00 -4.39157430E+00  0.00000000E+00  4.39157430E+00  4.39157430E+00
 -4.39157430E+00 -4.39157430E+00  0.00000000E+00  4.39157430E+00  4.39157430E+00
 -4.39157430E+00 -4.39157430E+00  0.00000000E+00  4.39157430E+00  4.39157430E+00
 -4.39157430E+00 -4.39157430E+00  0.00000000E+00  4.39157430E+00  4.39157430E+00
 -4.39157430E+00 -4.39157430E+00  0.00000000E+00  4.39157430E+00  4.39157430E+00
 -4.39157430E+00 -4.39157430E+00  0.00000000E+00  4.39157430E+00  4.39157430E+00
 -4.39157430E+00 -4.39157430E+00  0.00000000E+00  4.39157430E+00  4.39157430E+00
 -4.39157430E+00 -4.39157430E+00  0.00000000E+00  4.39157430E+00  4.39157430E+00
 -4.39157430E+00 -4.39157430E+00  0.00000000E+00  4.39157430E+00  4.39157430E+00
 -4.39157430E+00 -4.39157430E+00  0.00000000E+00  4.39157430E+00  4.39157430E+00
 -4.39157430E+00 -4.39157430E+00  0.00000000E+00  4.39157430E+00  4.39157430E+00
 -4.39157430E+00 -4.39157430E+00  0.00000000E+00  4.39157430E+00  4.39157430E+00
 -4.39157430E+00 -4.39157430E+00  0.00000000E+00  4.39157430E+00  4.39157430E+00
 -4.39157430E+00 -4.39157430E+00  0.00000000E+00  4.39157430E+00  4.39157430E+00
 -4.39157430E+00 -4.39157430E+00  0.00000000E+00  4.39157430E+00  4.39157430E+00
 -4.39157430E+00 -4.39157430E+00  0.00000000E+00  4.39157430E+00  4.39157430E+00
 -4.39157430E+00 -4.39157430E+00  0.00000000E+00  4.39157430E+00  4.39157430E+00
 -4.39157430E+00 -4.39157430E+00  0.00000000E+00  4.39157430E+00  4.39157430E+00
 -4.39157430E+00 -4.39157430E+00  0.00000000E+00  4.39157430E+00  4.39157430E+00
 -4.39157430E+00 -4.39157430E+00  0.00000000E+00  4.39157430E+00  4.39157430E+00
 -4.39157430E+00 -4.39157430E+00  0.00000000E+00  4.39157430E+00  4.39157430E+00
 -4.39157430E+00 -4.39157430E+00  0.00000000E+00  4.39157430E+00  4.39157430E+00
 -4.39157430E+00 -4.39157430E+00  0.00000000E+00  4.39157430E+00  4.39157430E+00
 -4.39157430E+00 -4.39157430E+00  0.00000000E+00  4.39157430E+00  4.39157430E+00
 -4.39157430E+00 -4.39157430E+00  0.00000000E+00  4.39157430E+00  4.39157430E+00
 -4.39157430E+00 -4.39157430E+00  0.00000000E+00  4.39157430E+00  4.39157430E+00
 -4.39157430E+00 -4.39157430E+00  0.00000000E+00  4.39157430E+00  4.39157430E+00
 -4.39157430E+00 -4.39157430E+00  0.00000000E+00  4.39157430E+00  4.39157430E+00
 -4.39157430E+00 -4.39157430E+00  0.00000000E+00  4.39157430E+00  4.39157430E+00
 -4.39157430E+00 -4.39157430E+00  0.00000000E+00  4.39157430E+00  4.39157430E+00
 -4.39157430E+00 -4.39157430E+00  0.00000000E+00  4.39157430E+00  4.39157430E+00
 -4.39157430E+00 -4.39157430E+00  0.00000000E+00  4.39157430E+00  4.39157430E+00
 -4.39157430E+00 -4.39157430E+00  0.00000000E+00  4.39157430E+00  4.39157430E+00
 -4.39157430E+00 -4.39157430E+00  0.00000000E+00  4.39157430E+00  4.39157430E+00
 -4.39157430E+00 -4.39157430E+00  0.00000000E+00  4.39157430E+00  4.39157430E+00
 -4.39157430E+00 -4.39157430E+00  0.00000000E+00  4.39157430E+00  4.39157430E+00
 -4.39157430E+00 -4.39157430E+00  0.00000000E+00  4.39157430E+00  4.39157430E+00
 -4.39157430E+00 -4.39157430E+00  0.00000000E+00  4.39157430E+00  4.39157430E+00
 -4.39157430E+00 -4.39157430E+00  0.00000000E+00  4.39157430E+00  4.39157430E+00
 -4.39157430E+00 -4.39157430E+00  0.00000000E+00  4.39157430E+00  4.39157430E+00
 -4.39157430E+00 -4.39157430E+00  0.00000000E+00  4.39157430E+00  4.39157430E+00
 -4.39157430E+00 -4.39157430E+00  0.00000000E+00  4.39157430E+00  4.39157430E+00
 -4.39157430E+00 -4.39157430E+00  0.00000000E+00  4.39157430E+00  4.39157430E+00
 -4.39157430E+00 -4.39157430E+00  0.00000000E+00  4.39157430E+00  4.39157430E+00
 -4.39157430E+00 -4.39157430E+00  0.00000000E+00  4.39157430E+00  4.39157430E+00
 -4.39157430E+00 -4.39157430E+00  0.00000000E+00  4.39157430E+00  4.39157430E+00
 -4.39157430E+00 -4.39157430E+00  0.00000000E+00  4.39157430E+00  4.39157430E+00
 -4.39157430E+00 -4.39157430E+00  0.00000000E+00  4.39157430E+00  4.39157430E+00
 -4.39157430E+00 -4.39157430E+00  0.00000000E+00  4.39157430E+00  4.39157430E+00
 -4.39157430E+00 -4.39157430E+00  0.00000000E+00  4.39157430E+00  4.39157430E+00
 -4.39157430E+00 -4.39157430E+00  0.00000000E+00  4.39157430E+00  4.39157430E+00
 -4.39157430E+00 -4.39157430E+00  0.00000000E+00  4.39157430E+00  4.39157430E+00
 -4.39157430E+00 -4.39157430E+00  0.00000000E+00  4.39157430E+00  4.39157430E+00
 -4.39157430E+00 -4.39157430E+00  0.00000000E+00  4.39157430E+00  4.39157430E+00
 -4.39157430E+00 -4.39157430E+00  0.00000000E+00  4.39157430E+00  4.39157430E+00
 -4.39157430E+00 -4.39157430E+00  0.00000000E+00  4.39157430E+00  4.39157430E+00
 -4.39157430E+00 -4.39157430E+00  0.00000000E+00  4.39157430E+00  4.39157430E+00
 -4.39157430E+00 -4.39157430E+00  0.00000000E+00  4.39157430E+00  4.39157430E+00
 -4.39157430E+00 -4.39157430E+00  0.00000000E+00  4.39157430E+00  4.39157430E+00
 -4.39157430E+00 -4.39157430E+00  0.00000000E+00  4.39157430E+00  4.39157430E+00
 -4.39157430E+00 -4.39157430E+00  0.00000000E+00  4.39157430E+00  4.39157430E+00
 -4.39157430E+00 -4.39157430E+00  0.00000000E+00  4.39157430E+00  4.39157430E+00
 -4.39157430E+00 -4.39157430E+00  0.00000000E+00  4.39157430E+00  4.39157430E+00
 -4.39157430E+00 -4.39157430E+00  0.00000000E+00  4.39157430E+00  4.39157430E+00
 -4.39157430E+00 -4.39157430E+00  0.00000000E+00  4.39157430E+00  4.39157430E+00
 -4.39157430E+00 -4.39157430E+00  0.00000000E+00  4.39157430E+00  4.39157430E+00
 -4.39157430E+00 -4.39157430E+00  0.00000000E+00  4.39157430E+00  4.39157430E+00
 -4.39157430E+00 -4.39157430E+00  0.00000000E+00  4.39157430E+00  4.39157430E+00
 -4.39157430E+00 -4.39157430E+00  0.00000000E+00  4.39157430E+00  4.39157430E+00
 -4.39157430E+00 -4.39157430E+00  0.00000000E+00  4.39157430E+00  4.39157430E+00
 -4.39157430E+00 -4.39157430E+00  0.00000000E+00  4.39157430E+00  4.39157430E+00
 -4.39157430E+00 -4.39157430E+00  0.00000000E+00  4.39157430E+00  4.39157430E+00
 -4.39157430E+00 -4.39157430E+00  0.00000000E+00  4.39157430E+00  4.39157430E+00
 -4.39157430E+00 -4.39157430E+00  0.00000000E+00  4.39157430E+00  4.39157430E+00
 -4.39157430E+00 -4.39157430E+00  0.00000000E+00  4.39157430E+00  4.39157430E+00
 -4.39157430E+00 -4.39157430E+00  0.00000000E+00  4.39157430E+00  4.39157430E+00
 -4.39157430E+00 -4.39157430E+00  0.00000000E+00  4.39157430E+00  4.39157430E+00
 -4.39157430E+00 -4.39157430E+00  0.00000000E+00  4.39157430E+00  4.39157430E+00
 -4.39157430E+00 -4.39157430E+00  0.00000000E+00  4.39157430E+00  4.39157430E+00
 -4.39157430E+00 -4.39157430E+00  0.00000000E+00  4.39157430E+00  4.39157430E+00
 -4.39157430E+00 -4.39157430E+00  0.00000000E+00  4.39157430E+00  4.39157430E+00
 -4.39157430E+00 -4.39157430E+00  0.00000000E+00  4.39157430E+00  4.39157430E+00
 -4.39157430E+00 -4.39157430E+00  0.00000000E+00  4.39157430E+00  4.39157430E+00
 -4.39157430E+00 -4.39157430E+00  0.00000000E+00  4.39157430E+00  4.39157430E+00
 -4.39157430E+00 -4.39157430E+00  0.00000000E+00  4.39157430E+00  4.39157430E+00
 -4.39157430E+00 -4.39157430E+00  0.00000000E+00  4.39157430E+00  4.39157430E+00
 -4.39157430E+00 -4.39157430E+00  0.00000000E+00  4.39157430E+00  4.39157430E+00
 -4.39157430E+00 -4.39157430E+00  0.00000000E+00  4.39157430E+00  4.39157430E+00
 -4.39157430E+00 -4.39157430E+00  0.00000000E+00  4.39157430E+00  4.39157430E+00
 -4.39157430E+00 -4.39157430E+00  0.00000000E+00  4.39157430E+00  4.39157430E+00
 -4.39157430E+00 -4.39157430E+00  0.00000000E+00  4.39157430E+00  4.39157430E+00
 -4.39157430E+00 -4.39157430E+00  0.00000000E+00  4.39157430E+00  4.39157430E+00
 -4.39157430E+00 -4.39157430E+00  0.00000000E+00  4.39157430E+00  4.39157430E+00
 -4.39157430E+00 -4.39157430E+00  0.00000000E+00  4.39157430E+00  4.39157430E+00
 -4.39157430E+00 -4.39157430E+00  0.00000000E+00  4.39157430E+00  4.39157430E+00
 -4.39157430E+00 -4.39157430E+00  0.00000000E+00  4.39157430E+00  4.39157430E+00
 -4.39157430E+00 -4.39157430E+00  0.00000000E+00  4.39157430E+00  4.39157430E+00
 -4.39157430E+00 -4.39157430E+00  0.00000000E+00  4.39157430E+00  4.39157430E+00
 -4.39157430E+00 -4.39157430E+00  0.00000000E+00  4.39157430E+00  4.39157430E+00
 -4.39157430E+00 -4.39157430E+00  0.00000000E+00  4.39157430E+00  4.39157430E+00
 -4.39157430E+00 -4.39157430E+00  0.00000000E+00  4.39157430E+00  4.39157430E+00
 -4.39157430E+00 -4.39157430E+00  0.00000000E+00  4.39157430E+00  4.39157430E+00
 -4.39157430E+00 -4.39157430E+00  0.00000000E+00  4.39157430E+00  4.39157430E+00
 -4.39157430E+00 -4.39157430E+00  0.00000000E+00  4.39157430E+00  4.39157430E+00
 -4.39157430E+00 -4.39157430E+00  0.00000000E+00  4.39157430E+00  4.39157430E+00
 -4.39157430E+00 -4.39157430E+00  0.00000000E+00  4.39157430E+00  4.39157430E+00
 -4.39157430E+00 -4.39157430E+00  0.00000000E+00  4.39157430E+00  4.39157430E+00
 -4.39157430E+00 -4.39157430E+00  0.00000000E+00  4.39157430E+00  4.39157430E+00
 -4.39157430E+00 -4.39157430E+00  0.00000000E+00  4.39157430E+00  4.39157430E+00
 -4.39157430E+00 -4.39157430E+00  0.00000000E+00  4.39157430E+00  4.39157430E+00
 -4.39157430E+00 -4.39157430E+00  0.00000000E+00  4.39157430E+00  4.39157430E+00
 -4.39157430E+00 -4.39157430E+00  0.00000000E+00  4.39157430E+00  4.39157430E+00
 -4.39157430E+00 -4.39157430E+00  0.00000000E+00  4.39157430E+00  4.39157430E+00
 -4.39157430E+00 -4.39157430E+00  0.00000000E+00  4.39157430E+00  4.39157430E+00
 -4.39157430E+00 -4.39157430E+00  0.00000000E+00  4.39157430E+00  4.39157430E+00
 -4.39157430E+00 -4.39157430E+00  0.00000000E+00  4.39157430E+00  4.39157430E+00
 -4.39157430E+00 -4.39157430E+00  0.00000000E+00  4.39157430E+00  4.39157430E+00
 -4.39157430E+00 -4.39157430E+00  0.00000000E+00  4.39157430E+00  4.39157430E+00
 -4.39157430E+00 -4.39157430E+00  0.00000000E+00  4.39157430E+00  4.39157430E+00
 -4.39157430E+00 -4.39157430E+00  0.00000000E+00  4.39157430E+00  4.39157430E+00
 -4.39157430E+00 -4.39157430E+00  0.00000000E+00  4.39157430E+00  4.39157430E+00
 -4.39157430E+00 -4.39157430E+00  0.00000000E+00  4.39157430E+00  4.39157430E+00
 -4.39157430E+00 -4.39157430E+00  0.00000000E+00  4.39157430E+00  4.39157430E+00
 -4.39157430E+00 -4.39157430E+00  0.00000000E+00  4.39157430E+00  4.39157430E+00
 -4.39157430E+00 -4.39157430E+00  0.00000000E+00  4.39157430E+00  4.39157430E+00
 -4.39157430E+00 -4.39157430E+00  0.00000000E+00  4.39157430E+00  4.39157430E+00
 -4.39157430E+00 -4.39157430E+00  0.00000000E+00  4.39157430E+00  4.39157430E+00
 -4.39157430E+00 -4.39157430E+00  0.00000000E+00  4.39157430E+00  4.39157430E+00
 -4.39157430E+00 -4.39157430E+00  0.00000000E+00  4.39157430E+00  4.39157430E+00
 -4.39157430E+00 -4.39157430E+00  0.00000000E+00  4.39157430E+00  4.39157430E+00
 -4.39157430E+00 -4.39157430E+00  0.00000000E+00  4.39157430E+00  4.39157430E+00
 -4.39157430E+00 -4.39157430E+00  0.00000000E+00  4.39157430E+00  4.39157430E+00
 -4.39157430E+00 -4.39157430E+00  0.00000000E+00  4.39157430E+00  4.39157430E+00
 -4.39157430E+00 -4.39157430E+00  0.00000000E+00  4.39157430E+00  4.39157430E+00
 -4.39157430E+00 -4.39157430E+00  0.00000000E+00  4.39157430E+00  4.39157430E+00
 -4.39157430E+00 -4.39157430E+00  0.00000000E+00  4.39157430E+00  4.39157430E+00
 -4.39157430E+00 -4.39157430E+00  0.00000000E+00  4.39157430E+00  4.39157430E+00
 -4.39157430E+00 -4.39157430E+00  0.00000000E+00  4.39157430E+00  4.39157430E+00
 -4.39157430E+00 -4.39157430E+00  0.00000000E+00  4.39157430E+00  4.39157430E+00
 -4.39157430E+00 -4.39157430E+00  0.00000000E+00  4.39157430E+00  4.39157430E+00
 -4.39157430E+00 -4.39157430E+00  0.00000000E+00  4.39157430E+00  4.39157430E+00
 -4.39157430E+00 -4.39157430E+00  0.00000000E+00  4.39157430E+00  4.39157430E+00
 -4.39157430E+00 -4.39157430E+00  0.00000000E+00  4.39157430E+00  4.39157430E+00
 -4.39157430E+00 -4.39157430E+00  0.00000000E+00  4.39157430E+00  4.39157430E+00
 -4.39157430E+00 -4.39157430E+00  0.00000000E+00  4.39157430E+00  4.39157430E+00
 -4.39157430E+00 -4.39157430E+00  0.00000000E+00  4.39157430E+00  4.39157430E+00
 -4.39157430E+00 -4.39157430E+00  0.00000000E+00  4.39157430E+00  4.39157430E+00
 -4.39157430E+00 -4.39157430E+00  0.00000000E+00  4.39157430E+00  4.39157430E+00
 -4.39157430E+00 -4.39157430E+00  0.00000000E+00  4.39157430E+00  4.39157430E+00
 -4.39157430E+00 -4.39157430E+00  0.00000000E+00  4.39157430E+00  4.39157430E+00
 -4.39157430E+00 -4.39157430E+00  0.00000000E+00  4.39157430E+00  4.39157430E+00
 -4.39157430E+00 -4.39157430E+00  0.00000000E+00  4.39157430E+00  4.39157430E+00
 -4.39157430E+00 -4.39157430E+00  0.00000000E+00  4.39157430E+00  4.39157430E+00
 -4.39157430E+00 -4.39157430E+00  0.00000000E+00  4.39157430E+00  4.39157430E+00
 -4.39157430E+00 -4.39157430E+00  0.00000000E+00  4.39157430E+00  4.39157430E+00
 -4.39157430E+00 -4.39157430E+00  0.00000000E+00  4.39157430E+00  4.39157430E+00
 -4.39157430E+00 -4.39157430E+00  0.00000000E+00  4.39157430E+00  4.39157430E+00
 -4.39157430E+00 -4.39157430E+00  0.00000000E+00  4.39157430E+00  4.39157430E+00
 -4.39157430E+00 -4.39157430E+00  0.00000000E+00  4.39157430E+00  4.39157430E+00
 -4.39157430E+00 -4.39157430E+00  0.00000000E+00  4.39157430E+00  4.39157430E+00
 -4.39157430E+00 -4.39157430E+00  0.00000000E+00  4.39157430E+00  4.39157430E+00
 -4.39157430E+00 -4.39157430E+00  0.00000000E+00  4.39157430E+00  4.39157430E+00
 -4.39157430E+00 -4.39157430E+00  0.00000000E+00  4.39157430E+00  4.39157430E+00
 -4.39157430E+00 -4.39157430E+00  0.00000000E+00  4.39157430E+00  4.39157430E+00
 -4.39157430E+00 -4.39157430E+00  0.00000000E+00  4.39157430E+00  4.39157430E+00
 -4.39157430E+00 -4.39157430E+00  0.00000000E+00  4.39157430E+00  4.39157430E+00
 -4.39157430E+00 -4.39157430E+00  0.00000000E+00  4.39157430E+00  4.39157430E+00
 -4.39157430E+00 -4.39157430E+00  0.00000000E+00  4.39157430E+00  4.39157430E+00
 -4.39157430E+00 -4.39157430E+00  0.00000000E+00  4.39157430E+00  4.39157430E+00
 -4.39157430E+00 -4.39157430E+00  0.00000000E+00  4.39157430E+00  4.39157430E+00
 -4.39157430E+00 -4.39157430E+00  0.00000000E+00  4.39157430E+00  4.39157430E+00
 -4.39157430E+00 -4.39157430E+00  0.00000000E+00  4.39157430E+00  4.39157430E+00
 -4.39157430E+00 -4.39157430E+00  0.00000000E+00  4.39157430E+00  4.39157430E+00
 -4.39157430E+00 -4.39157430E+00  0.00000000E+00  4.39157430E+00  4.39157430E+00
 -4.39157430E+00 -4.39157430E+00  0.00000000E+00  4.39157430E+00  4.39157430E+00
 -4.39157430E+00 -4.39157430E+00  0.00000000E+00  4.39157430E+00  4.39157430E+00
 -4.39157430E+00 -4.39157430E+00  0.00000000E+00  4.39157430E+00  4.39157430E+00
 -4.39157430E+00 -4.39157430E+00  0.00000000E+00  4.39157430E+00  4.39157430E+00
 -4.39157430E+00 -4.39157430E+00  0.00000000E+00  4.39157430E+00  4.39157430E+00
 -4.39157430E+00 -4.39157430E+00  0.00000000E+00  4.39157430E+00  4.39157430E+00
 -4.39157430E+00 -4.39157430E+00  0.00000000E+00  4.39157430E+00  4.39157430E+00
 -4.39157430E+00 -4.39157430E+00  0.00000000E+00  4.39157430E+00  4.39157430E+00
 -4.39157430E+00 -4.39157430E+00  0.00000000E+00  4.39157430E+00  4.39157430E+00
 -4.39157430E+00 -4.39157430E+00  0.00000000E+00  4.39157430E+00  4.39157430E+00
 -4.39157430E+00 -4.39157430E+00  0.00000000E+00  4.39157430E+00  4.39157430E+00
 -4.39157430E+00 -4.39157430E+00  0.00000000E+00  4.39157430E+00  4.39157430E+00
 -4.39157430E+00 -4.39157430E+00  0.00000000E+00  4.39157430E+00  4.39157430E+00
 -4.39157430E+00 -4.39157430E+00  0.00000000E+00  4.39157430E+00  4.39157430E+00
 -4.39157430E+00 -4.39157430E+00  0.00000000E+00  4.39157430E+00  4.39157430E+00
 -4.39157430E+00 -4.39157430E+00  0.00000000E+00  4.39157430E+00  4.39157430E+00
 -4.39157430E+00 -4.39157430E+00  0.00000000E+00  4.39157430E+00  4.39157430E+00
 -4.39157430E+00 -4.39157430E+00  0.00000000E+00  4.39157430E+00  4.39157430E+00
 -4.39157430E+00 -4.39157430E+00  0.00000000E+00  4.39157430E+00  4.39157430E+00
 -4.39157430E+00 -4.39157430E+00  0.00000000E+00  4.39157430E+00  4.39157430E+00
 -4.39157430E+00 -4.39157430E+00  0.00000000E+00  4.39157430E+00  4.39157430E+00
 -4.39157430E+00 -4.39157430E+00  0.00000000E+00  4.39157430E+00  4.39157430E+00
 -4.39157430E+00 -4.39157430E+00  0.00000000E+00  4.39157430E+00  4.39157430E+00
 -4.39157430E+00 -4.39157430E+00  0.00000000E+00  4.39157430E+00  4.39157430E+00
 -4.39157430E+00 -4.39157430E+00  0.00000000E+00  4.39157430E+00  4.39157430E+00
 -4.39157430E+00 -4.39157430E+00  0.00000000E+00  4.39157430E+00  4.39157430E+00
 -4.39157430E+00 -4.39157430E+00  0.00000000E+00  4.39157430E+00  4.39157430E+00
 -4.39157430E+00 -4.39157430E+00  0.00000000E+00  4.39157430E+00  4.39157430E+00
 -4.39157430E+00 -4.39157430E+00  0.00000000E+00  4.39157430E+00  4.39157430E+00
 -4.39157430E+00 -4.39157430E+00  0.00000000E+00  4.39157430E+00  4.39157430E+00
 -4.39157430E+00 -4.39157430E+00  0.00000000E+00  4.39157430E+00  4.39157430E+00
 -4.39157430E+00 -4.39157430E+00  0.00000000E+00  4.39157430E+00  4.39157430E+00
 -4.39157430E+00 -4.39157430E+00  0.00000000E+00  4.39157430E+00  4.39157430E+00
 -4.39157430E+00 -4.39157430E+00  0.00000000E+00  4.39157430E+00  4.39157430E+00
 -4.39157430E+00 -4.39157430E+00  0.00000000E+00  4.39157430E+00  4.39157430E+00
 -4.39157430E+00 -4.39157430E+00  0.00000000E+00  4.39157430E+00  4.39157430E+00
 -4.39157430E+00 -4.39157430E+00  0.00000000E+00  4.39157430E+00  4.39157430E+00
 -4.39157430E+00 -4.39157430E+00  0.00000000E+00  4.39157430E+00  4.39157430E+00
 -4.39157430E+00 -4.39157430E+00  0.00000000E+00  4.39157430E+00  4.39157430E+00
 -4.39157430E+00 -4.39157430E+00  0.00000000E+00  4.39157430E+00  4.39157430E+00
 -4.39157430E+00 -4.39157430E+00  0.00000000E+00  4.39157430E+00  4.39157430E+00
 -4.39157430E+00 -4.39157430E+00  0.00000000E+00  4.39157430E+00  4.39157430E+00
 -4.39157430E+00 -4.39157430E+00  0.00000000E+00  4.39157430E+00  4.39157430E+00
 -4.39157430E+00 -4.39157430E+00  0.00000000E+00  4.39157430E+00  4.39157430E+00
 -4.39157430E+00 -4.39157430E+00  0.00000000E+00  4.39157430E+00  4.39157430E+00
 -4.39157430E+00 -4.39157430E+00  0.00000000E+00  4.39157430E+00  4.39157430E+00
 -4.39157430E+00 -4.39157430E+00  0.00000000E+00  4.39157430E+00  4.39157430E+00
 -4.39157430E+00 -4.39157430E+00  0.00000000E+00  4.39157430E+00  4.39157430E+00
 -4.39157430E+00 -4.39157430E+00  0.00000000E+00  4.39157430E+00  4.39157430E+00
 -4.39157430E+00 -4.39157430E+00  0.00000000E+00  4.39157430E+00  4.39157430E+00
 -4.39157430E+00 -4.39157430E+00  0.00000000E+00  4.39157430E+00  4.39157430E+00
 -4.39157430E+00 -4.39157430E+00  0.00000000E+00  4.39157430E+00  4.39157430E+00
 -4.39157430E+00 -4.39157430E+00  0.00000000E+00  4.39157430E+00  4.39157430E+00
 -4.39157430E+00 -4.39157430E+00  0.00000000E+00  4.39157430E+00  4.39157430E+00
 -4.39157430E+00 -4.39157430E+00  0.00000000E+00  4.39157430E+00  4.39157430E+00
 -4.39157430E+00 -4.39157430E+00  0.00000000E+00  4.39157430E+00  4.39157430E+00
 -4.39157430E+00 -4.39157430E+00  0.00000000E+00  4.39157430E+00  4.39157430E+00
 -4.39157430E+00 -4.39157430E+00  0.00000000E+00  4.39157430E+00  4.39157430E+00
 -4.39157430E+00 -4.39157430E+00  0.00000000E+00  4.39157430E+00  4.39157430E+00
 -4.39157430E+00 -4.39157430E+00  0.00000000E+00  4.39157430E+00  4.39157430E+00
 -4.39157430E+00 -4.39157430E+00  0.00000000E+00  4.39157430E+00  4.39157430E+00
 -4.39157430E+00 -4.39157430E+00  0.00000000E+00  4.39157430E+00  4.39157430E+00
 -4.39157430E+00 -4.39157430E+00  0.00000000E+00  4.39157430E+00  4.39157430E+00
 -4.39157430E+00 -4.39157430E+00  0.00000000E+00  4.39157430E+00  4.39157430E+00
 -4.39157430E+00 -4.39157430E+00  0.00000000E+00  4.39157430E+00  4.39157430E+00
 -4.39157430E+00 -4.39157430E+00  0.00000000E+00  4.39157430E+00  4.39157430E+00
 -4.39157430E+00 -4.39157430E+00  0.00000000E+00  4.39157430E+00  4.39157430E+00
 -4.39157430E+00 -4.39157430E+00  0.00000000E+00  4.39157430E+00  4.39157430E+00
 -4.39157430E+00 -4.39157430E+00  0.00000000E+00  4.39157430E+00  4.39157430E+00
 -4.39157430E+00 -4.39157430E+00  0.00000000E+00  4.39157430E+00  4.39157430E+00
 -4.39157430E+00 -4.39157430E+00  0.00000000E+00  4.39157430E+00  4.39157430E+00
 -4.39157430E+00 -4.39157430E+00  0.00000000E+00  4.39157430E+00  4.39157430E+00
 -4.39157430E+00 -4.39157430E+00  0.00000000E+00  4.39157430E+00  4.39157430E+00
 -4.39157430E+00 -4.39157430E+00  0.00000000E+00  4.39157430E+00  4.39157430E+00
 -4.39157430E+00 -4.39157430E+00  0.00000000E+00  4.39157430E+00  4.39157430E+00
 -4.39157430E+00 -4.39157430E+00  0.00000000E+00  4.39157430E+00  4.39157430E+00
 -4.39157430E+00 -4.39157430E+00  0.00000000E+00  4.39157430E+00  4.39157430E+00
 -4.39157430E+00 -4.39157430E+00  0.00000000E+00  4.39157430E+00  4.39157430E+00
 -4.39157430E+00 -4.39157430E+00  0.00000000E+00  4.39157430E+00  4.39157430E+00
 -4.39157430E+00 -4.39157430E+00  0.00000000E+00  4.39157430E+00  4.39157430E+00
 -4.39157430E+00 -4.39157430E+00  0.00000000E+00  4.39157430E+00  4.39157430E+00
 -4.39157430E+00 -4.39157430E+00  0.00000000E+00  4.39157430E+00  4.39157430E+00
 -4.39157430E+00 -4.39157430E+00  0.00000000E+00  4.39157430E+00  4.39157430E+00
 -4.39157430E+00 -4.39157430E+00  0.00000000E+00  4.39157430E+00  4.39157430E+00
 -4.39157430E+00 -4.39157430E+00  0.00000000E+00  4.39157430E+00  4.39157430E+00
 -4.39157430E+00 -4.39157430E+00  0.00000000E+00  4.39157430E+00  4.39157430E+00
 -4.39157430E+00 -4.39157430E+00  0.00000000E+00  4.39157430E+00  4.39157430E+00
 -4.39157430E+00 -4.39157430E+00  0.00000000E+00  4.39157430E+00  4.39157430E+00
 -4.39157430E+00 -4.39157430E+00  0.00000000E+00  4.39157430E+00  4.39157430E+00
 -4.39157430E+00 -4.39157430E+00  0.00000000E+00  4.39157430E+00  4.39157430E+00
 -4.39157430E+00 -4.39157430E+00  0.00000000E+00  4.39157430E+00  4.39157430E+00
 -4.39157430E+00 -4.39157430E+00  0.00000000E+00  4.39157430E+00  4.39157430E+00
 -4.39157430E+00 -4.39157430E+00  0.00000000E+00  4.39157430E+00  4.39157430E+00
 -4.39157430E+00 -4.39157430E+00  0.00000000E+00  4.39157430E+00  4.39157430E+00
 -4.39157430E+00 -4.39157430E+00  0.00000000E+00  4.39157430E+00  4.39157430E+00
 -4.39157430E+00 -4.39157430E+00  0.00000000E+00  4.39157430E+00  4.39157430E+00
 -4.39157430E+00 -4.39157430E+00  0.00000000E+00  4.39157430E+00  4.39157430E+00
 -4.39157430E+00 -4.39157430E+00  0.00000000E+00  4.39157430E+00  4.39157430E+00
 -4.39157430E+00 -4.39157430E+00  0.00000000E+00  4.39157430E+00  4.39157430E+00
 -4.39157430E+00 -4.39157430E+00  0.00000000E+00  4.39157430E+00  4.39157430E+00
 -4.39157430E+00 -4.39157430E+00  0.00000000E+00  4.39157430E+00  4.39157430E+00
 -4.39157430E+00 -4.39157430E+00  0.00000000E+00  4.39157430E+00  4.39157430E+00
 -4.39157430E+00 -4.39157430E+00  0.00000000E+00  4.39157430E+00  4.39157430E+00
 -4.39157430E+00 -4.39157430E+00  0.00000000E+00  4.39157430E+00  4.39157430E+00
 -4.39157430E+00 -4.39157430E+00  0.00000000E+00  4.39157430E+00  4.39157430E+00
 -4.39157430E+00 -4.39157430E+00  0.00000000E+00  4.39157430E+00  4.39157430E+00
 -4.39157430E+00 -4.39157430E+00  0.00000000E+00  4.39157430E+00  4.39157430E+00
 -4.39157430E+00 -4.39157430E+00  0.00000000E+00  4.39157430E+00  4.39157430E+00
 -4.39157430E+00 -4.39157430E+00  0.00000000E+00  4.39157430E+00  4.39157430E+00
 -4.39157430E+00 -4.39157430E+00  0.00000000E+00  4.39157430E+00  4.39157430E+00
 -4.39157430E+00 -4.39157430E+00  0.00000000E+00  4.39157430E+00  4.39157430E+00
 -4.39157430E+00 -4.39157430E+00  0.00000000E+00  4.39157430E+00  4.39157430E+00
 -4.39157430E+00 -4.39157430E+00  0.00000000E+00  4.39157430E+00  4.39157430E+00
 -4.39157430E+00 -4.39157430E+00  0.00000000E+00  4.39157430E+00  4.39157430E+00
 -4.39157430E+00 -4.39157430E+00  0.00000000E+00  4.39157430E+00  4.39157430E+00
 -4.39157430E+00 -4.39157430E+00  0.00000000E+00  4.39157430E+00  4.39157430E+00
 -4.39157430E+00 -4.39157430E+00  0.00000000E+00  4.39157430E+00  4.39157430E+00
 -4.39157430E+00 -4.39157430E+00  0.00000000E+00  4.39157430E+00  4.39157430E+00
 -4.39157430E+00 -4.39157430E+00  0.00000000E+00  4.39157430E+00  4.39157430E+00
 -4.39157430E+00 -4.39157430E+00  0.00000000E+00  4.39157430E+00  4.39157430E+00
 -4.39157430E+00 -4.39157430E+00  0.00000000E+00  4.39157430E+00  4.39157430E+00
 -4.39157430E+00 -4.39157430E+00  0.00000000E+00  4.39157430E+00  4.39157430E+00
 -4.39157430E+00 -4.39157430E+00  0.00000000E+00  4.39157430E+00  4.39157430E+00
 -4.39157430E+00 -4.39157430E+00  0.00000000E+00  4.39157430E+00  4.39157430E+00
 -4.39157430E+00 -4.39157430E+00  0.00000000E+00  4.39157430E+00  4.39157430E+00
 -4.39157430E+00 -4.39157430E+00  0.00000000E+00  4.39157430E+00  4.39157430E+00
 -4.39157430E+00 -4.39157430E+00  0.00000000E+00  4.39157430E+00  4.39157430E+00
 -4.39157430E+00 -4.39157430E+00  0.00000000E+00  4.39157430E+00  4.39157430E+00
 -4.39157430E+00 -4.39157430E+00  0.00000000E+00  4.39157430E+00  4.39157430E+00
 -4.39157430E+00 -4.39157430E+00  0.00000000E+00  4.39157430E+00  4.39157430E+00
 -4.39157430E+00 -4.39157430E+00  0.00000000E+00  4.39157430E+00  4.39157430E+00
 -4.39157430E+00 -4.39157430E+00  0.00000000E+00  4.39157430E+00  4.39157430E+00
 -4.39157430E+00 -4.39157430E+00  0.00000000E+00  4.39157430E+00  4.39157430E+00
 -4.39157430E+00 -4.39157430E+00  0.00000000E+00  4.39157430E+00  4.39157430E+00
 -4.39157430E+00 -4.39157430E+00  0.00000000E+00  4.39157430E+00  4.39157430E+00
 -4.39157430E+00 -4.39157430E+00  0.00000000E+00  4.39157430E+00  4.39157430E+00
 -4.39157430E+00 -4.39157430E+00  0.00000000E+00  4.39157430E+00  4.39157430E+00
 -4.39157430E+00 -4.39157430E+00  0.00000000E+00  4.39157430E+00  4.39157430E+00
 -4.39157430E+00 -4.39157430E+00  0.00000000E+00  4.39157430E+00  4.39157430E+00
 -4.39157430E+00 -4.39157430E+00  0.00000000E+00  4.39157430E+00  4.39157430E+00
 -4.39157430E+00 -4.39157430E+00  0.00000000E+00  4.39157430E+00  4.39157430E+00
 -4.39157430E+00 -4.39157430E+00  0.00000000E+00  4.39157430E+00  4.39157430E+00
 -4.39157430E+00 -4.39157430E+00  0.00000000E+00  4.39157430E+00  4.39157430E+00
 -4.39157430E+00 -4.39157430E+00  0.00000000E+00  4.39157430E+00  4.39157430E+00
 -4.39157430E+00 -4.39157430E+00  0.00000000E+00  4.39157430E+00  4.39157430E+00
 -4.39157430E+00 -4.39157430E+00  0.00000000E+00  4.39157430E+00  4.39157430E+00
 -4.39157430E+00 -4.39157430E+00  0.00000000E+00  4.39157430E+00  4.39157430E+00
 -4.39157430E+00 -4.39157430E+00  0.00000000E+00  4.39157430E+00  4.39157430E+00
 -4.39157430E+00 -4.39157430E+00  0.00000000E+00  4.39157430E+00  4.39157430E+00
 -4.39157430E+00 -4.39157430E+00  0.00000000E+00  4.39157430E+00  4.39157430E+00
 -4.39157430E+00 -4.39157430E+00  0.00000000E+00  4.39157430E+00  4.39157430E+00
 -4.39157430E+00 -4.39157430E+00  0.00000000E+00  4.39157430E+00  4.39157430E+00
 -4.39157430E+00 -4.39157430E+00  0.00000000E+00  4.39157430E+00  4.39157430E+00
 -4.39157430E+00 -4.39157430E+00  0.00000000E+00  4.39157430E+00  4.39157430E+00
 -4.39157430E+00 -4.39157430E+00  0.00000000E+00  4.39157430E+00  4.39157430E+00
 -4.39157430E+00 -4.39157430E+00  0.00000000E+00  4.39157430E+00  4.39157430E+00
 -4.39157430E+00 -4.39157430E+00  0.00000000E+00  4.39157430E+00  4.39157430E+00
 -4.39157430E+00 -4.39157430E+00  0.00000000E+00  4.39157430E+00  4.39157430E+00
 -4.39157430E+00 -4.39157430E+00  0.00000000E+00  4.39157430E+00  4.39157430E+00
 -4.39157430E+00 -4.39157430E+00  0.00000000E+00  4.39157430E+00  4.39157430E+00
 -4.39157430E+00 -4.39157430E+00  0.00000000E+00  4.39157430E+00  4.39157430E+00
 -4.39157430E+00 -4.39157430E+00  0.00000000E+00  4.39157430E+00  4.39157430E+00
 -4.39157430E+00 -4.39157430E+00  0.00000000E+00  4.39157430E+00  4.39157430E+00
 -4.39157430E+00 -4.39157430E+00  0.00000000E+00  4.39157430E+00  4.39157430E+00
 -4.39157430E+00 -4.39157430E+00  0.00000000E+00  4.39157430E+00  4.39157430E+00
 -4.39157430E+00 -4.39157430E+00  0.00000000E+00  4.39157430E+00  4.39157430E+00
 -4.39157430E+00 -4.39157430E+00  0.00000000E+00  4.39157430E+00  4.39157430E+00
 -4.39157430E+00 -4.39157430E+00  0.00000000E+00  4.39157430E+00  4.39157430E+00
 -4.39157430E+00 -4.39157430E+00  0.00000000E+00  4.39157430E+00  4.39157430E+00
 -4.39157430E+00 -4.39157430E+00  0.00000000E+00  4.39157430E+00  4.39157430E+00
 -4.39157430E+00 -4.39157430E+00  0.00000000E+00  4.39157430E+00  4.39157430E+00
 -4.39157430E+00 -4.39157430E+00  0.00000000E+00  4.39157430E+00  4.39157430E+00
 -4.39157430E+00 -4.39157430E+00  0.00000000E+00  4.39157430E+00  4.39157430E+00
 -4.39157430E+00 -4.39157430E+00  0.00000000E+00  4.39157430E+00  4.39157430E+00
 -4.39157430E+00 -4.39157430E+00  0.00000000E+00  4.39157430E+00  4.39157430E+00
 -4.39157430E+00 -4.39157430E+00  0.00000000E+00  4.39157430E+00  4.39157430E+00
 -4.39157430E+00 -4.39157430E+00  0.00000000E+00  4.39157430E+00  4.39157430E+00
 -4.39157430E+00 -4.39157430E+00  0.00000000E+00  4.39157430E+00  4.39157430E+00
 -4.39157430E+00 -4.39157430E+00  0.00000000E+00  4.39157430E+00  4.39157430E+00
 -4.39157430E+00 -4.39157430E+00  0.00000000E+00  4.39157430E+00  4.39157430E+00
 -4.39157430E+00 -4.39157430E+00  0.00000000E+00  4.39157430E+00  4.39157430E+00
 -4.39157430E+00 -4.39157430E+00  0.00000000E+00  4.39157430E+00  4.39157430E+00
 -4.39157430E+00 -4.39157430E+00  0.00000000E+00  4.39157430E+00  4.39157430E+00
 -4.39157430E+00 -4.39157430E+00  0.00000000E+00  4.39157430E+00  4.39157430E+00
 -4.39157430E+00 -4.39157430E+00  0.00000000E+00  4.39157430E+00  4.39157430E+00
 -4.39157430E+00 -4.39157430E+00  0.00000000E+00  4.39157430E+00  4.39157430E+00
 -4.39157430E+00 -4.39157430E+00  0.00000000E+00  4.39157430E+00  4.39157430E+00
 -4.39157430E+00 -4.39157430E+00  0.00000000E+00  4.39157430E+00  4.39157430E+00
 -4.39157430E+00 -4.39157430E+00  0.00000000E+00  4.39157430E+00  4.39157430E+00
 -4.39157430E+00 -4.39157430E+00  0.00000000E+00  4.39157430E+00  4.39157430E+00
 -4.39157430E+00 -4.39157430E+00  0.00000000E+00  4.39157430E+00  4.39157430E+00
 -4.39157430E+00 -4.39157430E+00  0.00000000E+00  4.39157430E+00  4.39157430E+00
 -4.39157430E+00 -4.39157430E+00  0.00000000E+00  4.39157430E+00  4.39157430E+00
 -4.39157430E+00 -4.39157430E+00  0.00000000E+00  4.39157430E+00  4.39157430E+00
 -4.39157430E+00 -4.39157430E+00  0.00000000E+00  4.39157430E+00  4.39157430E+00
 -4.39157430E+00 -4.39157430E+00  0.00000000E+00  4.39157430E+00  4.39157430E+00
 -4.39157430E+00 -4.39157430E+00  0.00000000E+00  4.39157430E+00  4.39157430E+00
 -4.39157430E+00 -4.39157430E+00  0.00000000E+00  4.39157430E+00  4.39157430E+00
 -4.39157430E+00 -4.39157430E+00  0.00000000E+00  4.39157430E+00  4.39157430E+00
 -4.39157430E+00 -4.39157430E+00  0.00000000E+00  4.39157430E+00  4.39157430E+00
 -4.39157430E+00 -4.39157430E+00  0.00000000E+00  4.39157430E+00  4.39157430E+00
 -4.39157430E+00 -4.39157430E+00  0.00000000E+00  4.39157430E+00  4.39157430E+00
 -4.39157430E+00 -4.39157430E+00  0.00000000E+00  4.39157430E+00  4.39157430E+00
 -4.39157430E+00 -4.39157430E+00  0.00000000E+00  4.39157430E+00  4.39157430E+00
 -4.39157430E+00 -4.39157430E+00  0.00000000E+00  4.39157430E+00  4.39157430E+00
 -4.39157430E+00 -4.39157430E+00  0.00000000E+00  4.39157430E+00  4.39157430E+00
 -4.39157430E+00 -4.39157430E+00  0.00000000E+00  4.39157430E+00  4.39157430E+00
 -4.39157430E+00 -4.39157430E+00  0.00000000E+00  4.39157430E+00  4.39157430E+00
 -4.39157430E+00 -4.39157430E+00  0.00000000E+00  4.39157430E+00  4.39157430E+00
 -4.39157430E+00 -4.39157430E+00  0.00000000E+00  4.39157430E+00  4.39157430E+00
 -4.39157430E+00 -4.39157430E+00  0.00000000E+00  4.39157430E+00  4.39157430E+00
 -4.39157430E+00 -4.39157430E+00  0.00000000E+00  4.39157430E+00  4.39157430E+00
 -4.39157430E+00 -4.39157430E+00  0.00000000E+00  4.39157430E+00  4.39157430E+00
 -4.39157430E+00 -4.39157430E+00  0.00000000E+00  4.39157430E+00  4.39157430E+00
 -4.39157430E+00 -4.39157430E+00  0.00000000E+00  4.39157430E+00  4.39157430E+00
 -4.39157430E+00 -4.39157430E+00  0.00000000E+00  4.39157430E+00  4.39157430E+00
 -4.39157430E+00 -4.39157430E+00  0.00000000E+00  4.39157430E+00  4.39157430E+00
 -4.39157430E+00 -4.39157430E+00  0.00000000E+00  4.39157430E+00  4.39157430E+00
 -4.39157430E+00 -4.39157430E+00  0.00000000E+00  4.39157430E+00  4.39157430E+00
 -4.39157430E+00 -4.39157430E+00  0.00000000E+00  4.39157430E+00  4.39157430E+00
 -4.39157430E+00 -4.39157430E+00  0.00000000E+00  4.39157430E+00  4.39157430E+00
 -4.39157430E+00 -4.39157430E+00  0.00000000E+00  4.39157430E+00  4.39157430E+00
 -4.39157430E+00 -4.39157430E+00  0.00000000E+00  4.39157430E+00  4.39157430E+00
 -4.39157430E+00 -4.39157430E+00  0.00000000E+00  4.39157430E+00  4.39157430E+00
 -4.39157430E+00 -4.39157430E+00  0.00000000E+00  4.39157430E+00  4.39157430E+00
 -4.39157430E+00 -4.39157430E+00  0.00000000E+00  4.39157430E+00  4.39157430E+00
 -4.39157430E+00 -4.39157430E+00  0.00000000E+00  4.39157430E+00  4.39157430E+00
 -4.39157430E+00 -4.39157430E+00  0.00000000E+00  4.39157430E+00  4.39157430E+00
 -4.39157430E+00 -4.39157430E+00  0.00000000E+00  4.39157430E+00  4.39157430E+00
 -4.39157430E+00 -4.39157430E+00  0.00000000E+00  4.39157430E+00  4.39157430E+00
 -4.39157430E+00 -4.39157430E+00  0.00000000E+00  4.39157430E+00  4.39157430E+00
 -4.39157430E+00 -4.39157430E+00  0.00000000E+00  4.39157430E+00  4.39157430E+00
 -4.39157430E+00 -4.39157430E+00  0.00000000E+00  4.39157430E+00  4.39157430E+00
 -4.39157430E+00 -4.39157430E+00  0.00000000E+00  4.39157430E+00  4.39157430E+00
 -4.39157430E+00 -4.39157430E+00  0.00000000E+00  4.39157430E+00  4.39157430E+00
 -4.39157430E+00 -4.39157430E+00  0.00000000E+00  4.39157430E+00  4.39157430E+00
 -4.39157430E+00 -4.39157430E+00  0.00000000E+00  4.39157430E+00  4.39157430E+00
 -4.39157430E+00 -4.39157430E+00  0.00000000E+00  4.39157430E+00  4.39157430E+00
 -4.39157430E+00 -4.39157430E+00  0.00000000E+00  4.39157430E+00  4.39157430E+00
 -4.39157430E+00 -4.39157430E+00  0.00000000E+00  4.39157430E+00  4.39157430E+00
 -4.39157430E+00 -4.39157430E+00  0.00000000E+00  4.39157430E+00  4.39157430E+00
 -4.39157430E+00 -4.39157430E+00  0.00000000E+00  4.39157430E+00  4.39157430E+00
 -4.39157430E+00 -4.39157430E+00  0.00000000E+00  4.39157430E+00  4.39157430E+00
 -4.39157430E+00 -4.39157430E+00  0.00000000E+00  4.39157430E+00  4.39157430E+00
 -4.39157430E+00 -4.39157430E+00  0.00000000E+00  4.39157430E+00  4.39157430E+00
 -4.39157430E+00 -4.39157430E+00  0.00000000E+00  4.39157430E+00  4.39157430E+00
 -4.39157430E+00 -4.39157430E+00  0.00000000E+00  4.39157430E+00  4.39157430E+00
 -4.39157430E+00 -4.39157430E+00  0.00000000E+00  4.39157430E+00  4.39157430E+00
 -4.39157430E+00 -4.39157430E+00  0.00000000E+00  4.39157430E+00  4.39157430E+00
 -4.39157430E+00 -4.39157430E+00  0.00000000E+00  4.39157430E+00  4.39157430E+00
 -4.39157430E+00 -4.39157430E+00  0.00000000E+00  4.39157430E+00  4.39157430E+00
 -4.39157430E+00 -4.39157430E+00  0.00000000E+00  4.39157430E+00  4.39157430E+00
 -4.39157430E+00 -4.39157430E+00  0.00000000E+00  4.39157430E+00  4.39157430E+00
 -4.39157430E+00 -4.39157430E+00  0.00000000E+00  4.39157430E+00  4.39157430E+00
 -4.39157430E+00 -4.39157430E+00  0.00000000E+00  4.39157430E+00  4.39157430E+00
 -4.39157430E+00 -4.39157430E+00  0.00000000E+00  4.39157430E+00  4.39157430E+00
 -4.39157430E+00 -4.39157430E+00  0.00000000E+00  4.39157430E+00  4.39157430E+00
 -4.39157430E+00 -4.39157430E+00  0.00000000E+00  4.39157430E+00  4.39157430E+00
 -4.39157430E+00 -4.39157430E+00  0.00000000E+00  4.39157430E+00  4.39157430E+00
 -4.39157430E+00 -4.39157430E+00  0.00000000E+00  4.39157430E+00  4.39157430E+00
 -4.39157430E+00 -4.39157430E+00  0.00000000E+00  4.39157430E+00  4.39157430E+00
 -4.39157430E+00 -4.39157430E+00  0.00000000E+00  4.39157430E+00  4.39157430E+00
 -4.39157430E+00 -4.39157430E+00  0.00000000E+00  4.39157430E+00  4.39157430E+00
 -4.39157430E+00 -4.39157430E+00  0.00000000E+00  4.39157430E+00  4.39157430E+00
 -4.39157430E+00 -4.39157430E+00  0.00000000E+00  4.39157430E+00  4.39157430E+00
 -4.39157430E+00 -4.39157430E+00  0.00000000E+00  4.39157430E+00  4.39157430E+00
 -4.39157430E+00 -4.39157430E+00  0.00000000E+00  4.39157430E+00  4.39157430E+00
 -4.39157430E+00 -4.39157430E+00  0.00000000E+00  4.39157430E+00  4.39157430E+00
 -4.39157430E+00 -4.39157430E+00  0.00000000E+00  4.39157430E+00  4.39157430E+00
 -4.39157430E+00 -4.39157430E+00  0.00000000E+00  4.39157430E+00  4.39157430E+00
 -4.39157430E+00 -4.39157430E+00  0.00000000E+00  4.39157430E+00  4.39157430E+00
 -4.39157430E+00 -4.39157430E+00  0.00000000E+00  4.39157430E+00  4.39157430E+00
 -4.39157430E+00 -4.39157430E+00  0.00000000E+00  4.39157430E+00  4.39157430E+00
 -4.39157430E+00 -4.39157430E+00  0.00000000E+00  4.39157430E+00  4.39157430E+00
 -4.39157430E+00 -4.39157430E+00  0.00000000E+00  4.39157430E+00  4.39157430E+00
 -4.39157430E+00 -4.39157430E+00  0.00000000E+00  4.39157430E+00  4.39157430E+00
 -4.39157430E+00 -4.39157430E+00  0.00000000E+00  4.39157430E+00  4.39157430E+00
 -4.39157430E+00 -4.39157430E+00  0.00000000E+00  4.39157430E+00  4.39157430E+00
 -4.39157430E+00 -4.39157430E+00  0.00000000E+00  4.39157430E+00  4.39157430E+00
 -4.39157430E+00 -4.39157430E+00  0.00000000E+00  4.39157430E+00  4.39157430E+00
 -4.39157430E+00 -4.39157430E+00  0.00000000E+00  4.39157430E+00  4.39157430E+00
 -4.39157430E+00 -4.39157430E+00  0.00000000E+00  4.39157430E+00  4.39157430E+00
 -4.39157430E+00 -4.39157430E+00  0.00000000E+00  4.39157430E+00  4.39157430E+00
 -4.39157430E+00 -4.39157430E+00  0.00000000E+00  4.39157430E+00  4.39157430E+00
 -4.39157430E+00 -4.39157430E+00  0.00000000E+00  4.39157430E+00  4.39157430E+00
 -4.39157430E+00 -4.39157430E+00  0.00000000E+00  4.39157430E+00  4.39157430E+00
 -4.39157430E+00 -4.39157430E+00  0.00000000E+00  4.39157430E+00  4.39157430E+00
 -4.39157430E+00 -4.39157430E+00  0.00000000E+00  4.39157430E+00  4.39157430E+00
 -4.39157430E+00 -4.39157430E+00  0.00000000E+00  4.39157430E+00  4.39157430E+00
 -4.39157430E+00 -4.39157430E+00  0.00000000E+00  4.39157430E+00  4.39157430E+00
 -4.39157430E+00 -4.39157430E+00  0.00000000E+00  4.39157430E+00  4.39157430E+00
 -4.39157430E+00 -4.39157430E+00  0.00000000E+00  4.39157430E+00  4.39157430E+00
 -4.39157430E+00 -4.39157430E+00  0.00000000E+00  4.39157430E+00  4.39157430E+00
 -4.39157430E+00 -4.39157430E+00  0.00000000E+00  4.39157430E+00  4.39157430E+00
 -4.39157430E+00 -4.39157430E+00  0.00000000E+00  4.39157430E+00  4.39157430E+00
 -4.39157430E+00 -4.39157430E+00  0.00000000E+00  4.39157430E+00  4.39157430E+00
 -4.39157430E+00 -4.39157430E+00  0.00000000E+00  4.39157430E+00  4.39157430E+00
 -4.39157430E+00 -4.39157430E+00  0.00000000E+00  4.39157430E+00  4.39157430E+00
 -4.39157430E+00 -4.39157430E+00  0.00000000E+00  4.39157430E+00  4.39157430E+00
 -4.39157430E+00 -4.39157430E+00  0.00000000E+00  4.39157430E+00  4.39157430E+00
 -4.39157430E+00 -4.39157430E+00  0.00000000E+00  4.39157430E+00  4.39157430E+00
 -4.39157430E+00 -4.39157430E+00  0.00000000E+00  4.39157430E+00  4.39157430E+00
 -4.39157430E+00 -4.39157430E+00  0.00000000E+00  4.39157430E+00  4.39157430E+00
 -4.39157430E+00 -4.39157430E+00  0.00000000E+00  4.39157430E+00  4.39157430E+00
 -4.39157430E+00 -4.39157430E+00  0.00000000E+00  4.39157430E+00  4.39157430E+00
 -4.39157430E+00 -4.39157430E+00  0.00000000E+00  4.39157430E+00  4.39157430E+00
 -4.39157430E+00 -4.39157430E+00  0.00000000E+00  4.39157430E+00  4.39157430E+00
 -4.39157430E+00 -4.39157430E+00  0.00000000E+00  4.39157430E+00  4.39157430E+00
 -4.39157430E+00 -4.39157430E+00  0.00000000E+00  4.39157430E+00  4.39157430E+00
 -4.39157430E+00 -4.39157430E+00  0.00000000E+00  4.39157430E+00  4.39157430E+00
 -4.39157430E+00 -4.39157430E+00  0.00000000E+00  4.39157430E+00  4.39157430E+00
 -4.39157430E+00 -4.39157430E+00  0.00000000E+00  4.39157430E+00  4.39157430E+00
 -4.39157430E+00 -4.39157430E+00  0.00000000E+00  4.39157430E+00  4.39157430E+00
 -4.39157430E+00 -4.39157430E+00  0.00000000E+00  4.39157430E+00  4.39157430E+00
 -4.39157430E+00 -4.39157430E+00  0.00000000E+00  4.39157430E+00  4.39157430E+00
 -4.39157430E+00 -4.39157430E+00  0.00000000E+00  4.39157430E+00  4.39157430E+00
 -4.39157430E+00 -4.39157430E+00  0.00000000E+00  4.39157430E+00  4.39157430E+00
 -4.39157430E+00 -4.39157430E+00  0.00000000E+00  4.39157430E+00  4.39157430E+00
 -4.39157430E+00 -4.39157430E+00  0.00000000E+00  4.39157430E+00  4.39157430E+00
 -4.39157430E+00 -4.39157430E+00  0.00000000E+00  4.39157430E+00  4.39157430E+00
 -4.39157430E+00 -4.39157430E+00  0.00000000E+00  4.39157430E+00  4.39157430E+00
 -4.39157430E+00 -4.39157430E+00  0.00000000E+00  4.39157430E+00  4.39157430E+00
 -4.39157430E+00 -4.39157430E+00  0.00000000E+00  4.39157430E+00  4.39157430E+00
 -4.39157430E+00 -4.39157430E+00  0.00000000E+00  4.39157430E+00  4.39157430E+00
 -4.39157430E+00 -4.39157430E+00  0.00000000E+00  4.39157430E+00  4.39157430E+00
 -4.39157430E+00 -4.39157430E+00  0.00000000E+00  4.39157430E+00  4.39157430E+00
 -4.39157430E+00 -4.39157430E+00  0.00000000E+00  4.39157430E+00  4.39157430E+00
 -4.39157430E+00 -4.39157430E+00  0.00000000E+00  4.39157430E+00  4.39157430E+00
 -4.39157430E+00 -4.39157430E+00  0.00000000E+00  4.39157430E+00  4.39157430E+00
 -4.39157430E+00 -4.39157430E+00  0.00000000E+00  4.39157430E+00  4.39157430E+00
 -4.39157430E+00 -4.39157430E+00  0.00000000E+00  4.39157430E+00  4.39157430E+00
 -4.39157430E+00 -4.39157430E+00  0.00000000E+00  4.39157430E+00  4.39157430E+00
 -4.39157430E+00 -4.39157430E+00  0.00000000E+00  4.39157430E+00  4.39157430E+00
 -4.39157430E+00 -4.39157430E+00  0.00000000E+00  4.39157430E+00  4.39157430E+00
 -4.39157430E+00 -4.39157430E+00  0.00000000E+00  4.39157430E+00  4.39157430E+00
 -4.39157430E+00 -4.39157430E+00  0.00000000E+00  4.39157430E+00  4.39157430E+00
 -4.39157430E+00 -4.39157430E+00  0.00000000E+00  4.39157430E+00  4.39157430E+00
 -4.39157430E+00 -4.39157430E+00  0.00000000E+00  4.39157430E+00  4.39157430E+00
 -4.39157430E+00 -4.39157430E+00  0.00000000E+00  4.39157430E+00  4.39157430E+00
 -4.39157430E+00 -4.39157430E+00  0.00000000E+00  4.39157430E+00  4.39157430E+00
 -4.39157430E+00 -4.39157430E+00  0.00000000E+00  4.39157430E+00  4.39157430E+00
 -4.39157430E+00 -4.39157430E+00  0.00000000E+00  4.39157430E+00  4.39157430E+00
 -4.39157430E+00 -4.39157430E+00  0.00000000E+00  4.39157430E+00  4.39157430E+00
 -4.39157430E+00 -4.39157430E+00  0.00000000E+00  4.39157430E+00  4.39157430E+00
 -4.39157430E+00 -4.39157430E+00  0.00000000E+00  4.39157430E+00  4.39157430E+00
 -4.39157430E+00 -4.39157430E+00  0.00000000E+00  4.39157430E+00  4.39157430E+00
 -4.39157430E+00 -4.39157430E+00  0.00000000E+00  4.39157430E+00  4.39157430E+00
 -4.39157430E+00 -4.39157430E+00  0.00000000E+00  4.39157430E+00  4.39157430E+00
 -4.39157430E+00 -4.39157430E+00  0.00000000E+00  4.39157430E+00  4.39157430E+00
 -4.39157430E+00 -4.39157430E+00  0.00000000E+00  4.39157430E+00  4.39157430E+00
 -4.39157430E+00 -4.39157430E+00  0.00000000E+00  4.39157430E+00  4.39157430E+00
 -4.39157430E+00 -4.39157430E+00  0.00000000E+00  4.39157430E+00  4.39157430E+00
 -4.39157430E+00 -4.39157430E+00  0.00000000E+00  4.39157430E+00  4.39157430E+00
 -4.39157430E+00 -4.39157430E+00  0.00000000E+00  4.39157430E+00  4.39157430E+00
 -4.39157430E+00 -4.39157430E+00  0.00000000E+00  4.39157430E+00  4.39157430E+00
 -4.39157430E+00 -4.39157430E+00  0.00000000E+00  4.39157430E+00  4.39157430E+00
 -4.39157430E+00 -4.39157430E+00  0.00000000E+00  4.39157430E+00  4.39157430E+00
 -4.39157430E+00 -4.39157430E+00  0.00000000E+00  4.39157430E+00  4.39157430E+00
 -4.39157430E+00 -4.39157430E+00  0.00000000E+00  4.39157430E+00  4.39157430E+00
 -4.39157430E+00 -4.39157430E+00  0.00000000E+00  4.39157430E+00  4.39157430E+00
 -4.39157430E+00 -4.39157430E+00  0.00000000E+00  4.39157430E+00  4.39157430E+00
 -4.39157430E+00 -4.39157430E+00  0.00000000E+00  4.39157430E+00  4.39157430E+00
 -4.39157430E+00 -4.39157430E+00  0.00000000E+00  4.39157430E+00  4.39157430E+00
 -4.39157430E+00 -4.39157430E+00  0.00000000E+00  4.39157430E+00  4.39157430E+00
 -4.39157430E+00 -4.39157430E+00  0.00000000E+00  4.39157430E+00  4.39157430E+00
 -4.39157430E+00 -4.39157430E+00  0.00000000E+00  4.39157430E+00  4.39157430E+00
 -4.39157430E+00 -4.39157430E+00  0.00000000E+00  4.39157430E+00  4.39157430E+00
 -4.39157430E+00 -4.39157430E+00  0.00000000E+00  4.39157430E+00  4.39157430E+00
 -4.39157430E+00 -4.39157430E+00  0.00000000E+00  4.39157430E+00  4.39157430E+00
 -4.39157430E+00 -4.39157430E+00  0.00000000E+00  4.39157430E+00  4.39157430E+00
 -4.39157430E+00 -4.39157430E+00  0.00000000E+00  4.39157430E+00  4.39157430E+00
 -4.39157430E+00 -4.39157430E+00  0.00000000E+00  4.39157430E+00  4.39157430E+00
 -4.39157430E+00 -4.39157430E+00  0.00000000E+00  4.39157430E+00  4.39157430E+00
 -4.39157430E+00 -4.39157430E+00  0.00000000E+00  4.39157430E+00  4.39157430E+00
 -4.39157430E+00 -4.39157430E+00  0.00000000E+00  4.39157430E+00  4.39157430E+00
 -4.39157430E+00 -4.39157430E+00  0.00000000E+00  4.39157430E+00  4.39157430E+00
 -4.39157430E+00 -4.39157430E+00  0.00000000E+00  4.39157430E+00  4.39157430E+00
 -4.39157430E+00 -4.39157430E+00  0.00000000E+00  4.39157430E+00  4.39157430E+00
 -4.39157430E+00 -4.39157430E+00  0.00000000E+00  4.39157430E+00  4.39157430E+00
 -4.39157430E+00 -4.39157430E+00  0.00000000E+00  4.39157430E+00  4.39157430E+00
 -4.39157430E+00 -4.39157430E+00  0.00000000E+00  4.39157430E+00  4.39157430E+00
 -4.39157430E+00 -4.39157430E+00  0.00000000E+00  4.39157430E+00  4.39157430E+00
 -4.39157430E+00 -4.39157430E+00  0.00000000E+00  4.39157430E+00  4.39157430E+00
 -4.39157430E+00 -4.39157430E+00  0.00000000E+00  4.39157430E+00  4.39157430E+00
 -4.39157430E+00 -4.39157430E+00  0.00000000E+00  4.39157430E+00  4.39157430E+00
 -4.39157430E+00 -4.39157430E+00  0.00000000E+00  4.39157430E+00  4.39157430E+00
 -4.39157430E+00 -4.39157430E+00  0.00000000E+00  4.39157430E+00  4.39157430E+00
 -4.39157430E+00 -4.39157430E+00  0.00000000E+00  4.39157430E+00  4.39157430E+00
 -4.39157430E+00 -4.39157430E+00  0.00000000E+00  4.39157430E+00  4.39157430E+00
 -4.39157430E+00 -4.39157430E+00  0.00000000E+00  4.39157430E+00  4.39157430E+00
 -4.39157430E+00 -4.39157430E+00  0.00000000E+00  4.39157430E+00  4.39157430E+00
 -4.39157430E+00 -4.39157430E+00  0.00000000E+00  4.39157430E+00  4.39157430E+00
 -4.39157430E+00 -4.39157430E+00  0.00000000E+00  4.39157430E+00  4.39157430E+00
 -4.39157430E+00 -4.39157430E+00  0.00000000E+00  4.39157430E+00  4.39157430E+00
 -4.39157430E+00 -4.39157430E+00  0.00000000E+00  4.39157430E+00  4.39157430E+00
 -4.39157430E+00 -4.39157430E+00  0.00000000E+00  4.39157430E+00  4.39157430E+00
 -4.39157430E+00 -4.39157430E+00  0.00000000E+00  4.39157430E+00  4.39157430E+00
 -4.39157430E+00 -4.39157430E+00  0.00000000E+00  4.39157430E+00  4.39157430E+00
 -4.39157430E+00 -4.39157430E+00  0.00000000E+00  4.39157430E+00  4.39157430E+00
 -4.39157430E+00 -4.39157430E+00  0.00000000E+00  4.39157430E+00  4.39157430E+00
 -4.39157430E+00 -4.39157430E+00  0.00000000E+00  4.39157430E+00  4.39157430E+00
 -4.39157430E+00 -4.39157430E+00  0.00000000E+00  4.39157430E+00  4.39157430E+00
 -4.39157430E+00 -4.39157430E+00  0.00000000E+00  4.39157430E+00  4.39157430E+00
 -4.39157430E+00 -4.39157430E+00  0.00000000E+00  4.39157430E+00  4.39157430E+00
 -4.39157430E+00 -4.39157430E+00  0.00000000E+00  4.39157430E+00  4.39157430E+00
 -4.39157430E+00 -4.39157430E+00  0.00000000E+00  4.39157430E+00  4.39157430E+00
 -4.39157430E+00 -4.39157430E+00  0.00000000E+00  4.39157430E+00  4.39157430E+00
 -4.39157430E+00 -4.39157430E+00  0.00000000E+00  4.39157430E+00  4.39157430E+00
 -4.39157430E+00 -4.39157430E+00  0.00000000E+00  4.39157430E+00  4.39157430E+00
 -4.39157430E+00 -4.39157430E+00  0.00000000E+00  4.39157430E+00  4.39157430E+00
 -4.39157430E+00 -4.39157430E+00  0.00000000E+00  4.39157430E+00  4.39157430E+00
 -4.39157430E+00 -4.39157430E+00  0.00000000E+00  4.39157430E+00  4.39157430E+00
 -4.39157430E+00 -4.39157430E+00  0.00000000E+00  4.39157430E+00  4.39157430E+00
 -4.39157430E+00 -4.39157430E+00  0.00000000E+00  4.39157430E+00  4.39157430E+00
 -4.39157430E+00 -4.39157430E+00  0.00000000E+00  4.39157430E+00  4.39157430E+00
 -4.39157430E+00 -4.39157430E+00  0.00000000E+00  4.39157430E+00  4.39157430E+00
 -4.39157430E+00 -4.39157430E+00  0.00000000E+00  4.39157430E+00  4.39157430E+00
 -4.39157430E+00 -4.39157430E+00  0.00000000E+00  4.39157430E+00  4.39157430E+00
 -4.39157430E+00 -4.39157430E+00  0.00000000E+00  4.39157430E+00  4.39157430E+00
 -4.39157430E+00 -4.39157430E+00  0.00000000E+00  4.39157430E+00  4.39157430E+00
 -4.39157430E+00 -4.39157430E+00  0.00000000E+00  4.39157430E+00  4.39157430E+00
 -4.39157430E+00 -4.39157430E+00  0.00000000E+00  4.39157430E+00  4.39157430E+00
 -4.39157430E+00 -4.39157430E+00  0.00000000E+00  4.39157430E+00  4.39157430E+00
 -4.39157430E+00 -4.39157430E+00  0.00000000E+00  4.39157430E+00  4.39157430E+00
 -4.39157430E+00 -4.39157430E+00  0.00000000E+00  4.39157430E+00  4.39157430E+00
 -4.39157430E+00 -4.39157430E+00  0.00000000E+00  4.39157430E+00  4.39157430E+00
 -4.39157430E+00 -4.39157430E+00  0.00000000E+00  4.39157430E+00  4.39157430E+00
 -4.39157430E+00 -4.39157430E+00  0.00000000E+00  4.39157430E+00  4.39157430E+00
 -4.39157430E+00 -4.39157430E+00  0.00000000E+00  4.39157430E+00  4.39157430E+00
 -4.39157430E+00 -4.39157430E+00  0.00000000E+00  4.39157430E+00  4.39157430E+00
 -4.39157430E+00 -4.39157430E+00  0.00000000E+00  4.39157430E+00  4.39157430E+00
 -4.39157430E+00 -4.39157430E+00  0.00000000E+00  4.39157430E+00  4.39157430E+00
 -4.39157430E+00 -4.39157430E+00  0.00000000E+00  4.39157430E+00  4.39157430E+00
 -4.39157430E+00 -4.39157430E+00  0.00000000E+00  4.39157430E+00  4.39157430E+00
 -4.39157430E+00 -4.39157430E+00  0.00000000E+00  4.39157430E+00  4.39157430E+00
 -4.39157430E+00 -4.39157430E+00  0.00000000E+00  4.39157430E+00  4.39157430E+00
 -4.39157430E+00 -4.39157430E+00  0.00000000E+00  4.39157430E+00  4.39157430E+00
 -4.39157430E+00 -4.39157430E+00  0.00000000E+00  4.39157430E+00  4.39157430E+00
 -4.39157430E+00 -4.39157430E+00  0.00000000E+00  4.39157430E+00  4.39157430E+00
 -4.39157430E+00 -4.39157430E+00  0.00000000E+00  4.39157430E+00  4.39157430E+00
 -4.39157430E+00 -4.39157430E+00  0.00000000E+00  4.39157430E+00  4.39157430E+00
 -4.39157430E+00 -4.39157430E+00  0.00000000E+00  4.39157430E+00  4.39157430E+00
 -4.39157430E+00 -4.39157430E+00  0.00000000E+00  4.39157430E+00  4.39157430E+00
 -4.39157430E+00 -4.39157430E+00  0.00000000E+00  4.39157430E+00  4.39157430E+00
 -4.39157430E+00 -4.39157430E+00  0.00000000E+00  4.39157430E+00  4.39157430E+00
 -4.39157430E+00 -4.39157430E+00  0.00000000E+00  4.39157430E+00  4.39157430E+00
 -4.39157430E+00 -4.39157430E+00  0.00000000E+00  4.39157430E+00  4.39157430E+00
 -4.39157430E+00 -4.39157430E+00  0.00000000E+00  4.39157430E+00  4.39157430E+00
 -4.39157430E+00 -4.39157430E+00  0.00000000E+00  4.39157430E+00  4.39157430E+00
 -4.39157430E+00 -4.39157430E+00  0.00000000E+00  4.39157430E+00  4.39157430E+00
 -4.39157430E+00 -4.39157430E+00  0.00000000E+00  4.39157430E+00  4.39157430E+00
 -4.39157430E+00 -4.39157430E+00  0.00000000E+00  4.39157430E+00  4.39157430E+00
 -4.39157430E+00 -4.39157430E+00  0.00000000E+00  4.39157430E+00  4.39157430E+00
 -4.39157430E+00 -4.39157430E+00  0.00000000E+00  4.39157430E+00  4.39157430E+00
 -4.39157430E+00 -4.39157430E+00  0.00000000E+00  4.39157430E+00  4.39157430E+00
 -4.39157430E+00 -4.39157430E+00  0.00000000E+00  4.39157430E+00  4.39157430E+00
 -4.39157430E+00 -4.39157430E+00  0.00000000E+00  4.39157430E+00  4.39157430E+00
 -4.39157430E+00 -4.39157430E+00  0.00000000E+00  4.39157430E+00  4.39157430E+00
 -4.39157430E+00 -4.39157430E+00  0.00000000E+00  4.39157430E+00  4.39157430E+00
 -4.39157430E+00 -4.39157430E+00  0.00000000E+00  4.39157430E+00  4.39157430E+00
 -4.39157430E+00 -4.39157430E+00  0.00000000E+00  4.39157430E+00  4.39157430E+00
 -4.39157430E+00 -4.39157430E+00  0.00000000E+00  4.39157430E+00  4.39157430E+00
 -4.39157430E+00 -4.39157430E+00  0.00000000E+00  4.39157430E+00  4.39157430E+00
 -4.39157430E+00 -4.39157430E+00  0.00000000E+00  4.39157430E+00  4.39157430E+00
 -4.39157430E+00 -4.39157430E+00  0.00000000E+00  4.39157430E+00  4.39157430E+00
 -4.39157430E+00 -4.39157430E+00  0.00000000E+00  4.39157430E+00  4.39157430E+00
 -4.39157430E+00 -4.39157430E+00  0.00000000E+00  4.39157430E+00  4.39157430E+00
 -4.39157430E+00 -4.39157430E+00  0.00000000E+00  4.39157430E+00  4.39157430E+00
 -4.39157430E+00 -4.39157430E+00  0.00000000E+00  4.39157430E+00  4.39157430E+00
 -4.39157430E+00 -4.39157430E+00  0.00000000E+00  4.39157430E+00  4.39157430E+00
 -4.39157430E+00 -4.39157430E+00  0.00000000E+00  4.39157430E+00  4.39157430E+00
 -4.39157430E+00 -4.39157430E+00  0.00000000E+00  4.39157430E+00  4.39157430E+00
 -4.39157430E+00 -4.39157430E+00  0.00000000E+00  4.39157430E+00  4.39157430E+00
 -4.39157430E+00 -4.39157430E+00  0.00000000E+00  4.39157430E+00  4.39157430E+00
 -4.39157430E+00 -4.39157430E+00  0.00000000E+00  4.39157430E+00  4.39157430E+00
 -4.39157430E+00 -4.39157430E+00  0.00000000E+00  4.39157430E+00  4.39157430E+00
 -4.39157430E+00 -4.39157430E+00  0.00000000E+00  4.39157430E+00  4.39157430E+00
 -4.39157430E+00 -4.39157430E+00  0.00000000E+00  4.39157430E+00  4.39157430E+00
 -4.39157430E+00 -4.39157430E+00  0.00000000E+00  4.39157430E+00  4.39157430E+00
 -4.39157430E+00 -4.39157430E+00  0.00000000E+00  4.39157430E+00  4.39157430E+00
 -4.39157430E+00 -4.39157430E+00  0.00000000E+00  4.39157430E+00  4.39157430E+00
 -4.39157430E+00 -4.39157430E+00  0.00000000E+00  4.39157430E+00  4.39157430E+00
 -4.39157430E+00 -4.39157430E+00  0.00000000E+00  4.39157430E+00  4.39157430E+00
 -4.39157430E+00 -4.39157430E+00  0.00000000E+00  4.39157430E+00  4.39157430E+00
 -4.39157430E+00 -4.39157430E+00  0.00000000E+00  4.39157430E+00  4.39157430E+00
 -4.39157430E+00 -4.39157430E+00  0.00000000E+00  4.39157430E+00  4.39157430E+00
 -4.39157430E+00 -4.39157430E+00  0.00000000E+00  4.39157430E+00  4.39157430E+00
 -4.39157430E+00 -4.39157430E+00  0.00000000E+00  4.39157430E+00  4.39157430E+00
 -4.39157430E+00 -4.39157430E+00  0.00000000E+00  4.39157430E+00  4.39157430E+00
 -4.39157430E+00 -4.39157430E+00  0.00000000E+00  4.39157430E+00  4.39157430E+00
 -4.39157430E+00 -4.39157430E+00  0.00000000E+00  4.39157430E+00  4.39157430E+00
 -4.39157430E+00 -4.39157430E+00  0.00000000E+00  4.39157430E+00  4.39157430E+00
 -4.39157430E+00 -4.39157430E+00  0.00000000E+00  4.39157430E+00  4.39157430E+00
 -4.39157430E+00 -4.39157430E+00  0.00000000E+00  4.39157430E+00  4.39157430E+00
 -4.39157430E+00 -4.39157430E+00  0.00000000E+00  4.39157430E+00  4.39157430E+00
 -4.39157430E+00 -4.39157430E+00  0.00000000E+00  4.39157430E+00  4.39157430E+00
 -4.39157430E+00 -4.39157430E+00  0.00000000E+00  4.39157430E+00  4.39157430E+00
 -4.39157430E+00 -4.39157430E+00  0.00000000E+00  4.39157430E+00  4.39157430E+00
 -4.39157430E+00 -4.39157430E+00  0.00000000E+00  4.39157430E+00  4.39157430E+00
 -4.39157430E+00 -4.39157430E+00  0.00000000E+00  4.39157430E+00  4.39157430E+00
 -4.39157430E+00 -4.39157430E+00  0.00000000E+00  4.39157430E+00  4.39157430E+00
 -4.39157430E+00 -4.39157430E+00  0.00000000E+00  4.39157430E+00  4.39157430E+00
 -4.39157430E+00 -4.39157430E+00  0.00000000E+00  4.39157430E+00  4.39157430E+00
 -4.39157430E+00 -4.39157430E+00  0.00000000E+00  4.39157430E+00  4.39157430E+00
 -4.39157430E+00 -4.39157430E+00  0.00000000E+00  4.39157430E+00  4.39157430E+00
 -4.39157430E+00 -4.39157430E+00  0.00000000E+00  4.39157430E+00  4.39157430E+00
 -4.39157430E+00 -4.39157430E+00  0.00000000E+00  4.39157430E+00  4.39157430E+00
 -4.39157430E+00 -4.39157430E+00  0.00000000E+00  4.39157430E+00  4.39157430E+00
 -4.39157430E+00 -4.39157430E+00  0.00000000E+00  4.39157430E+00  4.39157430E+00
 -4.39157430E+00 -4.39157430E+00  0.00000000E+00  4.39157430E+00  4.39157430E+00
 -4.39157430E+00 -4.39157430E+00  0.00000000E+00  4.39157430E+00  4.39157430E+00
 -4.39157430E+00 -4.39157430E+00  0.00000000E+00  4.39157430E+00  4.39157430E+00
 -4.39157430E+00 -4.39157430E+00  0.00000000E+00  4.39157430E+00  4.39157430E+00
 -4.39157430E+00 -4.39157430E+00  0.00000000E+00  4.39157430E+00  4.39157430E+00
 -4.39157430E+00 -4.39157430E+00  0.00000000E+00  4.39157430E+00  4.39157430E+00
 -4.39157430E+00 -4.39157430E+00  0.00000000E+00  4.39157430E+00  4.39157430E+00
 -4.39157430E+00 -4.39157430E+00  0.00000000E+00  4.39157430E+00  4.39157430E+00
 -4.39157430E+00 -4.39157430E+00  0.00000000E+00  4.39157430E+00  4.39157430E+00
 -4.39157430E+00 -4.39157430E+00  0.00000000E+00  4.39157430E+00  4.39157430E+00
 -4.39157430E+00 -4.39157430E+00  0.00000000E+00  4.39157430E+00  4.39157430E+00
 -4.39157430E+00 -4.39157430E+00  0.00000000E+00  4.39157430E+00  4.39157430E+00
 -4.39157430E+00 -4.39157430E+00  0.00000000E+00  4.39157430E+00  4.39157430E+00
 -4.39157430E+00 -4.39157430E+00  0.00000000E+00  4.39157430E+00  4.39157430E+00
 -4.39157430E+00 -4.39157430E+00  0.00000000E+00  4.39157430E+00  4.39157430E+00
 -4.39157430E+00 -4.39157430E+00  0.00000000E+00  4.39157430E+00  4.39157430E+00
 -4.39157430E+00 -4.39157430E+00  0.00000000E+00  4.39157430E+00  4.39157430E+00
 -4.39157430E+00 -4.39157430E+00  0.00000000E+00  4.39157430E+00  4.39157430E+00
 -4.39157430E+00 -4.39157430E+00  0.00000000E+00  4.39157430E+00  4.39157430E+00
 -4.39157430E+00 -4.39157430E+00  0.00000000E+00  4.39157430E+00  4.39157430E+00
 -4.39157430E+00 -4.39157430E+00  0.00000000E+00  4.39157430E+00  4.39157430E+00
 -4.39157430E+00 -4.39157430E+00  0.00000000E+00  4.39157430E+00  4.39157430E+00
 -4.39157430E+00 -4.39157430E+00  0.00000000E+00  4.39157430E+00  4.39157430E+00
 -4.39157430E+00 -4.39157430E+00  0.00000000E+00  4.39157430E+00  4.39157430E+00
 -4.39157430E+00 -4.39157430E+00  0.00000000E+00  4.39157430E+00  4.39157430E+00
 -4.39157430E+00 -4.39157430E+00  0.00000000E+00  4.39157430E+00  4.39157430E+00
 -4.39157430E+00 -4.39157430E+00  0.00000000E+00  4.39157430E+00  4.39157430E+00
 -4.39157430E+00 -4.39157430E+00  0.00000000E+00  4.39157430E+00  4.39157430E+00
 -4.39157430E+00 -4.39157430E+00  0.00000000E+00  4.39157430E+00  4.39157430E+00
 -4.39157430E+00 -4.39157430E+00  0.00000000E+00  4.39157430E+00  4.39157430E+00
 -4.39157430E+00 -4.39157430E+00  0.00000000E+00  4.39157430E+00  4.39157430E+00
 -4.39157430E+00 -4.39157430E+00  0.00000000E+00  4.39157430E+00  4.39157430E+00
 -4.39157430E+00 -4.39157430E+00  0.00000000E+00  4.39157430E+00  4.39157430E+00
 -4.39157430E+00 -4.39157430E+00  0.00000000E+00  4.39157430E+00  4.39157430E+00
 -4.39157430E+00 -4.39157430E+00  0.00000000E+00  4.39157430E+00  4.39157430E+00
 -4.39157430E+00 -4.39157430E+00  0.00000000E+00  4.39157430E+00  4.39157430E+00
 -4.39157430E+00 -4.39157430E+00  0.00000000E+00  4.39157430E+00  4.39157430E+00
 -4.39157430E+00 -4.39157430E+00  0.00000000E+00  4.39157430E+00  4.39157430E+00
 -4.39157430E+00 -4.39157430E+00  0.00000000E+00  4.39157430E+00  4.39157430E+00
 -4.39157430E+00 -4.39157430E+00  0.00000000E+00  4.39157430E+00  4.39157430E+00
 -4.39157430E+00 -4.39157430E+00  0.00000000E+00  4.39157430E+00  4.39157430E+00
 -4.39157430E+00 -4.39157430E+00  0.00000000E+00  4.39157430E+00  4.39157430E+00
 -4.39157430E+00 -4.39157430E+00  0.00000000E+00  4.39157430E+00  4.39157430E+00
 -4.39157430E+00 -4.39157430E+00  0.00000000E+00  4.39157430E+00  4.39157430E+00
 -4.39157430E+00 -4.39157430E+00  0.00000000E+00  4.39157430E+00  4.39157430E+00
 -4.39157430E+00 -4.39157430E+00  0.00000000E+00  4.39157430E+00  4.39157430E+00
 -4.39157430E+00 -4.39157430E+00  0.00000000E+00  4.39157430E+00  4.39157430E+00
 -4.39157430E+00 -4.39157430E+00  0.00000000E+00  4.39157430E+00  4.39157430E+00
 -4.39157430E+00 -4.39157430E+00  0.00000000E+00  4.39157430E+00  4.39157430E+00
 -4.39157430E+00 -4.39157430E+00  0.00000000E+00  4.39157430E+00  4.39157430E+00
 -4.39157430E+00 -4.39157430E+00  0.00000000E+00  4.39157430E+00  4.39157430E+00
 -4.39157430E+00 -4.39157430E+00  0.00000000E+00  4.39157430E+00  4.39157430E+00
 -4.39157430E+00 -4.39157430E+00  0.00000000E+00  4.39157430E+00  4.39157430E+00
 -4.39157430E+00 -4.39157430E+00  0.00000000E+00  4.39157430E+00  4.39157430E+00
 -4.39157430E+00 -4.39157430E+00  0.00000000E+00  4.39157430E+00  4.39157430E+00
 -4.39157430E+00 -4.39157430E+00  0.00000000E+00  4.39157430E+00  4.39157430E+00
 -4.39157430E+00 -4.39157430E+00  0.00000000E+00  4.39157430E+00  4.39157430E+00
 -4.39157430E+00 -4.39157430E+00  0.00000000E+00  4.39157430E+00  4.39157430E+00
 -4.39157430E+00 -4.39157430E+00  0.00000000E+00  4.39157430E+00  4.39157430E+00
 -4.39157430E+00 -4.39157430E+00  0.00000000E+00  4.39157430E+00  4.39157430E+00
 -4.39157430E+00 -4.39157430E+00  0.00000000E+00  4.39157430E+00  4.39157430E+00
 -4.39157430E+00 -4.39157430E+00  0.00000000E+00  4.39157430E+00  4.39157430E+00
 -4.39157430E+00 -4.39157430E+00  0.00000000E+00  4.39157430E+00  4.39157430E+00
 -4.39157430E+00 -4.39157430E+00  0.00000000E+00  4.39157430E+00  4.39157430E+00
 -4.39157430E+00 -4.39157430E+00  0.00000000E+00  4.39157430E+00  4.39157430E+00
 -4.39157430E+00 -4.39157430E+00  0.00000000E+00  4.39157430E+00  4.39157430E+00
 -4.39157430E+00 -4.39157430E+00  0.00000000E+00  4.39157430E+00  4.39157430E+00
 -4.39157430E+00 -4.39157430E+00  0.00000000E+00  4.39157430E+00  4.39157430E+00
 -4.39157430E+00 -4.39157430E+00  0.00000000E+00  4.39157430E+00  4.39157430E+00
 -4.39157430E+00 -4.39157430E+00  0.00000000E+00  4.39157430E+00  4.39157430E+00
 -4.39157430E+00 -4.39157430E+00  0.00000000E+00  4.39157430E+00  4.39157430E+00
 -4.39157430E+00 -4.39157430E+00  0.00000000E+00  4.39157430E+00  4.39157430E+00
 -4.39157430E+00 -4.39157430E+00  0.00000000E+00  4.39157430E+00  4.39157430E+00
 -4.39157430E+00 -4.39157430E+00  0.00000000E+00  4.39157430E+00  4.39157430E+00
 -4.39157430E+00 -4.39157430E+00  0.00000000E+00  4.39157430E+00  4.39157430E+00
 -4.39157430E+00 -4.39157430E+00  0.00000000E+00  4.39157430E+00  4.39157430E+00
 -4.39157430E+00 -4.39157430E+00  0.00000000E+00  4.39157430E+00  4.39157430E+00
 -4.39157430E+00 -4.39157430E+00  0.00000000E+00  4.39157430E+00  4.39157430E+00
 -4.39157430E+00 -4.39157430E+00  0.00000000E+00  4.39157430E+00  4.39157430E+00
 -4.39157430E+00 -4.39157430E+00  0.00000000E+00  4.39157430E+00  4.39157430E+00
 -4.39157430E+00 -4.39157430E+00  0.00000000E+00  4.39157430E+00  4.39157430E+00
 -4.39157430E+00 -4.39157430E+00  0.00000000E+00  4.39157430E+00  4.39157430E+00
 -4.39157430E+00 -4.39157430E+00  0.00000000E+00  4.39157430E+00  4.39157430E+00
 -4.39157430E+00 -4.39157430E+00  0.00000000E+00  4.39157430E+00  4.39157430E+00
 -4.39157430E+00 -4.39157430E+00  0.00000000E+00  4.39157430E+00  4.39157430E+00
 -4.39157430E+00 -4.39157430E+00  0.00000000E+00  4.39157430E+00  4.39157430E+00
 -4.39157430E+00 -4.39157430E+00  0.00000000E+00  4.39157430E+00  4.39157430E+00
 -4.39157430E+00 -4.39157430E+00  0.00000000E+00  4.39157430E+00  4.39157430E+00
 -4.39157430E+00 -4.39157430E+00  0.00000000E+00  4.39157430E+00  4.39157430E+00
 -4.39157430E+00 -4.39157430E+00  0.00000000E+00  4.39157430E+00  4.39157430E+00
 -4.39157430E+00 -4.39157430E+00  0.00000000E+00  4.39157430E+00  4.39157430E+00
 -4.39157430E+00 -4.39157430E+00  0.00000000E+00  4.39157430E+00  4.39157430E+00
 -4.39157430E+00 -4.39157430E+00  0.00000000E+00  4.39157430E+00  4.39157430E+00
 -4.39157430E+00 -4.39157430E+00  0.00000000E+00  4.39157430E+00  4.39157430E+00
 -4.39157430E+00 -4.39157430E+00  0.00000000E+00  4.39157430E+00  4.39157430E+00
 -4.39157430E+00 -4.39157430E+00  0.00000000E+00  4.39157430E+00  4.39157430E+00
 -4.39157430E+00 -4.39157430E+00  0.00000000E+00  4.39157430E+00  4.39157430E+00
 -4.39157430E+00 -4.39157430E+00  0.00000000E+00  4.39157430E+00  4.39157430E+00
 -4.39157430E+00 -4.39157430E+00  0.00000000E+00  4.39157430E+00  4.39157430E+00
 -4.39157430E+00 -4.39157430E+00  0.00000000E+00  4.39157430E+00  4.39157430E+00
 -4.39157430E+00 -4.39157430E+00  0.00000000E+00  4.39157430E+00  4.39157430E+00
 -4.39157430E+00 -4.39157430E+00  0.00000000E+00  4.39157430E+00  4.39157430E+00
 -4.39157430E+00 -4.39157430E+00  0.00000000E+00  4.39157430E+00  4.39157430E+00
 -4.39157430E+00 -4.39157430E+00  0.00000000E+00  4.39157430E+00  4.39157430E+00
 -4.39157430E+00 -4.39157430E+00  0.00000000E+00  4.39157430E+00  4.39157430E+00
 -4.39157430E+00 -4.39157430E+00  0.00000000E+00  4.39157430E+00  4.39157430E+00
 -4.39157430E+00 -4.39157430E+00  0.00000000E+00  4.39157430E+00  4.39157430E+00
 -4.39157430E+00 -4.39157430E+00  0.00000000E+00  4.39157430E+00  4.39157430E+00
 -4.39157430E+00 -4.39157430E+00  0.00000000E+00  4.39157430E+00  4.39157430E+00
 -4.39157430E+00 -4.39157430E+00  0.00000000E+00  4.39157430E+00  4.39157430E+00
 -4.39157430E+00 -4.39157430E+00  0.00000000E+00  4.39157430E+00  4.39157430E+00
 -4.39157430E+00 -4.39157430E+00  0.00000000E+00  4.39157430E+00  4.39157430E+00
 -4.39157430E+00 -4.39157430E+00  0.00000000E+00  4.39157430E+00  4.39157430E+00
 -4.39157430E+00 -4.39157430E+00  0.00000000E+00  4.39157430E+00  4.39157430E+00
 -4.39157430E+00 -4.39157430E+00  0.00000000E+00  4.39157430E+00  4.39157430E+00
 -4.39157430E+00 -4.39157430E+00  0.00000000E+00  4.39157430E+00  4.39157430E+00
 -4.39157430E+00 -4.39157430E+00  0.00000000E+00  4.39157430E+00  4.39157430E+00
 -4.39157430E+00 -4.39157430E+00  0.00000000E+00  4.39157430E+00  4.39157430E+00
 -4.39157430E+00 -4.39157430E+00  0.00000000E+00  4.39157430E+00  4.39157430E+00
 -4.39157430E+00 -4.39157430E+00  0.00000000E+00  4.39157430E+00  4.39157430E+00
 -4.39157430E+00 -4.39157430E+00  0.00000000E+00  4.39157430E+00  4.39157430E+00
 -4.39157430E+00 -4.39157430E+00  0.00000000E+00  4.39157430E+00  4.39157430E+00
 -4.39157430E+00 -4.39157430E+00  0.00000000E+00  4.39157430E+00  4.39157430E+00
 -4.39157430E+00 -4.39157430E+00  0.00000000E+00  4.39157430E+00  4.39157430E+00
 -4.39157430E+00 -4.39157430E+00  0.00000000E+00  4.39157430E+00  4.39157430E+00
 -4.39157430E+00 -4.39157430E+00  0.00000000E+00  4.39157430E+00  4.39157430E+00
 -4.39157430E+00 -4.39157430E+00  0.00000000E+00  4.39157430E+00  4.39157430E+00
 -4.39157430E+00 -4.39157430E+00  0.00000000E+00  4.39157430E+00  4.39157430E+00
 -4.39157430E+00 -4.39157430E+00  0.00000000E+00  4.39157430E+00  4.39157430E+00
 -4.39157430E+00 -4.39157430E+00  0.00000000E+00  4.39157430E+00  4.39157430E+00
 -4.39157430E+00 -4.39157430E+00  0.00000000E+00  4.39157430E+00  4.39157430E+00
 -4.39157430E+00 -4.39157430E+00  0.00000000E+00  4.39157430E+00  4.39157430E+00
 -4.39157430E+00 -4.39157430E+00  0.00000000E+00  4.39157430E+00  4.39157430E+00
 -4.39157430E+00 -4.39157430E+00  0.00000000E+00  4.39157430E+00  4.39157430E+00
 -4.39157430E+00 -4.39157430E+00  0.00000000E+00  4.39157430E+00  4.39157430E+00
 -4.39157430E+00 -4.39157430E+00  0.00000000E+00  4.39157430E+00  4.39157430E+00
 -4.39157430E+00 -4.39157430E+00  0.00000000E+00  4.39157430E+00  4.39157430E+00
 -4.39157430E+00 -4.39157430E+00  0.00000000E+00  4.39157430E+00  4.39157430E+00
 -4.39157430E+00 -4.39157430E+00  0.00000000E+00  4.39157430E+00  4.39157430E+00
 -4.39157430E+00 -4.39157430E+00  0.00000000E+00  4.39157430E+00  4.39157430E+00
 -4.39157430E+00 -4.39157430E+00  0.00000000E+00  4.39157430E+00  4.39157430E+00
 -4.39157430E+00 -4.39157430E+00  0.00000000E+00  4.39157430E+00  4.39157430E+00
 -4.39157430E+00 -4.39157430E+00  0.00000000E+00  4.39157430E+00  4.39157430E+00
 -4.39157430E+00 -4.39157430E+00  0.00000000E+00  4.39157430E+00  4.39157430E+00
 -4.39157430E+00 -4.39157430E+00  0.00000000E+00  4.39157430E+00  4.39157430E+00
 -4.39157430E+00 -4.39157430E+00  0.00000000E+00  4.39157430E+00  4.39157430E+00
 -4.39157430E+00 -4.39157430E+00  0.00000000E+00  4.39157430E+00  4.39157430E+00
 -4.39157430E+00 -4.39157430E+00  0.00000000E+00  4.39157430E+00  4.39157430E+00
 -4.39157430E+00 -4.39157430E+00  0.00000000E+00  4.39157430E+00  4.39157430E+00
 -4.39157430E+00 -4.39157430E+00  0.00000000E+00  4.39157430E+00  4.39157430E+00
 -4.39157430E+00 -4.39157430E+00  0.00000000E+00  4.39157430E+00  4.39157430E+00
 -4.39157430E+00 -4.39157430E+00  0.00000000E+00  4.39157430E+00  4.39157430E+00
 -4.39157430E+00 -4.39157430E+00  0.00000000E+00  4.39157430E+00  4.39157430E+00
 -4.39157430E+00 -4.39157430E+00  0.00000000E+00  4.39157430E+00  4.39157430E+00
 -4.39157430E+00 -4.39157430E+00  0.00000000E+00  4.39157430E+00  4.39157430E+00
 -4.39157430E+00 -4.39157430E+00  0.00000000E+00  4.39157430E+00  4.39157430E+00
 -4.39157430E+00 -4.39157430E+00  0.00000000E+00  4.39157430E+00  4.39157430E+00
 -4.39157430E+00 -4.39157430E+00  0.00000000E+00  4.39157430E+00  4.39157430E+00
 -4.39157430E+00 -4.39157430E+00  0.00000000E+00  4.39157430E+00  4.39157430E+00
 -4.39157430E+00 -4.39157430E+00  0.00000000E+00  4.39157430E+00  4.39157430E+00
 -4.39157430E+00 -4.39157430E+00  0.00000000E+00  4.39157430E+00  4.39157430E+00
 -4.39157430E+00 -4.39157430E+00  0.00000000E+00  4.39157430E+00  4.39157430E+00
 -4.39157430E+00 -4.39157430E+00  0.00000000E+00  4.39157430E+00  4.39157430E+00
 -4.39157430E+00 -4.39157430E+00  0.00000000E+00  4.39157430E+00  4.39157430E+00
 -4.39157430E+00 -4.39157430E+00  0.00000000E+00  4.39157430E+00  4.39157430E+00
 -4.39157430E+00 -4.39157430E+00  0.00000000E+00  4.39157430E+00  4.39157430E+00
 -4.39157430E+00 -4.39157430E+00  0.00000000E+00  4.39157430E+00  4.39157430E+00
 -4.39157430E+00 -4.39157430E+00  0.00000000E+00  4.39157430E+00  4.39157430E+00
 -4.39157430E+00 -4.39157430E+00  0.00000000E+00  4.39157430E+00  4.39157430E+00
 -4.39157430E+00 -4.39157430E+00  0.00000000E+00  4.39157430E+00  4.39157430E+00
 -4.39157430E+00 -4.39157430E+00  0.00000000E+00  4.39157430E+00  4.39157430E+00
 -4.39157430E+00 -4.39157430E+00  0.00000000E+00  4.39157430E+00  4.39157430E+00
 -4.39157430E+00 -4.39157430E+00  0.00000000E+00  4.39157430E+00  4.39157430E+00
 -4.39157430E+00 -4.39157430E+00  0.00000000E+00  4.39157430E+00  4.39157430E+00
 -4.39157430E+00 -4.39157430E+00  0.00000000E+00  4.39157430E+00  4.39157430E+00
 -4.39157430E+00 -4.39157430E+00  0.00000000E+00  4.39157430E+00  4.39157430E+00
 -4.39157430E+00 -4.39157430E+00  0.00000000E+00  4.39157430E+00  4.39157430E+00
 -4.39157430E+00 -4.39157430E+00  0.00000000E+00  4.39157430E+00  4.39157430E+00
 -4.39157430E+00 -4.39157430E+00  0.00000000E+00  4.39157430E+00  4.39157430E+00
 -4.39157430E+00 -4.39157430E+00  0.00000000E+00  4.39157430E+00  4.39157430E+00
 -4.39157430E+00 -4.39157430E+00  0.00000000E+00  4.39157430E+00  4.39157430E+00
 -4.39157430E+00 -4.39157430E+00  0.00000000E+00  4.39157430E+00  4.39157430E+00
 -4.39157430E+00 -4.39157430E+00  0.00000000E+00  4.39157430E+00  4.39157430E+00
 -4.39157430E+00 -4.39157430E+00  0.00000000E+00  4.39157430E+00  4.39157430E+00
 -4.39157430E+00 -4.39157430E+00  0.00000000E+00  4.39157430E+00  4.39157430E+00
 -4.39157430E+00 -4.39157430E+00  0.00000000E+00  4.39157430E+00  4.39157430E+00
 -4.39157430E+00 -4.39157430E+00  0.00000000E+00  4.39157430E+00  4.39157430E+00
 -4.39157430E+00 -4.39157430E+00  0.00000000E+00  4.39157430E+00  4.39157430E+00
 -4.39157430E+00 -4.39157430E+00  0.00000000E+00  4.39157430E+00  4.39157430E+00
 -4.39157430E+00 -4.39157430E+00  0.00000000E+00  4.39157430E+00  4.39157430E+00
 -4.39157430E+00 -4.39157430E+00  0.00000000E+00  4.39157430E+00  4.39157430E+00
 -4.39157430E+00 -4.39157430E+00  0.00000000E+00  4.39157430E+00  4.39157430E+00
 -4.39157430E+00 -4.39157430E+00  0.00000000E+00  4.39157430E+00  4.39157430E+00
 -4.39157430E+00 -4.39157430E+00  0.00000000E+00  4.39157430E+00  4.39157430E+00
 -4.39157430E+00 -4.39157430E+00  0.00000000E+00  4.39157430E+00  4.39157430E+00
 -4.39157430E+00 -4.39157430E+00  0.00000000E+00  4.39157430E+00  4.39157430E+00
 -4.39157430E+00 -4.39157430E+00  0.00000000E+00  4.39157430E+00  4.39157430E+00
 -4.39157430E+00 -4.39157430E+00  0.00000000E+00  4.39157430E+00  4.39157430E+00
 -4.39157430E+00 -4.39157430E+00  0.00000000E+00  4.39157430E+00  4.39157430E+00
 -4.39157430E+00 -4.39157430E+00  0.00000000E+00  4.39157430E+00  4.39157430E+00
 -4.39157430E+00 -4.39157430E+00  0.00000000E+00  4.39157430E+00  4.39157430E+00
 -4.39157430E+00 -4.39157430E+00  0.00000000E+00  4.39157430E+00  4.39157430E+00
 -4.39157430E+00 -4.39157430E+00  0.00000000E+00  4.39157430E+00  4.39157430E+00
 -4.39157430E+00 -4.39157430E+00  0.00000000E+00  4.39157430E+00  4.39157430E+00
 -4.39157430E+00 -4.39157430E+00  0.00000000E+00  4.39157430E+00  4.39157430E+00
 -4.39157430E+00 -4.39157430E+00  0.00000000E+00  4.39157430E+00  4.39157430E+00
 -4.39157430E+00 -4.39157430E+00  0.00000000E+00  4.39157430E+00  4.39157430E+00
 -4.39157430E+00 -4.39157430E+00  0.00000000E+00  4.39157430E+00  4.39157430E+00
 -4.39157430E+00 -4.39157430E+00  0.00000000E+00  4.39157430E+00  4.39157430E+00
 -4.39157430E+00 -4.39157430E+00  0.00000000E+00  4.39157430E+00  4.39157430E+00
 -4.39157430E+00 -4.39157430E+00  0.00000000E+00  4.39157430E+00  4.39157430E+00
 -4.39157430E+00 -4.39157430E+00  0.00000000E+00  4.39157430E+00  4.39157430E+00
 -4.39157430E+00 -4.39157430E+00  0.00000000E+00  4.39157430E+00  4.39157430E+00
 -4.39157430E+00 -4.39157430E+00  0.00000000E+00  4.39157430E+00  4.39157430E+00
 -4.39157430E+00 -4.39157430E+00  0.00000000E+00  4.39157430E+00  4.39157430E+00
 -4.39157430E+00 -4.39157430E+00  0.00000000E+00  4.39157430E+00  4.39157430E+00
 -4.39157430E+00 -4.39157430E+00  0.00000000E+00  4.39157430E+00  4.39157430E+00
 -4.39157430E+00 -4.39157430E+00  0.00000000E+00  4.39157430E+00  4.39157430E+00
 -4.39157430E+00 -4.39157430E+00  0.00000000E+00  4.39157430E+00  4.39157430E+00
 -4.39157430E+00 -4.39157430E+00  0.00000000E+00  4.39157430E+00  4.39157430E+00
 -4.39157430E+00 -4.39157430E+00  0.00000000E+00  4.39157430E+00  4.39157430E+00
 -4.39157430E+00 -4.39157430E+00  0.00000000E+00  4.39157430E+00  4.39157430E+00
 -4.39157430E+00 -4.39157430E+00  0.00000000E+00  4.39157430E+00  4.39157430E+00
 -4.39157430E+00 -4.39157430E+00  0.00000000E+00  4.39157430E+00  4.39157430E+00
 -4.39157430E+00 -4.39157430E+00  0.00000000E+00  4.39157430E+00  4.39157430E+00
 -4.39157430E+00 -4.39157430E+00  0.00000000E+00  4.39157430E+00  4.39157430E+00
 -4.39157430E+00 -4.39157430E+00  0.00000000E+00  4.39157430E+00  4.39157430E+00
 -4.39157430E+00 -4.39157430E+00  0.00000000E+00  4.39157430E+00  4.39157430E+00
 -4.39157430E+00 -4.39157430E+00  0.00000000E+00  4.39157430E+00  4.39157430E+00
 -4.39157430E+00 -4.39157430E+00  0.00000000E+00  4.39157430E+00  4.39157430E+00
 -4.39157430E+00 -4.39157430E+00  0.00000000E+00  4.39157430E+00  4.39157430E+00
 -4.39157430E+00 -4.39157430E+00  0.00000000E+00  4.39157430E+00  4.39157430E+00
 -4.39157430E+00 -4.39157430E+00  0.00000000E+00  4.39157430E+00  4.39157430E+00
 -4.39157430E+00 -4.39157430E+00  0.00000000E+00  4.39157430E+00  4.39157430E+00
 -4.39157430E+00 -4.39157430E+00  0.00000000E+00  4.39157430E+00  4.39157430E+00
 -4.39157430E+00 -4.39157430E+00  0.00000000E+00  4.39157430E+00  4.39157430E+00
 -4.39157430E+00 -4.39157430E+00  0.00000000E+00  4.39157430E+00  4.39157430E+00
 -4.39157430E+00 -4.39157430E+00  0.00000000E+00  4.39157430E+00  4.39157430E+00
 -4.39157430E+00 -4.39157430E+00  0.00000000E+00  4.39157430E+00  4.39157430E+00
 -4.39157430E+00 -4.39157430E+00  0.00000000E+00  4.39157430E+00  4.39157430E+00
 -4.39157430E+00 -4.39157430E+00  0.00000000E+00  4.39157430E+00  4.39157430E+00
 -4.39157430E+00 -4.39157430E+00  0.00000000E+00  4.39157430E+00  4.39157430E+00
 -4.39157430E+00 -4.39157430E+00  0.00000000E+00  4.39157430E+00  4.39157430E+00
 -4.39157430E+00 -4.39157430E+00  0.00000000E+00  4.39157430E+00  4.39157430E+00
 -4.39157430E+00 -4.39157430E+00  0.00000000E+00  4.39157430E+00  4.39157430E+00
 -4.39157430E+00 -4.39157430E+00  0.00000000E+00  4.39157430E+00  4.39157430E+00
 -4.39157430E+00 -4.39157430E+00  0.00000000E+00  4.39157430E+00  4.39157430E+00
 -4.39157430E+00 -4.39157430E+00  0.00000000E+00  4.39157430E+00  4.39157430E+00
 -4.39157430E+00 -4.39157430E+00  0.00000000E+00  4.39157430E+00  4.39157430E+00
 -4.39157430E+00 -4.39157430E+00  0.00000000E+00  4.39157430E+00  4.39157430E+00
 -4.39157430E+00 -4.39157430E+00  0.00000000E+00  4.39157430E+00  4.39157430E+00
 -4.39157430E+00 -4.39157430E+00  0.00000000E+00  4.39157430E+00  4.39157430E+00
 -4.39157430E+00 -4.39157430E+00  0.00000000E+00  4.39157430E+00  4.39157430E+00
 -4.39157430E+00 -4.39157430E+00  0.00000000E+00  4.39157430E+00  4.39157430E+00
 -4.39157430E+00 -4.39157430E+00  0.00000000E+00  4.39157430E+00  4.39157430E+00
 -4.39157430E+00 -4.39157430E+00  0.00000000E+00  4.39157430E+00  4.39157430E+00
 -4.39157430E+00 -4.39157430E+00  0.00000000E+00  4.39157430E+00  4.39157430E+00
 -4.39157430E+00 -4.39157430E+00  0.00000000E+00  4.39157430E+00  4.39157430E+00
 -4.39157430E+00 -4.39157430E+00  0.00000000E+00  4.39157430E+00  4.39157430E+00
 -4.39157430E+00 -4.39157430E+00  0.00000000E+00  4.39157430E+00  4.39157430E+00
 -4.39157430E+00 -4.39157430E+00  0.00000000E+00  4.39157430E+00  4.39157430E+00
 -4.39157430E+00 -4.39157430E+00  0.00000000E+00  4.39157430E+00  4.39157430E+00
 -4.39157430E+00 -4.39157430E+00  0.00000000E+00  4.39157430E+00  4.39157430E+00
 -4.39157430E+00 -4.39157430E+00  0.00000000E+00  4.39157430E+00  4.39157430E+00
 -4.39157430E+00 -4.39157430E+00  0.00000000E+00  4.39157430E+00  4.39157430E+00
 -4.39157430E+00 -4.39157430E+00  0.00000000E+00  4.39157430E+00  4.39157430E+00
 -4.39157430E+00 -4.39157430E+00  0.00000000E+00  4.39157430E+00  4.39157430E+00
 -4.39157430E+00 -4.39157430E+00  0.00000000E+00  4.39157430E+00  4.39157430E+00
 -4.39157430E+00 -4.39157430E+00  0.00000000E+00  4.39157430E+00  4.39157430E+00
 -4.39157430E+00 -4.39157430E+00  0.00000000E+00  4.39157430E+00  4.39157430E+00
 -4.39157430E+00 -4.39157430E+00  0.00000000E+00  4.39157430E+00  4.39157430E+00
 -4.39157430E+00 -4.39157430E+00  0.00000000E+00  4.39157430E+00  4.39157430E+00
 -4.39157430E+00 -4.39157430E+00  0.00000000E+00  4.39157430E+00  4.39157430E+00
 -4.39157430E+00 -4.39157430E+00  0.00000000E+00  4.39157430E+00  4.39157430E+00
 -4.39157430E+00 -4.39157430E+00  0.00000000E+00  4.39157430E+00  4.39157430E+00
 -4.39157430E+00 -4.39157430E+00  0.00000000E+00  4.39157430E+00  4.39157430E+00
 -4.39157430E+00 -4.39157430E+00  0.00000000E+00  4.39157430E+00  4.39157430E+00
 -4.39157430E+00 -4.39157430E+00  0.00000000E+00  4.39157430E+00  4.39157430E+00
 -4.39157430E+00 -4.39157430E+00  0.00000000E+00  4.39157430E+00  4.39157430E+00
 -4.39157430E+00 -4.39157430E+00  0.00000000E+00  4.39157430E+00  4.39157430E+00
 -4.39157430E+00 -4.39157430E+00  0.00000000E+00  4.39157430E+00  4.39157430E+00
 -4.39157430E+00 -4.39157430E+00  0.00000000E+00  4.39157430E+00  4.39157430E+00
 -4.39157430E+00 -4.39157430E+00  0.00000000E+00  4.39157430E+00  4.39157430E+00
 -4.39157430E+00 -4.39157430E+00  0.00000000E+00  4.39157430E+00  4.39157430E+00
 -4.39157430E+00 -4.39157430E+00  0.00000000E+00  4.39157430E+00  4.39157430E+00
 -4.39157430E+00 -4.39157430E+00  0.00000000E+00  4.39157430E+00  4.39157430E+00
 -4.39157430E+00 -4.39157430E+00  0.00000000E+00  4.39157430E+00  4.39157430E+00
 -4.39157430E+00 -4.39157430E+00  0.00000000E+00  4.39157430E+00  4.39157430E+00
 -4.39157430E+00 -4.39157430E+00  0.00000000E+00  4.39157430E+00  4.39157430E+00
 -4.39157430E+00 -4.39157430E+00  0.00000000E+00  4.39157430E+00  4.39157430E+00
 -4.39157430E+00 -4.39157430E+00  0.00000000E+00  4.39157430E+00  4.39157430E+00
 -4.39157430E+00 -4.39157430E+00  0.00000000E+00  4.39157430E+00  4.39157430E+00
 -4.39157430E+00 -4.39157430E+00  0.00000000E+00  4.39157430E+00  4.39157430E+00
 -4.39157430E+00 -4.39157430E+00  0.00000000E+00  4.39157430E+00  4.39157430E+00
 -4.39157430E+00 -4.39157430E+00  0.00000000E+00  4.39157430E+00  4.39157430E+00
 -4.39157430E+00 -4.39157430E+00  0.00000000E+00  4.39157430E+00  4.39157430E+00
 -4.39157430E+00 -4.39157430E+00  0.00000000E+00  4.39157430E+00  4.39157430E+00
 -4.39157430E+00 -4.39157430E+00  0.00000000E+00  4.39157430E+00  4.39157430E+00
 -4.39157430E+00 -4.39157430E+00  0.00000000E+00  4.39157430E+00  4.39157430E+00
 -4.39157430E+00 -4.39157430E+00  0.00000000E+00  4.39157430E+00  4.39157430E+00
 -4.39157430E+00 -4.39157430E+00  0.00000000E+00  4.39157430E+00  4.39157430E+00
 -4.39157430E+00 -4.39157430E+00  0.00000000E+00  4.39157430E+00  4.39157430E+00
 -4.39157430E+00 -4.39157430E+00  0.00000000E+00  4.39157430E+00  4.39157430E+00
 -4.39157430E+00 -4.39157430E+00  0.00000000E+00  4.39157430E+00  4.39157430E+00
 -4.39157430E+00 -4.39157430E+00  0.00000000E+00  4.39157430E+00  4.39157430E+00
 -4.39157430E+00 -4.39157430E+00  0.00000000E+00  4.39157430E+00  4.39157430E+00
 -4.39157430E+00 -4.39157430E+00  0.00000000E+00  4.39157430E+00  4.39157430E+00
 -4.39157430E+00 -4.39157430E+00  0.00000000E+00  4.39157430E+00  4.39157430E+00
 -4.39157430E+00 -4.39157430E+00  0.00000000E+00  4.39157430E+00  4.39157430E+00
 -4.39157430E+00 -4.39157430E+00  0.00000000E+00  4.39157430E+00  4.39157430E+00
 -4.39157430E+00 -4.39157430E+00  0.00000000E+00  4.39157430E+00  4.39157430E+00
 -4.39157430E+00 -4.39157430E+00  0.00000000E+00  4.39157430E+00  4.39157430E+00
 -4.39157430E+00 -4.39157430E+00  0.00000000E+00  4.39157430E+00  4.39157430E+00
 -4.39157430E+00 -4.39157430E+00  0.00000000E+00  4.39157430E+00  4.39157430E+00
 -4.39157430E+00 -4.39157430E+00  0.00000000E+00  4.39157430E+00  4.39157430E+00
 -4.39157430E+00 -4.39157430E+00  0.00000000E+00  4.39157430E+00  4.39157430E+00
 -4.39157430E+00 -4.39157430E+00  0.00000000E+00  4.39157430E+00  4.39157430E+00
 -4.39157430E+00 -4.39157430E+00  0.00000000E+00  4.39157430E+00  4.39157430E+00
 -4.39157430E+00 -4.39157430E+00  0.00000000E+00  4.39157430E+00  4.39157430E+00
 -4.39157430E+00 -4.39157430E+00  0.00000000E+00  4.39157430E+00  4.39157430E+00
 -4.39157430E+00 -4.39157430E+00  0.00000000E+00  4.39157430E+00  4.39157430E+00
 -4.39157430E+00 -4.39157430E+00  0.00000000E+00  4.39157430E+00  4.39157430E+00
 -4.39157430E+00 -4.39157430E+00  0.00000000E+00  4.39157430E+00  4.39157430E+00
 -4.39157430E+00 -4.39157430E+00  0.00000000E+00  4.39157430E+00  4.39157430E+00
 -4.39157430E+00 -4.39157430E+00  0.00000000E+00  4.39157430E+00  4.39157430E+00
 -4.39157430E+00 -4.39157430E+00  0.00000000E+00  4.39157430E+00  4.39157430E+00
 -4.39157430E+00 -4.39157430E+00  0.00000000E+00  4.39157430E+00  4.39157430E+00
 -4.39157430E+00 -4.39157430E+00  0.00000000E+00  4.39157430E+00  4.39157430E+00
 -4.39157430E+00 -4.39157430E+00  0.00000000E+00  4.39157430E+00  4.39157430E+00
 -4.39157430E+00 -4.39157430E+00  0.00000000E+00  4.39157430E+00  4.39157430E+00
 -4.39157430E+00 -4.39157430E+00  0.00000000E+00  4.39157430E+00  4.39157430E+00
 -4.39157430E+00 -4.39157430E+00  0.00000000E+00  4.39157430E+00  4.39157430E+00
 -4.39157430E+00 -4.39157430E+00  0.00000000E+00  4.39157430E+00  4.39157430E+00
 -4.39157430E+00 -4.39157430E+00  0.00000000E+00  4.39157430E+00  4.39157430E+00
 -4.39157430E+00 -4.39157430E+00  0.00000000E+00  4.39157430E+00  4.39157430E+00
 -4.39157430E+00 -4.39157430E+00  0.00000000E+00  4.39157430E+00  4.39157430E+00
 -4.39157430E+00 -4.39157430E+00  0.00000000E+00  4.39157430E+00  4.39157430E+00
 -4.39157430E+00 -4.39157430E+00  0.00000000E+00  4.39157430E+00  4.39157430E+00
 -4.39157430E+00 -4.39157430E+00  0.00000000E+00  4.39157430E+00  4.39157430E+00
 -4.39157430E+00 -4.39157430E+00  0.00000000E+00  4.39157430E+00  4.39157430E+00
 -4.39157430E+00 -4.39157430E+00  0.00000000E+00  4.39157430E+00  4.39157430E+00
 -4.39157430E+00 -4.39157430E+00  0.00000000E+00  4.39157430E+00  4.39157430E+00
 -4.39157430E+00 -4.39157430E+00  0.00000000E+00  4.39157430E+00  4.39157430E+00
 -4.39157430E+00 -4.39157430E+00  0.00000000E+00  4.39157430E+00  4.39157430E+00
 -4.39157430E+00 -4.39157430E+00  0.00000000E+00  4.39157430E+00  4.39157430E+00
 -4.39157430E+00 -4.39157430E+00  0.00000000E+00  4.39157430E+00  4.39157430E+00
 -4.39157430E+00 -4.39157430E+00  0.00000000E+00  4.39157430E+00  4.39157430E+00
 -4.39157430E+00 -4.39157430E+00  0.00000000E+00  4.39157430E+00  4.39157430E+00
 -4.39157430E+00 -4.39157430E+00  0.00000000E+00  4.39157430E+00  4.39157430E+00
 -4.39157430E+00 -4.39157430E+00  0.00000000E+00  4.39157430E+00  4.39157430E+00
 -4.39157430E+00 -4.39157430E+00  0.00000000E+00  4.39157430E+00  4.39157430E+00
 -4.39157430E+00 -4.39157430E+00  0.00000000E+00  4.39157430E+00  4.39157430E+00
 -4.39157430E+00 -4.39157430E+00  0.00000000E+00  4.39157430E+00  4.39157430E+00
 -4.39157430E+00 -4.39157430E+00  0.00000000E+00  4.39157430E+00  4.39157430E+00
 -4.39157430E+00 -4.39157430E+00  0.00000000E+00  4.39157430E+00  4.39157430E+00
 -4.39157430E+00 -4.39157430E+00  0.00000000E+00  4.39157430E+00  4.39157430E+00
 -4.39157430E+00 -4.39157430E+00  0.00000000E+00  4.39157430E+00  4.39157430E+00
 -4.39157430E+00 -4.39157430E+00  0.00000000E+00  4.39157430E+00  4.39157430E+00
 -4.39157430E+00 -4.39157430E+00  0.00000000E+00  4.39157430E+00  4.39157430E+00
 -4.39157430E+00 -4.39157430E+00  0.00000000E+00  4.39157430E+00  4.39157430E+00
 -4.39157430E+00 -4.39157430E+00  0.00000000E+00  4.39157430E+00  4.39157430E+00
 -4.39157430E+00 -4.39157430E+00  0.00000000E+00  4.39157430E+00  4.39157430E+00
 -4.39157430E+00 -4.39157430E+00  0.00000000E+00  4.39157430E+00  4.39157430E+00
 -4.39157430E+00 -4.39157430E+00  0.00000000E+00  4.39157430E+00  4.39157430E+00
 -4.39157430E+00 -4.39157430E+00  0.00000000E+00  4.39157430E+00  4.39157430E+00
 -4.39157430E+00 -4.39157430E+00  0.00000000E+00  4.39157430E+00  4.39157430E+00
 -4.39157430E+00 -4.39157430E+00  0.00000000E+00  4.39157430E+00  4.39157430E+00
 -4.39157430E+00 -4.39157430E+00  0.00000000E+00  4.39157430E+00  4.39157430E+00
 -4.39157430E+00 -4.39157430E+00  0.00000000E+00  4.39157430E+00  4.39157430E+00
 -4.39157430E+00 -4.39157430E+00  0.00000000E+00  4.39157430E+00  4.39157430E+00
 -4.39157430E+00 -4.39157430E+00  0.00000000E+00  4.39157430E+00  4.39157430E+00
 -4.39157430E+00 -4.39157430E+00  0.00000000E+00  4.39157430E+00  4.39157430E+00
 -4.39157430E+00 -4.39157430E+00  0.00000000E+00  4.39157430E+00  4.39157430E+00
 -4.39157430E+00 -4.39157430E+00  0.00000000E+00  4.39157430E+00  4.39157430E+00
 -4.39157430E+00 -4.39157430E+00  0.00000000E+00  4.39157430E+00  4.39157430E+00
 -4.39157430E+00 -4.39157430E+00  0.00000000E+00  4.39157430E+00  4.39157430E+00
 -4.39157430E+00 -4.39157430E+00  0.00000000E+00  4.39157430E+00  4.39157430E+00
 -4.39157430E+00 -4.39157430E+00  0.00000000E+00  4.39157430E+00  4.39157430E+00
 -4.39157430E+00 -4.39157430E+00  0.00000000E+00  4.39157430E+00  4.39157430E+00
 -4.39157430E+00 -4.39157430E+00  0.00000000E+00  4.39157430E+00  4.39157430E+00
 -4.39157430E+00 -4.39157430E+00  0.00000000E+00  4.39157430E+00  4.39157430E+00
 -4.39157430E+00 -4.39157430E+00  0.00000000E+00  4.39157430E+00  4.39157430E+00
 -4.39157430E+00 -4.39157430E+00  0.00000000E+00  4.39157430E+00  4.39157430E+00
 -4.39157430E+00 -4.39157430E+00  0.00000000E+00  4.39157430E+00  4.39157430E+00
 -4.39157430E+00 -4.39157430E+00  0.00000000E+00  4.39157430E+00  4.39157430E+00
 -4.39157430E+00 -4.39157430E+00  0.00000000E+00  4.39157430E+00  4.39157430E+00
 -4.39157430E+00 -4.39157430E+00  0.00000000E+00  4.39157430E+00  4.39157430E+00
 -4.39157430E+00 -4.39157430E+00  0.00000000E+00  4.39157430E+00  4.39157430E+00
 -4.39157430E+00 -4.39157430E+00  0.00000000E+00  4.39157430E+00  4.39157430E+00
 -4.39157430E+00 -4.39157430E+00  0.00000000E+00  4.39157430E+00  4.39157430E+00
 -4.39157430E+00 -4.39157430E+00  0.00000000E+00  4.39157430E+00  4.39157430E+00
 -4.39157430E+00 -4.39157430E+00  0.00000000E+00  4.39157430E+00  4.39157430E+00
 -4.39157430E+00 -4.39157430E+00  0.00000000E+00  4.39157430E+00  4.39157430E+00
 -4.39157430E+00 -4.39157430E+00  0.00000000E+00  4.39157430E+00  4.39157430E+00
 -4.39157430E+00 -4.39157430E+00  0.00000000E+00  4.39157430E+00  4.39157430E+00
 -4.39157430E+00 -4.39157430E+00  0.00000000E+00  4.39157430E+00  4.39157430E+00
 -4.39157430E+00 -4.39157430E+00  0.00000000E+00  4.39157430E+00  4.39157430E+00
 -4.39157430E+00 -4.39157430E+00  0.00000000E+00  4.39157430E+00  4.39157430E+00
 -4.39157430E+00 -4.39157430E+00  0.00000000E+00  4.39157430E+00  4.39157430E+00
 -4.39157430E+00 -4.39157430E+00  0.00000000E+00  4.39157430E+00  4.39157430E+00
 -4.39157430E+00 -4.39157430E+00  0.00000000E+00  4.39157430E+00  4.39157430E+00
 -4.39157430E+00 -4.39157430E+00  0.00000000E+00  4.39157430E+00  4.39157430E+00
 -4.39157430E+00 -4.39157430E+00  0.00000000E+00  4.39157430E+00  4.39157430E+00
 -4.39157430E+00 -4.39157430E+00  0.00000000E+00  4.39157430E+00  4.39157430E+00
 -4.39157430E+00 -4.39157430E+00  0.00000000E+00  4.39157430E+00  4.39157430E+00
 -4.39157430E+00 -4.39157430E+00  0.00000000E+00  4.39157430E+00  4.39157430E+00
 -4.39157430E+00 -4.39157430E+00  0.00000000E+00  4.39157430E+00  4.39157430E+00
 -4.39157430E+00 -4.39157430E+00  0.00000000E+00  4.39157430E+00  4.39157430E+00
 -4.39157430E+00 -4.39157430E+00  0.00000000E+00  4.39157430E+00  4.39157430E+00
 -4.39157430E+00 -4.39157430E+00  0.00000000E+00  4.39157430E+00  4.39157430E+00
 -4.39157430E+00 -4.39157430E+00  0.00000000E+00  4.39157430E+00  4.39157430E+00
 -4.39157430E+00 -4.39157430E+00  0.00000000E+00  4.39157430E+00  4.39157430E+00
 -4.39157430E+00 -4.39157430E+00  0.00000000E+00  4.39157430E+00  4.39157430E+00
 -4.39157430E+00 -4.39157430E+00  0.00000000E+00  4.39157430E+00  4.39157430E+00
 -4.39157430E+00 -4.39157430E+00  0.00000000E+00  4.39157430E+00  4.39157430E+00
 -4.39157430E+00 -4.39157430E+00  0.00000000E+00  4.39157430E+00  4.39157430E+00
 -4.39157430E+00 -4.39157430E+00  0.00000000E+00  4.39157430E+00  4.39157430E+00
 -4.39157430E+00 -4.39157430E+00  0.00000000E+00  4.39157430E+00  4.39157430E+00
 -4.39157430E+00 -4.39157430E+00  0.00000000E+00  4.39157430E+00  4.39157430E+00
 -4.39157430E+00 -4.39157430E+00  0.00000000E+00  4.39157430E+00  4.39157430E+00
 -4.39157430E+00 -4.39157430E+00  0.00000000E+00  4.39157430E+00  4.39157430E+00
 -4.39157430E+00 -4.39157430E+00  0.00000000E+00  4.39157430E+00  4.39157430E+00
 -4.39157430E+00 -4.39157430E+00  0.00000000E+00  4.39157430E+00  4.39157430E+00
 -4.39157430E+00 -4.39157430E+00  0.00000000E+00  4.39157430E+00  4.39157430E+00
 -4.39157430E+00 -4.39157430E+00  0.00000000E+00  4.39157430E+00  4.39157430E+00
 -4.39157430E+00 -4.39157430E+00  0.00000000E+00  4.39157430E+00  4.39157430E+00
 -4.39157430E+00 -4.39157430E+00  0.00000000E+00  4.39157430E+00  4.39157430E+00
 -4.39157430E+00 -4.39157430E+00  0.00000000E+00  4.39157430E+00  4.39157430E+00
 -4.39157430E+00 -4.39157430E+00  0.00000000E+00  4.39157430E+00  4.39157430E+00
 -4.39157430E+00 -4.39157430E+00  0.00000000E+00  4.39157430E+00  4.39157430E+00
 -4.39157430E+00 -4.39157430E+00  0.00000000E+00  4.39157430E+00  4.39157430E+00
 -4.39157430E+00 -4.39157430E+00  0.00000000E+00  4.39157430E+00  4.39157430E+00
 -4.39157430E+00 -4.39157430E+00  0.00000000E+00  4.39157430E+00  4.39157430E+00
 -4.39157430E+00 -4.39157430E+00  0.00000000E+00  4.39157430E+00  4.39157430E+00
 -4.39157430E+00 -4.39157430E+00  0.00000000E+00  4.39157430E+00  4.39157430E+00
 -4.39157430E+00 -4.39157430E+00  0.00000000E+00  4.39157430E+00  4.39157430E+00
 -4.39157430E+00 -4.39157430E+00  0.00000000E+00  4.39157430E+00  4.39157430E+00
 -4.39157430E+00 -4.39157430E+00  0.00000000E+00  4.39157430E+00  4.39157430E+00
 -4.39157430E+00 -4.39157430E+00  0.00000000E+00  4.39157430E+00  4.39157430E+00
 -4.39157430E+00 -4.39157430E+00  0.00000000E+00  4.39157430E+00  4.39157430E+00
 -4.39157430E+00 -4.39157430E+00  0.00000000E+00  4.39157430E+00  4.39157430E+00
 -4.39157430E+00 -4.39157430E+00  0.00000000E+00  4.39157430E+00  4.39157430E+00
 -4.39157430E+00 -4.39157430E+00  0.00000000E+00  4.39157430E+00  4.39157430E+00
 -4.39157430E+00 -4.39157430E+00  0.00000000E+00  4.39157430E+00  4.39157430E+00
 -4.39157430E+00 -4.39157430E+00  0.00000000E+00  4.39157430E+00  4.39157430E+00
 -4.39157430E+00 -4.39157430E+00  0.00000000E+00  4.39157430E+00  4.39157430E+00
 -4.39157430E+00 -4.39157430E+00  0.00000000E+00  4.39157430E+00  4.39157430E+00
 -4.39157430E+00 -4.39157430E+00  0.00000000E+00  4.39157430E+00  4.39157430E+00
 -4.39157430E+00 -4.39157430E+00  0.00000000E+00  4.39157430E+00  4.39157430E+00
 -4.39157430E+00 -4.39157430E+00  0.00000000E+00  4.39157430E+00  4.39157430E+00
 -4.39157430E+00 -4.39157430E+00  0.00000000E+00  4.39157430E+00  4.39157430E+00
 -4.39157430E+00 -4.39157430E+00  0.00000000E+00  4.39157430E+00  4.39157430E+00
 -4.39157430E+00 -4.39157430E+00  0.00000000E+00  4.39157430E+00  4.39157430E+00
 -4.39157430E+00 -4.39157430E+00  0.00000000E+00  4.39157430E+00  4.39157430E+00
 -4.39157430E+00 -4.39157430E+00  0.00000000E+00  4.39157430E+00  4.39157430E+00
 -4.39157430E+00 -4.39157430E+00  0.00000000E+00  4.39157430E+00  4.39157430E+00
 -4.39157430E+00 -4.39157430E+00  0.00000000E+00  4.39157430E+00  4.39157430E+00
 -4.39157430E+00 -4.39157430E+00  0.00000000E+00  4.39157430E+00  4.39157430E+00
 -4.39157430E+00 -4.39157430E+00  0.00000000E+00  4.39157430E+00  4.39157430E+00
 -4.39157430E+00 -4.39157430E+00  0.00000000E+00  4.39157430E+00  4.39157430E+00
 -4.39157430E+00 -4.39157430E+00  0.00000000E+00  4.39157430E+00  4.39157430E+00
 -4.39157430E+00 -4.39157430E+00  0.00000000E+00  4.39157430E+00  4.39157430E+00
 -4.39157430E+00 -4.39157430E+00  0.00000000E+00  4.39157430E+00  4.39157430E+00
 -4.39157430E+00 -4.39157430E+00  0.00000000E+00  4.39157430E+00  4.39157430E+00
 -4.39157430E+00 -4.39157430E+00  0.00000000E+00  4.39157430E+00  4.39157430E+00
 -4.39157430E+00 -4.39157430E+00  0.00000000E+00  4.39157430E+00  4.39157430E+00
 -4.39157430E+00 -4.39157430E+00  0.00000000E+00  4.39157430E+00  4.39157430E+00
 -4.39157430E+00 -4.39157430E+00  0.00000000E+00  4.39157430E+00  4.39157430E+00
 -4.39157430E+00 -4.39157430E+00  0.00000000E+00  4.39157430E+00  4.39157430E+00
 -4.39157430E+00 -4.39157430E+00  0.00000000E+00  4.39157430E+00  4.39157430E+00
 -4.39157430E+00 -4.39157430E+00  0.00000000E+00  4.39157430E+00  4.39157430E+00
 -4.39157430E+00 -4.39157430E+00  0.00000000E+00  4.39157430E+00  4.39157430E+00
 -4.39157430E+00 -4.39157430E+00  0.00000000E+00  4.39157430E+00  4.39157430E+00
 -4.39157430E+00 -4.39157430E+00  0.00000000E+00  4.39157430E+00  4.39157430E+00
 -4.39157430E+00 -4.39157430E+00  0.00000000E+00  4.39157430E+00  4.39157430E+00
 -4.39157430E+00 -4.39157430E+00  0.00000000E+00  4.39157430E+00  4.39157430E+00
 -4.39157430E+00 -4.39157430E+00  0.00000000E+00  4.39157430E+00  4.39157430E+00
 -4.39157430E+00 -4.39157430E+00  0.00000000E+00  4.39157430E+00  4.39157430E+00
 -4.39157430E+00 -4.39157430E+00  0.00000000E+00  4.39157430E+00  4.39157430E+00
 -4.39157430E+00 -4.39157430E+00  0.00000000E+00  4.39157430E+00  4.39157430E+00
 -4.39157430E+00 -4.39157430E+00  0.00000000E+00  4.39157430E+00  4.39157430E+00
 -4.39157430E+00 -4.39157430E+00  0.00000000E+00  4.39157430E+00  4.39157430E+00
 -4.39157430E+00 -4.39157430E+00  0.00000000E+00  4.39157430E+00  4.39157430E+00
 -4.39157430E+00 -4.39157430E+00  0.00000000E+00  4.39157430E+00  4.39157430E+00
 -4.39157430E+00 -4.39157430E+00  0.00000000E+00  4.39157430E+00  4.39157430E+00
 -4.39157430E+00 -4.39157430E+00  0.00000000E+00  4.39157430E+00  4.39157430E+00
 -4.39157430E+00 -4.39157430E+00  0.00000000E+00  4.39157430E+00  4.39157430E+00
 -4.39157430E+00 -4.39157430E+00  0.00000000E+00  4.39157430E+00  4.39157430E+00
 -4.39157430E+00 -4.39157430E+00  0.00000000E+00  4.39157430E+00  4.39157430E+00
 -4.39157430E+00 -4.39157430E+00  0.00000000E+00  4.39157430E+00  4.39157430E+00
 -4.39157430E+00 -4.39157430E+00  0.00000000E+00  4.39157430E+00  4.39157430E+00
 -4.39157430E+00 -4.39157430E+00  0.00000000E+00  4.39157430E+00  4.39157430E+00
 -4.39157430E+00 -4.39157430E+00  0.00000000E+00  4.39157430E+00  4.39157430E+00
 -4.39157430E+00 -4.39157430E+00  0.00000000E+00  4.39157430E+00  4.39157430E+00
 -4.39157430E+00 -4.39157430E+00  0.00000000E+00  4.39157430E+00  4.39157430E+00
 -4.39157430E+00 -4.39157430E+00  0.00000000E+00  4.39157430E+00  4.39157430E+00
 -4.39157430E+00 -4.39157430E+00  0.00000000E+00  4.39157430E+00  4.39157430E+00
 -4.39157430E+00 -4.39157430E+00  0.00000000E+00  4.39157430E+00  4.39157430E+00
 -4.39157430E+00 -4.39157430E+00  0.00000000E+00  4.39157430E+00  4.39157430E+00
 -4.39157430E+00 -4.39157430E+00  0.00000000E+00  4.39157430E+00  4.39157430E+00
 -4.39157430E+00 -4.39157430E+00  0.00000000E+00  4.39157430E+00  4.39157430E+00
 -4.39157430E+00 -4.39157430E+00  0.00000000E+00  4.39157430E+00  4.39157430E+00
 -4.39157430E+00 -4.39157430E+00  0.00000000E+00  4.39157430E+00  4.39157430E+00
 -4.39157430E+00 -4.39157430E+00  0.00000000E+00  4.39157430E+00  4.39157430E+00
 -4.39157430E+00 -4.39157430E+00  0.00000000E+00  4.39157430E+00  4.39157430E+00
 -4.39157430E+00 -4.39157430E+00  0.00000000E+00  4.39157430E+00  4.39157430E+00
 -4.39157430E+00 -4.39157430E+00  0.00000000E+00  4.39157430E+00  4.39157430E+00
 -4.39157430E+00 -4.39157430E+00  0.00000000E+00  4.39157430E+00  4.39157430E+00
 -4.39157430E+00 -4.39157430E+00  0.00000000E+00  4.39157430E+00  4.39157430E+00
 -4.39157430E+00 -4.39157430E+00  0.00000000E+00  4.39157430E+00  4.39157430E+00
 -4.39157430E+00 -4.39157430E+00  0.00000000E+00  4.39157430E+00  4.39157430E+00
 -4.39157430E+00 -4.39157430E+00  0.00000000E+00  4.39157430E+00  4.39157430E+00
 -4.39157430E+00 -4.39157430E+00  0.00000000E+00  4.39157430E+00  4.39157430E+00
 -4.39157430E+00 -4.39157430E+00  0.00000000E+00  4.39157430E+00  4.39157430E+00
 -4.39157430E+00 -4.39157430E+00  0.00000000E+00  4.39157430E+00  4.39157430E+00
 -4.39157430E+00 -4.39157430E+00  0.00000000E+00  4.39157430E+00  4.39157430E+00
 -4.39157430E+00 -4.39157430E+00  0.00000000E+00  4.39157430E+00  4.39157430E+00
 -4.39157430E+00 -4.39157430E+00  0.00000000E+00  4.39157430E+00  4.39157430E+00
 -4.39157430E+00 -4.39157430E+00  0.00000000E+00  4.39157430E+00  4.39157430E+00
 -4.39157430E+00 -4.39157430E+00  0.00000000E+00  4.39157430E+00  4.39157430E+00
 -4.39157430E+00 -4.39157430E+00  0.00000000E+00  4.39157430E+00  4.39157430E+00
 -4.39157430E+00 -4.39157430E+00  0.00000000E+00  4.39157430E+00  4.39157430E+00
 -4.39157430E+00 -4.39157430E+00  0.00000000E+00  4.39157430E+00  4.39157430E+00
 -4.39157430E+00 -4.39157430E+00  0.00000000E+00  4.39157430E+00  4.39157430E+00
 -4.39157430E+00 -4.39157430E+00  0.00000000E+00  4.39157430E+00  4.39157430E+00
 -4.39157430E+00 -4.39157430E+00  0.00000000E+00  4.39157430E+00  4.39157430E+00
 -4.39157430E+00 -4.39157430E+00  0.00000000E+00  4.39157430E+00  4.39157430E+00
 -4.39157430E+00 -4.39157430E+00  0.00000000E+00  4.39157430E+00  4.39157430E+00
 -4.39157430E+00 -4.39157430E+00  0.00000000E+00  4.39157430E+00  4.39157430E+00
 -4.39157430E+00 -4.39157430E+00  0.00000000E+00  4.39157430E+00  4.39157430E+00
 -4.39157430E+00 -4.39157430E+00  0.00000000E+00  4.39157430E+00  4.39157430E+00
 -4.39157430E+00 -4.39157430E+00  0.00000000E+00  4.39157430E+00  4.39157430E+00
 -4.39157430E+00 -4.39157430E+00  0.00000000E+00  4.39157430E+00  4.39157430E+00
 -4.39157430E+00 -4.39157430E+00  0.00000000E+00  4.39157430E+00  4.39157430E+00
 -4.39157430E+00 -4.39157430E+00  0.00000000E+00  4.39157430E+00  4.39157430E+00
 -4.39157430E+00 -4.39157430E+00  0.00000000E+00  4.39157430E+00  4.39157430E+00
 -4.39157430E+00 -4.39157430E+00  0.00000000E+00  4.39157430E+00  4.39157430E+00
 -4.39157430E+00 -4.39157430E+00  0.00000000E+00  4.39157430E+00  4.39157430E+00
 -4.39157430E+00 -4.39157430E+00  0.00000000E+00  4.39157430E+00  4.39157430E+00
 -4.39157430E+00 -4.39157430E+00  0.00000000E+00  4.39157430E+00  4.39157430E+00
 -4.39157430E+00 -4.39157430E+00  0.00000000E+00  4.39157430E+00  4.39157430E+00
 -4.39157430E+00 -4.39157430E+00  0.00000000E+00  4.39157430E+00  4.39157430E+00
 -4.39157430E+00 -4.39157430E+00  0.00000000E+00  4.39157430E+00  4.39157430E+00
 -4.39157430E+00 -4.39157430E+00  0.00000000E+00  4.39157430E+00  4.39157430E+00
 -4.39157430E+00 -4.39157430E+00  0.00000000E+00  4.39157430E+00  4.39157430E+00
 -4.39157430E+00 -4.39157430E+00  0.00000000E+00  4.39157430E+00  4.39157430E+00
 -4.39157430E+00 -4.39157430E+00  0.00000000E+00  4.39157430E+00  4.39157430E+00
 -4.39157430E+00 -4.39157430E+00  0.00000000E+00  4.39157430E+00  4.39157430E+00
 -4.39157430E+00 -4.39157430E+00  0.00000000E+00  4.39157430E+00  4.39157430E+00
 -4.39157430E+00 -4.39157430E+00  0.00000000E+00  4.39157430E+00  4.39157430E+00
 -4.39157430E+00 -4.39157430E+00  0.00000000E+00  4.39157430E+00  4.39157430E+00
 -4.39157430E+00 -4.39157430E+00  0.00000000E+00  4.39157430E+00  4.39157430E+00
 -4.39157430E+00 -4.39157430E+00  0.00000000E+00  4.39157430E+00  4.39157430E+00
 -4.39157430E+00 -4.39157430E+00  0.00000000E+00  4.39157430E+00  4.39157430E+00
 -4.39157430E+00 -4.39157430E+00  0.00000000E+00  4.39157430E+00  4.39157430E+00
 -4.39157430E+00 -4.39157430E+00  0.00000000E+00  4.39157430E+00  4.39157430E+00
 -4.39157430E+00 -4.39157430E+00  0.00000000E+00  4.39157430E+00  4.39157430E+00
 -4.39157430E+00 -4.39157430E+00  0.00000000E+00  4.39157430E+00  4.39157430E+00
 -4.39157430E+00 -4.39157430E+00  0.00000000E+00  4.39157430E+00  4.39157430E+00
 -4.39157430E+00 -4.39157430E+00  0.00000000E+00  4.39157430E+00  4.39157430E+00
 -4.39157430E+00 -4.39157430E+00  0.00000000E+00  4.39157430E+00  4.39157430E+00
 -4.39157430E+00 -4.39157430E+00  0.00000000E+00  4.39157430E+00  4.39157430E+00
 -4.39157430E+00 -4.39157430E+00  0.00000000E+00  4.39157430E+00  4.39157430E+00
 -4.39157430E+00 -4.39157430E+00  0.00000000E+00  4.39157430E+00  4.39157430E+00
 -4.39157430E+00 -4.39157430E+00  0.00000000E+00  4.39157430E+00  4.39157430E+00
 -4.39157430E+00 -4.39157430E+00  0.00000000E+00  4.39157430E+00  4.39157430E+00
 -4.39157430E+00 -4.39157430E+00  0.00000000E+00  4.39157430E+00  4.39157430E+00
 -4.39157430E+00 -4.39157430E+00  0.00000000E+00  4.39157430E+00  4.39157430E+00
 -4.39157430E+00 -4.39157430E+00  0.00000000E+00  4.39157430E+00  4.39157430E+00
 -4.39157430E+00 -4.39157430E+00  0.00000000E+00  4.39157430E+00  4.39157430E+00
 -4.39157430E+00 -4.39157430E+00  0.00000000E+00  4.39157430E+00  4.39157430E+00
 -4.39157430E+00 -4.39157430E+00  0.00000000E+00  4.39157430E+00  4.39157430E+00
 -4.39157430E+00 -4.39157430E+00  0.00000000E+00  4.39157430E+00  4.39157430E+00
 -4.39157430E+00 -4.39157430E+00  0.00000000E+00  4.39157430E+00  4.39157430E+00
 -4.39157430E+00 -4.39157430E+00  0.00000000E+00  4.39157430E+00  4.39157430E+00
 -4.39157430E+00 -4.39157430E+00  0.00000000E+00  4.39157430E+00  4.39157430E+00
 -4.39157430E+00 -4.39157430E+00  0.00000000E+00  4.39157430E+00  4.39157430E+00
 -4.39157430E+00 -4.39157430E+00  0.00000000E+00  4.39157430E+00  4.39157430E+00
 -4.39157430E+00 -4.39157430E+00  0.00000000E+00  4.39157430E+00  4.39157430E+00
 -4.39157430E+00 -4.39157430E+00  0.00000000E+00  4.39157430E+00  4.39157430E+00
 -4.39157430E+00 -4.39157430E+00  0.00000000E+00  4.39157430E+00  4.39157430E+00
 -4.39157430E+00 -4.39157430E+00  0.00000000E+00  4.39157430E+00  4.39157430E+00
 -4.39157430E+00 -4.39157430E+00  0.00000000E+00  4.39157430E+00  4.39157430E+00
 -4.39157430E+00 -4.39157430E+00  0.00000000E+00  4.39157430E+00  4.39157430E+00
 -4.39157430E+00 -4.39157430E+00  0.00000000E+00  4.39157430E+00  4.39157430E+00
 -4.39157430E+00 -4.39157430E+00  0.00000000E+00  4.39157430E+00  4.39157430E+00
 -4.39157430E+00 -4.39157430E+00  0.00000000E+00  4.39157430E+00  4.39157430E+00
 -4.39157430E+00 -4.39157430E+00  0.00000000E+00  4.39157430E+00  4.39157430E+00
 -4.39157430E+00 -4.39157430E+00  0.00000000E+00  4.39157430E+00  4.39157430E+00
 -4.39157430E+00 -4.39157430E+00  0.00000000E+00  4.39157430E+00  4.39157430E+00
 -4.39157430E+00 -4.39157430E+00  0.00000000E+00  4.39157430E+00  4.39157430E+00
 -4.39157430E+00 -4.39157430E+00  0.00000000E+00  4.39157430E+00  4.39157430E+00
 -4.39157430E+00 -4.39157430E+00  0.00000000E+00  4.39157430E+00  4.39157430E+00
 -4.39157430E+00 -4.39157430E+00  0.00000000E+00  4.39157430E+00  4.39157430E+00
 -4.39157430E+00 -4.39157430E+00  0.00000000E+00  4.39157430E+00  4.39157430E+00
 -4.39157430E+00 -4.39157430E+00  0.00000000E+00  4.39157430E+00  4.39157430E+00
 -4.39157430E+00 -4.39157430E+00  0.00000000E+00  4.39157430E+00  4.39157430E+00
 -4.39157430E+00 -4.39157430E+00  0.00000000E+00  4.39157430E+00  4.39157430E+00
 -4.39157430E+00 -4.39157430E+00  0.00000000E+00  4.39157430E+00  4.39157430E+00
 -4.39157430E+00 -4.39157430E+00  0.00000000E+00  4.39157430E+00  4.39157430E+00
 -4.39157430E+00 -4.39157430E+00  0.00000000E+00  4.39157430E+00  4.39157430E+00
 -4.39157430E+00 -4.39157430E+00  0.00000000E+00  4.39157430E+00  4.39157430E+00
 -4.39157430E+00 -4.39157430E+00  0.00000000E+00  4.39157430E+00  4.39157430E+00
 -4.39157430E+00 -4.39157430E+00  0.00000000E+00  4.39157430E+00  4.39157430E+00
 -4.39157430E+00 -4.39157430E+00  0.00000000E+00  4.39157430E+00  4.39157430E+00
 -4.39157430E+00 -4.39157430E+00  0.00000000E+00  4.39157430E+00  4.39157430E+00
 -4.39157430E+00 -4.39157430E+00  0.00000000E+00  4.39157430E+00  4.39157430E+00
 -4.39157430E+00 -4.39157430E+00  0.00000000E+00  4.39157430E+00  4.39157430E+00
 -4.39157430E+00 -4.39157430E+00  0.00000000E+00  4.39157430E+00  4.39157430E+00
 -4.39157430E+00 -4.39157430E+00  0.00000000E+00  4.39157430E+00  4.39157430E+00
 -4.39157430E+00 -4.39157430E+00  0.00000000E+00  4.39157430E+00  4.39157430E+00
 -4.39157430E+00 -4.39157430E+00  0.00000000E+00  4.39157430E+00  4.39157430E+00
 -4.39157430E+00 -4.39157430E+00  0.00000000E+00  4.39157430E+00  4.39157430E+00
 -4.39157430E+00 -4.39157430E+00  0.00000000E+00  4.39157430E+00  4.39157430E+00
 -4.39157430E+00 -4.39157430E+00  0.00000000E+00  4.39157430E+00  4.39157430E+00
 -4.39157430E+00 -4.39157430E+00  0.00000000E+00  4.39157430E+00  4.39157430E+00
 -4.39157430E+00 -4.39157430E+00  0.00000000E+00  4.39157430E+00  4.39157430E+00
 -4.39157430E+00 -4.39157430E+00  0.00000000E+00  4.39157430E+00  4.39157430E+00
 -4.39157430E+00 -4.39157430E+00  0.00000000E+00  4.39157430E+00  4.39157430E+00
 -4.39157430E+00 -4.39157430E+00  0.00000000E+00  4.39157430E+00  4.39157430E+00
 -4.39157430E+00 -4.39157430E+00  0.00000000E+00  4.39157430E+00  4.39157430E+00
 -4.39157430E+00 -4.39157430E+00  0.00000000E+00  4.39157430E+00  4.39157430E+00
 -4.39157430E+00 -4.39157430E+00  0.00000000E+00  4.39157430E+00  4.39157430E+00
 -4.39157430E+00 -4.39157430E+00  0.00000000E+00  4.39157430E+00  4.39157430E+00
 -4.39157430E+00 -4.39157430E+00  0.00000000E+00  4.39157430E+00  4.39157430E+00
 -4.39157430E+00 -4.39157430E+00  0.00000000E+00  4.39157430E+00  4.39157430E+00
 -4.39157430E+00 -4.39157430E+00  0.00000000E+00  4.39157430E+00  4.39157430E+00
 -4.39157430E+00 -4.39157430E+00  0.00000000E+00  4.39157430E+00  4.39157430E+00
 -4.39157430E+00 -4.39157430E+00  0.00000000E+00  4.39157430E+00  4.39157430E+00
 -4.39157430E+00 -4.39157430E+00  0.00000000E+00  4.39157430E+00  4.39157430E+00
 -4.39157430E+00 -4.39157430E+00  0.00000000E+00  4.39157430E+00  4.39157430E+00
 -4.39157430E+00 -4.39157430E+00  0.00000000E+00  4.39157430E+00  4.39157430E+00
 -4.39157430E+00 -4.39157430E+00  0.00000000E+00  4.39157430E+00  4.39157430E+00
 -4.39157430E+00 -4.39157430E+00  0.00000000E+00  4.39157430E+00  4.39157430E+00
 -4.39157430E+00 -4.39157430E+00  0.00000000E+00  4.39157430E+00  4.39157430E+00
 -4.39157430E+00 -4.39157430E+00  0.00000000E+00  4.39157430E+00  4.39157430E+00
 -4.39157430E+00 -4.39157430E+00  0.00000000E+00  4.39157430E+00  4.39157430E+00
 -4.39157430E+00 -4.39157430E+00  0.00000000E+00  4.39157430E+00  4.39157430E+00
 -4.39157430E+00 -4.39157430E+00  0.00000000E+00  4.39157430E+00  4.39157430E+00
 -4.39157430E+00 -4.39157430E+00  0.00000000E+00  4.39157430E+00  4.39157430E+00
 -4.39157430E+00 -4.39157430E+00  0.00000000E+00  4.39157430E+00  4.39157430E+00
 -4.39157430E+00 -4.39157430E+00  0.00000000E+00  4.39157430E+00  4.39157430E+00
 -4.39157430E+00 -4.39157430E+00  0.00000000E+00  4.39157430E+00  4.39157430E+00
 -4.39157430E+00 -4.39157430E+00  0.00000000E+00  4.39157430E+00  4.39157430E+00
 -4.39157430E+00 -4.39157430E+00  0.00000000E+00  4.39157430E+00  4.39157430E+00
 -4.39157430E+00 -4.39157430E+00  0.00000000E+00  4.39157430E+00  4.39157430E+00
 -4.39157430E+00 -4.39157430E+00  0.00000000E+00  4.39157430E+00  4.39157430E+00
 -4.39157430E+00 -4.39157430E+00  0.00000000E+00  4.39157430E+00  4.39157430E+00
 -4.39157430E+00 -4.39157430E+00  0.00000000E+00  4.39157430E+00  4.39157430E+00
 -4.39157430E+00 -4.39157430E+00  0.00000000E+00  4.39157430E+00  4.39157430E+00
 -4.39157430E+00 -4.39157430E+00  0.00000000E+00  4.39157430E+00  4.39157430E+00
 -4.39157430E+00 -4.39157430E+00  0.00000000E+00  4.39157430E+00  4.39157430E+00
 -4.39157430E+00 -4.39157430E+00  0.00000000E+00  4.39157430E+00  4.39157430E+00
 -4.39157430E+00 -4.39157430E+00  0.00000000E+00  4.39157430E+00  4.39157430E+00
 -4.39157430E+00 -4.39157430E+00  0.00000000E+00  4.39157430E+00  4.39157430E+00
 -4.39157430E+00 -4.39157430E+00  0.00000000E+00  4.39157430E+00  4.39157430E+00
 -4.39157430E+00 -4.39157430E+00  0.00000000E+00  4.39157430E+00  4.39157430E+00
 -4.39157430E+00 -4.39157430E+00  0.00000000E+00  4.39157430E+00  4.39157430E+00
 -4.39157430E+00 -4.39157430E+00  0.00000000E+00  4.39157430E+00  4.39157430E+00
 -4.39157430E+00 -4.39157430E+00  0.00000000E+00  4.39157430E+00  4.39157430E+00
 -4.39157430E+00 -4.39157430E+00  0.00000000E+00  4.39157430E+00  4.39157430E+00
 -4.39157430E+00 -4.39157430E+00  0.00000000E+00  4.39157430E+00  4.39157430E+00
 -4.39157430E+00 -4.39157430E+00  0.00000000E+00  4.39157430E+00  4.39157430E+00
 -4.39157430E+00 -4.39157430E+00  0.00000000E+00  4.39157430E+00  4.39157430E+00
 -4.39157430E+00 -4.39157430E+00  0.00000000E+00  4.39157430E+00  4.39157430E+00
 -4.39157430E+00 -4.39157430E+00  0.00000000E+00  4.39157430E+00  4.39157430E+00
 -4.39157430E+00 -4.39157430E+00  0.00000000E+00  4.39157430E+00  4.39157430E+00
 -4.39157430E+00 -4.39157430E+00  0.00000000E+00  4.39157430E+00  4.39157430E+00
 -4.39157430E+00 -4.39157430E+00  0.00000000E+00  4.39157430E+00  4.39157430E+00
 -4.39157430E+00 -4.39157430E+00  0.00000000E+00  4.39157430E+00  4.39157430E+00
 -4.39157430E+00 -4.39157430E+00  0.00000000E+00  4.39157430E+00  4.39157430E+00
 -4.39157430E+00 -4.39157430E+00  0.00000000E+00  4.39157430E+00  4.39157430E+00
 -4.39157430E+00 -4.39157430E+00  0.00000000E+00  4.39157430E+00  4.39157430E+00
 -4.39157430E+00 -4.39157430E+00  0.00000000E+00  4.39157430E+00  4.39157430E+00
 -4.39157430E+00 -4.39157430E+00  0.00000000E+00  4.39157430E+00  4.39157430E+00
 -4.39157430E+00 -4.39157430E+00  0.00000000E+00  4.39157430E+00  4.39157430E+00
 -4.39157430E+00 -4.39157430E+00  0.00000000E+00  4.39157430E+00  4.39157430E+00
 -4.39157430E+00 -4.39157430E+00  0.00000000E+00  4.39157430E+00  4.39157430E+00
 -4.39157430E+00 -4.39157430E+00  0.00000000E+00  4.39157430E+00  4.39157430E+00
 -4.39157430E+00 -4.39157430E+00  0.00000000E+00  4.39157430E+00  4.39157430E+00
 -4.39157430E+00 -4.39157430E+00  0.00000000E+00  4.39157430E+00  4.39157430E+00
 -4.39157430E+00 -4.39157430E+00  0.00000000E+00  4.39157430E+00  4.39157430E+00
 -4.39157430E+00 -4.39157430E+00  0.00000000E+00  4.39157430E+00  4.39157430E+00
 -4.39157430E+00 -4.39157430E+00  0.00000000E+00  4.39157430E+00  4.39157430E+00
 -4.39157430E+00 -4.39157430E+00  0.00000000E+00  4.39157430E+00  4.39157430E+00
 -4.39157430E+00 -4.39157430E+00  0.00000000E+00  4.39157430E+00  4.39157430E+00
 -4.39157430E+00 -4.39157430E+00  0.00000000E+00  4.39157430E+00  4.39157430E+00
 -4.39157430E+00 -4.39157430E+00  0.00000000E+00  4.39157430E+00  4.39157430E+00
 -4.39157430E+00 -4.39157430E+00  0.00000000E+00  4.39157430E+00  4.39157430E+00
 -4.39157430E+00 -4.39157430E+00  0.00000000E+00  4.39157430E+00  4.39157430E+00
 -4.39157430E+00 -4.39157430E+00  0.00000000E+00  4.39157430E+00  4.39157430E+00
 -4.39157430E+00 -4.39157430E+00  0.00000000E+00  4.39157430E+00  4.39157430E+00
 -4.39157430E+00 -4.39157430E+00  0.00000000E+00  4.39157430E+00  4.39157430E+00
 -4.39157430E+00 -4.39157430E+00  0.00000000E+00  4.39157430E+00  4.39157430E+00
 -4.39157430E+00 -4.39157430E+00  0.00000000E+00  4.39157430E+00  4.39157430E+00
 -4.39157430E+00 -4.39157430E+00  0.00000000E+00  4.39157430E+00  4.39157430E+00
 -4.39157430E+00 -4.39157430E+00  0.00000000E+00  4.39157430E+00  4.39157430E+00
 -4.39157430E+00 -4.39157430E+00  0.00000000E+00  4.39157430E+00  4.39157430E+00
 -4.39157430E+00 -4.39157430E+00  0.00000000E+00  4.39157430E+00  4.39157430E+00
 -4.39157430E+00 -4.39157430E+00  0.00000000E+00  4.39157430E+00  4.39157430E+00
 -4.39157430E+00 -4.39157430E+00  0.00000000E+00  4.39157430E+00  4.39157430E+00
 -4.39157430E+00 -4.39157430E+00  0.00000000E+00  4.39157430E+00  4.39157430E+00
 -4.39157430E+00 -4.39157430E+00  0.00000000E+00  4.39157430E+00  4.39157430E+00
 -4.39157430E+00 -4.39157430E+00  0.00000000E+00  4.39157430E+00  4.39157430E+00
 -4.39157430E+00 -4.39157430E+00  0.00000000E+00  4.39157430E+00  4.39157430E+00
 -4.39157430E+00 -4.39157430E+00  0.00000000E+00  4.39157430E+00  4.39157430E+00
 -4.39157430E+00 -4.39157430E+00  0.00000000E+00  4.39157430E+00  4.39157430E+00
 -4.39157430E+00 -4.39157430E+00  0.00000000E+00  4.39157430E+00  4.39157430E+00
 -4.39157430E+00 -4.39157430E+00  0.00000000E+00  4.39157430E+00  4.39157430E+00
 -4.39157430E+00 -4.39157430E+00  0.00000000E+00  4.39157430E+00  4.39157430E+00
 -4.39157430E+00 -4.39157430E+00  0.00000000E+00  4.39157430E+00  4.39157430E+00
 -4.39157430E+00 -4.39157430E+00  0.00000000E+00  4.39157430E+00  4.39157430E+00
 -4.39157430E+00 -4.39157430E+00  0.00000000E+00  4.39157430E+00  4.39157430E+00
 -4.39157430E+00 -4.39157430E+00  0.00000000E+00  4.39157430E+00  4.39157430E+00
 -4.39157430E+00 -4.39157430E+00  0.00000000E+00  4.39157430E+00  4.39157430E+00
 -4.39157430E+00 -4.39157430E+00  0.00000000E+00  4.39157430E+00  4.39157430E+00
 -4.39157430E+00 -4.39157430E+00  0.00000000E+00  4.39157430E+00  4.39157430E+00
 -4.39157430E+00 -4.39157430E+00  0.00000000E+00  4.39157430E+00  4.39157430E+00
 -4.39157430E+00 -4.39157430E+00  0.00000000E+00  4.39157430E+00  4.39157430E+00
 -4.39157430E+00 -4.39157430E+00  0.00000000E+00  4.39157430E+00  4.39157430E+00
 -4.39157430E+00 -4.39157430E+00  0.00000000E+00  4.39157430E+00  4.39157430E+00
 -4.39157430E+00 -4.39157430E+00  0.00000000E+00  4.39157430E+00  4.39157430E+00
 -4.39157430E+00 -4.39157430E+00  0.00000000E+00  4.39157430E+00  4.39157430E+00
 -4.39157430E+00 -4.39157430E+00  0.00000000E+00  4.39157430E+00  4.39157430E+00
 -4.39157430E+00 -4.39157430E+00  0.00000000E+00  4.39157430E+00  4.39157430E+00
 -4.39157430E+00 -4.39157430E+00  0.00000000E+00  4.39157430E+00  4.39157430E+00
 -4.39157430E+00 -4.39157430E+00  0.00000000E+00  4.39157430E+00  4.39157430E+00
 -4.39157430E+00 -4.39157430E+00  0.00000000E+00  4.39157430E+00  4.39157430E+00
 -4.39157430E+00 -4.39157430E+00  0.00000000E+00  4.39157430E+00  4.39157430E+00
 -4.39157430E+00 -4.39157430E+00  0.00000000E+00  4.39157430E+00  4.39157430E+00
 -4.39157430E+00 -4.39157430E+00  0.00000000E+00  4.39157430E+00  4.39157430E+00
 -4.39157430E+00 -4.39157430E+00  0.00000000E+00  4.39157430E+00  4.39157430E+00
 -4.39157430E+00 -4.39157430E+00  0.00000000E+00  4.39157430E+00  4.39157430E+00
 -4.39157430E+00 -4.39157430E+00  0.00000000E+00  4.39157430E+00  4.39157430E+00
 -4.39157430E+00 -4.39157430E+00  0.00000000E+00  4.39157430E+00  4.39157430E+00
 -4.39157430E+00 -4.39157430E+00  0.00000000E+00  4.39157430E+00  4.39157430E+00
 -4.39157430E+00 -4.39157430E+00  0.00000000E+00  4.39157430E+00  4.39157430E+00
 -4.39157430E+00 -4.39157430E+00  0.00000000E+00  4.39157430E+00  4.39157430E+00
 -4.39157430E+00 -4.39157430E+00  0.00000000E+00  4.39157430E+00  4.39157430E+00
 -4.39157430E+00 -4.39157430E+00  0.00000000E+00  4.39157430E+00  4.39157430E+00
 -4.39157430E+00 -4.39157430E+00  0.00000000E+00  4.39157430E+00  4.39157430E+00
 -4.39157430E+00 -4.39157430E+00  0.00000000E+00  4.39157430E+00  4.39157430E+00
 -4.39157430E+00 -4.39157430E+00  0.00000000E+00  4.39157430E+00  4.39157430E+00
 -4.39157430E+00 -4.39157430E+00  0.00000000E+00  4.39157430E+00  4.39157430E+00
 -4.39157430E+00 -4.39157430E+00  0.00000000E+00  4.39157430E+00  4.39157430E+00
 -4.39157430E+00 -4.39157430E+00  0.00000000E+00  4.39157430E+00  4.39157430E+00
 -4.39157430E+00 -4.39157430E+00  0.00000000E+00  4.39157430E+00  4.39157430E+00
 -4.39157430E+00 -4.39157430E+00  0.00000000E+00  4.39157430E+00  4.39157430E+00
 -4.39157430E+00 -4.39157430E+00  0.00000000E+00  4.39157430E+00  4.39157430E+00
 -4.39157430E+00 -4.39157430E+00  0.00000000E+00  4.39157430E+00  4.39157430E+00
 -4.39157430E+00 -4.39157430E+00  0.00000000E+00  4.39157430E+00  4.39157430E+00
 -4.39157430E+00 -4.39157430E+00  0.00000000E+00  4.39157430E+00  4.39157430E+00
 -4.39157430E+00 -4.39157430E+00  0.00000000E+00  4.39157430E+00  4.39157430E+00
 -4.39157430E+00 -4.39157430E+00  0.00000000E+00  4.39157430E+00  4.39157430E+00
 -4.39157430E+00 -4.39157430E+00  0.00000000E+00  4.39157430E+00  4.39157430E+00
 -4.39157430E+00 -4.39157430E+00  0.00000000E+00  4.39157430E+00  4.39157430E+00
 -4.39157430E+00 -4.39157430E+00  0.00000000E+00  4.39157430E+00  4.39157430E+00
 -4.39157430E+00 -4.39157430E+00  0.00000000E+00  4.39157430E+00  4.39157430E+00
 -4.39157430E+00 -4.39157430E+00  0.00000000E+00  4.39157430E+00  4.39157430E+00
 -4.39157430E+00 -4.39157430E+00  0.00000000E+00  4.39157430E+00  4.39157430E+00
 -4.39157430E+00 -4.39157430E+00  0.00000000E+00  4.39157430E+00  4.39157430E+00
 -4.39157430E+00 -4.39157430E+00  0.00000000E+00  4.39157430E+00  4.39157430E+00
 -4.39157430E+00 -4.39157430E+00  0.00000000E+00  4.39157430E+00  4.39157430E+00
 -4.39157430E+00 -4.39157430E+00  0.00000000E+00  4.39157430E+00  4.39157430E+00
 -4.39157430E+00 -4.39157430E+00  0.00000000E+00  4.39157430E+00  4.39157430E+00
 -4.39157430E+00 -4.39157430E+00  0.00000000E+00  4.39157430E+00  4.39157430E+00
 -4.39157430E+00 -4.39157430E+00  0.00000000E+00  4.39157430E+00  4.39157430E+00
 -4.39157430E+00 -4.39157430E+00  0.00000000E+00  4.39157430E+00  4.39157430E+00
 -4.39157430E+00 -4.39157430E+00  0.00000000E+00  4.39157430E+00  4.39157430E+00
 -4.39157430E+00 -4.39157430E+00  0.00000000E+00  4.39157430E+00  4.39157430E+00
 -4.39157430E+00 -4.39157430E+00  0.00000000E+00  4.39157430E+00  4.39157430E+00
 -4.39157430E+00 -4.39157430E+00  0.00000000E+00  4.39157430E+00  4.39157430E+00
 -4.39157430E+00 -4.39157430E+00  0.00000000E+00  4.39157430E+00  4.39157430E+00
 -4.39157430E+00 -4.39157430E+00  0.00000000E+00  4.39157430E+00  4.39157430E+00
 -4.39157430E+00 -4.39157430E+00  0.00000000E+00  4.39157430E+00  4.39157430E+00
 -4.39157430E+00 -4.39157430E+00  0.00000000E+00  4.39157430E+00  4.39157430E+00
 -4.39157430E+00 -4.39157430E+00  0.00000000E+00  4.39157430E+00  4.39157430E+00
 -4.39157430E+00 -4.39157430E+00  0.00000000E+00  4.39157430E+00  4.39157430E+00
 -4.39157430E+00 -4.39157430E+00  0.00000000E+00  4.39157430E+00  4.39157430E+00
 -4.39157430E+00 -4.39157430E+00  0.00000000E+00  4.39157430E+00  4.39157430E+00
 -4.39157430E+00 -4.39157430E+00  0.00000000E+00  4.39157430E+00  4.39157430E+00
 -4.39157430E+00 -4.39157430E+00  0.00000000E+00  4.39157430E+00  4.39157430E+00
 -4.39157430E+00 -4.39157430E+00  0.00000000E+00  4.39157430E+00  4.39157430E+00
 -4.39157430E+00 -4.39157430E+00  0.00000000E+00  4.39157430E+00  4.39157430E+00
 -4.39157430E+00 -4.39157430E+00  0.00000000E+00  4.39157430E+00  4.39157430E+00
 -4.39157430E+00 -4.39157430E+00  0.00000000E+00  4.39157430E+00  4.39157430E+00
 -4.39157430E+00 -4.39157430E+00  0.00000000E+00  4.39157430E+00  4.39157430E+00
 -4.39157430E+00 -4.39157430E+00  0.00000000E+00  4.39157430E+00  4.39157430E+00
 -4.39157430E+00 -4.39157430E+00  0.00000000E+00  4.39157430E+00  4.39157430E+00
 -4.39157430E+00 -4.39157430E+00  0.00000000E+00  4.39157430E+00  4.39157430E+00
 -4.39157430E+00 -4.39157430E+00  0.00000000E+00  4.39157430E+00  4.39157430E+00
 -4.39157430E+00 -4.39157430E+00  0.00000000E+00  4.39157430E+00  4.39157430E+00
 -4.39157430E+00 -4.39157430E+00  0.00000000E+00  4.39157430E+00  4.39157430E+00
 -4.39157430E+00 -4.39157430E+00  0.00000000E+00  4.39157430E+00  4.39157430E+00
 -4.39157430E+00 -4.39157430E+00  0.00000000E+00  4.39157430E+00  4.39157430E+00
 -4.39157430E+00 -4.39157430E+00  0.00000000E+00  4.39157430E+00  4.39157430E+00
 -4.39157430E+00 -4.39157430E+00  0.00000000E+00  4.39157430E+00  4.39157430E+00
 -4.39157430E+00 -4.39157430E+00  0.00000000E+00  4.39157430E+00  4.39157430E+00
 -4.39157430E+00 -4.39157430E+00  0.00000000E+00  4.39157430E+00  4.39157430E+00
 -4.39157430E+00 -4.39157430E+00  0.00000000E+00  4.39157430E+00  4.39157430E+00
 -4.39157430E+00 -4.39157430E+00  0.00000000E+00  4.39157430E+00  4.39157430E+00
 -4.39157430E+00 -4.39157430E+00  0.00000000E+00  4.39157430E+00  4.39157430E+00
 -4.39157430E+00 -4.39157430E+00  0.00000000E+00  4.39157430E+00  4.39157430E+00
 -4.39157430E+00 -4.39157430E+00  0.00000000E+00  4.39157430E+00  4.39157430E+00
 -4.39157430E+00 -4.39157430E+00  0.00000000E+00  4.39157430E+00  4.39157430E+00
 -4.39157430E+00 -4.39157430E+00  0.00000000E+00  4.39157430E+00  4.39157430E+00
 -4.39157430E+00 -4.39157430E+00  0.00000000E+00  4.39157430E+00  4.39157430E+00
 -4.39157430E+00 -4.39157430E+00  0.00000000E+00  4.39157430E+00  4.39157430E+00
 -4.39157430E+00 -4.39157430E+00  0.00000000E+00  4.39157430E+00  4.39157430E+00
 -4.39157430E+00 -4.39157430E+00  0.00000000E+00  4.39157430E+00  4.39157430E+00
 -4.39157430E+00 -4.39157430E+00  0.00000000E+00  4.39157430E+00  4.39157430E+00
 -4.39157430E+00 -4.39157430E+00  0.00000000E+00  4.39157430E+00  4.39157430E+00
 -4.39157430E+00 -4.39157430E+00  0.00000000E+00  4.39157430E+00  4.39157430E+00
 -4.39157430E+00 -4.39157430E+00  0.00000000E+00  4.39157430E+00  4.39157430E+00
 -4.39157430E+00 -4.39157430E+00  0.00000000E+00  4.39157430E+00  4.39157430E+00
 -4.39157430E+00 -4.39157430E+00  0.00000000E+00  4.39157430E+00  4.39157430E+00
 -4.39157430E+00 -4.39157430E+00  0.00000000E+00  4.39157430E+00  4.39157430E+00
 -4.39157430E+00 -4.39157430E+00  0.00000000E+00  4.39157430E+00  4.39157430E+00
 -4.39157430E+00 -4.39157430E+00  0.00000000E+00  4.39157430E+00  4.39157430E+00
 -4.39157430E+00 -4.39157430E+00  0.00000000E+00  4.39157430E+00  4.39157430E+00
 -4.39157430E+00 -4.39157430E+00  0.00000000E+00  4.39157430E+00  4.39157430E+00
 -4.39157430E+00 -4.39157430E+00  0.00000000E+00  4.39157430E+00  4.39157430E+00
 -4.39157430E+00 -4.39157430E+00  0.00000000E+00  4.39157430E+00  4.39157430E+00
 -4.39157430E+00 -4.39157430E+00  0.00000000E+00  4.39157430E+00  4.39157430E+00
 -4.39157430E+00 -4.39157430E+00  0.00000000E+00  4.39157430E+00  4.39157430E+00
 -4.39157430E+00 -4.39157430E+00  0.00000000E+00  4.39157430E+00  4.39157430E+00
 -4.39157430E+00 -4.39157430E+00  0.00000000E+00  4.39157430E+00  4.39157430E+00
 -4.39157430E+00 -4.39157430E+00  0.00000000E+00  4.39157430E+00  4.39157430E+00
 -4.39157430E+00 -4.39157430E+00  0.00000000E+00  4.39157430E+00  4.39157430E+00
 -4.39157430E+00 -4.39157430E+00  0.00000000E+00  4.39157430E+00  4.39157430E+00
 -4.39157430E+00 -4.39157430E+00  0.00000000E+00  4.39157430E+00  4.39157430E+00
 -4.39157430E+00 -4.39157430E+00  0.00000000E+00  4.39157430E+00  4.39157430E+00
 -4.39157430E+00 -4.39157430E+00  0.00000000E+00  4.39157430E+00  4.39157430E+00
 -4.39157430E+00 -4.39157430E+00  0.00000000E+00  4.39157430E+00  4.39157430E+00
 -4.39157430E+00 -4.39157430E+00  0.00000000E+00  4.39157430E+00  4.39157430E+00
 -4.39157430E+00 -4.39157430E+00  0.00000000E+00  4.39157430E+00  4.39157430E+00
 -4.39157430E+00 -4.39157430E+00  0.00000000E+00  4.39157430E+00  4.39157430E+00
 -4.39157430E+00 -4.39157430E+00  0.00000000E+00  4.39157430E+00  4.39157430E+00
 -4.39157430E+00 -4.39157430E+00  0.00000000E+00  4.39157430E+00  4.39157430E+00
 -4.39157430E+00 -4.39157430E+00  0.00000000E+00  4.39157430E+00  4.39157430E+00
 -4.39157430E+00 -4.39157430E+00  0.00000000E+00  4.39157430E+00  4.39157430E+00
 -4.39157430E+00 -4.39157430E+00  0.00000000E+00  4.39157430E+00  4.39157430E+00
 -4.39157430E+00 -4.39157430E+00  0.00000000E+00  4.39157430E+00  4.39157430E+00
 -4.39157430E+00 -4.39157430E+00  0.00000000E+00  4.39157430E+00  4.39157430E+00
 -4.39157430E+00 -4.39157430E+00  0.00000000E+00  4.39157430E+00  4.39157430E+00
 -4.39157430E+00 -4.39157430E+00  0.00000000E+00  4.39157430E+00  4.39157430E+00
 -4.39157430E+00 -4.39157430E+00  0.00000000E+00  4.39157430E+00  4.39157430E+00
 -4.39157430E+00 -4.39157430E+00  0.00000000E+00  4.39157430E+00  4.39157430E+00
 -4.39157430E+00 -4.39157430E+00  0.00000000E+00  4.39157430E+00  4.39157430E+00
 -4.39157430E+00 -4.39157430E+00  0.00000000E+00  4.39157430E+00  4.39157430E+00
 -4.39157430E+00 -4.39157430E+00  0.00000000E+00  4.39157430E+00  4.39157430E+00
 -4.39157430E+00 -4.39157430E+00  0.00000000E+00  4.39157430E+00  4.39157430E+00
 -4.39157430E+00 -4.39157430E+00  0.00000000E+00  4.39157430E+00  4.39157430E+00
 -4.39157430E+00 -4.39157430E+00  0.00000000E+00  4.39157430E+00  4.39157430E+00
 -4.39157430E+00 -4.39157430E+00  0.00000000E+00  4.39157430E+00  4.39157430E+00
 -4.39157430E+00 -4.39157430E+00  0.00000000E+00  4.39157430E+00  4.39157430E+00
 -4.39157430E+00 -4.39157430E+00  0.00000000E+00  4.39157430E+00  4.39157430E+00
 -4.39157430E+00 -4.39157430E+00  0.00000000E+00  4.39157430E+00  4.39157430E+00
 -4.39157430E+00 -4.39157430E+00  0.00000000E+00  4.39157430E+00  4.39157430E+00
 -4.39157430E+00 -4.39157430E+00  0.00000000E+00  4.39157430E+00  4.39157430E+00
 -4.39157430E+00 -4.39157430E+00  0.00000000E+00  4.39157430E+00  4.39157430E+00
 -4.39157430E+00 -4.39157430E+00  0.00000000E+00  4.39157430E+00  4.39157430E+00
 -4.39157430E+00 -4.39157430E+00  0.00000000E+00  4.39157430E+00  4.39157430E+00
 -4.39157430E+00 -4.39157430E+00  0.00000000E+00  4.39157430E+00  4.39157430E+00
 -4.39157430E+00 -4.39157430E+00  0.00000000E+00  4.39157430E+00  4.39157430E+00
 -4.39157430E+00 -4.39157430E+00  0.00000000E+00  4.39157430E+00  4.39157430E+00
 -4.39157430E+00 -4.39157430E+00  0.00000000E+00  4.39157430E+00  4.39157430E+00
 -4.39157430E+00 -4.39157430E+00  0.00000000E+00  4.39157430E+00  4.39157430E+00
 -4.39157430E+00 -4.39157430E+00  0.00000000E+00  4.39157430E+00  4.39157430E+00
 -4.39157430E+00 -4.39157430E+00  0.00000000E+00  4.39157430E+00  4.39157430E+00
 -4.39157430E+00 -4.39157430E+00  0.00000000E+00  4.39157430E+00  4.39157430E+00
 -4.39157430E+00 -4.39157430E+00  0.00000000E+00  4.39157430E+00  4.39157430E+00
 -4.39157430E+00 -4.39157430E+00  0.00000000E+00  4.39157430E+00  4.39157430E+00
 -4.39157430E+00 -4.39157430E+00  0.00000000E+00  4.39157430E+00  4.39157430E+00
 -4.39157430E+00 -4.39157430E+00  0.00000000E+00  4.39157430E+00  4.39157430E+00
 -4.39157430E+00 -4.39157430E+00  0.00000000E+00  4.39157430E+00  4.39157430E+00
 -4.39157430E+00 -4.39157430E+00  0.00000000E+00  4.39157430E+00  4.39157430E+00
 -4.39157430E+00 -4.39157430E+00  0.00000000E+00  4.39157430E+00  4.39157430E+00
 -4.39157430E+00 -4.39157430E+00  0.00000000E+00  4.39157430E+00  4.39157430E+00
 -4.39157430E+00 -4.39157430E+00  0.00000000E+00  4.39157430E+00  4.39157430E+00
 -4.39157430E+00 -4.39157430E+00  0.00000000E+00  4.39157430E+00  4.39157430E+00
 -4.39157430E+00 -4.39157430E+00  0.00000000E+00  4.39157430E+00  4.39157430E+00
 -4.39157430E+00 -4.39157430E+00  0.00000000E+00  4.39157430E+00  4.39157430E+00
 -4.39157430E+00 -4.39157430E+00  0.00000000E+00  4.39157430E+00  4.39157430E+00
 -4.39157430E+00 -4.39157430E+00  0.00000000E+00  4.39157430E+00  4.39157430E+00
 -4.39157430E+00 -4.39157430E+00  0.00000000E+00  4.39157430E+00  4.39157430E+00
 -4.39157430E+00 -4.39157430E+00  0.00000000E+00  4.39157430E+00  4.39157430E+00
 -4.39157430E+00 -4.39157430E+00  0.00000000E+00  4.39157430E+00  4.39157430E+00
 -4.39157430E+00 -4.39157430E+00  0.00000000E+00  4.39157430E+00  4.39157430E+00
 -4.39157430E+00 -4.39157430E+00  0.00000000E+00  4.39157430E+00  4.39157430E+00
 -4.39157430E+00 -4.39157430E+00  0.00000000E+00  4.39157430E+00  4.39157430E+00
 -4.39157430E+00 -4.39157430E+00  0.00000000E+00  4.39157430E+00  4.39157430E+00
 -4.39157430E+00 -4.39157430E+00  0.00000000E+00  4.39157430E+00  4.39157430E+00
 -4.39157430E+00 -4.39157430E+00  0.00000000E+00  4.39157430E+00  4.39157430E+00
 -4.39157430E+00 -4.39157430E+00  0.00000000E+00  4.39157430E+00  4.39157430E+00
 -4.39157430E+00 -4.39157430E+00  0.00000000E+00  4.39157430E+00  4.39157430E+00
 -4.39157430E+00 -4.39157430E+00  0.00000000E+00  4.39157430E+00  4.39157430E+00
 -4.39157430E+00 -4.39157430E+00  0.00000000E+00  4.39157430E+00  4.39157430E+00
 -4.39157430E+00 -4.39157430E+00  0.00000000E+00  4.39157430E+00  4.39157430E+00
 -4.39157430E+00 -4.39157430E+00  0.00000000E+00  4.39157430E+00  4.39157430E+00
 -4.39157430E+00 -4.39157430E+00  0.00000000E+00  4.39157430E+00  4.39157430E+00
 -4.39157430E+00 -4.39157430E+00  0.00000000E+00  4.39157430E+00  4.39157430E+00
 -4.39157430E+00 -4.39157430E+00  0.00000000E+00  4.39157430E+00  4.39157430E+00
 -4.39157430E+00 -4.39157430E+00  0.00000000E+00  4.39157430E+00  4.39157430E+00
 -4.39157430E+00 -4.39157430E+00  0.00000000E+00  4.39157430E+00  4.39157430E+00
 -4.39157430E+00 -4.39157430E+00  0.00000000E+00  4.39157430E+00  4.39157430E+00
 -4.39157430E+00 -4.39157430E+00  0.00000000E+00  4.39157430E+00  4.39157430E+00
 -4.39157430E+00 -4.39157430E+00  0.00000000E+00  4.39157430E+00  4.39157430E+00
 -4.39157430E+00 -4.39157430E+00  0.00000000E+00  4.39157430E+00  4.39157430E+00
 -4.39157430E+00 -4.39157430E+00  0.00000000E+00  4.39157430E+00  4.39157430E+00
 -4.39157430E+00 -4.39157430E+00  0.00000000E+00  4.39157430E+00  4.39157430E+00
 -4.39157430E+00 -4.39157430E+00  0.00000000E+00  4.39157430E+00  4.39157430E+00
 -4.39157430E+00 -4.39157430E+00  0.00000000E+00  4.39157430E+00  4.39157430E+00
 -4.39157430E+00 -4.39157430E+00  0.00000000E+00  4.39157430E+00  4.39157430E+00
 -4.39157430E+00 -4.39157430E+00  0.00000000E+00  4.39157430E+00  4.39157430E+00
 -4.39157430E+00 -4.39157430E+00  0.00000000E+00  4.39157430E+00  4.39157430E+00
 -4.39157430E+00 -4.39157430E+00  0.00000000E+00  4.39157430E+00  4.39157430E+00
 -4.39157430E+00 -4.39157430E+00  0.00000000E+00  4.39157430E+00  4.39157430E+00
 -4.39157430E+00 -4.39157430E+00  0.00000000E+00  4.39157430E+00  4.39157430E+00
 -4.39157430E+00 -4.39157430E+00  0.00000000E+00  4.39157430E+00  4.39157430E+00
 -4.39157430E+00 -4.39157430E+00  0.00000000E+00  4.39157430E+00  4.39157430E+00
 -4.39157430E+00 -4.39157430E+00  0.00000000E+00  4.39157430E+00  4.39157430E+00
 -4.39157430E+00 -4.39157430E+00  0.00000000E+00  4.39157430E+00  4.39157430E+00
 -4.39157430E+00 -4.39157430E+00  0.00000000E+00  4.39157430E+00  4.39157430E+00
 -4.39157430E+00 -4.39157430E+00  0.00000000E+00  4.39157430E+00  4.39157430E+00
 -4.39157430E+00 -4.39157430E+00  0.00000000E+00  4.39157430E+00  4.39157430E+00
 -4.39157430E+00 -4.39157430E+00  0.00000000E+00  4.39157430E+00  4.39157430E+00
 -4.39157430E+00 -4.39157430E+00  0.00000000E+00  4.39157430E+00  4.39157430E+00
 -4.39157430E+00 -4.39157430E+00  0.00000000E+00  4.39157430E+00  4.39157430E+00
 -4.39157430E+00 -4.39157430E+00  0.00000000E+00  4.39157430E+00  4.39157430E+00
 -4.39157430E+00 -4.39157430E+00  0.00000000E+00  4.39157430E+00  4.39157430E+00
 -4.39157430E+00 -4.39157430E+00  0.00000000E+00  4.39157430E+00  4.39157430E+00
 -4.39157430E+00 -4.39157430E+00  0.00000000E+00  4.39157430E+00  4.39157430E+00
 -4.39157430E+00 -4.39157430E+00  0.00000000E+00  4.39157430E+00  4.39157430E+00
 -4.39157430E+00 -4.39157430E+00  0.00000000E+00  4.39157430E+00  4.39157430E+00
 -4.39157430E+00 -4.39157430E+00  0.00000000E+00  4.39157430E+00  4.39157430E+00
 -4.39157430E+00 -4.39157430E+00  0.00000000E+00  4.39157430E+00  4.39157430E+00
 -4.39157430E+00 -4.39157430E+00  0.00000000E+00  4.39157430E+00  4.39157430E+00
 -4.39157430E+00 -4.39157430E+00  0.00000000E+00  4.39157430E+00  4.39157430E+00
 -4.39157430E+00 -4.39157430E+00  0.00000000E+00  4.39157430E+00  4.39157430E+00
 -4.39157430E+00 -4.39157430E+00  0.00000000E+00  4.39157430E+00  4.39157430E+00
 -4.39157430E+00 -4.39157430E+00  0.00000000E+00  4.39157430E+00  4.39157430E+00
 -4.39157430E+00 -4.39157430E+00  0.00000000E+00  4.39157430E+00  4.39157430E+00
 -4.39157430E+00 -4.39157430E+00  0.00000000E+00  4.39157430E+00  4.39157430E+00
 -4.39157430E+00 -4.39157430E+00  0.00000000E+00  4.39157430E+00  4.39157430E+00
 -4.39157430E+00 -4.39157430E+00  0.00000000E+00  4.39157430E+00  4.39157430E+00
 -4.39157430E+00 -4.39157430E+00  0.00000000E+00  4.39157430E+00  4.39157430E+00
 -4.39157430E+00 -4.39157430E+00  0.00000000E+00  4.39157430E+00  4.39157430E+00
 -4.39157430E+00 -4.39157430E+00  0.00000000E+00  4.39157430E+00  4.39157430E+00
 -4.39157430E+00 -4.39157430E+00  0.00000000E+00  4.39157430E+00  4.39157430E+00
 -4.39157430E+00 -4.39157430E+00  0.00000000E+00  4.39157430E+00  4.39157430E+00
 -4.39157430E+00 -4.39157430E+00  0.00000000E+00  4.39157430E+00  4.39157430E+00
 -4.39157430E+00 -4.39157430E+00  0.00000000E+00  4.39157430E+00  4.39157430E+00
 -4.39157430E+00 -4.39157430E+00  0.00000000E+00  4.39157430E+00  4.39157430E+00
 -4.39157430E+00 -4.39157430E+00  0.00000000E+00  4.39157430E+00  4.39157430E+00
 -4.39157430E+00 -4.39157430E+00  0.00000000E+00  4.39157430E+00  4.39157430E+00
 -4.39157430E+00 -4.39157430E+00  0.00000000E+00  4.39157430E+00  4.39157430E+00
 -4.39157430E+00 -4.39157430E+00  0.00000000E+00  4.39157430E+00  4.39157430E+00
 -4.39157430E+00 -4.39157430E+00  0.00000000E+00  4.39157430E+00  4.39157430E+00
 -4.39157430E+00 -4.39157430E+00  0.00000000E+00  4.39157430E+00  4.39157430E+00
 -4.39157430E+00 -4.39157430E+00  0.00000000E+00  4.39157430E+00  4.39157430E+00
 -4.39157430E+00 -4.39157430E+00  0.00000000E+00  4.39157430E+00  4.39157430E+00
 -4.39157430E+00 -4.39157430E+00  0.00000000E+00  4.39157430E+00  4.39157430E+00
 -4.39157430E+00 -4.39157430E+00  0.00000000E+00  4.39157430E+00  4.39157430E+00
 -4.39157430E+00 -4.39157430E+00  0.00000000E+00  4.39157430E+00  4.39157430E+00
 -4.39157430E+00 -4.39157430E+00  0.00000000E+00  4.39157430E+00  4.39157430E+00
 -4.39157430E+00 -4.39157430E+00  0.00000000E+00  4.39157430E+00  4.39157430E+00
 -4.39157430E+00 -4.39157430E+00  0.00000000E+00  4.39157430E+00  4.39157430E+00
 -4.39157430E+00 -4.39157430E+00  0.00000000E+00  4.39157430E+00  4.39157430E+00
 -4.39157430E+00 -4.39157430E+00  0.00000000E+00  4.39157430E+00  4.39157430E+00
 -4.39157430E+00 -4.39157430E+00  0.00000000E+00  4.39157430E+00  4.39157430E+00
 -4.39157430E+00 -4.39157430E+00  0.00000000E+00  4.39157430E+00  4.39157430E+00
 -4.39157430E+00 -4.39157430E+00  0.00000000E+00  4.39157430E+00  4.39157430E+00
 -4.39157430E+00 -4.39157430E+00  0.00000000E+00  4.39157430E+00  4.39157430E+00
 -4.39157430E+00 -4.39157430E+00  0.00000000E+00  4.39157430E+00  4.39157430E+00
 -4.39157430E+00 -4.39157430E+00  0.00000000E+00  4.39157430E+00  4.39157430E+00
 -4.39157430E+00 -4.39157430E+00  0.00000000E+00  4.39157430E+00  4.39157430E+00
 -4.39157430E+00 -4.39157430E+00  0.00000000E+00  4.39157430E+00  4.39157430E+00
 -4.39157430E+00 -4.39157430E+00  0.00000000E+00  4.39157430E+00  4.39157430E+00
 -4.39157430E+00 -4.39157430E+00  0.00000000E+00  4.39157430E+00  4.39157430E+00
 -4.39157430E+00 -4.39157430E+00  0.00000000E+00  4.39157430E+00  4.39157430E+00
 -4.39157430E+00 -4.39157430E+00  0.00000000E+00  4.39157430E+00  4.39157430E+00
 -4.39157430E+00 -4.39157430E+00  0.00000000E+00  4.39157430E+00  4.39157430E+00
 -4.39157430E+00 -4.39157430E+00  0.00000000E+00  4.39157430E+00  4.39157430E+00
 -4.39157430E+00 -4.39157430E+00  0.00000000E+00  4.39157430E+00  4.39157430E+00
 -4.39157430E+00 -4.39157430E+00  0.00000000E+00  4.39157430E+00  4.39157430E+00
 -4.39157430E+00 -4.39157430E+00  0.00000000E+00  4.39157430E+00  4.39157430E+00
 -4.39157430E+00 -4.39157430E+00  0.00000000E+00  4.39157430E+00  4.39157430E+00
 -4.39157430E+00 -4.39157430E+00  0.00000000E+00  4.39157430E+00  4.39157430E+00
 -4.39157430E+00 -4.39157430E+00  0.00000000E+00  4.39157430E+00  4.39157430E+00
 -4.39157430E+00 -4.39157430E+00  0.00000000E+00  4.39157430E+00  4.39157430E+00
 -4.39157430E+00 -4.39157430E+00  0.00000000E+00  4.39157430E+00  4.39157430E+00
 -4.39157430E+00 -4.39157430E+00  0.00000000E+00  4.39157430E+00  4.39157430E+00
 -4.39157430E+00 -4.39157430E+00  0.00000000E+00  4.39157430E+00  4.39157430E+00
 -4.39157430E+00 -4.39157430E+00  0.00000000E+00  4.39157430E+00  4.39157430E+00
 -4.39157430E+00 -4.39157430E+00  0.00000000E+00  4.39157430E+00  4.39157430E+00
 -4.39157430E+00 -4.39157430E+00  0.00000000E+00  4.39157430E+00  4.39157430E+00
 -4.39157430E+00 -4.39157430E+00  0.00000000E+00  4.39157430E+00  4.39157430E+00
 -4.39157430E+00 -4.39157430E+00  0.00000000E+00  4.39157430E+00  4.39157430E+00
 -4.39157430E+00 -4.39157430E+00  0.00000000E+00  4.39157430E+00  4.39157430E+00
 -4.39157430E+00 -4.39157430E+00  0.00000000E+00  4.39157430E+00  4.39157430E+00
 -4.39157430E+00 -4.39157430E+00  0.00000000E+00  4.39157430E+00  4.39157430E+00
 -4.39157430E+00 -4.39157430E+00  0.00000000E+00  4.39157430E+00  4.39157430E+00
 -4.39157430E+00 -4.39157430E+00  0.00000000E+00  4.39157430E+00  4.39157430E+00
 -4.39157430E+00 -4.39157430E+00  0.00000000E+00  4.39157430E+00  4.39157430E+00
 -4.39157430E+00 -4.39157430E+00  0.00000000E+00  4.39157430E+00  4.39157430E+00
 -4.39157430E+00 -4.39157430E+00  0.00000000E+00  4.39157430E+00  4.39157430E+00
 -4.39157430E+00 -4.39157430E+00  0.00000000E+00  4.39157430E+00  4.39157430E+00
 -4.39157430E+00 -4.39157430E+00  0.00000000E+00  4.39157430E+00  4.39157430E+00
 -4.39157430E+00 -4.39157430E+00  0.00000000E+00  4.39157430E+00  4.39157430E+00
 -4.39157430E+00 -4.39157430E+00  0.00000000E+00  4.39157430E+00  4.39157430E+00
 -4.39157430E+00 -4.39157430E+00  0.00000000E+00  4.39157430E+00  4.39157430E+00
 -4.39157430E+00 -4.39157430E+00  0.00000000E+00  4.39157430E+00  4.39157430E+00
 -4.39157430E+00 -4.39157430E+00  0.00000000E+00  4.39157430E+00  4.39157430E+00
 -4.39157430E+00 -4.39157430E+00  0.00000000E+00  4.39157430E+00  4.39157430E+00
 -4.39157430E+00 -4.39157430E+00  0.00000000E+00  4.39157430E+00  4.39157430E+00
 -4.39157430E+00 -4.39157430E+00  0.00000000E+00  4.39157430E+00  4.39157430E+00
 -4.39157430E+00 -4.39157430E+00  0.00000000E+00  4.39157430E+00  4.39157430E+00
 -4.39157430E+00 -4.39157430E+00  0.00000000E+00  4.39157430E+00  4.39157430E+00
 -4.39157430E+00 -4.39157430E+00  0.00000000E+00  4.39157430E+00  4.39157430E+00
 -4.39157430E+00 -4.39157430E+00  0.00000000E+00  4.39157430E+00  4.39157430E+00
 -4.39157430E+00 -4.39157430E+00  0.00000000E+00  4.39157430E+00  4.39157430E+00
 -4.39157430E+00 -4.39157430E+00  0.00000000E+00  4.39157430E+00  4.39157430E+00
 -4.39157430E+00 -4.39157430E+00  0.00000000E+00  4.39157430E+00  4.39157430E+00
 -4.39157430E+00 -4.39157430E+00  0.00000000E+00  4.39157430E+00  4.39157430E+00
 -4.39157430E+00 -4.39157430E+00  0.00000000E+00  4.39157430E+00  4.39157430E+00
 -4.39157430E+00 -4.39157430E+00  0.00000000E+00  4.39157430E+00  4.39157430E+00
 -4.39157430E+00 -4.39157430E+00  0.00000000E+00  4.39157430E+00  4.39157430E+00
 -4.39157430E+00 -4.39157430E+00  0.00000000E+00  4.39157430E+00  4.39157430E+00
 -4.39157430E+00 -4.39157430E+00  0.00000000E+00  4.39157430E+00  4.39157430E+00
 -4.39157430E+00 -4.39157430E+00  0.00000000E+00  4.39157430E+00  4.39157430E+00
 -4.39157430E+00 -4.39157430E+00  0.00000000E+00  4.39157430E+00  4.39157430E+00
 -4.39157430E+00 -4.39157430E+00  0.00000000E+00  4.39157430E+00  4.39157430E+00
 -4.39157430E+00 -4.39157430E+00  0.00000000E+00  4.39157430E+00  4.39157430E+00
 -4.39157430E+00 -4.39157430E+00  0.00000000E+00  4.39157430E+00  4.39157430E+00
 -4.39157430E+00 -4.39157430E+00  0.00000000E+00  4.39157430E+00  4.39157430E+00
 -4.39157430E+00 -4.39157430E+00  0.00000000E+00  4.39157430E+00  4.39157430E+00
 -4.39157430E+00 -4.39157430E+00  0.00000000E+00  4.39157430E+00  4.39157430E+00
 -4.39157430E+00 -4.39157430E+00  0.00000000E+00  4.39157430E+00  4.39157430E+00
 -4.39157430E+00 -4.39157430E+00  0.00000000E+00  4.39157430E+00  4.39157430E+00
 -4.39157430E+00 -4.39157430E+00  0.00000000E+00  4.39157430E+00  4.39157430E+00
 -4.39157430E+00 -4.39157430E+00  0.00000000E+00  4.39157430E+00  4.39157430E+00
 -4.39157430E+00 -4.39157430E+00  0.00000000E+00  4.39157430E+00  4.39157430E+00
 -4.39157430E+00 -4.39157430E+00  0.00000000E+00  4.39157430E+00  4.39157430E+00
 -4.39157430E+00 -4.39157430E+00  0.00000000E+00  4.39157430E+00  4.39157430E+00
 -4.39157430E+00 -4.39157430E+00  0.00000000E+00  4.39157430E+00  4.39157430E+00
 -4.39157430E+00 -4.39157430E+00  0.00000000E+00  4.39157430E+00  4.39157430E+00
 -4.39157430E+00 -4.39157430E+00  0.00000000E+00  4.39157430E+00  4.39157430E+00
 -4.39157430E+00 -4.39157430E+00  0.00000000E+00  4.39157430E+00  4.39157430E+00
 -4.39157430E+00 -4.39157430E+00  0.00000000E+00  4.39157430E+00  4.39157430E+00
 -4.39157430E+00 -4.39157430E+00  0.00000000E+00  4.39157430E+00  4.39157430E+00
 -4.39157430E+00 -4.39157430E+00  0.00000000E+00  4.39157430E+00  4.39157430E+00
 -4.39157430E+00 -4.39157430E+00  0.00000000E+00  4.39157430E+00  4.39157430E+00
 -4.39157430E+00 -4.39157430E+00  0.00000000E+00  4.39157430E+00  4.39157430E+00
 -4.39157430E+00 -4.39157430E+00  0.00000000E+00  4.39157430E+00  4.39157430E+00
 -4.39157430E+00 -4.39157430E+00  0.00000000E+00  4.39157430E+00  4.39157430E+00
 -4.39157430E+00 -4.39157430E+00  0.00000000E+00  4.39157430E+00  4.39157430E+00
 -4.39157430E+00 -4.39157430E+00  0.00000000E+00  4.39157430E+00  4.39157430E+00
 -4.39157430E+00 -4.39157430E+00  0.00000000E+00  4.39157430E+00  4.39157430E+00
 -4.39157430E+00 -4.39157430E+00  0.00000000E+00  4.39157430E+00  4.39157430E+00
 -4.39157430E+00 -4.39157430E+00  0.00000000E+00  4.39157430E+00  4.39157430E+00
 -4.39157430E+00 -4.39157430E+00  0.00000000E+00  4.39157430E+00  4.39157430E+00
 -4.39157430E+00 -4.39157430E+00  0.00000000E+00  4.39157430E+00  4.39157430E+00
 -4.39157430E+00 -4.39157430E+00  0.00000000E+00  4.39157430E+00  4.39157430E+00
 -4.39157430E+00 -4.39157430E+00  0.00000000E+00  4.39157430E+00  4.39157430E+00
 -4.39157430E+00 -4.39157430E+00  0.00000000E+00  4.39157430E+00  4.39157430E+00
 -4.39157430E+00 -4.39157430E+00  0.00000000E+00  4.39157430E+00  4.39157430E+00
 -4.39157430E+00 -4.39157430E+00  0.00000000E+00  4.39157430E+00  4.39157430E+00
 -4.39157430E+00 -4.39157430E+00  0.00000000E+00  4.39157430E+00  4.39157430E+00
 -4.39157430E+00 -4.39157430E+00  0.00000000E+00  4.39157430E+00  4.39157430E+00
 -4.39157430E+00 -4.39157430E+00  0.00000000E+00  4.39157430E+00  4.39157430E+00
 -4.39157430E+00 -4.39157430E+00  0.00000000E+00  4.39157430E+00  4.39157430E+00
 -4.39157430E+00 -4.39157430E+00  0.00000000E+00  4.39157430E+00  4.39157430E+00
 -4.39157430E+00 -4.39157430E+00  0.00000000E+00  4.39157430E+00  4.39157430E+00
 -4.39157430E+00 -4.39157430E+00  0.00000000E+00  4.39157430E+00  4.39157430E+00
 -4.39157430E+00 -4.39157430E+00  0.00000000E+00  4.39157430E+00  4.39157430E+00
 -4.39157430E+00 -4.39157430E+00  0.00000000E+00  4.39157430E+00  4.39157430E+00
 -4.39157430E+00 -4.39157430E+00  0.00000000E+00  4.39157430E+00  4.39157430E+00
 -4.39157430E+00 -4.39157430E+00  0.00000000E+00  4.39157430E+00  4.39157430E+00
 -4.39157430E+00 -4.39157430E+00  0.00000000E+00  4.39157430E+00  4.39157430E+00
 -4.39157430E+00 -4.39157430E+00  0.00000000E+00  4.39157430E+00  4.39157430E+00
 -4.39157430E+00 -4.39157430E+00  0.00000000E+00  4.39157430E+00  4.39157430E+00
 -4.39157430E+00 -4.39157430E+00  0.00000000E+00  4.39157430E+00  4.39157430E+00
 -4.39157430E+00 -4.39157430E+00  0.00000000E+00  4.39157430E+00  4.39157430E+00
 -4.39157430E+00 -4.39157430E+00  0.00000000E+00  4.39157430E+00  4.39157430E+00
 -4.39157430E+00 -4.39157430E+00  0.00000000E+00  4.39157430E+00  4.39157430E+00
 -4.39157430E+00 -4.39157430E+00  0.00000000E+00  4.39157430E+00  4.39157430E+00
 -4.39157430E+00 -4.39157430E+00  0.00000000E+00  4.39157430E+00  4.39157430E+00
 -4.39157430E+00 -4.39157430E+00  0.00000000E+00  4.39157430E+00  4.39157430E+00
 -4.39157430E+00 -4.39157430E+00  0.00000000E+00  4.39157430E+00  4.39157430E+00
 -4.39157430E+00 -4.39157430E+00  0.00000000E+00  4.39157430E+00  4.39157430E+00
 -4.39157430E+00 -4.39157430E+00  0.00000000E+00  4.39157430E+00  4.39157430E+00
 -4.39157430E+00 -4.39157430E+00  0.00000000E+00  4.39157430E+00  4.39157430E+00
 -4.39157430E+00 -4.39157430E+00  0.00000000E+00  4.39157430E+00  4.39157430E+00
 -4.39157430E+00 -4.39157430E+00  0.00000000E+00  4.39157430E+00  4.39157430E+00
 -4.39157430E+00 -4.39157430E+00  0.00000000E+00  4.39157430E+00  4.39157430E+00
 -4.39157430E+00 -4.39157430E+00  0.00000000E+00  4.39157430E+00  4.39157430E+00
 -4.39157430E+00 -4.39157430E+00  0.00000000E+00  4.39157430E+00  4.39157430E+00
 -4.39157430E+00 -4.39157430E+00  0.00000000E+00  4.39157430E+00  4.39157430E+00
 -4.39157430E+00 -4.39157430E+00  0.00000000E+00  4.39157430E+00  4.39157430E+00
 -4.39157430E+00 -4.39157430E+00  0.00000000E+00  4.39157430E+00  4.39157430E+00
 -4.39157430E+00 -4.39157430E+00  0.00000000E+00  4.39157430E+00  4.39157430E+00
 -4.39157430E+00 -4.39157430E+00  0.00000000E+00  4.39157430E+00  4.39157430E+00
 -4.39157430E+00 -4.39157430E+00  0.00000000E+00  4.39157430E+00  4.39157430E+00
 -4.39157430E+00 -4.39157430E+00  0.00000000E+00  4.39157430E+00  4.39157430E+00
 -4.39157430E+00 -4.39157430E+00  0.00000000E+00  4.39157430E+00  4.39157430E+00
 -4.39157430E+00 -4.39157430E+00  0.00000000E+00  4.39157430E+00  4.39157430E+00
 -4.39157430E+00 -4.39157430E+00  0.00000000E+00  4.39157430E+00  4.39157430E+00
 -4.39157430E+00 -4.39157430E+00  0.00000000E+00  4.39157430E+00  4.39157430E+00
 -4.39157430E+00 -4.39157430E+00  0.00000000E+00  4.39157430E+00  4.39157430E+00
 -4.39157430E+00 -4.39157430E+00  0.00000000E+00  4.39157430E+00  4.39157430E+00
 -4.39157430E+00 -4.39157430E+00  0.00000000E+00  4.39157430E+00  4.39157430E+00
 -4.39157430E+00 -4.39157430E+00  0.00000000E+00  4.39157430E+00  4.39157430E+00
 -4.39157430E+00 -4.39157430E+00  0.00000000E+00  4.39157430E+00  4.39157430E+00
 -4.39157430E+00 -4.39157430E+00  0.00000000E+00  4.39157430E+00  4.39157430E+00
 -4.39157430E+00 -4.39157430E+00  0.00000000E+00  4.39157430E+00  4.39157430E+00
 -4.39157430E+00 -4.39157430E+00  0.00000000E+00  4.39157430E+00  4.39157430E+00
 -4.39157430E+00 -4.39157430E+00  0.00000000E+00  4.39157430E+00  4.39157430E+00
 -4.39157430E+00 -4.39157430E+00  0.00000000E+00  4.39157430E+00  4.39157430E+00
 -4.39157430E+00 -4.39157430E+00  0.00000000E+00  4.39157430E+00  4.39157430E+00
 -4.39157430E+00 -4.39157430E+00  0.00000000E+00  4.39157430E+00  4.39157430E+00
 -4.39157430E+00 -4.39157430E+00  0.00000000E+00  4.39157430E+00  4.39157430E+00
 -4.39157430E+00 -4.39157430E+00  0.00000000E+00  4.39157430E+00  4.39157430E+00
 -4.39157430E+00 -4.39157430E+00  0.00000000E+00  4.39157430E+00  4.39157430E+00
 -4.39157430E+00 -4.39157430E+00  0.00000000E+00  4.39157430E+00  4.39157430E+00
 -4.39157430E+00 -4.39157430E+00  0.00000000E+00  4.39157430E+00  4.39157430E+00
 -4.39157430E+00 -4.39157430E+00  0.00000000E+00  4.39157430E+00  4.39157430E+00
 -4.39157430E+00 -4.39157430E+00  0.00000000E+00  4.39157430E+00  4.39157430E+00
 -4.39157430E+00 -4.39157430E+00  0.00000000E+00  4.39157430E+00  4.39157430E+00
 -4.39157430E+00 -4.39157430E+00  0.00000000E+00  4.39157430E+00  4.39157430E+00
 -4.39157430E+00 -4.39157430E+00  0.00000000E+00  4.39157430E+00  4.39157430E+00
 -4.39157430E+00 -4.39157430E+00  0.00000000E+00  4.39157430E+00  4.39157430E+00
 -4.39157430E+00 -4.39157430E+00  0.00000000E+00  4.39157430E+00  4.39157430E+00
 -4.39157430E+00 -4.39157430E+00  0.00000000E+00  4.39157430E+00  4.39157430E+00
 -4.39157430E+00 -4.39157430E+00  0.00000000E+00  4.39157430E+00  4.39157430E+00
 -4.39157430E+00 -4.39157430E+00  0.00000000E+00  4.39157430E+00  4.39157430E+00
 -4.39157430E+00 -4.39157430E+00  0.00000000E+00  4.39157430E+00  4.39157430E+00
 -4.39157430E+00 -4.39157430E+00  0.00000000E+00  4.39157430E+00  4.39157430E+00
 -4.39157430E+00 -4.39157430E+00  0.00000000E+00  4.39157430E+00  4.39157430E+00
 -4.39157430E+00 -4.39157430E+00  0.00000000E+00  4.39157430E+00  4.39157430E+00
 -4.39157430E+00 -4.39157430E+00  0.00000000E+00  4.39157430E+00  4.39157430E+00
 -4.39157430E+00 -4.39157430E+00  0.00000000E+00  4.39157430E+00  4.39157430E+00
 -4.39157430E+00 -4.39157430E+00  0.00000000E+00  4.39157430E+00  4.39157430E+00
 -4.39157430E+00 -4.39157430E+00  0.00000000E+00  4.39157430E+00  4.39157430E+00
 -4.39157430E+00 -4.39157430E+00  0.00000000E+00  4.39157430E+00  4.39157430E+00
 -4.39157430E+00 -4.39157430E+00  0.00000000E+00  4.39157430E+00  4.39157430E+00
 -4.39157430E+00 -4.39157430E+00  0.00000000E+00  4.39157430E+00  4.39157430E+00
 -4.39157430E+00 -4.39157430E+00  0.00000000E+00  4.39157430E+00  4.39157430E+00
 -4.39157430E+00 -4.39157430E+00  0.00000000E+00  4.39157430E+00  4.39157430E+00
 -4.39157430E+00 -4.39157430E+00  0.00000000E+00  4.39157430E+00  4.39157430E+00
 -4.39157430E+00 -4.39157430E+00  0.00000000E+00  4.39157430E+00  4.39157430E+00
 -4.39157430E+00 -4.39157430E+00  0.00000000E+00  4.39157430E+00  4.39157430E+00
 -4.39157430E+00 -4.39157430E+00  0.00000000E+00  4.39157430E+00  4.39157430E+00
 -4.39157430E+00 -4.39157430E+00  0.00000000E+00  4.39157430E+00  4.39157430E+00
 -4.39157430E+00 -4.39157430E+00  0.00000000E+00  4.39157430E+00  4.39157430E+00
 -4.39157430E+00 -4.39157430E+00  0.00000000E+00  4.39157430E+00  4.39157430E+00
 -4.39157430E+00 -4.39157430E+00  0.00000000E+00  4.39157430E+00  4.39157430E+00
 -4.39157430E+00 -4.39157430E+00  0.00000000E+00  4.39157430E+00  4.39157430E+00
 -4.39157430E+00 -4.39157430E+00  0.00000000E+00  4.39157430E+00  4.39157430E+00
 -4.39157430E+00 -4.39157430E+00  0.00000000E+00  4.39157430E+00  4.39157430E+00
 -4.39157430E+00 -4.39157430E+00  0.00000000E+00  4.39157430E+00  4.39157430E+00
 -4.39157430E+00 -4.39157430E+00  0.00000000E+00  4.39157430E+00  4.39157430E+00
 -4.39157430E+00 -4.39157430E+00  0.00000000E+00  4.39157430E+00  4.39157430E+00
 -4.39157430E+00 -4.39157430E+00  0.00000000E+00  4.39157430E+00  4.39157430E+00
 -4.39157430E+00 -4.39157430E+00  0.00000000E+00  4.39157430E+00  4.39157430E+00
 -4.39157430E+00 -4.39157430E+00  0.00000000E+00  4.39157430E+00  4.39157430E+00
 -4.39157430E+00 -4.39157430E+00  0.00000000E+00  4.39157430E+00  4.39157430E+00
 -4.39157430E+00 -4.39157430E+00  0.00000000E+00  4.39157430E+00  4.39157430E+00
 -4.39157430E+00 -4.39157430E+00  0.00000000E+00  4.39157430E+00  4.39157430E+00
 -4.39157430E+00 -4.39157430E+00  0.00000000E+00  4.39157430E+00  4.39157430E+00
 -4.39157430E+00 -4.39157430E+00  0.00000000E+00  4.39157430E+00  4.39157430E+00
 -4.39157430E+00 -4.39157430E+00  0.00000000E+00  4.39157430E+00  4.39157430E+00
 -4.39157430E+00 -4.39157430E+00  0.00000000E+00  4.39157430E+00  4.39157430E+00
 -4.39157430E+00 -4.39157430E+00  0.00000000E+00  4.39157430E+00  4.39157430E+00
 -4.39157430E+00 -4.39157430E+00  0.00000000E+00  4.39157430E+00  4.39157430E+00
 -4.39157430E+00 -4.39157430E+00  0.00000000E+00  4.39157430E+00  4.39157430E+00
 -4.39157430E+00 -4.39157430E+00  0.00000000E+00  4.39157430E+00  4.39157430E+00
 -4.39157430E+00 -4.39157430E+00  0.00000000E+00  4.39157430E+00  4.39157430E+00
 -4.39157430E+00 -4.39157430E+00  0.00000000E+00  4.39157430E+00  4.39157430E+00
 -4.39157430E+00 -4.39157430E+00  0.00000000E+00  4.39157430E+00  4.39157430E+00
 -4.39157430E+00 -4.39157430E+00  0.00000000E+00  4.39157430E+00  4.39157430E+00
 -4.39157430E+00 -4.39157430E+00  0.00000000E+00  4.39157430E+00  4.39157430E+00
 -4.39157430E+00 -4.39157430E+00  0.00000000E+00  4.39157430E+00  4.39157430E+00
 -4.39157430E+00 -4.39157430E+00  0.00000000E+00  4.39157430E+00  4.39157430E+00
 -4.39157430E+00 -4.39157430E+00  0.00000000E+00  4.39157430E+00  4.39157430E+00
 -4.39157430E+00 -4.39157430E+00  0.00000000E+00  4.39157430E+00  4.39157430E+00
 -4.39157430E+00 -4.39157430E+00  0.00000000E+00  4.39157430E+00  4.39157430E+00
 -4.39157430E+00 -4.39157430E+00  0.00000000E+00  4.39157430E+00  4.39157430E+00
 -4.39157430E+00 -4.39157430E+00  0.00000000E+00  4.39157430E+00  4.39157430E+00
 -4.39157430E+00 -4.39157430E+00  0.00000000E+00  4.39157430E+00  4.39157430E+00
 -4.39157430E+00 -4.39157430E+00  0.00000000E+00  4.39157430E+00  4.39157430E+00
 -4.39157430E+00 -4.39157430E+00  0.00000000E+00  4.39157430E+00  4.39157430E+00
 -4.39157430E+00 -4.39157430E+00  0.00000000E+00  4.39157430E+00  4.39157430E+00
 -4.39157430E+00 -4.39157430E+00  0.00000000E+00  4.39157430E+00  4.39157430E+00
 -4.39157430E+00 -4.39157430E+00  0.00000000E+00  4.39157430E+00  4.39157430E+00
 -4.39157430E+00 -4.39157430E+00  0.00000000E+00  4.39157430E+00  4.39157430E+00
 -4.39157430E+00 -4.39157430E+00  0.00000000E+00  4.39157430E+00  4.39157430E+00
 -4.39157430E+00 -4.39157430E+00  0.00000000E+00  4.39157430E+00  4.39157430E+00
 -4.39157430E+00 -4.39157430E+00  0.00000000E+00  4.39157430E+00  4.39157430E+00
 -4.39157430E+00 -4.39157430E+00  0.00000000E+00  4.39157430E+00  4.39157430E+00
 -4.39157430E+00 -4.39157430E+00  0.00000000E+00  4.39157430E+00  4.39157430E+00
 -4.39157430E+00 -4.39157430E+00  0.00000000E+00  4.39157430E+00  4.39157430E+00
 -4.39157430E+00 -4.39157430E+00  0.00000000E+00  4.39157430E+00  4.39157430E+00
 -4.39157430E+00 -4.39157430E+00  0.00000000E+00  4.39157430E+00  4.39157430E+00
 -4.39157430E+00 -4.39157430E+00  0.00000000E+00  4.39157430E+00  4.39157430E+00
 -4.39157430E+00 -4.39157430E+00  0.00000000E+00  4.39157430E+00  4.39157430E+00
 -4.39157430E+00 -4.39157430E+00  0.00000000E+00  4.39157430E+00  4.39157430E+00
 -4.39157430E+00 -4.39157430E+00  0.00000000E+00  4.39157430E+00  4.39157430E+00
 -4.39157430E+00 -4.39157430E+00  0.00000000E+00  4.39157430E+00  4.39157430E+00
 -4.39157430E+00 -4.39157430E+00  0.00000000E+00  4.39157430E+00  4.39157430E+00
 -4.39157430E+00 -4.39157430E+00  0.00000000E+00  4.39157430E+00  4.39157430E+00
 -4.39157430E+00 -4.39157430E+00  0.00000000E+00  4.39157430E+00  4.39157430E+00
 -4.39157430E+00 -4.39157430E+00  0.00000000E+00  4.39157430E+00  4.39157430E+00
 -4.39157430E+00 -4.39157430E+00  0.00000000E+00  4.39157430E+00  4.39157430E+00
 -4.39157430E+00 -4.39157430E+00  0.00000000E+00  4.39157430E+00  4.39157430E+00
 -4.39157430E+00 -4.39157430E+00  0.00000000E+00  4.39157430E+00  4.39157430E+00
 -4.39157430E+00 -4.39157430E+00  0.00000000E+00  4.39157430E+00  4.39157430E+00
 -4.39157430E+00 -4.39157430E+00  0.00000000E+00  4.39157430E+00  4.39157430E+00
 -4.39157430E+00 -4.39157430E+00  0.00000000E+00  4.39157430E+00  4.39157430E+00
 -4.39157430E+00 -4.39157430E+00  0.00000000E+00  4.39157430E+00  4.39157430E+00
 -4.39157430E+00 -4.39157430E+00  0.00000000E+00  4.39157430E+00  4.39157430E+00
 -4.39157430E+00 -4.39157430E+00  0.00000000E+00  4.39157430E+00  4.39157430E+00
 -4.39157430E+00 -4.39157430E+00  0.00000000E+00  4.39157430E+00  4.39157430E+00
 -4.39157430E+00 -4.39157430E+00  0.00000000E+00  4.39157430E+00  4.39157430E+00
 -4.39157430E+00 -4.39157430E+00  0.00000000E+00  4.39157430E+00  4.39157430E+00
 -4.39157430E+00 -4.39157430E+00  0.00000000E+00  4.39157430E+00  4.39157430E+00
 -4.39157430E+00 -4.39157430E+00  0.00000000E+00  4.39157430E+00  4.39157430E+00
 -4.39157430E+00 -4.39157430E+00  0.00000000E+00  4.39157430E+00  4.39157430E+00
 -4.39157430E+00 -4.39157430E+00  0.00000000E+00  4.39157430E+00  4.39157430E+00
 -4.39157430E+00 -4.39157430E+00  0.00000000E+00  4.39157430E+00  4.39157430E+00
 -4.39157430E+00 -4.39157430E+00  0.00000000E+00  4.39157430E+00  4.39157430E+00
 -4.39157430E+00 -4.39157430E+00  0.00000000E+00  4.39157430E+00  4.39157430E+00
 -4.39157430E+00 -4.39157430E+00  0.00000000E+00  4.39157430E+00  4.39157430E+00
 -4.39157430E+00 -4.39157430E+00  0.00000000E+00  4.39157430E+00  4.39157430E+00
 -4.39157430E+00 -4.39157430E+00  0.00000000E+00  4.39157430E+00  4.39157430E+00
 -4.39157430E+00 -4.39157430E+00  0.00000000E+00  4.39157430E+00  4.39157430E+00
 -4.39157430E+00 -4.39157430E+00  0.00000000E+00  4.39157430E+00  4.39157430E+00
 -4.39157430E+00 -4.39157430E+00  0.00000000E+00  4.39157430E+00  4.39157430E+00
 -4.39157430E+00 -4.39157430E+00  0.00000000E+00  4.39157430E+00  4.39157430E+00
 -4.39157430E+00 -4.39157430E+00  0.00000000E+00  4.39157430E+00  4.39157430E+00
 -4.39157430E+00 -4.39157430E+00  0.00000000E+00  4.39157430E+00  4.39157430E+00
 -4.39157430E+00 -4.39157430E+00  0.00000000E+00  4.39157430E+00  4.39157430E+00
 -4.39157430E+00 -4.39157430E+00  0.00000000E+00  4.39157430E+00  4.39157430E+00
 -4.39157430E+00 -4.39157430E+00  0.00000000E+00  4.39157430E+00  4.39157430E+00
 -4.39157430E+00 -4.39157430E+00  0.00000000E+00  4.39157430E+00  4.39157430E+00
 -4.39157430E+00 -4.39157430E+00  0.00000000E+00  4.39157430E+00  4.39157430E+00
 -4.39157430E+00 -4.39157430E+00  0.00000000E+00  4.39157430E+00  4.39157430E+00
 -4.39157430E+00 -4.39157430E+00  0.00000000E+00  4.39157430E+00  4.39157430E+00
 -4.39157430E+00 -4.39157430E+00  0.00000000E+00  4.39157430E+00  4.39157430E+00
 -4.39157430E+00 -4.39157430E+00  0.00000000E+00  4.39157430E+00  4.39157430E+00
 -4.39157430E+00 -4.39157430E+00  0.00000000E+00  4.39157430E+00  4.39157430E+00
 -4.39157430E+00 -4.39157430E+00  0.00000000E+00  4.39157430E+00  4.39157430E+00
 -4.39157430E+00 -4.39157430E+00  0.00000000E+00  4.39157430E+00  4.39157430E+00
 -4.39157430E+00 -4.39157430E+00  0.00000000E+00  4.39157430E+00  4.39157430E+00
 -4.39157430E+00 -4.39157430E+00  0.00000000E+00  4.39157430E+00  4.39157430E+00
 -4.39157430E+00 -4.39157430E+00  0.00000000E+00  4.39157430E+00  4.39157430E+00
 -4.39157430E+00 -4.39157430E+00  0.00000000E+00  4.39157430E+00  4.39157430E+00
 -4.39157430E+00 -4.39157430E+00  0.00000000E+00  4.39157430E+00  4.39157430E+00
 -4.39157430E+00 -4.39157430E+00  0.00000000E+00  4.39157430E+00  4.39157430E+00
 -4.39157430E+00 -4.39157430E+00  0.00000000E+00  4.39157430E+00  4.39157430E+00
 -4.39157430E+00 -4.39157430E+00  0.00000000E+00  4.39157430E+00  4.39157430E+00
 -4.39157430E+00 -4.39157430E+00  0.00000000E+00  4.39157430E+00  4.39157430E+00
 -4.39157430E+00 -4.39157430E+00  0.00000000E+00  4.39157430E+00  4.39157430E+00
 -4.39157430E+00 -4.39157430E+00  0.00000000E+00  4.39157430E+00  4.39157430E+00
 -4.39157430E+00 -4.39157430E+00  0.00000000E+00  4.39157430E+00  4.39157430E+00
 -4.39157430E+00 -4.39157430E+00  0.00000000E+00  4.39157430E+00  4.39157430E+00
 -4.39157430E+00 -4.39157430E+00  0.00000000E+00  4.39157430E+00  4.39157430E+00
 -4.39157430E+00 -4.39157430E+00  0.00000000E+00  4.39157430E+00  4.39157430E+00
 -4.39157430E+00 -4.39157430E+00  0.00000000E+00  4.39157430E+00  4.39157430E+00
 -4.39157430E+00 -4.39157430E+00  0.00000000E+00  4.39157430E+00  4.39157430E+00
 -4.39157430E+00 -4.39157430E+00  0.00000000E+00  4.39157430E+00  4.39157430E+00
 -4.39157430E+00 -4.39157430E+00  0.00000000E+00  4.39157430E+00  4.39157430E+00
 -4.39157430E+00 -4.39157430E+00  0.00000000E+00  4.39157430E+00  4.39157430E+00
 -4.39157430E+00 -4.39157430E+00  0.00000000E+00  4.39157430E+00  4.39157430E+00
 -4.39157430E+00 -4.39157430E+00  0.00000000E+00  4.39157430E+00  4.39157430E+00
 -4.39157430E+00 -4.39157430E+00  0.00000000E+00  4.39157430E+00  4.39157430E+00
 -4.39157430E+00 -4.39157430E+00  0.00000000E+00  4.39157430E+00  4.39157430E+00
 -4.39157430E+00 -4.39157430E+00  0.00000000E+00  4.39157430E+00  4.39157430E+00
 -4.39157430E+00 -4.39157430E+00  0.00000000E+00  4.39157430E+00  4.39157430E+00
 -4.39157430E+00 -4.39157430E+00  0.00000000E+00  4.39157430E+00  4.39157430E+00
 -4.39157430E+00 -4.39157430E+00  0.00000000E+00  4.39157430E+00  4.39157430E+00
 -4.39157430E+00 -4.39157430E+00  0.00000000E+00  4.39157430E+00  4.39157430E+00
 -4.39157430E+00 -4.39157430E+00  0.00000000E+00  4.39157430E+00  4.39157430E+00
 -4.39157430E+00 -4.39157430E+00  0.00000000E+00  4.39157430E+00  4.39157430E+00
 -4.39157430E+00 -4.39157430E+00  0.00000000E+00  4.39157430E+00  4.39157430E+00
 -4.39157430E+00 -4.39157430E+00  0.00000000E+00  4.39157430E+00  4.39157430E+00
 -4.39157430E+00 -4.39157430E+00  0.00000000E+00  4.39157430E+00  4.39157430E+00
 -4.39157430E+00 -4.39157430E+00  0.00000000E+00  4.39157430E+00  4.39157430E+00
 -4.39157430E+00 -4.39157430E+00  0.00000000E+00  4.39157430E+00  4.39157430E+00
 -4.39157430E+00 -4.39157430E+00  0.00000000E+00  4.39157430E+00  4.39157430E+00
 -4.39157430E+00 -4.39157430E+00  0.00000000E+00  4.39157430E+00  4.39157430E+00
 -4.39157430E+00 -4.39157430E+00  0.00000000E+00  4.39157430E+00  4.39157430E+00
 -4.39157430E+00 -4.39157430E+00  0.00000000E+00  4.39157430E+00  4.39157430E+00
 -4.39157430E+00 -4.39157430E+00  0.00000000E+00  4.39157430E+00  4.39157430E+00
 -4.39157430E+00 -4.39157430E+00  0.00000000E+00  4.39157430E+00  4.39157430E+00
 -4.39157430E+00 -4.39157430E+00  0.00000000E+00  4.39157430E+00  4.39157430E+00
 -4.39157430E+00 -4.39157430E+00  0.00000000E+00  4.39157430E+00  4.39157430E+00
 -4.39157430E+00 -4.39157430E+00  0.00000000E+00  4.39157430E+00  4.39157430E+00
 -4.39157430E+00 -4.39157430E+00  0.00000000E+00  4.39157430E+00  4.39157430E+00
 -4.39157430E+00 -4.39157430E+00  0.00000000E+00  4.39157430E+00  4.39157430E+00
 -4.39157430E+00 -4.39157430E+00  0.00000000E+00  4.39157430E+00  4.39157430E+00
 -4.39157430E+00 -4.39157430E+00  0.00000000E+00  4.39157430E+00  4.39157430E+00
 -4.39157430E+00 -4.39157430E+00  0.00000000E+00  4.39157430E+00  4.39157430E+00
 -4.39157430E+00 -4.39157430E+00  0.00000000E+00  4.39157430E+00  4.39157430E+00
 -4.39157430E+00 -4.39157430E+00  0.00000000E+00  4.39157430E+00  4.39157430E+00
 -4.39157430E+00 -4.39157430E+00  0.00000000E+00  4.39157430E+00  4.39157430E+00
 -4.39157430E+00 -4.39157430E+00  0.00000000E+00  4.39157430E+00  4.39157430E+00
 -4.39157430E+00 -4.39157430E+00  0.00000000E+00  4.39157430E+00  4.39157430E+00
 -4.39157430E+00 -4.39157430E+00  0.00000000E+00  4.39157430E+00  4.39157430E+00
 -4.39157430E+00 -4.39157430E+00  0.00000000E+00  4.39157430E+00  4.39157430E+00
 -4.39157430E+00 -4.39157430E+00  0.00000000E+00  4.39157430E+00  4.39157430E+00
 -4.39157430E+00 -4.39157430E+00  0.00000000E+00  4.39157430E+00  4.39157430E+00
 -4.39157430E+00 -4.39157430E+00  0.00000000E+00  4.39157430E+00  4.39157430E+00
 -4.39157430E+00 -4.39157430E+00  0.00000000E+00  4.39157430E+00  4.39157430E+00
 -4.39157430E+00 -4.39157430E+00  0.00000000E+00  4.39157430E+00  4.39157430E+00
 -4.39157430E+00 -4.39157430E+00  0.00000000E+00  4.39157430E+00  4.39157430E+00
 -4.39157430E+00 -4.39157430E+00  0.00000000E+00  4.39157430E+00  4.39157430E+00
 -4.39157430E+00 -4.39157430E+00  0.00000000E+00  4.39157430E+00  4.39157430E+00
 -4.39157430E+00 -4.39157430E+00  0.00000000E+00  4.39157430E+00  4.39157430E+00
 -4.39157430E+00 -4.39157430E+00  0.00000000E+00  4.39157430E+00  4.39157430E+00
 -4.39157430E+00 -4.39157430E+00  0.00000000E+00  4.39157430E+00  4.39157430E+00
 -4.39157430E+00 -4.39157430E+00  0.00000000E+00  4.39157430E+00  4.39157430E+00
 -4.39157430E+00 -4.39157430E+00  0.00000000E+00  4.39157430E+00  4.39157430E+00
 -4.39157430E+00 -4.39157430E+00  0.00000000E+00  4.39157430E+00  4.39157430E+00
 -4.39157430E+00 -4.39157430E+00  0.00000000E+00  4.39157430E+00  4.39157430E+00
 -4.39157430E+00 -4.39157430E+00  0.00000000E+00  4.39157430E+00  4.39157430E+00
 -4.39157430E+00 -4.39157430E+00  0.00000000E+00  4.39157430E+00  4.39157430E+00
 -4.39157430E+00 -4.39157430E+00  0.00000000E+00  4.39157430E+00  4.39157430E+00
 -4.39157430E+00 -4.39157430E+00  0.00000000E+00  4.39157430E+00  4.39157430E+00
 -4.39157430E+00 -4.39157430E+00  0.00000000E+00  4.39157430E+00  4.39157430E+00
 -4.39157430E+00 -4.39157430E+00  0.00000000E+00  4.39157430E+00  4.39157430E+00
 -4.39157430E+00 -4.39157430E+00  0.00000000E+00  4.39157430E+00  4.39157430E+00
 -4.39157430E+00 -4.39157430E+00  0.00000000E+00  4.39157430E+00  4.39157430E+00
 -4.39157430E+00 -4.39157430E+00  0.00000000E+00  4.39157430E+00  4.39157430E+00
 -4.39157430E+00 -4.39157430E+00  0.00000000E+00  4.39157430E+00  4.39157430E+00
 -4.39157430E+00 -4.39157430E+00  0.00000000E+00  4.39157430E+00  4.39157430E+00
 -4.39157430E+00 -4.39157430E+00  0.00000000E+00  4.39157430E+00  4.39157430E+00
 -4.39157430E+00 -4.39157430E+00  0.00000000E+00  4.39157430E+00  4.39157430E+00
 -4.39157430E+00 -4.39157430E+00  0.00000000E+00  4.39157430E+00  4.39157430E+00
 -4.39157430E+00 -4.39157430E+00  0.00000000E+00  4.39157430E+00  4.39157430E+00
 -4.39157430E+00 -4.39157430E+00  0.00000000E+00  4.39157430E+00  4.39157430E+00
 -4.39157430E+00 -4.39157430E+00  0.00000000E+00  4.39157430E+00  4.39157430E+00
 -4.39157430E+00 -4.39157430E+00  0.00000000E+00  4.39157430E+00  4.39157430E+00
 -4.39157430E+00 -4.39157430E+00  0.00000000E+00  4.39157430E+00  4.39157430E+00
 -4.39157430E+00 -4.39157430E+00  0.00000000E+00  4.39157430E+00  4.39157430E+00
 -4.39157430E+00 -4.39157430E+00  0.00000000E+00  4.39157430E+00  4.39157430E+00
 -4.39157430E+00 -4.39157430E+00  0.00000000E+00  4.39157430E+00  4.39157430E+00
 -4.39157430E+00 -4.39157430E+00  0.00000000E+00  4.39157430E+00  4.39157430E+00
 -4.39157430E+00 -4.39157430E+00  0.00000000E+00  4.39157430E+00  4.39157430E+00
 -4.39157430E+00 -4.39157430E+00  0.00000000E+00  4.39157430E+00  4.39157430E+00
 -4.39157430E+00 -4.39157430E+00  0.00000000E+00  4.39157430E+00  4.39157430E+00
 -4.39157430E+00 -4.39157430E+00  0.00000000E+00  4.39157430E+00  4.39157430E+00
 -4.39157430E+00 -4.39157430E+00  0.00000000E+00  4.39157430E+00  4.39157430E+00
 -4.39157430E+00 -4.39157430E+00  0.00000000E+00  4.39157430E+00  4.39157430E+00
 -4.39157430E+00 -4.39157430E+00  0.00000000E+00  4.39157430E+00  4.39157430E+00
 -4.39157430E+00 -4.39157430E+00  0.00000000E+00  4.39157430E+00  4.39157430E+00
 -4.39157430E+00 -4.39157430E+00  0.00000000E+00  4.39157430E+00  4.39157430E+00
 -4.39157430E+00 -4.39157430E+00  0.00000000E+00  4.39157430E+00  4.39157430E+00
 -4.39157430E+00 -4.39157430E+00  0.00000000E+00  4.39157430E+00  4.39157430E+00
 -4.39157430E+00 -4.39157430E+00  0.00000000E+00  4.39157430E+00  4.39157430E+00
 -4.39157430E+00 -4.39157430E+00  0.00000000E+00  4.39157430E+00  4.39157430E+00
 -4.39157430E+00 -4.39157430E+00  0.00000000E+00  4.39157430E+00  4.39157430E+00
 -4.39157430E+00 -4.39157430E+00  0.00000000E+00  4.39157430E+00  4.39157430E+00
 -4.39157430E+00 -4.39157430E+00  0.00000000E+00  4.39157430E+00  4.39157430E+00
 -4.39157430E+00 -4.39157430E+00  0.00000000E+00  4.39157430E+00  4.39157430E+00
 -4.39157430E+00 -4.39157430E+00  0.00000000E+00  4.39157430E+00  4.39157430E+00
 -4.39157430E+00 -4.39157430E+00  0.00000000E+00  4.39157430E+00  4.39157430E+00
 -4.39157430E+00 -4.39157430E+00  0.00000000E+00  4.39157430E+00  4.39157430E+00
 -4.39157430E+00 -4.39157430E+00  0.00000000E+00  4.39157430E+00  4.39157430E+00
 -4.39157430E+00 -4.39157430E+00  0.00000000E+00  4.39157430E+00  4.39157430E+00
 -4.39157430E+00 -4.39157430E+00  0.00000000E+00  4.39157430E+00  4.39157430E+00
 -4.39157430E+00 -4.39157430E+00  0.00000000E+00  4.39157430E+00  4.39157430E+00
 -4.39157430E+00 -4.39157430E+00  0.00000000E+00  4.39157430E+00  4.39157430E+00
 -4.39157430E+00 -4.39157430E+00  0.00000000E+00  4.39157430E+00  4.39157430E+00
 -4.39157430E+00 -4.39157430E+00  0.00000000E+00  4.39157430E+00  4.39157430E+00
 -4.39157430E+00 -4.39157430E+00  0.00000000E+00  4.39157430E+00  4.39157430E+00
 -4.39157430E+00 -4.39157430E+00  0.00000000E+00  4.39157430E+00  4.39157430E+00
 -4.39157430E+00 -4.39157430E+00  0.00000000E+00  4.39157430E+00  4.39157430E+00
 -4.39157430E+00 -4.39157430E+00  0.00000000E+00  4.39157430E+00  4.39157430E+00
 -4.39157430E+00 -4.39157430E+00  0.00000000E+00  4.39157430E+00  4.39157430E+00
 -4.39157430E+00 -4.39157430E+00  0.00000000E+00  4.39157430E+00  4.39157430E+00
 -4.39157430E+00 -4.39157430E+00  0.00000000E+00  4.39157430E+00  4.39157430E+00
 -4.39157430E+00 -4.39157430E+00  0.00000000E+00  4.39157430E+00  4.39157430E+00
 -4.39157430E+00 -4.39157430E+00  0.00000000E+00  4.39157430E+00  4.39157430E+00
 -4.39157430E+00 -4.39157430E+00  0.00000000E+00  4.39157430E+00  4.39157430E+00
 -4.39157430E+00 -4.39157430E+00  0.00000000E+00  4.39157430E+00  4.39157430E+00
 -4.39157430E+00 -4.39157430E+00  0.00000000E+00  4.39157430E+00  4.39157430E+00
 -4.39157430E+00 -4.39157430E+00  0.00000000E+00  4.39157430E+00  4.39157430E+00
 -4.39157430E+00 -4.39157430E+00  0.00000000E+00  4.39157430E+00  4.39157430E+00
 -4.39157430E+00 -4.39157430E+00  0.00000000E+00  4.39157430E+00  4.39157430E+00
 -4.39157430E+00 -4.39157430E+00  0.00000000E+00  4.39157430E+00  4.39157430E+00
 -4.39157430E+00 -4.39157430E+00  0.00000000E+00  4.39157430E+00  4.39157430E+00
 -4.39157430E+00 -4.39157430E+00  0.00000000E+00  4.39157430E+00  4.39157430E+00
 -4.39157430E+00 -4.39157430E+00  0.00000000E+00  4.39157430E+00  4.39157430E+00
 -4.39157430E+00 -4.39157430E+00  0.00000000E+00  4.39157430E+00  4.39157430E+00
 -4.39157430E+00 -4.39157430E+00  0.00000000E+00  4.39157430E+00  4.39157430E+00
 -4.39157430E+00 -4.39157430E+00  0.00000000E+00  4.39157430E+00  4.39157430E+00
 -4.39157430E+00 -4.39157430E+00  0.00000000E+00  4.39157430E+00  4.39157430E+00
 -4.39157430E+00 -4.39157430E+00  0.00000000E+00  4.39157430E+00  4.39157430E+00
 -4.39157430E+00 -4.39157430E+00  0.00000000E+00  4.39157430E+00  4.39157430E+00
 -4.39157430E+00 -4.39157430E+00  0.00000000E+00  4.39157430E+00  4.39157430E+00
 -4.39157430E+00 -4.39157430E+00  0.00000000E+00  4.39157430E+00  4.39157430E+00
 -4.39157430E+00 -4.39157430E+00  0.00000000E+00  4.39157430E+00  4.39157430E+00
 -4.39157430E+00 -4.39157430E+00  0.00000000E+00  4.39157430E+00  4.39157430E+00
 -4.39157430E+00 -4.39157430E+00  0.00000000E+00  4.39157430E+00  4.39157430E+00
 -4.39157430E+00 -4.39157430E+00  0.00000000E+00  4.39157430E+00  4.39157430E+00
 -4.39157430E+00 -4.39157430E+00  0.00000000E+00  4.39157430E+00  4.39157430E+00
 -4.39157430E+00 -4.39157430E+00  0.00000000E+00  4.39157430E+00  4.39157430E+00
 -4.39157430E+00 -4.39157430E+00  0.00000000E+00  4.39157430E+00  4.39157430E+00
 -4.39157430E+00 -4.39157430E+00  0.00000000E+00  4.39157430E+00  4.39157430E+00
 -4.39157430E+00 -4.39157430E+00  0.00000000E+00  4.39157430E+00  4.39157430E+00
 -4.39157430E+00 -4.39157430E+00  0.00000000E+00  4.39157430E+00  4.39157430E+00
 -4.39157430E+00 -4.39157430E+00  0.00000000E+00  4.39157430E+00  4.39157430E+00
 -4.39157430E+00 -4.39157430E+00  0.00000000E+00  4.39157430E+00  4.39157430E+00
 -4.39157430E+00 -4.39157430E+00  0.00000000E+00  4.39157430E+00  4.39157430E+00
 -4.39157430E+00 -4.39157430E+00  0.00000000E+00  4.39157430E+00  4.39157430E+00
 -4.39157430E+00 -4.39157430E+00  0.00000000E+00  4.39157430E+00  4.39157430E+00
 -4.39157430E+00 -4.39157430E+00  0.00000000E+00  4.39157430E+00  4.39157430E+00
 -4.39157430E+00 -4.39157430E+00  0.00000000E+00  4.39157430E+00  4.39157430E+00
 -4.39157430E+00 -4.39157430E+00  0.00000000E+00  4.39157430E+00  4.39157430E+00
 -4.39157430E+00 -4.39157430E+00  0.00000000E+00  4.39157430E+00  4.39157430E+00
 -4.39157430E+00 -4.39157430E+00  0.00000000E+00  4.39157430E+00  4.39157430E+00
 -4.39157430E+00 -4.39157430E+00  0.00000000E+00  4.39157430E+00  4.39157430E+00
 -4.39157430E+00 -4.39157430E+00  0.00000000E+00  4.39157430E+00  4.39157430E+00
 -4.39157430E+00 -4.39157430E+00  0.00000000E+00  4.39157430E+00  4.39157430E+00
 -4.39157430E+00 -4.39157430E+00  0.00000000E+00  4.39157430E+00  4.39157430E+00
 -4.39157430E+00 -4.39157430E+00  0.00000000E+00  4.39157430E+00  4.39157430E+00
 -4.39157430E+00 -4.39157430E+00  0.00000000E+00  4.39157430E+00  4.39157430E+00
 -4.39157430E+00 -4.39157430E+00  0.00000000E+00  4.39157430E+00  4.39157430E+00
 -4.39157430E+00 -4.39157430E+00  0.00000000E+00  4.39157430E+00  4.39157430E+00
 -4.39157430E+00 -4.39157430E+00  0.00000000E+00  4.39157430E+00  4.39157430E+00
 -4.39157430E+00 -4.39157430E+00  0.00000000E+00  4.39157430E+00  4.39157430E+00
 -4.39157430E+00 -4.39157430E+00  0.00000000E+00  4.39157430E+00  4.39157430E+00
 -4.39157430E+00 -4.39157430E+00  0.00000000E+00  4.39157430E+00  4.39157430E+00
 -4.39157430E+00 -4.39157430E+00  0.00000000E+00  4.39157430E+00  4.39157430E+00
[truncated: 5,916,165 more chars]
