# Supplementary material for: Benchmarking Water Models in Molecular Dynamics of Protein–Glycosaminoglycan Complexes
Source: J Chem Inf Model. 2024 Feb 27;64(5):1691–703. doi: 10.1021/acs.jcim.4c00030 (PMC10934818; doi:10.1021/acs.jcim.4c00030)
Supplement: Supplementary file 2 — ci4c00030_si_002.zip [file ci4c00030_si_002.zip › users2/anilas/Water_project/manuscript/JCIM/TIP5P/4N8W/init.crd]

default_name
 51192
  47.6008896  55.6294615  48.1553726  47.5128800  55.1301090  47.2819463
  48.1909862  56.4365811  48.0106078  46.7131026  55.8138014  48.6004142
  48.3426371  54.7682569  49.1041988  49.2533802  55.2632192  49.4398898
  47.4501647  54.4944843  50.3304971  48.0241861  54.0398604  51.1376015
  47.1050891  55.4809539  50.6412021  46.2497310  53.6164340  50.0053869
  45.9857597  53.4773842  48.7860611  45.6077919  52.9997629  50.9003187
  48.7579369  53.4947406  48.3545066  48.5793036  53.3952621  47.1788336
  49.3118099  52.5219468  49.0563734  49.4460837  52.6363314  50.0512260
  49.7221615  51.2831381  48.4499219  49.6652804  51.3426217  47.3627103
  51.1741583  51.0179031  48.8492873  51.8281066  51.5139423  48.1328260
  51.3427128  51.4332927  49.8424539  51.4501460  49.6623650  48.8637244
  52.3655780  49.5253199  49.1171803  48.8070325  50.2148023  48.9981951
  48.6191878  50.1345985  50.2056812  48.2726267  49.3640479  48.1078842
  48.4571175  49.5039927  47.1248102  47.4415206  48.2414504  48.4985699
  47.4789270  48.0920284  49.5771888  46.0040284  48.5061906  48.0958322
  45.9619882  48.6429928  47.0151473  45.1047954  47.3452244  48.4956603
  45.1454408  47.2086337  49.5762458  44.0788430  47.5591111  48.1959266
  45.4444186  46.4353995  48.0019967  45.5057065  49.7803756  48.7744970
  46.1268795  50.6225327  48.4694336  44.4723067  49.9675647  48.4822315
  45.5611749  49.6618690  49.8565813  47.9211988  46.9804566  47.8077641
  48.1820004  46.9867460  46.6064382  48.0269560  45.8944482  48.5808818
  47.8616158  45.9573994  49.5759340  48.4387901  44.6043898  48.0256873
  48.1708086  44.5491430  46.9704529  49.9410417  44.4391067  48.1538699
  50.4330077  45.3031914  47.7064910  50.1655301  44.4065966  49.2202437
  50.4551667  43.1486127  47.4803311  49.6331697  42.2592778  47.1328755
  51.6822204  43.0595023  47.2860950  47.7023967  43.4751218  48.7330858
  48.0767600  43.0389555  49.8055577  46.6613030  42.9964953  48.1083501
  46.3900265  43.4198275  47.2320551  45.7705265  41.9710282  48.6978451
  45.5612230  42.2238360  49.7377937  44.4566546  41.8930651  47.9441951
  44.6544624  41.8944070  46.8717851  43.9702996  40.9576825  48.2215619
  43.5542705  43.0507770  48.2904133  42.8628356  43.0732669  49.4889558
  42.9947293  42.2364651  50.1739491  42.0290036  44.1108773  49.8250138
  41.4738716  44.0916962  50.7627976  41.9003625  45.1794802  48.9738167
  41.0785970  46.2243066  49.3369917  40.6593493  46.0923257  50.1904865
  42.5868700  45.1928860  47.7698692  42.4879562  46.0335055  47.0829399
  43.4114823  44.1166375  47.4407465  43.9539458  44.1149206  46.4954273
  46.3810651  40.6074076  48.8598096  45.8054073  39.7128750  49.5414910
  47.5424659  40.4285188  48.2590768  47.8835382  41.1272005  47.6154483
  48.3240612  39.2053374  48.4321983  47.7037095  38.3355636  48.2143557
  49.5250902  39.1994530  47.4825112  50.1354923  40.0733792  47.7079540
  50.1012511  38.2951489  47.6753550  49.1165319  39.2336715  46.0348904
  48.5391378  38.3347758  45.8163030  48.4943285  40.1128520  45.8712852
  50.3211389  39.2929710  45.1233512  50.9796611  38.4471574  45.3211411
  50.0014351  39.2671496  44.0818265  51.0503344  40.5066396  45.3502684
  50.6120139  41.2079287  45.9301043  52.2372904  40.7506464  44.8679852
  52.8442602  39.8544500  44.0825391  52.3803093  38.9843401  43.8625293
  53.7636327  40.0513744  43.7135621  52.8299915  41.9059825  45.1557104
  52.3583447  42.5794536  45.7415892  53.7495185  42.1038922  44.7866605
  48.7661217  39.0504542  49.8975009  48.8456513  37.9562149  50.4074944
  49.0839132  40.1870661  50.5018648  48.9615554  41.0345010  49.9672278
  49.5753149  40.2955399  51.8451119  50.2613913  39.4732026  52.0482532
  50.3180154  41.6145206  52.0562495  49.5830810  42.4072932  51.9124025
  50.6536024  41.6151677  53.0929804  51.4994814  41.8519779  51.1441803
  52.1691398  40.9921529  51.1760495  51.1522277  42.0034186  50.1218425
  52.2545742  43.1085540  51.6220801  51.5254890  43.8045732  52.0353234
  52.9518368  42.8073381  52.4044738  53.0180310  43.7844964  50.4962232
  52.4204539  43.6914139  49.5889794  53.1235555  44.8384992  50.7545461
  54.3737977  43.1882882  50.2642674  54.2758268  42.2115788  50.0241287
  54.8308518  43.6767299  49.5077436  54.9277535  43.2741011  51.1041662
  48.4527121  40.2499384  52.8825744  48.7252353  40.1322727  54.0796738
  47.2047395  40.4482713  52.3955493  47.1069784  40.7032701  51.4225990
  45.9879418  40.3403432  53.2137523  46.2337402  40.5152175  54.2612952
  44.9634755  41.3582514  52.7825949  44.5772929  41.0169363  51.8216761
  44.1671266  41.3260089  53.5260677  45.4761814  42.7981869  52.6453671
  46.5638893  42.8044458  52.7179089  45.1751718  43.2001770  51.6781246
  44.8988980  43.6412553  53.7362001  43.8745240  43.3123719  53.9095512
  45.4896250  43.4781842  54.6373252  44.9039253  45.1149424  53.3901105
  44.5927421  45.2373131  52.3531151  44.2028698  45.6354853  54.0427622
  46.2471987  45.6785015  53.5670785  46.8962887  45.1970406  52.9621466
  46.2336174  46.6609640  53.3325151  46.5358952  45.5662662  54.5287040
  45.3553869  38.9171025  53.1165392  44.3430838  38.6438940  53.7117145
  46.0203895  38.0290171  52.3992138  46.8768806  38.2968973  51.9367798
  45.5537565  36.6540131  52.2494447  46.4016419  36.0477493  51.9295314
  45.2092836  36.3112701  53.2250628  44.4168608  36.4955682  51.2356734
  43.9598052  35.3453946  51.0173141  44.0386820  37.5781330  50.5655538
  44.5534718  38.4326013  50.7230356  42.9072921  37.6131793  49.6547186
  42.0598490  37.1062668  50.1155189  42.4950927  39.0495769  49.3192315
  43.3817342  39.6685350  49.1804984  41.9865250  38.9247013  48.3629926
  41.5630248  39.7189563  50.3006248  41.8344900  39.7200916  51.6747162
  42.7185436  39.1950481  52.0360549  41.0117447  40.3651697  52.5593519
  41.2394305  40.3585585  53.6258928  39.9018863  41.0447918  52.0937318
  39.0631293  41.6847141  52.9707490  39.3395327  41.5973840  53.8862268
  39.6009520  41.0770139  50.7513871  38.7088675  41.5847001  50.3853340
  40.4568833  40.4484702  49.8587952  40.2735020  40.5177582  48.7868010
  43.1051722  36.8913554  48.3005496  42.1559070  36.8255774  47.4969154
  44.2942601  36.3348699  48.0874960  44.9762375  36.3072307  48.8313265
  44.6776436  35.8303958  46.7858486  43.8280015  35.7170342  46.1128439
  45.7225353  36.7646654  46.1134710  46.6188929  36.7785386  46.7342290
  46.0875946  36.2879547  44.6954302  45.1919757  36.2739174  44.0740184
  46.8203585  36.9680164  44.2604184  46.5095607  35.2837100  44.7468038
  45.2026687  38.1964988  46.0918866  45.0240998  38.5344406  47.1130578
  45.9411289  38.8444762  45.6193629  44.2703430  38.2371618  45.5284531
  45.2292090  34.3906263  46.8085310  46.1650605  34.1031691  47.5419445
  44.6618544  33.5343999  45.9664947  43.8483441  33.8179312  45.4395980
  45.1402379  32.1604474  45.8180703  45.4776917  31.7506183  46.7703339
  44.0533934  31.2165684  45.2279014  44.4940640  30.2290952  45.0927600
  42.8655026  31.1127670  46.1220871  42.4241759  32.1002873  46.2564753
  42.1301143  30.4450175  45.6745822  43.1724346  30.7169923  47.0898712
  43.6960909  31.7119107  43.9212263  43.0245035  31.1443050  43.5359521
  46.3843955  32.0926707  44.9464234  46.7681995  33.0909718  44.3002985
  47.0199096  30.8874124  44.8735122  46.9414728  29.8298117  45.8872013
  46.0708672  29.2015513  45.7007002  46.8625941  30.2728167  46.8799015
  48.2485596  29.0883191  45.6872097  48.1098403  28.0367001  45.9399078
  49.0118077  29.5189267  46.3358826  48.6058225  29.2576656  44.2740027
  48.0755716  28.5742831  43.6109701  49.6796685  29.1614696  44.1118792
  48.1562820  30.7203543  43.9952644  48.9038829  31.4441081  44.3201341
  47.8778183  30.9110289  42.5237923  46.7032473  30.8499665  42.0747184
  48.9256776  31.1604883  41.7514343  49.8419919  31.1708897  42.1753506
  48.8295135  31.3877244  40.3650923  48.0226805  32.0773868  40.1154299
  50.1604389  31.9478242  39.7825344  50.9687983  31.2710106  40.0582271
  50.1008754  32.0697640  38.3125617  49.2925986  32.7464607  38.0354620
  51.0473182  32.4632523  37.9416278  49.9190603  31.0894404  37.8730563
  50.4919056  33.2958167  40.4333877  50.6001806  33.1635300  41.5097653
  51.4242460  33.6802401  40.0197345  49.6872086  34.0040458  40.2334820
  48.5392315  30.0588964  39.6901860  49.1847424  29.0482879  39.9513743
  47.5239883  30.0732780  38.8561162  46.9597618  30.9053235  38.7545591
  47.1395377  28.8849875  38.1114067  47.6227014  28.0075961  38.5396358
  45.6224255  28.6858954  38.1711386  45.1966520  29.4009822  37.4676468
  45.4368509  27.6727541  37.8151669  44.9864907  28.8663854  39.5104849
  45.1847442  29.8890114  39.8294528  43.9127877  28.7280129  39.3829352
  45.5017141  27.8954541  40.5674400  45.5274802  26.8918358  40.1434724
  46.5094326  28.1913056  40.8592711  44.6260500  27.9061148  41.7504699
  43.6199135  27.6921788  41.3893759  44.9636209  27.0894353  42.3889982
  44.6136692  29.1895090  42.5414623  44.3008494  29.9459499  41.9506173
  43.9861220  29.0943726  43.3277871  45.5461288  29.3877252  42.8767956
  47.6322113  29.0025852  36.6699333  48.1437656  30.0232548  36.2405398
  47.4333101  27.9288826  35.9194787  47.0076092  27.1176920  36.3443157
  47.8179810  27.8509022  34.5412318  48.1374131  28.8310999  34.1863774
  48.9657569  26.8804418  34.3793551  49.6360459  27.0537352  35.2216514
  48.6120339  25.8497346  34.4037615  49.7369966  27.0978571  33.0944781
  49.1565901  27.3172882  32.0577837  51.0311330  26.9763829  33.1677162
  51.5951298  27.1109785  32.3409770  51.4641819  26.7484120  34.0507689
  46.6289355  27.4085043  33.7356433  46.1636077  26.2357433  33.8669473
  46.1212309  28.3188095  32.8767840  46.4963171  29.2567459  32.8784006
  44.9982616  28.0258563  31.9951284  44.2085528  27.5340591  32.5632520
  44.4363420  29.2998510  31.3828957  43.4710252  29.0376688  30.9500239
  44.2876337  30.0009716  32.2043383  45.3007035  29.9379603  30.3300725
  46.3135558  30.0053795  30.7279050  45.3049412  29.3246526  29.4288857
  44.8280376  31.3388605  29.9627148  45.0081278  32.2702104  30.7246091
  44.2041055  31.4696281  28.8149829  43.8707009  32.3784126  28.5251325
  44.0603586  30.6611310  28.2269632  45.2978397  27.0572467  30.8820887
  44.3953996  26.5066089  30.2913756  46.5838903  26.9190095  30.5603539
  47.2932401  27.4221304  31.0733220  47.0056774  26.0498609  29.4732263
  48.0762646  25.8554036  29.5401248  46.4624662  25.1059184  29.5141294
  46.7130360  26.7258768  28.1666994  46.8579045  27.9393959  28.0714863
  46.3346476  25.9635885  27.1566499  46.2467290  24.9687341  27.3102367
  46.0859161  26.4818618  25.8139261  46.7789151  27.2948212  25.5958197
  46.2860089  25.3703153  24.7666338  45.5386855  24.6009134  24.9644276
  46.1016138  25.8119320  23.7865924  47.6586023  24.7536745  24.7882610
  47.7552630  24.1783238  25.7088811  47.7818724  24.0904792  23.9316109
  48.7444534  25.7895146  24.7530794  48.6872542  26.7302961  23.9856426
  49.7624659  25.5939066  25.5853174  50.5249693  26.2555207  25.6091795
  49.7681472  24.7851389  26.1894991  44.6768274  27.0722187  25.6750673
  44.3554601  27.7854835  24.7703118  43.8122965  26.7272875  26.6295922
  44.0996039  26.1285035  27.3906324  42.4460943  27.1689695  26.5887666
  41.9974277  26.9465393  25.6206963  41.6784047  26.4442720  27.6501950
  41.5106266  25.4133566  27.3386796  42.2465488  26.4533453  28.5804638
  40.1342017  27.1061514  27.9999687  42.3545609  28.7118520  26.8091053
  42.9930696  29.2786244  27.7170469  41.5493382  29.3588893  26.0136651
  41.0948201  28.8775055  25.2508624  41.2787829  30.7796173  26.1924294
  42.2133258  31.2843580  26.4363055  40.8833419  31.1795770  25.2581956
  40.2759527  31.0331777  27.3023188  39.2618566  31.6538962  27.1080618
  40.6234883  30.5704061  28.4934139  41.5103097  30.0990343  28.5981347
  39.7623615  30.6719079  29.6455800  38.7623356  30.9863374  29.3468286
  39.6621975  29.2906311  30.3259664  39.1319014  29.4010813  31.2714905
  39.1066333  28.6161653  29.6749225  40.9454926  28.7599783  30.5662026
  40.8626855  27.9019868  30.9894621  40.2560878  31.7052068  30.6398701
  39.9218938  31.6282680  31.8555558  41.0516343  32.6504353  30.1495415
  41.3571643  32.5873293  29.1890260  41.5811955  33.7263977  30.9732276
  42.2204107  33.3165516  31.7555588  42.4108843  34.6869164  30.1168807
  42.6699967  35.5722225  30.6981774  43.3225997  34.1924054  29.7828945
  41.6055224  35.2811338  28.6477602  42.6172821  36.0364868  28.2306788
  40.4617742  34.4557679  31.7232817  40.6490985  34.9101303  32.8578831
  39.3626650  34.6469656  31.0437293  39.3453368  34.3986921  30.0647354
  38.1964492  35.2928769  31.6089134  38.4806155  36.2688989  32.0014751
  37.1160604  35.4845379  30.5771745  36.2316616  35.9694513  30.9903231
  37.5585739  36.1250499  29.8149755  36.6501939  34.2788882  29.8916774
  37.1853332  33.7084603  28.7749984  38.0282710  34.2330831  28.3245445
  36.5338260  32.5762989  28.4563091  36.7510366  31.9797385  27.6707080
  35.5303105  32.3640739  29.3596642  34.5717654  31.3564680  29.4291097
  34.5414506  30.6056174  28.6396774  33.7263652  31.3766558  30.4894516
  33.0003140  30.5725971  30.6067942  33.7606061  32.3948599  31.4303161
  33.0547825  32.4096833  32.2611900  34.6871060  33.4206104  31.3461099
  34.6397581  34.2214593  32.0841839  35.5974922  33.4079115  30.3053061
  37.6205330  34.5502648  32.8486899  37.1118996  35.1700039  33.7687885
  37.7102912  33.2107116  32.7940105  38.0815703  32.7645544  31.9672774
  37.2401768  32.3716301  33.8731674  36.2559609  32.7253342  34.1804874
  37.1103247  30.8738086  33.3944356  38.0893053  30.5019934  33.0918676
  36.7271152  30.2625714  34.2116985  36.4247333  30.8204216  32.5490929
  38.1750959  32.4449472  35.1053414  37.7349332  32.4555834  36.2236605
  39.4866703  32.5316365  34.8737322  39.8488364  32.4318925  33.9359327
  40.4399402  32.7046890  35.9700456  40.2114736  31.9987889  36.7687189
  41.8642953  32.4551245  35.4929657  42.0043315  32.9761718  34.5459701
  42.6114437  32.7967822  36.2085020  42.1500763  31.0067087  35.2328162
  41.8747729  30.4257081  33.9969653  41.4419113  31.0466267  33.2127511
  42.1387470  29.0926902  33.7550851  41.9358006  28.6328447  32.7877616
  42.6769402  28.3352217  34.7828510  42.9153910  27.2877214  34.6010313
  42.9107858  28.8905413  36.0226684  43.3096284  28.2724159  36.8273986
  42.6419966  30.2209140  36.2460062  42.8191326  30.6556115  37.2302531
  40.3388990  34.0884571  36.5989443  40.4019930  34.2259580  37.7966615
  40.2125279  35.0984352  35.7420921  40.3213446  34.9651633  34.7467256
  40.0101952  36.4810822  36.2507086  40.8529010  36.7727511  36.8772117
  39.9038997  37.4707283  35.0790159  40.8412775  37.4713401  34.5227151
  39.0916586  37.1617951  34.4209082  39.6518082  38.7421476  35.5562881
  39.5869862  39.3534314  34.8186355  38.7879265  36.5139592  37.1635001
  38.8508249  37.0868038  38.2638941  37.6780397  35.9502009  36.6690299
  37.7040275  35.5409236  35.7457630  36.4123934  35.9881632  37.3663370
  36.1648317  37.0221606  37.6070266  35.2951800  35.4070427  36.5253197
  35.5846686  34.4069812  36.2011108  34.3939654  35.3438191  37.1351460
  35.0347123  36.2386469  35.3598498  34.3245201  35.8510662  34.8429144
  36.4771336  35.2858813  38.7263539  36.0691034  35.8134497  39.7389110
  37.0015579  34.0558831  38.7008661  37.2108372  33.5853247  37.8318287
  37.1538655  33.2992056  39.9639289  36.2318434  33.2695881  40.5448644
  37.6527746  31.8665191  39.7647304  37.8432951  31.4268955  40.7435440
  36.6631736  31.0490082  39.0446701  36.4718424  31.4876937  38.0651762
  37.0492661  30.0373565  38.9197081  35.7348759  31.0155238  39.6148974
  38.9949797  31.8685357  39.0842289  39.7133215  32.4122138  39.6981240
  39.3364784  30.8418346  38.9493723  38.9090687  32.3530854  38.1113729
  38.0328122  34.0536789  40.9556671  37.8146429  34.0260378  42.1371036
  39.0451001  34.7322483  40.4483361  39.1683641  34.7524956  39.4460317
  39.9988897  35.4588086  41.2762042  40.4423880  34.7672450  41.9922852
  40.7799976  35.8695027  40.6361341  39.3193202  36.6171151  42.0483969
  39.4725789  36.7333829  43.2737816  38.5320024  37.4185430  41.3200681
  38.5215286  37.3811317  40.3111554  37.7207415  38.4550294  41.9908890
  38.3977718  39.0866058  42.5666235  36.9982737  39.3116212  40.9931137
  36.3100436  38.6948039  40.4147845  36.4388904  40.0866364  41.5170724
  37.7202069  39.7759643  40.3216570  36.7337531  37.8133679  42.9962992
  36.5702282  38.3132118  44.0702851  36.1571715  36.6837588  42.6377271
  36.3224911  36.3291868  41.7067163  35.2608193  35.9388676  43.5099093
  34.4953904  36.6130374  43.8936952  34.5703269  34.7816517  42.7695360
  35.4163266  34.3000508  42.2785187  34.1824358  34.1267901  43.5496372
  33.4862615  35.0511954  41.7538518  33.8146080  35.8385900  41.0750938
  33.2004925  33.7871223  40.9622389  32.8714900  32.9997749  41.6402436
  32.4181077  33.9856592  40.2302955  34.1064836  33.4679268  40.4477377
  32.2334183  35.5551258  42.3975413  32.4449076  36.4846064  42.9261726
  31.4787912  35.7367043  41.6323876  31.8632111  34.8118368  43.1035825
  35.9624221  35.3570783  44.7210112  35.3989937  35.3810444  45.8267250
  37.1374393  34.7638555  44.5165824  37.4547466  34.6769811  43.5615767
  37.9395296  34.2055532  45.5446990  37.4054955  33.3906848  46.0331394
  39.2519413  33.6503850  44.9521200  39.5342624  34.2999084  44.1229119
  40.0108797  33.7077621  45.7324912  39.1390809  32.1917440  44.4490949
  39.1402667  31.5126681  45.3016590  38.1879176  32.1112085  43.9223499
  40.2485064  31.8307616  43.5263925  41.2158249  32.6244667  43.3416192
  40.1811065  30.6669924  42.9624329  38.2375130  35.2528972  46.6293960
  38.2050407  34.9419136  47.8317760  38.5262191  36.4826431  46.1802092
  38.5185972  36.6651385  45.1865904  38.8446916  37.5478433  47.0556615
  39.6067960  37.1871206  47.7473001  39.2563406  38.3571363  46.4517576
  37.6671307  38.0754837  47.8503457  37.8185516  38.4464191  49.0295775
  36.5120290  38.1246987  47.2319058  36.4650467  37.8502245  46.2611681
  35.2829386  38.6119669  47.8790847  35.5048736  39.5207693  48.4384781
  34.1997794  38.9240697  46.8506763  34.1004003  38.0479193  46.2104690
  33.2704212  39.0808732  47.3979167  34.4952686  40.1411808  45.9978060
  35.3604067  39.8851490  45.3861020  33.6557756  40.3955646  45.3509788
  34.8412515  41.3551880  46.8440236  35.9670138  41.8079861  46.8596475
  33.8895851  41.8264220  47.5884183  34.0612108  42.6322403  48.1718996
  32.9807440  41.3848619  47.5810345  34.7777449  37.5969221  48.8649069
  34.2157610  37.9785036  49.8962020  34.9671289  36.3003921  48.5601781
  35.3440810  36.0496729  47.6571183  34.5857787  35.2166017  49.4829301
  33.5381258  35.3195645  49.7647246  34.7775642  33.8695630  48.8157898
  34.0376957  33.8483385  48.0157635  35.7781616  33.8775897  48.3841217
  34.6126678  32.6357161  49.6919290  35.2838700  32.7123988  50.5472846
  33.2008277  32.5305190  50.1743553  32.5287322  32.4530152  49.3197262
  33.0950039  31.6444450  50.8004536  32.9482148  33.4169142  50.7553874
  34.9775190  31.3771343  48.9273739  36.0159172  31.4376993  48.6001703
  34.8521181  30.5088647  49.5742986  34.3277350  31.2787508  48.0573099
  35.3897106  35.2740413  50.7990043  34.8542680  35.1182796  51.8942908
  36.6934972  35.5215225  50.6665832  37.1314245  35.5469603  49.7569401
  37.5293869  35.7124789  51.8383904  37.3930574  34.8751216  52.5233283
  39.0014609  35.7931931  51.4546427  39.2391452  34.9249206  50.8399549
  39.1499314  36.7022140  50.8724955  39.9238222  35.8167078  52.6866657
  39.6557315  36.6774329  53.2994860  39.7595157  34.9010779  53.2556395
  41.3806877  35.9113623  52.2944701  41.5248183  35.3534913  51.3691641
  41.6248132  36.9609200  52.1277329  42.3032194  35.3370656  53.3892653
  41.7283490  34.6709934  54.0328123  43.1136571  34.7785414  52.9217458
  42.8521281  36.4104059  54.1773452  42.1016286  36.9276142  54.6113027
  43.4552546  36.0286192  54.8919691  43.3853633  37.0276779  53.5816108
  37.1399349  36.9647551  52.6027369  37.2336136  37.0042778  53.8167897
  36.6771936  37.9770204  51.8730846  36.6277945  37.8972479  50.8675414
  36.2689977  39.2395907  52.4897703  37.0797545  39.6094101  53.1171426
  35.9416180  40.2911800  51.4534800  36.6629680  40.1941923  50.6424297
  34.9406528  40.0842853  51.0750461  35.9897340  41.6840884  52.0008154
  35.2353618  41.7719410  52.7829679  36.9779930  41.8500585  52.4302371
  35.7247071  42.7247440  50.9214718  36.4722848  42.6274164  50.1340222
  34.7323041  42.5641680  50.5013092  35.8015015  44.1191341  51.5222520
  35.1443506  44.1605647  52.3907295  36.8286775  44.3068507  51.8341639
  35.3859902  45.1528514  50.5377152  34.4346351  44.9792598  50.2482685
  35.4469270  46.0668357  50.9628486  35.9947864  45.1155899  49.7328651
  35.0564226  38.9902043  53.3803937  34.9562163  39.5438256  54.4649970
  34.1408218  38.1442532  52.8994571  34.3134012  37.6474491  52.0368448
  32.8470542  37.9567121  53.5619733  32.5524811  38.8684917  54.0815728
  31.7708789  37.6212622  52.5067742  31.9714952  38.2546476  51.6428401
  31.9173529  36.5762914  52.2326350  30.3315072  37.8291702  52.9651129
  29.6788598  37.4032852  52.2031298  30.2021878  37.2832098  53.8998822
  29.9703757  39.3084858  53.1813133  30.4456590  39.6263081  54.1096106
  30.3904125  39.8711113  52.3475078  28.4637838  39.5682338  53.2646479
  28.3282718  40.6492334  53.2805629  28.0208127  39.1605023  52.3556707
  27.7943843  38.9639001  54.4604364  28.2038626  39.3414866  55.3024322
  26.8085583  39.1809200  54.4392814  27.9188310  37.9618677  54.4458374
  32.9121158  36.8699332  54.6227563  32.3208947  36.9900088  55.6790481
  33.6553257  35.8262543  54.3280846  34.1883699  35.8274488  53.4708154
  33.7101070  34.6487222  55.1690764  32.8931597  34.6455326  55.8911567
  33.6147683  33.3701064  54.3102411  33.6935716  32.4973844  54.9595671
  32.2784061  33.3317459  53.5640625  32.1994481  34.2034826  52.9148093
  32.2233217  32.4250556  52.9616876  31.4597958  33.3397477  54.2829827
  34.7116223  33.3346577  53.3711140  34.6504412  32.5385865  52.8380806
  34.9441648  34.5487837  56.0103033  34.9053226  33.9968731  57.1115072
  36.0647856  35.0416016  55.4991816  36.0558037  35.5382166  54.6193919
  37.3331043  34.8822495  56.1860154  37.9305228  35.7710934  55.9815804
  37.1214027  34.8248898  57.2537375  38.1198807  33.6533787  55.7714067
  39.1963094  33.3941468  56.2925201  37.5942188  32.9155767  54.8075411
  36.6795164  33.1364728  54.4405445  38.2713829  31.7178580  54.3071496
  39.2033288  31.5776830  54.8553775  37.4096292  30.4663416  54.4814429
  37.9843480  29.6249203  54.0939724  37.2481149  30.3342755  55.5512119
  36.0713122  30.5326486  53.7740702  35.5486328  31.4152596  54.1426907
  36.2684763  30.6461968  52.7079322  35.2127659  29.3078151  54.0003513
  35.7079265  28.4232002  53.6011416  35.0270531  29.1700779  55.0656180
  33.8825865  29.5186839  53.2750429  33.3218915  30.3019843  53.7847317
  34.0840825  29.8263498  52.2491735  33.0844044  28.2611021  53.2687736
  32.8974171  27.9760679  54.2196944  32.2107246  28.4193356  52.7864316
  33.6037768  27.5347137  52.7959966  38.6883778  31.8673807  52.8486314
  38.0202406  32.5554461  52.0478739  39.8059700  31.2166103  52.5127051
  40.2774276  30.6345140  53.1900541  40.3810196  31.3343706  51.1933266
  39.8305997  32.0750920  50.6133019  41.8570235  31.7809299  51.2911450
  41.8258703  32.7501852  51.7880178  42.3691644  31.0618070  51.9310966
  42.6159473  31.9123107  49.9558361  42.5092811  30.9779116  49.4046232
  42.0845995  33.0380185  49.1324131  42.1907641  33.9734501  49.6828001
  42.6431753  33.1005749  48.1983334  41.0311973  32.8633967  48.9145370
  44.0899120  32.1368321  50.2034812  44.4980050  31.2928994  50.7602790
  44.6097126  32.2273187  49.2491681  44.2263416  33.0521459  50.7793497
  40.3147989  30.0216769  50.4570182  40.9124513  29.0533089  50.8860228
  39.6166905  29.9912852  49.3332558  39.2339919  30.8321942  48.9267477
  39.3682022  28.7133577  48.6530170  40.0947050  27.9699452  48.9799063
  37.9615931  28.2035186  48.9860095  37.8721627  28.2561322  50.0709552
  37.2730414  28.9141604  48.5297379  37.6169321  26.7751336  48.5102247
  37.5177323  26.7784395  47.4244888  38.6933179  25.8107112  48.9101308
  38.7931019  25.8062558  49.9952858  38.4314346  24.8103914  48.5656740
  39.6387874  26.1132436  48.4599879  36.3056744  26.3647568  49.1554100
  35.5201683  27.0586269  48.8568963  36.0418179  25.3572764  48.8334661
  36.4124589  26.3824931  50.2398419  39.4976815  28.8814199  47.1234915
  39.0023560  29.8448065  46.5559106  40.1658481  27.9299009  46.4883863
  40.6598803  27.2336574  47.0287105  40.2523039  27.8678051  45.0628907
  40.5932138  28.8280659  44.6761266  41.2405054  26.7807151  44.6184639
  41.1217345  25.9405392  45.3025340  41.0093832  26.4577517  43.6032820
  42.6754181  27.2389793  44.6638560  42.9546133  28.4258806  44.6995660
  43.5849690  26.3057893  44.6242116  44.5630397  26.5563445  44.6522450
  43.3073266  25.3362241  44.5662628  38.9125841  27.5976380  44.4139667
  38.3678035  26.5027004  44.5782068  38.4105258  28.5656884  43.6892364
  38.8806524  29.4587794  43.6703054  37.1380858  28.4299304  42.9556152
  36.5109752  27.6948629  43.4611020  36.3894291  29.7347883  42.8863831
  37.1186851  30.3946138  42.4173098  35.5122626  29.6483325  42.2443541
  35.9815224  30.3041492  44.2174467  36.8797587  30.4571673  44.8160876
  35.2506394  31.6151253  44.0627474  34.3516644  31.4622715  43.4647602
  34.9722007  31.9953716  45.0461118  35.8994309  32.3362278  43.5653795
  35.1681158  29.2919576  45.0271589  35.7680885  28.3987735  45.2012851
  34.8877906  29.7324556  45.9840817  34.2683658  29.0228024  44.4743314
  37.4169198  27.8700968  41.5344491  38.5449606  27.7092698  41.1484601
  36.3416638  27.5794851  40.8131867  35.4529146  28.0061055  41.0326242
  36.3855929  26.5819637  39.7550717  37.3636251  26.1024251  39.7094566
  35.3172991  25.5012855  40.0722059  35.3097027  25.3283196  41.1487198
  34.3425120  25.8755596  39.7578781  35.5884459  24.3141526  39.4163317
  34.9123119  23.6678249  39.6315274  36.1933109  27.1587038  38.3482535
  35.0346451  27.3666488  37.9061828  37.3170140  27.5092132  37.6622124
  38.7150234  27.4725397  38.1282562  38.8888746  26.5608288  38.6989770
  38.9161605  28.3391238  38.7588820  39.4954433  27.5063826  36.8371433
  39.6393019  26.4920296  36.4636427  40.4663638  27.9732722  37.0031416
  38.6586255  28.3278417  35.8903070  38.7964820  27.9719146  34.8689527
  38.9073971  29.3877342  35.9418967  37.2134045  28.1115591  36.3231477
  36.6636774  29.0470049  36.4292060  36.5158163  27.2286128  35.3100843
  35.8107285  27.7064265  34.4699069  36.7498981  25.9255063  35.4506160
  37.4425702  25.6027871  36.1108559  36.0964852  24.9420776  34.5998883
  36.3135454  25.1533968  33.5530888  36.6062495  23.5327337  34.9317437
  37.6889227  23.5967169  35.0468127  36.1570961  23.2389557  35.8808021
  36.2744408  22.5117554  33.8848051  36.5427398  21.5153457  34.2378226
  35.2033091  22.5503343  33.6851264  37.0161684  22.7832290  32.5958353
  38.2374669  22.8862267  32.5992310  36.2943109  22.8834351  31.4996262
  36.7469201  23.0647063  30.6148507  35.2905631  22.7785733  31.5482420
  34.5845502  24.9855316  34.6703256  33.9131059  24.6684692  33.6792808
  34.0564751  25.3895975  35.8168841  34.6641027  25.5596566  36.6060195
  32.6125517  25.5578131  36.0031919  32.1101807  24.6250363  35.7463344
  32.2614508  25.9183695  37.4309960  32.6678245  25.1109974  38.0393822
  32.7226111  26.8613266  37.7243917  30.7790356  26.0089952  37.6804875
  29.9814935  26.1582186  36.7847258  30.4183817  25.9934274  38.9151067
  29.4379923  26.0511109  39.1527263  31.1173845  25.9232569  39.6414381
  32.1128615  26.6320520  35.0586791  31.1176684  26.4449433  34.3697597
  32.8378977  27.7476549  35.0347880  33.6281354  27.8512361  35.6553670
  32.4713243  28.8790603  34.1850217  31.4150303  29.1197983  34.3077302
  33.2919622  30.0887022  34.5789810  34.2968732  29.7741418  34.2959197
  32.9921707  30.9399702  33.9668031  33.2809551  30.4929057  36.0558071
  33.6612246  29.6644983  36.6537488  34.1522528  31.7194496  36.2779092
  33.7720553  32.5489593  35.6813017  34.1329085  31.9933053  37.3329404
  35.1765266  31.4971563  35.9797854  31.8710873  30.6909318  36.5117231
  31.3147330  29.7621900  36.3871173  31.8655393  30.9786268  37.5635704
  31.4037245  31.4764715  35.9179205  32.6318922  28.5658042  32.7044362
  31.7403215  28.8550313  31.8967120  33.7958291  28.0128799  32.3488808
  34.5193673  27.9113697  33.0465620  34.0927529  27.6225920  30.9942880
  34.1014555  28.5033882  30.3515576  35.4536174  26.9153181  30.8770554
  35.5319715  26.1829390  31.6802960  35.6050936  26.2148956  29.5354428
  35.5274781  26.9471105  28.7315485  36.5782171  25.7258573  29.4881971
  34.8187820  25.4682914  29.4234283  36.6024574  27.9333591  31.0368214
  36.5326754  28.4103593  32.0144360  37.5593420  27.4186925  30.9516615
  36.5277215  28.6912789  30.2572574  32.9841742  26.7349862  30.4464978
  32.4616561  26.9639504  29.3320921  32.6666158  25.6919518  31.2047095
  33.1125683  25.5295928  32.0965699  31.6532659  24.6991620  30.7266891
  31.8712342  24.4053181  29.6991890  31.6911312  23.4744724  31.5940631
  31.5670823  23.7827926  32.6322676  30.8510535  22.8456473  31.2999435
  32.9790185  22.6945185  31.4508703  33.7243298  22.9184043  30.4731135
  33.2400038  21.8675849  32.3373654  30.2082336  25.2217201  30.7064996
  29.4242051  24.7913671  29.9073272  29.8697045  26.1345337  31.6136398
  30.5780090  26.6103876  32.1536895  28.4579721  26.4205755  31.9107389
  27.8108802  25.7842848  31.3073012  28.1794024  26.1519935  33.3567132
  28.6713424  26.9086617  33.9687608  27.1036924  26.1855489  33.5324633
  28.5571121  24.5385323  33.8598396  27.9301161  27.8374281  31.5871484
  26.7641092  28.0196185  31.4950588  28.8309071  28.8043356  31.3663057
  29.8126849  28.6307042  31.5264789  28.4181391  30.1591600  30.9558287
  27.4575082  30.4314673  31.3928380  29.4542962  31.2069770  31.3616699
  30.3866333  30.9955995  30.8376202  28.9926813  32.5836111  31.0190111
  28.0604987  32.7959739  31.5429879  29.7512566  33.3068998  31.3196869
  28.8286071  32.6557113  29.9436515  29.7513252  31.1151604  32.8231710
  30.1433178  30.1247400  33.0528799  30.4910824  31.8694750  33.0917334
  28.8366858  31.2844125  33.3915630  28.1764009  30.1711269  29.4238935
  29.1038022  30.3355040  28.6316385  26.9315904  29.8802038  29.0388471
  26.2351386  29.7482906  29.7580853  26.5073465  29.8070604  27.6432970
  27.1281950  29.0903807  27.1053021  25.0305252  29.3517032  27.5482942
  24.3910952  30.1723215  27.8739933  24.8066777  29.1080384  26.5091788
  24.7910225  28.2084879  28.3663231  23.8700557  27.9473770  28.2892109
  26.5907776  31.2205684  27.0751031  26.7137698  31.4197218  25.8837761
  26.4722609  32.2087289  28.0130554  26.2897857  31.9582473  28.9741625
  26.5823704  33.5472828  27.6957363  25.8090481  33.8635301  26.9964750
  26.3980984  34.3192696  29.0159716  27.0988917  33.8930060  29.7343371
  26.6676452  35.3564670  28.8183478  25.0078697  34.2623506  29.5795223
  24.3727289  34.6744485  28.7951108  24.7493774  33.2158229  29.7430324
  24.7868463  35.0749722  30.9183893  25.7278934  35.5569599  31.5959681
  23.5522357  35.1912416  31.3267055  27.9436459  33.8840754  27.0674206
  28.1319008  35.0291880  26.6605986  28.8736176  32.8885193  27.0512166
  28.5588948  31.9711882  27.3328891  30.3036496  33.0575226  26.6605063
  30.4499861  34.0133255  26.1575039  31.1760534  33.0277407  27.9167724
  30.7295437  32.3311512  28.6258268  32.1744648  32.6817654  27.6480238
  31.2958149  34.3856022  28.5813922  30.8274757  35.3740676  28.0808321
  31.9500279  34.4062144  29.7268469  32.0669311  35.2780822  30.2227332
  32.3318773  33.5499710  30.1025957  30.7331200  31.9519055  25.7271077
  29.9338114  31.0558463  25.4192124  31.9801126  31.9895182  25.2711891
  32.5681873  32.7572293  25.5638542  32.5195344  31.0297397  24.2923172
  31.7441372  30.3427567  23.9528094  33.0397862  31.8207764  23.0814980
  32.2695799  32.5636037  22.8736325  33.9695010  32.3255370  23.3428581
  33.2634616  30.9469729  21.8267663  32.3740097  30.2591375  21.4259088
  34.3656337  30.8900594  21.2401389  33.5933041  30.0861211  24.8033510
  34.4545979  29.6672489  24.0400613  33.5436689  29.7125068  26.0831379
  32.8694327  30.1245962  26.7122619  34.4520454  28.7066556  26.6095413
  34.2398765  28.5768073  27.6704676  34.2649613  27.7695447  26.0843977
  35.9069911  29.0830501  26.4411577  36.3313191  30.1903313  26.8061564
  36.6781817  28.1480236  25.9045465  36.2888094  27.2482750  25.6615244
  38.0922716  28.3792102  25.6484619  38.5378365  28.9094185  26.4898395
  38.8298751  27.0470905  25.4627280  38.3558636  26.4767609  24.6635295
  39.8699982  27.2401852  25.2020820  38.8780884  26.0227154  26.8926152
  38.3341157  29.2057385  24.3956126  39.4746005  29.3323206  23.9836206
  37.2551223  29.7349644  23.8007318  36.3422600  29.4452209  24.1223670
  37.3292456  30.7000814  22.7212690  38.3031921  30.5872371  22.2454881
  36.5450631  30.4545457  22.0055204  37.1597716  32.1406844  23.1637387
  37.2196350  33.0291593  22.3627407  36.9391008  32.3398900  24.4704561
  36.8360390  31.5245801  25.0574289  36.8404748  33.6494105  25.0886099
  37.6883268  33.7702090  25.7623129  36.8936848  34.4008551  24.3007441
  35.5727490  33.8414369  25.8611228  34.7262362  32.9271663  25.9755830
  35.4087007  35.0489375  26.4156853  36.1371184  35.7415565  26.3198275
  34.2104380  35.4065594  27.1593189  33.4053073  35.5764054  26.4440624
  33.9499726  34.5696359  27.8063744  34.3884722  36.6555070  28.0119682
  35.5275463  37.1624032  28.1973012  33.2968123  37.1266310  28.5676253
  32.3931909  36.7569457  28.3079406  33.3430641  38.2520255  29.4874910
  34.3203373  38.7328099  29.4430337  32.2841127  39.2712169  29.1103534
  31.3229276  38.7615935  29.1695240  32.3140753  40.0750066  29.8463224
  32.4598430  39.8410914  27.7463113  33.3449537  40.9075627  27.5347523
  33.8998687  41.3182679  28.3782642  33.5162740  41.4361452  26.2755220
  34.2112371  42.2600452  26.1134821  32.7800907  40.9356346  25.2191653
  32.9292201  41.4467824  23.9927770  33.5735166  42.1571146  23.9580330
  31.9007255  39.8844652  25.4027808  31.3351394  39.4847173  24.5612857
  31.7415088  39.3407255  26.6611381  31.0494494  38.5126280  26.8137467
  33.2069059  37.8512597  30.9577841  32.4828169  36.8645284  31.3128931
  33.8578262  38.6463110  31.7948828  34.4290925  39.3637268  31.3714559
  33.8376130  38.5477344  33.2468605  34.1758346  37.5635408  33.5702705
  34.7765668  39.5969579  33.8224383  34.4360467  40.5817611  33.5023965
  34.7401387  39.5369066  34.9099082  36.2344406  39.3722083  33.3402871
  36.5747050  38.4079174  33.7176017  36.2358615  39.3563985  32.2506721
  37.3474235  40.6546574  33.9116654  36.7698253  41.9350233  32.8992482
  35.7148606  42.1158930  33.1073267  37.3398376  42.8428634  33.0996009
  36.8900089  41.6541070  31.8528530  32.4468304  38.7419702  33.8293046
  32.0163074  38.0160278  34.7244016  31.7720901  39.7767878  33.3255745
  32.2049352  40.3495834  32.6153469  30.4101541  40.1036544  33.7451631
  30.4107724  40.4062930  34.7925763  29.8309307  41.2323762  32.9158374
  28.7890338  41.3938247  33.1909759  30.6163978  42.4833958  33.1770680
  31.6584493  42.3229327  32.9018567  30.2060856  43.3006880  32.5846843
  30.5557124  42.7365442  34.2349485  29.9189879  40.8545176  31.5607496
  29.5579035  41.5524495  31.0096062  29.4209806  38.9299249  33.5892271
  28.6266260  38.6991547  34.4658831  29.4925340  38.2586744  32.4451983
  30.1514366  38.5506342  31.7381729  28.6101964  37.1317859  32.1473537
  27.5787782  37.4303064  32.3356623  28.7308808  36.6692844  30.6775443
  29.7626251  36.4718077  30.3877467  28.1567428  35.7438343  30.6283832
  28.1349566  37.6607855  29.7001458  27.3968698  38.6344749  30.1160784
  28.4847255  37.5273377  28.4722992  28.1190505  38.1593634  27.7749733
  29.1237973  36.7905715  28.2092633  28.9344264  35.9761083  33.0869191
  28.0392549  35.1907267  33.4138315  30.2011503  35.8979760  33.4961097
  30.8805669  36.4916512  33.0424041  30.6667376  34.9674894  34.5005913
  30.3900755  33.9549604  34.2067460  32.1331951  35.0441612  34.5994543
  32.4254089  36.0498111  34.9018915  32.4856028  34.3260767  35.3401145
  32.5751560  34.8128706  33.6303613  30.0102243  35.2368243  35.8448495
  29.4820068  34.3739488  36.4513428  30.0312696  36.5154073  36.2572372
  30.4968471  37.2015656  35.6809480  29.4681471  36.9480464  37.5237467
  29.8592889  36.3120959  38.3181346  29.8160318  38.4292057  37.8553149
  29.4560574  39.0966766  37.0729294  29.3543515  38.7006685  38.8042749
  31.2822278  38.6921351  38.0019378  32.0903134  37.8161291  38.7128078
  31.6520864  36.9172696  39.1470400  33.4100473  38.0682707  38.8695026
  34.0120069  37.3703289  39.4511278  33.9869590  39.1651323  38.3189143
  35.0484975  39.3689343  38.4545267  33.2067372  40.0303729  37.5764577
  33.6547377  40.9081482  37.1111459  31.8687676  39.7835354  37.4253596
  31.2523152  40.4629254  36.8366077  27.9528795  36.7497997  37.4889859
  27.3816681  36.2538043  38.4228147  27.3467620  37.1558598  36.3549543
  27.8954862  37.6383557  35.6576104  25.9346963  36.9968448  36.1225543
  25.3780805  37.4960203  36.9162367  25.5286664  37.5941333  34.8009923
  25.9115736  38.6142072  34.7770499  26.0115609  37.0069487  34.0195397
  24.0321206  37.6107314  34.5682285  23.7571035  36.5567354  34.5956351
  23.5130557  38.1418504  35.3657235  23.6035651  38.1817473  33.2553469
  24.4206725  38.3602624  32.3104507  22.3642399  38.5731831  33.1884724
  22.0080192  38.9695492  32.3300467  21.7641334  38.4792793  33.9947845
  25.5088787  35.5146360  36.1880786  24.4485994  35.2093388  36.7141626
  26.3040106  34.6374411  35.6196348  27.1503459  34.9309659  35.1530518
  25.9939732  33.1876110  35.6686493  25.0374761  32.9961954  35.1820812
  27.0725649  32.3928820  34.9500626  26.8618746  32.4739977  33.8840120
  28.0407686  32.8454727  35.1640000  27.1003079  30.8953603  35.3590490
  26.1412692  30.0429165  34.8903185  25.3608707  30.4337550  34.2377486
  26.1504217  28.7077105  35.2314153  25.3747996  28.0432122  34.8523552
  27.1024529  28.2286702  36.0847628  27.1484767  26.8747421  36.4018598
  26.4632349  26.3633620  35.9656223  28.0535563  29.0813629  36.5949417
  28.7994964  28.7150564  37.3003111  28.0604130  30.4027825  36.2111525
  28.8340015  31.0741801  36.5831230  25.9535383  32.7309925  37.1356972
  25.0450547  31.9685014  37.4968852  26.9036075  33.1910987  37.9620402
  27.5942080  33.8547408  37.6410620  27.0280455  32.6655290  39.3130035
  26.9757808  31.5762831  39.3087895  28.3240691  33.0879970  39.9936140
  28.3526047  34.1762001  40.0569367  28.4080481  32.5013607  41.3799741
  28.3795125  31.4131576  41.3166514  29.3401398  32.8132272  41.8515443
  27.5656087  32.8520755  41.9751891  29.5492577  32.6603200  39.1557451
  29.4997015  33.1292877  38.1728130  30.4631701  32.9725097  39.6617596
  29.5502357  31.5768399  39.0404548  25.8177470  33.0606869  40.1544491
  25.3109189  32.2736958  40.9541911  25.3687290  34.2962665  39.9486368
  25.8679730  34.9115592  39.3226422  24.2190429  34.7997249  40.6126335
  24.3559770  34.7301394  41.6918776  23.9836035  36.2737255  40.2410361
  24.8441985  36.8317725  40.6097648  23.9582772  36.3230686  39.1522543
  22.7292274  36.8677645  40.7961193  21.8847127  36.2326222  40.5306947
  22.8240591  36.9107224  41.8805964  22.4677302  38.2501735  40.2834795
  23.0728564  38.6933372  39.3247589  21.5354858  38.9522740  40.9245327
  21.3178887  39.8906679  40.6219580  21.0504106  38.5434760  41.7104623
  22.9799085  33.9492613  40.2353386  22.3296447  33.3979574  41.1044474
  22.6772997  33.9433036  38.9358717  23.2453261  34.4657122  38.2839635
  21.5045629  33.2232054  38.4173034  20.6013214  33.6480355  38.8563741
  21.4026388  33.3260498  36.8874395  22.3639285  32.9940258  36.4952351
  20.6258413  32.6237851  36.5853684  21.0800525  34.7041174  36.3374597
  21.8634583  35.3843205  36.6708934  21.0965361  34.6373965  35.2501173
  19.7386780  35.2239277  36.7884161  18.9618098  34.6273715  36.3098154
  19.6717392  35.1062907  37.8696426  19.5488261  36.6943046  36.4233486
  19.8050370  36.8106762  35.3696805  18.4971716  36.9391407  36.5701545
  20.3905664  37.6093182  37.2424819  21.3652903  37.3824414  37.1067275
  20.2243508  38.5643767  36.9585950  20.1526817  37.5015729  38.2183250
  21.5732517  31.7536164  38.8242383  20.5126134  31.1381748  39.1081255
  22.7689322  31.2015716  38.8500168  23.5831122  31.7707276  38.6663939
  22.9642797  29.7703048  39.1105175  22.1776239  29.1949370  38.6231845
  24.3139997  29.3093304  38.5670263  24.4886745  29.6906834  37.5611777
  25.0674422  29.7120860  39.2437370  24.4442732  27.7920307  38.5415818
  23.5891508  27.0973627  37.9563773  25.4988501  27.2874783  39.0889120
  25.6296885  26.2860957  39.0966675  26.1880022  27.8963375  39.5066149
  22.8907077  29.5017617  40.6076086  22.9033685  28.3624003  41.0243200
  22.8358109  30.5674551  41.4113591  22.8529200  31.4857738  40.9920239
  22.8788803  30.4726049  42.8283593  22.9561590  31.4698892  43.2617426
  21.5940999  29.7956771  43.3700290  21.3432020  28.9745315  42.6993009
  21.8190374  29.3991860  44.3600704  20.4140640  30.7529541  43.4635867
  20.4909465  31.2625379  44.4243543  20.5255958  31.4787032  42.6578238
  19.0619815  30.0832002  43.3553433  19.1574069  29.1100805  42.8739351
  18.6197789  29.9576638  44.3434210  18.1687199  30.9264768  42.5426900
  17.7909350  31.7378559  43.0103134  17.8497036  30.7229654  41.2544169
  18.3011050  29.6647544  40.5969815  18.8955305  28.9973408  41.0675920
  18.0486451  29.5302351  39.6281412  17.0426635  31.5782088  40.6356003
  16.6751934  32.3742343  41.1370892  16.8001738  31.4289080  39.6664414
  24.1397815  29.7800869  43.3302120  24.1076984  29.0283731  44.3240380
  25.2615456  30.0055115  42.6366855  25.2226811  30.5176837  41.7666429
  26.5427101  29.5349529  43.0949793  27.0104189  30.3978641  43.5688377
  26.3161273  28.7840676  43.8520139  27.5072141  28.9437184  42.0862495
  27.1498867  28.6546457  40.9321983  28.7513528  28.8375496  42.5213218
  28.9482428  29.1907592  43.4474008  29.8634113  28.2713515  41.7387929
  29.5122581  27.7277848  40.8621307  30.8474526  29.3685000  41.3009141
  30.3489664  30.0090059  40.5737678  31.3003697  30.1909790  42.4595924
  31.7995121  29.5504258  43.1874919  31.9946715  30.9566534  42.1125813
  30.4387648  30.6671701  42.9266888  32.0468547  28.7851494  40.5540769
  32.6738912  28.2836134  41.2921404  31.6610988  28.0504662  39.8469262
  32.8692737  29.8170750  39.8107751  33.2557682  30.5515940  40.5172720
  33.7017632  29.3254863  39.3070016  32.2436319  30.3183996  39.0728110
  30.5968479  27.2350102  42.5524301  30.7573827  27.3785404  43.7638928
  31.0168093  26.1571472  41.8919405  30.8046024  26.0367689  40.9114930
  31.7223879  25.0904642  42.5792396  31.2160709  24.8637016  43.5172412
  31.7628057  23.8203121  41.7248234  32.0070221  24.0979876  40.6996890
  32.5601225  23.1985734  42.1317556  30.4786635  23.0567670  41.7413730
  29.8236433  23.0772562  42.7567108  30.1263958  22.4609936  40.7190152
  33.1449515  25.4809321  42.9856320  33.7224283  26.4770134  42.5145297
  33.6884634  24.7374510  43.8981153  33.1126162  24.0559165  44.3715977
  35.1195027  24.8265866  44.2689272  35.4174354  25.8703158  44.3709442
  35.3496603  24.1224260  45.5975823  36.2552008  24.5215719  46.0539428
  34.4987203  24.3163229  46.2501112  35.4939754  22.7002957  45.4065520
  35.6380956  22.2766211  46.2555132  35.9221955  24.1282209  43.1700525
  35.3853636  23.2967131  42.4251262  37.2088979  24.4690633  43.0835969
  37.5762420  25.2141304  43.6587355  38.1030381  23.8183763  42.1510206
  37.7627601  24.0035262  41.1326869  39.5318982  24.3487314  42.2938357
  39.4909016  25.4052465  42.0280534  39.7879787  24.2494986  43.3484189
  40.5929061  23.6505770  41.4439395  41.5792372  24.0246987  41.7194807
  40.5243832  22.5916724  41.6921223  40.3849095  23.8317343  39.9795255
  39.8149596  24.8692977  39.5705605  40.8019709  22.9966425  39.1920724
  38.0741635  22.3157237  42.3979018  38.0737582  21.5501731  41.4593443
  38.1047196  21.9085248  43.6681275  38.1142939  22.5979754  44.4067182
  38.2183471  20.5198277  44.0290406  39.0534175  20.0747690  43.4874346
  38.4606124  20.3462779  45.5317924  37.7241838  20.9308057  46.0825193
  38.3176876  19.2875375  45.7478763  39.8488577  20.7623674  45.9510996
  40.7059757  21.0034532  45.1412369  40.1082610  20.8902305  47.1604258
  37.0041155  19.6937952  43.5957371  37.1328399  18.5138038  43.2834482
  35.8459158  20.3114476  43.5759442  35.8108312  21.2658974  43.9053675
  34.6102367  19.6767453  43.1866036  34.6687645  18.6201810  43.4477327
  33.4715047  20.2995618  43.9507784  33.3955281  21.3560584  43.6928957
  32.5407315  19.7942141  43.6929587  33.6532864  20.1999412  45.0209354
  34.3710142  19.7521939  41.6538038  33.5847941  19.0411516  41.1031444
  35.0618483  20.6750598  40.9957158  35.6742369  21.3123961  41.4847308
  34.9145919  20.8278100  39.5642359  34.6250729  19.8787362  39.1129703
  33.8259077  21.8664356  39.2633430  33.0704905  21.7253946  40.0360300
  34.2954679  22.8423020  39.3881789  33.1853076  21.7940946  37.9275286
  33.8278243  21.1838056  36.8289925  34.7949458  20.7039845  36.9760867
  33.2482892  21.1901113  35.5883083  33.7854375  20.7640778  34.7404940
  32.0113851  21.7122218  35.4133401  31.4016577  21.6795205  34.1712837
  31.9441869  21.2625426  33.4985894  31.3301056  22.3053764  36.4861495
  30.3377565  22.7323244  36.3391269  31.9151739  22.3463896  37.7196713
  31.3936182  22.8127035  38.5551017  36.2545932  21.2329108  38.9773254
  36.4335808  22.3629778  38.6081697  37.1813370  20.2555097  38.8840827
  37.0475254  18.8569234  39.3961949  36.1136818  18.4218640  39.0392433
  37.0524260  18.8626441  40.4863087  38.2434898  18.1838403  38.8286180
  38.0356604  17.8321798  37.8178990  38.5348598  17.3399369  39.4539048
  39.2868452  19.2271860  38.8322537  40.0509519  19.0374383  38.0790434
  39.7526635  19.2816371  39.8160039  38.5646062  20.5455907  38.5217882
  38.8987625  21.3383569  39.1912314  38.7876640  20.9758458  37.0719118
  38.1207543  20.5362347  36.1488909  39.7440134  21.9085240  36.9040842
  40.2200382  22.2911507  37.7083418  40.1000408  22.4212051  35.5745657
  39.2023963  22.7389353  35.0434435  41.0371028  23.6210605  35.7124787
  40.6163579  24.3143544  36.4411373  41.9807202  23.2269059  36.0898875
  41.2779128  24.3384874  34.4231490  40.2587425  25.0032196  33.7700510
  39.2634411  25.0074346  34.2138059  40.4807249  25.6446350  32.5932591
  39.6424951  26.1179560  32.0825419  41.7264255  25.6855337  32.0417501
  41.9329916  26.3480035  30.9248503  41.1386875  26.7650386  30.5834417
  42.7650544  25.0418688  32.6778913  43.7624985  25.0538863  32.2385989
  42.5456555  24.3873139  33.8609023  43.3730815  23.8955084  34.3732328
  40.7662992  21.3261855  34.7515537  41.6246955  20.5813626  35.2568809
  40.3784445  21.2389241  33.4893808  39.6265224  21.8278366  33.1603380
  40.9314617  20.2293468  32.5659097  41.8634920  19.8130005  32.9480371
  39.9398964  19.0713838  32.3161244  40.3386325  18.4252857  31.5339199
  39.7378844  18.2695488  33.5756552  39.3389938  18.9146615  34.3579324
  39.0364600  17.4578949  33.3816301  40.6921665  17.8545736  33.8999813
  38.6112112  19.6013889  31.8060339  38.7685571  20.1377959  30.8701494
  37.9285843  18.7693383  31.6368407  38.1822659  20.2784477  32.5448007
  41.4037460  20.7848916  31.2254346  41.8993450  20.0466415  30.3769687
  41.2875045  22.0923233  31.0502339  40.7912822  22.6555388  31.7262833
  41.8645141  22.7563716  29.8895493  41.9615489  23.8075577  30.1604017
  42.8558458  22.3230221  29.7555843  41.0928186  22.6512085  28.5729367
  41.5922475  23.0750855  27.5271695  39.8870811  22.0882722  28.6001560
  39.5532139  21.6321354  29.4372736  39.0584712  22.0283197  27.4036714
  39.2841522  22.8791606  26.7612364  39.3188537  20.7442862  26.6223086
  40.3982212  20.6802468  26.4812910  38.9870454  19.9226996  27.2567955
  38.6127232  20.6519808  25.2480599  38.8965654  19.6829801  24.8377792
  37.5354719  20.6747949  25.4125295  38.9788511  21.7478125  24.2224862
  38.3833981  22.8451969  24.1979689  39.9257617  21.4467417  23.3535008
  40.2050626  22.1260711  22.6602357  40.3664792  20.5386827  23.3866074
  37.5895675  22.1758969  27.7657861  37.1748061  21.7677279  28.8742084
  36.8231520  22.7689550  26.8441981  37.2523490  23.1770220  26.0259096
  35.3822279  22.8515794  26.9773821  35.1451262  23.4326564  27.8682952
  34.7216540  23.5137782  25.7740867  35.0594559  22.9751414  24.8883975
  33.6454978  23.3836007  25.8895016  35.0397159  24.9951172  25.6191534
  34.6265332  25.5504839  26.4613588  36.1258314  25.0897209  25.6202902
  34.4832835  25.5567716  24.3201587  33.4582075  24.9823468  23.8201793
  35.0195470  26.5440909  23.8352836  34.8019692  21.4601475  27.1194080
  35.1929106  20.5555375  26.3795570  33.8893211  21.3096830  28.0762679
  33.8397170  21.9934440  28.8182560  33.0129433  20.1373719  28.1514317
  32.9232842  19.6787514  27.1664878  33.5894183  19.0970087  29.1267753
  32.7549273  18.5172915  29.5226007  34.2495848  18.4409254  28.5583310
  34.3677832  19.7241437  30.2831168  35.0720115  20.4329496  29.8468845
  33.6551070  20.2598038  30.9096644  35.1109770  18.7310561  31.1122110
  35.1943216  18.9461519  32.3316754  35.6203185  17.7348860  30.5383091
  31.6219551  20.5987495  28.5304153  31.3785010  21.8029431  28.6932307
  30.6883588  19.6562159  28.5994696  30.9055077  18.7176286  28.2943365
  29.3285545  19.9479405  29.0149968  28.9403868  20.7986265  28.4545423
  28.4319402  18.7373891  28.7495667  27.5225002  18.8164775  29.3449489
  28.1710077  18.6991263  27.6919126  29.1341526  17.5465494  29.1093788
  28.5749949  16.7837492  28.9445170  29.2765413  20.3826743  30.4883006
  30.0849470  19.9734608  31.3224413  28.3013063  21.2192436  30.8114498
  27.6470871  21.5285477  30.1062498  28.1703043  21.7363800  32.1197459
  29.0850448  22.2492042  32.4172272  27.0147616  22.7356118  32.1600788
  27.1653808  23.4967433  31.3941815  26.0756497  22.2134969  31.9735286
  26.8214037  23.5917724  33.6661103  27.9376183  20.5807505  33.1275573
  27.0041915  19.7959418  32.9965819  28.8112296  20.4738802  34.1123959
  29.6151804  21.0837826  34.1287732  28.6906298  19.4662745  35.1500179
  27.7725111  18.8996905  34.9968261  29.8625393  18.5046162  35.1309770
  30.7446702  19.0863326  35.3987851  29.6670761  17.7644408  35.9067163
  30.1030976  17.8020817  33.8125359  29.3048673  17.0755956  33.6590581
  30.0739617  18.5455220  33.0162391  31.7008202  16.9487263  33.7732290
  31.7884781  16.5036162  32.0292376  31.7573232  17.4074488  31.4213453
  32.7183242  15.9679633  31.8362004  30.9427673  15.8653513  31.7739530
  28.5737885  20.1008730  36.5396473  28.9701859  19.5151841  37.5583188
  28.0292297  21.2944622  36.5790629  27.7281595  21.7329039  35.7203758
  27.8664225  22.0287891  37.8198186  28.8517125  22.2399233  38.2360721
  27.1240609  23.3565294  37.6204069  27.8163046  23.9850204  37.0607894
  26.2189667  23.2013515  37.0329152  26.7726142  24.0275409  38.9086637
  27.6840933  24.7441764  39.5948550  28.6893580  24.8403347  39.1845653
  27.3649890  25.3532693  40.8006009  28.1210535  25.9503376  41.3106332
  26.1444230  25.2093560  41.3436678  25.8373925  25.7973127  42.5362424
  26.5682857  26.2957507  42.9080016  25.1998989  24.4614516  40.6723519
  24.2039030  24.3384968  41.0967849  25.5130143  23.8707283  39.4689921
  24.7676934  23.2719956  38.9455135  27.0924753  21.1476386  38.7972216
  26.1102348  20.5440131  38.4187470  27.5873505  21.0834519  40.0363279
  28.4287715  21.6013342  40.2466389  26.9967295  20.2773165  41.0857742
  26.0268234  19.9057627  40.7562551  27.8724071  19.1004055  41.4254657
  28.1551235  18.5813533  40.5093292  28.7672512  19.4796266  41.9191035
  27.1950683  18.1195939  42.3443240  26.4970483  18.5105408  43.2822785
  27.3861922  16.8304712  42.0611151  26.9592569  16.1211497  42.6394647
  27.9572789  16.5697366  41.2697848  26.7684501  21.1444793  42.3507384
  27.7344215  21.5458331  43.0201347  25.5001306  21.3845207  42.7005893
  24.3040076  20.7628735  42.1461673  24.2383551  19.7334538  42.4972596
  24.3649254  20.7713322  41.0580260  23.2054726  21.6060587  42.6541471
  22.3044929  21.0037430  42.7679113  23.0128567  22.4176814  41.9527579
  23.6699962  22.1316629  43.9540368  23.3748315  21.4708851  44.7685008
  23.2542708  23.1248696  44.1235709  25.1684978  22.2096406  43.8776929
  25.5226239  23.2165874  43.6562731  25.7746134  21.7329819  45.2237123
  25.9933034  22.5454221  46.1065014  26.0907282  20.4347941  45.3302675
  25.8451285  19.7714741  44.6090614  26.7434186  19.9397960  46.5270206
  26.2205168  20.2984870  47.4139634  26.8190204  18.3674483  46.5882348
  27.3803045  18.0853750  47.4783335  25.4491704  17.7458424  46.6405532
  24.8872303  18.0279630  45.7497012  25.5433711  16.6603086  46.6815840
  24.9232904  18.0988804  47.5270803  27.5344719  17.8929398  45.4492862
  27.5848738  16.9342409  45.4793366  28.1607506  20.4859355  46.6941454
  28.6891175  20.5499563  47.8165249  28.7831340  20.8393575  45.5740259
  28.2961685  20.7461517  44.6938945  30.1419235  21.3578037  45.5580636
  30.6695728  20.8867148  46.3872707  30.5898566  21.0412760  44.6155966
  30.2695401  22.8541696  45.6828281  31.3447052  23.4028245  45.5560252
  29.1687826  23.5241931  45.9442231  28.3064407  23.0226174  46.1023445
  29.1326768  24.9851971  45.9571282  29.4929416  25.3832714  45.0084001
  27.7099404  25.4449602  46.1645121  27.0803667  24.8010911  45.5506493
  27.4789920  25.2819223  47.2171448  27.4486185  26.8927105  45.8085040
  28.2538544  27.5102318  46.2052894  27.4144436  26.9945102  44.7240825
  26.1559418  27.3351779  46.3874431  26.2557903  27.3499830  47.4724225
  25.9485698  28.3429078  46.0285305  25.0130781  26.4138732  45.9975198
  25.1731566  26.1421442  44.9541233  25.1025990  25.5244287  46.6218559
  23.6674006  26.9886336  46.1529564  23.5847397  27.8123776  45.5742863
  22.9762663  26.3079759  45.8718846  23.5183046  27.2397359  47.1191070
  30.0431203  25.5731030  47.0278174  30.0201588  25.1546877  48.1700312
  30.8588928  26.5492202  46.6413002  30.8810404  26.8251203  45.6700945
  31.7696543  27.1935403  47.5559275  31.5916319  26.7844148  48.5496731
  33.1751295  26.8720569  47.1505290  33.3718917  27.2835940  46.1605255
  33.8696195  27.3074227  47.8686907  33.3090033  25.7907313  47.1267267
  31.5816991  28.7222143  47.6402995  32.1178078  29.3669137  48.5613424
  30.8589046  29.3021538  46.7024602  30.4446713  28.7628357  45.9553660
  30.6921278  30.7791223  46.6814946  30.6187918  31.1048159  47.7190983
  31.8899234  31.4761531  46.0349655  31.9711296  31.1671623  44.9928814
  31.7518944  32.5559014  46.0835316  32.8005933  31.2021021  46.5667751
  29.4154805  31.2043532  45.9628318  28.8639135  30.4829583  45.1659534
  28.9717821  32.4072082  46.2867230  29.4802494  32.9340634  46.9828111
  27.7846956  32.9847726  45.7319455  27.4951099  32.4362015  44.8358568
  26.6381822  32.9277148  46.7284441  27.0517305  33.1736093  47.7060077
  25.9207284  33.6945060  46.4349696  25.9403052  31.5829632  46.7992741
  25.6171872  31.2859133  45.8021277  26.6273887  30.8346609  47.1960434
  24.7215646  31.6938649  47.7178700  25.0718595  31.8894184  48.7314445
  24.1097023  32.5299703  47.3779196  23.8894727  30.4178054  47.7054608
  23.5187291  30.2449877  46.6951934  24.5180475  29.5804860  48.0095333
  22.7647043  30.5370874  48.6210556  22.1818556  31.3130913  48.3396887
  22.2231496  29.6849109  48.6025428  23.1078569  30.6966048  49.5576017
  28.0479274  34.4244074  45.3220997  29.0848670  35.0118938  45.6532399
  27.0760293  34.9912708  44.6123885  26.2020823  34.5023248  44.4773686
  27.2369337  36.2757227  44.0004750  27.8090025  36.9458945  44.6421829
  28.0059038  36.0800918  42.6836976  29.0401347  35.8286145  42.9180982
  27.5487490  35.2594732  42.1316028  28.0743352  37.4230577  41.5824439
  28.7996439  36.8052708  40.6542847  25.8780423  36.9510043  43.7302769
  24.9537374  36.3251287  43.2561237  25.7973864  38.2459899  44.0251663
  26.5946735  38.6908166  44.4578736  24.5936685  39.0526760  43.7886884
  23.7345391  38.3989031  43.6383869  24.3124662  39.9608507  44.9881454
  24.9946288  40.8073927  44.9130278  23.2853676  40.3123709  44.8865775
  24.4858476  39.2922386  46.3339692  23.7485773  38.4957408  46.4336776
  25.4884609  38.8684078  46.3939118  24.2960641  40.2943266  47.4464039
  24.4875275  39.8324891  48.4150364  24.9630839  41.1460480  47.3131067
  22.9095939  40.7747876  47.4203561  22.7018753  41.5947262  46.8680701
  21.9165358  40.1916291  48.0921772  22.1419583  39.1259844  48.8592517
  23.0770145  38.7515457  48.9360012  21.3766191  38.6975173  49.3609944
  20.6994369  40.6663746  47.9912517  20.5210254  41.4701286  47.4057819
  19.9455135  40.2264551  48.4995915  24.7121347  39.8968662  42.5541404
  24.1298882  41.0075669  42.4631907  25.4083185  39.3941032  41.5550076
  25.7969830  38.4633437  41.5961867  25.6334161  40.1825458  40.3555160
  25.6313529  39.5344892  39.4788813  24.8512847  40.9340048  40.2528469
  26.9713447  40.8759063  40.4510160  27.8599620  40.4362998  41.1815114
  27.1205346  41.9364119  39.6679686  26.3381668  42.2971899  39.1400321
  28.4170347  42.5831148  39.5111757  29.0468986  42.3777941  40.3768851
  29.1085060  42.0501990  38.2726152  30.0853031  42.5286892  38.2098409
  29.2388291  40.9779088  38.4184353  28.3394092  42.2968300  36.9837738
  28.4762422  43.4803652  36.2736442  29.1259368  44.2593675  36.6713354
  27.7998353  43.6832263  35.0699307  27.9346863  44.6035306  34.5016831
  26.9444758  42.6956341  34.5993270  26.2519487  42.8543834  33.4374261
  26.4250290  43.6958889  33.0101724  26.7886820  41.5332870  35.3087152
  26.1118448  40.7582453  34.9481938  27.4916461  41.3454423  36.4835976
  27.3798098  40.4168309  37.0432248  28.2907472  44.1251257  39.4125498
  27.1761158  44.6913525  39.3661823  29.4519050  44.7857290  39.4037375
  30.3085398  44.2566346  39.4873194  29.5379984  46.2223952  39.3604461
  28.6202510  46.6434618  38.9489127  29.7316589  46.7619377  40.7683774
  29.0571068  46.2248611  41.4351555  30.7630246  46.5734573  41.0663169
  29.4451984  48.2501172  40.8510463  30.1791284  48.7737254  40.2379140
  28.4459304  48.4281777  40.4527964  29.5201267  48.7666860  42.2866153
  30.4626299  48.4499071  42.7335781  29.4707178  49.8557446  42.2784822
  28.4093513  48.2486362  43.1088807  27.4792233  48.3407696  42.7246733
  28.5515580  47.6570912  44.2915243  29.7359941  47.5001166  44.8325087
  30.5571408  47.8317733  44.3477737  29.8205933  47.0478671  45.7315272
  27.4673730  47.2331962  44.9611076  26.5478426  47.3653062  44.5635376
  27.5761917  46.7841794  45.8591462  30.6705779  46.6301195  38.4100328
  31.7426167  46.0614254  38.4150146  30.3920563  47.6070236  37.5654820
  29.5166616  48.1065001  37.6318095  31.3185996  47.9749137  36.5039414
  32.1051589  47.2249812  36.4169711  30.5861736  48.0585695  35.1888638
  29.5673706  48.3758933  35.4111768  31.0839185  48.8256619  34.5949410
  30.5512084  46.7483694  34.4015860  31.5709042  46.5585082  34.0656707
  30.2276570  45.9380370  35.0548125  29.6384696  46.8269150  33.2113971
  28.5595919  47.4128450  33.3289639  29.9662743  46.2732435  32.1422849
  32.0277293  49.3277691  36.7451205  31.4175585  50.3130191  37.0808853
  33.3478977  49.3202838  36.5346372  33.7981701  48.4491268  36.2908847
  34.1631366  50.5096652  36.6293134  33.8990951  51.1144952  37.4960595
  35.6519644  50.1235716  36.7075406  35.9152603  49.5110459  35.8449443
  36.5006850  51.3821527  36.7110063  36.2382823  51.9954995  37.5728760
  37.5546281  51.1102847  36.7663045  36.3186852  51.9459535  35.7962895
  35.9254582  49.2514047  37.9560406  35.4335977  48.2931954  37.7893368
  37.0037331  49.1014523  38.0097402  35.4353433  49.8495056  39.2543043
  34.3569859  49.9995749  39.2020117  35.6678511  49.1735342  40.0768272
  35.9271213  50.8078318  39.4224150  33.9873281  51.4149744  35.4186175
  34.0473308  50.9268037  34.2828587  33.7733748  52.7255561  35.6553470
  33.2570650  53.3367208  36.8962595  33.8341342  52.9689099  37.7446582
  32.2098021  53.0617412  37.0225630  33.4389457  54.8088392  36.6708447
  34.3441003  55.1291921  37.1863281  32.5788403  55.3328539  37.0878547
  33.5386562  55.0350905  35.2200266  34.4575929  55.5897042  35.0345194
  32.6896886  55.6005542  34.8346427  33.6099271  53.6523536  34.5281704
  32.6829824  53.4014456  34.0134543  34.7780470  53.5727751  33.5414540
  35.9337879  53.7865367  33.9156052  34.4541241  53.2919037  32.3083655
  33.4711130  53.2285622  32.0839483  35.4227076  52.9884586  31.2610275
  35.8800474  52.0172257  31.4496196  34.7417346  52.9484815  29.9066496
  33.9058483  52.2532143  29.9857603  34.3622615  53.9502931  29.7065803
  35.6679689  52.5098977  28.7536278  36.5604083  53.1364384  28.7709713
  35.9521861  51.4690097  28.9094214  34.9893501  52.6475720  27.4322420
  33.8517838  52.1203083  27.2629056  35.5783391  53.2840094  26.5275850
  36.6070077  53.9569534  31.2102116  36.4271796  55.1633639  31.0986699
  37.8037940  53.4042948  31.3398766  37.8649846  52.4201616  31.5567604
  39.0381434  54.1521449  31.1838231  39.8350669  53.4220476  31.0439269
  38.9324970  54.7513987  30.2791686  39.4031788  55.0677759  32.3452385
  40.3134240  55.8519975  32.2268482  38.6981748  54.9534960  33.4633765
  37.9351036  54.2934847  33.5011837  38.9255096  55.7966939  34.6021211
  39.5000975  56.6702270  34.2931378  37.6209392  56.2681501  35.2184659
  36.9706582  56.6257578  34.4199264  37.1366721  55.4417212  35.7385069
  37.8424813  57.3994971  36.2064043  38.8652702  57.4638056  36.8303885
  36.8605686  58.2775914  36.3494422  36.9648057  59.0468801  36.9959741
  36.0121086  58.1740240  35.8114474  39.7909840  55.0939789  35.6509360
  39.2807326  54.3417892  36.5023126  41.0881390  55.3433912  35.5854872
  41.4178561  55.9930589  34.8862738  42.0740274  54.6428950  36.3981041
  41.8586177  53.5740690  36.3925707  43.4888840  54.8605742  35.8510659
  43.5247799  55.8725360  35.4477934  44.1746524  54.7818599  36.6946059
  43.8944628  53.8773405  34.7788671  43.6542382  52.8626274  35.0957496
  43.3110212  54.1286850  33.8928655  45.3902059  53.9695309  34.4495718
  45.7812630  54.8535722  33.6598464  46.1648096  53.1729781  35.0246473
  41.9680302  55.0428909  37.8910290  42.3552605  54.3032738  38.7712769
  41.4399249  56.2372161  38.1538160  41.2645467  56.8956785  37.4078871
  41.2100653  56.6661738  39.5148156  42.0794643  56.3923484  40.1131282
  40.9809955  58.1864221  39.6450962  41.4520430  58.4931474  40.5790427
  41.4999282  58.6519994  38.8066807  39.5292489  58.6222223  39.6452286
  39.0544922  58.2234322  38.7485690  39.0476749  58.2017858  40.5282833
  39.3846117  60.1594911  39.6631952  39.5220281  60.5069396  40.6871910
  40.1612355  60.5854571  39.0279894  38.0356090  60.5940866  39.1648186
  37.9148535  61.6477143  39.4184245  38.0332064  60.4797925  38.0803223
  36.8976728  59.8023747  39.7559188  36.8995489  59.9088307  40.7607201
  36.0228205  60.1414074  39.3828622  37.0088528  58.8267243  39.5208567
  40.0609032  55.8741629  40.0917776  40.1458119  55.4406454  41.2174104
  39.0002384  55.6846778  39.3004188  38.9361773  56.2107405  38.4412476
  37.8973960  54.8382394  39.6649988  37.5123898  55.2408999  40.6018664
  36.7718561  54.8820255  38.6102075  37.1391362  54.4736691  37.6685088
  35.9252627  54.2894441  38.9573498  36.4544597  55.9142390  38.4588742
  38.3257205  53.3746442  39.9276417  37.8031755  52.7279750  40.7936918
  39.2636185  52.8847983  39.1356548  39.5934231  53.4084426  38.3381759
  39.7750007  51.5426300  39.3362173  38.9439481  50.8490153  39.4616735
  40.6012398  51.0987506  38.1464950  39.8552515  51.1012202  37.3519584
  41.3530542  51.8607405  37.9403410  41.2658654  49.7387338  38.2111169
  42.0578203  49.8035735  38.9565565  40.3356808  48.6179717  38.5674061
  39.5435714  48.5521466  37.8220394  40.8899061  47.6793472  38.5926554
  39.8965791  48.8069844  39.5472887  41.9716100  49.4537803  36.8973436
  42.7276721  50.2180148  36.7168395  42.4492907  48.4750728  36.9455991
  41.2451324  49.4630305  36.0849085  40.5803182  51.4704292  40.6588842
  40.4912146  50.5169534  41.3697495  41.3458769  52.5217129  40.9355492
  41.3899023  53.2783831  40.2675388  42.1453592  52.6215265  42.1426479
  42.8641190  51.8019979  42.1648088  42.9154118  53.9540049  42.2099846
  43.5398799  53.9981915  41.3182576  42.1689476  54.7481837  42.1705364
  43.7799284  54.1347117  43.4411841  43.1832282  53.8727242  44.3149744
  44.6271298  53.4530325  43.3627601  44.2931538  55.5730020  43.5848727
  44.7796422  55.8612079  42.6533941  43.4409168  56.2276062  43.7668901
  45.2705809  55.6963755  44.7194279  44.8191402  55.2427609  45.6020332
  46.1705691  55.1443743  44.4478144  45.6218796  57.0919163  45.0121139
  44.7882151  57.6035822  45.2632522  46.2783555  57.1197116  45.7789814
  46.0406428  57.5118090  44.1943624  41.2530070  52.5008722  43.3811023
  41.4848328  51.7072633  44.2446367  40.2272514  53.3325089  43.4067329
  40.0933255  53.9909649  42.6525754  39.2925781  53.3603725  44.5187699
  39.8254465  53.5746091  45.4448411  38.2453451  54.4372074  44.3010026
  37.8184510  54.2857212  43.3091224  37.4694952  54.2989673  45.0544889
  38.8068625  55.8526258  44.4025160  39.1843572  56.0132196  45.4127741
  39.6230493  55.9630480  43.6878251  37.7094118  56.8909974  44.0933116
  36.8544039  56.7336553  44.7499210  38.0989687  57.8983336  44.2406891
  37.2637708  56.7585044  42.7007285  37.6602326  55.9890577  42.1809624
  36.3811981  57.5356141  42.1003219  36.0102330  57.3252316  40.8422666
  36.4078525  56.5547051  40.3240798  35.3328658  57.9364192  40.4098440
  35.8328451  58.5190072  42.7618415  36.0872007  58.6783006  43.7266014
  35.1571601  59.1160075  42.3058203  38.6067316  52.0033682  44.6965164
  38.4779818  51.4991421  45.8126470  38.1474966  51.4279289  43.5986700
  38.1832394  51.8898658  42.7016429  37.4734412  50.1292903  43.6848338
  36.6518147  50.2484482  44.3907837  36.9120664  49.7350154  42.3633696
  37.7238928  49.6034987  41.6479214  36.3627424  48.7986120  42.4658339
  36.2381467  50.5137081  42.0074920  38.4022362  49.0181158  44.2439341
  37.9859445  48.1861622  45.0257170  39.6592866  49.0241176  43.8210851
  39.9588140  49.6777354  43.1112428  40.6315025  48.0236125  44.3081444
  40.2149701  47.0205604  44.2163993  41.9763686  48.0632939  43.5798906
  42.3308322  49.0943944  43.5761069  43.0010916  47.1830345  44.2398574
  42.6466280  46.1519340  44.2436410  43.9403837  47.2416368  43.6895100
  43.1598629  47.5160975  45.2655911  41.8371674  47.6552195  42.1301105
  41.1526467  48.3362202  41.6246539  42.8127816  47.6957099  41.6452358
  41.4455878  46.6397427  42.0742678  40.8531983  48.1811571  45.7978047
  40.8485096  47.2160496  46.5167222  40.9620818  49.4336951  46.2502061
  40.9697076  50.2020758  45.5947232  41.1792882  49.7258505  47.6566273
  42.0375293  49.1205045  47.9477860  41.5077321  51.1803859  47.9025553
  40.6540484  51.7981378  47.6241373  41.7345331  51.3284005  48.9583238
  42.3721372  51.4642763  47.3027895  39.9912637  49.2959873  48.5331303
  40.1548480  48.5483995  49.4762584  38.8213819  49.7846559  48.1715484
  38.7560582  50.3321811  47.3254450  37.6098127  49.6083671  48.9822360
  37.8517365  49.7598282  50.0343408  36.5273586  50.6082151  48.5818722
  36.2978854  50.4395789  47.5297934  35.6446811  50.3944017  49.1846916
  36.9404302  52.0615011  48.7845382  37.2618725  52.1809749  49.8198019
  37.7769129  52.2717746  48.1181774  35.7999593  53.0316799  48.4912715
  34.9534238  52.7919020  49.1353292  36.1359467  54.0486538  48.6965406
  35.3564274  52.9527284  47.0723282  35.8788370  53.4809724  46.3888280
  34.3357223  52.2039527  46.6531981  33.6285645  51.4994242  47.5118037
  33.8609030  51.5264517  48.4940844  32.8573390  50.9354834  47.1843466
  34.0000672  52.1845534  45.3763644  34.5195233  52.7400298  44.7117501
  33.2255563  51.6135464  45.0699139  37.0269304  48.1825354  48.8867315
  36.4959907  47.6654797  49.8545256  37.1749762  47.5656547  47.7206381
  37.7183900  48.0018042  46.9891649  36.5062371  46.2978935  47.4257135
  35.7034569  46.0769997  48.1297617  35.9293558  46.3034218  46.0153786
  36.7295196  46.5589401  45.3210925  35.3356286  44.9402109  45.6318619
  34.5353103  44.6837072  46.3262208  34.9362561  44.9889061  44.6192709
  36.1137451  44.1780700  45.6776119  34.8969826  47.3983589  45.9092782
  35.3642425  48.3604567  46.1175715  34.4792112  47.4087467  44.9023457
  34.0998852  47.2184669  46.6308637  37.4266968  45.1013317  47.6083241
  37.0876927  44.1409909  48.3001216  38.5763196  45.1534680  46.9500268
  38.8761322  46.0129440  46.5130788  39.4553623  43.9596198  46.8343065
  40.3174966  44.0769477  47.4913671  38.8981462  43.0675556  47.1216837
  39.9397558  43.7998032  45.4118528  39.9236463  44.7707220  44.6450326
  40.3893896  42.6004986  45.0524769  40.6833100  41.4610673  45.9690123
  39.7597732  40.9453307  46.2313336  41.1643678  41.8261886  46.8766586
  41.6087310  40.6062973  45.1291539  41.4956025  39.5615838  45.4197390
  42.6387706  40.9198888  45.2964376  41.2213953  40.8166999  43.7484491
  40.3576505  40.1973442  43.5047497  42.0284659  40.6076935  43.0455597
  40.8340716  42.3092568  43.6762876  41.6796466  42.9626112  43.4626315
  39.7478193  42.5224843  42.6218000  38.6485253  42.0391241  42.7431811
  40.0678516  43.3108591  41.6091275  40.9841608  43.7342787  41.6340940
  39.1940170  43.6562191  40.5411946  38.1854978  43.2885492  40.7314936
  39.1332430  45.1891621  40.3490820  40.1308876  45.5434327  40.0917367
  38.1522176  45.5799016  39.2419466  37.1539169  45.2256783  39.4985387
  38.1370635  46.6644745  39.1359795  38.4662435  45.1282256  38.3014347
  38.7238755  45.8599280  41.6346715  39.4496599  45.6270688  42.4137675
  38.6844259  46.9390509  41.4857972  37.7408045  45.4995200  41.9360275
  39.6074559  42.9707659  39.2577756  40.7896501  43.0007783  38.8498613
  38.6380918  42.3723538  38.5789729  37.7305927  42.3004726  39.0171468
  38.8223829  41.7647888  37.2862956  39.7353189  41.1698302  37.2848358
  37.6320280  40.8424952  36.9469746  36.7132502  41.3947317  37.1407043
  37.6893844  40.5947907  35.8870248  37.6355556  39.6500498  37.7108584
  36.8801812  39.1109986  37.4654211  39.0070567  42.8484726  36.2055962
  38.2378151  43.8070472  36.1312453  40.0411970  42.6994381  35.3816875
  40.6908668  41.9391750  35.5235153  40.2872250  43.6263354  34.2735537
  39.3967005  44.1983673  34.0124109  41.4356534  44.6255104  34.6303220
  41.6018925  45.2909442  33.7837404  41.0767433  45.4245915  35.8229154
  40.9111603  44.7591105  36.6702502  41.8873884  46.1144336  36.0562186
  40.1665574  45.9899726  35.6222970  42.7485642  43.8810203  34.8552434
  43.0211498  43.3418863  33.9480000  43.5346545  44.5950039  35.1021574
  42.6301460  43.1737080  35.6761280  40.6646747  42.9090509  33.0048840
  41.1000790  41.7462739  33.0133630  40.5309211  43.6227826  31.8729944
  40.0512493  44.5110802  31.9017914  40.9970931  43.1317071  30.5850416
  41.4844016  42.1699297  30.7454651  39.8301251  42.9321531  29.6240974
  39.3374553  43.8884464  29.4467570  40.2011667  42.5331571  28.6797091
  39.1165592  42.2317716  30.0583708  42.0254183  44.0699526  29.9724866
  41.9938818  45.2868572  30.1665810  42.9690073  43.5085145  29.2400912
  42.9180691  42.5233199  29.0261618  44.0922561  44.2621088  28.7337454
  43.8462279  45.3098675  28.5597203  45.3072707  44.1696546  29.6770035
  46.1896130  44.5440512  29.1589009  45.0690391  44.9878186  30.9170262
  44.1866142  44.6135390  31.4365357  45.9358428  44.9135971  31.5739354
  44.9119991  46.0302373  30.6399206  45.6376307  42.6973137  29.9978826
  45.0011622  42.4115086  30.8357813  45.3615360  42.1173233  29.1172800
  47.0353626  42.4329972  30.3357054  47.3126975  43.0117909  31.2164803
  47.1648769  41.3705205  30.5439198  47.6724872  42.7187550  29.4985599
  44.5443480  43.7759115  27.3720637  44.1492722  42.6819990  26.9067426
  45.3747152  44.6016732  26.7124655  45.4415169  45.5666928  27.0029215
  46.1295457  44.1818918  25.5599064  45.5386857  43.4735623  24.9799713
  46.4821388  45.3542384  24.6757268  45.5718180  45.8692320  24.3698321
  47.0779716  46.0147196  25.3054195  47.2800942  44.9720730  23.4507849
  47.3904935  43.7452398  23.1249668  47.7639983  45.9006898  22.7608866
  47.3735089  43.4502846  26.0050215  48.3456254  44.0962853  26.4547200
  47.3929531  42.1426881  25.8078054  46.5563865  41.6960644  25.4596552
  48.5261838  41.3081189  26.1490788  49.3076582  41.9440789  26.5663923
  48.1035410  40.2733987  27.2224065  47.3285868  39.6240156  26.8158312
  48.9664854  39.6730266  27.5084524  47.7178921  40.7944530  28.0982206
  49.1119651  40.6371348  24.9328515  49.7455930  39.5773076  25.0247197
  48.9629086  41.2609556  23.7741320  48.4349006  42.1218475  23.7689653
  49.4061343  40.7097567  22.4891196  49.2814677  39.6270698  22.4886413
  48.5848266  41.2950013  21.3453363  48.8705386  40.7882429  20.4233783
  47.5302887  41.1081410  21.5498899  48.8034211  42.7166526  21.2016109
  48.2719429  43.0497492  20.4746263  50.8862593  40.8436053  22.1959584
  51.4246425  40.1548523  21.3252766  51.5779567  41.7663316  22.8833964
  51.1232484  42.2394296  23.6503988  52.8762572  42.1961843  22.5016552
  52.9704269  42.1884016  21.4153935  53.1182218  43.6212521  23.0029633
  52.9125631  43.4873907  24.0646052  54.1412209  43.9759300  22.8735867
  52.1638516  44.6289776  22.4317708  51.1440512  44.3027594  22.6371528
  52.3884963  45.9918753  23.0438439  53.4077126  46.3192431  22.8390429
  51.6847753  46.7048358  22.6142090  52.2351135  45.9362841  24.1219485
  52.0999182  44.6838030  20.9507729  51.7882541  43.7135328  20.5639380
  51.3808852  45.4438414  20.6449734  53.0832510  44.9345619  20.5533544
  53.9818204  41.2576716  22.9295499  53.8575950  40.5107245  23.8884321
  55.0897543  41.3069425  22.2263992  55.1441841  41.9105959  21.4189056
  56.2473950  40.4720455  22.5463879  55.9769833  39.4170571  22.5976021
  57.3834086  40.6421225  21.5050517  57.7556605  41.6654163  21.5569782
  58.4633204  39.7245851  21.7640913  58.0918071  38.7011271  21.7115110
  59.2468511  39.8652614  21.0186715  58.8697242  39.9118746  22.7574793
  56.8475553  40.4518284  20.1688404  57.5510868  40.5566718  19.5240541
  56.7929546  40.7908585  23.9392971  57.1506901  39.9241345  24.6713023
  56.7856342  42.0608513  24.2988491  56.4565022  42.7639862  23.6524850
  57.2661367  42.4900815  25.5920505  58.2889194  42.1465234  25.7509855
  57.2480625  44.0566370  25.6569436  57.5420918  44.3717323  26.6579909
  57.9593525  44.4485531  24.9304684  55.9713546  44.5472784  25.3699560
  55.9802082  45.5062509  25.4144355  56.4196437  41.9241062  26.7387216
  56.9449979  41.6103421  27.8240939  55.1122298  41.8153345  26.5431129
  54.6846235  42.1451117  25.6895874  54.2421743  41.2420726  27.5823935
  54.4051525  41.7778736  28.5176033  52.7716614  41.3430149  27.2140778
  52.5044041  42.3619500  26.9345893  52.5652543  40.6723030  26.3799323
  51.8441127  40.9444269  28.3250210  51.4777654  39.6066405  28.5071234
  51.8355814  38.8710593  27.7868165  50.6812090  39.2072176  29.5689616
  50.4240438  38.1584879  29.7192281  50.2028742  40.1846008  30.4625314
  49.5483356  39.9120567  31.2904492  50.5745058  41.5092725  30.2789862
  50.2379888  42.2538339  31.0012178  51.3445620  41.8866947  29.2202649
  51.5784182  42.9396534  29.0640145  54.6166661  39.7518005  27.8092681
  54.8470171  39.3224920  28.8748522  54.6815754  39.0045309  26.7074169
  54.4630484  39.4108733  25.8093313  54.9856451  37.5394650  26.7688545
  54.2169082  37.0398460  27.3580493  55.0224905  36.9181781  25.4032767
  53.9931804  36.7910641  25.0691440  55.5371285  37.6112941  24.7368893
  55.7282466  35.5808609  25.3817126  56.7723940  35.7466487  25.1171757
  55.6718803  35.1374828  26.3762038  55.1317014  34.6264046  24.3982910
  54.3075853  35.0081913  23.5854095  55.5461458  33.3599704  24.4703063
  55.1751970  32.6735002  23.8289603  56.2284623  33.0942512  25.1657138
  56.2767664  37.2567933  27.4971288  56.3118194  36.3024486  28.2949562
  57.2916711  38.1293204  27.2851408  57.1529353  38.9118219  26.6611202
  58.6021184  37.9287034  27.8463865  58.6825682  36.9249485  28.2643327
  59.6647076  38.0900122  26.7502964  59.6213748  39.0741367  26.2828531
  60.6524289  37.9389227  27.1868507  59.5279455  37.1048734  25.6684671
  59.8883881  35.7750490  25.8804698  60.2669782  35.4783979  26.8584343
  59.7713833  34.8345554  24.8678752  60.0825464  33.8037924  25.0393341
  59.2699287  35.1988305  23.6652747  59.1852175  34.4562262  22.8719652
  58.8692598  36.4933597  23.4396304  58.4405887  36.7580894  22.4727528
  59.0055965  37.4593568  24.4263628  58.7047622  38.4884827  24.2272157
  58.9293794  38.8374365  29.0402753  60.0880169  39.1315732  29.3133847
  57.8749070  39.3302511  29.6936853  56.9398186  39.1331122  29.3673480
  58.0270827  40.1507551  30.8327493  58.6485333  41.0087344  30.5775616
  56.6804347  40.6584461  31.3419750  56.2881557  41.3292502  30.5773181
  56.0112075  39.8054406  31.4532159  56.7788886  41.3957274  32.6553862
  57.1024862  42.7400778  32.7047798  57.3308727  43.2670372  31.7781135
  57.1379838  43.4072588  33.8973628  57.3466692  44.4773487  33.9194548
  56.9798702  42.7005601  35.0954116  57.0442995  43.3501563  36.3174520
  57.2026101  44.2934374  36.2334076  56.6858703  41.3633765  35.0684817
  56.5481456  40.8048458  35.9938521  56.5652775  40.7275827  33.8590568
  56.2959884  39.6720538  33.8229587  58.7103833  39.3768401  31.9322323
  58.4982783  38.2078345  32.1299675  59.5935883  40.0691710  32.6415291
  59.8167728  41.0157022  32.3684058  60.3243850  39.4811592  33.7617519
  59.8523099  38.5437519  34.0557616  61.7552858  39.2010242  33.3792849
  62.2393961  38.6903431  34.2120713  61.7547273  38.5498699  32.5051283
  62.4745013  40.4115487  33.0756528  63.3785519  40.1952932  32.8374949
  60.2468929  40.3677557  34.9642941  59.8746297  39.9608294  36.0424119
  60.5934545  41.6574787  34.7764968  60.7973498  42.0098318  33.8522458
  60.7202553  42.5529957  35.8879355  60.0547367  42.2450354  36.6939872
  62.1558400  42.5387515  36.4076264  62.7861236  42.7319936  35.5400994
  62.2276614  43.3764900  37.1012949  62.6233488  41.2622913  37.1019476
  62.3175395  40.4106900  36.4930757  63.7108674  41.2884924  37.1692668
  62.0481286  41.1292717  38.4616760  62.3817006  41.9814111  39.0543632
  60.9616987  41.1520364  38.3725815  62.4784675  39.8239408  39.1533730
  61.7209144  39.5515123  39.8878136  62.5534434  39.0380337  38.4014629
  63.7869308  39.9864267  39.8307364  63.7169939  40.7137212  40.5281105
  64.0457091  39.1170527  40.2756956  64.4888959  40.2390759  39.1501173
  60.3329205  43.9754132  35.5259283  60.2881132  44.3502195  34.3364530
  60.0505932  44.7539886  36.5761715  60.0305362  44.3411900  37.4984648
  59.7703030  46.1710442  36.4511764  60.0862766  46.6331272  37.3865650
  60.3926436  46.5399170  35.6361065  58.3396302  46.5429361  36.1806621
  57.4469439  45.6789074  36.0942000  58.1011200  47.8277546  36.0030099
  58.8524804  48.4853260  36.1544905  56.8195604  48.3361208  35.6709080
  56.0265745  47.7262866  36.1043671  56.6415843  49.7847629  36.1491700
  57.3744753  50.4139821  35.6444731  55.2483519  50.2859203  35.8395452
  54.5147222  49.6568654  36.3448958  55.1457263  51.3142302  36.1872963
  55.0791667  50.2481131  34.7630708  56.9204319  49.8841446  37.6185880
  57.9443755  49.5666398  37.8166494  56.7912211  50.9160313  37.9445807
  56.2291379  49.2412996  38.1645284  56.5749508  48.2439976  34.1389274
  57.1855891  48.9691275  33.3404680  55.7393381  47.3022698  33.7402996
  55.2378787  46.7502575  34.4213186  55.5722854  46.9829109  32.3469008
  56.5585709  46.8312055  31.9070582  54.7369652  45.7286331  32.1142891
  55.3237545  44.8850429  32.4782669  53.8109547  45.8003884  32.6851427
  54.4062315  45.5180686  30.6233488  55.2402173  44.8047674  29.8282021
  56.1511143  44.4077859  30.2764233  54.9715712  44.5753561  28.5023919
  55.6394613  43.9592318  27.9005168  53.8232456  45.0908856  27.9458054
  53.5474586  44.9066108  26.6250642  54.2229746  44.3994645  26.1681016
  52.9351160  45.8637876  28.7321102  52.0168435  46.2795768  28.3167201
  53.2518599  46.0829667  30.0352951  52.6083905  46.7077380  30.6549426
  54.9491946  48.1618719  31.5961160  53.9285680  48.6433298  31.9617561
  55.6816117  48.6047951  30.5610149  56.6250876  48.2684605  30.4296823
  55.1826175  49.6413470  29.6573456  54.0936167  49.6081718  29.6161063
  55.6103092  51.0228835  30.1561117  55.0330988  51.2157680  31.0600468
  56.6710760  50.9904876  30.4037106  55.3653779  52.1079432  29.1709192
  54.1958014  52.8484411  29.2099018  53.4441378  52.6037131  29.9608652
  53.9686716  53.8990142  28.3039608  53.0831328  54.5281036  28.3859282
  54.9174150  54.1661149  27.3402345  54.6984346  55.1849795  26.3933404
  53.8556818  55.6302913  26.5101525  56.0438222  53.4061409  27.2619570
  56.7679180  53.6014789  26.4708360  56.2738048  52.3922327  28.1756791
  57.1873322  51.8019812  28.1155806  55.6578375  49.3605187  28.2671566
  56.7874779  48.9925654  28.0619524  54.7363506  49.5148061  27.3004440
  53.7822346  49.7154175  27.5639734  55.0320115  49.3272192  25.9118700
  56.0965215  49.5100495  25.7700723  54.6956340  47.9129491  25.3700082
  55.1019141  47.1977224  26.0851616  53.6129616  47.7989329  25.3195125
  55.3057793  47.6502757  23.9762764  55.3693241  48.5467820  23.1407105
  55.7147237  46.4857019  23.6983385  54.2705000  50.4227246  25.1250732
  53.0918033  50.4414290  25.1147717  55.0457035  51.2127024  24.3585990
  56.0436676  51.0622244  24.3308682  54.4987235  52.3219489  23.6088350
  53.9506540  52.9880012  24.2754265  55.6126373  53.1045332  22.9531158
  56.0173989  52.4539045  22.1773275  55.1372028  53.9689590  22.4894585
  56.7343203  53.5698627  23.8573269  57.0600614  54.5406330  23.4844359
  56.2819189  53.6922982  24.8419632  57.9253342  52.6458211  23.9620843
  57.7747536  51.4464857  24.2782503  59.0786712  53.0927014  23.7090195
  53.4902581  51.8691170  22.5510185  52.6971488  52.6675757  22.0585681
  53.5876281  50.6316986  22.1641907  54.3384925  50.0605837  22.5258084
  52.7046997  50.0548758  21.1233358  52.2912460  50.8571122  20.5128288
  53.4765704  49.0951497  20.2128270  53.8564904  48.2600119  20.8013570
  52.8132140  48.7184192  19.4340468  54.5736949  49.7919314  19.6101646
  55.0582584  49.1916013  19.0388653  51.4076134  49.3371005  21.6904230
  50.6413063  48.8367232  20.9563931  51.2131909  49.4023223  22.9977347
  51.8829154  49.8536278  23.6043725  50.0508599  48.7400362  23.6128941
  50.0077409  47.7032127  23.2800432  50.1386802  48.7587750  25.0962863
  51.1854248  48.7732402  25.3988709  49.6382265  49.6480872  25.4791583
  49.3386091  47.2741558  25.7903943  48.7911345  49.4120971  23.1113894
  48.7438108  50.6306258  22.9369609  47.8079986  48.6176638  22.7721776
  47.9426888  47.6175604  22.8191445  46.5305975  49.1221549  22.2729032
  46.6010211  50.1789272  22.0136371  46.1778230  48.3461265  21.0352134
  47.0554245  48.2274784  20.4000274  45.8442824  47.3673889  21.3798788
  45.0859514  48.9652608  20.2288269  44.4155497  49.8774887  20.6708980
  44.9331146  48.5081694  19.0069205  44.2095098  48.8904882  18.4145410
  45.5399127  47.7767088  18.6647881  45.3559974  49.0545018  23.2586839
  44.8902118  47.9998456  23.6274874  44.8987768  50.1315834  23.7059573
  45.2988890  51.0114112  23.4139328  43.8459071  50.1523490  24.6908204
  44.0550798  49.4211456  25.4717873  43.7454953  51.5128210  25.3216924
  42.9289254  51.5217833  26.0442062  44.6810812  51.7505919  25.8280568
  43.5040732  52.4430658  24.3502851  43.4391572  53.3139868  24.7495800
  42.4735826  49.7551264  24.1486289  41.5674668  49.4609949  24.9195126
  42.3333147  49.8484915  22.8347948  43.0677633  50.2668904  22.2823234
  41.1284092  49.4599691  22.1751888  40.3040522  49.4603024  22.8880124
  40.7942616  50.4263323  21.0425257  41.5750396  50.3454349  20.2869318
  39.8397368  50.1230693  20.6122804  40.6998009  51.8628524  21.5202988
  41.7519869  52.4768130  21.8849602  39.5755620  52.4341055  21.5490009
  41.2244068  48.0248846  21.6789068  40.3509711  47.5905930  20.9387839
  42.2452608  47.2955522  22.1206923  42.9577187  47.7484112  22.6742693
  42.4199479  45.8795052  21.7880763  41.5321266  45.5022100  21.2804754
  43.6257469  45.7069800  20.8596282  43.4843570  46.3178971  19.9682544
  44.5123721  46.0469438  21.3951385  43.8400723  44.2716657  20.4328550
  42.9344697  43.4298695  20.5648326  45.0172617  43.9759488  19.9053063
  45.2095621  43.0314067  19.6041854  45.7178104  44.6960456  19.8062400
  42.5844529  45.0017045  23.0448646  43.6926802  44.5976574  23.4455480
  41.4732262  44.7073019  23.6651382  40.6040479  45.0345160  23.2678096
  41.4217583  43.9345572  24.8962571  42.3155241  44.1185670  25.4927704
  40.2057863  44.3395303  25.7074129  39.3571607  43.9819765  25.1244199
  40.2353661  43.8158658  26.6631569  40.0591316  45.8381255  25.9530751
  40.0376809  46.3509048  24.9908946  38.7988408  46.1361231  26.7058436
  38.8204461  45.6243291  27.6679513  38.7172581  47.2113729  26.8682631
  37.9401073  45.7908154  26.1297686  41.2532693  46.4256323  26.7142058
  42.1650986  46.2674322  26.1383335  41.0991594  47.4940499  26.8636977
  41.3455570  45.9336459  27.6823682  41.3318268  42.4389697  24.5461968
  40.3109439  41.9611339  24.1123535  42.4021598  41.7193059  24.7569534
  43.2169726  42.1383960  25.1807454  42.4941792  40.3077665  24.2961511
  41.5360189  39.9825161  23.8902643  43.5745110  40.1847918  23.1813761
  43.7094148  39.1262732  22.9602802  43.2185595  40.6993802  22.2889735
  44.9081698  40.7679087  23.5750675  45.5723481  40.2881985  24.5224588
  45.3374985  41.8363156  22.8618183  46.2246612  42.2647568  23.0850908
  44.7693513  42.1997359  22.1102603  42.7643873  39.3091453  25.3922059
  42.8517154  38.1159884  25.1297569  42.9567217  39.7820920  26.5966323
  42.8580647  40.7738752  26.7607233  43.3661288  38.9317490  27.7148276
  42.9844174  37.9184243  27.5854663  44.9200092  38.8752122  27.7623708
  45.3054329  38.5920901  26.7821859  45.3292187  39.8449498  28.0469385
  45.4561715  37.8873618  28.7309840  45.1697357  36.5374466  28.6714398
  45.7547732  35.9206371  29.6831548  45.6105193  34.8533472  29.8494076
  46.4602942  36.8100305  30.3471658  47.0475666  36.6186240  31.1459622
  46.2754055  38.0419656  29.7875606  46.7635610  38.9157925  30.2190659
  42.7684292  39.4962098  29.0024674  42.8756034  40.6887158  29.2706970
  42.2183196  38.6256569  29.8293598  42.1178718  37.6662768  29.5300641
  41.6827701  39.0021679  31.1227647  41.6574555  40.0912622  31.1387866
  40.2555612  38.4744179  31.3344978  40.2663055  37.3843851  31.3297818
  39.8740424  38.8293318  32.2918862  39.6115707  38.8337849  30.5319166
  42.5608433  38.5398177  32.2646389  43.0939843  37.4459293  32.2454070
  42.6998772  39.4020980  33.2544647  42.2547661  40.3051504  33.1717635
  43.5165838  39.1415990  34.4292667  43.5632465  38.0934270  34.7238291
  44.9619011  39.6602903  34.2157953  45.4898401  39.6418241  35.1687384
  45.6823001  38.8048014  33.2331875  45.1550998  38.8231034  32.2795907
  46.6950820  39.1828024  33.0955866  45.7250709  37.7811725  33.6043755
  44.9745956  41.1447086  33.8251966  44.5104577  41.7327546  34.6169181
  46.0041273  41.4751076  33.6832955  44.4184282  41.2821381  32.8976681
  42.8846749  39.7788281  35.6676266  41.7920415  40.3573019  35.6002091
  43.6064599  39.7479408  36.7815245  44.5360832  39.3547183  36.7436631
  43.1186554  40.2033708  38.0356331  42.1573762  40.6982726  37.8990002
  42.9345400  39.0468790  38.9838195  42.2153127  38.4259980  38.4494977
  43.8875597  38.5217808  39.0514019  42.4103396  39.3358993  40.3946193
  43.0200973  40.1207851  40.8420742  40.9587742  39.7857396  40.3516606
  40.3482778  39.0010180  39.9048595  40.6091381  39.9844614  41.3644159
  40.8773582  40.6942011  39.7546496  42.5910154  38.1097511  41.2569897
  43.6490739  37.8530855  41.3070012  42.2183901  38.3134533  42.2608745
  42.0352116  37.2770157  40.8259178  44.0528725  41.2267057  38.6628379
  45.2241171  40.9467365  38.9261259  43.5152775  42.4270243  38.8904535
  42.5998365  42.6480846  38.5241106  44.2391751  43.4637967  39.6101035
  45.2995380  43.4130674  39.3616725  43.7290558  44.8407230  39.2645745
  42.6706432  44.9106879  39.5164964  44.2859562  45.5878186  39.8300549
  43.8616968  45.0201593  38.1977029  44.1181110  43.1998947  41.0691951
  43.0249115  43.3825997  41.6466037  45.2105302  42.7690220  41.7050199
  46.0688502  42.6748173  41.1811028  45.2115176  42.3748361  43.1160020
  44.1966744  42.2065070  43.4770003  46.0345585  41.1299677  43.3857565
  45.9803336  40.8880673  44.4467847  45.4944028  39.9523558  42.5649227
  45.5492118  40.1931068  41.5033136  46.0923773  39.0635285  42.7662891
  44.4578650  39.7618838  42.8411977  47.5250650  41.3790981  43.0814896
  47.8950342  42.1867640  43.7127040  48.0943787  40.4714150  43.2827416
  47.6415683  41.6548114  42.0333879  45.7318505  43.5027430  44.0186983
  45.7544863  43.3857414  45.2025016  46.1131821  44.6164849  43.3912628
  46.0215795  44.6947682  42.3885851  46.6513153  45.7089678  44.0996468
  45.8486241  46.1707379  44.6751692  47.4153726  45.3318260  44.7792603
  47.2817648  46.7708903  43.1762704  47.2027149  46.6834795  41.9770071
  47.8744197  47.7695179  43.8153393  47.8514984  47.7949480  44.8247098
  48.5002793  48.8572810  43.1219633  49.0153867  48.4739102  42.2415900
  47.4806950  49.8956490  42.6758873  47.9660488  50.6372774  42.0407086
  46.7726903  49.3163516  42.0826177  46.7511278  50.5893990  43.7851224
  47.2681572  51.7006582  44.3869368  48.2424516  52.0702221  44.0672466
  46.5817384  52.3495282  45.3787624  47.0049770  53.2204177  45.8799108
  45.3208003  51.8669312  45.7578403  44.6245927  52.5206081  46.7664609
  45.0994254  53.2751416  47.1210988  44.7989030  50.7933317  45.1334195
  43.8103205  50.4255660  45.4059227  45.5113942  50.1691546  44.1602616
  45.0934536  49.3008703  43.6506784  49.5281228  49.4564927  44.0180689
  49.5491994  49.2010976  45.2211026  50.4843406  50.1695398  43.4050759
  50.4236861  50.4163215  42.4271676  51.6342136  50.6021330  44.1459236
  51.2850271  51.0719560  45.0650950  52.2272205  49.7204268  44.3918950
  52.5058924  51.5876492  43.3873363  52.0461126  52.2074910  42.4353149
  53.7782021  51.6737547  43.8059471  54.0636616  51.0710071  44.5643653
  54.7657517  52.5671213  43.2274248  54.4901629  52.7025307  42.1814835
  54.8376680  53.9523607  43.9274747  55.3059836  53.8456446  44.9055775
  55.6645816  54.9030040  43.0689427  55.1964205  55.0107054  42.0907670
  55.7189089  55.8772655  43.5540676  56.6706904  54.5016945  42.9466860
  53.4465259  54.5797907  44.1085604  53.1592902  55.0158858  43.1513741
  52.7564201  53.7740472  44.3617746  53.3957482  55.6259693  45.1650721
  54.0851153  56.4318771  44.9125117  52.3834320  56.0233994  45.2354018
  53.6823997  55.1910237  46.1228394  56.1239028  51.9134579  43.3628709
  56.5082965  51.4826588  44.4468574  56.8504253  51.7869194  42.2454010
  56.4426377  52.0202603  41.3513013  58.1840597  51.2882412  42.2698628
  58.4853212  51.0968327  43.2992210  58.2880180  49.9982340  41.4876365
  57.5280934  49.3211221  41.8774531  58.0657392  50.2322090  40.4465808
  59.6215335  49.3489984  41.5757805  60.3711504  50.0799060  41.2739967
  59.8127672  49.0355521  42.6017192  59.7336776  48.1335541  40.6662972
  59.9573246  48.2742797  39.4473520  59.5567867  46.9534403  41.2415911
  59.6190878  46.1111338  40.6883729  59.3601582  46.9021739  42.2315077
  59.1716862  52.3130273  41.6981901  59.1053886  52.6196261  40.4740317
  60.0610071  52.8217020  42.5446511  60.0068267  52.5632849  43.5196317
  61.0484607  53.8188539  42.1479793  61.5354757  54.2034721  43.0436932
  62.1045453  53.2583335  41.2273609  61.5814711  52.8413392  40.3663388
  62.7200821  54.0981265  40.9058160  62.9826517  52.1988832  41.8431558
  63.5395009  52.6385649  42.6708683  62.3524887  51.3917117  42.2179916
  63.9592622  51.6436393  40.8115328  63.3827231  51.1050826  40.0598271
  64.4673977  52.4864013  40.3434199  64.9708847  50.7256743  41.4141614
  65.5015782  50.2378884  40.5959779  65.6693288  51.3364384  41.9871963
  64.3780717  49.7023233  42.2938946  63.7314082  49.1363222  41.7635334
  65.1099140  49.1158662  42.6684651  63.8870216  50.1541294  43.0527160
  60.4007824  55.0638295  41.5103826  60.9410709  55.6238353  40.5530713
  59.2555853  55.4603183  42.0548871  58.8715904  54.9576371  42.8424685
  58.5262108  56.6071439  41.5500130  57.9613469  57.0350650  42.3782752
  59.2542883  57.3352788  41.1924674  57.5872699  56.2778261  40.4433637
  56.7601416  57.1336750  40.0372560  57.6264128  55.0347423  39.9661671
  58.3021152  54.3897857  40.3501245  56.7946949  54.5859662  38.8714743
  56.4496288  55.4439436  38.2951738  57.5728032  53.6683042  37.9528597
  57.7661358  52.7211827  38.4565912  56.9482420  53.4924766  37.0772086
  58.8916812  54.2507776  37.4963823  59.9663593  53.6541487  37.7469199
  58.8255235  55.3801108  36.8030132  59.6744958  55.8161878  36.4718624
  57.9270404  55.7990521  36.6095677  55.5358907  53.8977403  39.3566144
  55.6178108  52.7953679  39.9264171  54.3699605  54.5376149  39.1404840
  54.3670597  55.4487397  38.7049359  53.1062771  53.9928978  39.6070122
  53.2290308  53.6434316  40.6319268  52.0012324  55.0123839  39.5754166
  51.9857679  55.4536424  38.5783084  51.0623386  54.4888833  39.7550344
  52.1747693  56.1102273  40.6123653  52.1866348  55.6506263  41.6008364
  53.1281789  56.6059959  40.4316399  51.0348985  57.1465043  40.5417927
  51.0244514  57.6122037  39.5564517  50.0798297  56.6528481  40.7201130
  51.2577375  58.2032558  41.5942898  51.1696395  57.7448957  42.5796354
  52.2596232  58.6167022  41.4737153  50.2486274  59.2977257  41.4625844
  49.3202590  58.9157262  41.5741974  50.4133671  59.9953393  42.1740632
  50.3300980  59.7229195  40.5499718  52.7340169  52.7338477  38.7821872
  52.9357767  52.6761983  37.5791579  52.1796210  51.7476539  39.4634954
  52.0427387  51.8336832  40.4604313  51.8436528  50.4869044  38.8300026
  51.6461536  50.6640591  37.7730905  52.9731483  49.4580296  38.9512364
  52.6983100  48.5151987  38.4782798  53.8542541  49.8689467  38.4577452
  53.3813400  49.1302014  40.3528763  52.6939885  48.2068836  41.1220843
  53.2576969  48.1217712  42.3065545  52.8713110  47.4275998  43.0523414
  54.2612441  48.9654949  42.3535885  54.8641721  49.1215011  43.1485916
  54.3671904  49.6088648  41.1492137  55.1509204  50.3504012  40.9949640
  50.5329376  49.8664308  39.3526643  49.9962106  50.2542707  40.3849212
  50.0590868  48.9056998  38.5859262  50.4636246  48.7876200  37.6684844
  49.0307748  48.0108155  38.9887580  48.5648572  48.3916352  39.8978169
  47.9860734  47.8573320  37.9494213  48.3918287  47.4698919  37.0153492
  47.2539246  47.1540784  38.3465945  47.2429593  49.0945315  37.6082323
  47.4053343  49.8737917  36.4946683  48.1822009  49.5662130  35.7946464
  46.5072723  50.9258338  36.5052063  46.3928075  51.6242995  35.7844029
  45.7553033  50.8322239  37.6522760  44.7322589  51.6354048  38.1225220
  44.4416201  52.5074963  37.5368698  44.1512719  51.2813277  39.2941673
  43.3503181  51.9006038  39.6974898  44.5455761  50.1577446  39.9928083
  44.0518587  49.8891050  40.9265009  45.5352496  49.3672771  39.5550853
  45.8488548  48.5466831  40.1996404  46.1679135  49.6696726  38.3431474
  49.7178258  46.6587300  39.2082708  50.5725882  46.2805182  38.4319783
  49.3375666  45.9776834  40.2681917  48.6433343  46.3640898  40.8918803
  49.8692530  44.6227722  40.5591387  50.8080203  44.4162468  40.0457244
  50.0380154  44.3630742  42.0448373  49.0684942  44.4328644  42.5379609
  50.6171657  42.9675181  42.2573677  51.5873430  42.8976806  41.7649972
  50.7380652  42.7818369  43.3247091  49.9409913  42.2243038  41.8345359
  50.8488483  45.4830137  42.6873350  51.8634166  45.4528362  42.2902248
  50.3878722  46.4378892  42.4344995  50.8915431  45.3265361  44.1897514
  51.3517805  44.3718248  44.4432406  51.4761432  46.1377054  44.6235948
  49.8776309  45.3566664  44.5876147  48.8502246  43.6223011  40.0338029
  47.6758284  43.6763071  40.4003639  49.3173880  42.7519012  39.1221558
  50.3127350  42.6074688  39.0333546  48.4216372  41.9683299  38.2640512
  47.3707529  42.0403032  38.5453889  48.5973779  42.4277912  36.7656145
  49.6622404  42.4566791  36.5328629  47.9035043  41.4833617  35.8211371
  46.8387244  41.4543569  36.0524817  48.0428969  41.8261827  34.7958091
  48.3257684  40.4843101  35.9296679  48.1078014  43.8842097  36.6328857
  48.6858356  44.4714784  37.3465137  48.3522971  44.2022798  35.6193359
  46.6454889  44.0935138  36.8829319  46.4004091  43.7765932  37.8970627
  46.4032492  45.1498670  36.7645645  46.0667160  43.5064094  36.1699577
  48.7615776  40.4611464  38.3261192  49.8779784  40.0605854  38.0361361
  47.7614626  39.6847886  38.6759756  46.9111063  40.1186216  39.0058122
  47.8398152  38.2446513  38.6780300  48.8756462  37.9326974  38.8116486
  47.0086939  37.6639442  39.8090586  47.4379060  38.0456572  40.7350279
  46.0005070  38.0597110  39.6871536  46.9531542  36.1411482  39.8641451
  46.6132413  35.7668173  38.8980242  47.9535225  35.7607981  40.0681793
  46.0159469  35.6792546  40.9357168  46.3044229  36.1470893  41.8768322
  45.0048362  35.9888446  40.6715444  46.0589898  34.1573281  41.0882031
  46.0176395  33.7186885  40.0916393  47.0047698  33.8937950  41.5622057
  44.9555296  33.6447249  41.8898331  44.0786897  33.8878952  41.4514201
  45.0289924  32.6397481  41.9606212  44.9935539  34.0511503  42.8142500
  47.3870425  37.7042353  37.3125391  46.2771348  38.0138332  36.8250772
  48.2058060  36.9089196  36.7074026  49.0750272  36.6840194  37.1708587
  47.9487221  36.3221616  35.4048666  47.0661750  36.7798738  34.9596577
  49.1223458  36.5483375  34.4882997  49.5749702  37.5162546  34.7030688
  49.8383767  35.7559480  34.7070567  48.7768046  36.4931899  33.0226637
  47.6440741  36.3062185  32.6341315  49.7655331  36.7031732  32.1811740
  49.5917486  36.6782249  31.1865196  50.6940276  36.8880606  32.5337300
  47.7192662  34.8022075  35.5824238  47.9605999  34.2940486  36.6480990
  47.2704125  34.1526207  34.5332845  47.1194369  34.6513015  33.6684465
  46.8954617  32.7147888  34.5931295  47.1212110  32.3014084  35.5760933
  45.4156223  32.5834742  34.3444997  45.1805427  31.5215914  34.2675808
  44.8921635  33.0089633  35.2002701  45.0024722  33.2458524  33.1606825
  44.0560013  33.1340544  33.0447861  47.7121524  31.8646323  33.5986702
  47.2312860  30.9265968  33.0691592  48.9913574  32.2156328  33.4277718
  49.3365639  33.0699981  33.8418458  49.9039844  31.4393943  32.5522047
  49.3268129  30.6799299  32.0235224  50.6111373  32.3296761  31.5153952
  51.1003433  33.1558340  32.0319509  51.3508439  31.7703727  30.9421520
  49.6862395  32.9331740  30.5360197  48.4381874  32.5644511  30.2723926
  48.0347711  31.7417174  30.8629708  47.9179004  33.3354681  29.2736923
  47.0072313  33.2128332  28.8537503  48.8368934  34.2695893  28.9088054
  48.7721146  35.2870603  27.9682320  47.8396566  35.4294871  27.4219191
  49.8849892  36.0489942  27.7861111  49.8735813  36.8430908  27.0399507
  51.0192292  35.8438646  28.5165037  51.8926963  36.4780543  28.3636486
  51.1022940  34.8506482  29.4532909  52.0140210  34.7624295  30.0436345
  49.9761981  34.0229085  29.6507673  50.9286592  30.6393277  33.3632910
  51.9050478  30.2294550  32.8149693  50.6655775  30.4432261  34.6556010
  49.8218005  30.8331943  35.0513057  51.5453271  29.6884043  35.5240771
  50.9364271  29.2039564  36.2869958  52.0465330  28.9290917  34.9243238
  52.5868661  30.5482143  36.1988912  52.7834650  31.7137699  35.8391910
  53.2480428  29.9539146  37.1961445  52.9923023  29.0099524  37.4486643
  54.2464113  30.6532290  38.0246285  53.9327406  31.6839047  38.1899287
  54.3920424  29.9732229  39.3633743  54.9574259  30.6570517  39.9971580
  53.3845841  29.8572915  39.7623852  55.0826012  28.6226088  39.3356270
  54.7843512  28.1574733  38.3965567  56.1638911  28.7601895  39.3449912
  54.6783370  27.7358252  40.4858702  54.4783331  28.2746296  41.6113378
  54.6017171  26.4857683  40.3002681  55.6136050  30.8297076  37.3545466
  56.5124591  31.4139349  37.9664230  55.7665666  30.3410041  36.1205160
  55.0096370  29.8133273  35.7098571  56.9964679  30.4693679  35.3731697
  57.8060885  30.7009932  36.0645584  57.3520095  29.1904232  34.6154471
  56.4798422  28.8797446  34.0399699  58.1795097  29.3971358  33.9367723
  57.7463055  28.0751843  35.5230675  58.4263570  28.3056012  36.5410100
  57.3534375  26.8559145  35.1926784  57.5999070  26.0721570  35.7811901
  56.8095152  26.7137960  34.3537840  56.9221377  31.6477345  34.4058682
  57.9509995  32.2239346  34.0316906  55.7127235  32.0526693  34.0084137
  54.8772891  31.5228075  34.2116890  55.5807478  33.2786407  33.2470001
  56.3469610  33.2909099  32.4714352  54.2017465  33.4211898  32.5785235
  54.1475138  32.6530263  31.8061851  53.3486591  33.3215074  33.2503541
  54.0510739  34.7128547  31.8972646  54.5095449  35.0324721  30.6310288
  54.9996877  34.2398636  30.0653781  54.2310732  36.3465090  30.3519401
  54.4492204  36.8144307  29.4835979  53.6146028  36.9220299  31.4335718
  53.1513970  38.2254726  31.6214425  53.2529363  38.9418660  30.8052096
  52.5844242  38.5261844  32.8524930  52.1931470  39.5252689  33.0435850
  52.5028676  37.5480863  33.8778703  52.1031982  37.8041150  34.8594713
  52.9200190  36.2625813  33.6701696  52.7881521  35.5476026  34.4823732
  53.4965436  35.9219854  32.4415733  55.7981855  34.4701745  34.1891815
  55.4106143  34.4136910  35.3623649  56.4208643  35.5186713  33.6580925
  56.7743483  35.4533227  32.7140815  56.6171489  36.7740280  34.3890296
  57.1432660  37.4483764  33.7127929  55.6235666  37.1705738  34.5969974
  57.3840104  36.6779151  35.6773113  58.3495486  35.9119909  35.7812829
  56.9442978  37.4375110  36.6722766  56.1843636  38.0728648  36.4739473
  57.4899991  37.4251388  37.9925061  58.5051807  37.0295031  37.9662624
  57.5319786  38.8534855  38.5806027  57.8107697  39.5576356  37.7963998
  56.5352305  39.0958368  38.9476177  58.5081511  38.9883540  39.7169717
  59.0245641  37.9955438  40.2882357  58.7918161  40.2334496  40.0551540
  59.4393962  40.4139024  40.8088103  58.3597359  40.9992976  39.5581676
  56.6540000  36.5362778  38.8986763  55.6895643  36.9857199  39.5545777
  56.9960243  35.2753917  38.8920623  57.7659632  34.9854966  38.3067283
  56.2374441  34.2406215  39.6087838  56.5375291  33.2539611  39.2549416
  56.5021392  34.3217676  41.1172680  56.3352228  35.3549345  41.4217515
  55.7748012  33.6766446  41.6108191  57.8877430  33.9028873  41.5077401
  58.0794845  32.9255858  41.0643150  58.5867951  34.6315583  41.0958509
  58.0764264  33.8182488  43.0561073  57.0922406  33.7388464  43.5181263
  58.6566829  32.9239522  43.2831867  58.7805600  35.0159601  43.5906383
  59.7520233  35.0881936  43.1007492  58.1864122  35.8971960  43.3496143
  58.9754140  34.9351828  45.0807645  59.5269132  34.1192483  45.3046182
  59.4551931  35.7636454  45.4025386  58.0755641  34.8693954  45.5352281
  54.7492642  34.3054264  39.2907667  53.9304458  34.2097248  40.1440988
  54.4251110  34.5012142  38.0386558  55.1859226  34.6568367  37.3922988
  53.0878852  34.5107913  37.5272563  53.1356181  34.1206301  36.5105672
  52.5066646  33.8310018  38.1502482  52.3965218  35.8841513  37.5040235
  51.3354928  36.0212522  36.9697998  53.0392421  36.8540201  38.0936922
  53.9360557  36.6466044  38.5089824  52.5241065  38.2058196  38.2076851
  51.4660795  38.2164246  37.9457109  52.6774526  38.7288996  39.6231484
  53.7067370  38.5709110  39.9447293  52.4678050  39.7985259  39.5887488
  51.7270468  38.0559163  40.6119859  52.0324842  36.8203672  41.1725680
  52.9697707  36.3275668  40.9159910  51.1579547  36.2203816  42.0467794
  51.3986886  35.2481212  42.4757770  50.0248513  36.8485821  42.4014406
  49.1249128  36.2843100  43.2655065  49.3950204  35.4163064  43.5745511
  49.7152656  38.0904138  41.8621264  48.7907736  38.5914853  42.1479076
  50.5456811  38.6685649  40.9970921  50.3019715  39.6439205  40.5761917
  53.2273470  39.1756767  37.2642484  54.3152153  38.8908401  36.7355296
  52.5863239  40.3293519  37.0532673  51.6306830  40.4410634  37.3603454
  53.2014294  41.4098044  36.3342808  54.2866750  41.3648706  36.4230162
  52.8131149  41.4249520  34.8638457  53.2873970  40.5790284  34.3670856
  51.3094675  41.3280354  34.7005151  50.8345292  42.1740064  35.1965220
  51.0572282  41.3409608  33.6398270  50.9539483  40.3988460  35.1470967
  53.3589585  42.6918762  34.1451964  52.7251963  43.5352158  34.4195864
  54.3737815  42.8705286  34.5004930  53.3714271  42.5411114  32.6537865
  52.3568413  42.3633274  32.2970100  53.7606215  43.4522555  32.1993086
  54.0060826  41.6985930  32.3786699  52.8275282  42.7736522  37.0071070
  51.7198777  42.9365551  37.4232610  53.7975740  43.6778136  37.0592345
  54.7553322  43.3824114  36.9352881  53.5417365  45.0807880  37.3860433
  52.6325305  45.1438058  37.9841965  54.6962804  45.7154484  38.1793122
  55.4977417  45.7269502  37.4407064  54.3985905  46.7391136  38.4072579
  55.1749193  45.0518933  39.4175336  55.5189267  44.0502316  39.1599140
  56.3075640  45.8232960  40.0645289  55.9642128  46.8249104  40.3229016
  56.6306964  45.3055443  40.9680623  57.1437073  45.8944142  39.3684911
  54.0578778  44.8333908  40.4618760  53.2763215  44.2057384  40.0332057
  54.4743783  44.3439888  41.3429441  53.6335501  45.7959073  40.7471776
  53.2590839  45.8196416  36.1132601  54.1005365  45.7789451  35.1652695
  52.1199503  46.5167347  36.0552878  51.4896290  46.5511192  36.8441882
  51.7348899  47.2306620  34.8183702  52.5378734  47.1328861  34.0875156
  50.4877677  46.6904164  34.2271807  49.7306352  46.7320772  35.0101677
  50.2105333  47.3662994  33.4183882  50.5849495  45.2673069  33.6894596
  51.4827440  45.2148532  33.0727006  50.6942948  44.6041134  34.5470499
  49.1785598  44.7486804  32.7232202  49.2889353  45.7566112  31.2563845
  50.2344866  45.5607800  30.7510085  48.4627755  45.5159985  30.5868059
  49.2366048  46.8093976  31.5339765  51.5359854  48.7548510  35.1071706
  51.0065824  49.1223460  36.1543420  51.9451260  49.5663660  34.1710112
  52.3453266  49.1804515  33.3281740  51.9640383  51.0021683  34.3441845
  52.6382541  51.1845882  35.1809772  52.5040816  51.6755232  33.1485731
  51.8349570  51.5090099  32.3043601  52.5880530  52.7452422  33.3403568
  53.4894621  51.2703755  32.9166733  50.6175513  51.5667341  34.7307063
  49.5817760  51.2030985  34.1351054  50.6098448  52.4728254  35.6997513
  51.4885629  52.7858741  36.0877758  49.3768839  53.0282247  36.2443769
  48.5156900  52.6322817  35.7057721  49.2500080  52.6505911  37.7040520
  49.2487977  51.5612077  37.7376723  50.1474978  53.0271848  38.1952204
  48.0321387  53.1752588  38.4141703  48.1686989  54.2375277  38.6167665
  47.1606184  53.0373541  37.7746168  47.8234943  52.4355819  39.7178982
  46.8721309  52.7331288  40.1590393  47.8165790  51.3612946  39.5317264
  48.9215669  52.7481761  40.6888588  49.7031828  52.1086713  40.6848180
  48.9427959  53.7522416  41.5206784  47.9285163  54.6267835  41.5469698
  47.1454803  54.5064053  40.9203911  47.9513372  55.4027280  42.1931465
  49.9741530  53.9053174  42.3339559  50.7377732  53.2445212  42.3057524
  49.9935283  54.6817320  42.9791806  49.4130851  54.5738777  36.0867498
  50.4452244  55.1806263  36.3250303  48.2821117  55.1406664  35.6975024
  47.4885281  54.5231352  35.5999196  48.1188221  56.5307353  35.3321397
  47.1236522  56.6729546  34.9108116  48.2792852  57.4654691  36.5375352
  49.3127874  57.4609698  36.8849861  48.0086095  58.4719111  36.2190822
  47.3808593  57.0641205  37.6866654  46.4189558  56.3256439  37.4904643
  47.6916543  57.5116822  38.8951773  47.1144553  57.2638820  39.6864847
  48.5045407  58.0987050  39.0191729  49.1032792  56.9492348  34.1994255
  49.5824421  58.0920078  34.1723535  49.3466797  56.0455022  33.2681798
  49.0809831  55.0856352  33.4354358  50.0905931  56.3569104  32.0435408
  50.3920825  57.4034707  32.0815630  51.3402434  55.4946782  31.8594550
  51.1012213  54.4929509  32.2172633  51.5554597  55.4571191  30.7920107
  52.5504698  56.0171337  32.5985066  52.7583984  57.0232092  32.2335371
  52.3034213  56.0592052  33.6594435  53.8032766  55.1234467  32.3937656
  53.4989855  54.0845385  32.5219710  54.1604367  55.2742745  31.3751407
  54.9163814  55.4495718  33.3737234  55.3483958  56.4040438  33.0745231
  54.4666603  55.5484525  34.3611855  55.9950526  54.4036489  33.4173411
  56.4127778  54.3120752  32.5020236  56.7030126  54.6768248  34.0843850
  55.5944917  53.5187577  33.6948342  49.1256463  56.2463557  30.8617424
  49.3000371  55.4594378  29.9501432  48.1099714  57.0787095  30.9184675
  48.0183815  57.6563494  31.7421533  47.0419534  57.1150310  29.9259538
  46.1927523  57.6722448  30.3209428  47.5125859  57.7877388  28.6566693
  48.2551817  58.5446137  28.9109703  47.9696735  57.0314950  28.0185343
  46.4055866  58.4405272  27.9027476  45.3996439  58.9195289  28.4997389
  46.5506393  58.4930187  26.5728039  45.8338054  58.9229056  26.0067196
  47.3767161  58.1022186  26.1420135  46.4296543  55.7441022  29.6457594
  46.3185697  55.2927551  28.4940580  45.9987206  55.0942873  30.7185906
  46.2407873  55.4348213  31.6377126  45.2634814  53.8483063  30.6183872
  45.2156998  53.3625633  31.5934486  43.8352081  54.1231057  30.1378817
  43.3623166  54.9114826  30.7240869  43.9183614  54.4433030  29.0990515
  42.9590575  52.8824611  30.1952839  43.0486887  52.1401009  31.1208446
  42.0913050  52.7246269  29.2391887  41.4883223  51.9147565  29.2370100
  42.0245252  53.4134451  28.5027948  45.9960525  52.8510060  29.7065634
  45.4195807  52.2976784  28.7414407  47.2369088  52.6113071  30.0445073
  47.6410343  53.0944536  30.8340584  48.0891561  51.7081366  29.2733220
  48.1799176  52.1000889  28.2602471  49.4690523  51.6251897  29.8850116
  49.3953136  51.2263608  30.8961031  50.0960216  50.9696152  29.2804608
  49.9129178  52.6207207  29.9192820  47.4743676  50.3295605  29.1727281
  47.0199198  49.7902661  30.1667601  47.3945658  49.8335349  27.9498142
  47.5547667  50.4821495  27.1924103  46.9632817  48.4741013  27.6188712
  47.0699512  48.3050971  26.5474547  47.8193120  47.4322148  28.3705084
  47.7260100  47.5911750  29.4442549  47.4734332  46.4287905  28.1215980
  49.5204081  47.4594852  27.8184227  45.4389173  48.2504301  27.8387195
  44.9933545  47.1261677  27.9266388  44.6840428  49.3355570  27.9828455
  45.1150746  50.2456327  27.9047697  43.2964056  49.2709749  28.2422703
  42.8899757  50.2760780  28.1256366  42.8507841  48.6109155  27.4976846
  42.9536526  48.7597799  29.6200650  41.9214765  48.0675280  29.8039718
  43.7960104  49.0660441  30.5943164  44.5833270  49.6591670  30.3758517
  43.7174049  48.4821742  31.9339473  43.6556882  47.3949332  31.8956065
  44.9038510  48.8994229  32.8331615  45.8189992  48.5317449  32.3687161
  45.0031197  50.4244216  33.0242475  44.0887821  50.7930377  33.4893733
  45.8543433  50.6559109  33.6647818  45.1363261  50.9043276  32.0553945
  44.8558103  48.2021859  34.1868522  45.4223672  48.8327944  34.8720385
  43.8071713  48.1928431  34.4850315  45.3915347  46.8271169  34.2273929
  46.4401737  46.8364597  33.9292136  45.3053870  46.4323955  35.2402579
  44.8254794  46.1954758  33.5430326  42.3724700  48.7707737  32.6270914
  41.8098015  47.9142721  33.2878940  41.8609149  49.9659197  32.4280782
  42.3502503  50.6529124  31.8723041  40.6016274  50.3624755  33.0746286
  40.3703457  49.6057280  33.8247672  40.7669989  51.7066416  33.7743364
  40.9901304  52.4767128  33.0361164  39.8449081  51.9609019  34.2961334
  41.5847160  51.6446132  34.4920307  39.4271681  50.4187784  32.0990851
  38.4083421  50.9599979  32.4257470  39.6053619  49.8794330  30.9062823
  40.5050054  49.4954215  30.6548013  38.5453922  49.8953496  29.8882175
  38.0452983  50.8638407  29.9013320  39.1138413  49.6581630  28.4899205
  39.9329934  48.9398886  28.5159524  38.2976662  49.2556349  27.8891149
  39.6046649  50.9240933  27.8470196  39.5184929  51.9975422  28.4421707
  40.1638934  50.7956783  26.6786656  40.5133389  51.6115911  26.1970764
  40.2458453  49.8810067  26.2591304  37.4365131  48.9030673  30.1480019
  36.2898635  49.1330725  29.7552663  37.7837325  47.8022562  30.8213754
  38.7275723  47.6791186  31.1585008  36.8344161  46.7150644  31.0145420
  35.8149017  47.0998243  31.0080299  36.9794450  45.6972725  29.8830177
  36.9774883  46.3173824  28.9862675  37.9628612  45.2437286  30.0082719
  35.9037717  44.5747458  29.7419159  35.9640974  43.9415601  30.6268304
  34.4799289  45.1311818  29.6071433  34.4189471  45.7644147  28.7214756
  33.7744029  44.3062247  29.5127786  34.2343214  45.7191830  30.4912957
  36.2809249  43.7420083  28.5034375  37.2715192  43.3097604  28.6436901
  35.5529401  42.9428020  28.3665229  36.2859917  44.3824289  27.6217586
  36.9936578  46.0597607  32.3456363  37.2738199  44.8462072  32.4224350
  36.8439183  46.8447074  33.4201877  36.5774671  47.8092485  33.2852871
  37.1080221  46.3985050  34.7407647  37.6140221  45.4357761  34.6671034
  37.9878601  47.3462978  35.5075234  37.4904404  48.3119531  35.5977924
  38.1791168  46.9421647  36.5011991  38.9329125  47.4726914  34.9803094
  35.7894795  46.1744633  35.5022349  34.8767220  46.9661463  35.4468399
  35.7376882  45.0702667  36.2441653  36.5171216  44.4281545  36.2551390
  34.5558204  44.7311716  37.0161109  34.0823784  45.6320420  37.4067146
  33.5535803  44.0049949  36.1043417  32.6496967  43.8150740  36.6833188
  33.3175182  44.6664952  35.2707303  34.0514531  42.8027350  35.6151303
  33.3920439  42.3886696  35.0536230  34.8391763  43.8716817  38.2236226
  35.8745936  43.1748866  38.2989395  33.9177968  43.9098530  39.2012497
  33.1958521  44.6140152  39.1493998  33.9539373  43.0614545  40.3499777
  34.5419904  42.1752537  40.1127170  34.5668302  43.7404096  41.5541385
  34.5566207  43.0621569  42.4073870  35.5945592  44.0243102  41.3285735
  33.8660404  44.9825597  41.9876146  32.8292120  44.9052661  42.8607410
  32.5241257  43.9244768  43.2243047  32.1668522  46.0332555  43.2867709
  31.3416561  45.9746354  43.9966273  32.5705687  47.2629897  42.7931589
  32.0551063  48.1690957  43.1104969  33.6127775  47.3427715  41.9101908
  33.9258259  48.3123520  41.5217280  34.2605347  46.2093106  41.5164537
  35.0983031  46.2732258  40.8225316  32.5509211  42.5360799  40.7001090
  31.5646695  43.2072525  40.4236871  32.4896734  41.3255825  41.2882677
  33.6348938  40.4128361  41.4761116  34.4318688  40.9377532  42.0030708
  33.9987032  40.0848851  40.5026493  33.0543855  39.2807421  42.2838686
  33.2130534  39.4693308  43.3457711  33.5397384  38.3457062  42.0055496
  31.6318404  39.2481320  41.9543451  31.0606038  38.8116838  42.7737660
  31.4218513  38.7025539  41.0342478  31.2540539  40.7249238  41.7852583
  30.4857969  40.9190048  41.0367454  30.7900439  41.2496241  43.1345112
  31.6293655  41.5184465  44.0214305  29.4671153  41.4687646  43.2504775
  28.8731032  41.4093221  42.4351774  28.8604754  41.8333552  44.5200900
  29.5283027  42.4931613  45.0737475  27.5291587  42.5658867  44.2865535
  26.8646152  41.8885745  43.7501804  27.0999668  42.7985810  45.2605436
  27.6975003  43.8456698  43.4899568  28.4182502  44.4782848  44.0077559
  28.0847477  43.5862196  42.5043574  26.3891774  44.5927208  43.3368782
  25.9762326  44.7624641  44.3312694  26.5992318  45.5517878  42.8622196
  25.3872876  43.8232416  42.4990939  25.9112444  43.3031724  41.6967029
  24.8731139  43.0968693  43.1284704  24.3947296  44.7618661  41.9143463
  24.8709993  45.4346287  41.3305581  23.7300679  44.2444371  41.3575689
  23.9087123  45.2441963  42.6574215  28.6556177  40.5603088  45.3303315
  28.2761040  39.5165218  44.7935243  28.8984502  40.6588273  46.6292586
  29.2010659  41.5454917  47.0054539  28.7805063  39.5381809  47.5300166
  27.9718064  38.8740927  47.2236111  30.0809629  38.7669713  47.4906050
  30.4014865  38.7270146  46.4494402  30.8096708  39.3310420  48.0728507
  29.9772568  37.3741884  48.0352745  29.8814744  37.4227213  49.1201866
  29.0947033  36.8928960  47.6148105  31.4293904  36.4119213  47.6140906
  31.1506032  34.9573566  48.6127718  30.2121049  34.4881009  48.3188040
  31.9690765  34.2528277  48.4663287  31.1001889  35.2418703  49.6636725
  28.4716714  39.9610110  48.9700502  28.6888411  41.1361893  49.3883257
  27.9757918  39.1344819  49.7936223  31.8686866  66.7699292  38.0920293
  31.2388188  66.8152879  37.3689739  31.5533584  65.6479920  38.1582559
  31.5399626  64.7921968  37.4815994  30.5736438  65.4362887  39.2015618
  30.8226244  64.2798191  39.9981800  30.7748877  63.3590938  39.4137503
  29.7340538  64.1603415  41.0146390  29.4691799  65.1189548  41.7502908
  29.1048731  63.0989430  41.0965096  32.1619175  64.4138396  40.6854046
  32.0476235  65.3322062  41.2647876  33.2615278  64.6047062  39.6558410
  33.2967923  63.7077620  39.0337915  34.5274307  64.7452432  40.3303993
  34.5650144  64.0213138  40.9692034  32.9420706  65.8123087  38.7698108
  32.9613376  66.7290025  39.3628558  33.9262892  65.9113083  37.7354266
  33.6229673  66.6073855  37.1444704  32.6419669  63.3239440  41.4999978
  32.5792703  63.2562261  42.9497607  31.6205898  62.8662806  43.3289218
  32.8513157  64.5515853  43.5176331  32.7438973  64.6039022  44.9448437
  31.7293050  64.2847435  45.2430537  32.9286386  66.0498185  45.4282676
  32.0390803  66.3396028  45.9916662  33.8052186  66.0944667  46.0801342
  33.0972823  66.9379063  44.3173975  33.8542605  66.6439807  43.8147967
  33.8016690  63.6468326  45.5008346  33.7143343  63.5902383  46.5956915
  35.1278916  64.1641231  45.0843227  36.1322837  64.7985024  46.1730088
  33.5671420  62.2236635  44.9998051  32.6473647  61.8381212  45.4661738
  33.6022210  62.2548321  43.4775410  34.6459989  62.5215153  43.2316046
  33.2748472  60.9304904  42.9905684  32.5675181  60.5544148  43.5141042
  33.7132238  60.4807498  41.8183775  34.5910909  61.0580708  41.2213090
  33.0005873  59.2967075  41.2310369  33.7559570  58.5115057  41.2048718
  32.8532971  59.3262964  40.1516666  31.9572878  59.2426934  41.5403502
  34.6781264  61.4032162  45.3613435  36.9382757  65.9059145  45.4686678
  35.4255756  65.3981607  47.3347625  37.0418309  63.7546975  46.6827344
  35.6998848  61.1546650  46.3503041  35.6798358  61.9873051  47.0546425
  36.9894499  61.0941768  45.7422745  38.0448733  60.9054080  46.6777774
  38.1173602  61.7254985  47.3949853  39.3318632  60.9385212  45.9026066
  39.4576171  60.2230769  44.8798635  40.2495632  61.6800059  46.2928438
  37.8618049  59.5685467  47.3986496  38.0173007  58.7342090  46.7116397
  36.4742437  59.4565290  48.0188221  36.4406956  60.1273059  48.8801066
  36.2561494  58.1148403  48.4764817  37.0448590  57.8803737  48.9829189
  35.4058814  59.8160607  47.0043977  35.3556512  59.0490468  46.2286447
  34.1347433  59.8962631  47.6573583  33.5187729  60.2345900  47.0003216
  38.8764117  59.4449632  48.4016796  40.2095002  59.5170579  48.8833033
  40.7692730  60.3865544  48.5019997  40.9002519  58.3100903  48.5749608
  42.2774534  58.3994553  48.9170074  42.7203005  59.2748267  48.4082368
  43.0430038  57.1688940  48.4344825  43.9280600  57.5064415  47.8904611
  43.3502251  56.5820891  49.3037306  42.2281320  56.4164510  47.5238077
  41.4235016  56.1742745  47.9771976  42.4055291  58.5640983  50.4275931
  43.4394217  58.8371270  50.6858977  41.9681748  57.3060213  50.9606790
  42.8975196  56.5524011  51.9506617  41.5313546  59.6670072  51.0259440
  41.9541779  60.6408564  50.7359659  40.1457427  59.6860342  50.3886697
  39.6465705  58.7850378  50.7882302  39.5065573  60.9590304  50.6973925
  39.5824031  61.5526230  49.9502738  38.7471908  61.0837290  51.7889224
  38.3279082  60.0931871  52.3960721  38.5740684  62.4809950  52.3513445
  39.2242399  62.5035086  53.2256055  37.6531876  62.6514710  52.9093180
  38.4378046  63.2302941  51.5717299  41.4505285  59.4877716  52.4526394
  42.7264993  55.0562565  51.6406675  44.2918866  56.8976302  51.7813141
  42.5076951  56.8638131  53.3042275  41.3350113  60.2620761  53.6480692
  40.3028157  60.6045881  53.7296156  42.1920844  61.3959204  53.5607549
  42.1292670  62.2104789  54.7260791  41.1283828  62.6311187  54.8463248
  43.0324260  63.3809515  54.5730347  44.2274010  63.1456682  54.2966681
  42.5696920  64.5201590  54.7369145  42.5914238  61.4079372  55.9301086
  43.6326938  61.0854773  55.8644859  41.7133076  60.2067648  56.1191583
  40.7198559  60.5657805  56.3963538  42.2135738  59.3975675  57.1767180
  42.3827953  60.0027432  57.9103586  41.7074374  59.4093266  54.8474532
  42.6714384  58.9274553  54.6718509  40.7169361  58.4055969  55.0113645
  40.6363672  57.9694851  54.1579946  42.4266717  62.1385217  57.1298373
  43.1384471  62.9641791  58.0433030  42.6677791  63.9525992  58.1687873
  44.5137867  63.1127784  57.6724023  45.2100660  64.0587846  58.5060116
  44.6322989  64.9998814  58.4642496  46.6407958  64.3495053  57.9922144
  46.7702798  65.4333916  57.9779498  47.3462489  63.9065167  58.7001607
  46.8952674  63.8996160  56.6336881  46.7337771  62.9590882  56.5971990
  45.2206904  63.5205251  59.9380639  45.6819548  64.2402296  60.6302782
  45.9914367  62.3026291  59.9125190  47.2032738  62.1996652  60.8578857
  43.8585239  63.1166745  60.4261961  43.2635442  63.9925375  60.7285886
  43.0664600  62.3044347  59.4002905  43.5648158  61.3188996  59.3451345
  41.6785898  62.2364726  59.8469119  41.1334722  62.9634668  59.5455347
  41.2222990  61.2120844  60.5492341  41.8424100  60.1788124  60.6558708
  39.9725943  61.4220756  61.3284188  40.3077113  61.4987096  62.3623597
  39.3637871  60.5317208  61.4882442  39.2432122  62.0285858  60.7909838
  44.1360553  62.3253531  61.5687069  48.3777379  61.6164375  60.0185980
  47.5985494  63.4842370  61.4040335  46.7623809  61.3821741  61.9753434
  44.5131279  62.8764234  62.2586262  49.6801649  59.1651287  45.8767988
  43.4233403  17.2789424  72.2608318  43.5913492  16.3407878  72.1646653
  43.2472484  17.3961097  73.1949199  43.9822153  17.6516731  72.0663775
  42.8690840  17.4712273  71.8797013  44.5659165  21.8868409  73.7266642
  44.2934071  21.2846746  74.4189217  45.2500765  22.4220544  74.1304221
  44.8193732  21.5349308  73.1779493  44.0295581  22.2856994  73.5208961
  43.5232218  20.4979802  75.8465703  42.6231328  20.1730145  75.8013154
  43.5705646  20.9531770  76.6873202  43.9787512  19.9664409  75.8267713
  43.6548577  20.9376636  75.3183615  39.5089054  22.4314441  75.7560606
  38.7323693  22.4281781  75.1960320  40.0637390  23.1205672  75.3911935
  39.3357003  22.5771887  76.4186196  39.8351083  21.8125397  75.7306047
  45.1230594  18.4016252  75.0454183  45.8193439  18.5620668  75.6825215
  44.3979075  18.9523522  75.3402818  45.3280188  18.5861534  74.4019512
  44.9365753  17.7263825  75.0468325  48.1726236  18.5343059  75.4661469
  48.4422461  18.8029333  74.5879203  48.6749183  17.7369970  75.6379739
  48.3285081  19.0303276  75.9349587  47.4861541  18.4024417  75.4852388
  46.1288036  19.8607046  72.6285274  45.7246584  20.6706692  72.9396543
  45.8147251  19.1887279  73.2323965  45.9255764  19.7190424  71.9730394
  46.8262428  19.9076531  72.6518619  46.9430522  33.1310766  76.1944668
  47.6843700  33.7177294  76.3450805  46.7738886  33.1943550  75.2547219
  47.1064424  32.4742051  76.3719506  46.3835998  33.3392832  76.5607481
  56.0657639  35.1580293  72.2608318  56.2337728  34.2198747  72.1646653
  55.8896720  35.2751966  73.1949199  56.6246389  35.5307600  72.0663775
  55.5115076  35.3503142  71.8797013  42.1833765  36.5860819  83.6947483
  42.8548349  37.1364006  84.0977992  42.6215854  36.1831408  82.9459223
  41.9610967  36.0978169  84.1444682  41.6400899  36.9739178  83.4840305
  54.0421511  32.9955382  80.4795339  53.9301452  33.1959881  79.5496885
  53.9509298  32.0447279  80.5325669  54.6755043  33.1968046  80.7008584
  53.5496713  33.3131553  80.8613716  44.7520079  31.8683646  83.3228102
  44.9754424  32.2259902  84.1826521  43.7976479  31.9259277  83.2796767
  45.0464565  32.2480356  82.8136933  44.9633181  31.2033282  83.2697772
  59.5529595  28.6872939  77.6405003  59.9230410  29.5682937  77.6928262
  58.6118785  28.8150756  77.7628298  59.6845953  28.4007036  77.0154179
  59.8144991  28.2782291  78.1439603  51.6882941  30.9183708  73.5187748
  51.7356368  30.2945674  74.2428521  51.0970875  30.5084895  72.8880355
  51.4313733  31.5323762  73.7365637  52.3216474  31.0179834  73.2359321
  44.7375742  34.2925430  78.0704210  45.1948356  33.6360797  77.5443336
  45.4211569  34.9151216  78.3214439  44.2404756  34.6097519  77.6935331
  44.4506311  33.9994207  78.6375207  45.7565975  24.4182415  71.6944393
  45.9009351  24.9138549  70.8883375  44.8720969  24.6591080  71.9687967
  45.7987440  23.7307514  71.5728169  46.2248285  24.5978708  72.1823429
  50.0082048  27.9226449  78.7570218  50.0162877  27.6989248  77.8264693
  50.2905291  27.1216617  79.1982564  50.4521871  28.4476522  78.8885437
  49.3638819  28.1039071  78.9620828  41.2538427  24.7987290  75.6740362
  41.6678028  24.8146506  74.8106588  40.7538574  25.6140008  75.7143413
  40.8300676  24.2459608  75.7348474  41.7370849  24.7803578  76.1796175
  46.2115494  29.3225283  76.4228623  46.4320972  28.3913139  76.4051846
  47.0579449  29.7675189  76.4709455  45.8686034  29.5074647  75.8409134
  45.8201060  29.4743966  76.9828908  55.7678511  29.7765004  74.6946934
  56.5311082  30.0512514  74.1862836  55.0219146  30.1545383  74.2294171
  55.7210857  29.0783958  74.7116640  55.8036468  30.0243071  75.3487672
  57.2608789  33.6124013  74.7738893  57.5530181  34.4762547  75.0638031
  57.9796800  33.2853944  74.2329527  57.1523371  33.1906808  75.3218971
  56.6725590  33.6634323  74.3984156  60.9155061  31.1702600  77.4156403
  60.9299398  32.1214786  77.5202921  61.0269347  31.0302309  76.4758954
  61.4380081  30.8742800  77.7741435  60.3040922  30.9069399  77.6341363
  52.0439419  34.6938510  73.5244316  52.8880280  34.2439614  73.5640296
  51.4400335  34.1104642  73.9847581  52.0791603  35.3156132  73.8447510
  51.8424467  34.7848904  72.8604583  54.4289758  33.2462026  74.4549842
  54.5790869  32.3500976  74.1544638  55.3019295  33.6368962  74.4910466
  54.0207892  33.5936219  74.0045571  54.1304857  33.2478356  75.0885518
  41.6966703  27.8965170  78.1404246  42.0332655  28.3713098  78.9005644
  41.7480545  26.9746924  78.3921546  41.0344496  28.0806370  78.0067814
  42.0915779  28.0214410  77.5761534  53.4209222  28.9755173  83.1672468
  54.1680134  29.3866233  82.7323762  52.6853780  29.5617618  82.9862275
  53.3002560  28.3382417  82.9034960  53.5329281  28.9244862  83.8566759
  47.9955618  24.3353671  73.7613124  47.2594402  24.5190789  74.3453826
  47.5919940  23.9605952  72.9778381  48.3402399  24.9244694  73.6036276
  48.4360801  23.8781290  74.0554688  50.0434232  26.8175168  76.3549801
  49.9360360  26.8652818  75.4053357  50.7928238  26.2361712  76.4822593
  50.1744817  27.4511181  76.6222664  49.4706917  26.5513389  76.6562076
  55.1339205  30.3925471  81.4991819  55.7164669  30.1974044  80.7652051
  55.5409524  31.1408662  81.9368810  54.4936390  30.5587041  81.2693722
  55.0906192  29.8450861  81.9326384  53.4053338  37.6234408  78.6283283
  53.1645787  37.4213579  77.7239388  52.7927651  37.1147634  79.1586584
  54.0652451  37.4287063  78.7577289  53.3348970  38.3076649  78.7556076
  47.0896992  26.6317638  76.5437776  46.8350877  26.1884061  77.3527077
  48.0388630  26.7297434  76.6116598  46.9199582  26.2447444  75.9851632
  46.7790848  27.2567919  76.4964014  50.9937417  40.8437033  78.2068927
  51.5439565  40.4093271  77.5563544  50.8320836  41.7136804  77.8413184
  50.3915654  40.4966922  78.2931597  51.3257181  40.8906518  78.8213685
  57.2083400  39.7659278  73.7266642  56.9358307  39.1637615  74.4189217
  57.8925001  40.3011413  74.1304221  57.4617968  39.4140177  73.1779493
  56.6719816  40.1647863  73.5208961  52.0191158  36.1063901  80.7199502
  52.8256741  35.8006122  81.1350219  51.3880719  35.4025701  80.8740995
  51.8003000  36.7032491  81.0126924  52.1161106  36.2043697  80.0326424
  51.7027279  33.6075023  76.0608236  52.5219879  33.4054194  76.5140791
  51.5658958  32.8640822  75.4732179  51.1750297  33.6634323  76.5169075
  51.7616176  34.2027283  75.6973707  45.4107646  34.1459818  81.3648315
  45.9644435  34.1610870  80.5848928  45.3022227  33.2159922  81.5628214
  45.7231111  34.4774795  81.8965758  44.7918451  34.4452278  81.2354310
  41.8127177  31.1224950  81.1569421  42.2468851  31.8038614  80.6428755
  40.9287944  31.0751382  80.7934892  42.1435394  30.5101226  81.0848172
  41.7930878  31.2992665  81.8336433  47.3287222  21.6837945  78.7895487
  47.0388924  22.5574459  78.5279192  47.9828601  21.4417033  78.1340608
  47.6127785  21.6984915  79.4287733  46.7935185  21.2330884  78.7838919
  56.1656454  38.3770671  75.8465703  55.2655564  38.0521015  75.8013154
  56.2129882  38.8322639  76.6873202  56.6211748  37.8455278  75.8267713
  56.2972813  38.8167505  75.3183615  52.4290345  23.5556129  80.8762209
  51.8031868  22.8321970  80.8366229  52.3961255  23.8507765  81.7862673
  53.0716253  23.3351589  80.7107579  52.2390862  24.0708223  80.4420573
  53.2887090  21.7487060  76.8216706  53.8464294  21.5025323  77.5591830
  53.8579764  21.6756295  76.0558740  52.7436904  21.3135133  76.7679305
  53.0566142  22.4051692  76.8952097  48.7975013  30.0953423  76.4433684
  48.6468129  31.0175752  76.2361861  49.3962135  30.1116722  77.1900732
  48.1959023  29.7797664  76.6151953  49.0879085  29.7638447  75.9003104
  51.6473022  29.1016659  75.6528230  51.9278945  28.2602662  75.2943199
  50.6969837  29.0228740  75.7355545  51.9405962  29.2151590  76.2779054
  51.8147338  29.6250402  75.2186595  47.3564351  28.0708390  72.7246938
  47.6526158  28.6476938  72.0197084  47.1711056  28.6599413  73.4551351
  46.7785074  27.7238279  72.5337750  47.8564204  27.6119679  72.8958137
  48.3529415  30.3349841  81.2580585  48.4297291  31.0988166  80.6860091
  48.9712837  29.7005662  80.8960198  48.5255693  30.5007329  81.9156678
  47.7005357  30.0810536  81.2453305  47.2894624  36.8836949  80.5233745
  47.9938297  37.5307684  80.4887262  47.6462648  36.1170046  80.0750688
  47.1283816  36.7293770  81.1866406  46.7190403  37.1204789  80.1938627
  50.7460584  25.3457817  79.3566484  51.5070061  25.0281645  79.8417236
  50.7905144  24.8905848  78.5158984  50.1531197  25.1857484  79.6932312
  50.7830088  26.0385790  79.2654316  49.0168944  39.0339386  80.4392288
  48.7126308  39.6446781  79.7674773  49.9314172  38.8661486  80.2136617
  48.9672422  39.3213454  81.0756249  48.6445034  38.4411621  80.4208440
  61.6013982  33.8610245  77.8010135  61.4905469  34.5811745  78.4232675
  62.3860172  34.0937260  77.3046246  61.6920422  33.2543676  78.1375963
  61.0454099  33.8132595  77.3774565  51.5572355  33.3478564  81.3471539
  52.4065178  32.9739010  81.1123945  51.6167026  33.5054403  82.2890202
  51.4481163  33.9479814  81.0020858  51.0405071  32.8987833  81.2029041
  41.6643387  25.3400662  78.5392329  41.8161818  25.1812576  77.6079732
  42.3277142  24.8122012  78.9840030  41.7457451  26.0185749  78.6919679
  41.0211705  25.1347173  78.7237877  46.1416901  22.7889226  75.8614195
  45.7184923  23.2167668  76.6052959  46.6335925  22.0650984  76.2496212
  45.6642214  22.5496891  75.4088712  46.5723934  23.2326885  75.5326149
  50.3482641  23.0024365  74.7166137  49.6288857  23.5294850  74.3680100
  51.0693746  23.1465481  74.1035521  50.5226239  23.2159503  75.3593738
  50.1715950  22.3251526  74.7357056  49.5913580  29.8646820  71.9299058
  49.7755327  29.3658025  71.1337036  49.2818982  30.7130219  71.6145362
  49.0983008  29.5470648  72.3117435  50.1715950  29.9393914  72.3138648
  52.2535200  29.2155672  79.9244551  52.8227873  28.5742092  80.3508405
  51.4134753  28.7673106  79.8339454  52.1871247  29.7891561  80.3211420
  52.5087088  29.3939717  79.2972514  52.1513290  40.3105310  75.7560606
  51.3747929  40.3072650  75.1960320  52.7061626  40.9996541  75.3911935
  51.9781239  40.4562756  76.4186196  52.4775319  39.6916266  75.7306047
  51.5341415  30.6538260  84.6415644  51.2829941  30.4982834  85.5516109
  50.7027571  30.7346592  84.1734597  51.9076871  31.2433365  84.5849959
  51.9076871  30.1165712  84.3926629  45.8501282  23.9712097  78.2867958
  46.2282926  24.6823782  78.8043979  44.9535032  23.8899683  78.6099436
  45.8547470  24.1320595  77.6051448  46.2046212  23.3763919  78.3879121
  56.0680732  38.3554300  78.8284396  56.2695685  37.9508559  79.6720180
  55.2118628  38.0006622  78.5915588  56.0392057  39.0519015  78.8892508
  56.5484286  38.1823327  78.3504354  42.4316372  33.3535719  79.2710883
  43.3536656  33.6017869  79.2060345  42.2578548  32.8616327  78.4685221
  42.3225180  32.9530803  79.8346524  42.0240279  33.9210370  79.3064437
  49.0180490  31.2327221  83.6190880  48.7080119  30.5787083  84.2455846
  48.6751030  30.9375585  82.7755096  48.7692111  31.8667317  83.7796012
  49.7172202  31.2527262  83.6084814  46.8708834  36.4166589  83.1424980
  46.8518308  35.4785043  83.3291742  46.8449026  36.4717724  82.1871967
  46.3137404  36.7359090  83.4239265  47.4563166  36.7069234  83.3906925
  56.6373406  28.8322221  77.9650623  56.4092872  28.0014368  77.5485764
  55.9999459  29.4568420  77.6185799  56.5819150  28.7832323  78.6608553
  57.2885917  29.0232823  77.7953566  53.5490940  29.9136718  77.6277723
  53.2171176  29.4417368  78.3914476  52.9405668  29.6875022  76.9234939
  53.5473620  30.6044279  77.7437378  54.1986131  29.7054652  77.4707946
  56.2141429  27.2735301  75.7617175  55.9462523  28.0251152  75.2320946
  57.0761268  27.0351131  75.4194779  56.2562894  27.4507099  76.4377116
  55.7626550  26.7440321  75.6860571  47.8743182  34.6795623  78.8779370
  48.2097587  34.8771545  78.0039530  48.2005211  33.7997873  79.0667345
  48.1173827  35.1396582  79.3467488  47.1739923  34.6897686  78.8828867
  48.5203732  21.1718511  76.4164984  48.4129860  20.3243277  75.9837490
  49.1820166  21.6250067  75.8946536  47.9176195  21.5282519  76.4143771
  48.7391889  21.0869355  77.0755219  47.4949990  33.9532887  84.3459937
  48.4510911  33.9067484  84.3502364  47.2259538  33.2837615  83.7166687
  47.2369234  33.8124430  84.9816827  47.2784927  34.5864818  84.1416399
  43.2445464  35.6556840  81.3026061  43.9523778  35.0106517  81.3082630
  42.5084248  35.1988542  80.8946055  43.0834656  35.8516432  81.9545586
  43.4258344  36.2182502  80.9278395  53.6992051  32.5570795  77.7133322
  53.7661777  31.6058610  77.6270652  54.5103822  32.8898018  77.3293732
  53.1420621  32.7979460  77.3640214  53.6501303  32.7411995  78.3857908
  51.4937271  24.0504098  76.9574351  50.9319652  23.7446319  76.2439643
  52.2200337  23.4266065  76.9744057  51.7269766  24.6974834  76.8280345
  51.1473169  24.0442861  77.5648398  53.3331650  37.9831075  75.9830419
  53.0664292  38.9004414  76.0459744  52.8406852  37.6418119  75.2363371
  54.0213665  37.9337095  75.8691977  53.1668881  37.6365047  76.5678192
  57.7654830  36.2807121  75.0454183  58.4617675  36.4411537  75.6825215
  57.0403311  36.8314391  75.3402818  57.9704424  36.4652403  74.4019512
  57.5789989  35.6054694  75.0468325  49.4037190  32.3954132  79.9308190
  49.9400775  32.0369712  79.2237123  50.0353402  32.7791666  80.5389309
  48.9678196  32.8849029  79.6854530  49.0353696  31.8891853  80.2433602
  48.8084710  35.0784209  76.3966993  49.7212617  34.9228783  76.1527475
  48.5700253  35.8814453  75.9335444  48.4031711  34.5456569  76.1923455
  48.7484265  35.1649696  77.0882497  45.9026670  29.4270399  82.3243755
  46.5966420  29.9112223  81.8774840  45.4327039  30.0924846  82.8278355
  45.4754278  29.1216701  81.8605134  46.1722896  28.9412244  82.7486395
  47.7224751  25.9528469  79.1664366  48.5480860  25.6005286  79.5008981
  47.6070050  26.7791414  79.6345413  47.7623122  26.0630739  78.4763004
  47.1936222  25.5147965  79.3029082  44.7687511  29.9581709  78.5646887
  45.2381369  29.7573127  77.7543443  45.1076557  29.3266108  79.2003777
  44.9021190  30.6134094  78.7718710  44.0799722  29.8757047  78.4784217
  45.0279814  27.4086603  80.7531842  45.1757830  28.1198288  81.3768524
  44.1030662  27.4870440  80.5170105  45.4350133  27.4845945  80.1889130
  45.1549984  26.7885312  81.0508762  51.0168357  31.1359672  78.1991145
  51.6842526  31.7111890  77.8264693  51.4989232  30.5648278  78.7966198
  50.5353256  31.5082896  78.5455969  50.7044892  30.7616035  77.6963616
  54.1916849  31.0245154  72.7876264  54.3562297  31.2143508  71.8634378
  53.2402117  30.9416410  72.8491447  54.5046087  30.4284729  72.9771310
  54.4214703  31.5478897  73.1920915  53.4809666  27.1608536  81.3068489
  54.4370587  27.2098434  81.3181626  53.2182723  27.4066191  82.1935608
  53.2159629  27.6078855  80.8380371  53.2685017  26.5113306  81.1562352
  49.3829345  26.6538092  73.6446398  48.6352659  27.1347257  73.2910864
  49.1185081  25.7348423  73.6043347  49.9550886  26.7636280  73.2550240
  49.5111063  26.8460941  74.3057846  60.8150472  36.4133928  75.4661469
  61.0846697  36.6820202  74.5879203  61.3173419  35.6160839  75.6379739
  60.9709317  36.9094145  75.9349587  60.1285777  36.2815286  75.4852388
  53.1282057  26.7783249  75.7284835  54.0369550  27.0555255  75.6132251
  52.9948378  26.1083895  75.0588534  53.0294788  26.5125553  76.3684151
  52.6917289  27.3172127  75.6294885  55.8717741  24.9706015  77.4764515
  55.9041058  25.9275355  77.4792799  54.9630248  24.7619866  77.6935333
  56.0392057  24.7187123  76.8450052  56.3076736  24.7064649  77.9565770
  49.8933121  27.6964754  81.9220318  50.4348666  27.0306224  82.3455887
  49.0215131  27.5695101  82.2960912  50.1323351  28.3382417  82.0662815
  49.8817651  27.6029865  81.2283600  56.9225516  31.5785083  79.3729119
  56.3336543  31.5589124  78.6191360  57.1280883  32.5060485  79.4931200
  56.6050090  31.3204954  79.9414257  57.5033660  31.2106766  79.2435113
  56.3301903  31.8210078  76.5911538  56.0022553  31.0547258  76.1223420
  56.7239432  32.3680605  75.9109170  55.8071109  32.1602621  76.9086447
  56.8093910  31.6340301  77.0663295  52.1674949  25.9793830  73.1708783
  51.2223725  26.1332926  73.1659285  52.5323802  26.7121887  72.6751964
  52.4140234  25.9765253  73.8263663  52.3204927  25.3702765  72.8611655
  43.8605792  26.6542174  74.4797328  44.7831849  26.5443986  74.7109568
  43.5603570  25.7715846  74.2619440  43.4985805  26.9126386  75.0206695
  43.7930292  27.0816534  73.9288967  58.7712272  37.7397915  72.6285274
  58.3670820  38.5497561  72.9396543  58.4571487  37.0678148  73.2323965
  58.5679999  37.5981293  71.9730394  59.4686664  37.7867400  72.6518619
  58.3990211  42.2973284  71.6944393  58.5433586  42.7929418  70.8883375
  57.5145205  42.5381949  71.9687967  58.4411676  41.6098383  71.5728169
  58.8672521  42.4769577  72.1823429  53.8962663  42.6778159  75.6740362
  54.3102264  42.6937375  74.8106588  53.3962810  43.4930877  75.7143413
  53.4724912  42.1250477  75.7348474  54.3795085  42.6594447  76.1796175
  60.6379854  42.2144540  73.7613124  59.9018638  42.3981658  74.3453826
  60.2344176  41.8396821  72.9778381  60.9826635  42.8035563  73.6036276
  61.0785037  41.7572160  74.0554688  59.9988587  45.9499259  72.7246938
  60.2950394  46.5267807  72.0197084  59.8135292  46.5390282  73.4551351
  59.4209310  45.6029148  72.5337750  60.4988440  45.4910548  72.8958137
  58.7841137  40.6680095  75.8614195  58.3609159  41.0958537  76.6052959
  59.2760161  39.9441853  76.2496212  58.3066450  40.4287760  75.4088712
  59.2148170  41.1117754  75.5326149  62.9906877  40.8815234  74.7166137
  62.2713093  41.4085719  74.3680100  63.7117982  41.0256350  74.1035521
  63.1650475  41.0950372  75.3593738  62.8140186  40.2042395  74.7357056
  61.1627968  39.0509381  76.4164984  61.0554096  38.2034146  75.9837490
  61.8244402  39.5040937  75.8946536  60.5600431  39.4073388  76.4143771
  61.3816125  38.9660224  77.0755219  56.5030028  44.5333043  74.4797328
  57.4256085  44.4234855  74.7109568  56.2027806  43.6506715  74.2619440
  56.1410041  44.7917255  75.0206695  56.4354528  44.9607403  73.9288967
  46.9430524   6.3124461  60.7107235  47.6843701   6.8990989  60.8613372
  46.7738888   6.3757246  59.7709786  47.1064425   5.6555746  60.8882073
  46.3836000   6.5206527  61.0770048  56.0657640   8.3393988  56.7770885
  56.2337730   7.4012443  56.6809220  55.8896722   8.4565661  57.7111766
  56.6246391   8.7121295  56.5826342  55.5115078   8.5316838  56.3959580
  42.1833767   9.7674514  68.2110050  42.8548351  10.3177701  68.6140559
  42.6215856   9.3645104  67.4621790  41.9610968   9.2791865  68.6607250
  41.6400901  10.1552873  68.0002872  53.1114626  11.6862184  66.4290960
  52.4919658  11.0366953  66.0960488  52.8112405  12.5157789  66.0571579
  53.0952968  11.7086720  67.1284247  53.7615590  11.5400655  66.2155498
  54.0421513   6.1769077  64.9957906  53.9301453   6.3773576  64.0659452
  53.9509299   5.2260974  65.0488237  54.6755045   6.3781741  65.2171151
  53.5496715   6.4945249  65.3776283  40.8421920  13.4800614  70.2149456
  40.6337686  14.4014778  70.3698020  41.5003713  13.4972078  69.5205668
  41.1008449  13.1832649  70.7940661  40.2729246  13.1293761  70.0077633
  44.7520080   5.0497342  67.8390669  44.9754426   5.4073597  68.6989088
  43.7976481   5.1072972  67.7959334  45.0464567   5.4294051  67.3299501
  44.9633182   4.3846977  67.7860339  45.8345398  13.5702843  69.8012882
  46.6093438  13.0248645  69.9384669  45.6561386  13.5004738  68.8629575
  45.2935626  13.3294178  70.1746406  45.9650209  14.2336877  69.9801862
  51.6882943   4.0997403  58.0350315  51.7356370   3.4759370  58.7591088
  51.0970876   3.6898591  57.4042922  51.4313734   4.7137458  58.2528204
  52.3216475   4.1993529  57.7521888  53.0641198  11.3253269  70.9347805
  52.5497008  11.9621943  70.4398057  52.4134461  10.7345916  71.3144968
  53.4982872  10.9754581  70.5126377  53.4324693  11.6429441  71.4382405
  47.5937261  16.1500052  69.3155058  47.0146437  15.4437357  69.5997628
  48.1300844  16.3451479  70.0848380  47.9949845  15.9409821  68.7809331
  47.2230672  16.7121631  69.1238799  44.7375743   7.4739125  62.5866777
  45.1948358   6.8174492  62.0605903  45.4211571   8.0964911  62.8377007
  44.2404758   7.7911214  62.2097898  44.4506312   7.1807902  63.1537774
  44.6059384  10.8150165  68.9775088  44.9384922  11.6257977  69.3621749
  45.3761237  10.3977868  68.5914285  44.3236141  10.4047270  69.4703622
  44.1261603  10.9521880  68.4867767  46.2115496   2.5038978  60.9391190
  46.4320974   1.5726834  60.9214413  47.0579451   2.9488884  60.9872023
  45.8686035   2.6888343  60.3571701  45.8201061   2.6557662  61.4991476
  50.4637342  10.3018484  68.9400322  49.6583306  10.0409778  68.4938478
  51.1392341   9.7360163  68.5666798  50.6086492  10.9758664  68.8148743
  50.4088860  10.1997864  69.6301684  57.2608791   6.7937708  59.2901461
  57.5530183   7.6576242  59.5800598  57.9796801   6.4667639  58.7492094
  57.1523372   6.3720503  59.8381538  56.6725591   6.8448019  58.9146724
  50.0855698  17.3518882  67.7598709  49.7553255  17.1163289  66.8922509
  49.4083380  17.0493762  68.3644472  50.6940970  17.0318215  67.8885644
  50.1715950  18.0455020  67.8114897  52.0439420   7.8752205  58.0406883
  52.8880281   7.4253309  58.0802863  51.4400337   7.2918337  58.5010148
  52.0791604   8.4969827  58.3610077  51.8424468   7.9662599  57.3767150
  54.4289760   6.4275721  58.9712409  54.5790871   5.5314671  58.6707205
  55.3019296   6.8182657  59.0073033  54.0207894   6.7749914  58.5208139
  54.1304859   6.4292051  59.6048085  41.6966705   1.0778865  62.6566813
  42.0332657   1.5526793  63.4168211  41.7480546   0.1560619  62.9084114
  41.0344497   1.2620065  62.5230381  42.0915781   1.2028105  62.0924101
  56.9468004  11.5988533  70.4850606  56.8376812  12.5468058  70.5543570
  57.1581106  11.3159372  71.3753080  56.3561711  11.2963413  70.2637362
  57.4681477  11.4408612  70.0459473  53.4053339  10.8048103  63.1445851
  53.1645789  10.6027274  62.2401955  52.7927653  10.2961329  63.6749151
  54.0652453  10.6100759  63.2739856  53.3348972  11.4890344  63.2718643
  51.4302186   7.2791781  71.4233913  52.3776504   7.3649103  71.3173253
  51.3176353   6.4818692  71.9417005  51.1681015   7.8331710  71.7620954
  51.1161400   7.2158996  70.8018444  50.9937419  14.0250728  62.7231494
  51.5439567  13.5906966  62.0726111  50.8320838  14.8950499  62.3575752
  50.3915655  13.6780618  62.8094164  51.3257183  14.0720214  63.3376252
  57.2083402  12.9472973  58.2429209  56.9358309  12.3451311  58.9351784
  57.8925003  13.4825108  58.6466788  57.4617970  12.5953873  57.6942060
  56.6719818  13.3461559  58.0371528  53.3227727  15.7535962  75.6971446
  53.8920401  15.4992575  76.4233433  53.7858076  16.4745626  75.2700521
  53.2344381  15.2196074  75.2530815  52.6992344  15.9654770  75.9340254
  48.5809950  13.3012486  67.4176313  48.6514318  12.9391324  66.5344549
  48.3442814  14.2193990  67.2811597  48.0838964  12.9693428  67.7817913
  49.1912543  13.2506258  67.7556283  52.0191159   9.2877597  65.2362069
  52.8256742   8.9819817  65.6512786  51.3880721   8.5839396  65.3903562
  51.8003002   9.8846187  65.5289491  52.1161108   9.3857392  64.5488991
  51.7027280   6.7888718  60.5770803  52.5219880   6.5867889  61.0303358
  51.5658960   6.0454517  59.9894746  51.1750299   6.8448019  61.0331642
  51.7616177   7.3840979  60.2136275  45.4107647   7.3273514  65.8810883
  45.9644436   7.3424566  65.1011495  45.3022229   6.3973618  66.0790782
  45.7231112   7.6588490  66.4128326  44.7918452   7.6265974  65.7516877
  41.8127178   4.3038645  65.6731988  42.2468853   4.9852309  65.1591322
  40.9287946   4.2565077  65.3097459  42.1435395   3.6914921  65.6010740
  41.7930879   4.4806361  66.3499000  55.7972961  13.2836939  66.2897960
  55.1408488  12.6321297  66.0437229  56.5420779  12.7680763  66.5988017
  55.9780067  13.6739793  65.7382527  55.5548089  13.6976577  66.8003271
  56.5415006  10.5651686  65.7630015  56.7066227  10.4141167  66.6935540
  55.8532990   9.9385074  65.5374344  56.3232622  11.2216318  65.6541071
  57.1176961  10.4455518  65.3861136  56.1656456  11.5584366  60.3628270
  55.2655565  11.2334710  60.3175722  56.2129883  12.0136335  61.2035770
  56.6211749  11.0268973  60.3430280  56.2972815  11.9981200  59.8346182
  48.7975014   3.2767118  60.9596251  48.6468130   4.1989447  60.7524428
  49.3962137   3.2930417  61.7063299  48.1959025   2.9611359  61.1314521
  49.0879086   2.9452142  60.4165671  48.3529417   3.5163536  65.7743152
  48.4297293   4.2801861  65.2022658  48.9712838   2.8819357  65.4122765
  48.5255694   3.6821024  66.4319245  47.7005359   3.2624231  65.7615873
  57.4127221   7.3489885  66.9961958  57.6477037   7.6286386  67.8807863
  58.2493026   7.1395572  66.5811241  56.9987620   6.7843812  67.0167019
  57.0870966   7.8633814  66.6511276  43.9702757  14.7268517  71.4849094
  43.9310159  13.9438315  72.0336243  44.7052426  14.5684513  70.8923540
  43.3750276  14.8072766  71.1249921  44.0851684  15.2971745  71.8745253
  47.2894625  10.0650644  65.0396312  47.9938298  10.7121379  65.0049830
  47.6462650   9.2983741  64.5913255  47.1283818   9.9107466  65.7028973
  46.7190404  10.3018484  64.7101194  44.5170265  14.1087637  67.4685429
  43.8807865  14.6946000  67.8779577  43.9893283  13.3992282  67.1036758
  44.8703649  14.4406696  66.9629616  44.9679370  13.8621818  67.9437187
  49.0168945  12.2153082  64.9554855  48.7126309  12.8260476  64.2837340
  49.9314173  12.0475181  64.7299184  48.9672424  12.5027150  65.5918816
  48.6445036  11.6225316  64.9371007  52.2777688  14.0454852  65.1909521
  52.2789235  14.9877223  65.3592435  51.7119656  13.9385242  64.4272767
  52.9249785  13.8180909  65.0530662  52.0202706  13.6960247  65.7410811
  61.6013984   7.0423940  62.3172702  61.4905471   7.7625440  62.9395242
  62.3860174   7.2750956  61.8208813  61.6920423   6.4357371  62.6538531
  61.0454100   6.9946290  61.8937133  50.2593523   7.0317796  68.9343754
  50.7137269   7.0142250  69.7765396  50.5024167   6.2071181  68.5143540
  49.5671093   7.0681137  69.0270064  50.4718172   7.5771993  68.5497093
  59.6678523   7.8891010  65.6293584  59.3018122   8.6525253  65.1824669
  60.2965867   8.2552997  66.2509052  59.1661349   7.5347415  65.9645270
  59.9877043   7.4657475  65.1732745  51.5572357   6.5292260  65.8634106
  52.4065179   6.1552705  65.6286512  51.6167028   6.6868098  66.8052769
  51.4481165   7.1293510  65.5183425  51.0405072   6.0801528  65.7191609
  45.8662940  20.2239149  69.8338151  46.5458353  20.8958916  69.7899745
  45.9586701  19.8475100  70.7092133  45.2312088  20.5076475  69.7524978
  45.9690624  19.7360582  69.3423759  49.3604178  13.9050479  74.9560967
  50.2131642  14.3161539  75.0982251  49.5041780  13.3000239  74.2291909
  49.1543038  13.5596698  75.5288532  48.8794851  14.3847396  74.7870981
  49.5913581   3.0460515  56.4461625  49.7755329   2.5471721  55.6499603
  49.2818984   3.8943914  56.1307929  49.0983010   2.7284343  56.8280002
  50.1715951   3.1207609  56.8301215  52.1513292  13.4919005  60.2723173
  51.3747931  13.4886345  59.7122887  52.7061628  14.1810236  59.9074502
  51.9781241  13.6376452  60.9348763  52.4775321  12.8729961  60.2468614
  51.5341416   3.8351955  69.1578212  51.2829943   3.6796529  70.0678676
  50.7027573   3.9160287  68.6897165  51.9076873   4.4247061  69.1012526
  51.9076873   3.2979408  68.9089196  49.3084563  11.5633357  73.2774252
  49.8222981  11.0628233  72.6438575  48.4008617  11.4420859  72.9981180
  49.4031418  11.3138960  73.9244279  49.4845481  12.2398031  73.2597475
  47.2467385  11.1987700  71.8837177  47.2923492  11.4886262  70.9729642
  47.1272270  10.2495927  71.8278563  47.8396772  11.3526796  72.2224219
  46.7057613  11.4967912  72.2118152  56.0680734  11.5367995  63.3446963
  56.2695686  11.1322254  64.1882747  55.2118629  11.1820317  63.1078155
  56.0392058  12.2332711  63.4055075  56.5484288  11.3637022  62.8666921
  42.4316374   6.5349414  63.7873450  43.3536657   6.7831564  63.7222912
  42.2578549   6.0430022  62.9847789  42.3225181   6.1344499  64.3509092
  42.0240281   7.1024066  63.8227004  49.0180492   4.4140916  68.1353447
  48.7080121   3.7600778  68.7618413  48.6751031   4.1189281  67.2917663
  48.7692112   5.0481012  68.2958580  49.7172204   4.4340958  68.1247381
  46.8708835   9.5980284  67.6587547  46.8518310   8.6598738  67.8454309
  46.8449028   9.6531419  66.7034534  46.3137405   9.9172785  67.9401832
  47.4563167   9.8882929  67.9069492  48.8073163  18.8987410  72.9168007
  49.4805067  19.5335671  72.6728488  47.9892110  19.2861686  72.6077950
  48.9233637  18.2826943  72.6049666  48.7928825  18.8097428  73.6111795
  47.8743183   7.8609319  63.3941937  48.2097589   8.0585240  62.5202097
  48.2005212   6.9811568  63.5829912  48.1173828   8.3210277  63.8630055
  47.1739925   7.8711381  63.3991435  48.1526011  15.6066267  65.8796740
  48.6647108  15.7331837  65.0820576  47.3269903  16.0593741  65.7092613
  48.0411725  14.9260768  65.9977608  48.4799587  15.8883180  66.4312173
  46.1162867  17.9356832  67.9762456  45.9309573  18.7354416  68.4676848
  46.6203135  17.3931212  68.5836503  45.5221933  17.6148001  67.7923978
  46.4915644  18.0793866  67.4034891  52.8435720  14.1352999  73.8091695
  52.7304113  14.4504676  74.7057809  53.2257779  13.2624651  73.9081645
  52.2269619  14.0997823  73.4789506  53.2754300  14.5549792  73.4513735
  47.4949992   7.1346582  68.8622505  48.4510912   7.0881179  68.8664931
  47.2259539   6.4651310  68.2329254  47.2369236   6.9938125  69.4979395
  47.2784928   7.7678513  68.6578966  55.7135803   5.4285886  67.9691747
  56.0530622   5.5167702  68.8601292  56.1460156   6.1283262  67.4784426
  55.8769704   4.8023357  67.7033025  55.0190279   5.5130960  67.9599823
  54.9156822   8.4569744  66.1080696  55.1021663   7.6723212  65.5918817
  55.2476586   8.2516255  66.9827607  55.2465039   9.0130086  65.8421975
  54.2274807   8.5810819  66.1278686  43.2445465   8.8370536  65.8188628
  43.9523779   8.1920213  65.8245197  42.5084249   8.3802237  65.4108622
  43.0834658   9.0330127  66.4708153  43.4258345   9.3996197  65.4440962
  53.6992052   5.7384490  62.2295889  53.7661779   4.7872305  62.1433219
  54.5103824   6.0711714  61.8456299  53.1420622   5.9793155  61.8802782
  53.6501304   5.9225690  62.9020475  47.6803286  11.5743584  69.3522754
  47.6231709  10.7623525  68.8481083  48.2882784  12.1218193  68.8565936
  47.0521715  11.8813611  69.3989445  47.9262798  11.4494344  69.9957426
  53.3331652  11.1644770  60.4992986  53.0664293  12.0818109  60.5622311
  52.8406854  10.8231814  59.7525938  54.0213667  11.1150790  60.3854544
  53.1668883  10.8178742  61.0840759  58.8174153  10.1597780  64.1797894
  59.1545879  10.9832148  63.8269432  58.0628185  10.4177909  64.7101195
  58.6211163   9.7315255  63.6628944  59.3000802   9.8429773  64.5743550
  57.7654832   9.4620816  59.5616750  58.4617676   9.6225232  60.1987783
  57.0403312  10.0128086  59.8565386  57.9704425   9.6466099  58.9182079
  57.5789991   8.7868390  59.5630893  49.4037192   5.5767827  64.4470757
  49.9400776   5.2183407  63.7399690  50.0353404   5.9605361  65.0551876
  48.9678197   6.0662724  64.2017097  49.0353697   5.0705548  64.7596169
  48.8084711   8.2597904  60.9129560  49.7212619   8.1042478  60.6690042
  48.5700254   9.0628148  60.4498011  48.4031712   7.7270264  60.7086022
  48.7484267   8.3463391  61.6045065  53.2119215   5.9568619  68.5263748
  52.8632020   5.1085219  68.8007322  54.0681320   5.7531460  68.1494869
  52.7956520   6.2524336  68.0483706  53.2800489   6.3863391  69.0750897
  45.9026671   2.6084094  66.8406322  46.5966422   3.0925919  66.3937407
  45.4327040   3.2738541  67.3440922  45.4754279   2.3030397  66.3767701
  46.1722897   2.1225939  67.2648963  46.8639553  14.6990908  73.4775364
  47.6225935  14.4676140  74.0128162  47.2253766  15.2273641  72.7661869
  46.5544955  14.1230525  73.2250992  46.4014977  15.0677390  73.8501816
  61.6089039   9.6396697  63.4486411  61.6464317  10.4508590  62.9416455
  60.7001546   9.5829232  63.7420904  61.7734487   9.0897592  63.0477115
  62.0448033   9.6694718  63.9952346  54.8446681   9.5518963  69.8217944
  55.6090798   9.8760455  69.3452045  54.3983763  10.3426733  70.1251432
  54.4289759   9.1807986  69.3982375  55.0409672   9.1546708  70.3627311
  44.7687512   3.1395404  63.0809454  45.2381370   2.9386822  62.2706011
  45.1076558   2.5079803  63.7166344  44.9021192   3.7947789  63.2881277
  44.0799724   3.0570742  62.9946784  51.0168359   4.3173367  62.7153713
  51.6842528   4.8925586  62.3427260  51.4989233   3.7461974  63.3128765
  50.5353257   4.6896592  63.0618536  50.7044894   3.9429730  62.2126183
  51.1958144  12.8399281  69.7143141  51.1987011  13.4122922  68.9463962
  50.6935196  12.0732378  69.4385425  51.8487975  12.6586658  69.8896766
  50.8869320  13.1563205  70.2566650  54.1916850   4.2058849  57.3038831
  54.3562299   4.3957203  56.3796945  53.2402118   4.1230105  57.3654014
  54.5046089   3.6098424  57.4933877  54.4214704   4.7292592  57.7083482
  60.8150473   9.5947623  59.9824036  61.0846699   9.8633897  59.1041770
  61.3173420   8.7974534  60.1542306  60.9709319  10.0907840  60.4512154
  60.1285778   9.4628981  60.0014955  51.3107071  14.9766996  71.5527917
  51.7812475  14.6586742  72.3228310  51.3361105  14.2434857  70.9376089
  50.6496410  15.1404072  71.7161334  51.6299818  15.5372245  71.2819698
  57.8515083  10.8697218  68.1388803  58.5726188  10.2471432  68.2286829
  57.6205682  11.0991574  69.0397343  58.0576223  11.4367787  67.7846198
  57.3087990  10.5737418  67.8114899  48.7819129  16.1451062  71.8356344
  48.9730158  17.0510092  72.0810005  49.6415874  15.7307342  71.7613882
  48.3979750  15.8311633  72.3299021  48.4412762  16.1214278  71.2246942
  56.3301904   5.0023773  61.1074105  56.0022555   4.2360953  60.6385987
  56.7239433   5.5494300  60.4271738  55.8071111   5.3416317  61.4249014
  56.8093911   4.8153996  61.5825863  50.6392487   9.7980701  71.5662268
  50.3332531  10.1038480  70.7113347  50.7501000   8.8537918  71.4566253
  51.2483532  10.1009903  71.7331040  50.1658215   9.9356497  72.0619087
  43.2716819  15.9152624  68.9400321  43.5568930  15.7552291  69.8394719
  43.5447686  16.8146334  68.7583057  43.5817190  15.4682306  68.4995046
  42.5771296  15.8515757  68.8862920  58.7712274  10.9211610  57.1447841
  58.3670822  11.7311256  57.4559110  58.4571488  10.2491843  57.7486533
  58.5680001  10.7794989  56.4892961  59.4686665  10.9681096  57.1681186
  50.6398260  16.4553750  75.6285552  51.5543488  16.2496178  75.8251309
  50.6761991  16.9391492  74.8033616  50.2651257  15.8691304  75.5550161
  50.3609658  16.8497428  76.1348437  55.1046605  19.5730201  65.1350906
  54.8667922  20.4699416  65.3691429  54.6930098  19.0324994  65.8096705
  54.8581319  19.4080878  64.5015229  55.8003676  19.4913705  65.1435759
  59.5854760  24.1915330  60.7107235  60.3267937  24.7781858  60.8613372
  59.4163124  24.2548115  59.7709786  59.7488661  23.5346615  60.8882073
  59.0260236  24.3997396  61.0770048  68.7081876  26.2184857  56.7770885
  68.8761966  25.2803312  56.6809220  68.5320958  26.3356530  57.7111766
  69.2670627  26.5912164  56.5826342  68.1539314  26.4107707  56.3959580
  62.6639075  18.6907956  70.5352652  63.4756620  19.1884503  70.6307246
  62.9468092  17.8269422  70.2340377  62.3307764  18.6409893  71.1490339
  62.2424418  18.9912663  70.0643320  48.7411058  25.4873131  70.2609076
  48.2855764  26.1621476  70.7636605  48.0915867  25.1786774  69.6287541
  49.2976714  25.7563488  69.9321029  48.9472198  24.9643471  70.6788077
  54.8258003  27.6465383  68.2110050  55.4972586  28.1968570  68.6140559
  55.2640092  27.2435973  67.4621790  54.6035204  27.1582734  68.6607250
  54.2825137  28.0343742  68.0002872  65.7538862  29.5653053  66.4290960
  65.1343894  28.9157823  66.0960488  65.4536641  30.3948658  66.0571579
  65.7377204  29.5877590  67.1284247  66.4039826  29.4191524  66.2155498
  66.6845748  24.0559946  64.9957906  66.5725689  24.2564445  64.0659452
  66.5933535  23.1051843  65.0488237  67.3179281  24.2572610  65.2171151
  66.1920951  24.3736118  65.3776283  53.4846156  31.3591483  70.2149456
  53.2761921  32.2805647  70.3698020  54.1427949  31.3762947  69.5205668
  53.7432685  31.0623518  70.7940661  52.9153482  31.0084630  70.0077633
  57.3944316  22.9288211  67.8390669  57.6178662  23.2864466  68.6989088
  56.4400716  22.9863841  67.7959334  57.6888803  23.3084920  67.3299501
  57.6057418  22.2637846  67.7860339  57.7108195  30.7528996  72.9719550
  58.2593023  30.0723497  72.5809250  58.3332031  31.3979319  73.3071236
  57.2916632  31.0394899  72.4911224  57.3234175  30.4891712  73.4923856
  58.4769634  31.4493712  69.8012882  59.2517674  30.9039515  69.9384669
  58.2985622  31.3795607  68.8629575  57.9359862  31.2085047  70.1746406
  58.6074445  32.1127746  69.9801862  72.1953832  19.7477504  62.1567570
  72.5654647  20.6287502  62.2090829  71.2543023  19.8755321  62.2790865
  72.3270191  19.4611601  61.5316746  72.4569229  19.3386856  62.6602170
  64.3307179  21.9788273  58.0350315  64.3780606  21.3550239  58.7591088
  63.7395112  21.5689460  57.4042922  64.0737970  22.5928327  58.2528204
  64.9640711  22.0784398  57.7521888  65.7065434  29.2044138  70.9347805
  65.1921244  29.8412812  70.4398057  65.0558697  28.6136786  71.3144968
  66.1407108  28.8545450  70.5126377  66.0748929  29.5220310  71.4382405
  52.1584420  16.8810309  69.9066472  51.7283161  16.3596979  70.5847626
  51.5528016  16.8585773  69.1663064  52.2577463  17.5383107  70.1258503
  52.7744748  16.5985231  69.7312847  60.2361497  34.0290921  69.3155058
  59.6570673  33.3228226  69.5997628  60.7725080  34.2242348  70.0848380
  60.6374081  33.8200690  68.7809331  59.8654908  34.5912500  69.1238799
  57.5924628  16.0379982  66.0734214  57.9296354  16.8834804  65.7757294
  56.7322109  16.2384481  66.4404098  57.5358825  15.5917828  65.5367273
  58.0121964  15.7632471  66.5620321  57.3799979  25.3529994  62.5866777
  57.8372594  24.6965361  62.0605903  58.0635807  25.9755780  62.8377007
  56.8828994  25.6702083  62.2097898  57.0930548  25.0598771  63.1537774
  58.3990212  15.4786980  56.2106960  58.5433588  15.9743114  55.4045942
  57.5145206  15.7195645  56.4850534  58.4411678  14.7912078  56.0890736
  58.8672523  15.6583272  56.6985997  62.6506285  18.9831013  63.2732785
  62.6587114  18.7593813  62.3427260  62.9329528  18.1821182  63.7145132
  63.0946109  19.5081086  63.4048004  62.0063056  19.1643636  63.4783395
  53.8962664  15.8591854  60.1902929  54.3102266  15.8751071  59.3269155
  53.3962811  16.6744572  60.2305980  53.4724913  15.3064172  60.2511041
  54.3795086  15.8408142  60.6958743  63.3388299  28.1339868  75.3018719
  62.7938113  27.5554990  75.8357375  62.7233746  28.7651387  74.9285195
  63.8157213  28.4581360  75.6978517  63.6615687  27.7735036  74.7962906
  57.2483620  28.6941035  68.9775088  57.5809158  29.5048846  69.3621749
  58.0185473  28.2768737  68.5914285  56.9660377  28.2838139  69.4703622
  56.7685839  28.8312749  68.4867767  58.8539732  20.3829847  60.9391190
  59.0745210  19.4517704  60.9214413  59.7003687  20.8279753  60.9872023
  58.5110271  20.5679212  60.3571701  58.4625297  20.5348531  61.4991476
  54.7576729  17.5881170  72.6063809  55.1439203  17.6444552  71.7309827
  54.8916182  16.6777233  72.8694246  55.0821438  18.0237179  73.0483226
  54.0752449  17.7424348  72.5851677  54.5122990  21.6036472  74.0927193
  55.1225583  22.3123662  73.8904868  53.6762959  21.8984024  73.7320948
  54.7166810  21.0071964  73.7893705  54.4638016  21.5093418  74.7849768
  68.4102749  20.8369568  59.2109501  69.1735319  21.1117079  58.7025403
  67.6643383  21.2149947  58.7456738  68.3635095  20.1388522  59.2279207
  68.4460706  21.0847635  59.8650239  63.1061578  28.1809354  68.9400322
  62.3007542  27.9200647  68.4938478  63.7816577  27.6151032  68.5666798
  63.2510728  28.8549533  68.8148743  63.0513096  28.0788733  69.6301684
  69.9033027  24.6728577  59.2901461  70.1954419  25.5367111  59.5800598
  70.6221037  24.3458508  58.7492094  69.7947608  24.2511372  59.8381538
  69.3149827  24.7238888  58.9146724  62.7279934  35.2309751  67.7598709
  62.3977491  34.9954158  66.8922509  62.0507616  34.9284631  68.3644472
  63.3365206  34.9109084  67.8885644  62.8140186  35.9245889  67.8114897
  59.1582367  13.4427638  67.4643004  58.5641433  12.7066921  67.6120857
  58.6842322  14.0155362  66.8611383  59.2950687  13.7746697  68.0646341
  59.7575263  13.2223097  67.1772151  60.2332629  18.4217600  67.7909837
  59.7938994  18.9051259  67.0909480  60.2759868  19.0394396  68.5200108
  59.8643361  17.8534783  67.9691746  60.8764311  18.2278420  67.5922867
  73.5579298  22.2307165  61.9318970  73.5723636  23.1819350  62.0365488
  73.6693584  22.0906873  60.9921521  74.0804318  21.9347365  62.2904002
  72.9465159  21.9673963  62.1503930  64.6863656  25.7543074  58.0406883
  65.5304517  25.3044178  58.0802863  64.0824572  25.1709206  58.5010148
  64.7215840  26.3760696  58.3610077  64.4848704  25.8453468  57.3767150
  58.5064082  15.8510205  71.4856167  58.3782365  16.6066881  72.0590803
  58.9486585  16.2082378  70.7155774  58.9042026  15.3676545  71.7981579
  57.8909528  15.5685127  71.3088400  67.0713996  24.3066590  58.9712409
  67.2215107  23.4105540  58.6707205  67.9443532  24.6973526  59.0073033
  66.6632130  24.6540783  58.5208139  66.7729095  24.3082920  59.6048085
  54.3390941  18.9569734  62.6566813  54.6756893  19.4317662  63.4168211
  54.3904782  18.0351488  62.9084114  53.6768733  19.1410934  62.5230381
  54.7340017  19.0818974  62.0924101  66.0633459  20.0359737  67.6835035
  66.8104372  20.4470797  67.2486329  65.3278017  20.6222182  67.5024842
  65.9426797  19.3986981  67.4197527  66.1753519  19.9849427  68.3729327
  69.5892240  29.4779402  70.4850606  69.4801048  30.4258927  70.5543570
  69.8005342  29.1950241  71.3753080  68.9985947  29.1754282  70.2637362
  70.1105713  29.3199481  70.0459473  60.6379855  15.3958236  58.2775691
  59.9018639  15.5795353  58.8616393  60.2344177  15.0210516  57.4940948
  60.9826637  15.9849259  58.1198843  61.0785038  14.9385855  58.5717256
  62.6858469  17.8779732  60.8712368  62.5784598  17.9257382  59.9215924
  63.4352476  17.2966276  60.9985160  62.8169054  18.5115745  61.1385232
  62.1131155  17.6117953  61.1724643  67.7763442  21.4530035  66.0154387
  68.3588906  21.2578608  65.2814618  68.1833761  22.2013226  66.4531378
  67.1360628  21.6191606  65.7856289  67.7330429  20.9055426  66.4488951
  52.0025574  18.6973276  73.6536060  52.8870580  18.5066756  73.3403577
  51.5822464  19.1525244  72.9231647  51.6601887  18.1053676  73.8049268
  52.0233420  19.1063924  74.2207056  56.1744906  14.3756111  63.9436157
  56.1646756  14.2919202  64.8975028  55.9897385  13.4921618  63.6240035
  55.6808561  14.8238678  63.7300695  56.8003383  14.5932075  63.7208771
  66.0477575  28.6838972  63.1445851  65.8070025  28.4818143  62.2401955
  65.4351889  28.1752198  63.6749151  66.7076689  28.4891628  63.2739856
  65.9773208  29.3681213  63.2718643  48.3525491  22.8018559  68.9372037
  47.5840959  23.3709540  68.8792209  48.5130524  22.5230223  68.0356425
  48.9027639  23.1537659  69.1889337  48.2209132  22.2507207  69.3473256
  64.0726422  25.1582650  71.4233913  65.0200740  25.2439972  71.3173253
  63.9600589  24.3609561  71.9417005  63.8105251  25.7122580  71.7620954
  63.7585636  25.0949865  70.8018444  59.7321229  17.6922202  61.0600343
  59.4775115  17.2488626  61.8689644  60.6812868  17.7901998  61.1279165
  59.5623820  17.3052008  60.5014199  59.4215085  18.3172484  61.0126581
  63.6361654  31.9041597  62.7231494  64.1863803  31.4697835  62.0726111
  63.4745074  32.7741368  62.3575752  63.0339891  31.5571487  62.8094164
  63.9681418  31.9511083  63.3376252  69.8507638  30.8263842  58.2429209
  69.5782545  30.2242180  58.9351784  70.5349239  31.3615977  58.6466788
  70.1042206  30.4744742  57.6942060  69.3144054  31.2252428  58.0371528
  65.9651963  33.6326831  75.6971446  66.5344637  33.3783444  76.4233433
  66.4282312  34.3536495  75.2700521  65.8768617  33.0986943  75.2530815
  65.3416580  33.8445639  75.9340254  61.2234186  31.1803355  67.4176313
  61.2938554  30.8182193  66.5344549  60.9867050  32.0984859  67.2811597
  60.7263200  30.8484297  67.7817913  61.8336779  31.1297127  67.7556283
  56.7593463  23.5861009  74.9143774  56.4389169  24.1433598  75.6236055
  57.1865855  24.1915331  74.3083869  57.2171850  23.1153906  75.1569150
  56.2281840  23.2562363  74.6004220  61.2078302  11.8967275  65.8598752
  60.9226192  12.1277961  64.9759917  60.6264385  12.3935657  66.4361672
  61.1391255  11.2092374  65.9701838  61.8752471  12.0837052  65.9602843
  57.6126700  19.0022891  71.8639188  57.3557491  19.0198437  70.9411444
  58.2564156  19.7057009  71.9466503  57.0607231  19.1206811  72.2768691
  57.8984584  18.3837929  72.0286747  51.1451923  23.3893252  70.2008035
  51.3241709  24.1862258  69.7030003  50.1902550  23.3529911  70.2609076
  51.3934529  22.8267590  69.8656349  51.4321354  23.4252510  70.8386138
  64.6615395  27.1668466  65.2362069  65.4680978  26.8610686  65.6512786
  64.0304957  26.4630265  65.3903562  64.4427237  27.7637056  65.5289491
  64.7585344  27.2648262  64.5488991  64.3451516  24.6679588  60.5770803
  65.1644116  24.4658759  61.0303358  64.2083196  23.9245386  59.9894746
  63.8174535  24.7238888  61.0331642  64.4040413  25.2631848  60.2136275
  58.0531883  25.2064383  65.8810883  58.6068672  25.2215435  65.1011495
  57.9446465  24.2764487  66.0790782  58.3655348  25.5379359  66.4128326
  57.4342688  25.5056843  65.7516877  54.4551414  22.1829514  65.6731988
  54.8893088  22.8643178  65.1591322  53.5712182  22.1355946  65.3097459
  54.7859631  21.5705790  65.6010740  54.4355115  22.3597230  66.3499000
  68.4397197  31.1627809  66.2897960  67.7832724  30.5112166  66.0437229
  69.1845015  30.6471633  66.5988017  68.6204303  31.5530662  65.7382527
  68.1972325  31.5767446  66.8003271  69.1839242  28.4442555  65.7630015
  69.3490463  28.2932036  66.6935540  68.4957226  27.8175944  65.5374344
  68.9656858  29.1007187  65.6541071  69.7601197  28.3246387  65.3861136
  59.9711459  12.7442510  63.3058055  59.6813161  13.6179023  63.0441759
  60.6252838  12.5021597  62.6503175  60.2552023  12.7589479  63.9450300
  59.4359422  12.2935448  63.3001486  68.8080692  29.4375235  60.3628270
  67.9079801  29.1125579  60.3175722  68.8554119  29.8927204  61.2035770
  69.2635985  28.9059843  60.3430280  68.9397051  29.8772069  59.8346182
  65.0714582  14.6160694  65.3924776  64.4456105  13.8926534  65.3528796
  65.0385492  14.9112329  66.3025240  65.7140490  14.3956153  65.2270146
  64.8815100  15.1312787  64.9583140  65.9311328  12.8091624  61.3379273
  66.4888531  12.5629887  62.0754397  66.5004002  12.7360860  60.5721307
  65.3861141  12.3739697  61.2841872  65.6990380  13.4656257  61.4114664
  61.4399250  21.1557987  60.9596251  61.2892366  22.0780316  60.7524428
  62.0386373  21.1721287  61.7063299  60.8383261  20.8402228  61.1314521
  61.7303322  20.8243011  60.4165671  64.2897260  20.1621224  60.1690798
  64.5703182  19.3207226  59.8105766  63.3394074  20.0833305  60.2518112
  64.5830199  20.2756154  60.7941622  64.4571576  20.6854967  59.7349162
  55.1883763  15.1133158  68.2774732  55.5890573  14.7748780  69.0772109
  55.2744015  14.3996978  67.6453197  54.5140311  15.2680419  68.3842463
  55.5267035  15.6836387  68.0533203  59.9988588  19.1312954  57.2409506
  60.2950395  19.7081503  56.5359651  59.8135294  19.7203977  57.9713918
  59.4209312  18.7842844  57.0500317  60.4988441  18.6724243  57.4120704
  60.9953653  21.3954405  65.7743152  61.0721529  22.1592730  65.2022658
  61.6137074  20.7610227  65.4122765  61.1679930  21.5611893  66.4319245
  60.3429595  21.1415101  65.7615873  70.0551457  25.2280755  66.9961958
  70.2901273  25.5077255  67.8807863  70.8917262  25.0186441  66.5811241
  69.6411856  24.6634681  67.0167019  69.7295202  25.7424683  66.6511276
  56.6126993  32.6059386  71.4849094  56.5734395  31.8229184  72.0336243
  57.3476662  32.4475383  70.8923540  56.0174512  32.6863635  71.1249921
  56.7275920  33.1762615  71.8745253  51.5400998  19.1468090  76.3017209
  51.5655032  20.0963945  76.4191006  51.4402182  19.0239262  75.3577333
  52.1341933  18.8528702  76.5279950  50.9979679  18.8687919  76.6460819
  59.9318861  27.9441513  65.0396312  60.6362534  28.5912249  65.0049830
  60.2886886  27.1774610  64.5913255  59.7708054  27.7898335  65.7028973
  59.3614640  28.1809353  64.7101194  63.3884822  16.4062381  63.8729051
  64.1494298  16.0886210  64.3579804  63.4329382  15.9510413  63.0321551
  62.7955434  16.2462048  64.2094879  63.4254326  17.0990355  63.7816883
  55.3921809  15.0414642  72.9189221  54.6901229  14.4711413  73.2307562
  56.1513965  14.7997812  73.4492522  55.5191979  14.9296041  72.2400996
  55.2264813  15.7146656  73.0172099  57.1594501  31.9878507  67.4685429
  56.5232101  32.5736870  67.8779577  56.6317519  31.2783151  67.1036758
  57.5127885  32.3197565  66.9629616  57.6103606  31.7412687  67.9437187
  61.6593181  30.0943951  64.9554855  61.3550545  30.7051345  64.2837340
  62.5738409  29.9266050  64.7299184  61.6096660  30.3818019  65.5918816
  61.2869272  29.5016185  64.9371007  64.9201924  31.9245722  65.1909521
  64.9213471  32.8668092  65.3592435  64.3543892  31.8176111  64.4272767
  65.5674021  31.6971779  65.0530662  64.6626942  31.5751116  65.7410811
  60.8025303  20.2102957  69.5538009  60.2990808  20.4928036  70.3174762
  61.5109390  19.6787565  69.9186680  60.4047359  19.8289918  69.1224658
  61.0594511  20.7622474  69.2087328  74.2438219  24.9214810  62.3172702
  74.1329707  25.6416309  62.9395242  75.0284410  25.1541825  61.8208813
  74.3344659  24.3148240  62.6538531  73.6878336  24.8737159  61.8937133
  62.9017758  24.9108665  68.9343754  63.3561505  24.8933119  69.7765396
  63.1448403  24.0862050  68.5143540  62.2095329  24.9472006  69.0270064
  63.1142408  25.4562863  68.5497093  72.3102759  25.7681879  65.6293584
  71.9442358  26.5316122  65.1824669  72.9390103  26.1343867  66.2509052
  71.8085585  25.4138284  65.9645270  72.6301279  25.3448345  65.1732745
  64.1996593  24.4083129  65.8634106  65.0489415  24.0343574  65.6286512
  64.2591264  24.5658967  66.8052769  64.0905401  25.0084379  65.5183425
  63.6829308  23.9592398  65.7191609  55.2247493  21.9620892  70.6222392
  55.8194201  21.2403062  70.4185925  54.4037572  21.7244886  70.1909041
  55.1329506  22.0196522  71.3130825  55.4707005  22.5658884  70.3683879
  59.9538254  16.0535116  69.0206424  59.8533664  16.9218557  68.6296124
  59.7719600  15.4448134  68.3043433  60.6044991  15.9645135  69.2624730
  59.4965640  15.9641053  69.5431943  53.2669546  18.5405602  66.8597240
  53.7247933  18.2241678  67.6382486  52.5816398  19.1133326  67.2012566
  53.7034314  18.8969610  66.4446524  52.9892491  18.0069797  66.5026351
  54.3067624  16.4005226  63.0554896  54.4586056  16.2417141  62.1242299
  54.9701379  15.8726576  63.5002598  54.3881688  17.0790313  63.2082246
  53.6635942  16.1951738  63.2400444  58.7841138  13.8493791  60.3776763
  58.3609161  14.2772233  61.1215526  59.2760162  13.1255548  60.7658779
  58.3066451  13.6101456  59.9251279  59.2148171  14.2931449  60.0488716
  64.4404144   8.8503788  63.3029771  63.5715022   9.2529116  63.2831781
  64.7238934   8.8495623  62.3893951  64.8780459   9.2280084  63.6982498
  64.4051960   8.1979980  63.5518787  58.5087176  38.1030018  69.8338151
  59.1882589  38.7749785  69.7899745  58.6010937  37.7265969  70.7092133
  57.8736323  38.3867344  69.7524978  58.6114860  37.6151451  69.3423759
  51.2277534  19.8257258  67.6573405  50.7502848  20.1229306  66.8823514
  50.7064061  19.0994521  67.9974588  51.8709216  19.6097625  67.4840993
  51.2745188  20.3401187  68.1311020  62.0028414  31.7841348  74.9560967
  62.8555878  32.1952408  75.0982251  62.1466016  31.1791108  74.2291909
  61.7967274  31.4387568  75.5288532  61.5219086  32.2638265  74.7870981
  62.9906879  14.0628929  59.2328704  62.2713094  14.5899414  58.8842668
  63.7117984  14.2070046  58.6198088  63.1650477  14.2764068  59.8756305
  62.8140187  13.3856090  59.2519623  62.2337817  20.9251384  56.4461625
  62.4179564  20.4262590  55.6499603  61.9243220  21.7734783  56.1307929
  61.7407246  20.6075212  56.8280002  62.8140187  20.9998478  56.8301215
  57.9729366  25.9453678  74.0510000  57.6923443  26.1707208  73.1642881
  58.9272965  26.0102792  74.0248371  57.7073554  26.3952574  74.5162763
  57.7731734  25.2942117  74.2157559  64.8959437  20.2760237  64.4407118
  65.4652111  19.6346656  64.8670972  64.0558991  19.8277671  64.3502022
  64.8295484  20.8496125  64.8373987  65.1511325  20.4544282  63.8135081
  64.7937528  31.3709874  60.2723173  64.0172167  31.3677214  59.7122887
  65.3485864  32.0601105  59.9074502  64.6205477  31.5167321  60.9348763
  65.1199557  30.7520830  60.2468614  64.1765652  21.7142824  69.1578212
  63.9254179  21.5587398  70.0678676  63.3451809  21.7951156  68.6897165
  64.5501109  22.3037930  69.1012526  64.5501109  21.1770277  68.9089196
  61.0225007  26.8618852  76.0103929  60.4774820  27.5718290  76.3476828
  60.8019528  26.1090753  76.5591078  60.8718122  26.7308375  75.3393486
  61.7020419  27.0206938  76.0704970  58.4925519  15.0316661  62.8030525
  58.8707163  15.7428347  63.3206547  57.5959269  14.9504247  63.1262003
  58.4971707  15.1925159  62.1214016  58.8470450  14.4368484  62.9041688
  61.9508799  29.4424226  73.2774252  62.4647217  28.9419102  72.6438575
  61.0432853  29.3211729  72.9981180  62.0455654  29.1929829  73.9244279
  62.1269717  30.1188900  73.2597475  59.8891621  29.0778569  71.8837177
  59.9347728  29.3677131  70.9729642  59.7696506  28.1286796  71.8278563
  60.4821008  29.2317665  72.2224219  59.3481849  29.3758781  72.2118152
  68.7104970  29.4158864  63.3446963  68.9119922  29.0113123  64.1882747
  67.8542865  29.0611186  63.1078155  68.6816294  30.1123580  63.4055075
  69.1908524  29.2427891  62.8666921  55.0740609  24.4140283  63.7873450
  55.9960893  24.6622433  63.7222912  54.9002785  23.9220891  62.9847789
  54.9649417  24.0135368  64.3509092  54.6664517  24.9814935  63.8227004
  56.9631510  27.3317789  71.4530897  56.5249421  26.5271215  71.1723683
  56.9596869  27.8890378  70.6759793  56.6115446  27.6342909  71.9770558
  57.6184435  27.1966487  71.6588577  52.5781757  23.3497251  72.6551712
  52.8171987  24.2450136  72.8920519  52.0302703  23.4456635  71.8766466
  53.1491751  22.9704624  72.5102143  52.2213732  23.0423142  73.1734804
  61.6604728  22.2931785  68.1353447  61.3504357  21.6391647  68.7618413
  61.3175267  21.9980150  67.2917663  61.4116348  22.9271881  68.2958580
  62.3596440  22.3131827  68.1247381  59.5133071  27.4771153  67.6587547
  59.4942546  26.5389607  67.8454309  59.4873264  27.5322288  66.7034534
  58.9561641  27.7963655  67.9401832  60.0987403  27.7673798  67.9069492
  69.2797643  19.8926785  62.4813190  69.0517110  19.0618932  62.0648331
  68.6423696  20.5172984  62.1348367  69.2243387  19.8436887  63.1771121
  69.9310154  20.0837387  62.3116134  51.1648222  20.0514872  71.5315785
  51.4286713  19.5207644  70.7806311  51.4789008  20.9316705  71.3251033
  50.4691151  20.0486294  71.6044105  51.4621576  19.8142949  72.1191842
  51.1555846  25.5130328  68.6098133  50.2375977  25.6771486  68.8233595
  51.1717504  25.4452636  67.6552191  51.5585751  26.0425308  68.8283092
  51.3749777  24.9169903  68.9039697  66.1915177  20.9741282  62.1440290
  65.8595413  20.5021932  62.9077043  65.5829906  20.7479587  61.4397507
  66.1897857  21.6648843  62.2599945  66.8410368  20.7659216  61.9870513
  68.8565666  18.3339865  60.2779743  68.5886761  19.0855716  59.7483513
  69.7185506  18.0955695  59.9357346  68.8987132  18.5111663  60.9539683
  68.4050787  17.8044885  60.2023138  61.4497399  36.7778279  72.9168007
  62.1229303  37.4126540  72.6728488  60.6316346  37.1652555  72.6077950
  61.5657873  36.1617812  72.6049666  61.4353061  36.6888298  73.6111795
  60.5167419  25.7400188  63.3941937  60.8521825  25.9376110  62.5202097
  60.8429448  24.8602437  63.5829912  60.7598064  26.2001146  63.8630055
  59.8164161  25.7502250  63.3991435  60.7950247  33.4857136  65.8796740
  61.3071344  33.6122706  65.0820576  59.9694139  33.9384610  65.7092613
  60.6835961  32.8051637  65.9977608  61.1223823  33.7674049  66.4312173
  61.1627969  12.2323076  60.9327551  61.0554098  11.3847841  60.5000058
  61.8244403  12.6854632  60.4109103  60.5600432  12.5887083  60.9306338
  61.3816127  12.1473919  61.5917786  58.9913825  23.9000438  71.1136784
  58.1680810  24.3303375  70.8831616  59.6270451  24.2503208  70.4900103
  59.1767119  24.0568111  71.7698735  58.9353795  23.2060217  71.0457962
  61.8117385  23.6044721  73.7229025  62.1310132  23.1631556  72.9358927
  61.1835814  22.9904666  74.1033259  62.3377046  23.7273548  74.1676727
  61.4988147  24.2078630  73.5588537  52.0585605  16.9553321  64.8579047
  52.6226317  16.8271421  64.0956436  52.6370654  17.3264298  65.5247064
  51.5372132  17.3974650  64.7087052  51.7924020  16.3450009  65.0749865
  58.7587103  35.8147701  67.9762456  58.5733809  36.6145285  68.4676848
  59.2627371  35.2722082  68.5836503  58.1646169  35.4938870  67.7923978
  59.1339880  35.9584735  67.4034891  55.8275029  19.2174359  74.3465707
  55.5047642  20.0776151  74.0757487  55.8332765  18.6989606  73.5418831
  56.4729805  19.2680587  74.6138570  55.4008411  18.9312539  74.8224535
  65.4859956  32.0143868  73.8091695  65.3728349  32.3295545  74.7057809
  65.8682015  31.1415520  73.9081645  64.8693855  31.9788692  73.4789506
  65.9178536  32.4340661  73.4513735  60.1374228  25.0137451  68.8622505
  61.0935148  24.9672048  68.8664931  59.8683775  24.3442179  68.2329254
  59.8793472  24.8728995  69.4979395  59.9209164  25.6469382  68.6578966
  53.5019361  26.0131369  70.1039299  52.7577316  25.4566945  69.8741202
  53.5192566  26.6855219  69.4229861  53.4089827  26.3029932  70.7346691
  54.0966069  25.6440805  70.1025157  68.3560039  23.3076755  67.9691747
  68.6954858  23.3958571  68.8601292  68.7884392  24.0074131  67.4784426
  68.5193940  22.6814226  67.7033025  67.6614515  23.3921829  67.9599823
  67.5581058  26.3360613  66.1080696  67.7445899  25.5514081  65.5918817
  67.8900822  26.1307124  66.9827607  67.8889275  26.8920955  65.8421975
  66.8699043  26.4601688  66.1278686  55.8869701  26.7161405  65.8188628
  56.5948015  26.0711082  65.8245197  55.1508485  26.2593106  65.4108622
  55.7258894  26.9120997  66.4708153  56.0682581  27.2787066  65.4440962
  56.4648977  14.1763860  70.5932479  57.2339282  14.7385439  70.6872931
  56.0035948  14.2600769  71.4283410  56.0613298  14.3943906  70.0643320
  56.6560006  13.5121660  70.4822321  66.3416288  23.6175359  62.2295889
  66.4086014  22.6663174  62.1433219  67.1528059  23.9502583  61.8456299
  65.7844858  23.8584024  61.8802782  66.2925540  23.8016559  62.9020475
  64.1361508  15.1108663  61.4736918  63.5743890  14.8050883  60.7602211
  64.8624574  14.4870629  61.4906624  64.3694003  15.7579398  61.3442913
  63.7897406  15.1047426  62.0810965  60.3227522  29.4534453  69.3522754
  60.2655945  28.6414394  68.8481083  60.9307020  30.0009062  68.8565936
  59.6945951  29.7604480  69.3989445  60.5687034  29.3285213  69.9957426
  65.9755888  29.0435639  60.4992986  65.7088529  29.9608978  60.5622311
  65.4831090  28.7022684  59.7525938  66.6637903  28.9941659  60.3854544
  65.8093119  28.6969611  61.0840759  71.4598389  28.0388649  64.1797894
  71.7970115  28.8623017  63.8269432  70.7052421  28.2968778  64.7101195
  71.2635398  27.6106125  63.6628944  71.9425038  27.7220642  64.5743550
  70.4079068  27.3411686  59.5616750  71.1041912  27.5016101  60.1987783
  69.6827548  27.8918955  59.8565386  70.6128661  27.5256968  58.9182079
  70.2214227  26.6659259  59.5630893  62.0461428  23.4558696  64.4470757
  62.5825012  23.0974276  63.7399690  62.6777640  23.8396230  65.0551876
  61.6102433  23.9453593  64.2017097  61.6777933  22.9496417  64.7596169
  61.4508947  26.1388774  60.9129560  62.3636855  25.9833348  60.6690042
  61.2124490  26.9419017  60.4498011  61.0455948  25.6061133  60.7086022
  61.3908503  26.2254260  61.6045065  65.8543451  23.8359488  68.5263748
  65.5056256  22.9876089  68.8007322  66.7105556  23.6322329  68.1494869
  65.4380756  24.1315206  68.0483706  65.9224725  24.2654260  69.0750897
  58.5450907  20.4874963  66.8406322  59.2390658  20.9716788  66.3937407
  58.0751276  21.1529410  67.3440922  58.1178515  20.1821266  66.3767701
  58.8147133  20.0016808  67.2648963  59.5063789  32.5781777  73.4775364
  60.2650171  32.3467009  74.0128162  59.8678001  33.1064510  72.7661869
  59.1969191  32.0021394  73.2250992  59.0439213  32.9468259  73.8501816
  74.2513275  27.5187566  63.4486411  74.2888553  28.3299459  62.9416455
  73.3425782  27.4620101  63.7420904  74.4158723  26.9688461  63.0477115
  74.6872269  27.5485587  63.9952346  67.4870917  27.4309833  69.8217944
  68.2515034  27.7551324  69.3452045  67.0407999  28.2217602  70.1251432
  67.0713995  27.0598856  69.3982375  67.6833908  27.0337577  70.3627311
  60.3648988  17.0133033  63.6826933  61.1905097  16.6609851  64.0171549
  60.2494288  17.8395979  64.1507980  60.4047360  17.1235304  62.9925571
  59.8360460  16.5752529  63.8191650  57.4111748  21.0186273  63.0809454
  57.8805606  20.8177691  62.2706011  57.7500794  20.3870672  63.7166344
  57.5445428  21.6738658  63.2881277  56.7223960  20.9361612  62.9946784
  57.6704051  18.4691167  65.2694409  57.8182068  19.1802853  65.8931091
  56.7454900  18.5475004  65.0332673  58.0774370  18.5450509  64.7051697
  57.7974222  17.8489876  65.5671329  63.6592595  22.1964236  62.7153713
  64.3266764  22.7716455  62.3427260  64.1413469  21.6252843  63.3128765
  63.1777493  22.5687461  63.0618536  63.3469130  21.8220599  62.2126183
  63.8382380  30.7190150  69.7143141  63.8411247  31.2913791  68.9463962
  63.3359432  29.9523247  69.4385425  64.4912211  30.5377527  69.8896766
  63.5293556  31.0354074  70.2566650  54.6410482  17.7820349  68.9923581
  54.6341200  16.8328576  68.8742713  54.0134684  17.9404352  69.6980507
  55.2784429  18.0049385  69.1747917  54.4395530  18.1057758  68.4047524
  66.8341086  22.0849718  57.3038831  66.9986535  22.2748073  56.3796945
  65.8826354  22.0020974  57.3654014  67.1470325  21.4889293  57.4933877
  67.0638940  22.6083461  57.7083482  66.1233904  18.2213100  65.8231056
  67.0794824  18.2702998  65.8344193  65.8606960  18.4670755  66.7098175
  65.8583866  18.6683419  65.3542938  65.9109255  17.5717870  65.6724919
  55.8292350  24.8390149  70.5168803  55.0480801  25.2725745  70.1718122
  55.5463334  23.9416851  70.6950712  56.3453862  24.8463633  70.0445330
  56.0457414  25.1513248  71.1044860  56.5272515  19.8310331  69.3536897
  55.9089094  19.2505040  68.9096266  57.3569039  19.6914122  68.8968987
  56.3240242  20.4989273  69.2985353  56.5849865  19.6603853  70.0296838
  54.2553782  27.8049387  72.4578884  54.6664516  26.9668050  72.2464635
  54.9320327  28.4569112  72.2705051  53.6907296  27.9127162  72.0576659
  54.0706261  27.8278006  73.1324682  62.0253582  17.7142656  58.1608965
  61.2776896  18.1951821  57.8073431  61.7609318  16.7952987  58.1205914
  62.5975124  17.8240844  57.7712807  62.1535300  17.9065506  58.8220413
  60.5675487  26.2944200  73.2045932  61.0184592  26.8316748  73.8565457
  61.0409759  25.4624100  73.2116643  59.8972450  26.2001147  73.3820770
  60.6016123  26.5936660  72.5717326  73.4574709  27.4738493  59.9824036
  73.7270935  27.7424766  59.1041770  73.9597656  26.6765403  60.1542306
  73.6133555  27.9698709  60.4512154  72.7710014  27.3419851  60.0014955
  63.9531307  32.8557865  71.5527917  64.4236711  32.5377611  72.3228310
  63.9785341  32.1225726  70.9376089  63.2920646  33.0194941  71.7161334
  64.2724054  33.4163114  71.2819698  65.7706294  17.8387814  60.2447402
  66.6793787  18.1159819  60.1294818  65.6372615  17.1688459  59.5751101
  65.6719025  17.5730117  60.8846719  65.3341526  18.3776691  60.1457453
  68.5141979  16.0310579  61.9927082  68.5465295  16.9879919  61.9955366
  67.6054486  15.8224431  62.2097900  68.6816295  15.7791687  61.3612619
  68.9500973  15.7669213  62.4728337  62.5357358  18.7569318  66.4382885
  63.0772904  18.0910788  66.8618455  61.6639369  18.6299666  66.8123480
  62.7747588  19.3986981  66.5825383  62.5241888  18.6634429  65.7446167
  70.4939319  28.7488087  68.1388803  71.2150424  28.1262301  68.2286829
  70.2629918  28.9782443  69.0397343  70.7000459  29.3158656  67.7846198
  69.9512226  28.4528287  67.8114899  69.5649754  22.6389648  63.8891686
  68.9760781  22.6193689  63.1353927  69.7705120  23.5665049  64.0093767
  69.2474327  22.3809519  64.4576824  70.1457897  22.2711331  63.7597680
  61.4243365  34.0241932  71.8356344  61.6154394  34.9300961  72.0810005
  62.2840110  33.6098211  71.7613882  61.0403985  33.7102502  72.3299021
  61.0836998  34.0005148  71.2246942  54.1104632  18.3972651  76.4799118
  53.3518250  18.9802437  76.5081961  54.6358520  18.7238638  75.7487634
  54.4718845  18.4319662  77.0788312  53.9101227  17.7367194  76.3653605
  68.9726140  22.8814642  61.1074105  68.6446791  22.1151822  60.6385987
  69.3663669  23.4285169  60.4271738  68.4495347  23.2207186  61.4249014
  69.4518147  22.6944865  61.5825863  64.8099186  17.0398394  57.6871350
  63.8647962  17.1937490  57.6821852  65.1748040  17.7726451  57.1914531
  65.0564472  17.0369817  58.3426230  64.9629164  16.4307330  57.3774222
  63.2816723  27.6771570  71.5662268  62.9756767  27.9829349  70.7113347
  63.3925236  26.7328787  71.4566253  63.8907768  27.9800772  71.7331040
  62.8082451  27.8147367  72.0619087  56.5030029  17.7146739  58.9959896
  57.4256086  17.6048551  59.2272135  56.2027808  16.8320411  58.7782007
  56.1410043  17.9730950  59.5369262  56.4354529  18.1421098  58.4451534
  55.9141055  33.7943493  68.9400321  56.1993166  33.6343160  69.8394719
  56.1871922  34.6937203  68.7583057  56.2241426  33.3473175  68.4995046
  55.2195532  33.7306626  68.8862920  53.0770063  20.9235055  69.4286430
  53.2808110  20.7855176  68.5037473  52.2040527  21.3178733  69.4258145
  53.0718102  20.3148073  69.7744182  53.5417733  21.3554322  69.7227994
  71.4136510  28.8002479  57.1447841  71.0095058  29.6102125  57.4559110
  71.0995724  28.1282713  57.7486533  71.2104237  28.6585858  56.4892961
  72.1110901  28.8471965  57.1681186  63.2822496  34.3344619  75.6285552
  64.1967724  34.1287047  75.8251309  63.3186227  34.8182361  74.8033616
  62.9075493  33.7482173  75.5550161  63.0033894  34.7288297  76.1348437
  59.2858311  21.0966028  71.5697623  59.8169933  21.3235888  72.3334377
  58.7350389  21.8657426  71.4255126  59.6922857  20.9745365  71.0132693
  58.8932329  20.5328119  71.7005771  67.7470841  37.4521070  65.1350906
  67.5092158  38.3490285  65.3691429  67.3354333  36.9115863  65.8096705
  67.5005555  37.2871747  64.5015229  68.4427912  37.3704574  65.1435759
  72.2278996  42.0706199  60.7107235  72.9692173  42.6572727  60.8613372
  72.0587360  42.1338984  59.7709786  72.3912897  41.4137484  60.8882073
  71.6684472  42.2788265  61.0770048  75.3063311  36.5698825  70.5352652
  76.1180856  37.0675372  70.6307246  75.5892328  35.7060291  70.2340377
  74.9732000  36.5200762  71.1490339  74.8848654  36.8703533  70.0643320
  61.3835294  43.3664001  70.2609076  60.9280000  44.0412345  70.7636605
  60.7340103  43.0577643  69.6287541  61.9400950  43.6354357  69.9321029
  61.5896434  42.8434340  70.6788077  67.4682239  45.5256252  68.2110050
  68.1396822  46.0759439  68.6140559  67.9064327  45.1226842  67.4621790
  67.2459440  45.0373603  68.6607250  66.9249373  45.9134611  68.0002872
  70.0368552  40.8079080  67.8390669  70.2602898  41.1655335  68.6989088
  69.0824952  40.8654710  67.7959334  70.3313039  41.1875789  67.3299501
  70.2481654  40.1428715  67.7860339  76.9731415  39.8579142  58.0350315
  77.0204842  39.2341108  58.7591088  76.3819348  39.4480329  57.4042922
  76.7162206  40.4719196  58.2528204  77.6064947  39.9575267  57.7521888
  64.8008656  34.7601178  69.9066472  64.3707397  34.2387848  70.5847626
  64.1952252  34.7376642  69.1663064  64.9001699  35.4173976  70.1258503
  65.4168984  34.4776100  69.7312847  70.2348864  33.9170851  66.0734214
  70.5720590  34.7625673  65.7757294  69.3746345  34.1175350  66.4404098
  70.1783061  33.4708697  65.5367273  70.6546200  33.6423340  66.5620321
  70.0224215  43.2320863  62.5866777  70.4796829  42.5756231  62.0605903
  70.7060042  43.8546650  62.8377007  69.5253230  43.5492952  62.2097898
  69.7354784  42.9389640  63.1537774  71.0414448  33.3577849  56.2106960
  71.1857824  33.8533983  55.4045942  70.1569442  33.5986514  56.4850534
  71.0835914  32.6702947  56.0890736  71.5096759  33.5374141  56.6985997
  75.2930521  36.8621882  63.2732785  75.3011350  36.6384682  62.3427260
  75.5753764  36.0612051  63.7145132  75.7370345  37.3871955  63.4048004
  74.6487292  37.0434505  63.4783395  66.5386900  33.7382723  60.1902929
  66.9526502  33.7541940  59.3269155  66.0387047  34.5535441  60.2305980
  66.1149149  33.1855041  60.2511041  67.0219322  33.7199011  60.6958743
  71.4963968  38.2620716  60.9391190  71.7169446  37.3308573  60.9214413
  72.3427923  38.7070623  60.9872023  71.1534507  38.4470081  60.3571701
  71.1049533  38.4139400  61.4991476  67.4000965  35.4672039  72.6063809
  67.7863439  35.5235422  71.7309827  67.5340418  34.5568102  72.8694246
  67.7245674  35.9028048  73.0483226  66.7176685  35.6215218  72.5851677
  67.1547226  39.4827341  74.0927193  67.7649819  40.1914531  73.8904868
  66.3187194  39.7774894  73.7320948  67.3591046  38.8862833  73.7893705
  67.1062252  39.3884287  74.7849768  71.8006603  31.3218507  67.4643004
  71.2065669  30.5857791  67.6120857  71.3266557  31.8946231  66.8611383
  71.9374923  31.6537566  68.0646341  72.3999499  31.1013966  67.1772151
  72.8756865  36.3008469  67.7909837  72.4363230  36.7842128  67.0909480
  72.9184104  36.9185265  68.5200108  72.5067597  35.7325653  67.9691746
  73.5188547  36.1069289  67.5922867  71.1488318  33.7301074  71.4856167
  71.0206601  34.4857750  72.0590803  71.5910821  34.0873247  70.7155774
  71.5466262  33.2467414  71.7981579  70.5333764  33.4475996  71.3088400
  66.9815177  36.8360603  62.6566813  67.3181129  37.3108531  63.4168211
  67.0329018  35.9142357  62.9084114  66.3192969  37.0201803  62.5230381
  67.3764253  36.9609843  62.0924101  73.2804091  33.2749105  58.2775691
  72.5442875  33.4586222  58.8616393  72.8768413  32.9001385  57.4940948
  73.6250873  33.8640128  58.1198843  73.7209274  32.8176724  58.5717256
  75.3282705  35.7570601  60.8712368  75.2208834  35.8048251  59.9215924
  76.0776712  35.1757145  60.9985160  75.4593290  36.3906615  61.1385232
  74.7555391  35.4908822  61.1724643  64.6449810  36.5764145  73.6536060
  65.5294816  36.3857626  73.3403577  64.2246700  37.0316113  72.9231647
  64.3026123  35.9844545  73.8049268  64.6657656  36.9854793  74.2207056
  68.8169142  32.2546980  63.9436157  68.8070992  32.1710071  64.8975028
  68.6321621  31.3712487  63.6240035  68.3232797  32.7029547  63.7300695
  69.4427618  32.4722944  63.7208771  60.9949727  40.6809428  68.9372037
  60.2265195  41.2500409  68.8792209  61.1554760  40.4021092  68.0356425
  61.5451875  41.0328528  69.1889337  60.8633368  40.1298076  69.3473256
  72.3745465  35.5713071  61.0600343  72.1199351  35.1279495  61.8689644
  73.3237104  35.6692867  61.1279165  72.2048056  35.1842878  60.5014199
  72.0639321  36.1963353  61.0126581  76.2785890  49.7832466  62.7231494
  76.8288039  49.3488704  62.0726111  76.1169310  50.6532237  62.3575752
  75.6764127  49.4362356  62.8094164  76.6105654  49.8301952  63.3376252
  73.8502538  29.7758144  65.8598752  73.5650428  30.0068830  64.9759917
  73.2688621  30.2726526  66.4361672  73.7815491  29.0883243  65.9701838
  74.5176707  29.9627922  65.9602843  70.2550936  36.8813760  71.8639188
  69.9981727  36.8989306  70.9411444  70.8988392  37.5847878  71.9466503
  69.7031467  36.9997680  72.2768691  70.5408820  36.2628798  72.0286747
  63.7876159  41.2684121  70.2008035  63.9665945  42.0653127  69.7030003
  62.8326786  41.2320780  70.2609076  64.0358765  40.7058459  69.8656349
  64.0745590  41.3043379  70.8386138  76.9875752  42.5470457  60.5770803
  77.8068352  42.3449628  61.0303358  76.8507432  41.8036255  59.9894746
  76.4598770  42.6029757  61.0331642  77.0464649  43.1422717  60.2136275
  70.6956119  43.0855252  65.8810883  71.2492908  43.1006304  65.1011495
  70.5870701  42.1555356  66.0790782  71.0079584  43.4170228  66.4128326
  70.0766924  43.3847712  65.7516877  67.0975650  40.0620384  65.6731988
  67.5317324  40.7434048  65.1591322  66.2136418  40.0146816  65.3097459
  67.4283867  39.4496659  65.6010740  67.0779351  40.2388099  66.3499000
  72.6135695  30.6233379  63.3058055  72.3237397  31.4969892  63.0441759
  73.2677074  30.3812466  62.6503175  72.8976259  30.6380348  63.9450300
  72.0783658  30.1726318  63.3001486  74.0823486  39.0348856  60.9596251
  73.9316602  39.9571185  60.7524428  74.6810609  39.0512156  61.7063299
  73.4807497  38.7193097  61.1314521  74.3727558  38.7033880  60.4165671
  76.9321496  38.0412093  60.1690798  77.2127418  37.1998096  59.8105766
  75.9818310  37.9624174  60.2518112  77.2254435  38.1547023  60.7941622
  77.0995812  38.5645836  59.7349162  67.8307999  32.9924027  68.2774732
  68.2314809  32.6539649  69.0772109  67.9168251  32.2787847  67.6453197
  67.1564547  33.1471288  68.3842463  68.1691271  33.5627256  68.0533203
  72.6412824  37.0103823  57.2409506  72.9374631  37.5872372  56.5359651
  72.4559530  37.5994846  57.9713918  72.0633548  36.6633713  57.0500317
  73.1412677  36.5515113  57.4120704  73.6377889  39.2745274  65.7743152
  73.7145765  40.0383600  65.2022658  74.2561310  38.6401096  65.4122765
  73.8104166  39.4402762  66.4319245  72.9853831  39.0205970  65.7615873
  64.1825234  37.0258959  76.3017209  64.2079268  37.9754814  76.4191006
  64.0826418  36.9030132  75.3577333  64.7766169  36.7319571  76.5279950
  63.6403915  36.7478788  76.6460819  72.5743097  45.8232382  65.0396312
  73.2786770  46.4703118  65.0049830  72.9311122  45.0565479  64.5913255
  72.4132290  45.6689204  65.7028973  72.0038876  46.0600222  64.7101194
  76.0309058  34.2853250  63.8729051  76.7918534  33.9677079  64.3579804
  76.0753617  33.8301282  63.0321551  75.4379670  34.1252917  64.2094879
  76.0678562  34.9781224  63.7816883  68.0346045  32.9205511  72.9189221
  67.3325465  32.3502282  73.2307562  68.7938201  32.6788681  73.4492522
  68.1616215  32.8086910  72.2400996  67.8689049  33.5937525  73.0172099
  74.3017417  47.9734820  64.9554855  73.9974781  48.5842214  64.2837340
  75.2162645  47.8056919  64.7299184  74.2520896  48.2608888  65.5918816
  73.9293508  47.3807055  64.9371007  73.4449539  38.0893826  69.5538009
  72.9415044  38.3718905  70.3174762  74.1533626  37.5578434  69.9186680
  73.0471595  37.7080787  69.1224658  73.7018747  38.6413343  69.2087328
  76.8420829  42.2873998  65.8634106  77.6913651  41.9134444  65.6286512
  76.9015499  42.4449836  66.8052769  76.7329637  42.8875248  65.5183425
  76.3253544  41.8383267  65.7191609  67.8671729  39.8411761  70.6222392
  68.4618437  39.1193931  70.4185925  67.0461808  39.6035756  70.1909041
  67.7753742  39.8987391  71.3130825  68.1131241  40.4449753  70.3683879
  72.5962490  33.9325985  69.0206424  72.4957900  34.8009427  68.6296124
  72.4143836  33.3239003  68.3043433  73.2469227  33.8436004  69.2624730
  72.1389876  33.8431922  69.5431943  65.9093782  36.4196471  66.8597240
  66.3672169  36.1032547  67.6382486  65.2240634  36.9924195  67.2012566
  66.3458550  36.7760479  66.4446524  65.6316727  35.8860666  66.5026351
  66.9491860  34.2796096  63.0554896  67.1010292  34.1208010  62.1242299
  67.6125615  33.7517445  63.5002598  67.0305924  34.9581182  63.2082246
  66.3060178  34.0742607  63.2400444  71.4265374  31.7284660  60.3776763
  71.0033397  32.1563102  61.1215526  71.9184398  31.0046418  60.7658779
  70.9490687  31.4892325  59.9251279  71.8572407  32.1722319  60.0488716
  77.0828380  26.7294657  63.3029771  76.2139258  27.1319985  63.2831781
  77.3663170  26.7286492  62.3893951  77.5204695  27.1070953  63.6982498
  77.0476196  26.0770849  63.5518787  63.8701770  37.7048127  67.6573405
  63.3927083  38.0020175  66.8823514  63.3488297  36.9785390  67.9974588
  64.5133452  37.4888494  67.4840993  63.9169424  38.2192056  68.1311020
  75.6331115  31.9419798  59.2328704  74.9137330  32.4690284  58.8842668
  76.3542220  32.0860915  58.6198088  75.8074713  32.1554937  59.8756305
  75.4564423  31.2646959  59.2519623  74.8762053  38.8042253  56.4461625
  75.0603800  38.3053459  55.6499603  74.5667456  39.6525653  56.1307929
  74.3831482  38.4866081  56.8280002  75.4564423  38.8789348  56.8301215
  76.8189888  39.5933693  69.1578212  76.5678415  39.4378268  70.0678676
  75.9876045  39.6742025  68.6897165  77.1925345  40.1828799  69.1012526
  77.1925345  39.0561146  68.9089196  71.1349755  32.9107530  62.8030525
  71.5131399  33.6219216  63.3206547  70.2383505  32.8295116  63.1262003
  71.1395943  33.0716029  62.1214016  71.4894686  32.3159353  62.9041688
  67.7164845  42.2931153  63.7873450  68.6385129  42.5413302  63.7222912
  67.5427021  41.8011761  62.9847789  67.6073653  41.8926237  64.3509092
  67.3088753  42.8605804  63.8227004  65.2205992  41.2288120  72.6551712
  65.4596223  42.1241005  72.8920519  64.6726938  41.3247504  71.8766466
  65.7915987  40.8495494  72.5102143  64.8637968  40.9214011  73.1734804
  74.3028964  40.1722654  68.1353447  73.9928593  39.5182517  68.7618413
  73.9599503  39.8771019  67.2917663  74.0540584  40.8062750  68.2958580
  75.0020676  40.1922696  68.1247381  72.1557307  45.3562022  67.6587547
  72.1366782  44.4180476  67.8454309  72.1297500  45.4113157  66.7034534
  71.5985877  45.6754524  67.9401832  72.7411639  45.6464667  67.9069492
  63.8072458  37.9305741  71.5315785  64.0710949  37.3998513  70.7806311
  64.1213243  38.8107574  71.3251033  63.1115387  37.9277163  71.6044105
  64.1045812  37.6933818  72.1191842  63.7980082  43.3921197  68.6098133
  62.8800213  43.5562355  68.8233595  63.8141740  43.3243505  67.6552191
  64.2009987  43.9216177  68.8283092  64.0174013  42.7960772  68.9039697
  73.1591655  43.6191057  63.3941937  73.4946061  43.8166979  62.5202097
  73.4853684  42.7393306  63.5829912  73.4022300  44.0792015  63.8630055
  72.4588397  43.6293119  63.3991435  73.8052205  30.1113945  60.9327551
  73.6978334  29.2638710  60.5000058  74.4668639  30.5645501  60.4109103
  73.2024668  30.4677953  60.9306338  74.0240363  30.0264789  61.5917786
  64.7009841  34.8344190  64.8579047  65.2650553  34.7062290  64.0956436
  65.2794890  35.2055167  65.5247064  64.1796368  35.2765519  64.7087052
  64.4348256  34.2240878  65.0749865  68.4699265  37.0965228  74.3465707
  68.1471877  37.9567020  74.0757487  68.4757001  36.5780475  73.5418831
  69.1154041  37.1471456  74.6138570  68.0432647  36.8103408  74.8224535
  72.7798464  42.8928320  68.8622505  73.7359384  42.8462917  68.8664931
  72.5108011  42.2233048  68.2329254  72.5217708  42.7519864  69.4979395
  72.5633400  43.5260251  68.6578966  66.1443597  43.8922239  70.1039299
  65.4001552  43.3357814  69.8741202  66.1616802  44.5646088  69.4229861
  66.0514063  44.1820801  70.7346691  66.7390305  43.5231674  70.1025157
  68.5293937  44.5952274  65.8188628  69.2372251  43.9501951  65.8245197
  67.7932721  44.1383975  65.4108622  68.3683130  44.7911866  66.4708153
  68.7106817  45.1577935  65.4440962  69.1073213  32.0554729  70.5932479
  69.8763518  32.6176308  70.6872931  68.6460184  32.1391638  71.4283410
  68.7037534  32.2734775  70.0643320  69.2984242  31.3912530  70.4822321
  76.7785744  32.9899532  61.4736918  76.2168126  32.6841752  60.7602211
  77.5048810  32.3661498  61.4906624  77.0118239  33.6370267  61.3442913
  76.4321642  32.9838295  62.0810965  74.6885664  41.3349565  64.4470757
  75.2249248  40.9765145  63.7399690  75.3201876  41.7187099  65.0551876
  74.2526669  41.8244462  64.2017097  74.3202169  40.8287286  64.7596169
  74.0933183  44.0179643  60.9129560  75.0061091  43.8624217  60.6690042
  73.8548726  44.8209886  60.4498011  73.6880184  43.4852002  60.7086022
  74.0332739  44.1045129  61.6045065  71.1875143  38.3665832  66.8406322
  71.8814894  38.8507657  66.3937407  70.7175512  39.0320279  67.3440922
  70.7602751  38.0612135  66.3767701  71.4571369  37.8807678  67.2648963
  73.0073224  34.8923902  63.6826933  73.8329333  34.5400720  64.0171549
  72.8918524  35.7186848  64.1507980  73.0471596  35.0026173  62.9925571
  72.4784696  34.4543398  63.8191650  70.0535984  38.8977142  63.0809454
  70.5229842  38.6968561  62.2706011  70.3925030  38.2661541  63.7166344
  70.1869664  39.5529527  63.2881277  69.3648196  38.8152481  62.9946784
  70.3128287  36.3482037  65.2694409  70.4606304  37.0593722  65.8931091
  69.3879136  36.4265873  65.0332673  70.7198606  36.4241378  64.7051697
  70.4398457  35.7280745  65.5671329  76.3016831  40.0755105  62.7153713
  76.9691000  40.6507324  62.3427260  76.7837705  39.5043712  63.3128765
  75.8201729  40.4478330  63.0618536  75.9893366  39.7011468  62.2126183
  67.2834718  35.6611218  68.9923581  67.2765436  34.7119445  68.8742713
  66.6558920  35.8195222  69.6980507  67.9208665  35.8840254  69.1747917
  67.0819766  35.9848627  68.4047524  68.4716586  42.7181018  70.5168803
  67.6905037  43.1516615  70.1718122  68.1887570  41.8207720  70.6950712
  68.9878098  42.7254502  70.0445330  68.6881650  43.0304117  71.1044860
  69.1696751  37.7101200  69.3536897  68.5513330  37.1295909  68.9096266
  69.9993275  37.5704991  68.8968987  68.9664478  38.3780142  69.2985353
  69.2274101  37.5394722  70.0296838  74.6677818  35.5933525  58.1608965
  73.9201132  36.0742690  57.8073431  74.4033554  34.6743856  58.1205914
  75.2399360  35.7031713  57.7712807  74.7959536  35.7856375  58.8220413
  75.1781594  36.6360187  66.4382885  75.7197139  35.9701658  66.8618455
  74.3063605  36.5090535  66.8123480  75.4171824  37.2777850  66.5825383
  75.1666124  36.5425298  65.7446167  77.4523422  34.9189263  57.6871350
  76.5072198  35.0728359  57.6821852  77.8172276  35.6517320  57.1914531
  77.6988708  34.9160686  58.3426230  77.6053400  34.3098199  57.3774222
  69.1454265  35.5937608  58.9959896  70.0680322  35.4839420  59.2272135
  68.8452044  34.7111280  58.7782007  68.7834279  35.8521819  59.5369262
  69.0778765  36.0211967  58.4451534  65.7194299  38.8025924  69.4286430
  65.9232346  38.6646045  68.5037473  64.8464763  39.1969603  69.4258145
  65.7142338  38.1938942  69.7744182  66.1841969  39.2345191  69.7227994
  71.9282547  38.9756897  71.5697623  72.4594169  39.2026758  72.3334377
  71.3774625  39.7448295  71.4255126  72.3347093  38.8536235  71.0132693
  71.5356565  38.4118988  71.7005771  53.4846157   4.5405178  54.7312023
  53.2761923   5.4619342  54.8860587  54.1427951   4.5576643  54.0368235
  53.7432687   4.2437213  55.3103228  52.9153484   4.1898326  54.5240201
  60.2361498   7.2104616  53.8317626  59.6570675   6.5041921  54.1160195
  60.7725082   7.4056043  54.6010947  60.6374082   7.0014385  53.2971898
  59.8654909   7.7726195  53.6401366  62.7279936   8.4123446  52.2761277
  62.3977492   8.1767853  51.4085076  62.0507617   8.1098326  52.8807040
  63.3365208   8.0922779  52.4048211  62.8140188   9.1059584  52.3277465
  56.6126995   5.7873081  56.0011661  56.5734397   5.0042879  56.5498810
  57.3476664   5.6289078  55.4086107  56.0174514   5.8677330  55.6412488
  56.7275922   6.3576310  56.3907820  57.1594502   5.1692202  51.9847996
  56.5232102   5.7550565  52.3942145  56.6317521   4.4596847  51.6199325
  57.5127886   5.5011260  51.4792183  57.6103608   4.9226382  52.4599754
  58.5087178  11.2843713  54.3500718  59.1882591  11.9563480  54.3062312
  58.6010938  10.9079664  55.2254700  57.8736325  11.5681039  54.2687545
  58.6114861  10.7965146  53.8586326  61.4497400   9.9591974  57.4330574
  62.1229304  10.5940235  57.1891056  60.6316347  10.3466250  57.1240517
  61.5657874   9.3431507  57.1212233  61.4353063   9.8701993  58.1274363
  60.7950249   6.6670831  50.3959307  61.3071346   6.7936401  49.5983143
  59.9694140   7.1198305  50.2255180  60.6835963   5.9865332  50.5140176
  61.1223825   6.9487745  50.9474740  58.7587105   8.9961397  52.4925023
  58.5733810   9.7958981  52.9839415  59.2627373   8.4535777  53.0999070
  58.1646170   8.6752565  52.3086545  59.1339882   9.1398431  51.9197458
  61.4243366   7.2055627  56.3518911  61.6154396   8.1114656  56.5972572
  62.2840112   6.7911907  56.2776449  61.0403987   6.8916198  56.8461588
  61.0837000   7.1818843  55.7409509  55.9141057   6.9757189  53.4562888
  56.1993167   6.8156856  54.3557287  56.1871924   7.8750899  53.2745624
  56.2241428   6.5286870  53.0157613  55.2195533   6.9120321  53.4025487
  63.2822498   7.5158314  60.1448119  64.1967726   7.3100743  60.3413876
  63.3186228   7.9996056  59.3196183  62.9075494   6.9295869  60.0712728
  63.0033896   7.9101993  60.6511004  67.7470842  10.6334766  49.6513473
  67.5092159  11.5303981  49.8853997  67.3354335  10.0929558  50.3259272
  67.5005557  10.4685443  49.0177796  68.4427913  10.5518269  49.6598326
  72.2278997  15.2519894  45.2269802  72.9692175  15.8386422  45.3775940
  72.0587361  15.3152679  44.2872353  72.3912898  14.5951179  45.4044640
  71.6684473  15.4601961  45.5932615  61.3835295  16.5477696  54.7771643
  60.9280002  17.2226040  55.2799172  60.7340105  16.2391339  54.1450108
  61.9400952  16.8168052  54.4483596  61.5896436  16.0248035  55.1950644
  67.4682240  18.7069948  52.7272618  68.1396824  19.2573135  53.1303126
  67.9064329  18.3040537  51.9784357  67.2459442  18.2187298  53.1769817
  66.9249374  19.0948307  52.5165439  66.1270393  22.4196047  54.7312023
  65.9186159  23.3410211  54.8860587  66.7852187  22.4367512  54.0368235
  66.3856923  22.1228082  55.3103228  65.5577720  22.0689195  54.5240201
  70.0368554  13.9892775  52.3553237  70.2602899  14.3469030  53.2151655
  69.0824954  14.0468405  52.3121901  70.3313040  14.3689484  51.8462068
  70.2481656  13.3242411  52.3022907  70.3532433  21.8133561  57.4882117
  70.9017260  21.1328061  57.0971817  70.9756269  22.4583884  57.8233803
  69.9340870  22.0999463  57.0073791  69.9658412  21.5496277  58.0086423
  71.1193871  22.5098276  54.3175449  71.8941912  21.9644079  54.4547237
  70.9409859  22.4400172  53.3792142  70.5784099  22.2689611  54.6908973
  71.2498683  23.1732311  54.4964429  76.9731416  13.0392837  42.5512882
  77.0204843  12.4154803  43.2753656  76.3819349  12.6294024  41.9205490
  76.7162207  13.6532891  42.7690771  77.6064949  13.1388963  42.2684455
  64.8008658   7.9414874  54.4229039  64.3707398   7.4201543  55.1010193
  64.1952253   7.9190337  53.6825631  64.9001700   8.5987671  54.6421070
  65.4168985   7.6589796  54.2475414  72.8785734  25.0895486  53.8317626
  72.2994911  24.3832790  54.1160195  73.4149318  25.2846912  54.6010947
  73.2798318  24.8805254  53.2971898  72.5079145  25.6517065  53.6401366
  70.0224217  16.4134558  47.1029345  70.4796831  15.7569926  46.5768470
  70.7060044  17.0360345  47.3539574  69.5253231  16.7306648  46.7260465
  69.7354786  16.1203336  47.6700341  75.9812537  19.1944433  59.8181286
  75.4362350  18.6159555  60.3519943  75.3657983  19.8255951  59.4447763
  76.4581450  19.5185924  60.2141084  76.3039925  18.8339600  59.3125473
  69.8907858  19.7545599  53.4937655  70.2233395  20.5653410  53.8784316
  70.6609710  19.3373301  53.1076852  69.6084615  19.3442704  53.9866190
  69.4110077  19.8917313  53.0030334  71.4963969  11.4434411  45.4553757
  71.7169447  10.5122268  45.4376981  72.3427924  11.8884318  45.5034590
  71.1534509  11.6283776  44.8734268  71.1049534  11.5953095  46.0154043
  67.1547228  12.6641036  58.6089760  67.7649820  13.3728227  58.4067435
  66.3187196  12.9588589  58.2483515  67.3591048  12.0676529  58.3056272
  67.1062254  12.5697983  59.3012335  75.7485816  19.2413918  53.4562889
  74.9431780  18.9805211  53.0101045  76.4240814  18.6755597  53.0829366
  75.8934965  19.9154097  53.3311310  75.6937333  19.1393297  54.1464252
  75.3704172  26.2914315  52.2761277  75.0401728  26.0558722  51.4085076
  74.6931853  25.9889195  52.8807040  75.9789444  25.9713649  52.4048211
  75.4564424  26.9850454  52.3277465  66.9815178  10.0174299  47.1729381
  67.3181130  10.4922226  47.9330778  67.0329020   9.0956052  47.4246681
  66.3192971  10.2015499  47.0392949  67.3764254  10.1423539  46.6086668
  64.6449812   9.7577840  58.1698627  65.5294818   9.5671321  57.8566144
  64.2246702  10.2129809  57.4394214  64.3026125   9.1658240  58.3211835
  64.6657658  10.1668488  58.7369623  60.9949728  13.8623123  53.4534604
  60.2265196  14.4314104  53.3954776  61.1554762  13.5834787  52.5518993
  61.5451876  14.2142223  53.7051904  60.8633369  13.3111771  53.8635823
  76.7150659  16.2187215  55.9396480  77.6624977  16.3044536  55.8335820
  76.6024826  15.4214126  56.4579573  76.4529489  16.7727144  56.2783521
  76.4009874  16.1554430  55.3181011  76.2785892  22.9646162  47.2394061
  76.8288040  22.5302400  46.5888679  76.1169311  23.8345933  46.8738319
  75.6764129  22.6176051  47.3256731  76.6105656  23.0115647  47.8538819
  73.8658424  22.2407920  51.9338880  73.9362791  21.8786757  51.0507116
  73.6291288  23.1589424  51.7974164  73.3687438  21.9088861  52.2980480
  74.4761016  22.1901692  52.2718850  69.4017700  14.6465573  59.4306341
  69.0813406  15.2038162  60.1398622  69.8290092  15.2519895  58.8246436
  69.8596088  14.1758470  59.6731717  68.8706078  14.3166927  59.1166787
  70.2550937  10.0627455  56.3801755  69.9981729  10.0803002  55.4574011
  70.8988393  10.7661573  56.4629070  69.7031469  10.1811375  56.7931258
  70.5408821   9.4442493  56.5449314  63.7876160  14.4497816  54.7170602
  63.9665946  15.2466823  54.2192571  62.8326787  14.4134475  54.7771643
  64.0358767  13.8872155  54.3818916  64.0745591  14.4857075  55.3548706
  76.9875753  15.7284152  45.0933371  77.8068354  15.5263323  45.5465925
  76.8507433  14.9849951  44.5057313  76.4598772  15.7843452  45.5494209
  77.0464651  16.3236412  44.7298842  70.6956121  16.2668947  50.3973450
  71.2492910  16.2819999  49.6174062  70.5870702  15.3369051  50.5953349
  71.0079586  16.5983923  50.9290893  70.0766926  16.5661407  50.2679444
  67.0975652  13.2434079  50.1894556  67.5317326  13.9247743  49.6753889
  66.2136419  13.1960511  49.8260027  67.4283869  12.6310355  50.1173307
  67.0779353  13.4201794  50.8661567  74.0823488  12.2162552  45.4758818
  73.9316604  13.1384880  45.2686995  74.6810610  12.2325851  46.2225866
  73.4807498  11.9006792  45.6477088  74.3727560  11.8847575  44.9328238
  73.6377890  12.4558969  50.2905719  73.7145766  13.2197295  49.7185225
  74.2561312  11.8214791  49.9285332  73.8104168  12.6216457  50.9481812
  72.9853832  12.2019665  50.2778440  69.2551231  23.6663950  56.0011661
  69.2158633  22.8833748  56.5498810  69.9900900  23.5079947  55.4086107
  68.6598750  23.7468199  55.6412488  69.3700158  24.2367179  56.3907820
  64.1825236  10.2072654  60.8179776  64.2079270  11.1568509  60.9353573
  64.0826420  10.0843827  59.8739900  64.7766170   9.9133267  61.0442518
  63.6403917   9.9292483  61.1623386  72.5743098  19.0046078  49.5558879
  73.2786772  19.6516813  49.5212397  72.9311123  18.2379175  49.1075822
  72.4132291  18.8502899  50.2191541  72.0038878  19.2413918  49.2263761
  69.8018738  23.0483071  51.9847996  69.1656338  23.6341434  52.3942145
  69.2741757  22.3387716  51.6199325  70.1552122  23.3802130  51.4792183
  70.2527844  22.8017251  52.4599754  74.3017419  21.1548515  49.4717422
  73.9974783  21.7655909  48.7999907  75.2162647  20.9870615  49.2461751
  74.2520897  21.4422583  50.1081383  73.9293509  20.5620750  49.4533574
  73.4449540  11.2707522  54.0700576  72.9415046  11.5532600  54.8337330
  74.1533628  10.7392129  54.4349248  73.0471597  10.8894483  53.6387225
  73.7018749  11.8227039  53.7249895  75.5441996  15.9713230  53.4506321
  75.9985742  15.9537683  54.2927963  75.7872641  15.1466614  53.0306107
  74.8519566  16.0076571  53.5432631  75.7566645  16.5167427  53.0659660
  76.8420830  15.4687693  50.3796674  77.6913653  15.0948139  50.1449079
  76.9015501  15.6263532  51.3215336  76.7329638  16.0688943  50.0345992
  76.3253545  15.0196962  50.2354176  67.8671730  13.0225456  55.1384959
  68.4618438  12.3007626  54.9348492  67.0461810  12.7849451  54.7071608
  67.7753743  13.0801086  55.8293393  68.1131243  13.6263448  54.8846446
  65.9093783   9.6010167  51.3759808  66.3672171   9.2846242  52.1545053
  65.2240635  10.1737890  51.7175133  66.3458551   9.9574174  50.9609091
  65.6316728   9.0674361  51.0188918  71.1511414  29.1634583  54.3500718
  71.8306827  29.8354349  54.3062312  71.2435174  28.7870533  55.2254700
  70.5160561  29.4471908  54.2687545  71.2539097  28.6756015  53.8586326
  63.8701772  10.8861823  52.1735972  63.3927085  11.1833870  51.3986081
  63.3488299  10.1599086  52.5137155  64.5133454  10.6702189  52.0003560
  63.9169425  11.4005751  52.6473587  74.6452652  22.8445912  59.4723534
  75.4980115  23.2556973  59.6144819  74.7890254  22.2395673  58.7454476
  74.4391511  22.4992132  60.0451099  74.1643324  23.3242830  59.3033549
  74.8762054  11.9855948  40.9624193  75.0603802  11.4867154  40.1662170
  74.5667457  12.8339348  40.6470496  74.3831483  11.6679777  41.3442569
  75.4564425  12.0603043  41.3463782  70.6153603  17.0058242  58.5672567
  70.3347681  17.2311772  57.6805448  71.5697203  17.0707357  58.5410938
  70.3497792  17.4557138  59.0325330  70.4155971  16.3546682  58.7320126
  76.8189890  12.7747389  53.6740779  76.5678416  12.6191963  54.5841243
  75.9876046  12.8555720  53.2059732  77.1925346  13.3642494  53.6175093
  77.1925346  12.2374841  53.4251763  73.6649244  17.9223416  60.5266496
  73.1199057  18.6322854  60.8639396  73.4443766  17.1695318  61.0753645
  73.5142360  17.7912939  59.8556053  74.3444657  18.0811502  60.5867537
  74.5933037  20.5028790  57.7936819  75.1071454  20.0023666  57.1601142
  73.6857090  20.3816293  57.5143747  74.6879891  20.2534393  58.4406846
  74.7693955  21.1793465  57.7760042  72.5315859  20.1383133  56.3999744
  72.5771965  20.4281696  55.4892209  72.4120744  19.1891360  56.3441130
  73.1245246  20.2922229  56.7386786  71.9906087  20.4363346  56.7280720
  67.7164847  15.4744848  48.3036018  68.6385131  15.7226997  48.2385479
  67.5427023  14.9825456  47.5010356  67.6073655  15.0739932  48.8671659
  67.3088754  16.0419499  48.3389571  69.6055747  18.3922354  55.9693464
  69.1673658  17.5875780  55.6886250  69.6021106  18.9494943  55.1922360
  69.2539684  18.6947474  56.4933125  70.2608673  18.2571052  56.1751145
  65.2205994  14.4101816  57.1714279  65.4596224  15.3054701  57.4083087
  64.6726940  14.5061199  56.3929033  65.7915988  14.0309189  57.0264710
  64.8637969  14.1027706  57.6897372  74.3028965  13.3536349  52.6516014
  73.9928594  12.6996212  53.2780981  73.9599505  13.0584714  51.8080230
  74.0540586  13.9876445  52.8121147  75.0020677  13.3736391  52.6409948
  72.1557309  18.5375717  52.1750114  72.1366783  17.5994172  52.3616876
  72.1297501  18.5926852  51.2197102  71.5985879  18.8568219  52.4564399
  72.7411640  18.8278363  52.4232059  63.8072459  11.1119436  56.0478352
  64.0710950  10.5812208  55.2968878  64.1213245  11.9921269  55.8413600
  63.1115389  11.1090859  56.1206672  64.1045813  10.8747514  56.6354410
  63.7980084  16.5734892  53.1260700  62.8800214  16.7376050  53.3396162
  63.8141742  16.5057200  52.1714758  64.2009989  17.1029872  53.3445660
  64.0174015  15.9774467  53.4202264  74.0921636  27.8382843  57.4330574
  74.7653540  28.4731104  57.1891056  73.2740583  28.2257119  57.1240517
  74.2082110  27.2222376  57.1212233  74.0777299  27.7492862  58.1274363
  73.1591657  16.8004752  47.9104504  73.4946062  16.9980674  47.0364665
  73.4853686  15.9207002  48.0992480  73.4022301  17.2605711  48.3792622
  72.4588398  16.8106814  47.9154002  73.4374485  24.5461701  50.3959307
  73.9495582  24.6727270  49.5983143  72.6118376  24.9989174  50.2255180
  73.3260199  23.8656202  50.5140176  73.7648061  24.8278614  50.9474740
  71.6338062  14.9605002  55.6299352  70.8105047  15.3907939  55.3994183
  72.2694689  15.3107773  55.0062670  71.8191356  15.1172676  56.2861303
  71.5778032  14.2664781  55.5620529  74.4541622  14.6649285  58.2391592
  74.7734369  14.2236121  57.4521494  73.8260051  14.0509231  58.6195827
  74.9801283  14.7878112  58.6839294  74.1412384  15.2683195  58.0751104
  64.7009842   8.0157885  49.3741615  65.2650554   7.8875986  48.6119004
  65.2794892   8.3868862  50.0409632  64.1796369   8.4579214  49.2249619
  64.4348257   7.4054573  49.5912432  71.4011341  26.8752266  52.4925023
  71.2158046  27.6749850  52.9839415  71.9051608  26.3326646  53.0999070
  70.8070406  26.5543434  52.3086545  71.7764117  27.0189300  51.9197458
  68.4699267  10.2778924  58.8628274  68.1471879  11.1380715  58.5920055
  68.4757002   9.7594170  58.0581399  69.1154043  10.3285152  59.1301137
  68.0432648   9.9917103  59.3387102  72.7798465  16.0742016  53.3785072
  73.7359385  16.0276613  53.3827498  72.5108013  15.4046744  52.7491821
  72.5217709  15.9333559  54.0141962  72.5633402  16.7073947  53.1741533
  66.1443598  17.0735934  54.6201866  65.4001554  16.5171510  54.3903769
  66.1616804  17.7459783  53.9392428  66.0514064  17.3634497  55.2509259
  66.7390306  16.7045369  54.6187724  68.5293939  17.7765969  50.3351195
  69.2372253  17.1315646  50.3407764  67.7932723  17.3197671  49.9271189
  68.3683131  17.9725561  50.9870720  68.7106818  18.3391630  49.9603529
  72.9651759  20.5139017  53.8685322  72.9080183  19.7018959  53.3643650
  73.5731258  21.0613627  53.3728503  72.3370188  20.8209044  53.9152012
  73.2111271  20.3889777  54.5119993  74.6885665  14.5163261  48.9633325
  75.2249249  14.1578840  48.2562257  75.3201877  14.9000794  49.5714443
  74.2526671  15.0058157  48.7179664  74.3202171  14.0100982  49.2758737
  74.0933184  17.1993338  45.4292127  75.0061092  17.0437912  45.1852609
  73.8548728  18.0023582  44.9660578  73.6880186  16.6665698  45.2248589
  74.0332740  17.2858824  46.1207632  71.1875145  11.5479527  51.3568889
  71.8814895  12.0321352  50.9099974  70.7175514  12.2133975  51.8603489
  70.7602753  11.2425830  50.8930269  71.4571371  11.0621373  51.7811530
  72.1488026  23.6386342  57.9937931  72.9074409  23.4071574  58.5290729
  72.5102239  24.1669074  57.2824437  71.8393429  23.0625958  57.7413560
  71.6863450  24.0072824  58.3664383  70.0535986  12.0790837  47.5972021
  70.5229844  11.8782256  46.7868578  70.3925032  11.4475236  48.2328911
  70.1869665  12.7343223  47.8043844  69.3648197  11.9966176  47.5109351
  76.3016832  13.2568801  47.2316280  76.9691001  13.8321019  46.8589827
  76.7837707  12.6857407  47.8291332  75.8201731  13.6292025  47.5781103
  75.9893367  12.8825164  46.7288751  76.4806617  21.7794714  54.2305708
  76.4835485  22.3518355  53.4626529  75.9783670  21.0127811  53.9547992
  77.1336449  21.5982092  54.4059333  76.1717793  22.0958639  54.7729217
  68.4716588  15.8994713  55.0331370  67.6905039  16.3330310  54.6880689
  68.1887571  15.0021416  55.2113279  68.9878099  15.9068198  54.5607897
  68.6881651  16.2117812  55.6207427  69.1696753  10.8914895  53.8699464
  68.5513331  10.3109604  53.4258833  69.9993276  10.7518686  53.4131554
  68.9664480  11.5593837  53.8147921  69.2274103  10.7208417  54.5459405
  66.8978019  18.8653951  56.9741451  67.3088753  18.0272614  56.7627202
  67.5744564  19.5173677  56.7867618  66.3331534  18.9731727  56.5739226
  66.7130498  18.8882571  57.6487250  73.2099724  17.3548765  57.7208499
  73.6608830  17.8921312  58.3728024  73.6833996  16.5228665  57.7279210
  72.5396687  17.2605711  57.8983337  73.2440361  17.6541225  57.0879893
  76.5955544  23.9162430  56.0690485  77.0660949  23.5982176  56.8390878
  76.6209578  23.1830291  55.4538656  75.9344883  24.0799506  56.2323901
  76.9148291  24.4767679  55.7982266  74.0667602  25.0846496  56.3518911
  74.2578632  25.9905526  56.5972572  74.9264348  24.6702776  56.2776449
  73.6828223  24.7707067  56.8461588  73.7261236  25.0609712  55.7409509
  66.7528870   9.4577216  60.9961685  65.9942487  10.0407001  61.0244528
  67.2782757   9.7843202  60.2650201  67.1143082   9.4924227  61.5950880
  66.5525464   8.7971758  60.8816172  75.9240960  18.7376134  56.0824835
  75.6181004  19.0433914  55.2275914  76.0349473  17.7933351  55.9728820
  76.5332006  19.0405337  56.2493607  75.4506688  18.8751931  56.5781654
  68.5565293  24.8548058  53.4562888  68.8417403  24.6947725  54.3557287
  68.8296160  25.7541768  53.2745624  68.8665664  24.4077739  53.0157613
  67.8619769  24.7911191  53.4025487  65.7194301  11.9839619  53.9448997
  65.9232347  11.8459740  53.0200040  64.8464764  12.3783298  53.9420712
  65.7142339  11.3752637  54.2906749  66.1841970  12.4158886  54.2390561
  75.9246734  25.3949183  60.1448119  76.8391962  25.1891612  60.3413876
  75.9610464  25.8786925  59.3196183  75.5499730  24.8086738  60.0712728
  75.6458132  25.7892862  60.6511004  71.9282548  12.1570592  56.0860191
  72.4594171  12.3840453  56.8496944  71.3774627  12.9261990  55.9417693
  72.3347094  12.0349930  55.5295260  71.5356566  11.5932683  56.2168338
  74.0259531  34.4268565  54.7771643  73.5704238  35.1016909  55.2799172
  73.3764341  34.1182208  54.1450108  74.5825188  34.6958921  54.4483596
  74.2320672  33.9038904  55.1950644  73.6373964  31.7413992  53.4534604
  72.8689432  32.3104973  53.3954776  73.7978998  31.4625656  52.5518993
  74.1876112  32.0933093  53.7051904  73.5057605  31.1902640  53.8635823
  76.4300396  32.3288685  54.7170602  76.6090182  33.1257692  54.2192571
  75.4751023  32.2925344  54.7771643  76.6783003  31.7663024  54.3818916
  76.7169827  32.3647944  55.3548706  76.8249472  28.0863523  60.8179776
  76.8503506  29.0359379  60.9353573  76.7250656  27.9634696  59.8739900
  77.4190406  27.7924136  61.0442518  76.2828153  27.8083353  61.1623386
  76.5126008  28.7652692  52.1735972  76.0351321  29.0624739  51.3986081
  75.9912535  28.0389955  52.5137155  77.1557690  28.5493058  52.0003560
  76.5593661  29.2796620  52.6473587  76.4496695  28.9910305  56.0478352
  76.7135186  28.4603077  55.2968878  76.7637481  29.8712138  55.8413600
  75.7539625  28.9881728  56.1206672  76.7470049  28.7538383  56.6354410
  76.4404320  34.4525761  53.1260700  75.5224450  34.6166919  53.3396162
  76.4565978  34.3848069  52.1714758  76.8434225  34.9820742  53.3445660
  76.6598251  33.8565336  53.4202264  77.3434078  25.8948754  49.3741615
  77.9074790  25.7666855  48.6119004  77.9219128  26.2659731  50.0409632
  76.8220605  26.3370083  49.2249619  77.0772493  25.2845442  49.5912432
  18.1384931  35.1580293  72.2608315  18.3065020  34.2198747  72.1646649
  17.9624012  35.2751966  73.1949195  18.6973682  35.5307600  72.0663771
  17.5842368  35.3503142  71.8797009  19.2810693  39.7659278  73.7266638
  19.0085599  39.1637615  74.4189213  19.9652293  40.3011413  74.1304218
  19.5345260  39.4140177  73.1779489  18.7447109  40.1647863  73.5208957
  18.2383747  38.3770671  75.8465699  17.3382856  38.0521015  75.8013151
  18.2857174  38.8322639  76.6873199  18.6939040  37.8455278  75.8267709
  18.3700105  38.8167505  75.3183612  14.2240582  40.3105310  75.7560602
  13.4475221  40.3072650  75.1960316  14.7788918  40.9996541  75.3911931
  14.0508531  40.4562756  76.4186193  14.5502611  39.6916266  75.7306044
  19.8382123  36.2807121  75.0454180  20.5344967  36.4411537  75.6825212
  19.1130603  36.8314391  75.3402815  20.0431716  36.4652403  74.4019508
  19.6517281  35.6054694  75.0468322  22.8877764  36.4133928  75.4661465
  23.1573990  36.6820202  74.5879199  23.3900711  35.6160839  75.6379735
  23.0436609  36.9094145  75.9349583  22.2013069  36.2815286  75.4852384
  20.8439564  37.7397915  72.6285270  20.4398113  38.5497561  72.9396540
  20.5298779  37.0678148  73.2323962  20.6407292  37.5981293  71.9730390
  21.5413956  37.7867400  72.6518615  21.6582050  51.0101635  76.1944664
  22.3995228  51.5968163  76.3450802  21.4890414  51.0734420  75.2547215
  21.8215952  50.3532920  76.3719502  21.0987526  51.2183701  76.5607477
  30.7809167  53.0371162  72.2608315  30.9489256  52.0989616  72.1646649
  30.6048248  53.1542835  73.1949195  31.3397917  53.4098469  72.0663771
  30.2266604  53.2294012  71.8797009  28.7573039  50.8746251  80.4795336
  28.6452980  51.0750750  79.5496882  28.6660826  49.9238148  80.5325666
  29.3906572  51.0758915  80.7008580  28.2648241  51.1922422  80.8613712
  34.2681123  46.5663808  77.6404999  34.6381938  47.4473807  77.6928258
  33.3270313  46.6941626  77.7628294  34.3997481  46.2797905  77.0154175
  34.5296519  46.1573161  78.1439600  26.4034469  48.7974577  73.5187744
  26.4507896  48.1736543  74.2428518  25.8122403  48.3875764  72.8880352
  26.1465261  49.4114632  73.7365633  27.0368002  48.8970703  73.2359317
  19.4527270  52.1716299  78.0704207  19.9099884  51.5151666  77.5443332
  20.1363097  52.7942085  78.3214436  18.9556284  52.4888388  77.6935328
  19.1657839  51.8785076  78.6375203  32.9806211  42.3806111  81.7155563
  32.9488668  41.7208819  82.4085210  32.5851362  41.9499092  80.9568307
  32.6140037  42.9484845  81.8972828  33.6422645  42.5643229  81.5783776
  20.4717503  42.2973284  71.6944389  20.6160879  42.7929418  70.8883372
  19.5872497  42.5381949  71.9687963  20.5138969  41.6098383  71.5728165
  20.9399813  42.4769577  72.1823426  24.7233576  45.8017318  78.7570214
  24.7314405  45.5780117  77.8264689  25.0056819  45.0007487  79.1982561
  25.1673400  46.3267391  78.8885433  24.0790347  45.9829940  78.9620824
  15.9689955  42.6778159  75.6740358  16.3829556  42.6937375  74.8106584
  15.4690102  43.4930877  75.7143409  15.5452204  42.1250477  75.7348470
  16.4522377  42.6594447  76.1796172  20.9267023  47.2016152  76.4228619
  21.1472501  46.2704008  76.4051843  21.7730977  47.6466058  76.4709452
  20.5837562  47.3865516  75.8409130  20.5352588  47.3534835  76.9828905
  30.4830039  47.6555873  74.6946930  31.2462610  47.9303384  74.1862833
  29.7370674  48.0336252  74.2294168  30.4362386  46.9574827  74.7116636
  30.5187996  47.9033940  75.3487668  34.1641892  45.7898926  82.6849997
  34.0625755  46.1703800  81.8124299  33.2877715  45.8352082  83.0689587
  34.3795408  45.1256727  82.6418662  34.6197185  46.1597656  83.0654232
  31.9760317  51.4914882  74.7738890  32.2681710  52.3553416  75.0638028
  32.6948328  51.1644813  74.2329523  31.8674899  51.0697677  75.3218967
  31.3877118  51.5425192  74.3984153  35.6306589  49.0493469  77.4156400
  35.6450927  50.0005655  77.5202918  35.7420875  48.9093178  76.4758951
  36.1531609  48.7533669  77.7741431  35.0192450  48.7860268  77.6341360
  26.7590947  52.5729379  73.5244312  27.6031808  52.1230483  73.5640292
  26.1551863  51.9895511  73.9847578  26.7943131  53.1947001  73.8447506
  26.5575995  52.6639773  72.8604580  29.1441287  51.1252895  74.4549838
  29.2942397  50.2291845  74.1544634  30.0170823  51.5159831  74.4910463
  28.7359420  51.4727088  74.0045568  28.8456386  51.1269225  75.0885515
  16.4118231  45.7756039  78.1404243  16.7484183  46.2503967  78.9005640
  16.4632073  44.8537793  78.3921543  15.7496024  45.9597239  78.0067811
  16.8067307  45.9005279  77.5761530  28.1360750  46.8546042  83.1672465
  28.8831663  47.2657102  82.7323758  27.4005308  47.4408487  82.9862271
  28.0154088  46.2173286  82.9034956  28.2480809  46.8035731  83.8566756
  22.7107146  42.2144540  73.7613120  21.9745930  42.3981658  74.3453822
  22.3071468  41.8396821  72.9778377  23.0553927  42.8035563  73.6036272
  23.1512329  41.7572160  74.0554685  24.7585760  44.6966037  76.3549797
  24.6511888  44.7443687  75.4053353  25.5079766  44.1152581  76.4822590
  24.8896345  45.3302050  76.6222661  24.1858445  44.4304258  76.6562072
  29.8490733  48.2716340  81.4991816  30.4316197  48.0764913  80.7652047
  30.2561052  49.0199531  81.9368807  29.2087918  48.4377910  81.2693719
  29.8057720  47.7241730  81.9326380  28.1204866  55.5025277  78.6283280
  27.8797315  55.3004448  77.7239384  27.5079179  54.9938503  79.1586581
  28.7803979  55.3077932  78.7577285  28.0500499  56.1867518  78.7556072
  21.8048520  44.5108507  76.5437772  21.5502405  44.0674931  77.3527074
  22.7540159  44.6088303  76.6116595  21.6351110  44.1238313  75.9851628
  21.4942376  45.1358788  76.4964010  25.7088945  58.7227902  78.2068923
  26.2591093  58.2884140  77.5563541  25.5472364  59.5927673  77.8413181
  25.1067182  58.3757791  78.2931593  26.0408709  58.7697388  78.8213681
  31.9234929  57.6450147  73.7266638  31.6509835  57.0428485  74.4189213
  32.6076529  58.1802282  74.1304218  32.1769496  57.2931046  73.1779489
  31.3871345  58.0438733  73.5208957  26.7342686  53.9854770  80.7199498
  27.5408269  53.6796991  81.1350215  26.1032247  53.2816570  80.8740991
  26.5154528  54.5823360  81.0126920  26.8312634  54.0834566  80.0326420
  26.4178807  51.4865892  76.0608233  27.2371407  51.2845063  76.5140787
  26.2810487  50.7431691  75.4732175  25.8901825  51.5425192  76.5169071
  26.4767704  52.0818152  75.6973704  22.0438750  39.5628814  78.7895484
  21.7540452  40.4365328  78.5279189  22.6980129  39.3207902  78.1340604
  22.3279313  39.5775784  79.4287729  21.5086713  39.1121753  78.7838915
  30.8807982  56.2561540  75.8465699  29.9807092  55.9311884  75.8013151
  30.9281410  56.7113509  76.6873199  31.3363276  55.7246147  75.8267709
  31.0124341  56.6958374  75.3183612  30.3473265  40.8292676  81.1809836
  29.6851058  41.4040812  80.7963175  29.9426040  40.4994030  81.9828427
  30.5009017  40.3030356  80.7461129  30.9310277  41.1881179  81.3273547
  27.1441873  41.4346999  80.8762205  26.5183396  40.7112839  80.8366225
  27.1112783  41.7298634  81.7862670  27.7867781  41.2142458  80.7107575
  26.9542390  41.9499092  80.4420570  28.0038618  39.6277929  76.8216703
  28.5615822  39.3816192  77.5591826  28.5731292  39.5547164  76.0558736
  27.4588432  39.1926002  76.7679301  27.7717670  40.2842561  76.8952094
  23.5126541  47.9744292  76.4433680  23.3619657  48.8966621  76.2361857
  24.1113663  47.9907591  77.1900728  22.9110551  47.6588533  76.6151950
  23.8030613  47.6429316  75.9003100  26.3624550  46.9807528  75.6528227
  26.6430473  46.1393531  75.2943196  25.4121365  46.9019609  75.7355542
  26.6557490  47.0942459  76.2779051  26.5298866  47.5041272  75.2186591
  30.7607093  44.5210569  82.3540737  31.5909390  44.1740459  82.0273904
  30.9419973  45.4424733  82.5386286  30.2595693  44.4590032  81.8689985
  30.5644102  44.1858851  82.9360226  22.0715879  45.9499259  72.7246935
  22.3677686  46.5267807  72.0197080  21.8862584  46.5390282  73.4551348
  21.4936603  45.6029148  72.5337746  22.5715732  45.4910548  72.8958133
  23.0680944  48.2140710  81.2580581  23.1448819  48.9779035  80.6860087
  23.6864365  47.5796531  80.8960194  23.2407221  48.3798198  81.9156674
  22.4156885  47.9601405  81.2453302  25.4612112  43.2248686  79.3566480
  26.2221589  42.9072514  79.8417233  25.5056672  42.7696717  78.5158981
  24.8682725  43.0648353  79.6932308  25.4981617  43.9176659  79.2654312
  37.3632870  46.8897135  80.5919637  36.6849005  46.3283721  80.2150757
  36.9458628  47.7470349  80.6739880  37.5618955  46.6500718  81.2191674
  37.9186980  46.9244146  80.1684067  36.3165510  51.7401114  77.8010132
  36.2056998  52.4602614  78.4232671  37.1011700  51.9728130  77.3046242
  36.4071950  51.1334545  78.1375960  35.7605627  51.6923464  77.3774562
  26.2723883  51.2269434  81.3471536  27.1216706  50.8529879  81.1123941
  26.3318554  51.3845272  82.2890198  26.1632691  51.8270683  81.0020855
  25.7556599  50.7778702  81.2029038  31.3270899  46.7721380  83.6608070
  31.0147434  46.8178618  84.5644895  31.0534259  47.6012903  83.2697770
  32.0239517  46.7080430  83.6431294  31.0349507  46.2316173  83.3256384
  16.3794915  43.2191531  78.5392325  16.5313346  43.0603445  77.6079729
  17.0428670  42.6912881  78.9840027  16.4608979  43.8976618  78.6919676
  15.7363233  43.0138042  78.7237874  20.8568429  40.6680095  75.8614192
  20.4336451  41.0958537  76.6052955  21.3487453  39.9441853  76.2496208
  20.3793742  40.4287760  75.4088708  21.2875462  41.1117754  75.5326145
  25.0634169  40.8815234  74.7166133  24.3440385  41.4085719  74.3680097
  25.7845274  41.0256350  74.1035518  25.2377767  41.0950372  75.3593734
  24.8867478  40.2042395  74.7357052  24.3065108  47.7437689  71.9299055
  24.4906855  47.2448895  71.1337032  23.9970510  48.5921088  71.6145358
  23.8134536  47.4261517  72.3117431  24.8867478  47.8184783  72.3138644
  26.9686728  47.0946541  79.9244548  27.5379401  46.4532961  80.3508402
  26.1286281  46.6463975  79.8339451  26.9022775  47.6682430  80.3211417
  27.2238616  47.2730586  79.2972510  26.8664818  58.1896179  75.7560602
  26.0899457  58.1863519  75.1960316  27.4213154  58.8787410  75.3911931
  26.6932767  58.3353626  76.4186193  27.1926847  57.5707135  75.7306044
  26.2492943  48.5329129  84.6415641  25.9981469  48.3773703  85.5516105
  25.4179099  48.6137461  84.1734594  26.6228399  49.1224234  84.5849955
  26.6228399  47.9956582  84.3926625  20.5652810  41.8502966  78.2867954
  20.9434454  42.5614651  78.8043976  19.6686560  41.7690552  78.6099432
  20.5698998  42.0111464  77.6051445  20.9197740  41.2554788  78.3879117
  30.7832260  56.2345169  78.8284392  30.9847213  55.8299428  79.6720176
  29.9270156  55.8797491  78.5915584  30.7543585  56.9309885  78.8892504
  31.2635815  56.0614196  78.3504350  31.3524934  46.7113090  77.9650619
  31.1244400  45.8805237  77.5485760  30.7150987  47.3359289  77.6185796
  31.2970678  46.6623192  78.6608550  32.0037445  46.9023692  77.7953563
  28.2642468  47.7927587  77.6277719  27.9322704  47.3208237  78.3914473
  27.6557196  47.5665892  76.9234936  28.2625148  48.4835148  77.7437374
  28.9137659  47.5845521  77.4707942  30.9292957  45.1526170  75.7617172
  30.6614052  45.9042021  75.2320942  31.7912796  44.9142000  75.4194775
  30.9714422  45.3297968  76.4377113  30.4778078  44.6231190  75.6860568
  22.5894710  52.5586493  78.8779366  22.9249115  52.7562414  78.0039527
  22.9156739  51.6788742  79.0667342  22.8325355  53.0187451  79.3467484
  21.8891451  52.5688555  78.8828864  23.2355260  39.0509381  76.4164980
  23.1281388  38.2034146  75.9837487  23.8971694  39.5040937  75.8946532
  22.6327723  39.4073388  76.4143767  23.4543417  38.9660224  77.0755216
  36.4262475  49.6796823  80.0078934  36.9262329  49.6445730  79.1918922
  35.5146115  49.7523505  79.7264649  36.5243971  49.0971120  80.3833671
  36.6138864  50.2365330  80.3883169  28.4143579  50.4361664  77.7133318
  28.4813305  49.4849479  77.6270648  29.2255350  50.7688887  77.3293729
  27.8572149  50.6770329  77.3640211  28.3652831  50.6202864  78.3857904
  26.2088799  41.9294968  76.9574347  25.6471181  41.6237188  76.2439640
  26.9351865  41.3056934  76.9744053  26.4421294  42.5765703  76.8280342
  25.8624697  41.9233730  77.5648395  28.0483178  55.8621944  75.9830415
  27.7815820  56.7795283  76.0459740  27.5558381  55.5208988  75.2363367
  28.7365193  55.8127964  75.8691973  27.8820409  55.5155916  76.5678188
  35.7836567  41.7886511  84.1890159  36.5365214  41.1975076  84.1847732
  36.0169062  42.4773660  83.5674690  35.2051517  41.4530710  83.9825407
  35.6831977  42.0556455  84.8282404  32.4806359  54.1597990  75.0454180
  33.1769203  54.3202406  75.6825212  31.7554839  54.7105260  75.3402815
  32.6855952  54.3443273  74.4019508  32.2941517  53.4845564  75.0468322
  24.1188719  50.2745001  79.9308187  24.6552303  49.9160581  79.2237119
  24.7504930  50.6582535  80.5389305  23.6829724  50.7639898  79.6854526
  23.7505224  49.7682722  80.2433599  23.5236238  52.9575078  76.3966990
  24.4364145  52.8019652  76.1527471  23.2851781  53.7605322  75.9335440
  23.1183239  52.4247438  76.1923451  23.4635793  53.0440565  77.0882494
  22.4376279  43.8319338  79.1664363  23.2632388  43.4796155  79.5008978
  22.3221578  44.6582283  79.6345409  22.4774651  43.9421608  78.4763000
  21.9087750  43.3938834  79.3029079  19.4839039  47.8372578  78.5646883
  19.9532897  47.6363996  77.7543440  19.8228085  47.2056977  79.2003773
  19.6172718  48.4924963  78.7718706  18.7951250  47.7547916  78.4784213
  19.7431342  45.2877472  80.7531838  19.8909358  45.9989157  81.3768520
  18.8182190  45.3661309  80.5170102  20.1501661  45.3636814  80.1889126
  19.8701512  44.6676181  81.0508758  25.7319885  49.0150541  78.1991142
  26.3994054  49.5902759  77.8264689  26.2140760  48.4439147  78.7966194
  25.2504784  49.3873765  78.5455965  25.4196420  48.6406904  77.6963613
  30.5453577  38.9439770  79.0921902  30.4841586  39.3914172  79.9364757
  30.7774525  38.0425648  79.3142217  29.9322117  38.9660224  78.7556073
  31.0407242  39.2354663  78.6933819  28.9068377  48.9036023  72.7876260
  29.0713825  49.0934377  71.8634375  27.9553645  48.8207279  72.8491443
  29.2197616  48.3075598  72.9771306  29.1366231  49.4269766  73.1920911
  28.1961194  45.0399405  81.3068485  29.1522115  45.0889303  81.3181623
  27.9334251  45.2857060  82.1935604  27.9311157  45.4869724  80.8380367
  27.9836545  44.3904175  81.1562348  24.0980873  44.5328961  73.6446394
  23.3504187  45.0138126  73.2910860  23.8336609  43.6139292  73.6043343
  24.6702414  44.6427149  73.2550236  24.2262591  44.7251810  74.3057843
  35.4118431  43.4673681  82.0804234  34.7068984  43.0044145  81.6278751
  35.0683197  44.3495927  82.2211377  35.5579127  43.1583241  82.6920708
  35.9891934  43.4865558  81.6851508  35.5302000  54.2924797  75.4661465
  35.7998226  54.5611071  74.5879199  36.0324947  53.4951708  75.6379735
  35.6860845  54.7885014  75.9349583  34.8437305  54.1606155  75.4852384
  27.8433585  44.6574118  75.7284831  28.7521078  44.9346124  75.6132247
  27.7099906  43.9874764  75.0588530  27.7446316  44.3916422  76.3684148
  27.4068817  45.1962996  75.6294882  30.5869269  42.8496884  77.4764511
  30.6192586  43.8066224  77.4792796  29.6781776  42.6410735  77.6935329
  30.7543585  42.5977992  76.8450048  31.0228264  42.5855518  77.9565767
  24.6084649  45.5755623  81.9220314  25.1500194  44.9097093  82.3455884
  23.7366660  45.4485971  82.2960909  24.8474879  46.2173286  82.0662812
  24.5969179  45.4820734  81.2283597  31.6377044  49.4575952  79.3729115
  31.0488071  49.4379993  78.6191357  31.8432411  50.3851354  79.4931196
  31.3201618  49.1995823  79.9414253  32.2185188  49.0897635  79.2435110
  32.5620422  46.8309258  80.4858976  32.5839815  47.7756123  80.3359910
  32.3807542  46.4557456  79.6239344  33.1780749  46.6047562  80.7291423
  32.0557060  46.6635440  80.9398601  31.0453431  49.7000947  76.5911534
  30.7174081  48.9338127  76.1223416  31.4390960  50.2471474  75.9109167
  30.5222637  50.0393490  76.9086444  31.5245438  49.5131170  77.0663292
  26.8826477  43.8584699  73.1708779  25.9375253  44.0123795  73.1659282
  27.2475330  44.5912756  72.6751961  27.1291762  43.8556122  73.8263659
  27.0356455  43.2493635  72.8611651  18.5757320  44.5333043  74.4797325
  19.4983377  44.4234855  74.7109564  18.2755098  43.6506715  74.2619436
  18.2137333  44.7917255  75.0206692  18.5081820  44.9607403  73.9288963
  33.9349811  40.1687219  83.2033090  34.5400442  40.8076305  83.5801969
  33.1792296  40.1789281  83.7909147  33.7479196  40.3561079  82.5563063
  34.2259656  39.5318546  83.1863385  35.6179572  45.2787657  79.4775634
  35.1664693  45.5894427  78.6933819  36.0117101  44.4467557  79.2145197
  36.1110143  45.7347791  79.6762604  35.1647372  45.1828274  80.0029437
  33.4863800  55.6188784  72.6285270  33.0822349  56.4288430  72.9396540
  33.1723015  54.9469017  73.2323962  33.2831528  55.4772162  71.9730390
  34.1838192  55.6658270  72.6518615  33.1141739  60.1764153  71.6944389
  33.2585115  60.6720288  70.8883372  32.2296733  60.4172818  71.9687963
  33.1563205  59.4889252  71.5728165  33.5824049  60.3560446  72.1823426
  28.6114191  60.5569028  75.6740358  29.0253792  60.5728245  74.8106584
  28.1114338  61.3721746  75.7143409  28.1876440  60.0041346  75.7348470
  29.0946613  60.5385316  76.1796172  35.3531382  60.0935410  73.7613120
  34.6170166  60.2772527  74.3453822  34.9495704  59.7187690  72.9778377
  35.6978163  60.6826432  73.6036272  35.7936565  59.6363029  74.0554685
  34.7140115  63.8290128  72.7246935  35.0101922  64.4058676  72.0197080
  34.5286820  64.4181151  73.4551348  34.1360838  63.4820018  72.5337746
  35.2139968  63.3701417  72.8958133  33.4992665  58.5470964  75.8614192
  33.0760687  58.9749407  76.6052955  33.9911689  57.8232722  76.2496208
  33.0217978  58.3078629  75.4088708  33.9299698  58.9908623  75.5326145
  37.7058405  58.7606103  74.7166133  36.9864621  59.2876588  74.3680097
  38.4269510  58.9047219  74.1035518  37.8802003  58.9741242  75.3593734
  37.5291714  58.0833264  74.7357052  35.8779496  56.9300250  76.4164980
  35.7705624  56.0825015  75.9837487  36.5395930  57.3831806  75.8946532
  35.2751959  57.2864257  76.4143767  36.0967653  56.8451093  77.0755216
  31.2181556  62.4123912  74.4797325  32.1407613  62.3025725  74.7109564
  30.9179334  61.5297584  74.2619436  30.8561569  62.6708124  75.0206692
  31.1506056  62.8398272  73.9288963  18.1384932   8.3393988  56.7770882
  18.3065022   7.4012443  56.6809217  17.9624014   8.4565661  57.7111762
  18.6973683   8.7121295  56.5826338  17.5842370   8.5316838  56.3959576
  19.2810694  12.9472973  58.2429205  19.0085601  12.3451311  58.9351781
  19.9652295  13.4825108  58.6466785  19.5345262  12.5953873  57.6942057
  18.7447110  13.3461559  58.0371524  18.2383748  11.5584366  60.3628266
  17.3382857  11.2334710  60.3175718  18.2857175  12.0136335  61.2035766
  18.6939042  11.0268973  60.3430277  18.3700107  11.9981200  59.8346179
  14.2240584  13.4919005  60.2723169  13.4475223  13.4886345  59.7122883
  14.7788920  14.1810236  59.9074498  14.0508533  13.6376452  60.9348760
  14.5502613  12.8729961  60.2468611  19.8382124   9.4620816  59.5616747
  20.5344968   9.6225232  60.1987779  19.1130605  10.0128086  59.8565382
  20.0431718   9.6466099  58.9182075  19.6517283   8.7868390  59.5630889
  22.8877765   9.5947623  59.9824033  23.1573991   9.8633897  59.1041766
  23.3900713   8.7974534  60.1542302  23.0436611  10.0907840  60.4512150
  22.2013070   9.4628981  60.0014951  20.8439566  10.9211610  57.1447837
  20.4398114  11.7311256  57.4559107  20.5298780  10.2491843  57.7486529
  20.6407293  10.7794989  56.4892957  21.5413957  10.9681096  57.1681182
  21.6582052  24.1915330  60.7107231  22.3995229  24.7781858  60.8613369
  21.4890416  24.2548115  59.7709782  21.8215953  23.5346615  60.8882069
  21.0987528  24.3997396  61.0770044  30.7809168  26.2184857  56.7770882
  30.9489258  25.2803312  56.6809217  30.6048250  26.3356530  57.7111762
  31.3397919  26.5912164  56.5826338  30.2266606  26.4107707  56.3959576
  16.8985295  27.6465383  68.2110047  17.5699879  28.1968570  68.6140556
  17.3367384  27.2435973  67.4621786  16.6762496  27.1582734  68.6607246
  16.3552429  28.0343742  68.0002869  27.8266154  29.5653053  66.4290957
  27.2071186  28.9157823  66.0960484  27.5263933  30.3948658  66.0571575
  27.8104496  29.5877590  67.1284243  28.4767118  29.4191524  66.2155494
  28.7573041  24.0559946  64.9957903  28.6452981  24.2564445  64.0659449
  28.6660827  23.1051843  65.0488233  29.3906573  24.2572610  65.2171147
  28.2648243  24.3736118  65.3776279  15.5573448  31.3591483  70.2149453
  15.3489214  32.2805647  70.3698016  16.2155241  31.3762947  69.5205664
  15.8159977  31.0623518  70.7940657  14.9880774  31.0084630  70.0077630
  19.4671609  22.9288211  67.8390666  19.6905954  23.2864466  68.6989084
  18.5128009  22.9863841  67.7959331  19.7616095  23.3084920  67.3299497
  19.6784711  22.2637846  67.7860336  34.5631383  24.3107416  70.4433410
  35.1468394  23.8735076  69.8232083  35.1162399  24.9618976  70.8739690
  34.0325534  24.6197855  70.1074653  34.3096815  23.8543200  70.9086172
  20.5496926  31.4493712  69.8012878  21.3244966  30.9039515  69.9384666
  20.3712914  31.3795607  68.8629571  20.0087154  31.2085047  70.1746402
  20.6801737  32.1127746  69.9801859  34.2681124  19.7477504  62.1567566
  34.6381939  20.6287502  62.2090825  33.3270315  19.8755321  62.2790861
  34.3997483  19.4611601  61.5316743  34.5296521  19.3386856  62.6602167
  26.4034471  21.9788273  58.0350311  26.4507898  21.3550239  58.7591085
  25.8122404  21.5689460  57.4042919  26.1465262  22.5928327  58.2528200
  27.0368003  22.0784398  57.7521884  27.7792726  29.2044138  70.9347801
  27.2648536  29.8412812  70.4398053  27.1285989  28.6136786  71.3144964
  28.2134401  28.8545450  70.5126374  28.1476221  29.5220310  71.4382401
  39.5681879  24.5695710  64.9731630  39.3996016  25.3231973  64.4074775
  38.7316073  24.4030057  65.4059123  39.7656416  24.0147615  64.5934466
  40.0652864  24.7189898  65.4426819  22.3088789  34.0290921  69.3155055
  21.7297965  33.3228226  69.5997624  22.8452373  34.2242348  70.0848377
  22.7101373  33.8200690  68.7809328  21.9382200  34.5912500  69.1238795
  19.4527271  25.3529994  62.5866774  19.9099886  24.6965361  62.0605900
  20.1363099  25.9755780  62.8377003  18.9556286  25.6702083  62.2097895
  19.1657841  25.0598771  63.1537770  36.4210515  26.0907041  70.9255878
  37.1704521  25.7126662  71.3866214  36.2830648  26.9390441  71.3470235
  36.5665438  26.1739868  70.2453511  35.8558256  25.6844971  70.9955914
  32.9806213  15.5619807  66.2318130  32.9488670  14.9022514  66.9247777
  32.5851363  15.1312787  65.4730875  32.6140038  16.1298541  66.4135395
  33.6422647  15.7456924  66.0946343  28.9103018  25.2546116  71.1645898
  29.4027816  26.0674340  71.2812625  28.8762382  25.1292794  70.2163597
  29.2382368  24.7202146  71.4735955  28.2648242  25.3166654  71.4290478
  37.5226357  25.2884963  76.9211462  37.0376615  24.9308708  76.1772699
  36.8563735  25.7179735  77.4571332  37.8384463  24.7773694  77.2803565
  38.0006818  25.7514498  76.7047716  20.4717504  15.4786980  56.2106956
  20.6160880  15.9743114  55.4045939  19.5872498  15.7195645  56.4850530
  20.5138970  14.7912078  56.0890733  20.9399815  15.6583272  56.6985993
  32.4563872  28.1103084  72.9924609  32.0510873  27.2444138  72.9578127
  32.0430044  28.5385609  73.7412870  33.1474754  28.0564197  73.0886274
  32.3299475  28.4667092  72.4034409  24.7233577  18.9831013  63.2732782
  24.7314407  18.7593813  62.3427256  25.0056820  18.1821182  63.7145128
  25.1673401  19.5081086  63.4048000  24.0790348  19.1643636  63.4783391
  35.2686603  18.2845886  70.6095111  35.8881572  17.6003644  70.8626554
  34.4066764  17.8861382  70.7367903  35.3431385  18.8491959  71.0160975
  35.3604590  18.4658508  69.9391739  15.9689956  15.8591854  60.1902925
  16.3829558  15.8751071  59.3269152  15.4690103  16.6744572  60.2305976
  15.5452205  15.3064172  60.2511037  16.4522378  15.8408142  60.6958739
  40.4503790  21.2047886  68.6656746  40.0935766  20.6634513  67.9613963
  41.1616746  21.6950948  68.2548456  39.9613633  21.6399812  68.9145762
  40.6940208  20.8047052  69.1861052  19.3210912  28.6941035  68.9775085
  19.6536450  29.5048846  69.3621745  20.0912765  28.2768737  68.5914282
  19.0387669  28.2838139  69.4703619  18.8413132  28.8312749  68.4867763
  20.9267024  20.3829847  60.9391186  21.1472502  19.4517704  60.9214410
  21.7730979  20.8279753  60.9872019  20.5837563  20.5679212  60.3571698
  20.5352589  20.5348531  61.4991472  30.4830041  20.8369568  59.2109498
  31.2462611  21.1117079  58.7025400  29.7370675  21.2149947  58.7456735
  30.4362387  20.1388522  59.2279203  30.5187998  21.0847635  59.8650235
  25.1788871  28.1809354  68.9400319  24.3734834  27.9200647  68.4938475
  25.8543869  27.6151032  68.5666795  25.3238020  28.8549533  68.8148740
  25.1240388  28.0788733  69.6301681  34.1641893  18.9712622  67.2012564
  34.0625757  19.3517496  66.3286867  33.2877716  19.0165777  67.5852154
  34.3795410  18.3070422  67.1581229  34.6197187  19.3411351  67.5816799
  31.9760319  24.6728577  59.2901457  32.2681711  25.5367111  59.5800595
  32.6948330  24.3458508  58.7492090  31.8674900  24.2511372  59.8381535
  31.3877119  24.7238888  58.9146720  24.8007226  35.2309751  67.7598706
  24.4704783  34.9954158  66.8922506  24.1234908  34.9284631  68.3644469
  25.4092498  34.9109084  67.8885640  24.8867478  35.9245889  67.8114894
  35.6306590  22.2307165  61.9318967  35.6450928  23.1819350  62.0365485
  35.7420877  22.0906873  60.9921518  36.1531610  21.9347365  62.2903998
  35.0192451  21.9673963  62.1503927  26.7590948  25.7543074  58.0406880
  27.6031809  25.3044178  58.0802860  26.1551865  25.1709206  58.5010145
  26.7943132  26.3760696  58.3610073  26.5575996  25.8453468  57.3767147
  29.1441288  24.3066590  58.9712405  29.2942399  23.4105540  58.6707201
  30.0170824  24.6973526  59.0073030  28.7359422  24.6540783  58.5208135
  28.8456387  24.3082920  59.6048082  16.4118233  18.9569734  62.6566810
  16.7484185  19.4317662  63.4168208  16.4632074  18.0351488  62.9084110
  15.7496025  19.1410934  62.5230378  16.8067309  19.0818974  62.0924098
  28.1360751  20.0359737  67.6835032  28.8831664  20.4470797  67.2486325
  27.4005309  20.6222182  67.5024838  28.0154089  19.3986981  67.4197524
  28.2480811  19.9849427  68.3729323  31.6619532  29.4779402  70.4850602
  31.5528340  30.4258927  70.5543567  31.8732634  29.1950241  71.3753077
  31.0713239  29.1754282  70.2637358  32.1833005  29.3199481  70.0459469
  22.7107148  15.3958236  58.2775688  21.9745932  15.5795353  58.8616390
  22.3071469  15.0210516  57.4940944  23.0553929  15.9849259  58.1198840
  23.1512330  14.9385855  58.5717252  24.7585761  17.8779732  60.8712364
  24.6511890  17.9257382  59.9215920  25.5079768  17.2966276  60.9985157
  24.8896346  18.5115745  61.1385228  24.1858447  17.6117953  61.1724639
  29.8490734  21.4530035  66.0154383  30.4316198  21.2578608  65.2814615
  30.2561053  22.2013226  66.4531374  29.2087920  21.6191606  65.7856286
  29.8057721  20.9055426  66.4488948  28.1204867  28.6838972  63.1445847
  27.8797317  28.4818143  62.2401951  27.5079181  28.1752198  63.6749148
  28.7803981  28.4891628  63.2739852  28.0500500  29.3681213  63.2718639
  33.8472239  29.3607730  75.7084580  33.0880083  28.8088213  75.5217818
  33.8922573  29.9645722  74.9667030  33.7565799  29.7114582  76.3073775
  34.4291930  28.9749783  75.7487631  26.1453714  25.1582650  71.4233909
  27.0928032  25.2439972  71.3173249  26.0327881  24.3609561  71.9417002
  25.8832544  25.7122580  71.7620950  25.8312928  25.0949865  70.8018440
  21.8048522  17.6922202  61.0600339  21.5502407  17.2488626  61.8689641
  22.7540160  17.7901998  61.1279162  21.6351112  17.3052008  60.5014196
  21.4942377  18.3172484  61.0126578  25.7088947  31.9041597  62.7231490
  26.2591095  31.4697835  62.0726108  25.5472366  32.7741368  62.3575748
  25.1067183  31.5571487  62.8094160  26.0408711  31.9511083  63.3376248
  31.9234930  30.8263842  58.2429205  31.6509837  30.2242180  58.9351781
  32.6076531  31.3615977  58.6466785  32.1769498  30.4744742  57.6942057
  31.3871346  31.2252428  58.0371524  28.0379255  33.6326831  75.6971442
  28.6071929  33.3783444  76.4233429  28.5009604  34.3536495  75.2700517
  27.9495909  33.0986943  75.2530812  27.4143872  33.8445639  75.9340250
  23.2961478  31.1803355  67.4176309  23.3665846  30.8182193  66.5344546
  23.0594342  32.0984859  67.2811593  22.7990493  30.8484297  67.7817909
  23.9064071  31.1297127  67.7556280  26.7342687  27.1668466  65.2362066
  27.5408270  26.8610686  65.6512782  26.1032249  26.4630265  65.3903558
  26.5154530  27.7637056  65.5289488  26.8312636  27.2648262  64.5488988
  26.4178808  24.6679588  60.5770800  27.2371408  24.4658759  61.0303354
  26.2810488  23.9245386  59.9894743  25.8901827  24.7238888  61.0331639
  26.4767705  25.2631848  60.2136271  20.1259175  25.2064383  65.8810879
  20.6795964  25.2215435  65.1011491  20.0173757  24.2764487  66.0790778
  20.4382640  25.5379359  66.4128322  19.5069980  25.5056843  65.7516873
  16.5278707  22.1829514  65.6731985  16.9620381  22.8643178  65.1591319
  15.6439474  22.1355946  65.3097456  16.8586924  21.5705790  65.6010736
  16.5082407  22.3597230  66.3498997  30.5124489  31.1627809  66.2897957
  29.8560016  30.5112166  66.0437225  31.2572307  30.6471633  66.5988013
  30.6931595  31.5530662  65.7382524  30.2699617  31.5767446  66.8003268
  31.2566534  28.4442555  65.7630011  31.4217755  28.2932036  66.6935537
  30.5684518  27.8175944  65.5374341  31.0384150  29.1007187  65.6541067
  31.8328489  28.3246387  65.3861132  22.0438751  12.7442510  63.3058051
  21.7540453  13.6179023  63.0441756  22.6980130  12.5021597  62.6503171
  22.3279315  12.7589479  63.9450296  21.5086714  12.2935448  63.3001482
  30.8807984  29.4375235  60.3628266  29.9807093  29.1125579  60.3175718
  30.9281411  29.8927204  61.2035766  31.3363278  28.9059843  60.3430277
  31.0124343  29.8772069  59.8346179  33.7640855  22.0208769  71.4552108
  34.6260695  21.7016268  71.7224972  33.9511470  22.7434764  70.8555842
  33.4032416  21.5166903  71.1306488  33.4015096  22.2478630  72.0095825
  30.3473267  14.0106372  65.6972403  29.6851059  14.5854508  65.3125742
  29.9426041  13.6807726  66.4990994  30.5009019  13.4844051  65.2623696
  30.9310278  14.3694874  65.8436114  36.2588161  23.0492543  68.6331477
  35.9591713  22.1404936  68.6175913  37.1161812  23.0125120  69.0574117
  36.3148191  23.3023683  67.9826094  35.8171431  23.4497459  69.0015503
  27.1441874  14.6160694  65.3924772  26.5183397  13.8926534  65.3528793
  27.1112784  14.9112329  66.3025237  27.7867783  14.3956153  65.2270143
  26.9542392  15.1312787  64.9583137  36.0567435  20.2735742  68.7484061
  35.4043377  19.9437096  68.1303947  35.9920802  19.6861049  69.5014748
  36.6987570  20.2470381  68.4690989  35.9106739  20.9316705  68.9350823
  28.0038620  12.8091624  61.3379270  28.5615823  12.5629887  62.0754394
  28.5731294  12.7360860  60.5721303  27.4588433  12.3739697  61.2841869
  27.7717672  13.4656257  61.4114661  23.5126543  21.1557987  60.9596248
  23.3619658  22.0780316  60.7524425  24.1113665  21.1721287  61.7063295
  22.9110553  20.8402228  61.1314517  23.8030614  20.8243011  60.4165668
  26.3624552  20.1621224  60.1690794  26.6430474  19.3207226  59.8105763
  25.4121366  20.0833305  60.2518109  26.6557491  20.2756154  60.7941618
  26.5298868  20.6854967  59.7349158  30.7607095  17.7024265  66.8703304
  31.5909392  17.3554154  66.5436471  30.9419975  18.6238429  67.0548853
  30.2595694  17.6403727  66.3852552  30.5644104  17.3672546  67.4522793
  22.0715880  19.1312954  57.2409502  22.3677687  19.7081503  56.5359647
  21.8862586  19.7203977  57.9713915  21.4936604  18.7842844  57.0500314
  22.5715733  18.6724243  57.4120700  23.0680945  21.3954405  65.7743148
  23.1448821  22.1592730  65.2022654  23.6864366  20.7610227  65.4122762
  23.2407222  21.5611893  66.4319241  22.4156887  21.1415101  65.7615869
  32.1278749  25.2280755  66.9961954  32.3628565  25.5077255  67.8807860
  32.9644555  25.0186441  66.5811237  31.7139148  24.6634681  67.0167015
  31.8022494  25.7424683  66.6511273  18.6854286  32.6059386  71.4849091
  18.6461687  31.8229184  72.0336239  19.4203955  32.4475383  70.8923536
  18.0901804  32.6863635  71.1249917  18.8003213  33.1762615  71.8745249
  31.5868977  25.4905791  72.9988249  30.7537812  25.4807812  73.4683438
  32.1336484  24.8602438  73.4683438  31.4985631  25.2933952  72.3334374
  31.8744181  26.1286712  73.0165025  22.0046153  27.9441513  65.0396308
  22.7089826  28.5912249  65.0049826  22.3614178  27.1774610  64.5913251
  21.8435346  27.7898335  65.7028970  21.4341932  28.1809353  64.7101191
  25.4612114  16.4062381  63.8729047  26.2221590  16.0886210  64.3579800
  25.5056674  15.9510413  63.0321548  24.8682727  16.2462048  64.2094876
  25.4981618  17.0990355  63.7816880  19.2321793  31.9878507  67.4685426
  18.5959393  32.5736870  67.8779574  18.7044812  31.2783151  67.1036755
  19.5855177  32.3197565  66.9629612  19.6830899  31.7412687  67.9437183
  23.7320473  30.0943951  64.9554851  23.4277837  30.7051345  64.2837337
  24.6465701  29.9266050  64.7299181  23.6823952  30.3818019  65.5918812
  23.3596564  29.5016185  64.9371003  37.3632872  20.0710830  65.1082204
  36.6849006  19.5097416  64.7313325  36.9458629  20.9284044  65.1902448
  37.5618957  19.8314413  65.7354241  37.9186981  20.1057841  64.6846634
  37.6132798  22.7687878  73.8933150  38.2737685  22.8871798  73.2102499
  37.2593640  21.8935035  73.7349231  37.9054190  22.8071631  74.5282969
  37.1115624  23.2533785  73.8374536  39.6461301  19.9094168  71.1228707
  40.4746277  19.4840220  70.9008392  38.9977657  19.4738158  70.5706203
  39.4960190  19.8183774  71.8009861  39.6732655  20.5944574  70.9800351
  26.9929216  31.9245722  65.1909517  26.9940763  32.8668092  65.3592431
  26.4271184  31.8176111  64.4272764  27.6401313  31.6971779  65.0530659
  26.7354234  31.5751116  65.7410808  41.7540359  22.0563945  71.2367149
  41.1287656  21.3325703  71.2671205  42.0761974  22.0588440  70.3358608
  41.4388027  22.6626432  71.3887428  42.2794247  21.9482087  71.6871419
  36.3165512  24.9214810  62.3172699  36.2056999  25.6416309  62.9395238
  37.1011702  25.1541825  61.8208809  36.4071951  24.3148240  62.6538527
  35.7605629  24.8737159  61.8937129  24.9745051  24.9108665  68.9343750
  25.4288797  24.8933119  69.7765392  25.2175695  24.0862050  68.5143536
  24.2822621  24.9472006  69.0270060  25.1869700  25.4562863  68.5497089
  34.3830051  25.7681879  65.6293580  34.0169650  26.5316122  65.1824665
  35.0117395  26.1343867  66.2509049  33.8812877  25.4138284  65.9645266
  34.7028571  25.3448345  65.1732741  26.2723885  24.4083129  65.8634103
  27.1216707  24.0343574  65.6286508  26.3318556  24.5658967  66.8052765
  26.1632693  25.0084379  65.5183422  25.7556600  23.9592398  65.7191605
  31.3270901  19.9535076  68.1770638  31.0147436  19.9992314  69.0807462
  31.0534261  20.7826598  67.7860337  32.0239519  19.8894126  68.1593861
  31.0349508  19.4129868  67.8418951  35.1162398  24.9239305  75.6674459
  34.5100220  24.3495252  75.2000483  35.3725833  25.5803938  75.0197361
  34.7981198  25.2260343  76.2133323  35.6745375  24.5658968  75.8915987
  38.7495051  23.0774235  69.5050103  39.3141537  22.3499250  69.2447951
  39.1709708  23.8522787  69.1316580  38.1051822  22.9965903  69.2447950
  38.7160188  23.1268215  70.2029247  16.3794917  16.4005226  63.0554892
  16.5313348  16.2417141  62.1242296  17.0428671  15.8726576  63.5002594
  16.4608980  17.0790313  63.2082243  15.7363235  16.1951738  63.2400441
  37.4827987  24.2535868  66.4298029  36.8858185  23.9580150  65.7424951
  37.1063663  23.9073922  67.2387331  38.1259669  23.9984316  66.3258582
  37.5099341  24.9533244  66.4496019  36.2345673  27.1545992  74.1004973
  35.8546708  27.7257385  73.4322813  37.1236867  26.9827267  73.7900774
  36.2472690  27.4762988  74.7213370  35.8714140  26.5589649  74.1521161
  20.8568430  13.8493791  60.3776759  20.4336453  14.2772233  61.1215522
  21.3487454  13.1255548  60.7658775  20.3793744  13.6101456  59.9251276
  21.2875463  14.2931449  60.0488712  28.6683920  29.4207854  73.4888498
  28.7376741  29.4783484  72.5363770  28.0148315  28.7377861  73.6408778
  29.2838474  29.2427892  73.7716925  28.4553498  30.0307084  73.7589646
  20.5814469  38.1030018  69.8338147  21.2609881  38.7749785  69.7899741
  20.6738229  37.7265969  70.7092129  19.9463616  38.3867344  69.7524974
  20.6842152  37.6151451  69.3423755  38.4989351  19.6060883  67.5767302
  38.1022955  19.8155196  66.7303233  37.8817477  19.9506498  68.2216115
  38.5739907  18.9149239  67.6509764  39.1224734  19.9171735  67.6403698
  24.0755706  31.7841348  74.9560963  24.9283170  32.1952408  75.0982248
  24.2193309  31.1791108  74.2291905  23.8694566  31.4387568  75.5288528
  23.5946379  32.2638265  74.7870978  34.7398075  26.9120997  68.5723364
  34.7034344  26.4344492  69.4010656  35.5475205  27.4224100  68.6246623
  34.7623242  26.4675173  68.0313997  34.1849739  27.3338201  68.5051613
  25.0634171  14.0628929  59.2328701  24.3440387  14.5899414  58.8842664
  25.7845276  14.2070046  58.6198085  25.2377769  14.2764068  59.8756301
  24.8867479  13.3856090  59.2519619  24.3065109  20.9251384  56.4461622
  24.4906857  20.4262590  55.6499599  23.9970512  21.7734783  56.1307925
  23.8134538  20.6075212  56.8279998  24.8867479  20.9998478  56.8301212
  39.1536503  19.4162528  73.8622023  39.0785947  19.6407894  72.9344783
  39.2939464  18.4695251  73.8685663  39.6969369  19.7485669  74.1535303
  38.5670624  19.5824099  74.2051491  26.9686729  20.2760237  64.4407115
  27.5379403  19.6346656  64.8670969  26.1286283  19.8277671  64.3502018
  26.9022776  20.8496125  64.8373984  27.2238618  20.4544282  63.8135078
  26.8664820  31.3709874  60.2723169  26.0899459  31.3677214  59.7122883
  27.4213156  32.0601105  59.9074498  26.6932769  31.5167321  60.9348760
  27.1926849  30.7520830  60.2468611  26.2492945  21.7142824  69.1578208
  25.9981471  21.5587398  70.0678672  25.4179101  21.7951156  68.6897161
  26.6228401  22.3037930  69.1012523  26.6228401  21.1770277  68.9089192
  35.0146262  28.3197398  72.1601962  34.6918874  28.9998814  71.5690550
  34.2617615  28.1037765  72.7110324  35.2253591  27.7579901  71.7995718
  35.5446338  28.5597898  72.5491050  20.5652811  15.0316661  62.8030521
  20.9434455  15.7428347  63.3206543  19.6686561  14.9504247  63.1261999
  20.5698999  15.1925159  62.1214012  20.9197742  14.4368484  62.9041684
  24.0236091  29.4424226  73.2774248  24.5374509  28.9419102  72.6438572
  23.1160145  29.3211729  72.9981176  24.1182946  29.1929829  73.9244275
  24.1997010  30.1188900  73.2597472  21.9618913  29.0778569  71.8837173
  22.0075020  29.3677131  70.9729638  21.8423798  28.1286796  71.8278559
  22.5548300  29.2317665  72.2224215  21.4209141  29.3758781  72.2118149
  30.7832262  29.4158864  63.3446959  30.9847214  29.0113123  64.1882743
  29.9270157  29.0611186  63.1078152  30.7543587  30.1123580  63.4055071
  31.2635816  29.2427891  62.8666918  17.1467902  24.4140283  63.7873447
  18.0688185  24.6622433  63.7222909  16.9730077  23.9220891  62.9847785
  17.0376710  24.0135368  64.3509088  16.7391809  24.9814935  63.8227000
  23.7332020  22.2931785  68.1353444  23.4231649  21.6391647  68.7618410
  23.3902559  21.9980150  67.2917660  23.4843640  22.9271881  68.2958576
  24.4323732  22.3131827  68.1247378  21.5860363  27.4771153  67.6587543
  21.5669838  26.5389607  67.8454305  21.5600556  27.5322288  66.7034531
  21.0288933  27.7963655  67.9401828  22.1714695  27.7673798  67.9069488
  31.3524935  19.8926785  62.4813186  31.1244402  19.0618932  62.0648327
  30.7150989  20.5172984  62.1348363  31.2970679  19.8436887  63.1771117
  32.0037446  20.0837387  62.3116130  39.0197050  25.9176069  72.5250634
  39.2344793  24.9929245  72.4013197  39.1091943  26.0600855  73.4676367
  39.4648421  26.3242222  72.1700958  38.3649898  26.0498793  72.3157598
  28.2642470  20.9741282  62.1440287  27.9322705  20.5021932  62.9077040
  27.6557198  20.7479587  61.4397503  28.2625149  21.6648843  62.2599942
  28.9137660  20.7659216  61.9870510  30.9292958  18.3339865  60.2779739
  30.6614053  19.0855716  59.7483509  31.7912798  18.0955695  59.9357342
  30.9714424  18.5111663  60.9539680  30.4778079  17.8044885  60.2023135
  23.5224691  36.7778279  72.9168003  24.1956595  37.4126540  72.6728485
  22.7043638  37.1652555  72.6077946  23.6385165  36.1617812  72.6049662
  23.5080353  36.6888298  73.6111792  22.5894711  25.7400188  63.3941934
  22.9249117  25.9376110  62.5202094  22.9156740  24.8602437  63.5829909
  22.8325356  26.2001146  63.8630052  21.8891453  25.7502250  63.3991431
  22.8677540  33.4857136  65.8796736  23.3798637  33.6122706  65.0820572
  22.0421431  33.9384610  65.7092609  22.7563254  32.8051637  65.9977605
  23.1951116  33.7674049  66.4312169  23.2355261  12.2323076  60.9327548
  23.1281390  11.3847841  60.5000054  23.8971695  12.6854632  60.4109100
  22.6327724  12.5887083  60.9306334  23.4543419  12.1473919  61.5917783
  30.9697102  29.3636307  74.9497324  30.8022786  28.9014936  75.7713905
  30.1325523  29.3407688  74.4872846  31.1660093  30.0245847  75.0734761
  31.4668088  29.0378486  74.5792085  20.8314395  35.8147701  67.9762452
  20.6461101  36.6145285  68.4676844  21.3354663  35.2722082  68.5836500
  20.2373461  35.4938870  67.7923975  21.2067172  35.9584735  67.4034887
  27.5587248  32.0143868  73.8091691  27.4455642  32.3295545  74.7057805
  27.9409307  31.1415520  73.9081641  26.9421147  31.9788692  73.4789503
  27.9905828  32.4340661  73.4513731  22.2101520  25.0137451  68.8622501
  23.1662440  24.9672048  68.8664928  21.9411068  24.3442179  68.2329251
  21.9520764  24.8728995  69.4979391  21.9936456  25.6469382  68.6578962
  36.4262477  22.8610519  64.5241501  36.9262330  22.8259425  63.7081489
  35.5146116  22.9337200  64.2427216  36.5243972  22.2784815  64.8996239
  36.6138865  23.4179025  64.9045736  32.0320347  24.6577526  69.7885601
  31.7982079  24.8769820  70.6901212  32.9673422  24.4581192  69.8260368
  31.6694588  24.1009019  69.5679428  31.9113685  25.1999063  69.3628818
  30.4287331  23.3076755  67.9691743  30.7682150  23.3958571  68.8601289
  30.8611684  24.0074131  67.4784422  30.5921232  22.6814226  67.7033022
  29.7341807  23.3921829  67.9599819  29.6308350  26.3360613  66.1080693
  29.8173191  25.5514081  65.5918813  29.9628114  26.1307124  66.9827603
  29.9616567  26.8920955  65.8421971  28.9426335  26.4601688  66.1278682
  17.9596993  26.7161405  65.8188625  18.6675307  26.0711082  65.8245193
  17.2235777  26.2593106  65.4108618  17.7986186  26.9120997  66.4708149
  18.1409873  27.2787066  65.4440959  28.4143580  23.6175359  62.2295886
  28.4813307  22.6663174  62.1433215  29.2255352  23.9502583  61.8456296
  27.8572150  23.8584024  61.8802778  28.3652832  23.8016559  62.9020471
  26.2088800  15.1108663  61.4736914  25.6471182  14.8050883  60.7602207
  26.9351866  14.4870629  61.4906620  26.4421295  15.7579398  61.3442909
  25.8624698  15.1047426  62.0810962  22.3954814  29.4534453  69.3522751
  22.3383237  28.6414394  68.8481079  23.0034312  30.0009062  68.8565932
  21.7673243  29.7604480  69.3989441  22.6414326  29.3285213  69.9957422
  28.0483180  29.0435639  60.4992982  27.7815821  29.9608978  60.5622307
  27.5558382  28.7022684  59.7525935  28.7365195  28.9941659  60.3854540
  27.8820411  28.6969611  61.0840755  33.5325681  28.0388649  64.1797891
  33.8697407  28.8623017  63.8269428  32.7779713  28.2968778  64.7101192
  33.3362691  27.6106125  63.6628940  34.0152330  27.7220642  64.5743547
  35.7836568  14.9700207  68.7052726  36.5365216  14.3788771  68.7010300
  36.0169063  15.6587355  68.0837257  35.2051518  14.6344406  68.4987974
  35.6831978  15.2370151  69.3444971  32.4806360  27.3411686  59.5616747
  33.1769204  27.5016101  60.1987779  31.7554841  27.8918955  59.8565382
  32.6855953  27.5256968  58.9182075  32.2941519  26.6659259  59.5630889
  24.1188720  23.4558696  64.4470754  24.6552304  23.0974276  63.7399686
  24.7504932  23.8396230  65.0551872  23.6829726  23.9453593  64.2017093
  23.7505225  22.9496417  64.7596166  23.5236239  26.1388774  60.9129557
  24.4364147  25.9833348  60.6690038  23.2851783  26.9419017  60.4498007
  23.1183240  25.6061133  60.7086018  23.4635795  26.2254260  61.6045061
  27.9270743  23.8359488  68.5263744  27.5783548  22.9876089  68.8007319
  28.7832848  23.6322329  68.1494865  27.5108048  24.1315206  68.0483703
  27.9952017  24.2654260  69.0750893  20.6178199  20.4874963  66.8406318
  21.3117950  20.9716788  66.3937403  20.1478568  21.1529410  67.3440918
  20.1905808  20.1821266  66.3767698  20.8874425  20.0016808  67.2648959
  21.5791081  32.5781777  73.4775360  22.3377463  32.3467009  74.0128158
  21.9405294  33.1064510  72.7661866  21.2696483  32.0021394  73.2250989
  21.1166505  32.9468259  73.8501813  36.3240567  27.5187566  63.4486407
  36.3615845  28.3299459  62.9416451  35.4153074  27.4620101  63.7420900
  36.4886015  26.9688461  63.0477112  36.7599562  27.5485587  63.9952342
  38.3950120  17.1308789  71.0083194  39.1201640  16.7356945  70.5246584
  38.6842645  17.1259799  71.9204871  38.2783873  17.7853009  70.7884092
  37.8101562  16.7520245  70.9319519  36.3679352  20.3940075  72.1941374
  36.1445007  19.8685919  71.4255123  36.2005037  19.8142949  72.9365995
  37.0405483  20.5846594  72.1750455  35.9643674  20.9647386  72.2294928
  29.5598209  27.4309833  69.8217941  30.3242326  27.7551324  69.3452041
  29.1135291  28.2217602  70.1251429  29.1441287  27.0598856  69.3982371
  29.7561200  27.0337577  70.3627307  22.4376280  17.0133033  63.6826930
  23.2632389  16.6609851  64.0171545  22.3221580  17.8395979  64.1507977
  22.4774652  17.1235304  62.9925568  21.9087752  16.5752529  63.8191646
  19.4839041  21.0186273  63.0809451  19.9532898  20.8177691  62.2706007
  19.8228087  20.3870672  63.7166341  19.6172720  21.6738658  63.2881273
  18.7951252  20.9361612  62.9946780  19.7431343  18.4691167  65.2694406
  19.8909360  19.1802853  65.8931087  18.8182192  18.5475004  65.0332669
  20.1501662  18.5450509  64.7051694  19.8701514  17.8489876  65.5671325
  25.7319887  22.1964236  62.7153709  26.3994056  22.7716455  62.3427256
  26.2140761  21.6252843  63.3128761  25.2504785  22.5687461  63.0618532
  25.4196422  21.8220599  62.2126180  41.8741248  18.4956529  70.3047482
  42.5605942  18.1694625  70.8852828  42.3412011  19.0129035  69.6478460
  41.5311787  17.9653384  70.0042278  41.4209048  18.8969610  70.6575944
  25.9109672  30.7190150  69.7143138  25.9138539  31.2913791  68.9463958
  25.4086725  29.9523247  69.4385421  26.5639503  30.5377527  69.8896763
  25.6020848  31.0354074  70.2566647  39.4203861  23.4076964  72.1715100
  39.0895644  23.2301084  71.2911621  40.3175884  23.0745658  72.1630247
  39.4128806  24.0951865  72.3044461  39.0364482  23.0729328  72.6523426
  30.5453579  12.1253466  63.6084469  30.4841587  12.5727867  64.4527324
  30.7774527  11.2239343  63.8304784  29.9322119  12.1473920  63.2718640
  31.0407244  12.4168358  63.2096387  28.9068379  22.0849718  57.3038827
  29.0713827  22.2748073  56.3796942  27.9553646  22.0020974  57.3654010
  29.2197617  21.4889293  57.4933874  29.1366233  22.6083461  57.7083478
  28.1961196  18.2213100  65.8231053  29.1522116  18.2702998  65.8344190
  27.9334252  18.4670755  66.7098172  27.9311158  18.6683419  65.3542935
  27.9836547  17.5717870  65.6724915  24.0980875  17.7142656  58.1608961
  23.3504189  18.1951821  57.8073427  23.8336610  16.7952987  58.1205911
  24.6702416  17.8240844  57.7712803  24.2262592  17.9065506  58.8220410
  35.4118432  16.6487376  66.5966802  34.7068986  16.1857841  66.1441318
  35.0683198  17.5309622  66.7373944  35.5579129  16.3396937  67.2083275
  35.9891935  16.6679253  66.2014075  35.5302001  27.4738493  59.9824033
  35.7998227  27.7424766  59.1041766  36.0324948  26.6765403  60.1542302
  35.6860847  27.9698709  60.4512150  34.8437306  27.3419851  60.0014951
  26.0258599  32.8557865  71.5527914  26.4964003  32.5377611  72.3228307
  26.0512633  32.1225726  70.9376085  25.3647938  33.0194941  71.7161330
  26.3451346  33.4163114  71.2819695  27.8433586  17.8387814  60.2447399
  28.7521080  18.1159819  60.1294815  27.7099907  17.1688459  59.5751097
  27.7446317  17.5730117  60.8846715  27.4068818  18.3776691  60.1457449
  30.5869271  16.0310579  61.9927079  30.6192587  16.9879919  61.9955363
  29.6781778  15.8224431  62.2097896  30.7543587  15.7791687  61.3612615
  31.0228265  15.7669213  62.4728334  24.6084650  18.7569318  66.4382881
  25.1500196  18.0910788  66.8618451  23.7366661  18.6299666  66.8123476
  24.8474880  19.3986981  66.5825379  24.5969180  18.6634429  65.7446164
  32.5666611  28.7488087  68.1388799  33.2877716  28.1262301  68.2286825
  32.3357210  28.9782443  69.0397340  32.7727752  29.3158656  67.7846194
  32.0239519  28.4528287  67.8114895  31.6377046  22.6389648  63.8891682
  31.0488073  22.6193689  63.1353924  31.8432413  23.5665049  64.0093764
  31.3201619  22.3809519  64.4576821  32.2185189  22.2711331  63.7597677
  32.5620423  20.0122953  65.0021543  32.5839816  20.9569818  64.8522477
  32.3807544  19.6371151  64.1401911  33.1780751  19.7861257  65.2453991
  32.0557061  19.8449135  65.4561169  23.4970657  34.0241932  71.8356341
  23.6881686  34.9300961  72.0810001  24.3567402  33.6098211  71.7613879
  23.1131278  33.7102502  72.3299017  23.1564290  34.0005148  71.2246938
  31.0453432  22.8814642  61.1074101  30.7174083  22.1151822  60.6385983
  31.4390961  23.4285169  60.4271734  30.5222639  23.2207186  61.4249011
  31.5245439  22.6944865  61.5825859  26.8826478  17.0398394  57.6871346
  25.9375254  17.1937490  57.6821849  27.2475332  17.7726451  57.1914528
  27.1291764  17.0369817  58.3426226  27.0356456  16.4307330  57.3774219
  25.3544015  27.6771570  71.5662264  25.0484059  27.9829349  70.7113343
  25.4652528  26.7328787  71.4566249  25.9635060  27.9800772  71.7331036
  24.8809743  27.8147367  72.0619083  18.5757321  17.7146739  58.9959892
  19.4983378  17.6048551  59.2272131  18.2755100  16.8320411  58.7782003
  18.2137335  17.9730950  59.5369259  18.5081821  18.1421098  58.4451530
  17.9868348  33.7943493  68.9400317  18.2720458  33.6343160  69.8394716
  18.2599214  34.6937203  68.7583053  18.2968718  33.3473175  68.4995042
  17.2922824  33.7306626  68.8862916  33.9349812  13.3500915  67.7195657
  34.5400443  13.9890000  68.0964536  33.1792297  13.3602977  68.3071715
  33.7479198  13.5374774  67.0725630  34.2259658  12.7132241  67.7025952
  35.6179573  18.4601353  63.9938201  35.1664694  18.7708122  63.2096387
  36.0117102  17.6281253  63.7307764  36.1110144  18.9161486  64.1925171
  35.1647374  18.3641969  64.5192004  40.3961081  16.2572275  69.6238043
  39.9215262  16.5695375  68.8537650  41.2523185  16.6818058  69.5658216
  40.0658637  16.4454300  70.2114101  40.4642354  15.5611642  69.6075409
  25.3549788  34.3344619  75.6285549  26.2695016  34.1287047  75.8251306
  25.3913519  34.8182361  74.8033612  24.9802785  33.7482173  75.5550158
  25.0761186  34.7288297  76.1348433  29.8198133  37.4521070  65.1350902
  29.5819450  38.3490285  65.3691426  29.4081626  36.9115863  65.8096701
  29.5732847  37.2871747  64.5015226  30.5155204  37.3704574  65.1435755
  34.3006288  42.0706199  60.7107231  35.0419465  42.6572727  60.8613369
  34.1314652  42.1338984  59.7709782  34.4640189  41.4137484  60.8882069
  33.7411764  42.2788265  61.0770044  37.3790603  36.5698825  70.5352648
  38.1908148  37.0675372  70.6307242  37.6619620  35.7060291  70.2340373
  37.0459292  36.5200762  71.1490335  36.9575946  36.8703533  70.0643317
  42.6346798  45.3594683  76.6432532  41.7559527  45.4064168  77.0215553
  43.2201129  45.3410971  77.4005645  42.7085806  44.7781227  76.2600013
  42.7628515  45.9204014  76.2444450  23.4562586  43.3664001  70.2609072
  23.0007292  44.0412345  70.7636601  22.8067395  43.0577643  69.6287537
  24.0128243  43.6354357  69.9321026  23.6623726  42.8434340  70.6788073
  29.5409531  45.5256252  68.2110047  30.2124115  46.0759439  68.6140556
  29.9791620  45.1226842  67.4621786  29.3186732  45.0373603  68.6607246
  28.9976665  45.9134611  68.0002869  40.4690390  47.4443922  66.4290957
  39.8495422  46.7948692  66.0960484  40.1688169  48.2739527  66.0571575
  40.4528732  47.4668459  67.1284243  41.1191354  47.2982393  66.2155494
  41.3997277  41.9350815  64.9957903  41.2877217  42.1355314  64.0659449
  41.3085063  40.9842712  65.0488233  42.0330809  42.1363479  65.2171147
  40.9072479  42.2526987  65.3776279  28.1997684  49.2382352  70.2149453
  27.9913450  50.1596516  70.3698016  28.8579477  49.2553816  69.5205664
  28.4584213  48.9414387  70.7940657  27.6305010  48.8875499  70.0077630
  29.7874816  36.3175851  79.6484569  29.4791765  36.7499201  80.4453663
  28.9878514  36.0905991  79.1746954  30.1852759  36.7515531  79.2701548
  30.1546763  35.7419550  79.8054347  35.2353587  42.5082622  78.1394911
  35.7278385  41.7558606  78.4682957  34.3185265  42.2404513  78.2017165
  35.3554476  43.0736861  78.5333496  35.4085638  42.6454336  77.4748107
  32.1095844  40.8079080  67.8390666  32.3330190  41.1655335  68.6989084
  31.1552245  40.8654710  67.7959331  32.4040331  41.1875789  67.3299497
  32.3208946  40.1428715  67.7860336  32.4259723  48.6319865  72.9719547
  32.9744551  47.9514366  72.5809246  33.0483559  49.2770188  73.3071233
  32.0068161  48.9185768  72.4911220  32.0385703  48.3682581  73.4923852
  39.2750786  26.3375474  75.2375250  39.4529025  27.2773350  75.2445961
  38.6215181  26.2118069  75.9248328  39.0221992  26.1379140  74.6159781
  39.8564703  25.9742064  75.3789464  47.2055619  42.1898285  70.4433410
  47.7892630  41.7525946  69.8232083  47.7586635  42.8409845  70.8739690
  46.6749770  42.4988724  70.1074653  46.9521051  41.7334069  70.9086172
  38.6908001  40.0844921  71.8639184  38.5366476  39.3214760  72.4204115
  39.6070550  40.3147441  72.0223104  38.5897638  39.9232340  71.1900457
  38.2681797  40.6123571  72.0442307  33.1921162  49.3284581  69.8012878
  33.9669202  48.7830384  69.9384666  33.0137150  49.2586476  68.8629571
  32.6511390  49.0875916  70.1746402  33.3225973  49.9918616  69.9801859
  46.9105360  37.6268373  62.1567566  47.2806175  38.5078371  62.2090825
  45.9694551  37.7546190  62.2790861  47.0421719  37.3402470  61.5316743
  47.1720757  37.2177725  62.6602167  39.0458707  39.8579142  58.0350311
  39.0932134  39.2341108  58.7591085  38.4546640  39.4480329  57.4042919
  38.7889498  40.4719196  58.2528200  39.6792239  39.9575267  57.7521884
  40.4216962  47.0835007  70.9347801  39.9072772  47.7203681  70.4398053
  39.7710225  46.4927655  71.3144964  40.8558637  46.7336320  70.5126374
  40.7900457  47.4011179  71.4382401  52.2106114  42.4486579  64.9731630
  52.0420252  43.2022842  64.4074775  51.3740309  42.2820926  65.4059123
  52.4080652  41.8938484  64.5934466  52.7077100  42.5980767  65.4426819
  26.8735948  34.7601178  69.9066468  26.4434689  34.2387848  70.5847622
  26.2679544  34.7376642  69.1663060  26.9728991  35.4173976  70.1258499
  27.4896276  34.4776100  69.7312843  43.4354646  37.9052627  79.8542251
  43.5388103  37.1475539  80.4298101  43.1213860  38.6025508  80.4298100
  44.0474559  38.0812177  79.5636042  42.9683882  37.7713573  79.3507651
  34.9513025  51.9081790  69.3155055  34.3722201  51.2019095  69.5997624
  35.4876609  52.1033217  70.0848377  35.3525609  51.6991559  68.7809328
  34.5806436  52.4703369  69.1238795  32.3076156  33.9170851  66.0734210
  32.6447882  34.7625673  65.7757290  31.4473637  34.1175350  66.4404094
  32.2510353  33.4708697  65.5367269  32.7273492  33.6423340  66.5620318
  32.0951507  43.2320863  62.5866774  32.5524122  42.5756231  62.0605900
  32.7787335  43.8546650  62.8377003  31.5980522  43.5492952  62.2097895
  31.8082077  42.9389640  63.1537770  49.0634751  43.9697910  70.9255878
  49.8128757  43.5917531  71.3866214  48.9254884  44.8181310  71.3470235
  49.2089673  44.0530737  70.2453511  48.4982492  43.5635840  70.9955914
  45.6230449  33.4410676  66.2318130  45.5912906  32.7813384  66.9247777
  45.2275599  33.0103656  65.4730875  45.2564274  34.0089410  66.4135395
  46.2846883  33.6247793  66.0946343  38.6908001  41.9705992  75.0982248
  39.1486389  41.1557356  75.3032858  37.9154187  41.6921738  74.6089069
  38.5060480  42.3057710  75.6844164  39.0932132  42.3890537  74.7071948
  43.9487290  28.1301656  72.2881826  44.4388994  28.8637878  72.6622421
  43.8297949  27.5247334  73.0200382  43.3298095  28.3461290  72.0428166
  44.3118824  27.8280619  71.7719947  41.5527254  43.1336985  71.1645898
  42.0452052  43.9465209  71.2812625  41.5186618  43.0083663  70.2163597
  41.8806604  42.5993015  71.4735955  40.9072478  43.1957523  71.4290478
  36.5442118  28.6004677  76.4346567  36.9541305  28.1011800  75.7282571
  35.6054402  28.5404552  76.2571729  36.6966322  28.3187764  77.0569107
  36.7566767  29.2671371  76.4226359  41.3581583  36.9736401  78.3183892
  40.5793128  37.4937485  78.5206217  42.0532880  37.3688245  78.8444766
  41.2617408  36.3045212  78.4987014  41.5111561  37.0111990  77.6367383
  50.1650593  43.1675832  76.9211462  49.6800851  42.8099577  76.1772699
  49.4987971  43.5970604  77.4571332  50.4808699  42.6564563  77.2803565
  50.6431054  43.6305367  76.7047716  45.0988108  45.9893953  72.9924609
  44.6935109  45.1235007  72.9578127  44.6854280  46.4176478  73.7412870
  45.7898990  45.9355066  73.0886274  44.9723711  46.3457961  72.4034409
  37.3657813  36.8621882  63.2732782  37.3738643  36.6384682  62.3427256
  37.6481056  36.0612051  63.7145128  37.8097637  37.3871955  63.4048000
  36.7214584  37.0434505  63.4783391  34.4622868  31.2336691  72.3475795
  35.2838562  30.8976808  71.9904906  34.2169129  31.9460624  71.7571453
  33.9715390  30.7343815  72.3511150  34.5558175  31.4737191  72.9995320
  47.9110839  36.1636755  70.6095111  48.5305808  35.4794513  70.8626554
  47.0491000  35.7652251  70.7367903  47.9855621  36.7282829  71.0160975
  48.0028826  36.3449377  69.9391739  45.8609131  38.3151440  78.7553812
  46.1634446  37.6358189  79.3578362  44.9169454  38.3665833  78.9067021
  46.1680634  38.9271082  78.8975097  45.9948583  38.1346983  78.0921151
  28.6114192  33.7382723  60.1902925  29.0253794  33.7541940  59.3269152
  28.1114339  34.5535441  60.2305976  28.1876441  33.1855041  60.2511037
  29.0946614  33.7199011  60.6958739  53.0928026  39.0838755  68.6656746
  52.7360002  38.5425382  67.9613963  53.8040982  39.5741817  68.2548456
  52.6037869  39.5190682  68.9145762  53.3364444  38.6837922  69.1861052
  38.0539827  46.0130738  75.3018716  37.5089641  45.4345859  75.8357372
  37.4385274  46.6442256  74.9285192  38.5308741  46.3372229  75.6978514
  38.3767216  45.6525905  74.7962902  35.1112284  38.7331903  80.3195013
  34.9859434  39.4292536  80.9650898  35.3121463  39.1949191  79.5056214
  35.6423906  38.3171853  80.5054704  34.5286820  38.3514781  80.2509119
  31.9635148  46.5731904  68.9775085  32.2960686  47.3839715  69.3621745
  32.7337001  46.1559606  68.5914282  31.6811905  46.1629008  69.4703619
  31.4837368  46.7103618  68.4867763  41.3564263  28.8217382  71.5683479
  42.2155235  28.4041002  71.6199667  41.0533174  28.8572558  72.4755659
  41.4106973  29.4667705  71.3010615  40.9187948  28.4416591  71.1759036
  39.2525619  38.4208803  78.9102375  39.3328136  39.1124529  79.5678468
  38.6763663  37.7713573  79.3154097  38.9673508  38.6715448  78.3219247
  39.8778322  38.1416385  78.7659878  44.6305796  45.0810429  78.3657653
  45.1138218  45.9065210  78.3516232  45.3008833  44.4086580  78.2519211
  44.2991806  44.9993933  78.9767056  44.1646580  45.0577728  77.8432134
  44.9694843  27.3030546  70.0070562  44.2252798  27.6272037  69.5007677
  44.8742215  27.7170183  70.8654838  44.9440809  26.6057665  70.0650389
  45.5739701  27.4904405  69.7079500  33.5691260  38.2620716  60.9391186
  33.7896738  37.3308573  60.9214410  34.4155215  38.7070623  60.9872019
  33.2261799  38.4470081  60.3571698  33.1776825  38.4139400  61.4991472
  40.7525180  27.9137940  66.0939272  39.9286392  28.2232462  65.7149180
  40.5319702  27.0703530  66.4899070  41.2386469  27.8345938  65.5975383
  40.9846128  28.3620506  66.5790025  32.6776970  41.8575144  78.7872009
  31.8976968  42.2228966  78.3693008  32.3965274  41.0030508  79.1131771
  33.1967349  41.7868875  78.3226317  32.8907393  42.2653545  79.3139954
  29.4728257  35.4672039  72.6063805  29.8590731  35.5235422  71.7309823
  29.6067710  34.5568102  72.8694242  29.7972966  35.9028048  73.0483222
  28.7903977  35.6215218  72.5851673  29.2274518  39.4827341  74.0927189
  29.8377111  40.1914531  73.8904864  28.3914487  39.7774894  73.7320945
  29.4318338  38.8862833  73.7893701  29.1789544  39.3884287  74.7849765
  43.1254277  38.7160437  59.2109498  43.8886847  38.9907948  58.7025400
  42.3794911  39.0940816  58.7456735  43.0786623  38.0179391  59.2279203
  43.1612234  38.9638504  59.8650235  37.8213107  46.0600223  68.9400319
  37.0159070  45.7991516  68.4938475  38.4968105  45.4941901  68.5666795
  37.9662256  46.7340402  68.8148740  37.7664624  45.9579602  69.6301681
  45.3996102  42.9254920  81.3073296  45.2408388  42.2796432  81.9960516
  44.8199505  43.6550317  81.5258255  46.0681818  43.1312491  81.3115722
  45.2391068  42.6617636  80.6794187  46.8066129  36.8503491  67.2012564
  46.7049993  37.2308365  66.3286867  45.9301952  36.8956646  67.5852154
  47.0219646  36.1861291  67.1581229  47.2621423  37.2202220  67.5816799
  44.6184555  42.5519446  59.2901457  44.9105947  43.4157980  59.5800595
  45.3372566  42.2249378  58.7492090  44.5099136  42.1302242  59.8381535
  44.0301355  42.6029757  58.9146720  31.4912422  34.2371518  78.7023481
  32.0547361  34.7548107  78.1267632  30.9329445  34.8830006  79.1350974
  31.1055722  33.7872622  78.3304099  31.8728707  33.8852418  79.1718670
  42.4274110  31.4092159  77.1728762  43.2801574  31.2753105  76.7599259
  42.1883880  30.5469955  77.5137017  42.4747537  31.8754355  77.6933068
  41.9568706  31.6292617  76.7040644  37.4431462  53.1100620  67.7598706
  37.1129019  52.8745027  66.8922506  36.7659144  52.8075500  68.3644469
  38.0516734  52.7899953  67.8885640  37.5291714  53.8036758  67.8114894
  33.8733895  31.3218507  67.4643001  33.2792961  30.5857791  67.6120854
  33.3993850  31.8946231  66.8611380  34.0102215  31.6537566  68.0646337
  34.4726791  31.1013966  67.1772147  34.9484157  36.3008469  67.7909834
  34.5090522  36.7842128  67.0909477  34.9911396  36.9185265  68.5200105
  34.5794889  35.7325653  67.9691743  35.5915839  36.1069289  67.5922864
  48.2730826  40.1098034  61.9318967  48.2875164  41.0610219  62.0365485
  48.3845113  39.9697742  60.9921518  48.7955846  39.8138234  62.2903998
  47.6616687  39.8464832  62.1503927  39.4015184  43.6333944  58.0406880
  40.2456045  43.1835047  58.0802860  38.7976101  43.0500076  58.5010145
  39.4367368  44.2551565  58.3610073  39.2000232  43.7244337  57.3767147
  33.2215610  33.7301074  71.4856163  33.0933893  34.4857750  72.0590799
  33.6638113  34.0873247  70.7155770  33.6193554  33.2467414  71.7981575
  32.6061056  33.4475996  71.3088396  44.4556426  25.8574474  67.0845839
  45.0231779  26.2644709  66.4305101  43.7443471  25.4675702  66.5747599
  44.8014754  25.3655082  67.4416728  44.2068046  26.3371391  67.5293540
  41.7865524  42.1857459  58.9712405  41.9366635  41.2896409  58.6707201
  42.6595060  42.5764395  59.0073030  41.3783658  42.5331652  58.5208135
  41.4880623  42.1873789  59.6048082  29.0542469  36.8360603  62.6566810
  29.3908421  37.3108531  63.4168208  29.1056310  35.9142357  62.9084110
  28.3920261  37.0201803  62.5230378  29.4491545  36.9609843  62.0924098
  40.0851010  37.1022383  71.3894498  40.3639612  36.2314447  71.1059000
  40.8321923  37.6676622  71.1935813  39.5181431  37.3084037  71.0351893
  39.9459596  37.1063208  72.0753434  40.7784987  37.9150606  67.6835032
  41.5255900  38.3261666  67.2486325  40.0429545  38.5013052  67.5024838
  40.6578325  37.2777850  67.4197524  40.8905047  37.8640296  68.3729323
  44.3043768  47.3570271  70.4850602  44.1952576  48.3049796  70.5543567
  44.5156870  47.0741110  71.3753077  43.7137475  47.0545151  70.2637358
  44.8257241  47.1990350  70.0459469  37.4009997  35.7570601  60.8712364
  37.2936126  35.8048251  59.9215920  38.1504004  35.1757145  60.9985157
  37.5320582  36.3906615  61.1385228  36.8282683  35.4908822  61.1724639
  38.7704744  43.6558482  82.6020420  38.4731390  44.5078624  82.9223614
  38.1648339  43.4435591  81.8921068  39.4269216  43.6962648  82.3637470
  38.7352560  43.1749317  83.1097447  42.4914970  39.3320904  66.0154383
  43.0740434  39.1369477  65.2814615  42.8985289  40.0804095  66.4531374
  41.8512156  39.4982475  65.7856286  42.4481957  38.7846295  66.4488948
  39.9938796  45.9702077  77.3729873  39.3328136  45.3353816  77.6494661
  39.6468921  46.3392641  76.5612288  40.0752860  46.4686789  77.8573555
  40.6076030  45.6538153  77.2577290  44.1392546  48.2380270  78.6860847
  45.0947692  48.2923240  78.6995197  43.8476927  49.1496454  78.6853775
  43.9181294  47.9069376  78.1112069  43.9019636  47.9036716  79.2538914
  26.7177102  36.5764145  73.6536056  27.6022108  36.3857626  73.3403573
  26.2973992  37.0316113  72.9231643  26.3753415  35.9844545  73.8049265
  26.7384948  36.9854793  74.2207053  38.2676024  28.9005302  73.5432971
  37.8259294  29.7113113  73.2929813  39.1659594  29.1679328  73.7405799
  37.9650708  28.6184306  74.1082754  38.2566327  28.4392096  73.0172097
  30.8896434  32.2546980  63.9436154  30.8798284  32.1710071  64.8975024
  30.7048913  31.3712487  63.6240031  30.3960089  32.7029547  63.7300691
  31.5154911  32.4722944  63.7208767  40.7629103  46.5629841  63.1445847
  40.5221553  46.3609012  62.2401951  40.1503417  46.0543068  63.6749148
  41.4228217  46.3682497  63.2739852  40.6924736  47.2472083  63.2718639
  46.4896475  47.2398599  75.7084580  45.7304319  46.6879082  75.5217818
  46.5346809  47.8436591  74.9667030  46.3990035  47.5905452  76.3073775
  47.0716166  46.8540652  75.7487631  23.0677019  40.6809428  68.9372033
  22.2992487  41.2500409  68.8792206  23.2282053  40.4021092  68.0356422
  23.6179167  41.0328528  69.1889333  22.9360660  40.1298076  69.3473253
  38.7877950  43.0373519  71.4233909  39.7352268  43.1230841  71.3173249
  38.6752117  42.2400430  71.9417002  38.5256780  43.5913449  71.7620950
  38.4737164  42.9740735  70.8018440  34.4472758  35.5713071  61.0600339
  34.1926643  35.1279495  61.8689641  35.3964396  35.6692867  61.1279162
  34.2775348  35.1842878  60.5014196  34.1366613  36.1963353  61.0126578
  38.3513183  49.7832466  62.7231490  38.9015331  49.3488704  62.0726108
  38.1896602  50.6532237  62.3575748  37.7491419  49.4362356  62.8094160
  38.6832947  49.8301952  63.3376248  42.8165452  37.4721112  71.4728884
  43.2535993  36.9132193  72.1156485  43.0734660  38.3620925  71.7147190
  43.0324742  37.3194264  70.8251786  42.1219928  37.3961771  71.5110722
  44.5659166  48.7054711  58.2429205  44.2934073  48.1033049  58.9351781
  45.2500767  49.2406846  58.6466785  44.8193734  48.3535611  57.6942057
  44.0295582  49.1043297  58.0371524  40.2057672  35.6868415  73.9456409
  40.1936429  36.4020925  73.3092447  40.8079435  35.9836380  74.6279989
  39.5666405  35.5790639  74.2100988  40.4378620  35.0965145  73.6500702
  40.6803491  51.5117700  75.6971442  41.2496165  51.2574313  76.4233429
  41.1433840  52.2327365  75.2700517  40.5920145  50.9777812  75.2530812
  40.0568108  51.7236508  75.9340250  35.9385714  49.0594224  67.4176309
  36.0090082  48.6973062  66.5344546  35.7018578  49.9775729  67.2811593
  35.4414729  48.7275166  67.7817909  36.5488307  49.0087997  67.7556280
  40.3610745  25.4312361  69.0871102  41.1324144  25.2556894  69.6259256
  40.1064630  26.3240752  69.3169199  40.5198458  25.3863288  68.4068735
  39.8472327  24.9801218  69.2363098  31.4744991  41.4651878  74.9143770
  31.1540697  42.0224467  75.6236051  31.9017383  42.0706200  74.3083865
  31.9323378  40.9944775  75.1569147  30.9433368  41.1353232  74.6004216
  40.0706672  38.3947525  83.0284274  39.7467737  37.8129986  82.3404125
  40.5440944  37.8174894  83.6280540  40.5002158  38.8785267  82.7604340
  39.5395049  38.7103284  83.3558179  38.1861960  38.2588057  73.8438174
  37.6336718  38.7009386  74.4879917  38.9973731  38.0685620  74.3133363
  37.8836644  37.6680704  73.6224930  38.3097489  38.6772602  73.2958097
  35.9229830  29.7758144  65.8598748  35.6377720  30.0068830  64.9759913
  35.3415913  30.2726526  66.4361668  35.8542783  29.0883243  65.9701835
  36.5903999  29.9627922  65.9602840  32.3278228  36.8813760  71.8639184
  32.0709020  36.8989306  70.9411441  32.9715684  37.5847878  71.9466499
  31.7758760  36.9997680  72.2768688  32.6136112  36.2628798  72.0286743
  25.8603451  41.2684121  70.2008032  26.0393237  42.0653127  69.7030000
  24.9054078  41.2320780  70.2609072  26.1086057  40.7058459  69.8656346
  26.1472882  41.3043379  70.8386135  40.8916593  32.4682120  75.2085336
  40.5510227  33.3092035  75.5154179  41.4742057  32.1750897  75.9085693
  40.3708894  32.0109739  75.1123671  41.2455750  32.5486369  74.6096141
  39.3766923  45.0459335  65.2362066  40.1832506  44.7401555  65.6512782
  38.7456485  44.3421134  65.3903558  39.1578766  45.6427925  65.5289488
  39.4736872  45.1439131  64.5488988  39.0603044  42.5470457  60.5770800
  39.8795644  42.3449628  61.0303354  38.9234724  41.8036255  59.9894743
  38.5326063  42.6029757  61.0331639  39.1191941  43.1422717  60.2136271
  32.7683411  43.0855252  65.8810879  33.3220200  43.1006304  65.1011491
  32.6597993  42.1555356  66.0790778  33.0806876  43.4170228  66.4128322
  32.1494216  43.3847712  65.7516873  29.1702942  40.0620384  65.6731985
  29.6044617  40.7434048  65.1591319  28.2863710  40.0146816  65.3097456
  29.5011160  39.4496659  65.6010736  29.1506643  40.2388099  66.3498997
  43.1548725  49.0418678  66.2897957  42.4984252  48.3903035  66.0437225
  43.8996543  48.5262502  66.5988013  43.3355831  49.4321531  65.7382524
  42.9123853  49.4558315  66.8003268  43.8990770  46.3233424  65.7630011
  44.0641991  46.1722905  66.6935537  43.2108754  45.6966813  65.5374341
  43.6808386  46.9798056  65.6541067  44.4752725  46.2037256  65.3861132
  44.7206464  31.0197470  69.7185566  44.7518233  31.9211592  70.0409973
  44.7119861  30.4820840  70.5098091  44.1415640  30.9123777  69.3402545
  45.2847176  30.8768601  69.3282336  42.1312304  33.9811801  69.0312488
  42.2080180  34.5588514  68.2711090  42.2120595  33.0985473  68.6706243
  42.6433401  34.1089618  69.4915753  41.5105789  34.0660957  69.3437899
  34.6862987  30.6233379  63.3058051  34.3964689  31.4969892  63.0441756
  35.3404366  30.3812466  62.6503171  34.9703551  30.6380348  63.9450296
  34.1510950  30.1726318  63.3001482  43.5232220  47.3166104  60.3628266
  42.6231329  46.9916448  60.3175718  43.5705647  47.7718073  61.2035766
  43.9787514  46.7850712  60.3430277  43.6548579  47.7562939  59.8346179
  37.6856332  40.3984351  80.4390024  37.9950930  41.2929071  80.2926313
  37.4991491  40.3600597  81.3766260  37.1059736  40.2731028  80.0663571
  38.1798451  39.9338485  80.2650541  46.4065091  39.8999638  71.4552108
  47.2684931  39.5807137  71.7224972  46.5935706  40.6225633  70.8555842
  46.0456652  39.3957772  71.1306488  46.0439332  40.1269499  72.0095825
  42.9897503  31.8897241  65.6972403  42.3275295  32.4645377  65.3125742
  42.5850277  31.5598595  66.4990994  43.1433255  31.3634920  65.2623696
  43.5734514  32.2485743  65.8436114  48.9012397  40.9283413  68.6331477
  48.6015949  40.0195806  68.6175913  49.7586048  40.8915989  69.0574117
  48.9572427  41.1814552  67.9826094  48.4595667  41.3288328  69.0015503
  39.7866110  32.4951563  65.3924772  39.1607633  31.7717403  65.3528793
  39.7537020  32.7903198  66.3025237  40.4292019  32.2747022  65.2270143
  39.5966628  33.0103656  64.9583137  48.6991671  38.1526611  68.7484061
  48.0467613  37.8227965  68.1303947  48.6345038  37.5651918  69.5014748
  49.3411806  38.1261250  68.4690989  48.5530975  38.8107574  68.9350823
  40.4840500  41.9052795  81.3334925  40.4592239  42.1138944  82.2675805
  40.1994163  42.7103451  80.9007431  41.1341464  41.7346317  81.1355026
  40.0493052  41.3774145  81.1857071  40.6462856  30.6882493  61.3379270
  41.2040059  30.4420756  62.0754394  41.2155530  30.6151729  60.5721303
  40.1012669  30.2530567  61.2841869  40.4141908  31.3447126  61.4114661
  36.1550778  39.0348856  60.9596248  36.0043894  39.9571185  60.7524425
  36.7537901  39.0512156  61.7063295  35.5534789  38.7193097  61.1314517
  36.4454850  38.7033880  60.4165668  37.1140565  31.4394263  72.8326548
  37.2347227  32.1869289  73.4188463  37.3138197  31.7831713  71.9614992
  37.5522654  30.9201344  73.0009462  36.4547225  31.2063165  72.8616461
  39.0048788  38.0412093  60.1690794  39.2854710  37.1998096  59.8105763
  38.0545602  37.9624174  60.2518109  39.2981727  38.1547023  60.7941618
  39.1723104  38.5645836  59.7349158  29.9035291  32.9924027  68.2774728
  30.3042101  32.6539649  69.0772106  29.9895543  32.2787847  67.6453194
  29.2291840  33.1471288  68.3842459  30.2418563  33.5627256  68.0533200
  43.4031331  35.5815134  66.8703304  44.2333628  35.2345023  66.5436471
  43.5844211  36.5029298  67.0548853  42.9019930  35.5194596  66.3852552
  43.2068340  35.2463415  67.4522793  29.9375926  32.6266123  77.3256112
  29.3943060  32.1999929  77.9881702  30.4670228  33.2540900  77.8170504
  30.3452019  32.1583515  77.0024634  29.5392210  32.9548439  76.8532639
  46.2379228  37.6774602  76.0952455  47.1738076  37.8411677  75.9785729
  46.0982040  37.7517614  77.0399402  45.8591810  38.1547024  75.7508845
  46.0681818  37.0369186  75.8696784  35.7105181  39.2745274  65.7743148
  35.7873057  40.0383600  65.2022654  36.3288602  38.6401096  65.4122762
  35.8831458  39.4402762  66.4319241  35.0581123  39.0205970  65.7615869
  44.7702985  43.1071624  66.9961954  45.0052801  43.3868125  67.8807860
  45.6068791  42.8977310  66.5811237  44.3563384  42.5425550  67.0167015
  44.4446730  43.6215552  66.6511273  31.3278521  50.4850255  71.4849091
  31.2885923  49.7020053  72.0336239  32.0628190  50.3266252  70.8923536
  30.7326040  50.5654504  71.1249917  31.4427448  51.0553484  71.8745249
  44.0514973  39.6337860  75.2467173  43.3950501  39.9338485  75.8753353
  44.3430592  38.7883038  75.5896641  43.7691731  39.5578518  74.6103212
  44.5855463  40.0840838  75.2134833  44.2293213  43.3696661  72.9988249
  43.3962048  43.3598681  73.4683438  44.7760720  42.7393307  73.4683438
  44.1409867  43.1724821  72.3334374  44.5168417  44.0077581  73.0165025
  26.2552526  37.0258959  76.3017205  26.2806560  37.9754814  76.4191002
  26.1553711  36.9030132  75.3577330  26.8493461  36.7319571  76.5279947
  25.7131207  36.7478788  76.6460815  34.6470389  45.8232382  65.0396308
  35.3514062  46.4703118  65.0049826  35.0038414  45.0565479  64.5913251
  34.4859582  45.6689204  65.7028970  34.0766168  46.0600222  64.7101191
  43.3494394  44.8038424  80.8328609  43.6294543  44.8875332  79.9214002
  43.0573001  45.6828009  81.0753985  42.8252053  44.3441548  80.8894294
  43.8829110  44.5993100  81.2380331  37.4466102  36.9177101  79.8238195
  37.2716731  36.3273831  79.0912569  36.6983643  37.5141609  79.8344261
  37.4870247  36.5609011  80.4248603  38.0430131  37.2700284  79.7212890
  38.1036350  34.2853250  63.8729047  38.8645826  33.9677079  64.3579800
  38.1480910  33.8301282  63.0321548  37.5106963  34.1252917  64.2094876
  38.1405854  34.9781224  63.7816880  30.1073337  32.9205511  72.9189217
  29.4052757  32.3502282  73.2307558  30.8665493  32.6788681  73.4492518
  30.2343507  32.8086910  72.2400992  29.9416341  33.5937525  73.0172096
  31.8746029  49.8669376  67.4685426  31.2383629  50.4527739  67.8779574
  31.3469047  49.1574020  67.1036755  32.2279413  50.1988434  66.9629612
  32.3255134  49.6203556  67.9437183  43.6282996  39.6917572  72.5526405
  44.4775819  40.0710199  72.3256592  43.7102834  39.4574227  73.4775362
  43.1161899  40.1592015  72.4600095  43.4989732  39.1242921  72.1637318
  37.6683127  43.1455378  80.1215114  36.8940860  43.4051837  80.6221430
  37.4494970  43.3590516  79.2142934  38.2306519  43.5047963  80.3322292
  37.7895563  42.4596807  80.1922221  36.3744709  47.9734820  64.9554851
  36.0702073  48.5842214  64.2837337  37.2889937  47.8056919  64.7299181
  36.3248188  48.2608888  65.5918812  36.0020800  47.3807055  64.9371003
  50.0057108  37.9501700  65.1082204  49.3273242  37.3888285  64.7313325
  49.5882865  38.8074914  65.1902448  50.2043193  37.7105282  65.7354241
  50.5611217  37.9848711  64.6846634  50.2557034  40.6478747  73.8933150
  50.9161921  40.7662667  73.2102499  49.9017876  39.7725904  73.7349231
  50.5478426  40.6862501  74.5282969  49.7539860  41.1324654  73.8374536
  48.5502106  39.7558522  76.2981852  48.4918983  40.6727779  76.0280704
  48.8279161  39.7934111  77.2131813  47.9284044  39.4410928  76.2409095
  49.0219058  39.4137401  75.9106907  52.2885537  37.7885037  71.1228707
  53.1170513  37.3631089  70.9008392  51.6401893  37.3529027  70.5706203
  52.1384426  37.6974643  71.8009861  52.3156891  38.4735443  70.9800351
  39.6353452  49.8036591  65.1909517  39.6364999  50.7458961  65.3592431
  39.0695420  49.6966980  64.4272764  40.2825549  49.5762648  65.0530659
  39.3778470  49.4541985  65.7410808  42.2588248  31.4806593  68.4082877
  41.5983361  31.2373433  69.0574117  43.0624964  31.0605718  68.7144649
  42.0810009  31.2426506  67.7740129  42.3367671  32.1763144  68.3828318
  35.5176831  38.0893826  69.5538006  35.0142336  38.3718905  70.3174759
  36.2260918  37.5578434  69.9186677  35.1198887  37.7080787  69.1224654
  35.7746039  38.6413343  69.2087325  54.3964595  39.9354814  71.2367149
  53.7711892  39.2116572  71.2671205  54.7186210  39.9379309  70.3358608
  54.0812263  40.5417301  71.3887428  54.9218482  39.8272956  71.6871419
  48.9589748  42.8005679  62.3172699  48.8481235  43.5207179  62.9395238
  49.7435938  43.0332694  61.8208809  49.0496187  42.1939109  62.6538527
  48.4029865  42.7528028  61.8937129  49.1858733  37.4594556  74.8563945
  50.1333051  37.5280413  74.7376005  48.9358806  38.2841171  75.2721732
  48.8642892  37.3855626  74.2390902  49.0271020  36.9164853  75.2679306
  37.6169287  42.7899535  68.9343750  38.0713033  42.7723988  69.7765392
  37.8599931  41.9652919  68.5143536  36.9246857  42.8262876  69.0270060
  37.8293936  43.3353732  68.5497089  47.0254287  43.6472748  65.6293580
  46.6593886  44.4106991  65.1824665  47.6541631  44.0134736  66.2509049
  46.5237113  43.2929153  65.9645266  47.3452807  43.2239214  65.1732741
  38.9148121  42.2873998  65.8634103  39.7640943  41.9134444  65.6286508
  38.9742792  42.4449836  66.8052765  38.8056929  42.8875248  65.5183422
  38.3980836  41.8383267  65.7191605  31.6090217  31.9897450  75.0359995
  31.2314346  32.2983807  75.8590717  31.5149136  31.0373017  75.0720619
  31.2591474  32.2518404  74.4886988  32.2833668  32.1693742  74.9893304
  29.9399021  39.8411761  70.6222389  30.5345729  39.1193931  70.4185921
  29.1189100  39.6035756  70.1909037  29.8481034  39.8987391  71.3130822
  30.1858533  40.4449753  70.3683875  34.6689782  33.9325985  69.0206421
  34.5685192  34.8009427  68.6296120  34.4871129  33.3239003  68.3043429
  35.3196519  33.8436004  69.2624726  34.2117168  33.8431922  69.5431940
  43.9695137  37.8325945  68.1770638  43.6571672  37.8783183  69.0807462
  43.6958497  38.6617467  67.7860337  44.6663754  37.7684995  68.1593861
  43.6773744  37.2920737  67.8418951  27.9821074  36.4196471  66.8597237
  28.4399461  36.1032547  67.6382482  27.2967926  36.9924195  67.2012562
  28.4185842  36.7760479  66.4446520  27.7044019  35.8860666  66.5026348
  47.7586634  42.8030174  75.6674459  47.1524456  42.2286121  75.2000483
  48.0150069  43.4594807  75.0197361  47.4405434  43.1051212  76.2133323
  48.3169611  42.4449837  75.8915987  51.3919287  40.9565104  69.5050103
  51.9565773  40.2290119  69.2447951  51.8133944  41.7313656  69.1316580
  50.7476058  40.8756772  69.2447950  51.3584424  41.0059084  70.2029247
  29.0219153  34.2796096  63.0554892  29.1737584  34.1208010  62.1242296
  29.6852907  33.7517445  63.5002594  29.1033216  34.9581182  63.2082243
  28.3787471  34.0742607  63.2400441  50.1252223  42.1326737  66.4298029
  49.5282421  41.8371019  65.7424951  49.7487899  41.7864791  67.2387331
  50.7683905  41.8775185  66.3258582  50.1523577  42.8324113  66.4496019
  48.8769909  45.0336861  74.1004973  48.4970944  45.6048255  73.4322813
  49.7661103  44.8618136  73.7900774  48.8896926  45.3553858  74.7213370
  48.5138376  44.4380518  74.1521161  33.4992666  31.7284660  60.3776759
  33.0760689  32.1563102  61.1215522  33.9911690  31.0046418  60.7658775
  33.0217979  31.4892325  59.9251276  33.9299699  32.1722319  60.0488712
  39.1555672  26.7294657  63.3029767  38.2866550  27.1319985  63.2831777
  39.4390462  26.7286492  62.3893948  39.5931987  27.1070953  63.6982494
  39.1203488  26.0770849  63.5518783  41.3108156  47.2998724  73.4888498
  41.3800977  47.3574354  72.5363770  40.6572551  46.6168730  73.6408778
  41.9262710  47.1218761  73.7716925  41.0977734  47.9097953  73.7589646
  44.5751541  36.8238130  73.8911937  43.9060051  36.5168103  74.5035481
  45.3805577  36.8446336  74.4080887  44.6386626  36.3808636  73.3516712
  44.4175374  37.4619051  73.6514845  37.4177428  34.1848960  74.4328374
  38.2312293  34.6470331  74.6336557  36.9229536  34.7956355  73.8883652
  37.5505333  33.5925278  74.0828196  37.0672911  34.0346607  75.0197360
  33.2238704  55.9820887  69.8338147  33.9034117  56.6540654  69.7899741
  33.3162465  55.6056838  70.7092129  32.5887852  56.2658213  69.7524974
  33.3266388  55.4942320  69.3423755  25.9429062  37.7048127  67.6573401
  25.4654376  38.0020175  66.8823511  25.4215589  36.9785390  67.9974585
  26.5860744  37.4888494  67.4840989  25.9896716  38.2192056  68.1311016
  42.8257827  28.5800553  75.9382678  42.5117042  28.2448834  76.7790178
  43.3817710  27.8795012  75.5946139  42.2905790  28.7049792  75.5055185
  43.1958642  29.1671163  76.0287775  51.1413587  37.4851752  67.5767302
  50.7447191  37.6946065  66.7303233  50.5241713  37.8297367  68.2216115
  51.2164143  36.7940108  67.6509764  51.7648970  37.7962604  67.6403698
  37.2786014  28.5490283  68.6508253  38.0793862  28.3918528  69.1507498
  37.4391048  28.1342481  67.8037114  36.7266545  28.2571308  68.9683162
  37.1660181  29.2361102  68.5723364  36.7179942  49.6632217  74.9560963
  37.5707406  50.0743277  75.0982248  36.8617545  49.0581977  74.2291905
  36.5118802  49.3178437  75.5288528  36.2370615  50.1429135  74.7870978
  47.3822311  44.7911866  68.5723364  47.3458580  44.3135361  69.4010656
  48.1899441  45.3014969  68.6246623  47.4047478  44.3466042  68.0313997
  46.8273975  45.2129071  68.5051613  36.0194004  33.5864041  76.5442582
  35.3756548  33.1034463  76.0259490  36.7070246  33.8154313  75.9198830
  35.7330347  34.1624424  76.8193228  36.2751666  33.1850960  77.0583249
  37.7058407  31.9419798  59.2328701  36.9864623  32.4690284  58.8842664
  38.4269512  32.0860915  58.6198085  37.8802005  32.1554937  59.8756301
  37.5291715  31.2646959  59.2519619  51.7960739  37.2953398  73.8622023
  51.7210183  37.5198763  72.9344783  51.9363700  36.3486120  73.8685663
  52.3393605  37.6276539  74.1535303  51.2094860  37.4614968  74.2051491
  36.5811622  30.9797387  77.8375566  36.7382015  30.3947189  77.0972158
  36.5424797  31.8533901  77.4486478  35.9772538  30.8225631  78.1536333
  37.1048189  30.9389139  78.3014186  32.6880894  43.8244547  74.0509996
  32.4074971  44.0498077  73.1642877  33.6424494  43.8893661  74.0248367
  32.4225082  44.2743443  74.5162759  32.4883262  43.1732986  74.2157555
  39.6110965  38.1551106  64.4407115  40.1803639  37.5137525  64.8670969
  38.7710519  37.7068540  64.3502018  39.5447012  38.7286994  64.8373984
  39.8662854  38.3335151  63.8135078  47.1137632  32.9099366  73.2866174
  47.8071609  32.4416758  72.8206341  46.8885966  33.6398846  72.7110325
  46.5595069  32.4935234  73.3870266  47.3452806  33.1430464  73.9039216
  39.5089056  49.2500743  60.2723169  38.7323695  49.2468084  59.7122883
  40.0637392  49.9391975  59.9074498  39.3357005  49.3958190  60.9348760
  39.8351085  48.6311699  60.2468611  44.0035773  23.0834002  69.1783271
  43.7143249  22.5714569  68.4231370  44.0509200  22.4485741  69.8932120
  44.6311571  23.3695823  69.0588260  43.5416971  23.5888116  69.3268195
  38.8917180  39.5933693  69.1578208  38.6405707  39.4378268  70.0678672
  38.0603337  39.6742025  68.6897161  39.2652637  40.1828799  69.1012523
  39.2652637  39.0561146  68.9089192  35.7376535  44.7409721  76.0103925
  35.1926348  45.4509159  76.3476825  35.5171057  43.9881622  76.5591074
  35.5869650  44.6099244  75.3393482  36.4171947  44.8997807  76.0704966
  32.7313906  39.3614844  76.5004176  32.1032335  38.9520113  77.0950944
  32.4340552  40.2686121  76.4254642  33.3780229  39.3341317  76.7669968
  32.7227304  39.0467249  75.8760423  47.6570498  46.1988267  72.1601962
  47.3343110  46.8789684  71.5690550  46.9041851  45.9828634  72.7110324
  47.8677827  45.6370771  71.7995718  48.1870573  46.4388767  72.5491050
  33.2077047  32.9107530  62.8030521  33.5858691  33.6219216  63.3206543
  32.3110797  32.8295116  63.1261999  33.2123235  33.0716029  62.1214012
  33.5621978  32.3159353  62.9041684  36.6660327  47.3215095  73.2774248
  37.1798745  46.8209971  72.6438572  35.7584381  47.2002598  72.9981176
  36.7607182  47.0720698  73.9244275  36.8421246  47.9979769  73.2597472
  44.2922524  41.7562689  78.6443654  44.9209868  42.2228966  78.0935292
  44.4775818  42.0624551  79.5310773  43.6352278  41.9146692  78.4591034
  44.3875152  41.0642880  78.5955750  34.6043149  46.9569438  71.8837173
  34.6499256  47.2468001  70.9729638  34.4848034  46.0077665  71.8278559
  35.1972536  47.1108534  72.2224215  34.0633377  47.2549650  72.2118149
  37.6937161  39.8415844  83.1599493  38.6261368  39.7872874  83.3699600
  37.3542341  38.9671166  83.3494539  37.3784829  40.3216844  83.5601717
  37.6013401  40.0024342  82.4853694  43.4256498  47.2949733  63.3446959
  43.6271450  46.8903993  64.1882743  42.5694393  46.9402055  63.1078152
  43.3967823  47.9914449  63.4055071  43.9060052  47.1218760  62.8666918
  29.7892138  42.2931153  63.7873447  30.7112421  42.5413302  63.7222909
  29.6154313  41.8011761  62.9847785  29.6800945  41.8926237  64.3509088
  29.3816045  42.8605804  63.8227000  47.1408987  28.3714403  68.9273041
  46.2702545  28.0623964  69.1797413  46.9988705  29.2704031  68.6303193
  47.5762208  28.3575599  69.4746048  47.4030157  27.9778890  68.4111162
  31.6783038  45.2108658  71.4530893  31.2400949  44.4062085  71.1723679
  31.6748397  45.7681247  70.6759789  31.3266974  45.5133778  71.9770554
  32.3335963  45.0757357  71.6588574  27.2933285  41.2288120  72.6551708
  27.5323515  42.1241005  72.8920516  26.7454231  41.3247504  71.8766462
  27.8643279  40.8495494  72.5102139  26.9365260  40.9214011  73.1734801
  36.3756256  40.1722654  68.1353444  36.0655885  39.5182517  68.7618410
  36.0326795  39.8771019  67.2917660  36.1267876  40.8062750  68.2958576
  37.0747968  40.1922696  68.1247378  34.2284599  45.3562022  67.6587543
  34.2094074  44.4180476  67.8454305  34.2024792  45.4113157  66.7034531
  33.6713169  45.6754524  67.9401828  34.8138931  45.6464667  67.9069488
  43.9949171  37.7717654  62.4813186  43.7668638  36.9409802  62.0648327
  43.3575224  38.3963853  62.1348363  43.9394915  37.7227756  63.1771117
  44.6461682  37.9628256  62.3116130  34.1857359  36.0734527  81.2832879
  34.0789261  37.0246712  81.2649031  34.5771794  35.8603471  80.4361739
  34.6095110  35.8815760  81.8065469  33.5662390  35.7558355  81.3554127
  25.8799750  37.9305741  71.5315781  26.1438241  37.3998513  70.7806308
  26.1940536  38.8107574  71.3251030  25.1842679  37.9277163  71.6044101
  26.1773104  37.6933818  72.1191839  43.0445985  28.4902406  68.5801147
  42.1652941  28.2252874  68.3107070  43.5613270  28.4592137  67.7754272
  43.0376703  29.1381306  68.8452797  43.3015194  28.0452500  69.0567046
  25.8707374  43.3921197  68.6098129  24.9527505  43.5562355  68.8233591
  25.8869032  43.3243505  67.6552187  26.2737279  43.9216177  68.8283089
  26.0901305  42.7960772  68.9039693  51.6621286  43.7966938  72.5250634
  51.8769029  42.8720114  72.4013197  51.7516179  43.9391724  73.4676367
  52.1072657  44.2033091  72.1700958  51.0074134  43.9289662  72.3157598
  41.8373591  40.7768812  76.3215196  41.7149608  41.0998056  77.2145955
  42.0371223  41.5603097  75.8088672  42.3685213  40.3216843  76.2939425
  41.2542353  40.4702867  76.0874673  40.5885504  49.6232134  78.6726496
  40.4505637  48.7728322  79.0891355  40.2877509  50.2596725  79.3224807
  41.2663596  49.7207848  78.5262785  40.2132727  49.6754692  78.0843367
  40.9066706  38.8532151  62.1440287  40.5746941  38.3812801  62.9077040
  40.2981434  38.6270456  61.4397503  40.9049385  39.5439713  62.2599942
  41.5561896  38.6450085  61.9870510  38.6388386  43.5235757  77.4627899
  39.5441238  43.4370271  77.7597748  38.6105484  43.0414345  76.6361821
  38.1971656  43.2431091  77.9273591  38.4748711  44.1967771  77.3616736
  43.5717194  36.2130734  60.2779739  43.3038289  36.9646585  59.7483509
  44.4337034  35.9746564  59.9357342  43.6138660  36.3902532  60.9539680
  43.1202315  35.6835754  60.2023135  33.3006580  35.4782266  74.3691977
  32.8791923  36.1559188  73.8416961  34.2348107  35.5819217  74.1895926
  33.1672901  35.5749815  75.0487274  33.0812649  34.8421758  74.1768647
  35.5257659  35.5276247  78.4173841  34.7174755  35.4892493  77.9068530
  36.0788675  34.8425840  78.0412033  35.8300295  36.1538776  78.3537445
  35.3981715  35.3986182  79.0933782  41.5429105  24.6935315  66.5917304
  40.9574773  24.8147812  65.8443185  41.1052790  25.1413799  67.3151006
  41.6225848  24.0125733  66.7345660  42.1687582  24.9797135  66.4651583
  36.1648927  54.6569148  72.9168003  36.8380831  55.2917409  72.6728485
  35.3467874  55.0443424  72.6077946  36.2809401  54.0408681  72.6049662
  36.1504589  54.5679167  73.6111792  35.2318947  43.6191057  63.3941934
  35.5673353  43.8166979  62.5202094  35.5580976  42.7393306  63.5829909
  35.4749592  44.0792015  63.8630052  34.5315689  43.6293119  63.3991431
  35.5101776  51.3648005  65.8796736  36.0222872  51.4913575  65.0820572
  34.6845667  51.8175479  65.7092609  35.3987489  50.6842506  65.9977605
  35.8375351  51.6464919  66.4312169  40.2854416  34.4522986  70.6731507
  40.9626735  34.2649127  70.0233196  39.4731098  34.1510114  70.2658572
  40.4084172  34.1032464  71.2664133  40.2542647  35.1381558  70.8075010
  42.9377887  36.2400179  76.4155649  43.7172115  35.8995389  76.8553853
  42.3927700  36.5813135  77.1240858  43.1092617  36.7495118  75.9672592
  42.6046576  35.7284828  76.0712039  35.8779497  30.1113945  60.9327548
  35.7705626  29.2638710  60.5000054  36.5395931  30.5645501  60.4109100
  35.2751960  30.4677953  60.9306334  36.0967655  30.0264789  61.5917783
  33.7065353  41.7791307  71.1136781  32.8832338  42.2094244  70.8831613
  34.3421979  42.1294077  70.4900099  33.8918647  41.9358981  71.7698732
  33.6505323  41.0851086  71.0457958  46.6051176  43.2647463  78.0567597
  46.8937927  43.0728696  77.1643909  47.3903139  43.1467625  78.5920395
  46.3689813  43.9216178  78.1041358  46.1016681  42.8209804  78.2540425
  40.0493052  47.1190184  79.6597707  39.1734649  46.8761107  79.9602910
  40.1087723  46.7548609  78.7773014  40.1226287  47.8142652  79.6463356
  40.5394756  46.8410013  80.0762566  36.5268913  41.4835590  73.7229021
  36.8461660  41.0422426  72.9358923  35.8987342  40.8695535  74.1033256
  37.0528574  41.6064417  74.1676723  36.2139675  42.0869499  73.5588534
  43.6121338  47.2427176  74.9497324  43.4447022  46.7805805  75.7713905
  42.7749759  47.2198557  74.4872846  43.8084329  47.9036716  75.0734761
  44.1092324  46.9169355  74.5792085  36.3380978  36.2734943  73.0087243
  36.6412067  36.2538984  72.1007992  36.8617545  36.9601679  73.4216747
  35.6562471  36.4298534  73.0391299  36.4501037  35.6566311  73.3205584
  26.7737133  34.8344190  64.8579044  27.3377845  34.7062290  64.0956433
  27.3522183  35.2055167  65.5247061  26.2523660  35.2765519  64.7087048
  26.5075548  34.2240878  65.0749862  41.1376106  40.8601638  72.5342557
  41.2438430  41.7513698  72.2012084  41.9782326  40.4372186  72.3588932
  41.0036653  40.8679205  73.2208564  40.6203047  40.5302992  72.1990871
  33.4738631  53.6938570  67.9762452  33.2885337  54.4936154  68.4676844
  33.9778899  53.1512951  68.5836500  32.8797697  53.3729739  67.7923975
  33.8491408  53.8375604  67.4034887  30.5426558  37.0965228  74.3465703
  30.2199170  37.9567020  74.0757484  30.5484293  36.5780475  73.5418828
  31.1881334  37.1471456  74.6138567  30.1159939  36.8103408  74.8224532
  40.2011484  49.8934737  73.8091691  40.0879878  50.2086414  74.7057805
  40.5833543  49.0206389  73.9081641  39.5845383  49.8579561  73.4789503
  40.6330064  50.3131530  73.4513731  34.8525756  42.8928320  68.8622501
  35.8086676  42.8462917  68.8664928  34.5835303  42.2233048  68.2329251
  34.5945000  42.7519864  69.4979391  34.6360692  43.5260251  68.6578962
  49.0686713  40.7401388  64.5241501  49.5686566  40.7050294  63.7081489
  48.1570352  40.8128070  64.2427216  49.1668208  40.1575685  64.8996239
  49.2563101  41.2969894  64.9045736  28.2170889  43.8922239  70.1039295
  27.4728844  43.3357814  69.8741198  28.2344094  44.5646088  69.4229857
  28.1241355  44.1820801  70.7346688  28.8117597  43.5231674  70.1025153
  37.4298671  38.7507449  76.4721333  37.4956850  37.7991182  76.3950587
  38.0141456  38.9732402  77.1983320  37.6406000  39.0622384  75.8816992
  36.7728425  38.9434381  76.6163831  44.6744583  42.5368395  69.7885601
  44.4406315  42.7560689  70.6901212  45.6097658  42.3372061  69.8260368
  44.3118824  41.9799889  69.5679428  44.5537921  43.0789933  69.3628818
  43.0711567  41.1867624  67.9691743  43.4106386  41.2749441  68.8601289
  43.5035920  41.8865000  67.4784422  43.2345468  40.5605095  67.7033022
  42.3766043  41.2712698  67.9599819  42.2732586  44.2151482  66.1080693
  42.4597427  43.4304950  65.5918813  42.6052350  44.0097993  66.9827603
  42.6040803  44.7711824  65.8421971  41.5850571  44.3392557  66.1278682
  30.6021229  44.5952274  65.8188625  31.3099543  43.9501951  65.8245193
  29.8660013  44.1383975  65.4108618  30.4410422  44.7911866  66.4708149
  30.7834109  45.1577935  65.4440959  31.1800505  32.0554729  70.5932475
  31.9490810  32.6176308  70.6872927  30.7187476  32.1391638  71.4283406
  30.7764827  32.2734775  70.0643317  31.3711534  31.3912530  70.4822318
  45.9007503  41.1198097  74.4010176  46.1039776  40.4972311  73.7031032
  45.2367975  40.6780851  74.9299335  46.4711723  41.2565729  74.7835624
  45.6490256  41.7166687  74.1351455  41.0567816  41.4966228  62.2295886
  41.1237543  40.5454043  62.1433215  41.8679588  41.8293452  61.8456296
  40.4996386  41.7374893  61.8802778  41.0077068  41.6807428  62.9020471
  36.7578313  35.5517114  82.1176739  36.9708736  36.2926820  81.5498671
  35.8080901  35.5962104  82.2244470  36.9448928  34.9479121  81.8171535
  37.0794154  35.6133569  82.7363923  38.8513036  32.9899532  61.4736914
  38.2895418  32.6841752  60.7602207  39.5776102  32.3661498  61.4906620
  39.0845531  33.6370267  61.3442909  38.5048934  32.9838295  62.0810962
  41.4361006  42.0048921  78.6620431  42.3800683  42.1567604  78.6804278
  41.2213263  41.7232007  79.5515834  41.0931545  42.5927696  78.4994085
  41.2744425  41.5056044  78.1988881  42.2328440  43.2700535  75.2247970
  42.5284473  43.9820385  75.7918966  41.4153160  43.5909366  74.8429593
  42.7045392  43.1398223  74.7248725  42.1202607  42.6882997  75.5960280
  35.0379050  47.3325322  69.3522751  34.9807473  46.5205263  68.8481079
  35.6458548  47.8799931  68.8565932  34.4097479  47.6395349  69.3989441
  35.2838562  47.2076082  69.9957422  40.6907416  46.9226508  60.4992982
  40.4240057  47.8399848  60.5622307  40.1982618  46.5813553  59.7525935
  41.3789431  46.8732528  60.3854540  40.5244647  46.5760481  61.0840755
  46.1749917  45.9179518  64.1797891  46.5121643  46.7413886  63.8269428
  45.4203949  46.1759648  64.7101192  45.9786927  45.4896994  63.6628940
  46.6576566  45.6011512  64.5743547  34.2486671  32.0901741  74.9737741
  33.3364537  32.2538816  74.7326507  34.6978456  31.9636171  74.1379739
  34.5154029  32.6388598  75.3174280  34.3000513  31.5174017  75.3718752
  47.5560134  40.5739818  78.7928579  47.1888187  39.7044129  78.6302233
  46.8493367  41.0553065  79.2234859  48.1171979  40.5323405  79.2086367
  47.7338373  40.8830258  78.1911100  48.4260804  32.8491076  68.7052726
  49.1789451  32.2579641  68.7010300  48.6593299  33.5378224  68.0837257
  47.8475754  32.5135275  68.4987974  48.3256214  33.1161020  69.3444971
  45.1230596  45.2202555  59.5616747  45.8193440  45.3806971  60.1987779
  44.3979077  45.7709824  59.8565382  45.3280189  45.4047837  58.9182075
  44.9365755  44.5450128  59.5630889  36.7612956  41.3349565  64.4470754
  37.2976540  40.9765145  63.7399686  37.3929168  41.7187099  65.0551872
  36.3253961  41.8244462  64.2017093  36.3929461  40.8287286  64.7596166
  36.1660475  44.0179643  60.9129557  37.0788383  43.8624217  60.6690038
  35.9276018  44.8209886  60.4498007  35.7607476  43.4852002  60.7086018
  36.1060031  44.1045129  61.6045061  40.5694979  41.7150357  68.5263744
  40.2207784  40.8666958  68.8007319  41.4257084  41.5113198  68.1494865
  40.1532284  42.0106075  68.0483703  40.6376253  42.1445129  69.0750893
  33.2602435  38.3665832  66.8406318  33.9542186  38.8507657  66.3937403
  32.7902804  39.0320279  67.3440918  32.8330043  38.0612135  66.3767698
  33.5298661  37.8807678  67.2648959  42.8569597  25.2756936  70.0098846
  43.1825852  24.5028795  69.5481439  43.4187215  25.9893116  69.7086571
  42.1878107  25.3998010  69.8430074  42.9123853  25.1924109  70.7028492
  32.7925897  35.8313614  76.8744771  32.6240035  35.4055584  76.0337271
  32.5050693  36.7352231  76.7471978  32.4259723  35.5235422  77.3850082
  33.4750177  35.8080912  77.0307477  34.2215317  50.4572646  73.4775360
  34.9801699  50.2257879  74.0128158  34.5829530  50.9855379  72.7661866
  33.9120719  49.8812263  73.2250989  33.7590741  50.8259128  73.8501813
  48.9664803  45.3978435  63.4486407  49.0040081  46.2090329  62.9416451
  48.0577310  45.3410970  63.7420900  49.1310251  44.8479331  63.0477112
  49.4023797  45.4276456  63.9952342  51.0374356  35.0099658  71.0083194
  51.7625876  34.6147815  70.5246584  51.3266881  35.0050668  71.9204871
  50.9208109  35.6643878  70.7884092  50.4525798  34.6311114  70.9319519
  49.0103588  38.2730944  72.1941374  48.7869243  37.7476788  71.4255123
  48.8429273  37.6933818  72.9365995  49.6829719  38.4637463  72.1750455
  48.6067910  38.8438255  72.2294928  34.7255585  39.3463792  74.4420297
  33.8537595  39.6566479  74.6881029  34.8849071  38.5992848  75.0190289
  34.7376828  39.1479705  73.7702783  35.2041818  39.8456668  74.5459744
  40.8067889  31.4124819  70.6745649  40.7409709  30.5784306  71.1391341
  41.3593131  31.9562686  71.2360077  41.1047016  31.3230755  70.0473612
  40.1745903  31.7015217  70.5939547  42.2022445  45.3100702  69.8217941
  42.9666562  45.6342193  69.3452041  41.7559527  46.1008471  70.1251429
  41.7865523  44.9389725  69.3982371  42.3985436  44.9128446  70.3627307
  41.8477514  33.1148772  72.6176943  41.4874848  33.9758729  72.4048552
  41.4742058  32.9038129  73.4740007  41.6554938  32.6409010  72.1403973
  42.5457679  33.1405969  72.6523426  35.0800516  34.8923902  63.6826930
  35.9056625  34.5400720  64.0171545  34.9645816  35.7186848  64.1507977
  35.1198888  35.0026173  62.9925568  34.5511988  34.4543398  63.8191646
  44.0145470  33.3377808  71.0125620  43.4054424  33.0262874  71.6821921
  43.4516305  33.7039795  70.3302039  44.4383221  33.8305365  71.2734844
  44.3973302  32.8099158  70.7601249  40.2305933  44.5180685  74.1464591
  39.4990905  45.0634882  74.4349587  39.8224066  43.7007554  73.8622022
  40.5712299  44.8222135  73.6154219  40.6763077  44.4025342  74.6732537
  32.1263277  38.8977142  63.0809451  32.5957134  38.6968561  62.2706007
  32.4652323  38.2661541  63.7166341  32.2596956  39.5529527  63.2881273
  31.4375488  38.8152481  62.9946780  32.3855579  36.3482037  65.2694406
  32.5333596  37.0593722  65.8931087  31.4606428  36.4265873  65.0332669
  32.7925898  36.4241378  64.7051694  32.5125750  35.7280745  65.5671325
  39.7612075  34.3943274  77.6791647  40.1682394  33.5651751  77.9316018
  40.2946791  35.0630381  78.1090856  39.7756412  34.4747523  76.9840787
  39.0989867  34.4229048  77.9040246  39.1815479  31.9481036  68.5334456
  38.9026877  31.2181557  67.9804881  39.7282986  31.5431213  69.2066112
  39.5498974  32.4126902  68.1629216  38.6284463  32.2657208  68.8219451
  38.3744123  40.0755105  62.7153709  39.0418292  40.6507324  62.3427256
  38.8564997  39.5043712  63.3128761  37.8929021  40.4478330  63.0618532
  38.0620658  39.7011468  62.2126180  42.6825999  23.8925484  72.9853899
  42.3240654  23.8900989  72.0972638  43.1525630  23.0617631  73.0553935
  43.1184993  24.4330691  73.0744854  42.1681808  23.9268412  73.4591515
  54.5165484  36.3747398  70.3047482  55.2030178  36.0485495  70.8852828
  54.9836247  36.8919904  69.6478460  54.1736023  35.8444253  70.0042278
  54.0633284  36.7760479  70.6575944  38.5533908  48.5981019  69.7143138
  38.5562775  49.1704660  68.9463958  38.0510961  47.8314116  69.4385421
  39.2063739  48.4168397  69.8896763  38.2445084  48.9144943  70.2566647
  52.0628097  41.2867833  72.1715100  51.7319880  41.1091953  71.2911621
  52.9600120  40.9536527  72.1630247  52.0553042  41.9742734  72.3044461
  51.6788718  40.9520197  72.6523426  43.1877815  30.0044335  63.6084469
  43.1265823  30.4518736  64.4527324  43.4198763  29.1030212  63.8304784
  42.5746355  30.0264789  63.2718640  43.6831480  30.2959227  63.2096387
  29.3562010  35.6611218  68.9923577  29.3492728  34.7119445  68.8742709
  28.7286213  35.8195222  69.6980503  29.9935957  35.8840254  69.1747913
  29.1547058  35.9848627  68.4047520  46.1998178  24.5396219  69.0899387
  45.3690107  24.0676869  69.0305417  46.1697955  25.1683242  68.3686898
  46.2529340  24.8707113  69.7044145  46.7402176  24.1011632  69.0135712
  41.5492614  39.9640587  57.3038827  41.7138063  40.1538942  56.3796942
  40.5977882  39.8811843  57.3654010  41.8621853  39.3680162  57.4933874
  41.7790469  40.4874330  57.7083478  40.8385432  36.1003970  65.8231053
  41.7946352  36.1493867  65.8344190  40.5758488  36.3461624  66.7098172
  40.5735394  36.5474288  65.3542935  40.6260783  35.4508739  65.6724915
  30.5443878  42.7181018  70.5168799  29.7632329  43.1516615  70.1718118
  30.2614862  41.8207720  70.6950708  31.0605390  42.7254502  70.0445326
  30.7608942  43.0304117  71.1044857  31.2424043  37.7101200  69.3536893
  30.6240622  37.1295909  68.9096263  32.0720567  37.5704991  68.8968983
  31.0391770  38.3780142  69.2985350  31.3001394  37.5394722  70.0296834
  28.9705310  45.6840256  72.4578880  29.3816044  44.8458919  72.2464631
  29.6471855  46.3359981  72.2705047  28.4058824  45.7918032  72.0576656
  28.7857789  45.7068875  73.1324679  45.4400248  29.9942273  73.6741119
  45.5549175  29.8921653  74.6188066  45.3932594  30.9409551  73.5390545
  45.9833114  29.7215175  73.3276296  44.8488181  29.6847751  73.4619799
  39.3281948  27.6851750  70.1484775  39.0043013  27.3900115  70.9991269
  40.0718220  28.2493741  70.3577811  39.5319995  27.1405717  69.7595688
  38.8328283  28.0440252  69.8069449  48.0542668  34.5278245  66.5966802
  47.3493222  34.0648710  66.1441318  47.7107434  35.4100491  66.7373944
  48.2003365  34.2187806  67.2083275  48.6316171  34.5470122  66.2014075
  35.2827015  44.1735069  73.2045928  35.7336120  44.7107617  73.8565453
  35.7561287  43.3414969  73.2116639  34.6123978  44.0792016  73.3820766
  35.3167651  44.4727529  72.5717323  48.1726237  45.3529362  59.9824033
  48.4422463  45.6215635  59.1041766  48.6749184  44.5556273  60.1542302
  48.3285083  45.8489578  60.4512150  47.4861542  45.2210720  60.0014951
  38.6682835  50.7348735  71.5527914  39.1388239  50.4168480  72.3228307
  38.6936869  50.0016595  70.9376085  38.0072174  50.8985810  71.7161330
  38.9875582  51.2953984  71.2819695  38.5793716  30.0983306  66.3562638
  38.8062702  29.1809967  66.2028216  37.6515697  30.1567101  66.1306967
  38.6821399  30.2693866  67.0273081  38.9610001  30.5192346  65.9468490
  40.4066851  38.5931611  75.4171300  40.8691427  39.4063917  75.6221910
  40.3980248  38.1081621  76.2416166  39.7542793  38.7274748  75.2014625
  40.7467444  38.2339026  74.9221553  40.4857822  35.7178683  60.2447399
  41.3945316  35.9950689  60.1294815  40.3524143  35.0479328  59.5751097
  40.3870553  35.4520986  60.8846715  40.0493054  36.2567560  60.1457449
  43.2293507  33.9101448  61.9927079  43.2616823  34.8670788  61.9955363
  42.3206014  33.7015300  62.2097896  43.3967823  33.6582556  61.3612615
  43.6652501  33.6460082  62.4728334  37.6406000  34.2220466  69.4244001
  38.2797268  33.5643586  69.1493355  36.7942045  33.7819549  69.3466183
  37.7572248  34.4188223  70.0862520  37.6671581  34.7825715  69.0065000
  37.2508886  36.6360187  66.4382881  37.7924432  35.9701658  66.8618451
  36.3790897  36.5090535  66.8123476  37.4899116  37.2777850  66.5825379
  37.2393416  36.5425298  65.7446164  45.2090847  46.6278956  68.1388799
  45.9301952  46.0053170  68.2286825  44.9781446  46.8573312  69.0397340
  45.4151988  47.1949525  67.7846194  44.6663755  46.3319156  67.8114895
  44.2801282  40.5180517  63.8891682  43.6912309  40.4984558  63.1353924
  44.4856649  41.4455918  64.0093764  43.9625855  40.2600388  64.4576821
  44.8609425  40.1502200  63.7597677  45.2044659  37.8913822  65.0021543
  45.2264052  38.8360687  64.8522477  45.0231780  37.5162020  64.1401911
  45.8204987  37.6652126  65.2453991  44.6981297  37.7240004  65.4561169
  36.1394893  51.9032801  71.8356341  36.3305922  52.8091830  72.0810001
  36.9991638  51.4889081  71.7613879  35.7555514  51.5893371  72.3299017
  35.7988526  51.8796017  71.2246938  35.9021984  30.7629588  69.5721854
  36.2203184  29.9146189  69.2610584  35.7942339  31.2851084  68.7766903
  35.2907844  30.6906989  69.9052327  36.3681200  31.0593471  70.0021063
  28.8256160  36.2763520  76.4799114  28.0669778  36.8593306  76.5081957
  29.3510048  36.6029507  75.7487630  29.1870373  36.3110531  77.0788309
  28.6252755  35.6158063  76.3653601  39.2225397  29.2222298  78.5892111
  38.5516587  29.1369059  77.9110957  39.9032356  28.6000594  78.3332385
  39.4765738  29.8742024  78.6040604  38.9615773  29.0589305  79.2171219
  43.6877668  40.7605512  61.1074101  43.3598319  39.9942691  60.6385983
  44.0815197  41.3076039  60.4271734  43.1646875  41.0998055  61.4249011
  44.1669675  40.5735734  61.5825859  38.1636794  27.3708238  65.9270500
  37.5857518  27.3361226  65.1640818  38.3247601  26.4534898  66.1469602
  38.7629690  27.6966059  65.7686581  37.8513329  27.7019131  66.4580872
  35.1753143  39.5758147  77.8135149  35.8750628  39.2561563  77.2442939
  34.3687560  39.3512782  77.3510670  35.1989856  39.2590141  78.4371831
  35.2249664  40.2682038  77.9026103  37.9968251  45.5562439  71.5662264
  37.6908295  45.8620219  70.7113343  38.1076764  44.6119656  71.4566249
  38.6059296  45.8591641  71.7331036  37.5233979  45.6938236  72.0619083
  45.6940589  35.0491576  72.2273714  45.2402616  35.6909240  72.7732579
  44.9989292  34.6380516  71.7133048  46.1576712  35.3643253  71.8087642
  46.0219938  34.5747731  72.6233512  40.9413115  29.4937149  74.4024319
  41.5486839  29.0850584  75.0197361  41.0157896  30.4318695  74.5777944
  41.1243315  29.3496033  73.7427013  40.2865962  29.2720361  74.5162761
  31.2181557  35.5937608  58.9959892  32.1407614  35.4839420  59.2272131
  30.9179336  34.7111280  58.7782003  30.8561571  35.8521819  59.5369259
  31.1506057  36.0211967  58.4451530  48.9526238  32.7572517  71.4438972
  49.8001740  33.1855042  71.5648124  48.5813876  33.1765227  70.6667868
  49.0357623  32.0701699  71.3385383  48.5415504  32.8605386  72.0003902
  30.6292583  51.6734363  68.9400317  30.9144694  51.5134029  69.8394716
  30.9023450  52.5728072  68.7583053  30.9392954  51.2264044  68.4995042
  29.9347060  51.6097495  68.8862916  46.5774048  31.2291784  67.7195657
  47.1824679  31.8680869  68.0964536  45.8216533  31.2393846  68.3071715
  46.3903434  31.4165643  67.0725630  46.8683894  30.5923110  67.7025952
  48.2603809  36.3392222  63.9938201  47.8088930  36.6498991  63.2096387
  48.6541338  35.5072122  63.7307764  48.7534380  36.7952355  64.1925171
  47.8071609  36.2432838  64.5192004  37.1400372  33.2042837  80.6525487
  37.0372689  33.4986307  79.7467449  36.9951223  33.9913864  81.1772219
  36.6671874  32.7119362  80.8081121  37.7837828  32.9511697  80.7586147
  27.7921591  38.8025924  69.4286426  27.9959638  38.6646045  68.5037469
  26.9192055  39.1969603  69.4258142  27.7869630  38.1938942  69.7744178
  28.2569261  39.2345191  69.7227990  53.0385317  34.1363145  69.6238043
  52.5639498  34.4486244  68.8537650  53.8947421  34.5608927  69.5658216
  52.7082873  34.3245169  70.2114101  53.1066590  33.4402511  69.6075409
  46.1288038  46.6793348  57.1447837  45.7246586  47.4892995  57.4559107
  45.8147252  46.0073582  57.7486529  45.9255765  46.5376727  56.4892957
  46.8262429  46.7262834  57.1681182  39.4540571  31.7125444  79.7559373
  38.6082390  32.0693534  80.0274663  39.2404375  30.8703282  79.3535935
  39.7640942  32.1363061  79.2934895  39.8737908  31.6227298  80.3088948
  37.9974024  52.2135488  75.6285549  38.9119252  52.0077917  75.8251306
  38.0337755  52.6973230  74.8033612  37.6227021  51.6273042  75.5550158
  37.7185422  52.6079166  76.1348433  34.0009839  38.9756897  71.5697620
  34.5321461  39.2026758  72.3334373  33.4501917  39.7448295  71.4255122
  34.4074385  38.8536235  71.0132690  33.6083857  38.4118988  71.7005767
  42.2224516  39.6582809  81.5937078  41.5717779  39.2622801  82.1735353
  41.8258120  40.4849837  81.3186432  42.8211639  39.7725904  81.9359475
  42.3442725  39.2463584  81.0400432  42.4622369  55.3311939  65.1350902
  42.2243686  56.2281154  65.3691426  42.0505862  54.7906732  65.8096701
  42.2157083  55.1662616  64.5015226  43.1579440  55.2495443  65.1435755
  56.0657640  61.9766596  56.7770882  56.2337730  61.0385050  56.6809217
  55.8896722  62.0938268  57.7111762  56.6246391  62.3493903  56.5826338
  55.5115078  62.1689445  56.3959576  50.0214839  54.4489694  70.5352648
  50.8332384  54.9466241  70.6307242  50.3043856  53.5851160  70.2340373
  49.6883528  54.3991631  71.1490335  49.6000182  54.7494402  70.0643317
  36.0986822  61.2454870  70.2609072  35.6431528  61.9203214  70.7636601
  35.4491631  60.9368513  69.6287537  36.6552478  61.5145226  69.9321026
  36.3047962  60.7225209  70.6788073  42.1833767  63.4047122  68.2110047
  42.8548351  63.9550309  68.6140556  42.6215856  63.0017711  67.4621786
  41.9610968  62.9164472  68.6607246  41.6400901  63.7925480  68.0002869
  54.0421513  59.8141684  64.9957903  53.9301453  60.0146183  64.0659449
  53.9509299  58.8633582  65.0488233  54.6755045  60.0154348  65.2171147
  53.5496715  60.1317856  65.3776279  44.7520080  58.6869949  67.8390666
  44.9754426  59.0446204  68.6989084  43.7976481  58.7445579  67.7959331
  45.0464567  59.0666658  67.3299497  44.9633182  58.0219584  67.7860336
  51.9175022  44.2166343  75.2375250  52.0953260  45.1564219  75.2445961
  51.2639417  44.0908938  75.9248328  51.6646228  44.0170009  74.6159781
  52.4988939  43.8532933  75.3789464  59.5529596  55.5059242  62.1567566
  59.9230411  56.3869240  62.2090825  58.6118787  55.6337059  62.2790861
  59.6845955  55.2193339  61.5316743  59.8144993  55.0968594  62.6602167
  51.6882943  57.7370011  58.0350311  51.7356370  57.1131977  58.7591085
  51.0970876  57.3271198  57.4042919  51.4313734  58.3510065  58.2528200
  52.3216475  57.8366137  57.7521884  39.5160184  52.6392048  69.9066468
  39.0858925  52.1178717  70.5847622  38.9103780  52.6167511  69.1663060
  39.6153227  53.2964845  70.1258499  40.1320512  52.3566969  69.7312843
  44.9500392  51.7961720  66.0734210  45.2872118  52.6416542  65.7757290
  44.0897873  51.9966219  66.4404094  44.8934589  51.3499566  65.5367269
  45.3697728  51.5214209  66.5620318  58.2654685  51.3201545  66.2318130
  58.2337142  50.6604253  66.9247777  57.8699835  50.8894525  65.4730875
  57.8988510  51.8880279  66.4135395  58.9271119  51.5038662  66.0946343
  56.5911526  46.0092525  72.2881826  57.0813230  46.7428747  72.6622421
  56.4722185  45.4038203  73.0200382  55.9722331  46.2252159  72.0428166
  56.9543059  45.7071488  71.7719947  49.1866354  46.4795546  76.4346567
  49.5965541  45.9802669  75.7282571  48.2478638  46.4195421  76.2571729
  49.3390558  46.1978633  77.0569107  49.3991003  47.1462240  76.4226359
  45.7565976  51.2368718  56.2106956  45.9009352  51.7324852  55.4045939
  44.8720970  51.4777383  56.4850530  45.7987442  50.5493817  56.0890733
  46.2248287  51.4165010  56.6985993  50.0082049  54.7412752  63.2732782
  50.0162879  54.5175551  62.3427256  50.2905292  53.9402920  63.7145128
  50.4521873  55.2662825  63.4048000  49.3638820  54.9225374  63.4783391
  47.1047103  49.1127560  72.3475795  47.9262798  48.7767677  71.9904906
  46.8593365  49.8251493  71.7571453  46.6139626  48.6134684  72.3511150
  47.1982411  49.3528060  72.9995320  41.2538428  51.6173592  60.1902925
  41.6678030  51.6332809  59.3269152  40.7538575  52.4326311  60.2305976
  40.8300677  51.0645910  60.2511037  41.7370850  51.5989880  60.6958739
  53.9988499  46.7008251  71.5683479  54.8579471  46.2831871  71.6199667
  53.6957410  46.7363427  72.4755659  54.0531208  47.3458574  71.3010615
  53.5612184  46.3207460  71.1759036  57.6119079  45.1821415  70.0070562
  56.8677034  45.5062906  69.5007677  57.5166451  45.5961053  70.8654838
  57.5865045  44.4848534  70.0650389  58.2163937  45.3695274  69.7079500
  46.2115496  56.1411585  60.9391186  46.4320974  55.2099442  60.9214410
  47.0579451  56.5861492  60.9872019  45.8686035  56.3260950  60.3571698
  45.8201061  56.2930269  61.4991472  53.3949416  45.7928809  66.0939272
  52.5710628  46.1023331  65.7149180  53.1743938  44.9494399  66.4899070
  53.8810705  45.7136807  65.5975383  53.6270364  46.2411375  66.5790025
  42.1152493  53.3462908  72.6063805  42.5014967  53.4026291  71.7309823
  42.2491946  52.4358971  72.8694242  42.4397202  53.7818917  73.0483222
  41.4328213  53.5006087  72.5851673  41.8698754  57.3618210  74.0927189
  42.4801347  58.0705400  73.8904864  41.0338723  57.6565763  73.7320945
  42.0742574  56.7653702  73.7893701  41.8213780  57.2675157  74.7849765
  55.7678513  56.5951306  59.2109498  56.5311083  56.8698817  58.7025400
  55.0219147  56.9731685  58.7456735  55.7210859  55.8970260  59.2279203
  55.8036470  56.8429373  59.8650235  59.4490365  54.7294360  67.2012564
  59.3474229  55.1099234  66.3286867  58.5726188  54.7747515  67.5852154
  59.6643882  54.0652160  67.1581229  59.9045659  55.0993089  67.5816799
  57.2608791  60.4310316  59.2901457  57.5530183  61.2948849  59.5800595
  57.9796801  60.1040247  58.7492090  57.1523372  60.0093111  59.8381535
  56.6725591  60.4820626  58.9146720  46.5158131  49.2009376  67.4643001
  45.9217197  48.4648660  67.6120854  46.0418086  49.7737100  66.8611380
  46.6526451  49.5328435  68.0646337  47.1151027  48.9804836  67.1772147
  47.5908393  54.1799338  67.7909834  47.1514758  54.6632998  67.0909477
  47.6335632  54.7976135  68.5200105  47.2219125  53.6116522  67.9691743
  48.2340075  53.9860158  67.5922864  60.9155062  57.9888903  61.9318967
  60.9299400  58.9401088  62.0365485  61.0269348  57.8488611  60.9921518
  61.4380082  57.6929103  62.2903998  60.3040923  57.7255702  62.1503927
  52.0439420  61.5124813  58.0406880  52.8880281  61.0625917  58.0802860
  51.4400337  60.9290945  58.5010145  52.0791604  62.1342434  58.3610073
  51.8424468  61.6035206  57.3767147  45.8639846  51.6091943  71.4856163
  45.7358129  52.3648619  72.0590799  46.3062349  51.9664116  70.7155770
  46.2617790  51.1258284  71.7981575  45.2485292  51.3266865  71.3088396
  57.0980662  43.7365343  67.0845839  57.6656015  44.1435578  66.4305101
  56.3867707  43.3466571  66.5747599  57.4438990  43.2445951  67.4416728
  56.8492282  44.2162260  67.5293540  54.4289760  60.0648328  58.9712405
  54.5790871  59.1687278  58.6707201  55.3019296  60.4555264  59.0073030
  54.0207894  60.4122521  58.5208135  54.1304859  60.0664658  59.6048082
  41.6966705  54.7151473  62.6566810  42.0332657  55.1899400  63.4168208
  41.7480546  53.7933226  62.9084110  41.0344497  54.8992672  62.5230378
  42.0915781  54.8400712  62.0924098  53.4209223  55.7941475  67.6835032
  54.1680136  56.2052536  67.2486325  52.6853781  56.3803921  67.5024838
  53.3002561  55.1568719  67.4197524  53.5329283  55.7431165  68.3729323
  47.9955619  51.1539974  58.2775688  47.2594403  51.3377091  58.8616390
  47.5919941  50.7792255  57.4940944  48.3402401  51.7430997  58.1198840
  48.4360802  50.6967593  58.5717252  50.0434233  53.6361470  60.8712364
  49.9360362  53.6839121  59.9215920  50.7928240  53.0548015  60.9985157
  50.1744818  54.2697484  61.1385228  49.4706919  53.3699691  61.1724639
  55.1339206  57.2111773  66.0154383  55.7164670  57.0160346  65.2814615
  55.5409525  57.9594965  66.4531374  54.4936392  57.3773344  65.7856286
  55.0906193  56.6637164  66.4488948  39.3601338  54.4555014  73.6536056
  40.2446344  54.2648495  73.3403573  38.9398228  54.9106983  72.9231643
  39.0177651  53.8635414  73.8049265  39.3809184  54.8645662  74.2207053
  50.9100260  46.7796171  73.5432971  50.4683530  47.5903982  73.2929813
  51.8083830  47.0470197  73.7405799  50.6074944  46.4975175  74.1082754
  50.8990563  46.3182965  73.0172097  43.5320670  50.1337850  63.9436154
  43.5222520  50.0500941  64.8975024  43.3473149  49.2503357  63.6240031
  43.0384325  50.5820416  63.7300691  44.1579147  50.3513813  63.7208767
  53.4053339  64.4420710  63.1445847  53.1645789  64.2399881  62.2401951
  52.7927653  63.9333937  63.6749148  54.0652453  64.2473366  63.2739852
  53.3348972  65.1262952  63.2718639  35.7101255  58.5600297  68.9372033
  34.9416723  59.1291278  68.8792206  35.8706289  58.2811961  68.0356422
  36.2603403  58.9119397  69.1889333  35.5784896  58.0088945  69.3473253
  47.0896993  53.4503940  61.0600339  46.8350879  53.0070364  61.8689641
  48.0388632  53.5483736  61.1279162  46.9199584  53.0633747  60.5014196
  46.7790849  54.0754222  61.0126578  50.9937419  67.6623335  62.7231490
  51.5439567  67.2279574  62.0726108  50.8320838  68.5323106  62.3575748
  50.3915655  67.3153225  62.8094160  51.3257183  67.7092821  63.3376248
  57.2083402  66.5845580  58.2429205  56.9358309  65.9823918  58.9351781
  57.8925003  67.1197715  58.6466785  57.4617970  66.2326480  57.6942057
  56.6719818  66.9834166  58.0371524  53.0034981  43.3103231  69.0871102
  53.7748380  43.1347763  69.6259256  52.7488866  44.2031621  69.3169199
  53.1622694  43.2654157  68.4068735  52.4896563  42.8592087  69.2363098
  48.5654066  47.6549013  65.8598748  48.2801956  47.8859699  64.9759913
  47.9840149  48.1517395  66.4361668  48.4967019  46.9674112  65.9701835
  49.2328235  47.8418791  65.9602840  44.9702464  54.7604629  71.8639184
  44.7133255  54.7780176  70.9411441  45.6139920  55.4638747  71.9466499
  44.4182995  54.8788549  72.2768688  45.2560348  54.1419667  72.0286743
  38.5027687  59.1474990  70.2008032  38.6817473  59.9443997  69.7030000
  37.5478314  59.1111649  70.2609072  38.7510293  58.5849329  69.8656346
  38.7897118  59.1834249  70.8386135  52.0191159  62.9250204  65.2362066
  52.8256742  62.6192424  65.6512782  51.3880721  62.2212003  65.3903558
  51.8003002  63.5218794  65.5289488  52.1161108  63.0230000  64.5488988
  51.7027280  60.4261326  60.5770800  52.5219880  60.2240497  61.0303354
  51.5658960  59.6827124  59.9894743  51.1750299  60.4820626  61.0331639
  51.7616177  61.0213586  60.2136271  45.4107647  60.9646121  65.8810879
  45.9644436  60.9797173  65.1011491  45.3022229  60.0346225  66.0790778
  45.7231112  61.2961097  66.4128322  44.7918452  61.2638581  65.7516873
  41.8127178  57.9411253  65.6731985  42.2468853  58.6224917  65.1591319
  40.9287946  57.8937685  65.3097456  42.1435395  57.3287528  65.6010736
  41.7930879  58.1178968  66.3498997  57.3630700  48.8988339  69.7185566
  57.3942469  49.8002461  70.0409973  57.3544097  48.3611709  70.5098091
  56.7839876  48.7914646  69.3402545  57.9271412  48.7559470  69.3282336
  54.7736540  51.8602670  69.0312488  54.8504416  52.4379383  68.2711090
  54.8544830  50.9776342  68.6706243  55.2857637  51.9880487  69.4915753
  54.1530025  51.9451827  69.3437899  47.3287223  48.5024248  63.3058051
  47.0388925  49.3760761  63.0441756  47.9828602  48.2603335  62.6503171
  47.6127787  48.5171217  63.9450296  46.7935186  48.0517187  63.3001482
  56.1656456  65.1956974  60.3628266  55.2655565  64.8707317  60.3175718
  56.2129883  65.6508942  61.2035766  56.6211749  64.6641581  60.3430277
  56.2972815  65.6353808  59.8346179  55.6321739  49.7688110  65.6972403
  54.9699531  50.3436246  65.3125742  55.2274513  49.4389464  66.4990994
  55.7857491  49.2425789  65.2623696  56.2158750  50.1276612  65.8436114
  52.4290346  50.3742432  65.3924772  51.8031869  49.6508272  65.3528793
  52.3961256  50.6694067  66.3025237  53.0716254  50.1537891  65.2270143
  52.2390864  50.8894525  64.9583137  53.2887092  48.5673362  61.3379270
  53.8464295  48.3211625  62.0754394  53.8579766  48.4942598  60.5721303
  52.7436905  48.1321436  61.2841869  53.0566144  49.2237995  61.4114661
  48.7975014  56.9139725  60.9596248  48.6468130  57.8362054  60.7524425
  49.3962137  56.9303025  61.7063295  48.1959025  56.5983966  61.1314517
  49.0879086  56.5824749  60.4165668  49.7564801  49.3185132  72.8326548
  49.8771463  50.0660158  73.4188463  49.9562433  49.6622582  71.9614992
  50.1946890  48.7992214  73.0009462  49.0971461  49.0854034  72.8616461
  51.6473024  55.9202962  60.1690794  51.9278946  55.0788965  59.8105763
  50.6969838  55.8415043  60.2518109  51.9405963  56.0337892  60.7941618
  51.8147340  56.4436705  59.7349158  42.5459527  50.8714896  68.2774728
  42.9466337  50.5330518  69.0772106  42.6319779  50.1578716  67.6453194
  41.8716075  51.0262157  68.3842459  42.8842799  51.4418125  68.0533200
  56.0455567  53.4606003  66.8703304  56.8757864  53.1135892  66.5436471
  56.2268447  54.3820167  67.0548853  55.5444166  53.3985465  66.3852552
  55.8492576  53.1254284  67.4522793  42.5800162  50.5056992  77.3256112
  42.0367296  50.0790798  77.9881702  43.1094464  51.1331769  77.8170504
  42.9876255  50.0374384  77.0024634  42.1816446  50.8339309  76.8532639
  47.3564352  54.8894692  57.2409502  47.6526159  55.4663241  56.5359647
  47.1711058  55.4785715  57.9713915  46.7785076  54.5424582  57.0500314
  47.8564205  54.4305982  57.4120700  48.3529417  57.1536143  65.7743148
  48.4297293  57.9174469  65.2022654  48.9712838  56.5191965  65.4122762
  48.5255694  57.3193631  66.4319241  47.7005359  56.8996839  65.7615869
  38.8976762  54.9049828  76.3017205  38.9230796  55.8545683  76.4191002
  38.7977946  54.7821001  75.3577330  39.4917697  54.6110440  76.5279947
  38.3555443  54.6269657  76.6460815  47.2894625  63.7023251  65.0396308
  47.9938298  64.3493987  65.0049826  47.6462650  62.9356349  64.5913251
  47.1283818  63.5480073  65.7028970  46.7190404  63.9391091  64.7101191
  50.7460586  52.1644119  63.8729047  51.5070062  51.8467948  64.3579800
  50.7905146  51.7092151  63.0321548  50.1531198  52.0043786  64.2094876
  50.7830090  52.8572093  63.7816880  42.7497573  50.7996380  72.9189217
  42.0476993  50.2293151  73.2307558  43.5089729  50.5579550  73.4492518
  42.8767743  50.6877779  72.2400992  42.5840577  51.4728394  73.0172096
  49.0168945  65.8525689  64.9554851  48.7126309  66.4633083  64.2837337
  49.9314173  65.6847788  64.7299181  48.9672424  66.1399757  65.5918812
  48.6445036  65.2597924  64.9371003  62.6481344  55.8292569  65.1082204
  61.9697478  55.2679155  64.7313325  62.2307101  56.6865783  65.1902448
  62.8467429  55.5896151  65.7354241  63.2035453  55.8639580  64.6846634
  54.9012484  49.3597462  68.4082877  54.2407597  49.1164302  69.0574117
  55.7049200  48.9396587  68.7144649  54.7234245  49.1217375  67.7740129
  54.9791907  50.0554013  68.3828318  48.1601067  55.9684696  69.5538006
  47.6566572  56.2509774  70.3174759  48.8685154  55.4369303  69.9186677
  47.7623123  55.5871657  69.1224654  48.4170275  56.5204212  69.2087325
  61.6013984  60.6796548  62.3172699  61.4905471  61.3998048  62.9395238
  62.3860174  60.9123563  61.8208809  61.6920423  60.0729978  62.6538527
  61.0454100  60.6318897  61.8937129  51.5572357  60.1664867  65.8634103
  52.4065179  59.7925313  65.6286508  51.6167028  60.3240706  66.8052765
  51.4481165  60.7666117  65.5183422  51.0405072  59.7174136  65.7191605
  44.2514453  49.8688319  75.0359995  43.8738582  50.1774676  75.8590717
  44.1573372  48.9163886  75.0720619  43.9015710  50.1309273  74.4886988
  44.9257904  50.0484611  74.9893304  42.5823257  57.7202630  70.6222389
  43.1769965  56.9984800  70.4185921  41.7613336  57.4826625  70.1909037
  42.4905270  57.7778260  71.3130822  42.8282769  58.3240622  70.3683875
  47.3114018  51.8116855  69.0206421  47.2109428  52.6800296  68.6296120
  47.1295364  51.2029873  68.3043429  47.9620755  51.7226873  69.2624726
  46.8541404  51.7222791  69.5431940  56.6119373  55.7116814  68.1770638
  56.2995908  55.7574052  69.0807462  56.3382732  56.5408336  67.7860337
  57.3087990  55.6475864  68.1593861  56.3197980  55.1711606  67.8418951
  40.6245310  54.2987340  66.8597237  41.0823697  53.9823416  67.6382482
  39.9392162  54.8715064  67.2012562  41.0610078  54.6551348  66.4446520
  40.3468255  53.7651535  66.5026348  41.6643389  52.1586965  63.0554892
  41.8161820  51.9998879  62.1242296  42.3277143  51.6308314  63.5002594
  41.7457452  52.8372051  63.2082243  41.0211706  51.9533476  63.2400441
  46.1416902  49.6075529  60.3776759  45.7184925  50.0353971  61.1215522
  46.6335926  48.8837287  60.7658775  45.6642215  49.3683194  59.9251276
  46.5723935  50.0513188  60.0488712  51.7979908  44.6085526  63.3029767
  50.9290786  45.0110854  63.2831777  52.0814698  44.6077361  62.3893948
  52.2356223  44.9861823  63.6982494  51.7627724  43.9561718  63.5518783
  38.5853298  55.5838997  67.6573401  38.1078612  55.8811044  66.8823511
  38.0639825  54.8576259  67.9974585  39.2284980  55.3679363  67.4840989
  38.6320952  56.0982925  68.1311016  49.9210250  46.4281153  68.6508253
  50.7218098  46.2709397  69.1507498  50.0815284  46.0133350  67.8037114
  49.3690781  46.1362177  68.9683162  49.8084417  47.1151971  68.5723364
  50.3482643  49.8210667  59.2328701  49.6288859  50.3481153  58.8842664
  51.0693748  49.9651784  58.6198085  50.5226241  50.0345806  59.8756301
  50.1715951  49.1437828  59.2519619  49.5913581  56.6833122  56.4461622
  49.7755329  56.1844328  55.6499599  49.2818984  57.5316522  56.1307925
  49.0983010  56.3656951  56.8279998  50.1715951  56.7580217  56.8301212
  52.2535201  56.0341975  64.4407115  52.8227875  55.3928394  64.8670969
  51.4134755  55.5859409  64.3502018  52.1871248  56.6077863  64.8373984
  52.5087089  56.2126020  63.8135078  52.1513292  67.1291613  60.2723169
  51.3747931  67.1258953  59.7122883  52.7061628  67.8182844  59.9074498
  51.9781241  67.2749059  60.9348760  52.4775321  66.5102569  60.2468611
  56.6460009  40.9624871  69.1783271  56.3567484  40.4505438  68.4231370
  56.6933436  40.3276611  69.8932120  57.2735807  41.2486692  69.0588260
  56.1841207  41.4678985  69.3268195  51.5341416  57.4724563  69.1578208
  51.2829943  57.3169137  70.0678672  50.7027573  57.5532894  68.6897161
  51.9076873  58.0619668  69.1012523  51.9076873  56.9352015  68.9089192
  45.8501283  50.7898399  62.8030521  46.2282927  51.5010085  63.3206543
  44.9535033  50.7085985  63.1261999  45.8547471  50.9506898  62.1214012
  46.2046214  50.1950222  62.9041684  56.0680734  65.1740602  63.3446959
  56.2695686  64.7694862  64.1882743  55.2118629  64.8192925  63.1078152
  56.0392058  65.8705318  63.4055071  56.5484288  65.0009629  62.8666918
  59.7833223  46.2505272  68.9273041  58.9126781  45.9414833  69.1797413
  59.6412941  47.1494900  68.6303193  60.2186444  46.2366468  69.4746048
  60.0454393  45.8569759  68.4111162  39.9357521  59.1078989  72.6551708
  40.1747751  60.0031874  72.8920516  39.3878467  59.2038373  71.8766462
  40.5067515  58.7286363  72.5102139  39.5789496  58.8004880  73.1734801
  49.0180492  58.0513523  68.1353444  48.7080121  57.3973386  68.7618410
  48.6751031  57.7561888  67.2917660  48.7692112  58.6853619  68.2958576
  49.7172204  58.0713565  68.1247378  46.8708835  63.2352891  67.6587543
  46.8518310  62.2971345  67.8454305  46.8449028  63.2904026  66.7034531
  46.3137405  63.5545393  67.9401828  47.4563167  63.5255537  67.9069488
  56.6373407  55.6508523  62.4813186  56.4092874  54.8200671  62.0648327
  55.9999460  56.2754722  62.1348363  56.5819151  55.6018626  63.1771117
  57.2885918  55.8419125  62.3116130  38.5223986  55.8096610  71.5315781
  38.7862477  55.2789382  70.7806308  38.8364772  56.6898443  71.3251030
  37.8266915  55.8068032  71.6044101  38.8197340  55.5724687  72.1191839
  55.6870221  46.3693275  68.5801147  54.8077177  46.1043744  68.3107070
  56.2037506  46.3383006  67.7754272  55.6800939  47.0172175  68.8452797
  55.9439430  45.9243369  69.0567046  38.5131610  61.2712066  68.6098129
  37.5951741  61.4353224  68.8233591  38.5293268  61.2034374  67.6552187
  38.9161515  61.8007046  68.8283089  38.7325541  60.6751641  68.9039693
  53.5490942  56.7323021  62.1440287  53.2171177  56.2603670  62.9077040
  52.9405670  56.5061325  61.4397503  53.5473621  57.4230582  62.2599942
  54.1986132  56.5240954  61.9870510  56.2141430  54.0921604  60.2779739
  55.9462525  54.8437455  59.7483509  57.0761270  53.8537433  59.9357342
  56.2562896  54.2693401  60.9539680  55.7626551  53.5626623  60.2023135
  45.9430816  53.3573135  74.3691977  45.5216159  54.0350057  73.8416961
  46.8772343  53.4610086  74.1895926  45.8097137  53.4540684  75.0487274
  45.7236885  52.7212627  74.1768647  54.1853341  42.5726184  66.5917304
  53.5999009  42.6938681  65.8443185  53.7477026  43.0204668  67.3151006
  54.2650084  41.8916602  66.7345660  54.8111818  42.8588004  66.4651583
  52.9278652  52.3313855  70.6731507  53.6050971  52.1439996  70.0233196
  52.1155334  52.0300983  70.2658572  53.0508408  51.9823333  71.2664133
  52.8966883  53.0172427  70.8075010  48.5203733  47.9904814  60.9327548
  48.4129862  47.1429580  60.5000054  49.1820167  48.4436370  60.4109100
  47.9176196  48.3468822  60.9306334  48.7391891  47.9055658  61.5917783
  39.4161369  52.7135059  64.8579044  39.9802081  52.5853159  64.0956433
  39.9946418  53.0846036  65.5247061  38.8947896  53.1556388  64.7087048
  39.1499784  52.1031747  65.0749862  43.1850794  54.9756097  74.3465703
  42.8623406  55.8357889  74.0757484  43.1908529  54.4571344  73.5418828
  43.8305570  55.0262325  74.6138567  42.7584175  54.6894277  74.8224532
  47.4949992  60.7719189  68.8622501  48.4510912  60.7253786  68.8664928
  47.2259539  60.1023917  68.2329251  47.2369236  60.6310733  69.4979391
  47.2784928  61.4051120  68.6578962  61.7110949  58.6192257  64.5241501
  62.2110802  58.5841163  63.7081489  60.7994588  58.6918939  64.2427216
  61.8092444  58.0366554  64.8996239  61.8987337  59.1760763  64.9045736
  40.8595125  61.7713108  70.1039295  40.1153080  61.2148683  69.8741198
  40.8768330  62.4436957  69.4229857  40.7665591  62.0611671  70.7346688
  41.4541833  61.4022543  70.1025153  43.2445465  62.4743143  65.8188625
  43.9523779  61.8292820  65.8245193  42.5084249  62.0174845  65.4108618
  43.0834658  62.6702735  66.4708149  43.4258345  63.0368804  65.4440959
  43.8224741  49.9345598  70.5932475  44.5915046  50.4967177  70.6872927
  43.3611712  50.0182507  71.4283406  43.4189063  50.1525644  70.0643317
  44.0135770  49.2703399  70.4822318  53.6992052  59.3757097  62.2295886
  53.7661779  58.4244912  62.1433215  54.5103824  59.7084321  61.8456296
  53.1420622  59.6165762  61.8802778  53.6501304  59.5598297  62.9020471
  51.4937272  50.8690401  61.4736914  50.9319654  50.5632621  60.7602207
  52.2200338  50.2452367  61.4906620  51.7269767  51.5161136  61.3442909
  51.1473170  50.8629164  62.0810962  53.3331652  64.8017378  60.4992982
  53.0664293  65.7190717  60.5622307  52.8406854  64.4604422  59.7525935
  54.0213667  64.7523397  60.3854540  53.1668883  64.4551350  61.0840755
  46.8910907  49.9692610  74.9737741  45.9788773  50.1329685  74.7326507
  47.3402692  49.8427040  74.1379739  47.1578265  50.5179467  75.3174280
  46.9424749  49.3964886  75.3718752  61.0685040  50.7281945  68.7052726
  61.8213687  50.1370510  68.7010300  61.3017535  51.4169094  68.0837257
  60.4899990  50.3926144  68.4987974  60.9680450  50.9951889  69.3444971
  57.7654832  63.0993424  59.5616747  58.4617676  63.2597840  60.1987779
  57.0403312  63.6500693  59.8565382  57.9704425  63.2838706  58.9182075
  57.5789991  62.4240997  59.5630889  49.4037192  59.2140434  64.4470754
  49.9400776  58.8556014  63.7399686  50.0353404  59.5977968  65.0551872
  48.9678197  59.7035331  64.2017093  49.0353697  58.7078156  64.7596166
  45.9026671  56.2456701  66.8406318  46.5966422  56.7298526  66.3937403
  45.4327040  56.9111148  67.3440918  45.4754279  55.9403004  66.3767698
  46.1722897  55.7598547  67.2648959  55.4993833  43.1547805  70.0098846
  55.8250088  42.3819665  69.5481439  56.0611451  43.8683985  69.7086571
  54.8302343  43.2788879  69.8430074  55.5548089  43.0714978  70.7028492
  53.4492125  49.2915688  70.6745649  53.3833945  48.4575175  71.1391341
  54.0017367  49.8353555  71.2360077  53.7471252  49.2021624  70.0473612
  52.8170139  49.5806086  70.5939547  54.4901750  50.9939642  72.6176943
  54.1299084  51.8549598  72.4048552  54.1166294  50.7828998  73.4740007
  54.2979174  50.5199879  72.1403973  55.1881915  51.0196838  72.6523426
  47.7224752  52.7714772  63.6826930  48.5480861  52.4191589  64.0171545
  47.6070052  53.5977717  64.1507977  47.7623124  52.8817042  62.9925568
  47.1936224  52.3334267  63.8191646  56.6569706  51.2168677  71.0125620
  56.0478660  50.9053743  71.6821921  56.0940541  51.5830664  70.3302039
  57.0807457  51.7096234  71.2734844  57.0397538  50.6890027  70.7601249
  44.7687512  56.7768011  63.0809451  45.2381370  56.5759430  62.2706007
  45.1076558  56.1452410  63.7166341  44.9021192  57.4320396  63.2881273
  44.0799724  56.6943350  62.9946780  45.0279815  54.2272906  65.2694406
  45.1757832  54.9384591  65.8931087  44.1030664  54.3056742  65.0332669
  45.4350134  54.3032247  64.7051694  45.1549986  53.6071614  65.5671325
  51.8239715  49.8271905  68.5334456  51.5451113  49.0972426  67.9804881
  52.3707222  49.4222082  69.2066112  52.1923210  50.2917771  68.1629216
  51.2708699  50.1448077  68.8219451  51.0168359  57.9545974  62.7153709
  51.6842528  58.5298193  62.3427256  51.4989233  57.3834581  63.3128761
  50.5353257  58.3269199  63.0618532  50.7044894  57.5802338  62.2126180
  55.3250235  41.7716353  72.9853899  54.9664890  41.7691858  72.0972638
  55.7949866  40.9408500  73.0553935  55.7609229  42.3121560  73.0744854
  54.8106044  41.8059281  73.4591515  55.8302051  47.8835204  63.6084469
  55.7690059  48.3309605  64.4527324  56.0622999  46.9821082  63.8304784
  55.2170591  47.9055658  63.2718640  56.3255716  48.1750097  63.2096387
  41.9986246  53.5402087  68.9923577  41.9916964  52.5910314  68.8742709
  41.3710449  53.6986091  69.6980503  42.6360193  53.7631123  69.1747913
  41.7971294  53.8639496  68.4047520  58.8422414  42.4187088  69.0899387
  58.0114343  41.9467738  69.0305417  58.8122191  43.0474112  68.3686898
  58.8953576  42.7497982  69.7044145  59.3826412  41.9802501  69.0135712
  54.1916850  57.8431456  57.3038827  54.3562299  58.0329811  56.3796942
  53.2402118  57.7602712  57.3654010  54.5046089  57.2471031  57.4933874
  54.4214704  58.3665199  57.7083478  53.4809668  53.9794839  65.8231053
  54.4370588  54.0284737  65.8344190  53.2182724  54.2252493  66.7098172
  53.2159630  54.4265157  65.3542935  53.2685019  53.3299608  65.6724915
  43.1868114  60.5971887  70.5168799  42.4056565  61.0307484  70.1718118
  42.9039098  59.6998589  70.6950708  43.7029626  60.6045371  70.0445326
  43.4033178  60.9094986  71.1044857  43.8848279  55.5892069  69.3536893
  43.2664858  55.0086778  68.9096263  44.7144803  55.4495860  68.8968983
  43.6816006  56.2571011  69.2985350  43.9425629  55.4185591  70.0296834
  51.9706184  45.5642619  70.1484775  51.6467249  45.2690984  70.9991269
  52.7142456  46.1284610  70.3577811  52.1744231  45.0196587  69.7595688
  51.4752519  45.9231121  69.8069449  49.3829346  53.4724394  58.1608961
  48.6352661  53.9533559  57.8073427  49.1185082  52.5534725  58.1205911
  49.9550888  53.5822582  57.7712803  49.5111064  53.6647244  58.8220410
  60.6966904  52.4069115  66.5966802  59.9917458  51.9439579  66.1441318
  60.3531670  53.2891360  66.7373944  60.8427601  52.0978675  67.2083275
  61.2740407  52.4260991  66.2014075  60.8150473  63.2320231  59.9824033
  61.0846699  63.5006504  59.1041766  61.3173420  62.4347142  60.1542302
  60.9709319  63.7280448  60.4512150  60.1285778  63.1001589  60.0014951
  51.2217952  47.9774175  66.3562638  51.4486938  47.0600836  66.2028216
  50.2939933  48.0357970  66.1306967  51.3245635  48.1484735  67.0273081
  51.6034237  48.3983215  65.9468490  53.1282058  53.5969552  60.2447399
  54.0369551  53.8741558  60.1294815  52.9948379  52.9270197  59.5751097
  53.0294789  53.3311855  60.8846715  52.6917290  54.1358429  60.1457449
  55.8717743  51.7892318  61.9927079  55.9041059  52.7461658  61.9955363
  54.9630250  51.5806169  62.2097896  56.0392059  51.5373426  61.3612615
  56.3076737  51.5250951  62.4728334  50.2830236  52.1011335  69.4244001
  50.9221504  51.4434455  69.1493355  49.4366281  51.6610418  69.3466183
  50.3996484  52.2979092  70.0862520  50.3095817  52.6616584  69.0065000
  49.8933122  54.5151056  66.4382881  50.4348668  53.8492527  66.8618451
  49.0215133  54.3881404  66.8123476  50.1323352  55.1568719  66.5825379
  49.8817652  54.4216168  65.7446164  56.9225518  58.3971386  63.8891682
  56.3336545  58.3775427  63.1353924  57.1280885  59.3246787  64.0093764
  56.6050091  58.1391257  64.4576821  57.5033661  58.0293069  63.7597677
  57.8468895  55.7704691  65.0021543  57.8688288  56.7151557  64.8522477
  57.6656016  55.3952889  64.1401911  58.4629223  55.5442996  65.2453991
  57.3405533  55.6030873  65.4561169  48.5446219  48.6420457  69.5721854
  48.8627419  47.7937058  69.2610584  48.4366575  49.1641953  68.7766903
  47.9332080  48.5697858  69.9052327  49.0105436  48.9384340  70.0021063
  56.3301904  58.6396381  61.1074101  56.0022555  57.8733560  60.6385983
  56.7239433  59.1866908  60.4271734  55.8071111  58.9788924  61.4249011
  56.8093911  58.4526604  61.5825859  52.1674950  52.7980133  57.6871346
  51.2223726  52.9519229  57.6821849  52.5323804  53.5308189  57.1914528
  52.4140236  52.7951555  58.3426226  52.3204928  52.1889068  57.3774219
  50.8061030  45.2499107  65.9270500  50.2281754  45.2152096  65.1640818
  50.9671837  44.3325768  66.1469602  51.4053926  45.5756928  65.7686581
  50.4937565  45.5810000  66.4580872  53.5837351  47.3728018  74.4024319
  54.1911075  46.9641453  75.0197361  53.6582132  48.3109564  74.5777944
  53.7667551  47.2286902  73.7427013  52.9290198  47.1511230  74.5162761
  43.8605793  53.4728477  58.9959892  44.7831850  53.3630289  59.2272131
  43.5603572  52.5902149  58.7782003  43.4985807  53.7312689  59.5369259
  43.7930293  53.9002836  58.4451530  59.2198284  49.1082653  67.7195657
  59.8248915  49.7471739  68.0964536  58.4640769  49.1184715  68.3071715
  59.0327670  49.2956512  67.0725630  59.5108130  48.4713979  67.7025952
  60.9028045  54.2183091  63.9938201  60.4513166  54.5289860  63.2096387
  61.2965574  53.3862991  63.7307764  61.3958616  54.6743224  64.1925171
  60.4495845  54.1223708  64.5192004  40.4345827  56.6816793  69.4286426
  40.6383874  56.5436914  68.5037469  39.5616291  57.0760472  69.4258142
  40.4293866  56.0729811  69.7744178  40.8993497  57.1136060  69.7227990
  58.7712274  64.5584218  57.1447837  58.3670822  65.3683864  57.4559107
  58.4571488  63.8864451  57.7486529  58.5680001  64.4167596  56.4892957
  59.4686665  64.6053703  57.1681182  46.6434075  56.8547766  71.5697620
  47.1745697  57.0817627  72.3334373  46.0926153  57.6239164  71.4255122
  47.0498621  56.7327104  71.0132690  46.2508093  56.2909857  71.7005767
  58.3990212  69.1159587  56.2106956  58.5433588  69.6115721  55.4045939
  57.5145206  69.3568252  56.4850530  58.4411678  68.4284686  56.0890733
  58.8672523  69.2955879  56.6985993  53.8962664  69.4964461  60.1902925
  54.3102266  69.5123678  59.3269152  53.3962811  70.3117180  60.2305976
  53.4724913  68.9436779  60.2511037  54.3795086  69.4780750  60.6958739
  60.6379855  69.0330843  58.2775688  59.9018639  69.2167960  58.8616390
  60.2344177  68.6583124  57.4940944  60.9826637  69.6221866  58.1198840
  61.0785038  68.5758462  58.5717252  59.9988588  72.7685562  57.2409502
  60.2950395  73.3454110  56.5359647  59.8135294  73.3576584  57.9713915
  59.4209312  72.4215451  57.0500314  60.4988441  72.3096851  57.4120700
  58.7841138  67.4866398  60.3776759  58.3609161  67.9144840  61.1215522
  59.2760162  66.7628156  60.7658775  58.3066451  67.2474063  59.9251276
  59.2148171  67.9304057  60.0488712  62.9906879  67.7001536  59.2328701
  62.2713094  68.2272022  58.8842664  63.7117984  67.8442653  58.6198085
  63.1650477  67.9136675  59.8756301  62.8140187  67.0228697  59.2519619
  61.1627969  65.8695683  60.9327548  61.0554098  65.0220449  60.5000054
  61.8244403  66.3227239  60.4109100  60.5600432  66.2259691  60.9306334
  61.3816127  65.7846527  61.5917783  56.5030029  71.3519346  58.9959892
  57.4256086  71.2421158  59.2272131  56.2027808  70.4693018  58.7782003
  56.1410043  71.6103558  59.5369259  56.4354529  71.7793706  58.4451530
  21.6582053  -2.6270975  45.2269798  22.3995231  -2.0404447  45.3775936
  21.4890417  -2.5638190  44.2872349  21.8215955  -3.2839690  45.4044637
  21.0987529  -2.4188908  45.5932612  30.7809170  -0.6001447  41.2933449
  30.9489259  -1.5382993  41.1971784  30.6048251  -0.4829775  42.2274330
  31.3397920  -0.2274140  41.0988905  30.2266607  -0.4078598  40.9122143
  27.8266156   2.7466748  50.9453524  27.2071187   2.0971518  50.6123051
  27.5263934   3.5762353  50.5734142  27.8104497   2.7691285  51.6446810
  28.4767120   2.6005219  50.7318062  28.7573042  -2.7626359  49.5120470
  28.6452983  -2.5621860  48.5822016  28.6660829  -3.7134461  49.5650800
  29.3906575  -2.5613695  49.7333714  28.2648244  -2.4450187  49.8938847
  15.5573450   4.5405178  54.7312020  15.3489215   5.4619342  54.8860584
  16.2155243   4.5576643  54.0368231  15.8159979   4.2437213  55.3103224
  14.9880776   4.1898326  54.5240197  34.5631385  -2.5078889  54.9595977
  35.1468396  -2.9451228  54.3394651  35.1162400  -1.8567329  55.3902257
  34.0325536  -2.1988449  54.6237220  34.3096817  -2.9643105  55.4248740
  20.5496927   4.6307407  54.3175446  21.3244968   4.0853210  54.4547233
  20.3712915   4.5609302  53.3792139  20.0087155   4.3898742  54.6908969
  20.6801739   5.2941442  54.4964426  26.4034472  -4.8398032  42.5512878
  26.4507899  -5.4636066  43.2753652  25.8122406  -5.2496845  41.9205486
  26.1465264  -4.2257978  42.7690767  27.0368005  -4.7401906  42.2684451
  27.7792728   2.3857834  55.4510368  27.2648537   3.0226507  54.9560621
  27.1285990   1.7950481  55.8307532  28.2134402   2.0359146  55.0288941
  28.1476223   2.7034005  55.9544968  22.3088790   7.2104616  53.8317622
  21.7297967   6.5041921  54.1160191  22.8452374   7.4056043  54.6010944
  22.7101375   7.0014385  53.2971895  21.9382201   7.7726195  53.6401363
  36.4210516  -0.7279264  55.4418445  37.1704523  -1.1059643  55.9028782
  36.2830649   0.1204136  55.8632802  36.5665439  -0.6446437  54.7616078
  35.8558257  -1.1341334  55.5118481  28.9103020  -1.5640188  55.6808466
  29.4027817  -0.7511965  55.7975192  28.8762383  -1.6893511  54.7326164
  29.2382369  -2.0984159  55.9898522  28.2648244  -1.5019651  55.9453045
  37.5226359  -1.5301342  61.4374029  37.0376617  -1.8877597  60.6935266
  36.8563737  -1.1006570  61.9733899  37.8384465  -2.0412611  61.7966132
  38.0006819  -1.0671806  61.2210283  32.4563873   1.2916780  57.5087176
  32.0510874   0.4257833  57.4740694  32.0430045   1.7199304  58.2575437
  33.1474756   1.2377892  57.6048841  32.3299476   1.6480787  56.9196977
  19.3210914   1.8754730  53.4937652  19.6536451   2.6862541  53.8784313
  20.0912766   1.4582432  53.1076849  19.0387671   1.4651835  53.9866186
  18.8413133   2.0126444  53.0030331  25.1788872   1.3623049  53.4562886
  24.3734836   1.1014342  53.0101042  25.8543870   0.7964728  53.0829362
  25.3238021   2.0363228  53.3311307  25.1240389   1.2602428  54.1464248
  31.9760320  -2.1457727  43.8064024  32.2681712  -1.2819194  44.0963162
  32.6948331  -2.4727796  43.2654657  31.8674902  -2.5674932  44.3544102
  31.3877121  -2.0947417  43.4309287  24.8007228   8.4123446  52.2761273
  24.4704784   8.1767853  51.4085073  24.1234909   8.1098326  52.8807036
  25.4092500   8.0922779  52.4048207  24.8867480   9.1059584  52.3277461
  26.7590950  -1.0643230  42.5569447  27.6031811  -1.5142126  42.5965427
  26.1551866  -1.6477098  43.0172712  26.7943134  -0.4425609  42.8772640
  26.5575998  -0.9732837  41.8929714  29.1441289  -2.5119715  43.4874972
  29.2942400  -3.4080765  43.1869769  30.0170826  -2.1212778  43.5235597
  28.7359423  -2.1645522  43.0370702  28.8456388  -2.5103385  44.1210649
  31.6619534   2.6593097  55.0013169  31.5528342   3.6072622  55.0706134
  31.8732635   2.3763937  55.8915644  31.0713240   2.3567977  54.7799925
  32.1833007   2.5013176  54.5622036  28.1204869   1.8652667  47.6608414
  27.8797318   1.6631838  46.7564518  27.5079182   1.3565894  48.1911715
  28.7803982   1.6705323  47.7902420  28.0500501   2.5494909  47.7881206
  33.8472241   2.5421425  60.2247148  33.0880085   1.9901908  60.0380386
  33.8922574   3.1459417  59.4829597  33.7565801   2.8928278  60.8236342
  34.4291931   2.1563479  60.2650199  26.1453715  -1.6603654  55.9396476
  27.0928033  -1.5746333  55.8335816  26.0327882  -2.4576744  56.4579569
  25.8832545  -1.1063725  56.2783518  25.8312930  -1.7236439  55.3181008
  25.7088948   5.0855293  47.2394057  26.2591096   4.6511531  46.5888675
  25.5472367   5.9555064  46.8738315  25.1067185   4.7385182  47.3256728
  26.0408712   5.1324778  47.8538815  31.9234931   4.0077537  42.7591772
  31.6509838   3.4055875  43.4514348  32.6076532   4.5429672  43.1629352
  32.1769499   3.6558437  42.2104624  31.3871347   4.4066123  42.5534092
  28.0379257   6.8140526  60.2134010  28.6071930   6.5597139  60.9395996
  28.5009606   7.5350191  59.7863085  27.9495911   6.2800638  59.7693379
  27.4143874   7.0259335  60.4502817  23.2961480   4.3617051  51.9338876
  23.3665847   3.9995888  51.0507113  23.0594344   5.2798555  51.7974160
  22.7990494   4.0297992  52.2980476  23.9064072   4.3110823  52.2718847
  26.7342689   0.3482161  49.7524633  27.5408272   0.0424381  50.1675350
  26.1032250  -0.3556039  49.9066126  26.5154531   0.9450751  50.0452055
  26.8312637   0.4461957  49.0651555  26.4178810  -2.1506717  45.0933367
  27.2371410  -2.3527546  45.5465922  26.2810489  -2.8940919  44.5057310
  25.8901828  -2.0947417  45.5494206  26.4767707  -1.5554457  44.7298838
  30.5124490   4.3441504  50.8060524  29.8560018   3.6925861  50.5599792
  31.2572309   3.8285328  51.1150581  30.6931597   4.7344357  50.2545091
  30.2699619   4.7581141  51.3165835  31.2566535   1.6256250  50.2792579
  31.4217757   1.4745731  51.2098104  30.5684520   0.9989639  50.0536908
  31.0384151   2.2820883  50.1703634  31.8328491   1.5060083  49.9023700
  30.8807985   2.6188931  44.8790834  29.9807095   2.2939274  44.8338285
  30.9281413   3.0740899  45.7198333  31.3363279   2.0873538  44.8592844
  31.0124344   3.0585765  44.3508746  32.1278751  -1.5905550  51.5124521
  32.3628566  -1.3109049  52.3970427  32.9644556  -1.7999864  51.0973804
  31.7139149  -2.1551624  51.5329582  31.8022495  -1.0761622  51.1673840
  18.6854287   5.7873081  56.0011658  18.6461689   5.0042879  56.5498807
  19.4203956   5.6289078  55.4086103  18.0901806   5.8677330  55.6412484
  18.8003214   6.3576310  56.3907816  31.5868978  -1.3280513  57.5150816
  30.7537814  -1.3378493  57.9846005  32.1336485  -1.9583867  57.9846005
  31.4985632  -1.5252353  56.8496941  31.8744182  -0.6899592  57.5327592
  22.0046155   1.1255208  49.5558875  22.7089828   1.7725944  49.5212393
  22.3614179   0.3588306  49.1075818  21.8435347   0.9712030  50.2191537
  21.4341934   1.3623049  49.2263758  19.2321794   5.1692202  51.9847993
  18.5959394   5.7550565  52.3942141  18.7044813   4.4596847  51.6199322
  19.5855178   5.5011260  51.4792179  19.6830900   4.9226382  52.4599750
  23.7320475   3.2757646  49.4717418  23.4277839   3.8865040  48.7999904
  24.6465703   3.1079745  49.2461748  23.6823953   3.5631714  50.1081379
  23.3596565   2.6829881  49.4533571  26.9929218   5.1059417  49.7072084
  26.9940765   6.0481787  49.8754998  26.4271185   4.9989806  48.9435331
  27.6401314   4.8785474  49.5693226  26.7354236   4.7564811  50.2573375
  36.3165513  -1.8971495  46.8335266  36.2057000  -1.1769995  47.4557805
  37.1011703  -1.6644480  46.3371376  36.4071953  -2.5038065  47.1701094
  35.7605630  -1.9449146  46.4099696  24.9745052  -1.9077639  53.4506317
  25.4288799  -1.9253186  54.2927959  25.2175697  -2.7324255  53.0306103
  24.2822622  -1.8714298  53.5432627  25.1869701  -1.3623442  53.0659656
  34.3830052  -1.0504425  50.1456147  34.0169652  -0.2870182  49.6987232
  35.0117397  -0.6842438  50.7671616  33.8812878  -1.4048020  50.4807833
  34.7028573  -1.4737960  49.6895309  26.2723886  -2.4103176  50.3796670
  27.1216709  -2.7842730  50.1449076  26.3318557  -2.2527337  51.3215332
  26.1632694  -1.8101926  50.0345989  25.7556602  -2.8593907  50.2354172
  35.1162400  -1.8946999  60.1837026  34.5100222  -2.4691053  59.7163050
  35.3725835  -1.2382367  59.5359928  34.7981200  -1.5925962  60.7295890
  35.6745377  -2.2527337  60.4078555  36.2345675   0.3359687  58.6167540
  35.8546710   0.9071081  57.9485381  37.1236869   0.1640962  58.3063341
  36.2472692   0.6576684  59.2375937  35.8714141  -0.2596655  58.6683728
  28.6683922   2.6021550  58.0051065  28.7376742   2.6597180  57.0526337
  28.0148317   1.9191556  58.1571345  29.2838476   2.4241587  58.2879492
  28.4553499   3.2120779  58.2752213  20.5814470  11.2843713  54.3500714
  21.2609883  11.9563480  54.3062308  20.6738230  10.9079664  55.2254696
  19.9463617  11.5681039  54.2687541  20.6842154  10.7965146  53.8586322
  24.0755708   4.9655043  59.4723530  24.9283171   5.3766104  59.6144815
  24.2193310   4.3604804  58.7454473  23.8694567   4.6201263  60.0451095
  23.5946380   5.4451961  59.3033545  34.7398077   0.0934692  53.0885931
  34.7034346  -0.3841813  53.9173223  35.5475207   0.6037796  53.1409191
  34.7623243  -0.3511132  52.5476565  34.1849741   0.5151897  53.0214180
  26.8664821   4.5523570  44.7885736  26.0899460   4.5490910  44.2285451
  27.4213157   5.2414801  44.4237065  26.6932770   4.6981016  45.4511327
  27.1926850   3.9334526  44.7631178  26.2492946  -5.1043480  53.6740775
  25.9981472  -5.2598906  54.5841239  25.4179102  -5.0235149  53.2059728
  26.6228402  -4.5148375  53.6175090  26.6228402  -5.6416028  53.4251759
  35.0146264   1.5011093  56.6764529  34.6918876   2.1812510  56.0853117
  34.2617616   1.2851460  57.2272891  35.2253592   0.9393597  56.3158285
  35.5446339   1.7411593  57.0653617  24.0236093   2.6237921  57.7936815
  24.5374510   2.1232797  57.1601139  23.1160147   2.5025424  57.5143744
  24.1182947   2.3743524  58.4406843  24.1997011   3.3002595  57.7760039
  21.9618915   2.2592264  56.3999741  22.0075022   2.5490827  55.4892205
  21.8423800   1.3100491  56.3441126  22.5548302   2.4131360  56.7386782
  21.4209143   2.5572477  56.7280716  30.7832263   2.5972559  47.8609527
  30.9847216   2.1926819  48.7045311  29.9270159   2.2424882  47.6240719
  30.7543588   3.2937275  47.9217638  31.2635817   2.4241586  47.3829485
  21.5860365   0.6584848  52.1750111  21.5669839  -0.2796697  52.3616873
  21.5600557   0.7135983  51.2197098  21.0288935   0.9777350  52.4564395
  22.1714697   0.9487494  52.4232055  39.0197052  -0.9010236  57.0413201
  39.2344795  -1.8257060  56.9175764  39.1091945  -0.7585450  57.9838934
  39.4648422  -0.4944083  56.6863525  38.3649900  -0.7687512  56.8320165
  23.5224692   9.9591974  57.4330570  24.1956597  10.5940235  57.1891052
  22.7043639  10.3466250  57.1240514  23.6385166   9.3431507  57.1212230
  23.5080355   9.8701993  58.1274359  22.5894713  -1.0786117  47.9104501
  22.9249118  -0.8810195  47.0364661  22.9156742  -1.9583867  48.0992476
  22.8325358  -0.6185159  48.3792619  21.8891454  -1.0684055  47.9153998
  22.8677541   6.6670831  50.3959304  23.3798638   6.7936401  49.5983139
  22.0421432   7.1198305  50.2255176  22.7563255   5.9865332  50.5140172
  23.1951117   6.9487745  50.9474737  30.9697103   2.5450002  59.4659892
  30.8022788   2.0828632  60.2876472  30.1325525   2.5221383  59.0035413
  31.1660094   3.2059542  59.5897328  31.4668089   2.2192181  59.0954652
  20.8314397   8.9961397  52.4925019  20.6461102   9.7958981  52.9839411
  21.3354665   8.4535777  53.0999067  20.2373463   8.6752565  52.3086542
  21.2067174   9.1398431  51.9197454  27.5587250   5.1957564  58.3254259
  27.4455643   5.5109240  59.2220373  27.9409308   4.3229215  58.4244208
  26.9421149   5.1602388  57.9952070  27.9905830   5.6154356  57.9676298
  22.2101521  -1.8048854  53.3785068  23.1662442  -1.8514257  53.3827495
  21.9411069  -2.4744126  52.7491818  21.9520765  -1.9457310  54.0141958
  21.9936458  -1.1716923  53.1741530  32.0320349  -2.1608779  54.3048168
  31.7982080  -1.9416485  55.2063779  32.9673423  -2.3605113  54.3422935
  31.6694589  -2.7177285  54.0841995  31.9113687  -1.6187241  53.8791385
  30.4287332  -3.5109550  52.4854310  30.7682152  -3.4227733  53.3763856
  30.8611686  -2.8112174  51.9946989  30.5921233  -4.1372078  52.2195589
  29.7341808  -3.4264476  52.4762386  29.6308352  -0.4825692  50.6243260
  29.8173193  -1.2672224  50.1081380  29.9628116  -0.6879180  51.4990171
  29.9616569   0.0734650  50.3584538  28.9426336  -0.3584617  50.6441250
  28.4143582  -3.2010946  46.7458453  28.4813308  -4.1523131  46.6595783
  29.2255353  -2.8683722  46.3618863  27.8572152  -2.9602281  46.3965345
  28.3652834  -3.0169746  47.4183038  22.3954815   2.6348148  53.8685318
  22.3383239   1.8228090  53.3643647  23.0034314   3.1822758  53.3728499
  21.7673245   2.9418175  53.9152008  22.6414328   2.5098908  54.5119990
  28.0483181   2.2249335  45.0155549  27.7815823   3.1422674  45.0784874
  27.5558383   1.8836379  44.2688502  28.7365196   2.1755354  44.9017108
  27.8820412   1.8783307  45.6003323  33.5325683   1.2202344  48.6960458
  33.8697409   2.0436712  48.3431995  32.7779715   1.4782474  49.2263759
  33.3362692   0.7919820  48.1791507  34.0152331   0.9034338  49.0906114
  32.4806361   0.5225381  44.0779314  33.1769206   0.6829797  44.7150346
  31.7554842   1.0732650  44.3727949  32.6855955   0.7070663  43.4344642
  32.2941520  -0.1527046  44.0793456  24.1188721  -3.3627609  48.9633321
  24.6552306  -3.7212029  48.2562253  24.7504933  -2.9790075  49.5714439
  23.6829727  -2.8732712  48.7179660  23.7505227  -3.8689887  49.2758733
  23.5236241  -0.6797531  45.4292124  24.4364148  -0.8352957  45.1852606
  23.2851784   0.1232713  44.9660574  23.1183242  -1.2125171  45.2248585
  23.4635796  -0.5932045  46.1207628  27.9270745  -2.9826817  53.0426312
  27.5783549  -3.8310216  53.3169886  28.7832849  -3.1863976  52.6657433
  27.5108049  -2.6871099  52.5646270  27.9952018  -2.5532045  53.5913460
  21.5791082   5.7595473  57.9937927  22.3377465   5.5280705  58.5290726
  21.9405295   6.2878205  57.2824433  21.2696485   5.1835089  57.7413556
  21.1166507   6.1281955  58.3664380  36.3240568   0.7001261  47.9648974
  36.3615846   1.5113155  47.4579019  35.4153075   0.6433796  48.2583467
  36.4886017   0.1502157  47.5639679  36.7599563   0.7299282  48.5114910
  29.5598210   0.6123528  54.3380508  30.3242328   0.9365019  53.8614608
  29.1135293   1.4031297  54.6413996  29.1441288   0.2412551  53.9144938
  29.7561201   0.2151272  54.8789875  25.7319888  -4.6222068  47.2316276
  26.3994057  -4.0469850  46.8589824  26.2140763  -5.1933462  47.8291329
  25.2504787  -4.2498844  47.5781099  25.4196423  -4.9965705  46.7288747
  25.9109673   3.9003845  54.2305705  25.9138541   4.4727486  53.4626525
  25.4086726   3.1336942  53.9547988  26.5639505   3.7191223  54.4059330
  25.6020849   4.2167769  54.7729214  28.9068380  -4.7336587  41.8201395
  29.0713828  -4.5438232  40.8959509  27.9553648  -4.8165331  41.8816577
  29.2197618  -5.3297012  42.0096441  29.1366234  -4.2102844  42.2246045
  35.5302003   0.6552188  44.4986600  35.7998228   0.9238462  43.6204333
  36.0324950  -0.1420901  44.6704869  35.6860848   1.1512405  44.9674718
  34.8437308   0.5233546  44.5177518  26.0258600   6.0371561  56.0690481
  26.4964005   5.7191307  56.8390874  26.0512634   5.3039421  55.4538652
  25.3647940   6.2008636  56.2323898  26.3451347   6.5976810  55.7982262
  32.5666613   1.9301783  52.6551367  33.2877717   1.3075996  52.7449392
  32.3357211   2.1596138  53.5559907  32.7727753   2.4972351  52.3008762
  32.0239520   1.6341982  52.3277462  23.4970658   7.2055627  56.3518908
  23.6881688   8.1114656  56.5972568  24.3567404   6.7911907  56.2776446
  23.1131279   6.8916198  56.8461584  23.1564292   7.1818843  55.7409505
  31.0453434  -3.9371662  45.6236668  30.7174084  -4.7034483  45.1548551
  31.4390963  -3.3901135  44.9434301  30.5222640  -3.5979119  45.9411578
  31.5245441  -4.1241439  46.0988426  25.3544017   0.8585265  56.0824832
  25.0484060   1.1643045  55.2275911  25.4652529  -0.0857518  55.9728816
  25.9635062   1.1614467  56.2493604  24.8809744   0.9961062  56.5781650
  17.9868349   6.9757189  53.4562885  18.2720459   6.8156856  54.3557283
  18.2599216   7.8750899  53.2745620  18.2968720   6.5286870  53.0157609
  17.2922825   6.9120321  53.4025483  33.4863803   1.9816175  41.6610404
  33.0822351   2.7915821  41.9721674  33.1723018   1.3096408  42.2649096
  33.2831530   1.8399553  41.0055524  34.1838195   2.0285660  41.6843750
  25.3549790   7.5158314  60.1448116  26.2695018   7.3100743  60.3413873
  25.3913520   7.9996056  59.3196180  24.9802786   6.9295869  60.0712725
  25.0761188   7.9101993  60.6511000  29.8198135  10.6334766  49.6513470
  29.5819451  11.5303981  49.8853993  29.4081627  10.0929558  50.3259268
  29.5732849  10.4685443  49.0177793  30.5155205  10.5518269  49.6598323
  34.3006289  15.2519894  45.2269798  35.0419467  15.8386422  45.3775936
  34.1314653  15.3152679  44.2872349  34.4640191  14.5951179  45.4044637
  33.7411765  15.4601961  45.5932612  43.4233406  17.2789422  41.2933449
  43.5913495  16.3407876  41.1971784  43.2472487  17.3961094  42.2274330
  43.9822156  17.6516729  41.0988905  42.8690843  17.4712271  40.9122143
  37.3790605   9.7512520  55.0515215  38.1908150  10.2489067  55.1469809
  37.6619621   8.8873987  54.7502940  37.0459294   9.7014458  55.6652902
  36.9575948  10.0517228  54.5805884  42.6346799  18.5408378  61.1595099
  41.7559528  18.5877863  61.5378120  43.2201131  18.5224666  61.9168213
  42.7085808  17.9594922  60.7762580  42.7628517  19.1017709  60.7607017
  23.4562587  16.5477696  54.7771639  23.0007294  17.2226040  55.2799168
  22.8067397  16.2391339  54.1450105  24.0128244  16.8168052  54.4483593
  23.6623728  16.0248035  55.1950640  29.5409532  18.7069948  52.7272614
  30.2124116  19.2573135  53.1303123  29.9791621  18.3040537  51.9784353
  29.3186734  18.2187298  53.1769813  28.9976666  19.0948307  52.5165436
  40.4690392  20.6257617  50.9453524  39.8495423  19.9762387  50.6123051
  40.1688170  21.4553223  50.5734142  40.4528733  20.6482154  51.6446810
  41.1191356  20.4796088  50.7318062  41.3997278  15.1164510  49.5120470
  41.2877219  15.3169009  48.5822016  41.3085065  14.1656408  49.5650800
  42.0330810  15.3177175  49.7333714  40.9072480  15.4340682  49.8938847
  28.1997685  22.4196047  54.7312020  27.9913451  23.3410211  54.8860584
  28.8579479  22.4367512  54.0368231  28.4584215  22.1228082  55.3103224
  27.6305012  22.0689195  54.5240197  29.7874817   9.4989547  64.1647137
  29.4791766   9.9312896  64.9616230  28.9878516   9.2719686  63.6909521
  30.1852760   9.9329226  63.7864115  30.1546765   8.9233246  64.3216914
  35.2353589  15.6896317  62.6557478  35.7278386  14.9372301  62.9845525
  34.3185266  15.4218209  62.7179732  35.3554477  16.2550556  63.0496063
  35.4085639  15.8268032  61.9910674  32.1095846  13.9892775  52.3553233
  32.3330191  14.3469030  53.2151651  31.1552246  14.0468405  52.3121898
  32.4040332  14.3689484  51.8462064  32.3208948  13.3242411  52.3022903
  32.4259725  21.8133561  57.4882114  32.9744553  21.1328061  57.0971813
  33.0483561  22.4583884  57.8233800  32.0068162  22.0999463  57.0073788
  32.0385705  21.5496277  58.0086420  39.2750787  -0.4810831  59.7537817
  39.4529026   0.4587045  59.7608528  38.6215182  -0.6068235  60.4410895
  39.0221993  -0.6807165  59.1322348  39.8564704  -0.8444241  59.8952031
  47.2055621  15.3711980  54.9595977  47.7892632  14.9339641  54.3394651
  47.7586636  16.0223540  55.3902257  46.6749772  15.6802420  54.6237220
  46.9521053  14.9147764  55.4248740  38.6908003  13.2658616  56.3801752
  38.5366477  12.5028455  56.9366682  39.6070552  13.4961136  56.5385671
  38.5897640  13.1046035  55.7063024  38.2681799  13.7937266  56.5604874
  33.1921163  22.5098276  54.3175446  33.9669204  21.9644079  54.4547233
  33.0137151  22.4400172  53.3792139  32.6511391  22.2689611  54.6908969
  33.3225975  23.1732311  54.4964426  46.9105361  10.8082068  46.6730134
  47.2806177  11.6892066  46.7253393  45.9694552  10.9359885  46.7953428
  47.0421720  10.5216165  46.0479310  47.1720758  10.3991420  47.1764734
  39.0458708  13.0392837  42.5512878  39.0932135  12.4154803  43.2753652
  38.4546642  12.6294024  41.9205486  38.7889499  13.6532891  42.7690767
  39.6792241  13.1388963  42.2684451  40.4216964  20.2648703  55.4510368
  39.9072773  20.9017376  54.9560621  39.7710226  19.6741350  55.8307532
  40.8558638  19.9150015  55.0288941  40.7900459  20.5824874  55.9544968
  52.2106116  15.6300274  49.4894197  52.0420253  16.3836537  48.9237343
  51.3740310  15.4634621  49.9221690  52.4080654  15.0752180  49.1097034
  52.7077102  15.7794463  49.9589386  26.8735950   7.9414874  54.4229035
  26.4434690   7.4201543  55.1010189  26.2679546   7.9190337  53.6825627
  26.9728992   8.5987671  54.6421066  27.4896277   7.6589796  54.2475410
  43.4354647  11.0866323  64.3704818  43.5388104  10.3289234  64.9460668
  43.1213862  11.7839204  64.9460668  44.0474560  11.2625873  64.0798610
  42.9683883  10.9527268  63.8670218  34.9513026  25.0895486  53.8317622
  34.3722203  24.3832790  54.1160191  35.4876610  25.2846912  54.6010944
  35.3525610  24.8805254  53.2971895  34.5806437  25.6517065  53.6401363
  32.3076158   7.0984546  50.5896777  32.6447883   7.9439368  50.2919858
  31.4473638   7.2989045  50.9566661  32.2510354   6.6522392  50.0529837
  32.7273494   6.8237035  51.0782885  32.0951509  16.4134558  47.1029341
  32.5524123  15.7569926  46.5768467  32.7787336  17.0360345  47.3539570
  31.5980523  16.7306648  46.7260462  31.8082078  16.1203336  47.6700337
  49.0634752  17.1511606  55.4418445  49.8128759  16.7731226  55.9028782
  48.9254885  17.9995005  55.8632802  49.2089675  17.2344432  54.7616078
  48.4982493  16.7449535  55.5118481  45.6230450   6.6224371  50.7480698
  45.5912907   5.9627079  51.4410344  45.2275601   6.1917352  49.9893442
  45.2564276   7.1903105  50.9297962  46.2846884   6.8061488  50.6108910
  38.6908002  15.1519687  59.6144816  39.1486390  14.3371051  59.8195425
  37.9154188  14.8735434  59.1251637  38.5060482  15.4871406  60.2006731
  39.0932134  15.5704232  59.2234515  43.9487292   1.3115351  56.8044394
  44.4388995   2.0451573  57.1784988  43.8297950   0.7061029  57.5362949
  43.3298097   1.5274985  56.5590733  44.3118825   1.0094314  56.2882514
  41.5527256  16.3150681  55.6808466  42.0452053  17.1278904  55.7975192
  41.5186619  16.1897358  54.7326164  41.8806605  15.7806711  55.9898522
  40.9072480  16.3771218  55.9453045  36.5442119   1.7818372  60.9509135
  36.9541306   1.2825495  60.2445138  35.6054404   1.7218247  60.7734296
  36.6966324   1.5001459  61.5731674  36.7566768   2.4485067  60.9388926
  41.3581585  10.1550097  62.8346459  40.5793129  10.6751180  63.0368784
  42.0532882  10.5501940  63.3607334  41.2617410   9.4858907  63.0149581
  41.5111563  10.1925685  62.1529950  47.6749477  18.9339809  65.3576029
  47.3787670  18.6669865  66.2273442  46.9792407  19.5055285  65.0323338
  48.2805882  19.2822167  65.3993222  47.7534674  18.3775385  64.9411170
  50.1650595  16.3489527  61.4374029  49.6800853  15.9913272  60.6935266
  49.4987973  16.7784299  61.9733899  50.4808701  15.8378259  61.7966132
  50.6431055  16.8119063  61.2210283  33.1141742   6.5391544  40.7269523
  33.2585117   7.0347678  39.9208506  32.2296736   6.7800209  41.0013098
  33.1563207   5.8516643  40.6053300  33.5824052   6.7187837  41.2148560
  45.0988109  19.1707649  57.5087176  44.6935110  18.3048702  57.4740694
  44.6854281  19.5990173  58.2575437  45.7898992  19.1168761  57.6048841
  44.9723712  19.5271656  56.9196977  37.3657815  10.0435578  47.7895349
  37.3738644   9.8198377  46.8589824  37.6481058   9.2425746  48.2307695
  37.8097638  10.5685651  47.9210567  36.7214586  10.2248200  47.9945958
  34.4622869   4.4150387  56.8638362  35.2838563   4.0790503  56.5067473
  34.2169130   5.1274319  56.2734020  33.9715392   3.9157510  56.8673718
  34.5558176   4.6550887  57.5157887  47.9110841   9.3450450  55.1257678
  48.5305809   8.6608209  55.3789121  47.0491001   8.9465947  55.2530471
  47.9855623   9.9096524  55.5323542  48.0028828   9.5263072  54.4554306
  45.8609132  11.4965135  63.2716379  46.1634447  10.8171884  63.8740929
  44.9169455  11.5479528  63.4229588  46.1680635  12.1084777  63.4137664
  45.9948585  11.3160678  62.6083718  28.6114194   6.9196418  44.7065493
  29.0253795   6.9355635  43.8431719  28.1114341   7.7349137  44.7468543
  28.1876443   6.3668736  44.7673604  29.0946616   6.9012707  45.2121306
  53.0928028  12.2652450  53.1819313  52.7360003  11.7239078  52.4776530
  53.8040983  12.7555512  52.7711023  52.6037871  12.7004377  53.4308329
  53.3364446  11.8651617  53.7023619  38.0539829  19.1944433  59.8181283
  37.5089642  18.6159555  60.3519939  37.4385275  19.8255951  59.4447759
  38.5308742  19.5185924  60.2141081  38.3767217  18.8339600  59.3125469
  35.1112285  11.9145598  64.8357580  34.9859435  12.6106231  65.4813465
  35.3121464  12.3762886  64.0218781  35.6423908  11.4985548  65.0217271
  34.5286821  11.5328477  64.7671687  31.9635150  19.7545599  53.4937652
  32.2960687  20.5653410  53.8784313  32.7337002  19.3373301  53.1076849
  31.6811907  19.3442704  53.9866186  31.4837369  19.8917313  53.0030331
  41.3564265   2.0031077  56.0846046  42.2155237   1.5854697  56.1362234
  41.0533176   2.0386254  56.9918226  41.4106974   2.6481400  55.8173183
  40.9187950   1.6230286  55.6921604  39.2525620  11.6022499  63.4264943
  39.3328137  12.2938225  64.0841036  38.6763664  10.9527268  63.8316664
  38.9673510  11.8529143  62.8381814  39.8778324  11.3230080  63.2822445
  44.6305798  18.2624125  62.8820220  45.1138220  19.0878905  62.8678799
  45.3008834  17.5900275  62.7681779  44.2991807  18.1807628  63.4929623
  44.1646581  18.2391423  62.3594701  33.5691261  11.4434411  45.4553754
  33.7896739  10.5122268  45.4376977  34.4155216  11.8884318  45.5034586
  33.2261801  11.6283776  44.8734265  33.1776827  11.5953095  46.0154039
  40.7525181   1.0951635  50.6101839  39.9286393   1.4046157  50.2311747
  40.5319703   0.2517225  51.0061637  41.2386471   1.0159633  50.1137950
  40.9846129   1.5434201  51.0952592  32.6776972  15.0388840  63.3034576
  31.8976969  15.4042662  62.8855575  32.3965276  14.1844203  63.6294338
  33.1967351  14.9682570  62.8388884  32.8907394  15.4467240  63.8302521
  29.4728259   8.6485734  57.1226372  29.8590732   8.7049117  56.2472390
  29.6067711   7.7381797  57.3856810  29.7972967   9.0841744  57.5645790
  28.7903979   8.8028913  57.1014240  29.2274520  12.6641036  58.6089756
  29.8377112  13.3728227  58.4067431  28.3914488  12.9588589  58.2483512
  29.4318340  12.0676529  58.3056268  29.1789546  12.5697983  59.3012332
  43.1254278  11.8974132  43.7272065  43.8886849  12.1721643  43.2187967
  42.3794913  12.2754511  43.2619302  43.0786624  11.1993087  43.7441770
  43.1612235  12.1452199  44.3812802  37.8213108  19.2413918  53.4562886
  37.0159072  18.9805211  53.0101042  38.4968106  18.6755597  53.0829362
  37.9662257  19.9154097  53.3311307  37.7664625  19.1393297  54.1464248
  45.3996103  16.1068615  65.8235863  45.2408390  15.4610127  66.5123083
  44.8199506  16.8364012  66.0420823  46.0681819  16.3126186  65.8278289
  45.2391069  15.8431331  65.1956754  46.8066131  10.0317186  51.7175131
  46.7049994  10.4122060  50.8449434  45.9301953  10.0770342  52.1014721
  47.0219647   9.3674986  51.6743796  47.2621424  10.4015916  52.0979366
  44.6184556  15.7333142  43.8064024  44.9105948  16.5971676  44.0963162
  45.3372567  15.4063073  43.2654657  44.5099138  15.3115937  44.3544102
  44.0301357  15.7843452  43.4309287  31.4912424   7.4185214  63.2186048
  32.0547362   7.9361802  62.6430199  30.9329446   8.0643702  63.6513542
  31.1055724   6.9686317  62.8466666  31.8728709   7.0666113  63.6881237
  42.4274112   4.5905855  61.6891330  43.2801575   4.4566800  61.2761826
  42.1883882   3.7283651  62.0299584  42.4747539   5.0568050  62.2095636
  41.9568707   4.8106313  61.2203212  33.8733897   4.5032203  51.9805568
  33.2792962   3.7671486  52.1283421  33.3993851   5.0759926  51.3773947
  34.0102217   4.8351261  52.5808904  34.4726793   4.2827662  51.6934714
  34.9484159   9.4822164  52.3072401  34.5090523   9.9655824  51.6072044
  34.9911398  10.0998961  53.0362672  34.5794890   8.9139348  52.4854310
  35.5915841   9.2882985  52.1085431  48.2730828  13.2911729  46.4481534
  48.2875165  14.2423914  46.5528052  48.3845114  13.1511437  45.5084085
  48.7955848  12.9951929  46.8066565  47.6616688  13.0278528  46.6666494
  33.2215612   6.9114769  56.0018730  33.0933894   7.6671445  56.5753366
  33.6638115   7.2686942  55.2318337  33.6193555   6.4281110  56.3144142
  32.6061058   6.6289691  55.8250963  41.7865525  15.3671155  43.4874972
  41.9366636  14.4710105  43.1869769  42.6595061  15.7578091  43.5235597
  41.3783659  15.7145347  43.0370702  41.4880624  15.3687484  44.1210649
  29.0542470  10.0174299  47.1729377  29.3908422  10.4922226  47.9330775
  29.1056312   9.0956052  47.4246677  28.3920263  10.2015499  47.0392945
  29.4491546  10.1423539  46.6086665  40.0851012  10.2836078  55.9057065
  40.3639614   9.4128142  55.6221567  40.8321924  10.8490317  55.7098380
  39.5181432  10.4897732  55.5514460  39.9459598  10.2876903  56.5916001
  40.7784989  11.0964301  52.1997599  41.5255901  11.5075362  51.7648892
  40.0429546  11.6826747  52.0187406  40.6578327  10.4591546  51.9360091
  40.8905048  11.0453991  52.8891890  44.3043770  20.5383966  55.0013169
  44.1952578  21.4863492  55.0706134  44.5156871  20.2554806  55.8915644
  43.7137476  20.2358846  54.7799925  44.8257243  20.3804045  54.5622036
  35.3531385   6.4562800  42.7938255  34.6170169   6.6399917  43.3778957
  34.9495707   6.0815081  42.0103512  35.6978166   7.0453823  42.6361407
  35.7936568   5.9990419  43.0879819  37.4009999   8.9384296  45.3874932
  37.2936127   8.9861947  44.4378487  38.1504005   8.3570841  45.5147724
  37.5320584   9.5720310  45.6547795  36.8282684   8.6722518  45.6887206
  38.7704745  16.8372177  67.1182987  38.4731391  17.6892319  67.4386181
  38.1648341  16.6249286  66.4083635  39.4269218  16.8776343  66.8800037
  38.7352561  16.3563012  67.6260014  42.4914972  12.5134599  50.5316950
  43.0740436  12.3183173  49.7977182  42.8985291  13.2617791  50.9693941
  41.8512157  12.6796170  50.3018853  42.4481959  11.9659990  50.9651515
  39.9938798  19.1515772  61.8892441  39.3328137  18.5167511  62.1657228
  39.6468923  19.5206337  61.0774855  40.0752862  19.6500484  62.3736122
  40.6076031  18.8351848  61.7739857  44.1392547  21.4193965  63.2023414
  45.0947694  21.4736935  63.2157764  43.8476928  22.3310149  63.2016343
  43.9181296  21.0883071  62.6274636  43.9019637  21.0850411  63.7701481
  26.7177104   9.7577840  58.1698623  27.6022110   9.5671321  57.8566140
  26.2973994  10.2129809  57.4394210  26.3753417   9.1658240  58.3211832
  26.7384950  10.1668488  58.7369620  38.2676025   2.0818997  58.0595538
  37.8259296   2.8926808  57.8092380  39.1659595   2.3493023  58.2568366
  37.9650710   1.7998001  58.6245322  38.2566329   1.6205791  57.5334664
  30.8896435   5.4360676  48.4598721  30.8798285   5.3523767  49.4137591
  30.7048914   4.5526183  48.1402598  30.3960090   5.8843242  48.2463258
  31.5154912   5.6536639  48.2371335  46.4896477  20.4212294  60.2247148
  45.7304321  19.8692777  60.0380386  46.5346810  21.0250286  59.4829597
  46.3990037  20.7719147  60.8236342  47.0716167  20.0354348  60.2650199
  23.0677020  13.8623123  53.4534600  22.2992488  14.4314104  53.3954773
  23.2282054  13.5834787  52.5518989  23.6179168  14.2142223  53.7051901
  22.9360662  13.3111771  53.8635820  38.7877951  16.2187215  55.9396476
[truncated: 1,468,615 more chars]
