# Supplementary material for: Benchmarking Water Models in Molecular Dynamics of Protein–Glycosaminoglycan Complexes
Source: J Chem Inf Model. 2024 Feb 27;64(5):1691–703. doi: 10.1021/acs.jcim.4c00030 (PMC10934818; doi:10.1021/acs.jcim.4c00030)
Supplement: Supplementary file 2 — ci4c00030_si_002.zip [file ci4c00030_si_002.zip › users2/anilas/Water_project/manuscript/JCIM/TIP5P/4N8W/top.top]

%VERSION  VERSION_STAMP = V0001.000  DATE = 05/22/23  14:56:13                  
%FLAG TITLE                                                                     
%FORMAT(20a4)                                                                   
default_name                                                                    
%FLAG POINTERS                                                                  
%FORMAT(10I8)                                                                   
   51192      22   30335   20895    3743    2399    7636    7244       0       0
  123762    9785   20895    2399    7244      82     193     240      44       1
       0       0       0       0       0       0       0       2      31       0
   19128
%FLAG ATOM_NAME                                                                 
%FORMAT(20a4)                                                                   
N   H1  H2  H3  CA  HA  CB  HB2 HB3 CG  OD1 OD2 C   O   N   H   CA  HA  CB  HB2 
HB3 OG  HG  C   O   N   H   CA  HA  CB  HB  CG1 HG11HG12HG13CG2 HG21HG22HG23C   
O   N   H   CA  HA  CB  HB2 HB3 CG  OD1 OD2 C   O   N   H   CA  HA  CB  HB2 HB3 
CG  CD1 HD1 CE1 HE1 CZ  OH  HH  CE2 HE2 CD2 HD2 C   O   N   H   CA  HA  CB  HB2 
HB3 CG  HG2 HG3 CD  HD2 HD3 NE  HE  CZ  NH1 HH11HH12NH2 HH21HH22C   O   N   H   
CA  HA  CB  HB2 HB3 CG  HG2 HG3 CD  HD2 HD3 CE  HE2 HE3 NZ  HZ1 HZ2 HZ3 C   O   
N   H   CA  HA  CB  HB2 HB3 CG  HG2 HG3 CD  HD2 HD3 CE  HE2 HE3 NZ  HZ1 HZ2 HZ3 
C   O   N   H   CA  HA2 HA3 C   O   N   H   CA  HA  CB  HB2 HB3 CG  CD1 HD1 CE1 
HE1 CZ  OH  HH  CE2 HE2 CD2 HD2 C   O   N   H   CA  HA  CB  HB  CG1 HG11HG12HG13
CG2 HG21HG22HG23C   O   N   H   CA  HA  CB  HB  CG2 HG21HG22HG23OG1 HG1 C   O   
N   CD  HD2 HD3 CG  HG2 HG3 CB  HB2 HB3 CA  HA  C   O   N   H   CA  HA  CB  HB  
CG1 HG11HG12HG13CG2 HG21HG22HG23C   O   N   H   CA  HA  CB  HB2 HB3 CG  HG2 HG3 
CD  HD2 HD3 CE  HE2 HE3 NZ  HZ1 HZ2 HZ3 C   O   N   H   CA  HA  CB  HB2 HB3 CG  
OD1 ND2 HD21HD22C   O   N   H   CA  HA  CB  HB2 HB3 CG  HG2 HG3 CD  OE1 NE2 HE21
HE22C   O   N   H   CA  HA2 HA3 C   O   N   H   CA  HA  CB  HB2 HB3 CG  HG2 HG3 
CD  OE1 NE2 HE21HE22C   O   N   H   CA  HA  CB  HB2 HB3 SG  C   O   N   H   CA  
HA2 HA3 C   O   N   H   CA  HA  CB  HB2 HB3 OG  HG  C   O   N   H   CA  HA  CB  
HB2 HB3 SG  HG  C   O   N   H   CA  HA  CB  HB2 HB3 CG  CD1 HD1 NE1 HE1 CE2 CZ2 
HZ2 CH2 HH2 CZ3 HZ3 CE3 HE3 CD2 C   O   N   H   CA  HA  CB  HB1 HB2 HB3 C   O   
N   H   CA  HA  CB  HB2 HB3 CG  CD1 HD1 CE1 HE1 CZ  HZ  CE2 HE2 CD2 HD2 C   O   
N   H   CA  HA  CB  HB2 HB3 OG  HG  C   O   N   H   CA  HA  CB  HB2 HB3 OG  HG  
C   O   N   H   CA  HA  CB  HB  CG1 HG11HG12HG13CG2 HG21HG22HG23C   O   N   H   
CA  HA2 HA3 C   O   N   H   CA  HA  CB  HB1 HB2 HB3 C   O   N   H   CA  HA  CB  
HB2 HB3 CG  HG  CD1 HD11HD12HD13CD2 HD21HD22HD23C   O   N   H   CA  HA  CB  HB2 
HB3 CG  HG2 HG3 CD  OE1 OE2 C   O   N   H   CA  HA2 HA3 C   O   N   H   CA  HA  
CB  HB2 HB3 CG  HG2 HG3 CD  OE1 NE2 HE21HE22C   O   N   H   CA  HA  CB  HB2 HB3 
CG  HG  CD1 HD11HD12HD13CD2 HD21HD22HD23C   O   N   H   CA  HA  CB  HB2 HB3 CG  
HG2 HG3 CD  HD2 HD3 CE  HE2 HE3 NZ  HZ1 HZ2 HZ3 C   O   N   H   CA  HA  CB  HB2 
HB3 CG  HG2 HG3 CD  HD2 HD3 CE  HE2 HE3 NZ  HZ1 HZ2 HZ3 C   O   N   H   CA  HA  
CB  HB2 HB3 CG  HG2 HG3 CD  HD2 HD3 CE  HE2 HE3 NZ  HZ1 HZ2 HZ3 C   O   N   H   
CA  HA  CB  HB  CG2 HG21HG22HG23OG1 HG1 C   O   N   H   CA  HA2 HA3 C   O   N   
H   CA  HA  CB  HB2 HB3 CG  HG2 HG3 CD  HD2 HD3 CE  HE2 HE3 NZ  HZ1 HZ2 HZ3 C   
O   N   H   CA  HA  CB  HB2 HB3 CG  HG  CD1 HD11HD12HD13CD2 HD21HD22HD23C   O   
N   H   CA  HA  CB  HB2 HB3 CG  HG  CD1 HD11HD12HD13CD2 HD21HD22HD23C   O   N   
H   CA  HA  CB  HB2 HB3 CG  OD1 ND2 HD21HD22C   O   N   H   CA  HA  CB  HB2 HB3 
CG  HG  CD1 HD11HD12HD13CD2 HD21HD22HD23C   O   N   H   CA  HA  CB  HB2 HB3 OG  
HG  C   O   N   CD  HD2 HD3 CG  HG2 HG3 CB  HB2 HB3 CA  HA  C   O   N   H   CA  
HA  CB  HB2 HB3 CG  HG2 HG3 CD  OE1 NE2 HE21HE22C   O   N   H   CA  HA  CB  HB2 
HB3 CG  OD1 ND2 HD21HD22C   O   N   H   CA  HA  CB  HB2 HB3 CG  HG  CD1 HD11HD12
HD13CD2 HD21HD22HD23C   O   N   H   CA  HA  CB  HB  CG1 HG11HG12HG13CG2 HG21HG22
HG23C   O   N   H   CA  HA  CB  HB2 HB3 CG  OD1 OD2 C   O   N   H   CA  HA  CB  
HB2 HB3 SG  C   O   N   H   CA  HA  CB  HB  CG1 HG11HG12HG13CG2 HG21HG22HG23C   
O   N   H   CA  HA  CB  HB2 HB3 OG  HG  C   O   N   H   CA  HA  CB  HB2 HB3 CG  
HG2 HG3 CD  OE1 OE2 C   O   N   H   CA  HA  CB  HB2 HB3 CG  OD1 ND2 HD21HD22C   
O   N   H   CA  HA  CB  HB2 HB3 CG  OD1 OD2 C   O   N   H   CA  HA2 HA3 C   O   
N   H   CA  HA  CB  HB2 HB3 SG  C   O   N   H   CA  HA2 HA3 C   O   N   H   CA  
HA2 HA3 C   O   N   H   CA  HA2 HA3 C   O   N   H   CA  HA  CB  HB2 HB3 CG  CD1 
HD1 CE1 HE1 CZ  OH  HH  CE2 HE2 CD2 HD2 C   O   N   H   CA  HA  CB  HB2 HB3 CG  
HG2 HG3 SD  CE  HE1 HE2 HE3 C   O   N   H   CA  HA  CB  HB  CG2 HG21HG22HG23OG1 
HG1 C   O   N   H   CA  HA  CB  HB2 HB3 CG  OD1 ND2 HD21HD22C   O   N   H   CA  
HA  CB  HB1 HB2 HB3 C   O   N   H   CA  HA  CB  HB2 HB3 CG  CD1 HD1 CE1 HE1 CZ  
HZ  CE2 HE2 CD2 HD2 C   O   N   H   CA  HA  CB  HB2 HB3 CG  HG2 HG3 CD  OE1 NE2 
HE21HE22C   O   N   H   CA  HA  CB  HB2 HB3 CG  CD1 HD1 CE1 HE1 CZ  OH  HH  CE2 
HE2 CD2 HD2 C   O   N   H   CA  HA  CB  HB  CG1 HG11HG12HG13CG2 HG21HG22HG23C   
O   N   H   CA  HA  CB  HB2 HB3 CG  HG2 HG3 CD  OE1 NE2 HE21HE22C   O   N   H   
CA  HA  CB  HB2 HB3 CG  HG2 HG3 CD  HD2 HD3 CE  HE2 HE3 NZ  HZ1 HZ2 HZ3 C   O   
N   H   CA  HA  CB  HB2 HB3 CG  OD1 ND2 HD21HD22C   O   N   H   CA  HA  CB  HB2 
HB3 CG  HG2 HG3 CD  HD2 HD3 NE  HE  CZ  NH1 HH11HH12NH2 HH21HH22C   O   N   H   
CA  HA2 HA3 C   O   N   H   CA  HA  CB  HB  CG2 HG21HG22HG23CG1 HG12HG13CD1 HD11
HD12HD13C   O   N   H   CA  HA  CB  HB2 HB3 CG  OD1 OD2 C   O   N   H   CA  HA  
CB  HB2 HB3 OG  HG  C   O   N   H   CA  HA  CB  HB2 HB3 CG  HG2 HG3 CD  OE1 OE2 
C   O   N   H   CA  HA  CB  HB2 HB3 CG  OD1 OD2 C   O   N   H   CA  HA  CB  HB1 
HB2 HB3 C   O   N   H   CA  HA  CB  HB2 HB3 CG  CD1 HD1 CE1 HE1 CZ  OH  HH  CE2 
HE2 CD2 HD2 C   O   N   CD  HD2 HD3 CG  HG2 HG3 CB  HB2 HB3 CA  HA  C   O   N   
H   CA  HA  CB  HB2 HB3 CG  CD1 HD1 CE1 HE1 CZ  OH  HH  CE2 HE2 CD2 HD2 C   O   
N   H   CA  HA  CB  HB  CG1 HG11HG12HG13CG2 HG21HG22HG23C   O   N   H   CA  HA2 
HA3 C   O   N   H   CA  HA  CB  HB2 HB3 CG  HG2 HG3 CD  OE1 NE2 HE21HE22C   O   
N   H   CA  HA  CB  HB2 HB3 CG  HG2 HG3 CD  OE1 OE2 C   O   N   H   CA  HA  CB  
HB2 HB3 CG  HG2 HG3 CD  OE1 OE2 C   O   N   H   CA  HA  CB  HB2 HB3 OG  HG  C   
O   N   H   CA  HA  CB  HB2 HB3 SG  C   O   N   H   CA  HA  CB  HB2 HB3 CG  HG2 
HG3 SD  CE  HE1 HE2 HE3 C   O   N   H   CA  HA  CB  HB2 HB3 CG  CD1 HD1 CE1 HE1 
CZ  OH  HH  CE2 HE2 CD2 HD2 C   O   N   H   CA  HA  CB  HB2 HB3 CG  OD1 ND2 HD21
HD22C   O   N   CD  HD2 HD3 CG  HG2 HG3 CB  HB2 HB3 CA  HA  C   O   N   H   CA  
HA  CB  HB  CG2 HG21HG22HG23OG1 HG1 C   O   N   H   CA  HA2 HA3 C   O   N   H   
CA  HA  CB  HB2 HB3 CG  HG2 HG3 CD  HD2 HD3 CE  HE2 HE3 NZ  HZ1 HZ2 HZ3 C   O   
N   H   CA  HA  CB  HB1 HB2 HB3 C   O   N   H   CA  HA  CB  HB1 HB2 HB3 C   O   
N   H   CA  HA  CB  HB2 HB3 CG  HG2 HG3 CD  HD2 HD3 CE  HE2 HE3 NZ  HZ1 HZ2 HZ3 
C   O   N   H   CA  HA  CB  HB2 HB3 SG  HG  C   O   N   H   CA  HA  CB  HB2 HB3 
CG  HG2 HG3 CD  HD2 HD3 NE  HE  CZ  NH1 HH11HH12NH2 HH21HH22C   O   N   H   CA  
HA2 HA3 C   O   N   H   CA  HA  CB  HB2 HB3 CG  CD1 HD1 CE1 HE1 CZ  OH  HH  CE2 
HE2 CD2 HD2 C   O   N   H   CA  HA  CB  HB2 HB3 CG  HG2 HG3 CD  HD2 HD3 NE  HE  
CZ  NH1 HH11HH12NH2 HH21HH22C   O   N   H   CA  HA  CB  HB2 HB3 CG  HG2 HG3 CD  
OE1 OE2 C   O   N   H   CA  HA  CB  HB  CG2 HG21HG22HG23CG1 HG12HG13CD1 HD11HD12
HD13C   O   N   CD  HD2 HD3 CG  HG2 HG3 CB  HB2 HB3 CA  HA  C   O   N   H   CA  
HA  CB  HB2 HB3 CG  HG2 HG3 CD  OE1 OE2 C   O   N   H   CA  HA2 HA3 C   O   N   
H   CA  HA  CB  HB2 HB3 CG  OD1 ND2 HD21HD22C   O   N   H   CA  HA  CB  HB2 HB3 
CG  HG2 HG3 CD  OE1 OE2 C   O   N   H   CA  HA  CB  HB2 HB3 CG  HG2 HG3 CD  HD2 
HD3 CE  HE2 HE3 NZ  HZ1 HZ2 HZ3 C   O   N   H   CA  HA  CB  HB1 HB2 HB3 C   O   
N   H   CA  HA  CB  HB2 HB3 CG  HG  CD1 HD11HD12HD13CD2 HD21HD22HD23C   O   N   
H   CA  HA  CB  HB2 HB3 CG  HG2 HG3 CD  HD2 HD3 CE  HE2 HE3 NZ  HZ1 HZ2 HZ3 C   
O   N   H   CA  HA  CB  HB2 HB3 CG  HG2 HG3 CD  HD2 HD3 NE  HE  CZ  NH1 HH11HH12
NH2 HH21HH22C   O   N   H   CA  HA  CB  HB1 HB2 HB3 C   O   N   H   CA  HA  CB  
HB  CG1 HG11HG12HG13CG2 HG21HG22HG23C   O   N   H   CA  HA  CB  HB1 HB2 HB3 C   
O   N   H   CA  HA  CB  HB2 HB3 CG  HG2 HG3 CD  HD2 HD3 NE  HE  CZ  NH1 HH11HH12
NH2 HH21HH22C   O   N   H   CA  HA  CB  HB  CG1 HG11HG12HG13CG2 HG21HG22HG23C   
O   N   H   CA  HA2 HA3 C   O   N   CD  HD2 HD3 CG  HG2 HG3 CB  HB2 HB3 CA  HA  
C   O   N   H   CA  HA  CB  HB  CG1 HG11HG12HG13CG2 HG21HG22HG23C   O   N   H   
CA  HA  CB  HB2 HB3 OG  HG  C   O   N   H   CA  HA  CB  HB  CG1 HG11HG12HG13CG2 
HG21HG22HG23C   O   N   H   CA  HA  CB  HB1 HB2 HB3 C   O   N   H   CA  HA  CB  
HB  CG2 HG21HG22HG23CG1 HG12HG13CD1 HD11HD12HD13C   O   N   H   CA  HA  CB  HB2 
HB3 CG  OD1 OD2 C   O   N   H   CA  HA  CB  HB1 HB2 HB3 C   O   N   H   CA  HA  
CB  HB2 HB3 OG  HG  C   O   N   H   CA  HA  CB  HB2 HB3 CG  HG  CD1 HD11HD12HD13
CD2 HD21HD22HD23C   O   N   H   CA  HA  CB  HB  CG2 HG21HG22HG23OG1 HG1 C   O   
N   H   CA  HA  CB  HB2 HB3 OG  HG  C   O   N   H   CA  HA  CB  HB2 HB3 CG  CD1 
HD1 CE1 HE1 CZ  HZ  CE2 HE2 CD2 HD2 C   O   N   H   CA  HA  CB  HB2 HB3 CG  HG2 
HG3 CD  OE1 NE2 HE21HE22C   O   N   H   CA  HA  CB  HB2 HB3 CG  CD1 HD1 CE1 HE1 
CZ  HZ  CE2 HE2 CD2 HD2 C   O   N   H   CA  HA  CB  HB2 HB3 CG  CD1 HD1 CE1 HE1 
CZ  OH  HH  CE2 HE2 CD2 HD2 C   O   N   H   CA  HA  CB  HB2 HB3 OG  HG  C   O   
N   H   CA  HA  CB  HB2 HB3 CG  HG2 HG3 CD  HD2 HD3 CE  HE2 HE3 NZ  HZ1 HZ2 HZ3 
C   O   N   H   CA  HA2 HA3 C   O   N   H   CA  HA  CB  HB  CG1 HG11HG12HG13CG2 
HG21HG22HG23C   O   N   H   CA  HA  CB  HB2 HB3 CG  CD1 HD1 CE1 HE1 CZ  OH  HH  
CE2 HE2 CD2 HD2 C   O   N   H   CA  HA  CB  HB2 HB3 CG  CD1 HD1 CE1 HE1 CZ  OH  
HH  CE2 HE2 CD2 HD2 C   O   N   H   CA  HA  CB  HB2 HB3 CG  OD1 OD2 C   O   N   
H   CA  HA  CB  HB2 HB3 CG  HG2 HG3 CD  OE1 OE2 C   O   N   H   CA  HA  CB  HB2 
HB3 OG  HG  C   O   N   H   CA  HA  CB  HB2 HB3 SG  C   O   N   H   CA  HA  CB  
HB2 HB3 CG  OD1 ND2 HD21HD22C   O   N   H   CA  HA  CB  HB2 HB3 OG  HG  C   O   
N   H   CA  HA  CB  HB2 HB3 CG  OD1 OD2 C   O   N   H   CA  HA  CB  HB2 HB3 CG  
OD1 ND2 HD21HD22C   O   N   H   CA  HA  CB  HB2 HB3 CG  HG  CD1 HD11HD12HD13CD2 
HD21HD22HD23C   O   N   H   CA  HA  CB  HB2 HB3 CG  OD1 ND2 HD21HD22C   O   N   
H   CA  HA  CB  HB2 HB3 CG  ND1 CE1 HE1 NE2 HE2 CD2 HD2 C   O   N   H   CA  HA  
CB  HB1 HB2 HB3 C   O   N   H   CA  HA  CB  HB  CG1 HG11HG12HG13CG2 HG21HG22HG23
C   O   N   H   CA  HA  CB  HB2 HB3 CG  HG  CD1 HD11HD12HD13CD2 HD21HD22HD23C   
O   N   H   CA  HA  CB  HB1 HB2 HB3 C   O   N   H   CA  HA  CB  HB  CG1 HG11HG12
HG13CG2 HG21HG22HG23C   O   N   H   CA  HA2 HA3 C   O   N   H   CA  HA  CB  HB2 
HB3 CG  CD1 HD1 CE1 HE1 CZ  OH  HH  CE2 HE2 CD2 HD2 C   O   N   H   CA  HA2 HA3 
C   O   N   H   CA  HA  CB  HB  CG2 HG21HG22HG23CG1 HG12HG13CD1 HD11HD12HD13C   
O   N   H   CA  HA  CB  HB2 HB3 CG  HG2 HG3 CD  OE1 NE2 HE21HE22C   O   N   H   
CA  HA  CB  HB2 HB3 CG  HG2 HG3 CD  HD2 HD3 CE  HE2 HE3 NZ  HZ1 HZ2 HZ3 C   O   
N   H   CA  HA2 HA3 C   O   N   H   CA  HA  CB  HB2 HB3 CG  OD1 ND2 HD21HD22C   
O   N   H   CA  HA  CB  HB2 HB3 CG  HG2 HG3 CD  HD2 HD3 CE  HE2 HE3 NZ  HZ1 HZ2 
HZ3 C   O   N   H   CA  HA  CB  HB2 HB3 CG  ND1 CE1 HE1 NE2 HE2 CD2 HD2 C   O   
N   H   CA  HA  CB  HB2 HB3 CG  CD1 HD1 NE1 HE1 CE2 CZ2 HZ2 CH2 HH2 CZ3 HZ3 CE3 
HE3 CD2 C   O   N   H   CA  HA  CB  HB  CG2 HG21HG22HG23CG1 HG12HG13CD1 HD11HD12
HD13C   O   N   H   CA  HA  CB  HB  CG2 HG21HG22HG23CG1 HG12HG13CD1 HD11HD12HD13
C   O   N   H   CA  HA  CB  HB2 HB3 CG  HG2 HG3 CD  HD2 HD3 CE  HE2 HE3 NZ  HZ1 
HZ2 HZ3 C   O   N   H   CA  HA  CB  HB2 HB3 CG  OD1 ND2 HD21HD22C   O   N   H   
CA  HA  CB  HB2 HB3 OG  HG  C   O   N   H   CA  HA  CB  HB2 HB3 CG  CD1 HD1 NE1 
HE1 CE2 CZ2 HZ2 CH2 HH2 CZ3 HZ3 CE3 HE3 CD2 C   O   N   H   CA  HA2 HA3 C   O   
N   H   CA  HA  CB  HB2 HB3 CG  HG2 HG3 CD  OE1 OE2 C   O   N   H   CA  HA  CB  
HB2 HB3 CG  OD1 ND2 HD21HD22C   O   N   H   CA  HA  CB  HB2 HB3 CG  CD1 HD1 NE1 
HE1 CE2 CZ2 HZ2 CH2 HH2 CZ3 HZ3 CE3 HE3 CD2 C   O   N   H   CA  HA2 HA3 C   O   
N   H   CA  HA  CB  HB2 HB3 CG  OD1 ND2 HD21HD22C   O   N   H   CA  HA  CB  HB2 
HB3 CG  HG2 HG3 CD  HD2 HD3 CE  HE2 HE3 NZ  HZ1 HZ2 HZ3 C   O   N   H   CA  HA2 
HA3 C   O   N   H   CA  HA  CB  HB2 HB3 CG  CD1 HD1 CE1 HE1 CZ  OH  HH  CE2 HE2 
CD2 HD2 C   O   N   H   CA  HA  CB  HB  CG2 HG21HG22HG23CG1 HG12HG13CD1 HD11HD12
HD13C   O   N   H   CA  HA  CB  HB2 HB3 CG  HG  CD1 HD11HD12HD13CD2 HD21HD22HD23
C   O   N   H   CA  HA  CB  HB2 HB3 CG  HG2 HG3 SD  CE  HE1 HE2 HE3 C   O   N   
H   CA  HA  CB  HB1 HB2 HB3 C   O   N   H   CA  HA  CB  HB2 HB3 CG  HG2 HG3 CD  
HD2 HD3 NE  HE  CZ  NH1 HH11HH12NH2 HH21HH22C   O   N   H   CA  HA  CB  HB2 HB3 
CG  OD1 ND2 HD21HD22C   O   N   H   CA  HA  CB  HB2 HB3 CG  HG2 HG3 CD  HD2 HD3 
CE  HE2 HE3 NZ  HZ1 HZ2 HZ3 C   O   N   H   CA  HA  CB  HB2 HB3 CG  OD1 ND2 HD21
HD22C   O   N   H   CA  HA  CB  HB2 HB3 CG  OD1 ND2 HD21HD22C   O   N   H   CA  
HA  CB  HB1 HB2 HB3 C   O   N   H   CA  HA  CB  HB2 HB3 SG  C   O   N   H   CA  
HA2 HA3 C   O   N   H   CA  HA  CB  HB  CG2 HG21HG22HG23CG1 HG12HG13CD1 HD11HD12
HD13C   O   N   H   CA  HA  CB  HB1 HB2 HB3 C   O   N   H   CA  HA  CB  HB2 HB3 
CG  OD1 ND2 HD21HD22C   O   N   H   CA  HA  CB  HB2 HB3 CG  HG  CD1 HD11HD12HD13
CD2 HD21HD22HD23C   O   N   H   CA  HA  CB  HB1 HB2 HB3 C   O   N   H   CA  HA  
CB  HB2 HB3 OG  HG  C   O   N   H   CA  HA  CB  HB2 HB3 CG  CD1 HD1 CE1 HE1 CZ  
HZ  CE2 HE2 CD2 HD2 C   O   N   CD  HD2 HD3 CG  HG2 HG3 CB  HB2 HB3 CA  HA  C   
O   N   H   CA  HA  CB  HB2 HB3 CG  HG2 HG3 CD  HD2 HD3 CE  HE2 HE3 NZ  HZ1 HZ2 
HZ3 C   O   N   H   CA  HA  CB  HB2 HB3 CG  HG2 HG3 SD  CE  HE1 HE2 HE3 C   O   
OXT HO1 O1  C1  H1  O5  C5  H5  C6  O6B O6A C4  H4  C3  H3  O3  H3O C2  H2  O2  
H2O O4  C1  H1  O5  C5  H5  C6  H61 H62 O6  H6O C4  H4  O4  S   C3  H3  C2  H2  
N2  H2N C2N O2N CME H1M H2M H3M O3  O1S O2S O3S C1  H1  O5  C5  H5  C6  O6B O6A 
C4  H4  C3  H3  O3  H3O C2  H2  O2  H2O O4  C1  H1  O5  C5  H5  C6  H61 H62 O6  
H6O C4  H4  O4  S   C3  H3  C2  H2  N2  H2N C2N O2N CME H1M H2M H3M O3  O1S O2S 
O3S C1  H1  O5  C5  H5  C6  O6B O6A C4  H4  C3  H3  O3  H3O C2  H2  O2  H2O O4  
C1  H1  O5  C5  H5  C6  H61 H62 O6  H6O C4  H4  O4  S   C3  H3  C2  H2  N2  H2N 
C2N O2N CME H1M H2M H3M O3  O1S O2S O3S H3O Cl- O   H1  H2  EP1 EP2 O   H1  H2  
EP1 EP2 O   H1  H2  EP1 EP2 O   H1  H2  EP1 EP2 O   H1  H2  EP1 EP2 O   H1  H2  
EP1 EP2 O   H1  H2  EP1 EP2 O   H1  H2  EP1 EP2 O   H1  H2  EP1 EP2 O   H1  H2  
EP1 EP2 O   H1  H2  EP1 EP2 O   H1  H2  EP1 EP2 O   H1  H2  EP1 EP2 O   H1  H2  
EP1 EP2 O   H1  H2  EP1 EP2 O   H1  H2  EP1 EP2 O   H1  H2  EP1 EP2 O   H1  H2  
EP1 EP2 O   H1  H2  EP1 EP2 O   H1  H2  EP1 EP2 O   H1  H2  EP1 EP2 O   H1  H2  
EP1 EP2 O   H1  H2  EP1 EP2 O   H1  H2  EP1 EP2 O   H1  H2  EP1 EP2 O   H1  H2  
EP1 EP2 O   H1  H2  EP1 EP2 O   H1  H2  EP1 EP2 O   H1  H2  EP1 EP2 O   H1  H2  
EP1 EP2 O   H1  H2  EP1 EP2 O   H1  H2  EP1 EP2 O   H1  H2  EP1 EP2 O   H1  H2  
EP1 EP2 O   H1  H2  EP1 EP2 O   H1  H2  EP1 EP2 O   H1  H2  EP1 EP2 O   H1  H2  
EP1 EP2 O   H1  H2  EP1 EP2 O   H1  H2  EP1 EP2 O   H1  H2  EP1 EP2 O   H1  H2  
EP1 EP2 O   H1  H2  EP1 EP2 O   H1  H2  EP1 EP2 O   H1  H2  EP1 EP2 O   H1  H2  
EP1 EP2 O   H1  H2  EP1 EP2 O   H1  H2  EP1 EP2 O   H1  H2  EP1 EP2 O   H1  H2  
EP1 EP2 O   H1  H2  EP1 EP2 O   H1  H2  EP1 EP2 O   H1  H2  EP1 EP2 O   H1  H2  
EP1 EP2 O   H1  H2  EP1 EP2 O   H1  H2  EP1 EP2 O   H1  H2  EP1 EP2 O   H1  H2  
EP1 EP2 O   H1  H2  EP1 EP2 O   H1  H2  EP1 EP2 O   H1  H2  EP1 EP2 O   H1  H2  
EP1 EP2 O   H1  H2  EP1 EP2 O   H1  H2  EP1 EP2 O   H1  H2  EP1 EP2 O   H1  H2  
EP1 EP2 O   H1  H2  EP1 EP2 O   H1  H2  EP1 EP2 O   H1  H2  EP1 EP2 O   H1  H2  
EP1 EP2 O   H1  H2  EP1 EP2 O   H1  H2  EP1 EP2 O   H1  H2  EP1 EP2 O   H1  H2  
EP1 EP2 O   H1  H2  EP1 EP2 O   H1  H2  EP1 EP2 O   H1  H2  EP1 EP2 O   H1  H2  
EP1 EP2 O   H1  H2  EP1 EP2 O   H1  H2  EP1 EP2 O   H1  H2  EP1 EP2 O   H1  H2  
EP1 EP2 O   H1  H2  EP1 EP2 O   H1  H2  EP1 EP2 O   H1  H2  EP1 EP2 O   H1  H2  
EP1 EP2 O   H1  H2  EP1 EP2 O   H1  H2  EP1 EP2 O   H1  H2  EP1 EP2 O   H1  H2  
EP1 EP2 O   H1  H2  EP1 EP2 O   H1  H2  EP1 EP2 O   H1  H2  EP1 EP2 O   H1  H2  
EP1 EP2 O   H1  H2  EP1 EP2 O   H1  H2  EP1 EP2 O   H1  H2  EP1 EP2 O   H1  H2  
EP1 EP2 O   H1  H2  EP1 EP2 O   H1  H2  EP1 EP2 O   H1  H2  EP1 EP2 O   H1  H2  
EP1 EP2 O   H1  H2  EP1 EP2 O   H1  H2  EP1 EP2 O   H1  H2  EP1 EP2 O   H1  H2  
EP1 EP2 O   H1  H2  EP1 EP2 O   H1  H2  EP1 EP2 O   H1  H2  EP1 EP2 O   H1  H2  
EP1 EP2 O   H1  H2  EP1 EP2 O   H1  H2  EP1 EP2 O   H1  H2  EP1 EP2 O   H1  H2  
EP1 EP2 O   H1  H2  EP1 EP2 O   H1  H2  EP1 EP2 O   H1  H2  EP1 EP2 O   H1  H2  
EP1 EP2 O   H1  H2  EP1 EP2 O   H1  H2  EP1 EP2 O   H1  H2  EP1 EP2 O   H1  H2  
EP1 EP2 O   H1  H2  EP1 EP2 O   H1  H2  EP1 EP2 O   H1  H2  EP1 EP2 O   H1  H2  
EP1 EP2 O   H1  H2  EP1 EP2 O   H1  H2  EP1 EP2 O   H1  H2  EP1 EP2 O   H1  H2  
EP1 EP2 O   H1  H2  EP1 EP2 O   H1  H2  EP1 EP2 O   H1  H2  EP1 EP2 O   H1  H2  
EP1 EP2 O   H1  H2  EP1 EP2 O   H1  H2  EP1 EP2 O   H1  H2  EP1 EP2 O   H1  H2  
EP1 EP2 O   H1  H2  EP1 EP2 O   H1  H2  EP1 EP2 O   H1  H2  EP1 EP2 O   H1  H2  
EP1 EP2 O   H1  H2  EP1 EP2 O   H1  H2  EP1 EP2 O   H1  H2  EP1 EP2 O   H1  H2  
EP1 EP2 O   H1  H2  EP1 EP2 O   H1  H2  EP1 EP2 O   H1  H2  EP1 EP2 O   H1  H2  
EP1 EP2 O   H1  H2  EP1 EP2 O   H1  H2  EP1 EP2 O   H1  H2  EP1 EP2 O   H1  H2  
EP1 EP2 O   H1  H2  EP1 EP2 O   H1  H2  EP1 EP2 O   H1  H2  EP1 EP2 O   H1  H2  
EP1 EP2 O   H1  H2  EP1 EP2 O   H1  H2  EP1 EP2 O   H1  H2  EP1 EP2 O   H1  H2  
EP1 EP2 O   H1  H2  EP1 EP2 O   H1  H2  EP1 EP2 O   H1  H2  EP1 EP2 O   H1  H2  
EP1 EP2 O   H1  H2  EP1 EP2 O   H1  H2  EP1 EP2 O   H1  H2  EP1 EP2 O   H1  H2  
EP1 EP2 O   H1  H2  EP1 EP2 O   H1  H2  EP1 EP2 O   H1  H2  EP1 EP2 O   H1  H2  
EP1 EP2 O   H1  H2  EP1 EP2 O   H1  H2  EP1 EP2 O   H1  H2  EP1 EP2 O   H1  H2  
EP1 EP2 O   H1  H2  EP1 EP2 O   H1  H2  EP1 EP2 O   H1  H2  EP1 EP2 O   H1  H2  
EP1 EP2 O   H1  H2  EP1 EP2 O   H1  H2  EP1 EP2 O   H1  H2  EP1 EP2 O   H1  H2  
EP1 EP2 O   H1  H2  EP1 EP2 O   H1  H2  EP1 EP2 O   H1  H2  EP1 EP2 O   H1  H2  
EP1 EP2 O   H1  H2  EP1 EP2 O   H1  H2  EP1 EP2 O   H1  H2  EP1 EP2 O   H1  H2  
EP1 EP2 O   H1  H2  EP1 EP2 O   H1  H2  EP1 EP2 O   H1  H2  EP1 EP2 O   H1  H2  
EP1 EP2 O   H1  H2  EP1 EP2 O   H1  H2  EP1 EP2 O   H1  H2  EP1 EP2 O   H1  H2  
EP1 EP2 O   H1  H2  EP1 EP2 O   H1  H2  EP1 EP2 O   H1  H2  EP1 EP2 O   H1  H2  
EP1 EP2 O   H1  H2  EP1 EP2 O   H1  H2  EP1 EP2 O   H1  H2  EP1 EP2 O   H1  H2  
EP1 EP2 O   H1  H2  EP1 EP2 O   H1  H2  EP1 EP2 O   H1  H2  EP1 EP2 O   H1  H2  
EP1 EP2 O   H1  H2  EP1 EP2 O   H1  H2  EP1 EP2 O   H1  H2  EP1 EP2 O   H1  H2  
EP1 EP2 O   H1  H2  EP1 EP2 O   H1  H2  EP1 EP2 O   H1  H2  EP1 EP2 O   H1  H2  
EP1 EP2 O   H1  H2  EP1 EP2 O   H1  H2  EP1 EP2 O   H1  H2  EP1 EP2 O   H1  H2  
EP1 EP2 O   H1  H2  EP1 EP2 O   H1  H2  EP1 EP2 O   H1  H2  EP1 EP2 O   H1  H2  
EP1 EP2 O   H1  H2  EP1 EP2 O   H1  H2  EP1 EP2 O   H1  H2  EP1 EP2 O   H1  H2  
EP1 EP2 O   H1  H2  EP1 EP2 O   H1  H2  EP1 EP2 O   H1  H2  EP1 EP2 O   H1  H2  
EP1 EP2 O   H1  H2  EP1 EP2 O   H1  H2  EP1 EP2 O   H1  H2  EP1 EP2 O   H1  H2  
EP1 EP2 O   H1  H2  EP1 EP2 O   H1  H2  EP1 EP2 O   H1  H2  EP1 EP2 O   H1  H2  
EP1 EP2 O   H1  H2  EP1 EP2 O   H1  H2  EP1 EP2 O   H1  H2  EP1 EP2 O   H1  H2  
EP1 EP2 O   H1  H2  EP1 EP2 O   H1  H2  EP1 EP2 O   H1  H2  EP1 EP2 O   H1  H2  
EP1 EP2 O   H1  H2  EP1 EP2 O   H1  H2  EP1 EP2 O   H1  H2  EP1 EP2 O   H1  H2  
EP1 EP2 O   H1  H2  EP1 EP2 O   H1  H2  EP1 EP2 O   H1  H2  EP1 EP2 O   H1  H2  
EP1 EP2 O   H1  H2  EP1 EP2 O   H1  H2  EP1 EP2 O   H1  H2  EP1 EP2 O   H1  H2  
EP1 EP2 O   H1  H2  EP1 EP2 O   H1  H2  EP1 EP2 O   H1  H2  EP1 EP2 O   H1  H2  
EP1 EP2 O   H1  H2  EP1 EP2 O   H1  H2  EP1 EP2 O   H1  H2  EP1 EP2 O   H1  H2  
EP1 EP2 O   H1  H2  EP1 EP2 O   H1  H2  EP1 EP2 O   H1  H2  EP1 EP2 O   H1  H2  
EP1 EP2 O   H1  H2  EP1 EP2 O   H1  H2  EP1 EP2 O   H1  H2  EP1 EP2 O   H1  H2  
EP1 EP2 O   H1  H2  EP1 EP2 O   H1  H2  EP1 EP2 O   H1  H2  EP1 EP2 O   H1  H2  
EP1 EP2 O   H1  H2  EP1 EP2 O   H1  H2  EP1 EP2 O   H1  H2  EP1 EP2 O   H1  H2  
EP1 EP2 O   H1  H2  EP1 EP2 O   H1  H2  EP1 EP2 O   H1  H2  EP1 EP2 O   H1  H2  
EP1 EP2 O   H1  H2  EP1 EP2 O   H1  H2  EP1 EP2 O   H1  H2  EP1 EP2 O   H1  H2  
EP1 EP2 O   H1  H2  EP1 EP2 O   H1  H2  EP1 EP2 O   H1  H2  EP1 EP2 O   H1  H2  
EP1 EP2 O   H1  H2  EP1 EP2 O   H1  H2  EP1 EP2 O   H1  H2  EP1 EP2 O   H1  H2  
EP1 EP2 O   H1  H2  EP1 EP2 O   H1  H2  EP1 EP2 O   H1  H2  EP1 EP2 O   H1  H2  
EP1 EP2 O   H1  H2  EP1 EP2 O   H1  H2  EP1 EP2 O   H1  H2  EP1 EP2 O   H1  H2  
EP1 EP2 O   H1  H2  EP1 EP2 O   H1  H2  EP1 EP2 O   H1  H2  EP1 EP2 O   H1  H2  
EP1 EP2 O   H1  H2  EP1 EP2 O   H1  H2  EP1 EP2 O   H1  H2  EP1 EP2 O   H1  H2  
EP1 EP2 O   H1  H2  EP1 EP2 O   H1  H2  EP1 EP2 O   H1  H2  EP1 EP2 O   H1  H2  
EP1 EP2 O   H1  H2  EP1 EP2 O   H1  H2  EP1 EP2 O   H1  H2  EP1 EP2 O   H1  H2  
EP1 EP2 O   H1  H2  EP1 EP2 O   H1  H2  EP1 EP2 O   H1  H2  EP1 EP2 O   H1  H2  
EP1 EP2 O   H1  H2  EP1 EP2 O   H1  H2  EP1 EP2 O   H1  H2  EP1 EP2 O   H1  H2  
EP1 EP2 O   H1  H2  EP1 EP2 O   H1  H2  EP1 EP2 O   H1  H2  EP1 EP2 O   H1  H2  
EP1 EP2 O   H1  H2  EP1 EP2 O   H1  H2  EP1 EP2 O   H1  H2  EP1 EP2 O   H1  H2  
EP1 EP2 O   H1  H2  EP1 EP2 O   H1  H2  EP1 EP2 O   H1  H2  EP1 EP2 O   H1  H2  
EP1 EP2 O   H1  H2  EP1 EP2 O   H1  H2  EP1 EP2 O   H1  H2  EP1 EP2 O   H1  H2  
EP1 EP2 O   H1  H2  EP1 EP2 O   H1  H2  EP1 EP2 O   H1  H2  EP1 EP2 O   H1  H2  
EP1 EP2 O   H1  H2  EP1 EP2 O   H1  H2  EP1 EP2 O   H1  H2  EP1 EP2 O   H1  H2  
EP1 EP2 O   H1  H2  EP1 EP2 O   H1  H2  EP1 EP2 O   H1  H2  EP1 EP2 O   H1  H2  
EP1 EP2 O   H1  H2  EP1 EP2 O   H1  H2  EP1 EP2 O   H1  H2  EP1 EP2 O   H1  H2  
EP1 EP2 O   H1  H2  EP1 EP2 O   H1  H2  EP1 EP2 O   H1  H2  EP1 EP2 O   H1  H2  
EP1 EP2 O   H1  H2  EP1 EP2 O   H1  H2  EP1 EP2 O   H1  H2  EP1 EP2 O   H1  H2  
EP1 EP2 O   H1  H2  EP1 EP2 O   H1  H2  EP1 EP2 O   H1  H2  EP1 EP2 O   H1  H2  
EP1 EP2 O   H1  H2  EP1 EP2 O   H1  H2  EP1 EP2 O   H1  H2  EP1 EP2 O   H1  H2  
EP1 EP2 O   H1  H2  EP1 EP2 O   H1  H2  EP1 EP2 O   H1  H2  EP1 EP2 O   H1  H2  
EP1 EP2 O   H1  H2  EP1 EP2 O   H1  H2  EP1 EP2 O   H1  H2  EP1 EP2 O   H1  H2  
EP1 EP2 O   H1  H2  EP1 EP2 O   H1  H2  EP1 EP2 O   H1  H2  EP1 EP2 O   H1  H2  
EP1 EP2 O   H1  H2  EP1 EP2 O   H1  H2  EP1 EP2 O   H1  H2  EP1 EP2 O   H1  H2  
EP1 EP2 O   H1  H2  EP1 EP2 O   H1  H2  EP1 EP2 O   H1  H2  EP1 EP2 O   H1  H2  
EP1 EP2 O   H1  H2  EP1 EP2 O   H1  H2  EP1 EP2 O   H1  H2  EP1 EP2 O   H1  H2  
EP1 EP2 O   H1  H2  EP1 EP2 O   H1  H2  EP1 EP2 O   H1  H2  EP1 EP2 O   H1  H2  
EP1 EP2 O   H1  H2  EP1 EP2 O   H1  H2  EP1 EP2 O   H1  H2  EP1 EP2 O   H1  H2  
EP1 EP2 O   H1  H2  EP1 EP2 O   H1  H2  EP1 EP2 O   H1  H2  EP1 EP2 O   H1  H2  
EP1 EP2 O   H1  H2  EP1 EP2 O   H1  H2  EP1 EP2 O   H1  H2  EP1 EP2 O   H1  H2  
EP1 EP2 O   H1  H2  EP1 EP2 O   H1  H2  EP1 EP2 O   H1  H2  EP1 EP2 O   H1  H2  
EP1 EP2 O   H1  H2  EP1 EP2 O   H1  H2  EP1 EP2 O   H1  H2  EP1 EP2 O   H1  H2  
EP1 EP2 O   H1  H2  EP1 EP2 O   H1  H2  EP1 EP2 O   H1  H2  EP1 EP2 O   H1  H2  
EP1 EP2 O   H1  H2  EP1 EP2 O   H1  H2  EP1 EP2 O   H1  H2  EP1 EP2 O   H1  H2  
EP1 EP2 O   H1  H2  EP1 EP2 O   H1  H2  EP1 EP2 O   H1  H2  EP1 EP2 O   H1  H2  
EP1 EP2 O   H1  H2  EP1 EP2 O   H1  H2  EP1 EP2 O   H1  H2  EP1 EP2 O   H1  H2  
EP1 EP2 O   H1  H2  EP1 EP2 O   H1  H2  EP1 EP2 O   H1  H2  EP1 EP2 O   H1  H2  
EP1 EP2 O   H1  H2  EP1 EP2 O   H1  H2  EP1 EP2 O   H1  H2  EP1 EP2 O   H1  H2  
EP1 EP2 O   H1  H2  EP1 EP2 O   H1  H2  EP1 EP2 O   H1  H2  EP1 EP2 O   H1  H2  
EP1 EP2 O   H1  H2  EP1 EP2 O   H1  H2  EP1 EP2 O   H1  H2  EP1 EP2 O   H1  H2  
EP1 EP2 O   H1  H2  EP1 EP2 O   H1  H2  EP1 EP2 O   H1  H2  EP1 EP2 O   H1  H2  
EP1 EP2 O   H1  H2  EP1 EP2 O   H1  H2  EP1 EP2 O   H1  H2  EP1 EP2 O   H1  H2  
EP1 EP2 O   H1  H2  EP1 EP2 O   H1  H2  EP1 EP2 O   H1  H2  EP1 EP2 O   H1  H2  
EP1 EP2 O   H1  H2  EP1 EP2 O   H1  H2  EP1 EP2 O   H1  H2  EP1 EP2 O   H1  H2  
EP1 EP2 O   H1  H2  EP1 EP2 O   H1  H2  EP1 EP2 O   H1  H2  EP1 EP2 O   H1  H2  
EP1 EP2 O   H1  H2  EP1 EP2 O   H1  H2  EP1 EP2 O   H1  H2  EP1 EP2 O   H1  H2  
EP1 EP2 O   H1  H2  EP1 EP2 O   H1  H2  EP1 EP2 O   H1  H2  EP1 EP2 O   H1  H2  
EP1 EP2 O   H1  H2  EP1 EP2 O   H1  H2  EP1 EP2 O   H1  H2  EP1 EP2 O   H1  H2  
EP1 EP2 O   H1  H2  EP1 EP2 O   H1  H2  EP1 EP2 O   H1  H2  EP1 EP2 O   H1  H2  
EP1 EP2 O   H1  H2  EP1 EP2 O   H1  H2  EP1 EP2 O   H1  H2  EP1 EP2 O   H1  H2  
EP1 EP2 O   H1  H2  EP1 EP2 O   H1  H2  EP1 EP2 O   H1  H2  EP1 EP2 O   H1  H2  
EP1 EP2 O   H1  H2  EP1 EP2 O   H1  H2  EP1 EP2 O   H1  H2  EP1 EP2 O   H1  H2  
EP1 EP2 O   H1  H2  EP1 EP2 O   H1  H2  EP1 EP2 O   H1  H2  EP1 EP2 O   H1  H2  
EP1 EP2 O   H1  H2  EP1 EP2 O   H1  H2  EP1 EP2 O   H1  H2  EP1 EP2 O   H1  H2  
EP1 EP2 O   H1  H2  EP1 EP2 O   H1  H2  EP1 EP2 O   H1  H2  EP1 EP2 O   H1  H2  
EP1 EP2 O   H1  H2  EP1 EP2 O   H1  H2  EP1 EP2 O   H1  H2  EP1 EP2 O   H1  H2  
EP1 EP2 O   H1  H2  EP1 EP2 O   H1  H2  EP1 EP2 O   H1  H2  EP1 EP2 O   H1  H2  
EP1 EP2 O   H1  H2  EP1 EP2 O   H1  H2  EP1 EP2 O   H1  H2  EP1 EP2 O   H1  H2  
EP1 EP2 O   H1  H2  EP1 EP2 O   H1  H2  EP1 EP2 O   H1  H2  EP1 EP2 O   H1  H2  
EP1 EP2 O   H1  H2  EP1 EP2 O   H1  H2  EP1 EP2 O   H1  H2  EP1 EP2 O   H1  H2  
EP1 EP2 O   H1  H2  EP1 EP2 O   H1  H2  EP1 EP2 O   H1  H2  EP1 EP2 O   H1  H2  
EP1 EP2 O   H1  H2  EP1 EP2 O   H1  H2  EP1 EP2 O   H1  H2  EP1 EP2 O   H1  H2  
EP1 EP2 O   H1  H2  EP1 EP2 O   H1  H2  EP1 EP2 O   H1  H2  EP1 EP2 O   H1  H2  
EP1 EP2 O   H1  H2  EP1 EP2 O   H1  H2  EP1 EP2 O   H1  H2  EP1 EP2 O   H1  H2  
EP1 EP2 O   H1  H2  EP1 EP2 O   H1  H2  EP1 EP2 O   H1  H2  EP1 EP2 O   H1  H2  
EP1 EP2 O   H1  H2  EP1 EP2 O   H1  H2  EP1 EP2 O   H1  H2  EP1 EP2 O   H1  H2  
EP1 EP2 O   H1  H2  EP1 EP2 O   H1  H2  EP1 EP2 O   H1  H2  EP1 EP2 O   H1  H2  
EP1 EP2 O   H1  H2  EP1 EP2 O   H1  H2  EP1 EP2 O   H1  H2  EP1 EP2 O   H1  H2  
EP1 EP2 O   H1  H2  EP1 EP2 O   H1  H2  EP1 EP2 O   H1  H2  EP1 EP2 O   H1  H2  
EP1 EP2 O   H1  H2  EP1 EP2 O   H1  H2  EP1 EP2 O   H1  H2  EP1 EP2 O   H1  H2  
EP1 EP2 O   H1  H2  EP1 EP2 O   H1  H2  EP1 EP2 O   H1  H2  EP1 EP2 O   H1  H2  
EP1 EP2 O   H1  H2  EP1 EP2 O   H1  H2  EP1 EP2 O   H1  H2  EP1 EP2 O   H1  H2  
EP1 EP2 O   H1  H2  EP1 EP2 O   H1  H2  EP1 EP2 O   H1  H2  EP1 EP2 O   H1  H2  
EP1 EP2 O   H1  H2  EP1 EP2 O   H1  H2  EP1 EP2 O   H1  H2  EP1 EP2 O   H1  H2  
EP1 EP2 O   H1  H2  EP1 EP2 O   H1  H2  EP1 EP2 O   H1  H2  EP1 EP2 O   H1  H2  
EP1 EP2 O   H1  H2  EP1 EP2 O   H1  H2  EP1 EP2 O   H1  H2  EP1 EP2 O   H1  H2  
EP1 EP2 O   H1  H2  EP1 EP2 O   H1  H2  EP1 EP2 O   H1  H2  EP1 EP2 O   H1  H2  
EP1 EP2 O   H1  H2  EP1 EP2 O   H1  H2  EP1 EP2 O   H1  H2  EP1 EP2 O   H1  H2  
EP1 EP2 O   H1  H2  EP1 EP2 O   H1  H2  EP1 EP2 O   H1  H2  EP1 EP2 O   H1  H2  
EP1 EP2 O   H1  H2  EP1 EP2 O   H1  H2  EP1 EP2 O   H1  H2  EP1 EP2 O   H1  H2  
EP1 EP2 O   H1  H2  EP1 EP2 O   H1  H2  EP1 EP2 O   H1  H2  EP1 EP2 O   H1  H2  
EP1 EP2 O   H1  H2  EP1 EP2 O   H1  H2  EP1 EP2 O   H1  H2  EP1 EP2 O   H1  H2  
EP1 EP2 O   H1  H2  EP1 EP2 O   H1  H2  EP1 EP2 O   H1  H2  EP1 EP2 O   H1  H2  
EP1 EP2 O   H1  H2  EP1 EP2 O   H1  H2  EP1 EP2 O   H1  H2  EP1 EP2 O   H1  H2  
EP1 EP2 O   H1  H2  EP1 EP2 O   H1  H2  EP1 EP2 O   H1  H2  EP1 EP2 O   H1  H2  
EP1 EP2 O   H1  H2  EP1 EP2 O   H1  H2  EP1 EP2 O   H1  H2  EP1 EP2 O   H1  H2  
EP1 EP2 O   H1  H2  EP1 EP2 O   H1  H2  EP1 EP2 O   H1  H2  EP1 EP2 O   H1  H2  
EP1 EP2 O   H1  H2  EP1 EP2 O   H1  H2  EP1 EP2 O   H1  H2  EP1 EP2 O   H1  H2  
EP1 EP2 O   H1  H2  EP1 EP2 O   H1  H2  EP1 EP2 O   H1  H2  EP1 EP2 O   H1  H2  
EP1 EP2 O   H1  H2  EP1 EP2 O   H1  H2  EP1 EP2 O   H1  H2  EP1 EP2 O   H1  H2  
EP1 EP2 O   H1  H2  EP1 EP2 O   H1  H2  EP1 EP2 O   H1  H2  EP1 EP2 O   H1  H2  
EP1 EP2 O   H1  H2  EP1 EP2 O   H1  H2  EP1 EP2 O   H1  H2  EP1 EP2 O   H1  H2  
EP1 EP2 O   H1  H2  EP1 EP2 O   H1  H2  EP1 EP2 O   H1  H2  EP1 EP2 O   H1  H2  
EP1 EP2 O   H1  H2  EP1 EP2 O   H1  H2  EP1 EP2 O   H1  H2  EP1 EP2 O   H1  H2  
EP1 EP2 O   H1  H2  EP1 EP2 O   H1  H2  EP1 EP2 O   H1  H2  EP1 EP2 O   H1  H2  
EP1 EP2 O   H1  H2  EP1 EP2 O   H1  H2  EP1 EP2 O   H1  H2  EP1 EP2 O   H1  H2  
EP1 EP2 O   H1  H2  EP1 EP2 O   H1  H2  EP1 EP2 O   H1  H2  EP1 EP2 O   H1  H2  
EP1 EP2 O   H1  H2  EP1 EP2 O   H1  H2  EP1 EP2 O   H1  H2  EP1 EP2 O   H1  H2  
EP1 EP2 O   H1  H2  EP1 EP2 O   H1  H2  EP1 EP2 O   H1  H2  EP1 EP2 O   H1  H2  
EP1 EP2 O   H1  H2  EP1 EP2 O   H1  H2  EP1 EP2 O   H1  H2  EP1 EP2 O   H1  H2  
EP1 EP2 O   H1  H2  EP1 EP2 O   H1  H2  EP1 EP2 O   H1  H2  EP1 EP2 O   H1  H2  
EP1 EP2 O   H1  H2  EP1 EP2 O   H1  H2  EP1 EP2 O   H1  H2  EP1 EP2 O   H1  H2  
EP1 EP2 O   H1  H2  EP1 EP2 O   H1  H2  EP1 EP2 O   H1  H2  EP1 EP2 O   H1  H2  
EP1 EP2 O   H1  H2  EP1 EP2 O   H1  H2  EP1 EP2 O   H1  H2  EP1 EP2 O   H1  H2  
EP1 EP2 O   H1  H2  EP1 EP2 O   H1  H2  EP1 EP2 O   H1  H2  EP1 EP2 O   H1  H2  
EP1 EP2 O   H1  H2  EP1 EP2 O   H1  H2  EP1 EP2 O   H1  H2  EP1 EP2 O   H1  H2  
EP1 EP2 O   H1  H2  EP1 EP2 O   H1  H2  EP1 EP2 O   H1  H2  EP1 EP2 O   H1  H2  
EP1 EP2 O   H1  H2  EP1 EP2 O   H1  H2  EP1 EP2 O   H1  H2  EP1 EP2 O   H1  H2  
EP1 EP2 O   H1  H2  EP1 EP2 O   H1  H2  EP1 EP2 O   H1  H2  EP1 EP2 O   H1  H2  
EP1 EP2 O   H1  H2  EP1 EP2 O   H1  H2  EP1 EP2 O   H1  H2  EP1 EP2 O   H1  H2  
EP1 EP2 O   H1  H2  EP1 EP2 O   H1  H2  EP1 EP2 O   H1  H2  EP1 EP2 O   H1  H2  
EP1 EP2 O   H1  H2  EP1 EP2 O   H1  H2  EP1 EP2 O   H1  H2  EP1 EP2 O   H1  H2  
EP1 EP2 O   H1  H2  EP1 EP2 O   H1  H2  EP1 EP2 O   H1  H2  EP1 EP2 O   H1  H2  
EP1 EP2 O   H1  H2  EP1 EP2 O   H1  H2  EP1 EP2 O   H1  H2  EP1 EP2 O   H1  H2  
EP1 EP2 O   H1  H2  EP1 EP2 O   H1  H2  EP1 EP2 O   H1  H2  EP1 EP2 O   H1  H2  
EP1 EP2 O   H1  H2  EP1 EP2 O   H1  H2  EP1 EP2 O   H1  H2  EP1 EP2 O   H1  H2  
EP1 EP2 O   H1  H2  EP1 EP2 O   H1  H2  EP1 EP2 O   H1  H2  EP1 EP2 O   H1  H2  
EP1 EP2 O   H1  H2  EP1 EP2 O   H1  H2  EP1 EP2 O   H1  H2  EP1 EP2 O   H1  H2  
EP1 EP2 O   H1  H2  EP1 EP2 O   H1  H2  EP1 EP2 O   H1  H2  EP1 EP2 O   H1  H2  
EP1 EP2 O   H1  H2  EP1 EP2 O   H1  H2  EP1 EP2 O   H1  H2  EP1 EP2 O   H1  H2  
EP1 EP2 O   H1  H2  EP1 EP2 O   H1  H2  EP1 EP2 O   H1  H2  EP1 EP2 O   H1  H2  
EP1 EP2 O   H1  H2  EP1 EP2 O   H1  H2  EP1 EP2 O   H1  H2  EP1 EP2 O   H1  H2  
EP1 EP2 O   H1  H2  EP1 EP2 O   H1  H2  EP1 EP2 O   H1  H2  EP1 EP2 O   H1  H2  
EP1 EP2 O   H1  H2  EP1 EP2 O   H1  H2  EP1 EP2 O   H1  H2  EP1 EP2 O   H1  H2  
EP1 EP2 O   H1  H2  EP1 EP2 O   H1  H2  EP1 EP2 O   H1  H2  EP1 EP2 O   H1  H2  
EP1 EP2 O   H1  H2  EP1 EP2 O   H1  H2  EP1 EP2 O   H1  H2  EP1 EP2 O   H1  H2  
EP1 EP2 O   H1  H2  EP1 EP2 O   H1  H2  EP1 EP2 O   H1  H2  EP1 EP2 O   H1  H2  
EP1 EP2 O   H1  H2  EP1 EP2 O   H1  H2  EP1 EP2 O   H1  H2  EP1 EP2 O   H1  H2  
EP1 EP2 O   H1  H2  EP1 EP2 O   H1  H2  EP1 EP2 O   H1  H2  EP1 EP2 O   H1  H2  
EP1 EP2 O   H1  H2  EP1 EP2 O   H1  H2  EP1 EP2 O   H1  H2  EP1 EP2 O   H1  H2  
EP1 EP2 O   H1  H2  EP1 EP2 O   H1  H2  EP1 EP2 O   H1  H2  EP1 EP2 O   H1  H2  
EP1 EP2 O   H1  H2  EP1 EP2 O   H1  H2  EP1 EP2 O   H1  H2  EP1 EP2 O   H1  H2  
EP1 EP2 O   H1  H2  EP1 EP2 O   H1  H2  EP1 EP2 O   H1  H2  EP1 EP2 O   H1  H2  
EP1 EP2 O   H1  H2  EP1 EP2 O   H1  H2  EP1 EP2 O   H1  H2  EP1 EP2 O   H1  H2  
EP1 EP2 O   H1  H2  EP1 EP2 O   H1  H2  EP1 EP2 O   H1  H2  EP1 EP2 O   H1  H2  
EP1 EP2 O   H1  H2  EP1 EP2 O   H1  H2  EP1 EP2 O   H1  H2  EP1 EP2 O   H1  H2  
EP1 EP2 O   H1  H2  EP1 EP2 O   H1  H2  EP1 EP2 O   H1  H2  EP1 EP2 O   H1  H2  
EP1 EP2 O   H1  H2  EP1 EP2 O   H1  H2  EP1 EP2 O   H1  H2  EP1 EP2 O   H1  H2  
EP1 EP2 O   H1  H2  EP1 EP2 O   H1  H2  EP1 EP2 O   H1  H2  EP1 EP2 O   H1  H2  
EP1 EP2 O   H1  H2  EP1 EP2 O   H1  H2  EP1 EP2 O   H1  H2  EP1 EP2 O   H1  H2  
EP1 EP2 O   H1  H2  EP1 EP2 O   H1  H2  EP1 EP2 O   H1  H2  EP1 EP2 O   H1  H2  
EP1 EP2 O   H1  H2  EP1 EP2 O   H1  H2  EP1 EP2 O   H1  H2  EP1 EP2 O   H1  H2  
EP1 EP2 O   H1  H2  EP1 EP2 O   H1  H2  EP1 EP2 O   H1  H2  EP1 EP2 O   H1  H2  
EP1 EP2 O   H1  H2  EP1 EP2 O   H1  H2  EP1 EP2 O   H1  H2  EP1 EP2 O   H1  H2  
EP1 EP2 O   H1  H2  EP1 EP2 O   H1  H2  EP1 EP2 O   H1  H2  EP1 EP2 O   H1  H2  
EP1 EP2 O   H1  H2  EP1 EP2 O   H1  H2  EP1 EP2 O   H1  H2  EP1 EP2 O   H1  H2  
EP1 EP2 O   H1  H2  EP1 EP2 O   H1  H2  EP1 EP2 O   H1  H2  EP1 EP2 O   H1  H2  
EP1 EP2 O   H1  H2  EP1 EP2 O   H1  H2  EP1 EP2 O   H1  H2  EP1 EP2 O   H1  H2  
EP1 EP2 O   H1  H2  EP1 EP2 O   H1  H2  EP1 EP2 O   H1  H2  EP1 EP2 O   H1  H2  
EP1 EP2 O   H1  H2  EP1 EP2 O   H1  H2  EP1 EP2 O   H1  H2  EP1 EP2 O   H1  H2  
EP1 EP2 O   H1  H2  EP1 EP2 O   H1  H2  EP1 EP2 O   H1  H2  EP1 EP2 O   H1  H2  
EP1 EP2 O   H1  H2  EP1 EP2 O   H1  H2  EP1 EP2 O   H1  H2  EP1 EP2 O   H1  H2  
EP1 EP2 O   H1  H2  EP1 EP2 O   H1  H2  EP1 EP2 O   H1  H2  EP1 EP2 O   H1  H2  
EP1 EP2 O   H1  H2  EP1 EP2 O   H1  H2  EP1 EP2 O   H1  H2  EP1 EP2 O   H1  H2  
EP1 EP2 O   H1  H2  EP1 EP2 O   H1  H2  EP1 EP2 O   H1  H2  EP1 EP2 O   H1  H2  
EP1 EP2 O   H1  H2  EP1 EP2 O   H1  H2  EP1 EP2 O   H1  H2  EP1 EP2 O   H1  H2  
EP1 EP2 O   H1  H2  EP1 EP2 O   H1  H2  EP1 EP2 O   H1  H2  EP1 EP2 O   H1  H2  
EP1 EP2 O   H1  H2  EP1 EP2 O   H1  H2  EP1 EP2 O   H1  H2  EP1 EP2 O   H1  H2  
EP1 EP2 O   H1  H2  EP1 EP2 O   H1  H2  EP1 EP2 O   H1  H2  EP1 EP2 O   H1  H2  
EP1 EP2 O   H1  H2  EP1 EP2 O   H1  H2  EP1 EP2 O   H1  H2  EP1 EP2 O   H1  H2  
EP1 EP2 O   H1  H2  EP1 EP2 O   H1  H2  EP1 EP2 O   H1  H2  EP1 EP2 O   H1  H2  
EP1 EP2 O   H1  H2  EP1 EP2 O   H1  H2  EP1 EP2 O   H1  H2  EP1 EP2 O   H1  H2  
EP1 EP2 O   H1  H2  EP1 EP2 O   H1  H2  EP1 EP2 O   H1  H2  EP1 EP2 O   H1  H2  
EP1 EP2 O   H1  H2  EP1 EP2 O   H1  H2  EP1 EP2 O   H1  H2  EP1 EP2 O   H1  H2  
EP1 EP2 O   H1  H2  EP1 EP2 O   H1  H2  EP1 EP2 O   H1  H2  EP1 EP2 O   H1  H2  
EP1 EP2 O   H1  H2  EP1 EP2 O   H1  H2  EP1 EP2 O   H1  H2  EP1 EP2 O   H1  H2  
EP1 EP2 O   H1  H2  EP1 EP2 O   H1  H2  EP1 EP2 O   H1  H2  EP1 EP2 O   H1  H2  
EP1 EP2 O   H1  H2  EP1 EP2 O   H1  H2  EP1 EP2 O   H1  H2  EP1 EP2 O   H1  H2  
EP1 EP2 O   H1  H2  EP1 EP2 O   H1  H2  EP1 EP2 O   H1  H2  EP1 EP2 O   H1  H2  
EP1 EP2 O   H1  H2  EP1 EP2 O   H1  H2  EP1 EP2 O   H1  H2  EP1 EP2 O   H1  H2  
EP1 EP2 O   H1  H2  EP1 EP2 O   H1  H2  EP1 EP2 O   H1  H2  EP1 EP2 O   H1  H2  
EP1 EP2 O   H1  H2  EP1 EP2 O   H1  H2  EP1 EP2 O   H1  H2  EP1 EP2 O   H1  H2  
EP1 EP2 O   H1  H2  EP1 EP2 O   H1  H2  EP1 EP2 O   H1  H2  EP1 EP2 O   H1  H2  
EP1 EP2 O   H1  H2  EP1 EP2 O   H1  H2  EP1 EP2 O   H1  H2  EP1 EP2 O   H1  H2  
EP1 EP2 O   H1  H2  EP1 EP2 O   H1  H2  EP1 EP2 O   H1  H2  EP1 EP2 O   H1  H2  
EP1 EP2 O   H1  H2  EP1 EP2 O   H1  H2  EP1 EP2 O   H1  H2  EP1 EP2 O   H1  H2  
EP1 EP2 O   H1  H2  EP1 EP2 O   H1  H2  EP1 EP2 O   H1  H2  EP1 EP2 O   H1  H2  
EP1 EP2 O   H1  H2  EP1 EP2 O   H1  H2  EP1 EP2 O   H1  H2  EP1 EP2 O   H1  H2  
EP1 EP2 O   H1  H2  EP1 EP2 O   H1  H2  EP1 EP2 O   H1  H2  EP1 EP2 O   H1  H2  
EP1 EP2 O   H1  H2  EP1 EP2 O   H1  H2  EP1 EP2 O   H1  H2  EP1 EP2 O   H1  H2  
EP1 EP2 O   H1  H2  EP1 EP2 O   H1  H2  EP1 EP2 O   H1  H2  EP1 EP2 O   H1  H2  
EP1 EP2 O   H1  H2  EP1 EP2 O   H1  H2  EP1 EP2 O   H1  H2  EP1 EP2 O   H1  H2  
EP1 EP2 O   H1  H2  EP1 EP2 O   H1  H2  EP1 EP2 O   H1  H2  EP1 EP2 O   H1  H2  
EP1 EP2 O   H1  H2  EP1 EP2 O   H1  H2  EP1 EP2 O   H1  H2  EP1 EP2 O   H1  H2  
EP1 EP2 O   H1  H2  EP1 EP2 O   H1  H2  EP1 EP2 O   H1  H2  EP1 EP2 O   H1  H2  
EP1 EP2 O   H1  H2  EP1 EP2 O   H1  H2  EP1 EP2 O   H1  H2  EP1 EP2 O   H1  H2  
EP1 EP2 O   H1  H2  EP1 EP2 O   H1  H2  EP1 EP2 O   H1  H2  EP1 EP2 O   H1  H2  
EP1 EP2 O   H1  H2  EP1 EP2 O   H1  H2  EP1 EP2 O   H1  H2  EP1 EP2 O   H1  H2  
EP1 EP2 O   H1  H2  EP1 EP2 O   H1  H2  EP1 EP2 O   H1  H2  EP1 EP2 O   H1  H2  
EP1 EP2 O   H1  H2  EP1 EP2 O   H1  H2  EP1 EP2 O   H1  H2  EP1 EP2 O   H1  H2  
EP1 EP2 O   H1  H2  EP1 EP2 O   H1  H2  EP1 EP2 O   H1  H2  EP1 EP2 O   H1  H2  
EP1 EP2 O   H1  H2  EP1 EP2 O   H1  H2  EP1 EP2 O   H1  H2  EP1 EP2 O   H1  H2  
EP1 EP2 O   H1  H2  EP1 EP2 O   H1  H2  EP1 EP2 O   H1  H2  EP1 EP2 O   H1  H2  
EP1 EP2 O   H1  H2  EP1 EP2 O   H1  H2  EP1 EP2 O   H1  H2  EP1 EP2 O   H1  H2  
EP1 EP2 O   H1  H2  EP1 EP2 O   H1  H2  EP1 EP2 O   H1  H2  EP1 EP2 O   H1  H2  
EP1 EP2 O   H1  H2  EP1 EP2 O   H1  H2  EP1 EP2 O   H1  H2  EP1 EP2 O   H1  H2  
EP1 EP2 O   H1  H2  EP1 EP2 O   H1  H2  EP1 EP2 O   H1  H2  EP1 EP2 O   H1  H2  
EP1 EP2 O   H1  H2  EP1 EP2 O   H1  H2  EP1 EP2 O   H1  H2  EP1 EP2 O   H1  H2  
EP1 EP2 O   H1  H2  EP1 EP2 O   H1  H2  EP1 EP2 O   H1  H2  EP1 EP2 O   H1  H2  
EP1 EP2 O   H1  H2  EP1 EP2 O   H1  H2  EP1 EP2 O   H1  H2  EP1 EP2 O   H1  H2  
EP1 EP2 O   H1  H2  EP1 EP2 O   H1  H2  EP1 EP2 O   H1  H2  EP1 EP2 O   H1  H2  
EP1 EP2 O   H1  H2  EP1 EP2 O   H1  H2  EP1 EP2 O   H1  H2  EP1 EP2 O   H1  H2  
EP1 EP2 O   H1  H2  EP1 EP2 O   H1  H2  EP1 EP2 O   H1  H2  EP1 EP2 O   H1  H2  
EP1 EP2 O   H1  H2  EP1 EP2 O   H1  H2  EP1 EP2 O   H1  H2  EP1 EP2 O   H1  H2  
EP1 EP2 O   H1  H2  EP1 EP2 O   H1  H2  EP1 EP2 O   H1  H2  EP1 EP2 O   H1  H2  
EP1 EP2 O   H1  H2  EP1 EP2 O   H1  H2  EP1 EP2 O   H1  H2  EP1 EP2 O   H1  H2  
EP1 EP2 O   H1  H2  EP1 EP2 O   H1  H2  EP1 EP2 O   H1  H2  EP1 EP2 O   H1  H2  
EP1 EP2 O   H1  H2  EP1 EP2 O   H1  H2  EP1 EP2 O   H1  H2  EP1 EP2 O   H1  H2  
EP1 EP2 O   H1  H2  EP1 EP2 O   H1  H2  EP1 EP2 O   H1  H2  EP1 EP2 O   H1  H2  
EP1 EP2 O   H1  H2  EP1 EP2 O   H1  H2  EP1 EP2 O   H1  H2  EP1 EP2 O   H1  H2  
EP1 EP2 O   H1  H2  EP1 EP2 O   H1  H2  EP1 EP2 O   H1  H2  EP1 EP2 O   H1  H2  
EP1 EP2 O   H1  H2  EP1 EP2 O   H1  H2  EP1 EP2 O   H1  H2  EP1 EP2 O   H1  H2  
EP1 EP2 O   H1  H2  EP1 EP2 O   H1  H2  EP1 EP2 O   H1  H2  EP1 EP2 O   H1  H2  
EP1 EP2 O   H1  H2  EP1 EP2 O   H1  H2  EP1 EP2 O   H1  H2  EP1 EP2 O   H1  H2  
EP1 EP2 O   H1  H2  EP1 EP2 O   H1  H2  EP1 EP2 O   H1  H2  EP1 EP2 O   H1  H2  
EP1 EP2 O   H1  H2  EP1 EP2 O   H1  H2  EP1 EP2 O   H1  H2  EP1 EP2 O   H1  H2  
EP1 EP2 O   H1  H2  EP1 EP2 O   H1  H2  EP1 EP2 O   H1  H2  EP1 EP2 O   H1  H2  
EP1 EP2 O   H1  H2  EP1 EP2 O   H1  H2  EP1 EP2 O   H1  H2  EP1 EP2 O   H1  H2  
EP1 EP2 O   H1  H2  EP1 EP2 O   H1  H2  EP1 EP2 O   H1  H2  EP1 EP2 O   H1  H2  
EP1 EP2 O   H1  H2  EP1 EP2 O   H1  H2  EP1 EP2 O   H1  H2  EP1 EP2 O   H1  H2  
EP1 EP2 O   H1  H2  EP1 EP2 O   H1  H2  EP1 EP2 O   H1  H2  EP1 EP2 O   H1  H2  
EP1 EP2 O   H1  H2  EP1 EP2 O   H1  H2  EP1 EP2 O   H1  H2  EP1 EP2 O   H1  H2  
EP1 EP2 O   H1  H2  EP1 EP2 O   H1  H2  EP1 EP2 O   H1  H2  EP1 EP2 O   H1  H2  
EP1 EP2 O   H1  H2  EP1 EP2 O   H1  H2  EP1 EP2 O   H1  H2  EP1 EP2 O   H1  H2  
EP1 EP2 O   H1  H2  EP1 EP2 O   H1  H2  EP1 EP2 O   H1  H2  EP1 EP2 O   H1  H2  
EP1 EP2 O   H1  H2  EP1 EP2 O   H1  H2  EP1 EP2 O   H1  H2  EP1 EP2 O   H1  H2  
EP1 EP2 O   H1  H2  EP1 EP2 O   H1  H2  EP1 EP2 O   H1  H2  EP1 EP2 O   H1  H2  
EP1 EP2 O   H1  H2  EP1 EP2 O   H1  H2  EP1 EP2 O   H1  H2  EP1 EP2 O   H1  H2  
EP1 EP2 O   H1  H2  EP1 EP2 O   H1  H2  EP1 EP2 O   H1  H2  EP1 EP2 O   H1  H2  
EP1 EP2 O   H1  H2  EP1 EP2 O   H1  H2  EP1 EP2 O   H1  H2  EP1 EP2 O   H1  H2  
EP1 EP2 O   H1  H2  EP1 EP2 O   H1  H2  EP1 EP2 O   H1  H2  EP1 EP2 O   H1  H2  
EP1 EP2 O   H1  H2  EP1 EP2 O   H1  H2  EP1 EP2 O   H1  H2  EP1 EP2 O   H1  H2  
EP1 EP2 O   H1  H2  EP1 EP2 O   H1  H2  EP1 EP2 O   H1  H2  EP1 EP2 O   H1  H2  
EP1 EP2 O   H1  H2  EP1 EP2 O   H1  H2  EP1 EP2 O   H1  H2  EP1 EP2 O   H1  H2  
EP1 EP2 O   H1  H2  EP1 EP2 O   H1  H2  EP1 EP2 O   H1  H2  EP1 EP2 O   H1  H2  
EP1 EP2 O   H1  H2  EP1 EP2 O   H1  H2  EP1 EP2 O   H1  H2  EP1 EP2 O   H1  H2  
EP1 EP2 O   H1  H2  EP1 EP2 O   H1  H2  EP1 EP2 O   H1  H2  EP1 EP2 O   H1  H2  
EP1 EP2 O   H1  H2  EP1 EP2 O   H1  H2  EP1 EP2 O   H1  H2  EP1 EP2 O   H1  H2  
EP1 EP2 O   H1  H2  EP1 EP2 O   H1  H2  EP1 EP2 O   H1  H2  EP1 EP2 O   H1  H2  
EP1 EP2 O   H1  H2  EP1 EP2 O   H1  H2  EP1 EP2 O   H1  H2  EP1 EP2 O   H1  H2  
EP1 EP2 O   H1  H2  EP1 EP2 O   H1  H2  EP1 EP2 O   H1  H2  EP1 EP2 O   H1  H2  
EP1 EP2 O   H1  H2  EP1 EP2 O   H1  H2  EP1 EP2 O   H1  H2  EP1 EP2 O   H1  H2  
EP1 EP2 O   H1  H2  EP1 EP2 O   H1  H2  EP1 EP2 O   H1  H2  EP1 EP2 O   H1  H2  
EP1 EP2 O   H1  H2  EP1 EP2 O   H1  H2  EP1 EP2 O   H1  H2  EP1 EP2 O   H1  H2  
EP1 EP2 O   H1  H2  EP1 EP2 O   H1  H2  EP1 EP2 O   H1  H2  EP1 EP2 O   H1  H2  
EP1 EP2 O   H1  H2  EP1 EP2 O   H1  H2  EP1 EP2 O   H1  H2  EP1 EP2 O   H1  H2  
EP1 EP2 O   H1  H2  EP1 EP2 O   H1  H2  EP1 EP2 O   H1  H2  EP1 EP2 O   H1  H2  
EP1 EP2 O   H1  H2  EP1 EP2 O   H1  H2  EP1 EP2 O   H1  H2  EP1 EP2 O   H1  H2  
EP1 EP2 O   H1  H2  EP1 EP2 O   H1  H2  EP1 EP2 O   H1  H2  EP1 EP2 O   H1  H2  
EP1 EP2 O   H1  H2  EP1 EP2 O   H1  H2  EP1 EP2 O   H1  H2  EP1 EP2 O   H1  H2  
EP1 EP2 O   H1  H2  EP1 EP2 O   H1  H2  EP1 EP2 O   H1  H2  EP1 EP2 O   H1  H2  
EP1 EP2 O   H1  H2  EP1 EP2 O   H1  H2  EP1 EP2 O   H1  H2  EP1 EP2 O   H1  H2  
EP1 EP2 O   H1  H2  EP1 EP2 O   H1  H2  EP1 EP2 O   H1  H2  EP1 EP2 O   H1  H2  
EP1 EP2 O   H1  H2  EP1 EP2 O   H1  H2  EP1 EP2 O   H1  H2  EP1 EP2 O   H1  H2  
EP1 EP2 O   H1  H2  EP1 EP2 O   H1  H2  EP1 EP2 O   H1  H2  EP1 EP2 O   H1  H2  
EP1 EP2 O   H1  H2  EP1 EP2 O   H1  H2  EP1 EP2 O   H1  H2  EP1 EP2 O   H1  H2  
EP1 EP2 O   H1  H2  EP1 EP2 O   H1  H2  EP1 EP2 O   H1  H2  EP1 EP2 O   H1  H2  
EP1 EP2 O   H1  H2  EP1 EP2 O   H1  H2  EP1 EP2 O   H1  H2  EP1 EP2 O   H1  H2  
EP1 EP2 O   H1  H2  EP1 EP2 O   H1  H2  EP1 EP2 O   H1  H2  EP1 EP2 O   H1  H2  
EP1 EP2 O   H1  H2  EP1 EP2 O   H1  H2  EP1 EP2 O   H1  H2  EP1 EP2 O   H1  H2  
EP1 EP2 O   H1  H2  EP1 EP2 O   H1  H2  EP1 EP2 O   H1  H2  EP1 EP2 O   H1  H2  
EP1 EP2 O   H1  H2  EP1 EP2 O   H1  H2  EP1 EP2 O   H1  H2  EP1 EP2 O   H1  H2  
EP1 EP2 O   H1  H2  EP1 EP2 O   H1  H2  EP1 EP2 O   H1  H2  EP1 EP2 O   H1  H2  
EP1 EP2 O   H1  H2  EP1 EP2 O   H1  H2  EP1 EP2 O   H1  H2  EP1 EP2 O   H1  H2  
EP1 EP2 O   H1  H2  EP1 EP2 O   H1  H2  EP1 EP2 O   H1  H2  EP1 EP2 O   H1  H2  
EP1 EP2 O   H1  H2  EP1 EP2 O   H1  H2  EP1 EP2 O   H1  H2  EP1 EP2 O   H1  H2  
EP1 EP2 O   H1  H2  EP1 EP2 O   H1  H2  EP1 EP2 O   H1  H2  EP1 EP2 O   H1  H2  
EP1 EP2 O   H1  H2  EP1 EP2 O   H1  H2  EP1 EP2 O   H1  H2  EP1 EP2 O   H1  H2  
EP1 EP2 O   H1  H2  EP1 EP2 O   H1  H2  EP1 EP2 O   H1  H2  EP1 EP2 O   H1  H2  
EP1 EP2 O   H1  H2  EP1 EP2 O   H1  H2  EP1 EP2 O   H1  H2  EP1 EP2 O   H1  H2  
EP1 EP2 O   H1  H2  EP1 EP2 O   H1  H2  EP1 EP2 O   H1  H2  EP1 EP2 O   H1  H2  
EP1 EP2 O   H1  H2  EP1 EP2 O   H1  H2  EP1 EP2 O   H1  H2  EP1 EP2 O   H1  H2  
EP1 EP2 O   H1  H2  EP1 EP2 O   H1  H2  EP1 EP2 O   H1  H2  EP1 EP2 O   H1  H2  
EP1 EP2 O   H1  H2  EP1 EP2 O   H1  H2  EP1 EP2 O   H1  H2  EP1 EP2 O   H1  H2  
EP1 EP2 O   H1  H2  EP1 EP2 O   H1  H2  EP1 EP2 O   H1  H2  EP1 EP2 O   H1  H2  
EP1 EP2 O   H1  H2  EP1 EP2 O   H1  H2  EP1 EP2 O   H1  H2  EP1 EP2 O   H1  H2  
EP1 EP2 O   H1  H2  EP1 EP2 O   H1  H2  EP1 EP2 O   H1  H2  EP1 EP2 O   H1  H2  
EP1 EP2 O   H1  H2  EP1 EP2 O   H1  H2  EP1 EP2 O   H1  H2  EP1 EP2 O   H1  H2  
EP1 EP2 O   H1  H2  EP1 EP2 O   H1  H2  EP1 EP2 O   H1  H2  EP1 EP2 O   H1  H2  
EP1 EP2 O   H1  H2  EP1 EP2 O   H1  H2  EP1 EP2 O   H1  H2  EP1 EP2 O   H1  H2  
EP1 EP2 O   H1  H2  EP1 EP2 O   H1  H2  EP1 EP2 O   H1  H2  EP1 EP2 O   H1  H2  
EP1 EP2 O   H1  H2  EP1 EP2 O   H1  H2  EP1 EP2 O   H1  H2  EP1 EP2 O   H1  H2  
EP1 EP2 O   H1  H2  EP1 EP2 O   H1  H2  EP1 EP2 O   H1  H2  EP1 EP2 O   H1  H2  
EP1 EP2 O   H1  H2  EP1 EP2 O   H1  H2  EP1 EP2 O   H1  H2  EP1 EP2 O   H1  H2  
EP1 EP2 O   H1  H2  EP1 EP2 O   H1  H2  EP1 EP2 O   H1  H2  EP1 EP2 O   H1  H2  
EP1 EP2 O   H1  H2  EP1 EP2 O   H1  H2  EP1 EP2 O   H1  H2  EP1 EP2 O   H1  H2  
EP1 EP2 O   H1  H2  EP1 EP2 O   H1  H2  EP1 EP2 O   H1  H2  EP1 EP2 O   H1  H2  
EP1 EP2 O   H1  H2  EP1 EP2 O   H1  H2  EP1 EP2 O   H1  H2  EP1 EP2 O   H1  H2  
EP1 EP2 O   H1  H2  EP1 EP2 O   H1  H2  EP1 EP2 O   H1  H2  EP1 EP2 O   H1  H2  
EP1 EP2 O   H1  H2  EP1 EP2 O   H1  H2  EP1 EP2 O   H1  H2  EP1 EP2 O   H1  H2  
EP1 EP2 O   H1  H2  EP1 EP2 O   H1  H2  EP1 EP2 O   H1  H2  EP1 EP2 O   H1  H2  
EP1 EP2 O   H1  H2  EP1 EP2 O   H1  H2  EP1 EP2 O   H1  H2  EP1 EP2 O   H1  H2  
EP1 EP2 O   H1  H2  EP1 EP2 O   H1  H2  EP1 EP2 O   H1  H2  EP1 EP2 O   H1  H2  
EP1 EP2 O   H1  H2  EP1 EP2 O   H1  H2  EP1 EP2 O   H1  H2  EP1 EP2 O   H1  H2  
EP1 EP2 O   H1  H2  EP1 EP2 O   H1  H2  EP1 EP2 O   H1  H2  EP1 EP2 O   H1  H2  
EP1 EP2 O   H1  H2  EP1 EP2 O   H1  H2  EP1 EP2 O   H1  H2  EP1 EP2 O   H1  H2  
EP1 EP2 O   H1  H2  EP1 EP2 O   H1  H2  EP1 EP2 O   H1  H2  EP1 EP2 O   H1  H2  
EP1 EP2 O   H1  H2  EP1 EP2 O   H1  H2  EP1 EP2 O   H1  H2  EP1 EP2 O   H1  H2  
EP1 EP2 O   H1  H2  EP1 EP2 O   H1  H2  EP1 EP2 O   H1  H2  EP1 EP2 O   H1  H2  
EP1 EP2 O   H1  H2  EP1 EP2 O   H1  H2  EP1 EP2 O   H1  H2  EP1 EP2 O   H1  H2  
EP1 EP2 O   H1  H2  EP1 EP2 O   H1  H2  EP1 EP2 O   H1  H2  EP1 EP2 O   H1  H2  
EP1 EP2 O   H1  H2  EP1 EP2 O   H1  H2  EP1 EP2 O   H1  H2  EP1 EP2 O   H1  H2  
EP1 EP2 O   H1  H2  EP1 EP2 O   H1  H2  EP1 EP2 O   H1  H2  EP1 EP2 O   H1  H2  
EP1 EP2 O   H1  H2  EP1 EP2 O   H1  H2  EP1 EP2 O   H1  H2  EP1 EP2 O   H1  H2  
EP1 EP2 O   H1  H2  EP1 EP2 O   H1  H2  EP1 EP2 O   H1  H2  EP1 EP2 O   H1  H2  
EP1 EP2 O   H1  H2  EP1 EP2 O   H1  H2  EP1 EP2 O   H1  H2  EP1 EP2 O   H1  H2  
EP1 EP2 O   H1  H2  EP1 EP2 O   H1  H2  EP1 EP2 O   H1  H2  EP1 EP2 O   H1  H2  
EP1 EP2 O   H1  H2  EP1 EP2 O   H1  H2  EP1 EP2 O   H1  H2  EP1 EP2 O   H1  H2  
EP1 EP2 O   H1  H2  EP1 EP2 O   H1  H2  EP1 EP2 O   H1  H2  EP1 EP2 O   H1  H2  
EP1 EP2 O   H1  H2  EP1 EP2 O   H1  H2  EP1 EP2 O   H1  H2  EP1 EP2 O   H1  H2  
EP1 EP2 O   H1  H2  EP1 EP2 O   H1  H2  EP1 EP2 O   H1  H2  EP1 EP2 O   H1  H2  
EP1 EP2 O   H1  H2  EP1 EP2 O   H1  H2  EP1 EP2 O   H1  H2  EP1 EP2 O   H1  H2  
EP1 EP2 O   H1  H2  EP1 EP2 O   H1  H2  EP1 EP2 O   H1  H2  EP1 EP2 O   H1  H2  
EP1 EP2 O   H1  H2  EP1 EP2 O   H1  H2  EP1 EP2 O   H1  H2  EP1 EP2 O   H1  H2  
EP1 EP2 O   H1  H2  EP1 EP2 O   H1  H2  EP1 EP2 O   H1  H2  EP1 EP2 O   H1  H2  
EP1 EP2 O   H1  H2  EP1 EP2 O   H1  H2  EP1 EP2 O   H1  H2  EP1 EP2 O   H1  H2  
EP1 EP2 O   H1  H2  EP1 EP2 O   H1  H2  EP1 EP2 O   H1  H2  EP1 EP2 O   H1  H2  
EP1 EP2 O   H1  H2  EP1 EP2 O   H1  H2  EP1 EP2 O   H1  H2  EP1 EP2 O   H1  H2  
EP1 EP2 O   H1  H2  EP1 EP2 O   H1  H2  EP1 EP2 O   H1  H2  EP1 EP2 O   H1  H2  
EP1 EP2 O   H1  H2  EP1 EP2 O   H1  H2  EP1 EP2 O   H1  H2  EP1 EP2 O   H1  H2  
EP1 EP2 O   H1  H2  EP1 EP2 O   H1  H2  EP1 EP2 O   H1  H2  EP1 EP2 O   H1  H2  
EP1 EP2 O   H1  H2  EP1 EP2 O   H1  H2  EP1 EP2 O   H1  H2  EP1 EP2 O   H1  H2  
EP1 EP2 O   H1  H2  EP1 EP2 O   H1  H2  EP1 EP2 O   H1  H2  EP1 EP2 O   H1  H2  
EP1 EP2 O   H1  H2  EP1 EP2 O   H1  H2  EP1 EP2 O   H1  H2  EP1 EP2 O   H1  H2  
EP1 EP2 O   H1  H2  EP1 EP2 O   H1  H2  EP1 EP2 O   H1  H2  EP1 EP2 O   H1  H2  
EP1 EP2 O   H1  H2  EP1 EP2 O   H1  H2  EP1 EP2 O   H1  H2  EP1 EP2 O   H1  H2  
EP1 EP2 O   H1  H2  EP1 EP2 O   H1  H2  EP1 EP2 O   H1  H2  EP1 EP2 O   H1  H2  
EP1 EP2 O   H1  H2  EP1 EP2 O   H1  H2  EP1 EP2 O   H1  H2  EP1 EP2 O   H1  H2  
EP1 EP2 O   H1  H2  EP1 EP2 O   H1  H2  EP1 EP2 O   H1  H2  EP1 EP2 O   H1  H2  
EP1 EP2 O   H1  H2  EP1 EP2 O   H1  H2  EP1 EP2 O   H1  H2  EP1 EP2 O   H1  H2  
EP1 EP2 O   H1  H2  EP1 EP2 O   H1  H2  EP1 EP2 O   H1  H2  EP1 EP2 O   H1  H2  
EP1 EP2 O   H1  H2  EP1 EP2 O   H1  H2  EP1 EP2 O   H1  H2  EP1 EP2 O   H1  H2  
EP1 EP2 O   H1  H2  EP1 EP2 O   H1  H2  EP1 EP2 O   H1  H2  EP1 EP2 O   H1  H2  
EP1 EP2 O   H1  H2  EP1 EP2 O   H1  H2  EP1 EP2 O   H1  H2  EP1 EP2 O   H1  H2  
EP1 EP2 O   H1  H2  EP1 EP2 O   H1  H2  EP1 EP2 O   H1  H2  EP1 EP2 O   H1  H2  
EP1 EP2 O   H1  H2  EP1 EP2 O   H1  H2  EP1 EP2 O   H1  H2  EP1 EP2 O   H1  H2  
EP1 EP2 O   H1  H2  EP1 EP2 O   H1  H2  EP1 EP2 O   H1  H2  EP1 EP2 O   H1  H2  
EP1 EP2 O   H1  H2  EP1 EP2 O   H1  H2  EP1 EP2 O   H1  H2  EP1 EP2 O   H1  H2  
EP1 EP2 O   H1  H2  EP1 EP2 O   H1  H2  EP1 EP2 O   H1  H2  EP1 EP2 O   H1  H2  
EP1 EP2 O   H1  H2  EP1 EP2 O   H1  H2  EP1 EP2 O   H1  H2  EP1 EP2 O   H1  H2  
EP1 EP2 O   H1  H2  EP1 EP2 O   H1  H2  EP1 EP2 O   H1  H2  EP1 EP2 O   H1  H2  
EP1 EP2 O   H1  H2  EP1 EP2 O   H1  H2  EP1 EP2 O   H1  H2  EP1 EP2 O   H1  H2  
EP1 EP2 O   H1  H2  EP1 EP2 O   H1  H2  EP1 EP2 O   H1  H2  EP1 EP2 O   H1  H2  
EP1 EP2 O   H1  H2  EP1 EP2 O   H1  H2  EP1 EP2 O   H1  H2  EP1 EP2 O   H1  H2  
EP1 EP2 O   H1  H2  EP1 EP2 O   H1  H2  EP1 EP2 O   H1  H2  EP1 EP2 O   H1  H2  
EP1 EP2 O   H1  H2  EP1 EP2 O   H1  H2  EP1 EP2 O   H1  H2  EP1 EP2 O   H1  H2  
EP1 EP2 O   H1  H2  EP1 EP2 O   H1  H2  EP1 EP2 O   H1  H2  EP1 EP2 O   H1  H2  
EP1 EP2 O   H1  H2  EP1 EP2 O   H1  H2  EP1 EP2 O   H1  H2  EP1 EP2 O   H1  H2  
EP1 EP2 O   H1  H2  EP1 EP2 O   H1  H2  EP1 EP2 O   H1  H2  EP1 EP2 O   H1  H2  
EP1 EP2 O   H1  H2  EP1 EP2 O   H1  H2  EP1 EP2 O   H1  H2  EP1 EP2 O   H1  H2  
EP1 EP2 O   H1  H2  EP1 EP2 O   H1  H2  EP1 EP2 O   H1  H2  EP1 EP2 O   H1  H2  
EP1 EP2 O   H1  H2  EP1 EP2 O   H1  H2  EP1 EP2 O   H1  H2  EP1 EP2 O   H1  H2  
EP1 EP2 O   H1  H2  EP1 EP2 O   H1  H2  EP1 EP2 O   H1  H2  EP1 EP2 O   H1  H2  
EP1 EP2 O   H1  H2  EP1 EP2 O   H1  H2  EP1 EP2 O   H1  H2  EP1 EP2 O   H1  H2  
EP1 EP2 O   H1  H2  EP1 EP2 O   H1  H2  EP1 EP2 O   H1  H2  EP1 EP2 O   H1  H2  
EP1 EP2 O   H1  H2  EP1 EP2 O   H1  H2  EP1 EP2 O   H1  H2  EP1 EP2 O   H1  H2  
EP1 EP2 O   H1  H2  EP1 EP2 O   H1  H2  EP1 EP2 O   H1  H2  EP1 EP2 O   H1  H2  
EP1 EP2 O   H1  H2  EP1 EP2 O   H1  H2  EP1 EP2 O   H1  H2  EP1 EP2 O   H1  H2  
EP1 EP2 O   H1  H2  EP1 EP2 O   H1  H2  EP1 EP2 O   H1  H2  EP1 EP2 O   H1  H2  
EP1 EP2 O   H1  H2  EP1 EP2 O   H1  H2  EP1 EP2 O   H1  H2  EP1 EP2 O   H1  H2  
EP1 EP2 O   H1  H2  EP1 EP2 O   H1  H2  EP1 EP2 O   H1  H2  EP1 EP2 O   H1  H2  
EP1 EP2 O   H1  H2  EP1 EP2 O   H1  H2  EP1 EP2 O   H1  H2  EP1 EP2 O   H1  H2  
EP1 EP2 O   H1  H2  EP1 EP2 O   H1  H2  EP1 EP2 O   H1  H2  EP1 EP2 O   H1  H2  
EP1 EP2 O   H1  H2  EP1 EP2 O   H1  H2  EP1 EP2 O   H1  H2  EP1 EP2 O   H1  H2  
EP1 EP2 O   H1  H2  EP1 EP2 O   H1  H2  EP1 EP2 O   H1  H2  EP1 EP2 O   H1  H2  
EP1 EP2 O   H1  H2  EP1 EP2 O   H1  H2  EP1 EP2 O   H1  H2  EP1 EP2 O   H1  H2  
EP1 EP2 O   H1  H2  EP1 EP2 O   H1  H2  EP1 EP2 O   H1  H2  EP1 EP2 O   H1  H2  
EP1 EP2 O   H1  H2  EP1 EP2 O   H1  H2  EP1 EP2 O   H1  H2  EP1 EP2 O   H1  H2  
EP1 EP2 O   H1  H2  EP1 EP2 O   H1  H2  EP1 EP2 O   H1  H2  EP1 EP2 O   H1  H2  
EP1 EP2 O   H1  H2  EP1 EP2 O   H1  H2  EP1 EP2 O   H1  H2  EP1 EP2 O   H1  H2  
EP1 EP2 O   H1  H2  EP1 EP2 O   H1  H2  EP1 EP2 O   H1  H2  EP1 EP2 O   H1  H2  
EP1 EP2 O   H1  H2  EP1 EP2 O   H1  H2  EP1 EP2 O   H1  H2  EP1 EP2 O   H1  H2  
EP1 EP2 O   H1  H2  EP1 EP2 O   H1  H2  EP1 EP2 O   H1  H2  EP1 EP2 O   H1  H2  
EP1 EP2 O   H1  H2  EP1 EP2 O   H1  H2  EP1 EP2 O   H1  H2  EP1 EP2 O   H1  H2  
EP1 EP2 O   H1  H2  EP1 EP2 O   H1  H2  EP1 EP2 O   H1  H2  EP1 EP2 O   H1  H2  
EP1 EP2 O   H1  H2  EP1 EP2 O   H1  H2  EP1 EP2 O   H1  H2  EP1 EP2 O   H1  H2  
EP1 EP2 O   H1  H2  EP1 EP2 O   H1  H2  EP1 EP2 O   H1  H2  EP1 EP2 O   H1  H2  
EP1 EP2 O   H1  H2  EP1 EP2 O   H1  H2  EP1 EP2 O   H1  H2  EP1 EP2 O   H1  H2  
EP1 EP2 O   H1  H2  EP1 EP2 O   H1  H2  EP1 EP2 O   H1  H2  EP1 EP2 O   H1  H2  
EP1 EP2 O   H1  H2  EP1 EP2 O   H1  H2  EP1 EP2 O   H1  H2  EP1 EP2 O   H1  H2  
EP1 EP2 O   H1  H2  EP1 EP2 O   H1  H2  EP1 EP2 O   H1  H2  EP1 EP2 O   H1  H2  
EP1 EP2 O   H1  H2  EP1 EP2 O   H1  H2  EP1 EP2 O   H1  H2  EP1 EP2 O   H1  H2  
EP1 EP2 O   H1  H2  EP1 EP2 O   H1  H2  EP1 EP2 O   H1  H2  EP1 EP2 O   H1  H2  
EP1 EP2 O   H1  H2  EP1 EP2 O   H1  H2  EP1 EP2 O   H1  H2  EP1 EP2 O   H1  H2  
EP1 EP2 O   H1  H2  EP1 EP2 O   H1  H2  EP1 EP2 O   H1  H2  EP1 EP2 O   H1  H2  
EP1 EP2 O   H1  H2  EP1 EP2 O   H1  H2  EP1 EP2 O   H1  H2  EP1 EP2 O   H1  H2  
EP1 EP2 O   H1  H2  EP1 EP2 O   H1  H2  EP1 EP2 O   H1  H2  EP1 EP2 O   H1  H2  
EP1 EP2 O   H1  H2  EP1 EP2 O   H1  H2  EP1 EP2 O   H1  H2  EP1 EP2 O   H1  H2  
EP1 EP2 O   H1  H2  EP1 EP2 O   H1  H2  EP1 EP2 O   H1  H2  EP1 EP2 O   H1  H2  
EP1 EP2 O   H1  H2  EP1 EP2 O   H1  H2  EP1 EP2 O   H1  H2  EP1 EP2 O   H1  H2  
EP1 EP2 O   H1  H2  EP1 EP2 O   H1  H2  EP1 EP2 O   H1  H2  EP1 EP2 O   H1  H2  
EP1 EP2 O   H1  H2  EP1 EP2 O   H1  H2  EP1 EP2 O   H1  H2  EP1 EP2 O   H1  H2  
EP1 EP2 O   H1  H2  EP1 EP2 O   H1  H2  EP1 EP2 O   H1  H2  EP1 EP2 O   H1  H2  
EP1 EP2 O   H1  H2  EP1 EP2 O   H1  H2  EP1 EP2 O   H1  H2  EP1 EP2 O   H1  H2  
EP1 EP2 O   H1  H2  EP1 EP2 O   H1  H2  EP1 EP2 O   H1  H2  EP1 EP2 O   H1  H2  
EP1 EP2 O   H1  H2  EP1 EP2 O   H1  H2  EP1 EP2 O   H1  H2  EP1 EP2 O   H1  H2  
EP1 EP2 O   H1  H2  EP1 EP2 O   H1  H2  EP1 EP2 O   H1  H2  EP1 EP2 O   H1  H2  
EP1 EP2 O   H1  H2  EP1 EP2 O   H1  H2  EP1 EP2 O   H1  H2  EP1 EP2 O   H1  H2  
EP1 EP2 O   H1  H2  EP1 EP2 O   H1  H2  EP1 EP2 O   H1  H2  EP1 EP2 O   H1  H2  
EP1 EP2 O   H1  H2  EP1 EP2 O   H1  H2  EP1 EP2 O   H1  H2  EP1 EP2 O   H1  H2  
EP1 EP2 O   H1  H2  EP1 EP2 O   H1  H2  EP1 EP2 O   H1  H2  EP1 EP2 O   H1  H2  
EP1 EP2 O   H1  H2  EP1 EP2 O   H1  H2  EP1 EP2 O   H1  H2  EP1 EP2 O   H1  H2  
EP1 EP2 O   H1  H2  EP1 EP2 O   H1  H2  EP1 EP2 O   H1  H2  EP1 EP2 O   H1  H2  
EP1 EP2 O   H1  H2  EP1 EP2 O   H1  H2  EP1 EP2 O   H1  H2  EP1 EP2 O   H1  H2  
EP1 EP2 O   H1  H2  EP1 EP2 O   H1  H2  EP1 EP2 O   H1  H2  EP1 EP2 O   H1  H2  
EP1 EP2 O   H1  H2  EP1 EP2 O   H1  H2  EP1 EP2 O   H1  H2  EP1 EP2 O   H1  H2  
EP1 EP2 O   H1  H2  EP1 EP2 O   H1  H2  EP1 EP2 O   H1  H2  EP1 EP2 O   H1  H2  
EP1 EP2 O   H1  H2  EP1 EP2 O   H1  H2  EP1 EP2 O   H1  H2  EP1 EP2 O   H1  H2  
EP1 EP2 O   H1  H2  EP1 EP2 O   H1  H2  EP1 EP2 O   H1  H2  EP1 EP2 O   H1  H2  
EP1 EP2 O   H1  H2  EP1 EP2 O   H1  H2  EP1 EP2 O   H1  H2  EP1 EP2 O   H1  H2  
EP1 EP2 O   H1  H2  EP1 EP2 O   H1  H2  EP1 EP2 O   H1  H2  EP1 EP2 O   H1  H2  
EP1 EP2 O   H1  H2  EP1 EP2 O   H1  H2  EP1 EP2 O   H1  H2  EP1 EP2 O   H1  H2  
EP1 EP2 O   H1  H2  EP1 EP2 O   H1  H2  EP1 EP2 O   H1  H2  EP1 EP2 O   H1  H2  
EP1 EP2 O   H1  H2  EP1 EP2 O   H1  H2  EP1 EP2 O   H1  H2  EP1 EP2 O   H1  H2  
EP1 EP2 O   H1  H2  EP1 EP2 O   H1  H2  EP1 EP2 O   H1  H2  EP1 EP2 O   H1  H2  
EP1 EP2 O   H1  H2  EP1 EP2 O   H1  H2  EP1 EP2 O   H1  H2  EP1 EP2 O   H1  H2  
EP1 EP2 O   H1  H2  EP1 EP2 O   H1  H2  EP1 EP2 O   H1  H2  EP1 EP2 O   H1  H2  
EP1 EP2 O   H1  H2  EP1 EP2 O   H1  H2  EP1 EP2 O   H1  H2  EP1 EP2 O   H1  H2  
EP1 EP2 O   H1  H2  EP1 EP2 O   H1  H2  EP1 EP2 O   H1  H2  EP1 EP2 O   H1  H2  
EP1 EP2 O   H1  H2  EP1 EP2 O   H1  H2  EP1 EP2 O   H1  H2  EP1 EP2 O   H1  H2  
EP1 EP2 O   H1  H2  EP1 EP2 O   H1  H2  EP1 EP2 O   H1  H2  EP1 EP2 O   H1  H2  
EP1 EP2 O   H1  H2  EP1 EP2 O   H1  H2  EP1 EP2 O   H1  H2  EP1 EP2 O   H1  H2  
EP1 EP2 O   H1  H2  EP1 EP2 O   H1  H2  EP1 EP2 O   H1  H2  EP1 EP2 O   H1  H2  
EP1 EP2 O   H1  H2  EP1 EP2 O   H1  H2  EP1 EP2 O   H1  H2  EP1 EP2 O   H1  H2  
EP1 EP2 O   H1  H2  EP1 EP2 O   H1  H2  EP1 EP2 O   H1  H2  EP1 EP2 O   H1  H2  
EP1 EP2 O   H1  H2  EP1 EP2 O   H1  H2  EP1 EP2 O   H1  H2  EP1 EP2 O   H1  H2  
EP1 EP2 O   H1  H2  EP1 EP2 O   H1  H2  EP1 EP2 O   H1  H2  EP1 EP2 O   H1  H2  
EP1 EP2 O   H1  H2  EP1 EP2 O   H1  H2  EP1 EP2 O   H1  H2  EP1 EP2 O   H1  H2  
EP1 EP2 O   H1  H2  EP1 EP2 O   H1  H2  EP1 EP2 O   H1  H2  EP1 EP2 O   H1  H2  
EP1 EP2 O   H1  H2  EP1 EP2 O   H1  H2  EP1 EP2 O   H1  H2  EP1 EP2 O   H1  H2  
EP1 EP2 O   H1  H2  EP1 EP2 O   H1  H2  EP1 EP2 O   H1  H2  EP1 EP2 O   H1  H2  
EP1 EP2 O   H1  H2  EP1 EP2 O   H1  H2  EP1 EP2 O   H1  H2  EP1 EP2 O   H1  H2  
EP1 EP2 O   H1  H2  EP1 EP2 O   H1  H2  EP1 EP2 O   H1  H2  EP1 EP2 O   H1  H2  
EP1 EP2 O   H1  H2  EP1 EP2 O   H1  H2  EP1 EP2 O   H1  H2  EP1 EP2 O   H1  H2  
EP1 EP2 O   H1  H2  EP1 EP2 O   H1  H2  EP1 EP2 O   H1  H2  EP1 EP2 O   H1  H2  
EP1 EP2 O   H1  H2  EP1 EP2 O   H1  H2  EP1 EP2 O   H1  H2  EP1 EP2 O   H1  H2  
EP1 EP2 O   H1  H2  EP1 EP2 O   H1  H2  EP1 EP2 O   H1  H2  EP1 EP2 O   H1  H2  
EP1 EP2 O   H1  H2  EP1 EP2 O   H1  H2  EP1 EP2 O   H1  H2  EP1 EP2 O   H1  H2  
EP1 EP2 O   H1  H2  EP1 EP2 O   H1  H2  EP1 EP2 O   H1  H2  EP1 EP2 O   H1  H2  
EP1 EP2 O   H1  H2  EP1 EP2 O   H1  H2  EP1 EP2 O   H1  H2  EP1 EP2 O   H1  H2  
EP1 EP2 O   H1  H2  EP1 EP2 O   H1  H2  EP1 EP2 O   H1  H2  EP1 EP2 O   H1  H2  
EP1 EP2 O   H1  H2  EP1 EP2 O   H1  H2  EP1 EP2 O   H1  H2  EP1 EP2 O   H1  H2  
EP1 EP2 O   H1  H2  EP1 EP2 O   H1  H2  EP1 EP2 O   H1  H2  EP1 EP2 O   H1  H2  
EP1 EP2 O   H1  H2  EP1 EP2 O   H1  H2  EP1 EP2 O   H1  H2  EP1 EP2 O   H1  H2  
EP1 EP2 O   H1  H2  EP1 EP2 O   H1  H2  EP1 EP2 O   H1  H2  EP1 EP2 O   H1  H2  
EP1 EP2 O   H1  H2  EP1 EP2 O   H1  H2  EP1 EP2 O   H1  H2  EP1 EP2 O   H1  H2  
EP1 EP2 O   H1  H2  EP1 EP2 O   H1  H2  EP1 EP2 O   H1  H2  EP1 EP2 O   H1  H2  
EP1 EP2 O   H1  H2  EP1 EP2 O   H1  H2  EP1 EP2 O   H1  H2  EP1 EP2 O   H1  H2  
EP1 EP2 O   H1  H2  EP1 EP2 O   H1  H2  EP1 EP2 O   H1  H2  EP1 EP2 O   H1  H2  
EP1 EP2 O   H1  H2  EP1 EP2 O   H1  H2  EP1 EP2 O   H1  H2  EP1 EP2 O   H1  H2  
EP1 EP2 O   H1  H2  EP1 EP2 O   H1  H2  EP1 EP2 O   H1  H2  EP1 EP2 O   H1  H2  
EP1 EP2 O   H1  H2  EP1 EP2 O   H1  H2  EP1 EP2 O   H1  H2  EP1 EP2 O   H1  H2  
EP1 EP2 O   H1  H2  EP1 EP2 O   H1  H2  EP1 EP2 O   H1  H2  EP1 EP2 O   H1  H2  
EP1 EP2 O   H1  H2  EP1 EP2 O   H1  H2  EP1 EP2 O   H1  H2  EP1 EP2 O   H1  H2  
EP1 EP2 O   H1  H2  EP1 EP2 O   H1  H2  EP1 EP2 O   H1  H2  EP1 EP2 O   H1  H2  
EP1 EP2 O   H1  H2  EP1 EP2 O   H1  H2  EP1 EP2 O   H1  H2  EP1 EP2 O   H1  H2  
EP1 EP2 O   H1  H2  EP1 EP2 O   H1  H2  EP1 EP2 O   H1  H2  EP1 EP2 O   H1  H2  
EP1 EP2 O   H1  H2  EP1 EP2 O   H1  H2  EP1 EP2 O   H1  H2  EP1 EP2 O   H1  H2  
EP1 EP2 O   H1  H2  EP1 EP2 O   H1  H2  EP1 EP2 O   H1  H2  EP1 EP2 O   H1  H2  
EP1 EP2 O   H1  H2  EP1 EP2 O   H1  H2  EP1 EP2 O   H1  H2  EP1 EP2 O   H1  H2  
EP1 EP2 O   H1  H2  EP1 EP2 O   H1  H2  EP1 EP2 O   H1  H2  EP1 EP2 O   H1  H2  
EP1 EP2 O   H1  H2  EP1 EP2 O   H1  H2  EP1 EP2 O   H1  H2  EP1 EP2 O   H1  H2  
EP1 EP2 O   H1  H2  EP1 EP2 O   H1  H2  EP1 EP2 O   H1  H2  EP1 EP2 O   H1  H2  
EP1 EP2 O   H1  H2  EP1 EP2 O   H1  H2  EP1 EP2 O   H1  H2  EP1 EP2 O   H1  H2  
EP1 EP2 O   H1  H2  EP1 EP2 O   H1  H2  EP1 EP2 O   H1  H2  EP1 EP2 O   H1  H2  
EP1 EP2 O   H1  H2  EP1 EP2 O   H1  H2  EP1 EP2 O   H1  H2  EP1 EP2 O   H1  H2  
EP1 EP2 O   H1  H2  EP1 EP2 O   H1  H2  EP1 EP2 O   H1  H2  EP1 EP2 O   H1  H2  
EP1 EP2 O   H1  H2  EP1 EP2 O   H1  H2  EP1 EP2 O   H1  H2  EP1 EP2 O   H1  H2  
EP1 EP2 O   H1  H2  EP1 EP2 O   H1  H2  EP1 EP2 O   H1  H2  EP1 EP2 O   H1  H2  
EP1 EP2 O   H1  H2  EP1 EP2 O   H1  H2  EP1 EP2 O   H1  H2  EP1 EP2 O   H1  H2  
EP1 EP2 O   H1  H2  EP1 EP2 O   H1  H2  EP1 EP2 O   H1  H2  EP1 EP2 O   H1  H2  
EP1 EP2 O   H1  H2  EP1 EP2 O   H1  H2  EP1 EP2 O   H1  H2  EP1 EP2 O   H1  H2  
EP1 EP2 O   H1  H2  EP1 EP2 O   H1  H2  EP1 EP2 O   H1  H2  EP1 EP2 O   H1  H2  
EP1 EP2 O   H1  H2  EP1 EP2 O   H1  H2  EP1 EP2 O   H1  H2  EP1 EP2 O   H1  H2  
EP1 EP2 O   H1  H2  EP1 EP2 O   H1  H2  EP1 EP2 O   H1  H2  EP1 EP2 O   H1  H2  
EP1 EP2 O   H1  H2  EP1 EP2 O   H1  H2  EP1 EP2 O   H1  H2  EP1 EP2 O   H1  H2  
EP1 EP2 O   H1  H2  EP1 EP2 O   H1  H2  EP1 EP2 O   H1  H2  EP1 EP2 O   H1  H2  
EP1 EP2 O   H1  H2  EP1 EP2 O   H1  H2  EP1 EP2 O   H1  H2  EP1 EP2 O   H1  H2  
EP1 EP2 O   H1  H2  EP1 EP2 O   H1  H2  EP1 EP2 O   H1  H2  EP1 EP2 O   H1  H2  
EP1 EP2 O   H1  H2  EP1 EP2 O   H1  H2  EP1 EP2 O   H1  H2  EP1 EP2 O   H1  H2  
EP1 EP2 O   H1  H2  EP1 EP2 O   H1  H2  EP1 EP2 O   H1  H2  EP1 EP2 O   H1  H2  
EP1 EP2 O   H1  H2  EP1 EP2 O   H1  H2  EP1 EP2 O   H1  H2  EP1 EP2 O   H1  H2  
EP1 EP2 O   H1  H2  EP1 EP2 O   H1  H2  EP1 EP2 O   H1  H2  EP1 EP2 O   H1  H2  
EP1 EP2 O   H1  H2  EP1 EP2 O   H1  H2  EP1 EP2 O   H1  H2  EP1 EP2 O   H1  H2  
EP1 EP2 O   H1  H2  EP1 EP2 O   H1  H2  EP1 EP2 O   H1  H2  EP1 EP2 O   H1  H2  
EP1 EP2 O   H1  H2  EP1 EP2 O   H1  H2  EP1 EP2 O   H1  H2  EP1 EP2 O   H1  H2  
EP1 EP2 O   H1  H2  EP1 EP2 O   H1  H2  EP1 EP2 O   H1  H2  EP1 EP2 O   H1  H2  
EP1 EP2 O   H1  H2  EP1 EP2 O   H1  H2  EP1 EP2 O   H1  H2  EP1 EP2 O   H1  H2  
EP1 EP2 O   H1  H2  EP1 EP2 O   H1  H2  EP1 EP2 O   H1  H2  EP1 EP2 O   H1  H2  
EP1 EP2 O   H1  H2  EP1 EP2 O   H1  H2  EP1 EP2 O   H1  H2  EP1 EP2 O   H1  H2  
EP1 EP2 O   H1  H2  EP1 EP2 O   H1  H2  EP1 EP2 O   H1  H2  EP1 EP2 O   H1  H2  
EP1 EP2 O   H1  H2  EP1 EP2 O   H1  H2  EP1 EP2 O   H1  H2  EP1 EP2 O   H1  H2  
EP1 EP2 O   H1  H2  EP1 EP2 O   H1  H2  EP1 EP2 O   H1  H2  EP1 EP2 O   H1  H2  
EP1 EP2 O   H1  H2  EP1 EP2 O   H1  H2  EP1 EP2 O   H1  H2  EP1 EP2 O   H1  H2  
EP1 EP2 O   H1  H2  EP1 EP2 O   H1  H2  EP1 EP2 O   H1  H2  EP1 EP2 O   H1  H2  
EP1 EP2 O   H1  H2  EP1 EP2 O   H1  H2  EP1 EP2 O   H1  H2  EP1 EP2 O   H1  H2  
EP1 EP2 O   H1  H2  EP1 EP2 O   H1  H2  EP1 EP2 O   H1  H2  EP1 EP2 O   H1  H2  
EP1 EP2 O   H1  H2  EP1 EP2 O   H1  H2  EP1 EP2 O   H1  H2  EP1 EP2 O   H1  H2  
EP1 EP2 O   H1  H2  EP1 EP2 O   H1  H2  EP1 EP2 O   H1  H2  EP1 EP2 O   H1  H2  
EP1 EP2 O   H1  H2  EP1 EP2 O   H1  H2  EP1 EP2 O   H1  H2  EP1 EP2 O   H1  H2  
EP1 EP2 O   H1  H2  EP1 EP2 O   H1  H2  EP1 EP2 O   H1  H2  EP1 EP2 O   H1  H2  
EP1 EP2 O   H1  H2  EP1 EP2 O   H1  H2  EP1 EP2 O   H1  H2  EP1 EP2 O   H1  H2  
EP1 EP2 O   H1  H2  EP1 EP2 O   H1  H2  EP1 EP2 O   H1  H2  EP1 EP2 O   H1  H2  
EP1 EP2 O   H1  H2  EP1 EP2 O   H1  H2  EP1 EP2 O   H1  H2  EP1 EP2 O   H1  H2  
EP1 EP2 O   H1  H2  EP1 EP2 O   H1  H2  EP1 EP2 O   H1  H2  EP1 EP2 O   H1  H2  
EP1 EP2 O   H1  H2  EP1 EP2 O   H1  H2  EP1 EP2 O   H1  H2  EP1 EP2 O   H1  H2  
EP1 EP2 O   H1  H2  EP1 EP2 O   H1  H2  EP1 EP2 O   H1  H2  EP1 EP2 O   H1  H2  
EP1 EP2 O   H1  H2  EP1 EP2 O   H1  H2  EP1 EP2 O   H1  H2  EP1 EP2 O   H1  H2  
EP1 EP2 O   H1  H2  EP1 EP2 O   H1  H2  EP1 EP2 O   H1  H2  EP1 EP2 O   H1  H2  
EP1 EP2 O   H1  H2  EP1 EP2 O   H1  H2  EP1 EP2 O   H1  H2  EP1 EP2 O   H1  H2  
EP1 EP2 O   H1  H2  EP1 EP2 O   H1  H2  EP1 EP2 O   H1  H2  EP1 EP2 O   H1  H2  
EP1 EP2 O   H1  H2  EP1 EP2 O   H1  H2  EP1 EP2 O   H1  H2  EP1 EP2 O   H1  H2  
EP1 EP2 O   H1  H2  EP1 EP2 O   H1  H2  EP1 EP2 O   H1  H2  EP1 EP2 O   H1  H2  
EP1 EP2 O   H1  H2  EP1 EP2 O   H1  H2  EP1 EP2 O   H1  H2  EP1 EP2 O   H1  H2  
EP1 EP2 O   H1  H2  EP1 EP2 O   H1  H2  EP1 EP2 O   H1  H2  EP1 EP2 O   H1  H2  
EP1 EP2 O   H1  H2  EP1 EP2 O   H1  H2  EP1 EP2 O   H1  H2  EP1 EP2 O   H1  H2  
EP1 EP2 O   H1  H2  EP1 EP2 O   H1  H2  EP1 EP2 O   H1  H2  EP1 EP2 O   H1  H2  
EP1 EP2 O   H1  H2  EP1 EP2 O   H1  H2  EP1 EP2 O   H1  H2  EP1 EP2 O   H1  H2  
EP1 EP2 O   H1  H2  EP1 EP2 O   H1  H2  EP1 EP2 O   H1  H2  EP1 EP2 O   H1  H2  
EP1 EP2 O   H1  H2  EP1 EP2 O   H1  H2  EP1 EP2 O   H1  H2  EP1 EP2 O   H1  H2  
EP1 EP2 O   H1  H2  EP1 EP2 O   H1  H2  EP1 EP2 O   H1  H2  EP1 EP2 O   H1  H2  
EP1 EP2 O   H1  H2  EP1 EP2 O   H1  H2  EP1 EP2 O   H1  H2  EP1 EP2 O   H1  H2  
EP1 EP2 O   H1  H2  EP1 EP2 O   H1  H2  EP1 EP2 O   H1  H2  EP1 EP2 O   H1  H2  
EP1 EP2 O   H1  H2  EP1 EP2 O   H1  H2  EP1 EP2 O   H1  H2  EP1 EP2 O   H1  H2  
EP1 EP2 O   H1  H2  EP1 EP2 O   H1  H2  EP1 EP2 O   H1  H2  EP1 EP2 O   H1  H2  
EP1 EP2 O   H1  H2  EP1 EP2 O   H1  H2  EP1 EP2 O   H1  H2  EP1 EP2 O   H1  H2  
EP1 EP2 O   H1  H2  EP1 EP2 O   H1  H2  EP1 EP2 O   H1  H2  EP1 EP2 O   H1  H2  
EP1 EP2 O   H1  H2  EP1 EP2 O   H1  H2  EP1 EP2 O   H1  H2  EP1 EP2 O   H1  H2  
EP1 EP2 O   H1  H2  EP1 EP2 O   H1  H2  EP1 EP2 O   H1  H2  EP1 EP2 O   H1  H2  
EP1 EP2 O   H1  H2  EP1 EP2 O   H1  H2  EP1 EP2 O   H1  H2  EP1 EP2 O   H1  H2  
EP1 EP2 O   H1  H2  EP1 EP2 O   H1  H2  EP1 EP2 O   H1  H2  EP1 EP2 O   H1  H2  
EP1 EP2 O   H1  H2  EP1 EP2 O   H1  H2  EP1 EP2 O   H1  H2  EP1 EP2 O   H1  H2  
EP1 EP2 O   H1  H2  EP1 EP2 O   H1  H2  EP1 EP2 O   H1  H2  EP1 EP2 O   H1  H2  
EP1 EP2 O   H1  H2  EP1 EP2 O   H1  H2  EP1 EP2 O   H1  H2  EP1 EP2 O   H1  H2  
EP1 EP2 O   H1  H2  EP1 EP2 O   H1  H2  EP1 EP2 O   H1  H2  EP1 EP2 O   H1  H2  
EP1 EP2 O   H1  H2  EP1 EP2 O   H1  H2  EP1 EP2 O   H1  H2  EP1 EP2 O   H1  H2  
EP1 EP2 O   H1  H2  EP1 EP2 O   H1  H2  EP1 EP2 O   H1  H2  EP1 EP2 O   H1  H2  
EP1 EP2 O   H1  H2  EP1 EP2 O   H1  H2  EP1 EP2 O   H1  H2  EP1 EP2 O   H1  H2  
EP1 EP2 O   H1  H2  EP1 EP2 O   H1  H2  EP1 EP2 O   H1  H2  EP1 EP2 O   H1  H2  
EP1 EP2 O   H1  H2  EP1 EP2 O   H1  H2  EP1 EP2 O   H1  H2  EP1 EP2 O   H1  H2  
EP1 EP2 O   H1  H2  EP1 EP2 O   H1  H2  EP1 EP2 O   H1  H2  EP1 EP2 O   H1  H2  
EP1 EP2 O   H1  H2  EP1 EP2 O   H1  H2  EP1 EP2 O   H1  H2  EP1 EP2 O   H1  H2  
EP1 EP2 O   H1  H2  EP1 EP2 O   H1  H2  EP1 EP2 O   H1  H2  EP1 EP2 O   H1  H2  
EP1 EP2 O   H1  H2  EP1 EP2 O   H1  H2  EP1 EP2 O   H1  H2  EP1 EP2 O   H1  H2  
EP1 EP2 O   H1  H2  EP1 EP2 O   H1  H2  EP1 EP2 O   H1  H2  EP1 EP2 O   H1  H2  
EP1 EP2 O   H1  H2  EP1 EP2 O   H1  H2  EP1 EP2 O   H1  H2  EP1 EP2 O   H1  H2  
EP1 EP2 O   H1  H2  EP1 EP2 O   H1  H2  EP1 EP2 O   H1  H2  EP1 EP2 O   H1  H2  
EP1 EP2 O   H1  H2  EP1 EP2 O   H1  H2  EP1 EP2 O   H1  H2  EP1 EP2 O   H1  H2  
EP1 EP2 O   H1  H2  EP1 EP2 O   H1  H2  EP1 EP2 O   H1  H2  EP1 EP2 O   H1  H2  
EP1 EP2 O   H1  H2  EP1 EP2 O   H1  H2  EP1 EP2 O   H1  H2  EP1 EP2 O   H1  H2  
EP1 EP2 O   H1  H2  EP1 EP2 O   H1  H2  EP1 EP2 O   H1  H2  EP1 EP2 O   H1  H2  
EP1 EP2 O   H1  H2  EP1 EP2 O   H1  H2  EP1 EP2 O   H1  H2  EP1 EP2 O   H1  H2  
EP1 EP2 O   H1  H2  EP1 EP2 O   H1  H2  EP1 EP2 O   H1  H2  EP1 EP2 O   H1  H2  
EP1 EP2 O   H1  H2  EP1 EP2 O   H1  H2  EP1 EP2 O   H1  H2  EP1 EP2 O   H1  H2  
EP1 EP2 O   H1  H2  EP1 EP2 O   H1  H2  EP1 EP2 O   H1  H2  EP1 EP2 O   H1  H2  
EP1 EP2 O   H1  H2  EP1 EP2 O   H1  H2  EP1 EP2 O   H1  H2  EP1 EP2 O   H1  H2  
EP1 EP2 O   H1  H2  EP1 EP2 O   H1  H2  EP1 EP2 O   H1  H2  EP1 EP2 O   H1  H2  
EP1 EP2 O   H1  H2  EP1 EP2 O   H1  H2  EP1 EP2 O   H1  H2  EP1 EP2 O   H1  H2  
EP1 EP2 O   H1  H2  EP1 EP2 O   H1  H2  EP1 EP2 O   H1  H2  EP1 EP2 O   H1  H2  
EP1 EP2 O   H1  H2  EP1 EP2 O   H1  H2  EP1 EP2 O   H1  H2  EP1 EP2 O   H1  H2  
EP1 EP2 O   H1  H2  EP1 EP2 O   H1  H2  EP1 EP2 O   H1  H2  EP1 EP2 O   H1  H2  
EP1 EP2 O   H1  H2  EP1 EP2 O   H1  H2  EP1 EP2 O   H1  H2  EP1 EP2 O   H1  H2  
EP1 EP2 O   H1  H2  EP1 EP2 O   H1  H2  EP1 EP2 O   H1  H2  EP1 EP2 O   H1  H2  
EP1 EP2 O   H1  H2  EP1 EP2 O   H1  H2  EP1 EP2 O   H1  H2  EP1 EP2 O   H1  H2  
EP1 EP2 O   H1  H2  EP1 EP2 O   H1  H2  EP1 EP2 O   H1  H2  EP1 EP2 O   H1  H2  
EP1 EP2 O   H1  H2  EP1 EP2 O   H1  H2  EP1 EP2 O   H1  H2  EP1 EP2 O   H1  H2  
EP1 EP2 O   H1  H2  EP1 EP2 O   H1  H2  EP1 EP2 O   H1  H2  EP1 EP2 O   H1  H2  
EP1 EP2 O   H1  H2  EP1 EP2 O   H1  H2  EP1 EP2 O   H1  H2  EP1 EP2 O   H1  H2  
EP1 EP2 O   H1  H2  EP1 EP2 O   H1  H2  EP1 EP2 O   H1  H2  EP1 EP2 O   H1  H2  
EP1 EP2 O   H1  H2  EP1 EP2 O   H1  H2  EP1 EP2 O   H1  H2  EP1 EP2 O   H1  H2  
EP1 EP2 O   H1  H2  EP1 EP2 O   H1  H2  EP1 EP2 O   H1  H2  EP1 EP2 O   H1  H2  
EP1 EP2 O   H1  H2  EP1 EP2 O   H1  H2  EP1 EP2 O   H1  H2  EP1 EP2 O   H1  H2  
EP1 EP2 O   H1  H2  EP1 EP2 O   H1  H2  EP1 EP2 O   H1  H2  EP1 EP2 O   H1  H2  
EP1 EP2 O   H1  H2  EP1 EP2 O   H1  H2  EP1 EP2 O   H1  H2  EP1 EP2 O   H1  H2  
EP1 EP2 O   H1  H2  EP1 EP2 O   H1  H2  EP1 EP2 O   H1  H2  EP1 EP2 O   H1  H2  
EP1 EP2 O   H1  H2  EP1 EP2 O   H1  H2  EP1 EP2 O   H1  H2  EP1 EP2 O   H1  H2  
EP1 EP2 O   H1  H2  EP1 EP2 O   H1  H2  EP1 EP2 O   H1  H2  EP1 EP2 O   H1  H2  
EP1 EP2 O   H1  H2  EP1 EP2 O   H1  H2  EP1 EP2 O   H1  H2  EP1 EP2 O   H1  H2  
EP1 EP2 O   H1  H2  EP1 EP2 O   H1  H2  EP1 EP2 O   H1  H2  EP1 EP2 O   H1  H2  
EP1 EP2 O   H1  H2  EP1 EP2 O   H1  H2  EP1 EP2 O   H1  H2  EP1 EP2 O   H1  H2  
EP1 EP2 O   H1  H2  EP1 EP2 O   H1  H2  EP1 EP2 O   H1  H2  EP1 EP2 O   H1  H2  
EP1 EP2 O   H1  H2  EP1 EP2 O   H1  H2  EP1 EP2 O   H1  H2  EP1 EP2 O   H1  H2  
EP1 EP2 O   H1  H2  EP1 EP2 O   H1  H2  EP1 EP2 O   H1  H2  EP1 EP2 O   H1  H2  
EP1 EP2 O   H1  H2  EP1 EP2 O   H1  H2  EP1 EP2 O   H1  H2  EP1 EP2 O   H1  H2  
EP1 EP2 O   H1  H2  EP1 EP2 O   H1  H2  EP1 EP2 O   H1  H2  EP1 EP2 O   H1  H2  
EP1 EP2 O   H1  H2  EP1 EP2 O   H1  H2  EP1 EP2 O   H1  H2  EP1 EP2 O   H1  H2  
EP1 EP2 O   H1  H2  EP1 EP2 O   H1  H2  EP1 EP2 O   H1  H2  EP1 EP2 O   H1  H2  
EP1 EP2 O   H1  H2  EP1 EP2 O   H1  H2  EP1 EP2 O   H1  H2  EP1 EP2 O   H1  H2  
EP1 EP2 O   H1  H2  EP1 EP2 O   H1  H2  EP1 EP2 O   H1  H2  EP1 EP2 O   H1  H2  
EP1 EP2 O   H1  H2  EP1 EP2 O   H1  H2  EP1 EP2 O   H1  H2  EP1 EP2 O   H1  H2  
EP1 EP2 O   H1  H2  EP1 EP2 O   H1  H2  EP1 EP2 O   H1  H2  EP1 EP2 O   H1  H2  
EP1 EP2 O   H1  H2  EP1 EP2 O   H1  H2  EP1 EP2 O   H1  H2  EP1 EP2 O   H1  H2  
EP1 EP2 O   H1  H2  EP1 EP2 O   H1  H2  EP1 EP2 O   H1  H2  EP1 EP2 O   H1  H2  
EP1 EP2 O   H1  H2  EP1 EP2 O   H1  H2  EP1 EP2 O   H1  H2  EP1 EP2 O   H1  H2  
EP1 EP2 O   H1  H2  EP1 EP2 O   H1  H2  EP1 EP2 O   H1  H2  EP1 EP2 O   H1  H2  
EP1 EP2 O   H1  H2  EP1 EP2 O   H1  H2  EP1 EP2 O   H1  H2  EP1 EP2 O   H1  H2  
EP1 EP2 O   H1  H2  EP1 EP2 O   H1  H2  EP1 EP2 O   H1  H2  EP1 EP2 O   H1  H2  
EP1 EP2 O   H1  H2  EP1 EP2 O   H1  H2  EP1 EP2 O   H1  H2  EP1 EP2 O   H1  H2  
EP1 EP2 O   H1  H2  EP1 EP2 O   H1  H2  EP1 EP2 O   H1  H2  EP1 EP2 O   H1  H2  
EP1 EP2 O   H1  H2  EP1 EP2 O   H1  H2  EP1 EP2 O   H1  H2  EP1 EP2 O   H1  H2  
EP1 EP2 O   H1  H2  EP1 EP2 O   H1  H2  EP1 EP2 O   H1  H2  EP1 EP2 O   H1  H2  
EP1 EP2 O   H1  H2  EP1 EP2 O   H1  H2  EP1 EP2 O   H1  H2  EP1 EP2 O   H1  H2  
EP1 EP2 O   H1  H2  EP1 EP2 O   H1  H2  EP1 EP2 O   H1  H2  EP1 EP2 O   H1  H2  
EP1 EP2 O   H1  H2  EP1 EP2 O   H1  H2  EP1 EP2 O   H1  H2  EP1 EP2 O   H1  H2  
EP1 EP2 O   H1  H2  EP1 EP2 O   H1  H2  EP1 EP2 O   H1  H2  EP1 EP2 O   H1  H2  
EP1 EP2 O   H1  H2  EP1 EP2 O   H1  H2  EP1 EP2 O   H1  H2  EP1 EP2 O   H1  H2  
EP1 EP2 O   H1  H2  EP1 EP2 O   H1  H2  EP1 EP2 O   H1  H2  EP1 EP2 O   H1  H2  
EP1 EP2 O   H1  H2  EP1 EP2 O   H1  H2  EP1 EP2 O   H1  H2  EP1 EP2 O   H1  H2  
EP1 EP2 O   H1  H2  EP1 EP2 O   H1  H2  EP1 EP2 O   H1  H2  EP1 EP2 O   H1  H2  
EP1 EP2 O   H1  H2  EP1 EP2 O   H1  H2  EP1 EP2 O   H1  H2  EP1 EP2 O   H1  H2  
EP1 EP2 O   H1  H2  EP1 EP2 O   H1  H2  EP1 EP2 O   H1  H2  EP1 EP2 O   H1  H2  
EP1 EP2 O   H1  H2  EP1 EP2 O   H1  H2  EP1 EP2 O   H1  H2  EP1 EP2 O   H1  H2  
EP1 EP2 O   H1  H2  EP1 EP2 O   H1  H2  EP1 EP2 O   H1  H2  EP1 EP2 O   H1  H2  
EP1 EP2 O   H1  H2  EP1 EP2 O   H1  H2  EP1 EP2 O   H1  H2  EP1 EP2 O   H1  H2  
EP1 EP2 O   H1  H2  EP1 EP2 O   H1  H2  EP1 EP2 O   H1  H2  EP1 EP2 O   H1  H2  
EP1 EP2 O   H1  H2  EP1 EP2 O   H1  H2  EP1 EP2 O   H1  H2  EP1 EP2 O   H1  H2  
EP1 EP2 O   H1  H2  EP1 EP2 O   H1  H2  EP1 EP2 O   H1  H2  EP1 EP2 O   H1  H2  
EP1 EP2 O   H1  H2  EP1 EP2 O   H1  H2  EP1 EP2 O   H1  H2  EP1 EP2 O   H1  H2  
EP1 EP2 O   H1  H2  EP1 EP2 O   H1  H2  EP1 EP2 O   H1  H2  EP1 EP2 O   H1  H2  
EP1 EP2 O   H1  H2  EP1 EP2 O   H1  H2  EP1 EP2 O   H1  H2  EP1 EP2 O   H1  H2  
EP1 EP2 O   H1  H2  EP1 EP2 O   H1  H2  EP1 EP2 O   H1  H2  EP1 EP2 O   H1  H2  
EP1 EP2 O   H1  H2  EP1 EP2 O   H1  H2  EP1 EP2 O   H1  H2  EP1 EP2 O   H1  H2  
EP1 EP2 O   H1  H2  EP1 EP2 O   H1  H2  EP1 EP2 O   H1  H2  EP1 EP2 O   H1  H2  
EP1 EP2 O   H1  H2  EP1 EP2 O   H1  H2  EP1 EP2 O   H1  H2  EP1 EP2 O   H1  H2  
EP1 EP2 O   H1  H2  EP1 EP2 O   H1  H2  EP1 EP2 O   H1  H2  EP1 EP2 O   H1  H2  
EP1 EP2 O   H1  H2  EP1 EP2 O   H1  H2  EP1 EP2 O   H1  H2  EP1 EP2 O   H1  H2  
EP1 EP2 O   H1  H2  EP1 EP2 O   H1  H2  EP1 EP2 O   H1  H2  EP1 EP2 O   H1  H2  
EP1 EP2 O   H1  H2  EP1 EP2 O   H1  H2  EP1 EP2 O   H1  H2  EP1 EP2 O   H1  H2  
EP1 EP2 O   H1  H2  EP1 EP2 O   H1  H2  EP1 EP2 O   H1  H2  EP1 EP2 O   H1  H2  
EP1 EP2 O   H1  H2  EP1 EP2 O   H1  H2  EP1 EP2 O   H1  H2  EP1 EP2 O   H1  H2  
EP1 EP2 O   H1  H2  EP1 EP2 O   H1  H2  EP1 EP2 O   H1  H2  EP1 EP2 O   H1  H2  
EP1 EP2 O   H1  H2  EP1 EP2 O   H1  H2  EP1 EP2 O   H1  H2  EP1 EP2 O   H1  H2  
EP1 EP2 O   H1  H2  EP1 EP2 O   H1  H2  EP1 EP2 O   H1  H2  EP1 EP2 O   H1  H2  
EP1 EP2 O   H1  H2  EP1 EP2 O   H1  H2  EP1 EP2 O   H1  H2  EP1 EP2 O   H1  H2  
EP1 EP2 O   H1  H2  EP1 EP2 O   H1  H2  EP1 EP2 O   H1  H2  EP1 EP2 O   H1  H2  
EP1 EP2 O   H1  H2  EP1 EP2 O   H1  H2  EP1 EP2 O   H1  H2  EP1 EP2 O   H1  H2  
EP1 EP2 O   H1  H2  EP1 EP2 O   H1  H2  EP1 EP2 O   H1  H2  EP1 EP2 O   H1  H2  
EP1 EP2 O   H1  H2  EP1 EP2 O   H1  H2  EP1 EP2 O   H1  H2  EP1 EP2 O   H1  H2  
EP1 EP2 O   H1  H2  EP1 EP2 O   H1  H2  EP1 EP2 O   H1  H2  EP1 EP2 O   H1  H2  
EP1 EP2 O   H1  H2  EP1 EP2 O   H1  H2  EP1 EP2 O   H1  H2  EP1 EP2 O   H1  H2  
EP1 EP2 O   H1  H2  EP1 EP2 O   H1  H2  EP1 EP2 O   H1  H2  EP1 EP2 O   H1  H2  
EP1 EP2 O   H1  H2  EP1 EP2 O   H1  H2  EP1 EP2 O   H1  H2  EP1 EP2 O   H1  H2  
EP1 EP2 O   H1  H2  EP1 EP2 O   H1  H2  EP1 EP2 O   H1  H2  EP1 EP2 O   H1  H2  
EP1 EP2 O   H1  H2  EP1 EP2 O   H1  H2  EP1 EP2 O   H1  H2  EP1 EP2 O   H1  H2  
EP1 EP2 O   H1  H2  EP1 EP2 O   H1  H2  EP1 EP2 O   H1  H2  EP1 EP2 O   H1  H2  
EP1 EP2 O   H1  H2  EP1 EP2 O   H1  H2  EP1 EP2 O   H1  H2  EP1 EP2 O   H1  H2  
EP1 EP2 O   H1  H2  EP1 EP2 O   H1  H2  EP1 EP2 O   H1  H2  EP1 EP2 O   H1  H2  
EP1 EP2 O   H1  H2  EP1 EP2 O   H1  H2  EP1 EP2 O   H1  H2  EP1 EP2 O   H1  H2  
EP1 EP2 O   H1  H2  EP1 EP2 O   H1  H2  EP1 EP2 O   H1  H2  EP1 EP2 O   H1  H2  
EP1 EP2 O   H1  H2  EP1 EP2 O   H1  H2  EP1 EP2 O   H1  H2  EP1 EP2 O   H1  H2  
EP1 EP2 O   H1  H2  EP1 EP2 O   H1  H2  EP1 EP2 O   H1  H2  EP1 EP2 O   H1  H2  
EP1 EP2 O   H1  H2  EP1 EP2 O   H1  H2  EP1 EP2 O   H1  H2  EP1 EP2 O   H1  H2  
EP1 EP2 O   H1  H2  EP1 EP2 O   H1  H2  EP1 EP2 O   H1  H2  EP1 EP2 O   H1  H2  
EP1 EP2 O   H1  H2  EP1 EP2 O   H1  H2  EP1 EP2 O   H1  H2  EP1 EP2 O   H1  H2  
EP1 EP2 O   H1  H2  EP1 EP2 O   H1  H2  EP1 EP2 O   H1  H2  EP1 EP2 O   H1  H2  
EP1 EP2 O   H1  H2  EP1 EP2 O   H1  H2  EP1 EP2 O   H1  H2  EP1 EP2 O   H1  H2  
EP1 EP2 O   H1  H2  EP1 EP2 O   H1  H2  EP1 EP2 O   H1  H2  EP1 EP2 O   H1  H2  
EP1 EP2 O   H1  H2  EP1 EP2 O   H1  H2  EP1 EP2 O   H1  H2  EP1 EP2 O   H1  H2  
EP1 EP2 O   H1  H2  EP1 EP2 O   H1  H2  EP1 EP2 O   H1  H2  EP1 EP2 O   H1  H2  
EP1 EP2 O   H1  H2  EP1 EP2 O   H1  H2  EP1 EP2 O   H1  H2  EP1 EP2 O   H1  H2  
EP1 EP2 O   H1  H2  EP1 EP2 O   H1  H2  EP1 EP2 O   H1  H2  EP1 EP2 O   H1  H2  
EP1 EP2 O   H1  H2  EP1 EP2 O   H1  H2  EP1 EP2 O   H1  H2  EP1 EP2 O   H1  H2  
EP1 EP2 O   H1  H2  EP1 EP2 O   H1  H2  EP1 EP2 O   H1  H2  EP1 EP2 O   H1  H2  
EP1 EP2 O   H1  H2  EP1 EP2 O   H1  H2  EP1 EP2 O   H1  H2  EP1 EP2 O   H1  H2  
EP1 EP2 O   H1  H2  EP1 EP2 O   H1  H2  EP1 EP2 O   H1  H2  EP1 EP2 O   H1  H2  
EP1 EP2 O   H1  H2  EP1 EP2 O   H1  H2  EP1 EP2 O   H1  H2  EP1 EP2 O   H1  H2  
EP1 EP2 O   H1  H2  EP1 EP2 O   H1  H2  EP1 EP2 O   H1  H2  EP1 EP2 O   H1  H2  
EP1 EP2 O   H1  H2  EP1 EP2 O   H1  H2  EP1 EP2 O   H1  H2  EP1 EP2 O   H1  H2  
EP1 EP2 O   H1  H2  EP1 EP2 O   H1  H2  EP1 EP2 O   H1  H2  EP1 EP2 O   H1  H2  
EP1 EP2 O   H1  H2  EP1 EP2 O   H1  H2  EP1 EP2 O   H1  H2  EP1 EP2 O   H1  H2  
EP1 EP2 O   H1  H2  EP1 EP2 O   H1  H2  EP1 EP2 O   H1  H2  EP1 EP2 O   H1  H2  
EP1 EP2 O   H1  H2  EP1 EP2 O   H1  H2  EP1 EP2 O   H1  H2  EP1 EP2 O   H1  H2  
EP1 EP2 O   H1  H2  EP1 EP2 O   H1  H2  EP1 EP2 O   H1  H2  EP1 EP2 O   H1  H2  
EP1 EP2 O   H1  H2  EP1 EP2 O   H1  H2  EP1 EP2 O   H1  H2  EP1 EP2 O   H1  H2  
EP1 EP2 O   H1  H2  EP1 EP2 O   H1  H2  EP1 EP2 O   H1  H2  EP1 EP2 O   H1  H2  
EP1 EP2 O   H1  H2  EP1 EP2 O   H1  H2  EP1 EP2 O   H1  H2  EP1 EP2 O   H1  H2  
EP1 EP2 O   H1  H2  EP1 EP2 O   H1  H2  EP1 EP2 O   H1  H2  EP1 EP2 O   H1  H2  
EP1 EP2 O   H1  H2  EP1 EP2 O   H1  H2  EP1 EP2 O   H1  H2  EP1 EP2 O   H1  H2  
EP1 EP2 O   H1  H2  EP1 EP2 O   H1  H2  EP1 EP2 O   H1  H2  EP1 EP2 O   H1  H2  
EP1 EP2 O   H1  H2  EP1 EP2 O   H1  H2  EP1 EP2 O   H1  H2  EP1 EP2 O   H1  H2  
EP1 EP2 O   H1  H2  EP1 EP2 O   H1  H2  EP1 EP2 O   H1  H2  EP1 EP2 O   H1  H2  
EP1 EP2 O   H1  H2  EP1 EP2 O   H1  H2  EP1 EP2 O   H1  H2  EP1 EP2 O   H1  H2  
EP1 EP2 O   H1  H2  EP1 EP2 O   H1  H2  EP1 EP2 O   H1  H2  EP1 EP2 O   H1  H2  
EP1 EP2 O   H1  H2  EP1 EP2 O   H1  H2  EP1 EP2 O   H1  H2  EP1 EP2 O   H1  H2  
EP1 EP2 O   H1  H2  EP1 EP2 O   H1  H2  EP1 EP2 O   H1  H2  EP1 EP2 O   H1  H2  
EP1 EP2 O   H1  H2  EP1 EP2 O   H1  H2  EP1 EP2 O   H1  H2  EP1 EP2 O   H1  H2  
EP1 EP2 O   H1  H2  EP1 EP2 O   H1  H2  EP1 EP2 O   H1  H2  EP1 EP2 O   H1  H2  
EP1 EP2 O   H1  H2  EP1 EP2 O   H1  H2  EP1 EP2 O   H1  H2  EP1 EP2 O   H1  H2  
EP1 EP2 O   H1  H2  EP1 EP2 O   H1  H2  EP1 EP2 O   H1  H2  EP1 EP2 O   H1  H2  
EP1 EP2 O   H1  H2  EP1 EP2 O   H1  H2  EP1 EP2 O   H1  H2  EP1 EP2 O   H1  H2  
EP1 EP2 O   H1  H2  EP1 EP2 O   H1  H2  EP1 EP2 O   H1  H2  EP1 EP2 O   H1  H2  
EP1 EP2 O   H1  H2  EP1 EP2 O   H1  H2  EP1 EP2 O   H1  H2  EP1 EP2 O   H1  H2  
EP1 EP2 O   H1  H2  EP1 EP2 O   H1  H2  EP1 EP2 O   H1  H2  EP1 EP2 O   H1  H2  
EP1 EP2 O   H1  H2  EP1 EP2 O   H1  H2  EP1 EP2 O   H1  H2  EP1 EP2 O   H1  H2  
EP1 EP2 O   H1  H2  EP1 EP2 O   H1  H2  EP1 EP2 O   H1  H2  EP1 EP2 O   H1  H2  
EP1 EP2 O   H1  H2  EP1 EP2 O   H1  H2  EP1 EP2 O   H1  H2  EP1 EP2 O   H1  H2  
EP1 EP2 O   H1  H2  EP1 EP2 O   H1  H2  EP1 EP2 O   H1  H2  EP1 EP2 O   H1  H2  
EP1 EP2 O   H1  H2  EP1 EP2 O   H1  H2  EP1 EP2 O   H1  H2  EP1 EP2 O   H1  H2  
EP1 EP2 O   H1  H2  EP1 EP2 O   H1  H2  EP1 EP2 O   H1  H2  EP1 EP2 O   H1  H2  
EP1 EP2 O   H1  H2  EP1 EP2 O   H1  H2  EP1 EP2 O   H1  H2  EP1 EP2 O   H1  H2  
EP1 EP2 O   H1  H2  EP1 EP2 O   H1  H2  EP1 EP2 O   H1  H2  EP1 EP2 O   H1  H2  
EP1 EP2 O   H1  H2  EP1 EP2 O   H1  H2  EP1 EP2 O   H1  H2  EP1 EP2 O   H1  H2  
EP1 EP2 O   H1  H2  EP1 EP2 O   H1  H2  EP1 EP2 O   H1  H2  EP1 EP2 O   H1  H2  
EP1 EP2 O   H1  H2  EP1 EP2 O   H1  H2  EP1 EP2 O   H1  H2  EP1 EP2 O   H1  H2  
EP1 EP2 O   H1  H2  EP1 EP2 O   H1  H2  EP1 EP2 O   H1  H2  EP1 EP2 O   H1  H2  
EP1 EP2 O   H1  H2  EP1 EP2 O   H1  H2  EP1 EP2 O   H1  H2  EP1 EP2 O   H1  H2  
EP1 EP2 O   H1  H2  EP1 EP2 O   H1  H2  EP1 EP2 O   H1  H2  EP1 EP2 O   H1  H2  
EP1 EP2 O   H1  H2  EP1 EP2 O   H1  H2  EP1 EP2 O   H1  H2  EP1 EP2 O   H1  H2  
EP1 EP2 O   H1  H2  EP1 EP2 O   H1  H2  EP1 EP2 O   H1  H2  EP1 EP2 O   H1  H2  
EP1 EP2 O   H1  H2  EP1 EP2 O   H1  H2  EP1 EP2 O   H1  H2  EP1 EP2 O   H1  H2  
EP1 EP2 O   H1  H2  EP1 EP2 O   H1  H2  EP1 EP2 O   H1  H2  EP1 EP2 O   H1  H2  
EP1 EP2 O   H1  H2  EP1 EP2 O   H1  H2  EP1 EP2 O   H1  H2  EP1 EP2 O   H1  H2  
EP1 EP2 O   H1  H2  EP1 EP2 O   H1  H2  EP1 EP2 O   H1  H2  EP1 EP2 O   H1  H2  
EP1 EP2 O   H1  H2  EP1 EP2 O   H1  H2  EP1 EP2 O   H1  H2  EP1 EP2 O   H1  H2  
EP1 EP2 O   H1  H2  EP1 EP2 O   H1  H2  EP1 EP2 O   H1  H2  EP1 EP2 O   H1  H2  
EP1 EP2 O   H1  H2  EP1 EP2 O   H1  H2  EP1 EP2 O   H1  H2  EP1 EP2 O   H1  H2  
EP1 EP2 O   H1  H2  EP1 EP2 O   H1  H2  EP1 EP2 O   H1  H2  EP1 EP2 O   H1  H2  
EP1 EP2 O   H1  H2  EP1 EP2 O   H1  H2  EP1 EP2 O   H1  H2  EP1 EP2 O   H1  H2  
EP1 EP2 O   H1  H2  EP1 EP2 O   H1  H2  EP1 EP2 O   H1  H2  EP1 EP2 O   H1  H2  
EP1 EP2 O   H1  H2  EP1 EP2 O   H1  H2  EP1 EP2 O   H1  H2  EP1 EP2 O   H1  H2  
EP1 EP2 O   H1  H2  EP1 EP2 O   H1  H2  EP1 EP2 O   H1  H2  EP1 EP2 O   H1  H2  
EP1 EP2 O   H1  H2  EP1 EP2 O   H1  H2  EP1 EP2 O   H1  H2  EP1 EP2 O   H1  H2  
EP1 EP2 O   H1  H2  EP1 EP2 O   H1  H2  EP1 EP2 O   H1  H2  EP1 EP2 O   H1  H2  
EP1 EP2 O   H1  H2  EP1 EP2 O   H1  H2  EP1 EP2 O   H1  H2  EP1 EP2 O   H1  H2  
EP1 EP2 O   H1  H2  EP1 EP2 O   H1  H2  EP1 EP2 O   H1  H2  EP1 EP2 O   H1  H2  
EP1 EP2 O   H1  H2  EP1 EP2 O   H1  H2  EP1 EP2 O   H1  H2  EP1 EP2 O   H1  H2  
EP1 EP2 O   H1  H2  EP1 EP2 O   H1  H2  EP1 EP2 O   H1  H2  EP1 EP2 O   H1  H2  
EP1 EP2 O   H1  H2  EP1 EP2 O   H1  H2  EP1 EP2 O   H1  H2  EP1 EP2 O   H1  H2  
EP1 EP2 O   H1  H2  EP1 EP2 O   H1  H2  EP1 EP2 O   H1  H2  EP1 EP2 O   H1  H2  
EP1 EP2 O   H1  H2  EP1 EP2 O   H1  H2  EP1 EP2 O   H1  H2  EP1 EP2 O   H1  H2  
EP1 EP2 O   H1  H2  EP1 EP2 O   H1  H2  EP1 EP2 O   H1  H2  EP1 EP2 O   H1  H2  
EP1 EP2 O   H1  H2  EP1 EP2 O   H1  H2  EP1 EP2 O   H1  H2  EP1 EP2 O   H1  H2  
EP1 EP2 O   H1  H2  EP1 EP2 O   H1  H2  EP1 EP2 O   H1  H2  EP1 EP2 O   H1  H2  
EP1 EP2 O   H1  H2  EP1 EP2 O   H1  H2  EP1 EP2 O   H1  H2  EP1 EP2 O   H1  H2  
EP1 EP2 O   H1  H2  EP1 EP2 O   H1  H2  EP1 EP2 O   H1  H2  EP1 EP2 O   H1  H2  
EP1 EP2 O   H1  H2  EP1 EP2 O   H1  H2  EP1 EP2 O   H1  H2  EP1 EP2 O   H1  H2  
EP1 EP2 O   H1  H2  EP1 EP2 O   H1  H2  EP1 EP2 O   H1  H2  EP1 EP2 O   H1  H2  
EP1 EP2 O   H1  H2  EP1 EP2 O   H1  H2  EP1 EP2 O   H1  H2  EP1 EP2 O   H1  H2  
EP1 EP2 O   H1  H2  EP1 EP2 O   H1  H2  EP1 EP2 O   H1  H2  EP1 EP2 O   H1  H2  
EP1 EP2 O   H1  H2  EP1 EP2 O   H1  H2  EP1 EP2 O   H1  H2  EP1 EP2 O   H1  H2  
EP1 EP2 O   H1  H2  EP1 EP2 O   H1  H2  EP1 EP2 O   H1  H2  EP1 EP2 O   H1  H2  
EP1 EP2 O   H1  H2  EP1 EP2 O   H1  H2  EP1 EP2 O   H1  H2  EP1 EP2 O   H1  H2  
EP1 EP2 O   H1  H2  EP1 EP2 O   H1  H2  EP1 EP2 O   H1  H2  EP1 EP2 O   H1  H2  
EP1 EP2 O   H1  H2  EP1 EP2 O   H1  H2  EP1 EP2 O   H1  H2  EP1 EP2 O   H1  H2  
EP1 EP2 O   H1  H2  EP1 EP2 O   H1  H2  EP1 EP2 O   H1  H2  EP1 EP2 O   H1  H2  
EP1 EP2 O   H1  H2  EP1 EP2 O   H1  H2  EP1 EP2 O   H1  H2  EP1 EP2 O   H1  H2  
EP1 EP2 O   H1  H2  EP1 EP2 O   H1  H2  EP1 EP2 O   H1  H2  EP1 EP2 O   H1  H2  
EP1 EP2 O   H1  H2  EP1 EP2 O   H1  H2  EP1 EP2 O   H1  H2  EP1 EP2 O   H1  H2  
EP1 EP2 O   H1  H2  EP1 EP2 O   H1  H2  EP1 EP2 O   H1  H2  EP1 EP2 O   H1  H2  
EP1 EP2 O   H1  H2  EP1 EP2 O   H1  H2  EP1 EP2 O   H1  H2  EP1 EP2 O   H1  H2  
EP1 EP2 O   H1  H2  EP1 EP2 O   H1  H2  EP1 EP2 O   H1  H2  EP1 EP2 O   H1  H2  
EP1 EP2 O   H1  H2  EP1 EP2 O   H1  H2  EP1 EP2 O   H1  H2  EP1 EP2 O   H1  H2  
EP1 EP2 O   H1  H2  EP1 EP2 O   H1  H2  EP1 EP2 O   H1  H2  EP1 EP2 O   H1  H2  
EP1 EP2 O   H1  H2  EP1 EP2 O   H1  H2  EP1 EP2 O   H1  H2  EP1 EP2 O   H1  H2  
EP1 EP2 O   H1  H2  EP1 EP2 O   H1  H2  EP1 EP2 O   H1  H2  EP1 EP2 O   H1  H2  
EP1 EP2 O   H1  H2  EP1 EP2 O   H1  H2  EP1 EP2 O   H1  H2  EP1 EP2 O   H1  H2  
EP1 EP2 O   H1  H2  EP1 EP2 O   H1  H2  EP1 EP2 O   H1  H2  EP1 EP2 O   H1  H2  
EP1 EP2 O   H1  H2  EP1 EP2 O   H1  H2  EP1 EP2 O   H1  H2  EP1 EP2 O   H1  H2  
EP1 EP2 O   H1  H2  EP1 EP2 O   H1  H2  EP1 EP2 O   H1  H2  EP1 EP2 O   H1  H2  
EP1 EP2 O   H1  H2  EP1 EP2 O   H1  H2  EP1 EP2 O   H1  H2  EP1 EP2 O   H1  H2  
EP1 EP2 O   H1  H2  EP1 EP2 O   H1  H2  EP1 EP2 O   H1  H2  EP1 EP2 O   H1  H2  
EP1 EP2 O   H1  H2  EP1 EP2 O   H1  H2  EP1 EP2 O   H1  H2  EP1 EP2 O   H1  H2  
EP1 EP2 O   H1  H2  EP1 EP2 O   H1  H2  EP1 EP2 O   H1  H2  EP1 EP2 O   H1  H2  
EP1 EP2 O   H1  H2  EP1 EP2 O   H1  H2  EP1 EP2 O   H1  H2  EP1 EP2 O   H1  H2  
EP1 EP2 O   H1  H2  EP1 EP2 O   H1  H2  EP1 EP2 O   H1  H2  EP1 EP2 O   H1  H2  
EP1 EP2 O   H1  H2  EP1 EP2 O   H1  H2  EP1 EP2 O   H1  H2  EP1 EP2 O   H1  H2  
EP1 EP2 O   H1  H2  EP1 EP2 O   H1  H2  EP1 EP2 O   H1  H2  EP1 EP2 O   H1  H2  
EP1 EP2 O   H1  H2  EP1 EP2 O   H1  H2  EP1 EP2 O   H1  H2  EP1 EP2 O   H1  H2  
EP1 EP2 O   H1  H2  EP1 EP2 O   H1  H2  EP1 EP2 O   H1  H2  EP1 EP2 O   H1  H2  
EP1 EP2 O   H1  H2  EP1 EP2 O   H1  H2  EP1 EP2 O   H1  H2  EP1 EP2 O   H1  H2  
EP1 EP2 O   H1  H2  EP1 EP2 O   H1  H2  EP1 EP2 O   H1  H2  EP1 EP2 O   H1  H2  
EP1 EP2 O   H1  H2  EP1 EP2 O   H1  H2  EP1 EP2 O   H1  H2  EP1 EP2 O   H1  H2  
EP1 EP2 O   H1  H2  EP1 EP2 O   H1  H2  EP1 EP2 O   H1  H2  EP1 EP2 O   H1  H2  
EP1 EP2 O   H1  H2  EP1 EP2 O   H1  H2  EP1 EP2 O   H1  H2  EP1 EP2 O   H1  H2  
EP1 EP2 O   H1  H2  EP1 EP2 O   H1  H2  EP1 EP2 O   H1  H2  EP1 EP2 O   H1  H2  
EP1 EP2 O   H1  H2  EP1 EP2 O   H1  H2  EP1 EP2 O   H1  H2  EP1 EP2 O   H1  H2  
EP1 EP2 O   H1  H2  EP1 EP2 O   H1  H2  EP1 EP2 O   H1  H2  EP1 EP2 O   H1  H2  
EP1 EP2 O   H1  H2  EP1 EP2 O   H1  H2  EP1 EP2 O   H1  H2  EP1 EP2 O   H1  H2  
EP1 EP2 O   H1  H2  EP1 EP2 O   H1  H2  EP1 EP2 O   H1  H2  EP1 EP2 O   H1  H2  
EP1 EP2 O   H1  H2  EP1 EP2 O   H1  H2  EP1 EP2 O   H1  H2  EP1 EP2 O   H1  H2  
EP1 EP2 O   H1  H2  EP1 EP2 O   H1  H2  EP1 EP2 O   H1  H2  EP1 EP2 O   H1  H2  
EP1 EP2 O   H1  H2  EP1 EP2 O   H1  H2  EP1 EP2 O   H1  H2  EP1 EP2 O   H1  H2  
EP1 EP2 O   H1  H2  EP1 EP2 O   H1  H2  EP1 EP2 O   H1  H2  EP1 EP2 O   H1  H2  
EP1 EP2 O   H1  H2  EP1 EP2 O   H1  H2  EP1 EP2 O   H1  H2  EP1 EP2 O   H1  H2  
EP1 EP2 O   H1  H2  EP1 EP2 O   H1  H2  EP1 EP2 O   H1  H2  EP1 EP2 O   H1  H2  
EP1 EP2 O   H1  H2  EP1 EP2 O   H1  H2  EP1 EP2 O   H1  H2  EP1 EP2 O   H1  H2  
EP1 EP2 O   H1  H2  EP1 EP2 O   H1  H2  EP1 EP2 O   H1  H2  EP1 EP2 O   H1  H2  
EP1 EP2 O   H1  H2  EP1 EP2 O   H1  H2  EP1 EP2 O   H1  H2  EP1 EP2 O   H1  H2  
EP1 EP2 O   H1  H2  EP1 EP2 O   H1  H2  EP1 EP2 O   H1  H2  EP1 EP2 O   H1  H2  
EP1 EP2 O   H1  H2  EP1 EP2 O   H1  H2  EP1 EP2 O   H1  H2  EP1 EP2 O   H1  H2  
EP1 EP2 O   H1  H2  EP1 EP2 O   H1  H2  EP1 EP2 O   H1  H2  EP1 EP2 O   H1  H2  
EP1 EP2 O   H1  H2  EP1 EP2 O   H1  H2  EP1 EP2 O   H1  H2  EP1 EP2 O   H1  H2  
EP1 EP2 O   H1  H2  EP1 EP2 O   H1  H2  EP1 EP2 O   H1  H2  EP1 EP2 O   H1  H2  
EP1 EP2 O   H1  H2  EP1 EP2 O   H1  H2  EP1 EP2 O   H1  H2  EP1 EP2 O   H1  H2  
EP1 EP2 O   H1  H2  EP1 EP2 O   H1  H2  EP1 EP2 O   H1  H2  EP1 EP2 O   H1  H2  
EP1 EP2 O   H1  H2  EP1 EP2 O   H1  H2  EP1 EP2 O   H1  H2  EP1 EP2 O   H1  H2  
EP1 EP2 O   H1  H2  EP1 EP2 O   H1  H2  EP1 EP2 O   H1  H2  EP1 EP2 O   H1  H2  
EP1 EP2 O   H1  H2  EP1 EP2 O   H1  H2  EP1 EP2 O   H1  H2  EP1 EP2 O   H1  H2  
EP1 EP2 O   H1  H2  EP1 EP2 O   H1  H2  EP1 EP2 O   H1  H2  EP1 EP2 O   H1  H2  
EP1 EP2 O   H1  H2  EP1 EP2 O   H1  H2  EP1 EP2 O   H1  H2  EP1 EP2 O   H1  H2  
EP1 EP2 O   H1  H2  EP1 EP2 O   H1  H2  EP1 EP2 O   H1  H2  EP1 EP2 O   H1  H2  
EP1 EP2 O   H1  H2  EP1 EP2 O   H1  H2  EP1 EP2 O   H1  H2  EP1 EP2 O   H1  H2  
EP1 EP2 O   H1  H2  EP1 EP2 O   H1  H2  EP1 EP2 O   H1  H2  EP1 EP2 O   H1  H2  
EP1 EP2 O   H1  H2  EP1 EP2 O   H1  H2  EP1 EP2 O   H1  H2  EP1 EP2 O   H1  H2  
EP1 EP2 O   H1  H2  EP1 EP2 O   H1  H2  EP1 EP2 O   H1  H2  EP1 EP2 O   H1  H2  
EP1 EP2 O   H1  H2  EP1 EP2 O   H1  H2  EP1 EP2 O   H1  H2  EP1 EP2 O   H1  H2  
EP1 EP2 O   H1  H2  EP1 EP2 O   H1  H2  EP1 EP2 O   H1  H2  EP1 EP2 O   H1  H2  
EP1 EP2 O   H1  H2  EP1 EP2 O   H1  H2  EP1 EP2 O   H1  H2  EP1 EP2 O   H1  H2  
EP1 EP2 O   H1  H2  EP1 EP2 O   H1  H2  EP1 EP2 O   H1  H2  EP1 EP2 O   H1  H2  
EP1 EP2 O   H1  H2  EP1 EP2 O   H1  H2  EP1 EP2 O   H1  H2  EP1 EP2 O   H1  H2  
EP1 EP2 O   H1  H2  EP1 EP2 O   H1  H2  EP1 EP2 O   H1  H2  EP1 EP2 O   H1  H2  
EP1 EP2 O   H1  H2  EP1 EP2 O   H1  H2  EP1 EP2 O   H1  H2  EP1 EP2 O   H1  H2  
EP1 EP2 O   H1  H2  EP1 EP2 O   H1  H2  EP1 EP2 O   H1  H2  EP1 EP2 O   H1  H2  
EP1 EP2 O   H1  H2  EP1 EP2 O   H1  H2  EP1 EP2 O   H1  H2  EP1 EP2 O   H1  H2  
EP1 EP2 O   H1  H2  EP1 EP2 O   H1  H2  EP1 EP2 O   H1  H2  EP1 EP2 O   H1  H2  
EP1 EP2 O   H1  H2  EP1 EP2 O   H1  H2  EP1 EP2 O   H1  H2  EP1 EP2 O   H1  H2  
EP1 EP2 O   H1  H2  EP1 EP2 O   H1  H2  EP1 EP2 O   H1  H2  EP1 EP2 O   H1  H2  
EP1 EP2 O   H1  H2  EP1 EP2 O   H1  H2  EP1 EP2 O   H1  H2  EP1 EP2 O   H1  H2  
EP1 EP2 O   H1  H2  EP1 EP2 O   H1  H2  EP1 EP2 O   H1  H2  EP1 EP2 O   H1  H2  
EP1 EP2 O   H1  H2  EP1 EP2 O   H1  H2  EP1 EP2 O   H1  H2  EP1 EP2 O   H1  H2  
EP1 EP2 O   H1  H2  EP1 EP2 O   H1  H2  EP1 EP2 O   H1  H2  EP1 EP2 O   H1  H2  
EP1 EP2 O   H1  H2  EP1 EP2 O   H1  H2  EP1 EP2 O   H1  H2  EP1 EP2 O   H1  H2  
EP1 EP2 O   H1  H2  EP1 EP2 O   H1  H2  EP1 EP2 O   H1  H2  EP1 EP2 O   H1  H2  
EP1 EP2 O   H1  H2  EP1 EP2 O   H1  H2  EP1 EP2 O   H1  H2  EP1 EP2 O   H1  H2  
EP1 EP2 O   H1  H2  EP1 EP2 O   H1  H2  EP1 EP2 O   H1  H2  EP1 EP2 O   H1  H2  
EP1 EP2 O   H1  H2  EP1 EP2 O   H1  H2  EP1 EP2 O   H1  H2  EP1 EP2 O   H1  H2  
EP1 EP2 O   H1  H2  EP1 EP2 O   H1  H2  EP1 EP2 O   H1  H2  EP1 EP2 O   H1  H2  
EP1 EP2 O   H1  H2  EP1 EP2 O   H1  H2  EP1 EP2 O   H1  H2  EP1 EP2 O   H1  H2  
EP1 EP2 O   H1  H2  EP1 EP2 O   H1  H2  EP1 EP2 O   H1  H2  EP1 EP2 O   H1  H2  
EP1 EP2 O   H1  H2  EP1 EP2 O   H1  H2  EP1 EP2 O   H1  H2  EP1 EP2 O   H1  H2  
EP1 EP2 O   H1  H2  EP1 EP2 O   H1  H2  EP1 EP2 O   H1  H2  EP1 EP2 O   H1  H2  
EP1 EP2 O   H1  H2  EP1 EP2 O   H1  H2  EP1 EP2 O   H1  H2  EP1 EP2 O   H1  H2  
EP1 EP2 O   H1  H2  EP1 EP2 O   H1  H2  EP1 EP2 O   H1  H2  EP1 EP2 O   H1  H2  
EP1 EP2 O   H1  H2  EP1 EP2 O   H1  H2  EP1 EP2 O   H1  H2  EP1 EP2 O   H1  H2  
EP1 EP2 O   H1  H2  EP1 EP2 O   H1  H2  EP1 EP2 O   H1  H2  EP1 EP2 O   H1  H2  
EP1 EP2 O   H1  H2  EP1 EP2 O   H1  H2  EP1 EP2 O   H1  H2  EP1 EP2 O   H1  H2  
EP1 EP2 O   H1  H2  EP1 EP2 O   H1  H2  EP1 EP2 O   H1  H2  EP1 EP2 O   H1  H2  
EP1 EP2 O   H1  H2  EP1 EP2 O   H1  H2  EP1 EP2 O   H1  H2  EP1 EP2 O   H1  H2  
EP1 EP2 O   H1  H2  EP1 EP2 O   H1  H2  EP1 EP2 O   H1  H2  EP1 EP2 O   H1  H2  
EP1 EP2 O   H1  H2  EP1 EP2 O   H1  H2  EP1 EP2 O   H1  H2  EP1 EP2 O   H1  H2  
EP1 EP2 O   H1  H2  EP1 EP2 O   H1  H2  EP1 EP2 O   H1  H2  EP1 EP2 O   H1  H2  
EP1 EP2 O   H1  H2  EP1 EP2 O   H1  H2  EP1 EP2 O   H1  H2  EP1 EP2 O   H1  H2  
EP1 EP2 O   H1  H2  EP1 EP2 O   H1  H2  EP1 EP2 O   H1  H2  EP1 EP2 O   H1  H2  
EP1 EP2 O   H1  H2  EP1 EP2 O   H1  H2  EP1 EP2 O   H1  H2  EP1 EP2 O   H1  H2  
EP1 EP2 O   H1  H2  EP1 EP2 O   H1  H2  EP1 EP2 O   H1  H2  EP1 EP2 O   H1  H2  
EP1 EP2 O   H1  H2  EP1 EP2 O   H1  H2  EP1 EP2 O   H1  H2  EP1 EP2 O   H1  H2  
EP1 EP2 O   H1  H2  EP1 EP2 O   H1  H2  EP1 EP2 O   H1  H2  EP1 EP2 O   H1  H2  
EP1 EP2 O   H1  H2  EP1 EP2 O   H1  H2  EP1 EP2 O   H1  H2  EP1 EP2 O   H1  H2  
EP1 EP2 O   H1  H2  EP1 EP2 O   H1  H2  EP1 EP2 O   H1  H2  EP1 EP2 O   H1  H2  
EP1 EP2 O   H1  H2  EP1 EP2 O   H1  H2  EP1 EP2 O   H1  H2  EP1 EP2 O   H1  H2  
EP1 EP2 O   H1  H2  EP1 EP2 O   H1  H2  EP1 EP2 O   H1  H2  EP1 EP2 O   H1  H2  
EP1 EP2 O   H1  H2  EP1 EP2 O   H1  H2  EP1 EP2 O   H1  H2  EP1 EP2 O   H1  H2  
EP1 EP2 O   H1  H2  EP1 EP2 O   H1  H2  EP1 EP2 O   H1  H2  EP1 EP2 O   H1  H2  
EP1 EP2 O   H1  H2  EP1 EP2 O   H1  H2  EP1 EP2 O   H1  H2  EP1 EP2 O   H1  H2  
EP1 EP2 O   H1  H2  EP1 EP2 O   H1  H2  EP1 EP2 O   H1  H2  EP1 EP2 O   H1  H2  
EP1 EP2 O   H1  H2  EP1 EP2 O   H1  H2  EP1 EP2 O   H1  H2  EP1 EP2 O   H1  H2  
EP1 EP2 O   H1  H2  EP1 EP2 O   H1  H2  EP1 EP2 O   H1  H2  EP1 EP2 O   H1  H2  
EP1 EP2 O   H1  H2  EP1 EP2 O   H1  H2  EP1 EP2 O   H1  H2  EP1 EP2 O   H1  H2  
EP1 EP2 O   H1  H2  EP1 EP2 O   H1  H2  EP1 EP2 O   H1  H2  EP1 EP2 O   H1  H2  
EP1 EP2 O   H1  H2  EP1 EP2 O   H1  H2  EP1 EP2 O   H1  H2  EP1 EP2 O   H1  H2  
EP1 EP2 O   H1  H2  EP1 EP2 O   H1  H2  EP1 EP2 O   H1  H2  EP1 EP2 O   H1  H2  
EP1 EP2 O   H1  H2  EP1 EP2 O   H1  H2  EP1 EP2 O   H1  H2  EP1 EP2 O   H1  H2  
EP1 EP2 O   H1  H2  EP1 EP2 O   H1  H2  EP1 EP2 O   H1  H2  EP1 EP2 O   H1  H2  
EP1 EP2 O   H1  H2  EP1 EP2 O   H1  H2  EP1 EP2 O   H1  H2  EP1 EP2 O   H1  H2  
EP1 EP2 O   H1  H2  EP1 EP2 O   H1  H2  EP1 EP2 O   H1  H2  EP1 EP2 O   H1  H2  
EP1 EP2 O   H1  H2  EP1 EP2 O   H1  H2  EP1 EP2 O   H1  H2  EP1 EP2 O   H1  H2  
EP1 EP2 O   H1  H2  EP1 EP2 O   H1  H2  EP1 EP2 O   H1  H2  EP1 EP2 O   H1  H2  
EP1 EP2 O   H1  H2  EP1 EP2 O   H1  H2  EP1 EP2 O   H1  H2  EP1 EP2 O   H1  H2  
EP1 EP2 O   H1  H2  EP1 EP2 O   H1  H2  EP1 EP2 O   H1  H2  EP1 EP2 O   H1  H2  
EP1 EP2 O   H1  H2  EP1 EP2 O   H1  H2  EP1 EP2 O   H1  H2  EP1 EP2 O   H1  H2  
EP1 EP2 O   H1  H2  EP1 EP2 O   H1  H2  EP1 EP2 O   H1  H2  EP1 EP2 O   H1  H2  
EP1 EP2 O   H1  H2  EP1 EP2 O   H1  H2  EP1 EP2 O   H1  H2  EP1 EP2 O   H1  H2  
EP1 EP2 O   H1  H2  EP1 EP2 O   H1  H2  EP1 EP2 O   H1  H2  EP1 EP2 O   H1  H2  
EP1 EP2 O   H1  H2  EP1 EP2 O   H1  H2  EP1 EP2 O   H1  H2  EP1 EP2 O   H1  H2  
EP1 EP2 O   H1  H2  EP1 EP2 O   H1  H2  EP1 EP2 O   H1  H2  EP1 EP2 O   H1  H2  
EP1 EP2 O   H1  H2  EP1 EP2 O   H1  H2  EP1 EP2 O   H1  H2  EP1 EP2 O   H1  H2  
EP1 EP2 O   H1  H2  EP1 EP2 O   H1  H2  EP1 EP2 O   H1  H2  EP1 EP2 O   H1  H2  
EP1 EP2 O   H1  H2  EP1 EP2 O   H1  H2  EP1 EP2 O   H1  H2  EP1 EP2 O   H1  H2  
EP1 EP2 O   H1  H2  EP1 EP2 O   H1  H2  EP1 EP2 O   H1  H2  EP1 EP2 O   H1  H2  
EP1 EP2 O   H1  H2  EP1 EP2 O   H1  H2  EP1 EP2 O   H1  H2  EP1 EP2 O   H1  H2  
EP1 EP2 O   H1  H2  EP1 EP2 O   H1  H2  EP1 EP2 O   H1  H2  EP1 EP2 O   H1  H2  
EP1 EP2 O   H1  H2  EP1 EP2 O   H1  H2  EP1 EP2 O   H1  H2  EP1 EP2 O   H1  H2  
EP1 EP2 O   H1  H2  EP1 EP2 O   H1  H2  EP1 EP2 O   H1  H2  EP1 EP2 O   H1  H2  
EP1 EP2 O   H1  H2  EP1 EP2 O   H1  H2  EP1 EP2 O   H1  H2  EP1 EP2 O   H1  H2  
EP1 EP2 O   H1  H2  EP1 EP2 O   H1  H2  EP1 EP2 O   H1  H2  EP1 EP2 O   H1  H2  
EP1 EP2 O   H1  H2  EP1 EP2 O   H1  H2  EP1 EP2 O   H1  H2  EP1 EP2 O   H1  H2  
EP1 EP2 O   H1  H2  EP1 EP2 O   H1  H2  EP1 EP2 O   H1  H2  EP1 EP2 O   H1  H2  
EP1 EP2 O   H1  H2  EP1 EP2 O   H1  H2  EP1 EP2 O   H1  H2  EP1 EP2 O   H1  H2  
EP1 EP2 O   H1  H2  EP1 EP2 O   H1  H2  EP1 EP2 O   H1  H2  EP1 EP2 O   H1  H2  
EP1 EP2 O   H1  H2  EP1 EP2 O   H1  H2  EP1 EP2 O   H1  H2  EP1 EP2 O   H1  H2  
EP1 EP2 O   H1  H2  EP1 EP2 O   H1  H2  EP1 EP2 O   H1  H2  EP1 EP2 O   H1  H2  
EP1 EP2 O   H1  H2  EP1 EP2 O   H1  H2  EP1 EP2 O   H1  H2  EP1 EP2 O   H1  H2  
EP1 EP2 O   H1  H2  EP1 EP2 O   H1  H2  EP1 EP2 O   H1  H2  EP1 EP2 O   H1  H2  
EP1 EP2 O   H1  H2  EP1 EP2 O   H1  H2  EP1 EP2 O   H1  H2  EP1 EP2 O   H1  H2  
EP1 EP2 O   H1  H2  EP1 EP2 O   H1  H2  EP1 EP2 O   H1  H2  EP1 EP2 O   H1  H2  
EP1 EP2 O   H1  H2  EP1 EP2 O   H1  H2  EP1 EP2 O   H1  H2  EP1 EP2 O   H1  H2  
EP1 EP2 O   H1  H2  EP1 EP2 O   H1  H2  EP1 EP2 O   H1  H2  EP1 EP2 O   H1  H2  
EP1 EP2 O   H1  H2  EP1 EP2 O   H1  H2  EP1 EP2 O   H1  H2  EP1 EP2 O   H1  H2  
EP1 EP2 O   H1  H2  EP1 EP2 O   H1  H2  EP1 EP2 O   H1  H2  EP1 EP2 O   H1  H2  
EP1 EP2 O   H1  H2  EP1 EP2 O   H1  H2  EP1 EP2 O   H1  H2  EP1 EP2 O   H1  H2  
EP1 EP2 O   H1  H2  EP1 EP2 O   H1  H2  EP1 EP2 O   H1  H2  EP1 EP2 O   H1  H2  
EP1 EP2 O   H1  H2  EP1 EP2 O   H1  H2  EP1 EP2 O   H1  H2  EP1 EP2 O   H1  H2  
EP1 EP2 O   H1  H2  EP1 EP2 O   H1  H2  EP1 EP2 O   H1  H2  EP1 EP2 O   H1  H2  
EP1 EP2 O   H1  H2  EP1 EP2 O   H1  H2  EP1 EP2 O   H1  H2  EP1 EP2 O   H1  H2  
EP1 EP2 O   H1  H2  EP1 EP2 O   H1  H2  EP1 EP2 O   H1  H2  EP1 EP2 O   H1  H2  
EP1 EP2 O   H1  H2  EP1 EP2 O   H1  H2  EP1 EP2 O   H1  H2  EP1 EP2 O   H1  H2  
EP1 EP2 O   H1  H2  EP1 EP2 O   H1  H2  EP1 EP2 O   H1  H2  EP1 EP2 O   H1  H2  
EP1 EP2 O   H1  H2  EP1 EP2 O   H1  H2  EP1 EP2 O   H1  H2  EP1 EP2 O   H1  H2  
EP1 EP2 O   H1  H2  EP1 EP2 O   H1  H2  EP1 EP2 O   H1  H2  EP1 EP2 O   H1  H2  
EP1 EP2 O   H1  H2  EP1 EP2 O   H1  H2  EP1 EP2 O   H1  H2  EP1 EP2 O   H1  H2  
EP1 EP2 O   H1  H2  EP1 EP2 O   H1  H2  EP1 EP2 O   H1  H2  EP1 EP2 O   H1  H2  
EP1 EP2 O   H1  H2  EP1 EP2 O   H1  H2  EP1 EP2 O   H1  H2  EP1 EP2 O   H1  H2  
EP1 EP2 O   H1  H2  EP1 EP2 O   H1  H2  EP1 EP2 O   H1  H2  EP1 EP2 O   H1  H2  
EP1 EP2 O   H1  H2  EP1 EP2 O   H1  H2  EP1 EP2 O   H1  H2  EP1 EP2 O   H1  H2  
EP1 EP2 O   H1  H2  EP1 EP2 O   H1  H2  EP1 EP2 O   H1  H2  EP1 EP2 O   H1  H2  
EP1 EP2 O   H1  H2  EP1 EP2 O   H1  H2  EP1 EP2 O   H1  H2  EP1 EP2 O   H1  H2  
EP1 EP2 O   H1  H2  EP1 EP2 O   H1  H2  EP1 EP2 O   H1  H2  EP1 EP2 O   H1  H2  
EP1 EP2 O   H1  H2  EP1 EP2 O   H1  H2  EP1 EP2 O   H1  H2  EP1 EP2 O   H1  H2  
EP1 EP2 O   H1  H2  EP1 EP2 O   H1  H2  EP1 EP2 O   H1  H2  EP1 EP2 O   H1  H2  
EP1 EP2 O   H1  H2  EP1 EP2 O   H1  H2  EP1 EP2 O   H1  H2  EP1 EP2 O   H1  H2  
EP1 EP2 O   H1  H2  EP1 EP2 O   H1  H2  EP1 EP2 O   H1  H2  EP1 EP2 O   H1  H2  
EP1 EP2 O   H1  H2  EP1 EP2 O   H1  H2  EP1 EP2 O   H1  H2  EP1 EP2 O   H1  H2  
EP1 EP2 O   H1  H2  EP1 EP2 O   H1  H2  EP1 EP2 O   H1  H2  EP1 EP2 O   H1  H2  
EP1 EP2 O   H1  H2  EP1 EP2 O   H1  H2  EP1 EP2 O   H1  H2  EP1 EP2 O   H1  H2  
EP1 EP2 O   H1  H2  EP1 EP2 O   H1  H2  EP1 EP2 O   H1  H2  EP1 EP2 O   H1  H2  
EP1 EP2 O   H1  H2  EP1 EP2 O   H1  H2  EP1 EP2 O   H1  H2  EP1 EP2 O   H1  H2  
EP1 EP2 O   H1  H2  EP1 EP2 O   H1  H2  EP1 EP2 O   H1  H2  EP1 EP2 O   H1  H2  
EP1 EP2 O   H1  H2  EP1 EP2 O   H1  H2  EP1 EP2 O   H1  H2  EP1 EP2 O   H1  H2  
EP1 EP2 O   H1  H2  EP1 EP2 O   H1  H2  EP1 EP2 O   H1  H2  EP1 EP2 O   H1  H2  
EP1 EP2 O   H1  H2  EP1 EP2 O   H1  H2  EP1 EP2 O   H1  H2  EP1 EP2 O   H1  H2  
EP1 EP2 O   H1  H2  EP1 EP2 O   H1  H2  EP1 EP2 O   H1  H2  EP1 EP2 O   H1  H2  
EP1 EP2 O   H1  H2  EP1 EP2 O   H1  H2  EP1 EP2 O   H1  H2  EP1 EP2 O   H1  H2  
EP1 EP2 O   H1  H2  EP1 EP2 O   H1  H2  EP1 EP2 O   H1  H2  EP1 EP2 O   H1  H2  
EP1 EP2 O   H1  H2  EP1 EP2 O   H1  H2  EP1 EP2 O   H1  H2  EP1 EP2 O   H1  H2  
EP1 EP2 O   H1  H2  EP1 EP2 O   H1  H2  EP1 EP2 O   H1  H2  EP1 EP2 O   H1  H2  
EP1 EP2 O   H1  H2  EP1 EP2 O   H1  H2  EP1 EP2 O   H1  H2  EP1 EP2 O   H1  H2  
EP1 EP2 O   H1  H2  EP1 EP2 O   H1  H2  EP1 EP2 O   H1  H2  EP1 EP2 O   H1  H2  
EP1 EP2 O   H1  H2  EP1 EP2 O   H1  H2  EP1 EP2 O   H1  H2  EP1 EP2 O   H1  H2  
EP1 EP2 O   H1  H2  EP1 EP2 O   H1  H2  EP1 EP2 O   H1  H2  EP1 EP2 O   H1  H2  
EP1 EP2 O   H1  H2  EP1 EP2 O   H1  H2  EP1 EP2 O   H1  H2  EP1 EP2 O   H1  H2  
EP1 EP2 O   H1  H2  EP1 EP2 O   H1  H2  EP1 EP2 O   H1  H2  EP1 EP2 O   H1  H2  
EP1 EP2 O   H1  H2  EP1 EP2 O   H1  H2  EP1 EP2 O   H1  H2  EP1 EP2 O   H1  H2  
EP1 EP2 O   H1  H2  EP1 EP2 O   H1  H2  EP1 EP2 O   H1  H2  EP1 EP2 O   H1  H2  
EP1 EP2 O   H1  H2  EP1 EP2 O   H1  H2  EP1 EP2 O   H1  H2  EP1 EP2 O   H1  H2  
EP1 EP2 O   H1  H2  EP1 EP2 O   H1  H2  EP1 EP2 O   H1  H2  EP1 EP2 O   H1  H2  
EP1 EP2 O   H1  H2  EP1 EP2 O   H1  H2  EP1 EP2 O   H1  H2  EP1 EP2 O   H1  H2  
EP1 EP2 O   H1  H2  EP1 EP2 O   H1  H2  EP1 EP2 O   H1  H2  EP1 EP2 O   H1  H2  
EP1 EP2 O   H1  H2  EP1 EP2 O   H1  H2  EP1 EP2 O   H1  H2  EP1 EP2 O   H1  H2  
EP1 EP2 O   H1  H2  EP1 EP2 O   H1  H2  EP1 EP2 O   H1  H2  EP1 EP2 O   H1  H2  
EP1 EP2 O   H1  H2  EP1 EP2 O   H1  H2  EP1 EP2 O   H1  H2  EP1 EP2 O   H1  H2  
EP1 EP2 O   H1  H2  EP1 EP2 O   H1  H2  EP1 EP2 O   H1  H2  EP1 EP2 O   H1  H2  
EP1 EP2 O   H1  H2  EP1 EP2 O   H1  H2  EP1 EP2 O   H1  H2  EP1 EP2 O   H1  H2  
EP1 EP2 O   H1  H2  EP1 EP2 O   H1  H2  EP1 EP2 O   H1  H2  EP1 EP2 O   H1  H2  
EP1 EP2 O   H1  H2  EP1 EP2 O   H1  H2  EP1 EP2 O   H1  H2  EP1 EP2 O   H1  H2  
EP1 EP2 O   H1  H2  EP1 EP2 O   H1  H2  EP1 EP2 O   H1  H2  EP1 EP2 O   H1  H2  
EP1 EP2 O   H1  H2  EP1 EP2 O   H1  H2  EP1 EP2 O   H1  H2  EP1 EP2 O   H1  H2  
EP1 EP2 O   H1  H2  EP1 EP2 O   H1  H2  EP1 EP2 O   H1  H2  EP1 EP2 O   H1  H2  
EP1 EP2 O   H1  H2  EP1 EP2 O   H1  H2  EP1 EP2 O   H1  H2  EP1 EP2 O   H1  H2  
EP1 EP2 O   H1  H2  EP1 EP2 O   H1  H2  EP1 EP2 O   H1  H2  EP1 EP2 O   H1  H2  
EP1 EP2 O   H1  H2  EP1 EP2 O   H1  H2  EP1 EP2 O   H1  H2  EP1 EP2 O   H1  H2  
EP1 EP2 O   H1  H2  EP1 EP2 O   H1  H2  EP1 EP2 O   H1  H2  EP1 EP2 O   H1  H2  
EP1 EP2 O   H1  H2  EP1 EP2 O   H1  H2  EP1 EP2 O   H1  H2  EP1 EP2 O   H1  H2  
EP1 EP2 O   H1  H2  EP1 EP2 O   H1  H2  EP1 EP2 O   H1  H2  EP1 EP2 O   H1  H2  
EP1 EP2 O   H1  H2  EP1 EP2 O   H1  H2  EP1 EP2 O   H1  H2  EP1 EP2 O   H1  H2  
EP1 EP2 O   H1  H2  EP1 EP2 O   H1  H2  EP1 EP2 O   H1  H2  EP1 EP2 O   H1  H2  
EP1 EP2 O   H1  H2  EP1 EP2 O   H1  H2  EP1 EP2 O   H1  H2  EP1 EP2 O   H1  H2  
EP1 EP2 O   H1  H2  EP1 EP2 O   H1  H2  EP1 EP2 O   H1  H2  EP1 EP2 O   H1  H2  
EP1 EP2 O   H1  H2  EP1 EP2 O   H1  H2  EP1 EP2 O   H1  H2  EP1 EP2 O   H1  H2  
EP1 EP2 O   H1  H2  EP1 EP2 O   H1  H2  EP1 EP2 O   H1  H2  EP1 EP2 O   H1  H2  
EP1 EP2 O   H1  H2  EP1 EP2 O   H1  H2  EP1 EP2 O   H1  H2  EP1 EP2 O   H1  H2  
EP1 EP2 O   H1  H2  EP1 EP2 O   H1  H2  EP1 EP2 O   H1  H2  EP1 EP2 O   H1  H2  
EP1 EP2 O   H1  H2  EP1 EP2 O   H1  H2  EP1 EP2 O   H1  H2  EP1 EP2 O   H1  H2  
EP1 EP2 O   H1  H2  EP1 EP2 O   H1  H2  EP1 EP2 O   H1  H2  EP1 EP2 O   H1  H2  
EP1 EP2 O   H1  H2  EP1 EP2 O   H1  H2  EP1 EP2 O   H1  H2  EP1 EP2 O   H1  H2  
EP1 EP2 O   H1  H2  EP1 EP2 O   H1  H2  EP1 EP2 O   H1  H2  EP1 EP2 O   H1  H2  
EP1 EP2 O   H1  H2  EP1 EP2 O   H1  H2  EP1 EP2 O   H1  H2  EP1 EP2 O   H1  H2  
EP1 EP2 O   H1  H2  EP1 EP2 O   H1  H2  EP1 EP2 O   H1  H2  EP1 EP2 O   H1  H2  
EP1 EP2 O   H1  H2  EP1 EP2 O   H1  H2  EP1 EP2 O   H1  H2  EP1 EP2 O   H1  H2  
EP1 EP2 O   H1  H2  EP1 EP2 O   H1  H2  EP1 EP2 O   H1  H2  EP1 EP2 O   H1  H2  
EP1 EP2 O   H1  H2  EP1 EP2 O   H1  H2  EP1 EP2 O   H1  H2  EP1 EP2 O   H1  H2  
EP1 EP2 O   H1  H2  EP1 EP2 O   H1  H2  EP1 EP2 O   H1  H2  EP1 EP2 O   H1  H2  
EP1 EP2 O   H1  H2  EP1 EP2 O   H1  H2  EP1 EP2 O   H1  H2  EP1 EP2 O   H1  H2  
EP1 EP2 O   H1  H2  EP1 EP2 O   H1  H2  EP1 EP2 O   H1  H2  EP1 EP2 O   H1  H2  
EP1 EP2 O   H1  H2  EP1 EP2 O   H1  H2  EP1 EP2 O   H1  H2  EP1 EP2 O   H1  H2  
EP1 EP2 O   H1  H2  EP1 EP2 O   H1  H2  EP1 EP2 O   H1  H2  EP1 EP2 O   H1  H2  
EP1 EP2 O   H1  H2  EP1 EP2 O   H1  H2  EP1 EP2 O   H1  H2  EP1 EP2 O   H1  H2  
EP1 EP2 O   H1  H2  EP1 EP2 O   H1  H2  EP1 EP2 O   H1  H2  EP1 EP2 O   H1  H2  
EP1 EP2 O   H1  H2  EP1 EP2 O   H1  H2  EP1 EP2 O   H1  H2  EP1 EP2 O   H1  H2  
EP1 EP2 O   H1  H2  EP1 EP2 O   H1  H2  EP1 EP2 O   H1  H2  EP1 EP2 O   H1  H2  
EP1 EP2 O   H1  H2  EP1 EP2 O   H1  H2  EP1 EP2 O   H1  H2  EP1 EP2 O   H1  H2  
EP1 EP2 O   H1  H2  EP1 EP2 O   H1  H2  EP1 EP2 O   H1  H2  EP1 EP2 O   H1  H2  
EP1 EP2 O   H1  H2  EP1 EP2 O   H1  H2  EP1 EP2 O   H1  H2  EP1 EP2 O   H1  H2  
EP1 EP2 O   H1  H2  EP1 EP2 O   H1  H2  EP1 EP2 O   H1  H2  EP1 EP2 O   H1  H2  
EP1 EP2 O   H1  H2  EP1 EP2 O   H1  H2  EP1 EP2 O   H1  H2  EP1 EP2 O   H1  H2  
EP1 EP2 O   H1  H2  EP1 EP2 O   H1  H2  EP1 EP2 O   H1  H2  EP1 EP2 O   H1  H2  
EP1 EP2 O   H1  H2  EP1 EP2 O   H1  H2  EP1 EP2 O   H1  H2  EP1 EP2 O   H1  H2  
EP1 EP2 O   H1  H2  EP1 EP2 O   H1  H2  EP1 EP2 O   H1  H2  EP1 EP2 O   H1  H2  
EP1 EP2 O   H1  H2  EP1 EP2 O   H1  H2  EP1 EP2 O   H1  H2  EP1 EP2 O   H1  H2  
EP1 EP2 O   H1  H2  EP1 EP2 O   H1  H2  EP1 EP2 O   H1  H2  EP1 EP2 O   H1  H2  
EP1 EP2 O   H1  H2  EP1 EP2 O   H1  H2  EP1 EP2 O   H1  H2  EP1 EP2 O   H1  H2  
EP1 EP2 O   H1  H2  EP1 EP2 O   H1  H2  EP1 EP2 O   H1  H2  EP1 EP2 O   H1  H2  
EP1 EP2 O   H1  H2  EP1 EP2 O   H1  H2  EP1 EP2 O   H1  H2  EP1 EP2 O   H1  H2  
EP1 EP2 O   H1  H2  EP1 EP2 O   H1  H2  EP1 EP2 O   H1  H2  EP1 EP2 O   H1  H2  
EP1 EP2 O   H1  H2  EP1 EP2 O   H1  H2  EP1 EP2 O   H1  H2  EP1 EP2 O   H1  H2  
EP1 EP2 O   H1  H2  EP1 EP2 O   H1  H2  EP1 EP2 O   H1  H2  EP1 EP2 O   H1  H2  
EP1 EP2 O   H1  H2  EP1 EP2 O   H1  H2  EP1 EP2 O   H1  H2  EP1 EP2 O   H1  H2  
EP1 EP2 O   H1  H2  EP1 EP2 O   H1  H2  EP1 EP2 O   H1  H2  EP1 EP2 O   H1  H2  
EP1 EP2 O   H1  H2  EP1 EP2 O   H1  H2  EP1 EP2 O   H1  H2  EP1 EP2 O   H1  H2  
EP1 EP2 O   H1  H2  EP1 EP2 O   H1  H2  EP1 EP2 O   H1  H2  EP1 EP2 O   H1  H2  
EP1 EP2 O   H1  H2  EP1 EP2 O   H1  H2  EP1 EP2 O   H1  H2  EP1 EP2 O   H1  H2  
EP1 EP2 O   H1  H2  EP1 EP2 O   H1  H2  EP1 EP2 O   H1  H2  EP1 EP2 O   H1  H2  
EP1 EP2 O   H1  H2  EP1 EP2 O   H1  H2  EP1 EP2 O   H1  H2  EP1 EP2 O   H1  H2  
EP1 EP2 O   H1  H2  EP1 EP2 O   H1  H2  EP1 EP2 O   H1  H2  EP1 EP2 O   H1  H2  
EP1 EP2 O   H1  H2  EP1 EP2 O   H1  H2  EP1 EP2 O   H1  H2  EP1 EP2 O   H1  H2  
EP1 EP2 O   H1  H2  EP1 EP2 O   H1  H2  EP1 EP2 O   H1  H2  EP1 EP2 O   H1  H2  
EP1 EP2 O   H1  H2  EP1 EP2 O   H1  H2  EP1 EP2 O   H1  H2  EP1 EP2 O   H1  H2  
EP1 EP2 O   H1  H2  EP1 EP2 O   H1  H2  EP1 EP2 O   H1  H2  EP1 EP2 O   H1  H2  
EP1 EP2 O   H1  H2  EP1 EP2 O   H1  H2  EP1 EP2 O   H1  H2  EP1 EP2 O   H1  H2  
EP1 EP2 O   H1  H2  EP1 EP2 O   H1  H2  EP1 EP2 O   H1  H2  EP1 EP2 O   H1  H2  
EP1 EP2 O   H1  H2  EP1 EP2 O   H1  H2  EP1 EP2 O   H1  H2  EP1 EP2 O   H1  H2  
EP1 EP2 O   H1  H2  EP1 EP2 O   H1  H2  EP1 EP2 O   H1  H2  EP1 EP2 O   H1  H2  
EP1 EP2 O   H1  H2  EP1 EP2 O   H1  H2  EP1 EP2 O   H1  H2  EP1 EP2 O   H1  H2  
EP1 EP2 O   H1  H2  EP1 EP2 O   H1  H2  EP1 EP2 O   H1  H2  EP1 EP2 O   H1  H2  
EP1 EP2 O   H1  H2  EP1 EP2 O   H1  H2  EP1 EP2 O   H1  H2  EP1 EP2 O   H1  H2  
EP1 EP2 O   H1  H2  EP1 EP2 O   H1  H2  EP1 EP2 O   H1  H2  EP1 EP2 O   H1  H2  
EP1 EP2 O   H1  H2  EP1 EP2 O   H1  H2  EP1 EP2 O   H1  H2  EP1 EP2 O   H1  H2  
EP1 EP2 O   H1  H2  EP1 EP2 O   H1  H2  EP1 EP2 O   H1  H2  EP1 EP2 O   H1  H2  
EP1 EP2 O   H1  H2  EP1 EP2 O   H1  H2  EP1 EP2 O   H1  H2  EP1 EP2 O   H1  H2  
EP1 EP2 O   H1  H2  EP1 EP2 O   H1  H2  EP1 EP2 O   H1  H2  EP1 EP2 O   H1  H2  
EP1 EP2 O   H1  H2  EP1 EP2 O   H1  H2  EP1 EP2 O   H1  H2  EP1 EP2 O   H1  H2  
EP1 EP2 O   H1  H2  EP1 EP2 O   H1  H2  EP1 EP2 O   H1  H2  EP1 EP2 O   H1  H2  
EP1 EP2 O   H1  H2  EP1 EP2 O   H1  H2  EP1 EP2 O   H1  H2  EP1 EP2 O   H1  H2  
EP1 EP2 O   H1  H2  EP1 EP2 O   H1  H2  EP1 EP2 O   H1  H2  EP1 EP2 O   H1  H2  
EP1 EP2 O   H1  H2  EP1 EP2 O   H1  H2  EP1 EP2 O   H1  H2  EP1 EP2 O   H1  H2  
EP1 EP2 O   H1  H2  EP1 EP2 O   H1  H2  EP1 EP2 O   H1  H2  EP1 EP2 O   H1  H2  
EP1 EP2 O   H1  H2  EP1 EP2 O   H1  H2  EP1 EP2 O   H1  H2  EP1 EP2 O   H1  H2  
EP1 EP2 O   H1  H2  EP1 EP2 O   H1  H2  EP1 EP2 O   H1  H2  EP1 EP2 O   H1  H2  
EP1 EP2 O   H1  H2  EP1 EP2 O   H1  H2  EP1 EP2 O   H1  H2  EP1 EP2 O   H1  H2  
EP1 EP2 O   H1  H2  EP1 EP2 O   H1  H2  EP1 EP2 O   H1  H2  EP1 EP2 O   H1  H2  
EP1 EP2 O   H1  H2  EP1 EP2 O   H1  H2  EP1 EP2 O   H1  H2  EP1 EP2 O   H1  H2  
EP1 EP2 O   H1  H2  EP1 EP2 O   H1  H2  EP1 EP2 O   H1  H2  EP1 EP2 O   H1  H2  
EP1 EP2 O   H1  H2  EP1 EP2 O   H1  H2  EP1 EP2 O   H1  H2  EP1 EP2 O   H1  H2  
EP1 EP2 O   H1  H2  EP1 EP2 O   H1  H2  EP1 EP2 O   H1  H2  EP1 EP2 O   H1  H2  
EP1 EP2 O   H1  H2  EP1 EP2 O   H1  H2  EP1 EP2 O   H1  H2  EP1 EP2 O   H1  H2  
EP1 EP2 O   H1  H2  EP1 EP2 O   H1  H2  EP1 EP2 O   H1  H2  EP1 EP2 O   H1  H2  
EP1 EP2 O   H1  H2  EP1 EP2 O   H1  H2  EP1 EP2 O   H1  H2  EP1 EP2 O   H1  H2  
EP1 EP2 O   H1  H2  EP1 EP2 O   H1  H2  EP1 EP2 O   H1  H2  EP1 EP2 O   H1  H2  
EP1 EP2 O   H1  H2  EP1 EP2 O   H1  H2  EP1 EP2 O   H1  H2  EP1 EP2 O   H1  H2  
EP1 EP2 O   H1  H2  EP1 EP2 O   H1  H2  EP1 EP2 O   H1  H2  EP1 EP2 O   H1  H2  
EP1 EP2 O   H1  H2  EP1 EP2 O   H1  H2  EP1 EP2 O   H1  H2  EP1 EP2 O   H1  H2  
EP1 EP2 O   H1  H2  EP1 EP2 O   H1  H2  EP1 EP2 O   H1  H2  EP1 EP2 O   H1  H2  
EP1 EP2 O   H1  H2  EP1 EP2 O   H1  H2  EP1 EP2 O   H1  H2  EP1 EP2 O   H1  H2  
EP1 EP2 O   H1  H2  EP1 EP2 O   H1  H2  EP1 EP2 O   H1  H2  EP1 EP2 O   H1  H2  
EP1 EP2 O   H1  H2  EP1 EP2 O   H1  H2  EP1 EP2 O   H1  H2  EP1 EP2 O   H1  H2  
EP1 EP2 O   H1  H2  EP1 EP2 O   H1  H2  EP1 EP2 O   H1  H2  EP1 EP2 O   H1  H2  
EP1 EP2 O   H1  H2  EP1 EP2 O   H1  H2  EP1 EP2 O   H1  H2  EP1 EP2 O   H1  H2  
EP1 EP2 O   H1  H2  EP1 EP2 O   H1  H2  EP1 EP2 O   H1  H2  EP1 EP2 O   H1  H2  
EP1 EP2 O   H1  H2  EP1 EP2 O   H1  H2  EP1 EP2 O   H1  H2  EP1 EP2 O   H1  H2  
EP1 EP2 O   H1  H2  EP1 EP2 O   H1  H2  EP1 EP2 O   H1  H2  EP1 EP2 O   H1  H2  
EP1 EP2 O   H1  H2  EP1 EP2 O   H1  H2  EP1 EP2 O   H1  H2  EP1 EP2 O   H1  H2  
EP1 EP2 O   H1  H2  EP1 EP2 O   H1  H2  EP1 EP2 O   H1  H2  EP1 EP2 O   H1  H2  
EP1 EP2 O   H1  H2  EP1 EP2 O   H1  H2  EP1 EP2 O   H1  H2  EP1 EP2 O   H1  H2  
EP1 EP2 O   H1  H2  EP1 EP2 O   H1  H2  EP1 EP2 O   H1  H2  EP1 EP2 O   H1  H2  
EP1 EP2 O   H1  H2  EP1 EP2 O   H1  H2  EP1 EP2 O   H1  H2  EP1 EP2 O   H1  H2  
EP1 EP2 O   H1  H2  EP1 EP2 O   H1  H2  EP1 EP2 O   H1  H2  EP1 EP2 O   H1  H2  
EP1 EP2 O   H1  H2  EP1 EP2 O   H1  H2  EP1 EP2 O   H1  H2  EP1 EP2 O   H1  H2  
EP1 EP2 O   H1  H2  EP1 EP2 O   H1  H2  EP1 EP2 O   H1  H2  EP1 EP2 O   H1  H2  
EP1 EP2 O   H1  H2  EP1 EP2 O   H1  H2  EP1 EP2 O   H1  H2  EP1 EP2 O   H1  H2  
EP1 EP2 O   H1  H2  EP1 EP2 O   H1  H2  EP1 EP2 O   H1  H2  EP1 EP2 O   H1  H2  
EP1 EP2 O   H1  H2  EP1 EP2 O   H1  H2  EP1 EP2 O   H1  H2  EP1 EP2 O   H1  H2  
EP1 EP2 O   H1  H2  EP1 EP2 O   H1  H2  EP1 EP2 O   H1  H2  EP1 EP2 O   H1  H2  
EP1 EP2 O   H1  H2  EP1 EP2 O   H1  H2  EP1 EP2 O   H1  H2  EP1 EP2 O   H1  H2  
EP1 EP2 O   H1  H2  EP1 EP2 O   H1  H2  EP1 EP2 O   H1  H2  EP1 EP2 O   H1  H2  
EP1 EP2 O   H1  H2  EP1 EP2 O   H1  H2  EP1 EP2 O   H1  H2  EP1 EP2 O   H1  H2  
EP1 EP2 O   H1  H2  EP1 EP2 O   H1  H2  EP1 EP2 O   H1  H2  EP1 EP2 O   H1  H2  
EP1 EP2 O   H1  H2  EP1 EP2 O   H1  H2  EP1 EP2 O   H1  H2  EP1 EP2 O   H1  H2  
EP1 EP2 O   H1  H2  EP1 EP2 O   H1  H2  EP1 EP2 O   H1  H2  EP1 EP2 O   H1  H2  
EP1 EP2 O   H1  H2  EP1 EP2 O   H1  H2  EP1 EP2 O   H1  H2  EP1 EP2 O   H1  H2  
EP1 EP2 O   H1  H2  EP1 EP2 O   H1  H2  EP1 EP2 O   H1  H2  EP1 EP2 O   H1  H2  
EP1 EP2 O   H1  H2  EP1 EP2 O   H1  H2  EP1 EP2 O   H1  H2  EP1 EP2 O   H1  H2  
EP1 EP2 O   H1  H2  EP1 EP2 O   H1  H2  EP1 EP2 O   H1  H2  EP1 EP2 O   H1  H2  
EP1 EP2 O   H1  H2  EP1 EP2 O   H1  H2  EP1 EP2 O   H1  H2  EP1 EP2 O   H1  H2  
EP1 EP2 O   H1  H2  EP1 EP2 O   H1  H2  EP1 EP2 O   H1  H2  EP1 EP2 O   H1  H2  
EP1 EP2 O   H1  H2  EP1 EP2 O   H1  H2  EP1 EP2 O   H1  H2  EP1 EP2 O   H1  H2  
EP1 EP2 O   H1  H2  EP1 EP2 O   H1  H2  EP1 EP2 O   H1  H2  EP1 EP2 O   H1  H2  
EP1 EP2 O   H1  H2  EP1 EP2 O   H1  H2  EP1 EP2 O   H1  H2  EP1 EP2 O   H1  H2  
EP1 EP2 O   H1  H2  EP1 EP2 O   H1  H2  EP1 EP2 O   H1  H2  EP1 EP2 O   H1  H2  
EP1 EP2 O   H1  H2  EP1 EP2 O   H1  H2  EP1 EP2 O   H1  H2  EP1 EP2 O   H1  H2  
EP1 EP2 O   H1  H2  EP1 EP2 O   H1  H2  EP1 EP2 O   H1  H2  EP1 EP2 O   H1  H2  
EP1 EP2 O   H1  H2  EP1 EP2 O   H1  H2  EP1 EP2 O   H1  H2  EP1 EP2 O   H1  H2  
EP1 EP2 O   H1  H2  EP1 EP2 O   H1  H2  EP1 EP2 O   H1  H2  EP1 EP2 O   H1  H2  
EP1 EP2 O   H1  H2  EP1 EP2 O   H1  H2  EP1 EP2 O   H1  H2  EP1 EP2 O   H1  H2  
EP1 EP2 O   H1  H2  EP1 EP2 O   H1  H2  EP1 EP2 O   H1  H2  EP1 EP2 O   H1  H2  
EP1 EP2 O   H1  H2  EP1 EP2 O   H1  H2  EP1 EP2 O   H1  H2  EP1 EP2 O   H1  H2  
EP1 EP2 O   H1  H2  EP1 EP2 O   H1  H2  EP1 EP2 O   H1  H2  EP1 EP2 O   H1  H2  
EP1 EP2 O   H1  H2  EP1 EP2 O   H1  H2  EP1 EP2 O   H1  H2  EP1 EP2 O   H1  H2  
EP1 EP2 O   H1  H2  EP1 EP2 O   H1  H2  EP1 EP2 O   H1  H2  EP1 EP2 O   H1  H2  
EP1 EP2 O   H1  H2  EP1 EP2 O   H1  H2  EP1 EP2 O   H1  H2  EP1 EP2 O   H1  H2  
EP1 EP2 O   H1  H2  EP1 EP2 O   H1  H2  EP1 EP2 O   H1  H2  EP1 EP2 O   H1  H2  
EP1 EP2 O   H1  H2  EP1 EP2 O   H1  H2  EP1 EP2 O   H1  H2  EP1 EP2 O   H1  H2  
EP1 EP2 O   H1  H2  EP1 EP2 O   H1  H2  EP1 EP2 O   H1  H2  EP1 EP2 O   H1  H2  
EP1 EP2 O   H1  H2  EP1 EP2 O   H1  H2  EP1 EP2 O   H1  H2  EP1 EP2 O   H1  H2  
EP1 EP2 O   H1  H2  EP1 EP2 O   H1  H2  EP1 EP2 O   H1  H2  EP1 EP2 O   H1  H2  
EP1 EP2 O   H1  H2  EP1 EP2 O   H1  H2  EP1 EP2 O   H1  H2  EP1 EP2 O   H1  H2  
EP1 EP2 O   H1  H2  EP1 EP2 O   H1  H2  EP1 EP2 O   H1  H2  EP1 EP2 O   H1  H2  
EP1 EP2 O   H1  H2  EP1 EP2 O   H1  H2  EP1 EP2 O   H1  H2  EP1 EP2 O   H1  H2  
EP1 EP2 O   H1  H2  EP1 EP2 O   H1  H2  EP1 EP2 O   H1  H2  EP1 EP2 O   H1  H2  
EP1 EP2 O   H1  H2  EP1 EP2 O   H1  H2  EP1 EP2 O   H1  H2  EP1 EP2 O   H1  H2  
EP1 EP2 O   H1  H2  EP1 EP2 O   H1  H2  EP1 EP2 O   H1  H2  EP1 EP2 O   H1  H2  
EP1 EP2 O   H1  H2  EP1 EP2 O   H1  H2  EP1 EP2 O   H1  H2  EP1 EP2 O   H1  H2  
EP1 EP2 O   H1  H2  EP1 EP2 O   H1  H2  EP1 EP2 O   H1  H2  EP1 EP2 O   H1  H2  
EP1 EP2 O   H1  H2  EP1 EP2 O   H1  H2  EP1 EP2 O   H1  H2  EP1 EP2 O   H1  H2  
EP1 EP2 O   H1  H2  EP1 EP2 O   H1  H2  EP1 EP2 O   H1  H2  EP1 EP2 O   H1  H2  
EP1 EP2 O   H1  H2  EP1 EP2 O   H1  H2  EP1 EP2 O   H1  H2  EP1 EP2 O   H1  H2  
EP1 EP2 O   H1  H2  EP1 EP2 O   H1  H2  EP1 EP2 O   H1  H2  EP1 EP2 O   H1  H2  
EP1 EP2 O   H1  H2  EP1 EP2 O   H1  H2  EP1 EP2 O   H1  H2  EP1 EP2 O   H1  H2  
EP1 EP2 O   H1  H2  EP1 EP2 O   H1  H2  EP1 EP2 O   H1  H2  EP1 EP2 O   H1  H2  
EP1 EP2 O   H1  H2  EP1 EP2 O   H1  H2  EP1 EP2 O   H1  H2  EP1 EP2 O   H1  H2  
EP1 EP2 O   H1  H2  EP1 EP2 O   H1  H2  EP1 EP2 O   H1  H2  EP1 EP2 O   H1  H2  
EP1 EP2 O   H1  H2  EP1 EP2 O   H1  H2  EP1 EP2 O   H1  H2  EP1 EP2 O   H1  H2  
EP1 EP2 O   H1  H2  EP1 EP2 O   H1  H2  EP1 EP2 O   H1  H2  EP1 EP2 O   H1  H2  
EP1 EP2 O   H1  H2  EP1 EP2 O   H1  H2  EP1 EP2 O   H1  H2  EP1 EP2 O   H1  H2  
EP1 EP2 O   H1  H2  EP1 EP2 O   H1  H2  EP1 EP2 O   H1  H2  EP1 EP2 O   H1  H2  
EP1 EP2 O   H1  H2  EP1 EP2 O   H1  H2  EP1 EP2 O   H1  H2  EP1 EP2 O   H1  H2  
EP1 EP2 O   H1  H2  EP1 EP2 O   H1  H2  EP1 EP2 O   H1  H2  EP1 EP2 O   H1  H2  
EP1 EP2 O   H1  H2  EP1 EP2 O   H1  H2  EP1 EP2 O   H1  H2  EP1 EP2 O   H1  H2  
EP1 EP2 O   H1  H2  EP1 EP2 O   H1  H2  EP1 EP2 O   H1  H2  EP1 EP2 O   H1  H2  
EP1 EP2 O   H1  H2  EP1 EP2 O   H1  H2  EP1 EP2 O   H1  H2  EP1 EP2 O   H1  H2  
EP1 EP2 O   H1  H2  EP1 EP2 O   H1  H2  EP1 EP2 O   H1  H2  EP1 EP2 O   H1  H2  
EP1 EP2 O   H1  H2  EP1 EP2 O   H1  H2  EP1 EP2 O   H1  H2  EP1 EP2 O   H1  H2  
EP1 EP2 O   H1  H2  EP1 EP2 O   H1  H2  EP1 EP2 O   H1  H2  EP1 EP2 O   H1  H2  
EP1 EP2 O   H1  H2  EP1 EP2 O   H1  H2  EP1 EP2 O   H1  H2  EP1 EP2 O   H1  H2  
EP1 EP2 O   H1  H2  EP1 EP2 O   H1  H2  EP1 EP2 O   H1  H2  EP1 EP2 O   H1  H2  
EP1 EP2 O   H1  H2  EP1 EP2 O   H1  H2  EP1 EP2 O   H1  H2  EP1 EP2 O   H1  H2  
EP1 EP2 O   H1  H2  EP1 EP2 O   H1  H2  EP1 EP2 O   H1  H2  EP1 EP2 O   H1  H2  
EP1 EP2 O   H1  H2  EP1 EP2 O   H1  H2  EP1 EP2 O   H1  H2  EP1 EP2 O   H1  H2  
EP1 EP2 O   H1  H2  EP1 EP2 O   H1  H2  EP1 EP2 O   H1  H2  EP1 EP2 O   H1  H2  
EP1 EP2 O   H1  H2  EP1 EP2 O   H1  H2  EP1 EP2 O   H1  H2  EP1 EP2 O   H1  H2  
EP1 EP2 O   H1  H2  EP1 EP2 O   H1  H2  EP1 EP2 O   H1  H2  EP1 EP2 O   H1  H2  
EP1 EP2 O   H1  H2  EP1 EP2 O   H1  H2  EP1 EP2 O   H1  H2  EP1 EP2 O   H1  H2  
EP1 EP2 O   H1  H2  EP1 EP2 O   H1  H2  EP1 EP2 O   H1  H2  EP1 EP2 O   H1  H2  
EP1 EP2 O   H1  H2  EP1 EP2 O   H1  H2  EP1 EP2 O   H1  H2  EP1 EP2 O   H1  H2  
EP1 EP2 O   H1  H2  EP1 EP2 O   H1  H2  EP1 EP2 O   H1  H2  EP1 EP2 O   H1  H2  
EP1 EP2 O   H1  H2  EP1 EP2 O   H1  H2  EP1 EP2 O   H1  H2  EP1 EP2 O   H1  H2  
EP1 EP2 O   H1  H2  EP1 EP2 O   H1  H2  EP1 EP2 O   H1  H2  EP1 EP2 O   H1  H2  
EP1 EP2 O   H1  H2  EP1 EP2 O   H1  H2  EP1 EP2 O   H1  H2  EP1 EP2 O   H1  H2  
EP1 EP2 O   H1  H2  EP1 EP2 O   H1  H2  EP1 EP2 O   H1  H2  EP1 EP2 O   H1  H2  
EP1 EP2 O   H1  H2  EP1 EP2 O   H1  H2  EP1 EP2 O   H1  H2  EP1 EP2 O   H1  H2  
EP1 EP2 O   H1  H2  EP1 EP2 O   H1  H2  EP1 EP2 O   H1  H2  EP1 EP2 O   H1  H2  
EP1 EP2 O   H1  H2  EP1 EP2 O   H1  H2  EP1 EP2 O   H1  H2  EP1 EP2 O   H1  H2  
EP1 EP2 O   H1  H2  EP1 EP2 O   H1  H2  EP1 EP2 O   H1  H2  EP1 EP2 O   H1  H2  
EP1 EP2 O   H1  H2  EP1 EP2 O   H1  H2  EP1 EP2 O   H1  H2  EP1 EP2 O   H1  H2  
EP1 EP2 O   H1  H2  EP1 EP2 O   H1  H2  EP1 EP2 O   H1  H2  EP1 EP2 O   H1  H2  
EP1 EP2 O   H1  H2  EP1 EP2 O   H1  H2  EP1 EP2 O   H1  H2  EP1 EP2 O   H1  H2  
EP1 EP2 O   H1  H2  EP1 EP2 O   H1  H2  EP1 EP2 O   H1  H2  EP1 EP2 O   H1  H2  
EP1 EP2 O   H1  H2  EP1 EP2 O   H1  H2  EP1 EP2 O   H1  H2  EP1 EP2 O   H1  H2  
EP1 EP2 O   H1  H2  EP1 EP2 O   H1  H2  EP1 EP2 O   H1  H2  EP1 EP2 O   H1  H2  
EP1 EP2 O   H1  H2  EP1 EP2 O   H1  H2  EP1 EP2 O   H1  H2  EP1 EP2 O   H1  H2  
EP1 EP2 O   H1  H2  EP1 EP2 O   H1  H2  EP1 EP2 O   H1  H2  EP1 EP2 O   H1  H2  
EP1 EP2 O   H1  H2  EP1 EP2 O   H1  H2  EP1 EP2 O   H1  H2  EP1 EP2 O   H1  H2  
EP1 EP2 O   H1  H2  EP1 EP2 O   H1  H2  EP1 EP2 O   H1  H2  EP1 EP2 O   H1  H2  
EP1 EP2 O   H1  H2  EP1 EP2 O   H1  H2  EP1 EP2 O   H1  H2  EP1 EP2 O   H1  H2  
EP1 EP2 O   H1  H2  EP1 EP2 O   H1  H2  EP1 EP2 O   H1  H2  EP1 EP2 O   H1  H2  
EP1 EP2 O   H1  H2  EP1 EP2 O   H1  H2  EP1 EP2 O   H1  H2  EP1 EP2 O   H1  H2  
EP1 EP2 O   H1  H2  EP1 EP2 O   H1  H2  EP1 EP2 O   H1  H2  EP1 EP2 O   H1  H2  
EP1 EP2 O   H1  H2  EP1 EP2 O   H1  H2  EP1 EP2 O   H1  H2  EP1 EP2 O   H1  H2  
EP1 EP2 O   H1  H2  EP1 EP2 O   H1  H2  EP1 EP2 O   H1  H2  EP1 EP2 O   H1  H2  
EP1 EP2 O   H1  H2  EP1 EP2 O   H1  H2  EP1 EP2 O   H1  H2  EP1 EP2 O   H1  H2  
EP1 EP2 O   H1  H2  EP1 EP2 O   H1  H2  EP1 EP2 O   H1  H2  EP1 EP2 O   H1  H2  
EP1 EP2 O   H1  H2  EP1 EP2 O   H1  H2  EP1 EP2 O   H1  H2  EP1 EP2 O   H1  H2  
EP1 EP2 O   H1  H2  EP1 EP2 O   H1  H2  EP1 EP2 O   H1  H2  EP1 EP2 O   H1  H2  
EP1 EP2 O   H1  H2  EP1 EP2 O   H1  H2  EP1 EP2 O   H1  H2  EP1 EP2 O   H1  H2  
EP1 EP2 O   H1  H2  EP1 EP2 O   H1  H2  EP1 EP2 O   H1  H2  EP1 EP2 O   H1  H2  
EP1 EP2 O   H1  H2  EP1 EP2 O   H1  H2  EP1 EP2 O   H1  H2  EP1 EP2 O   H1  H2  
EP1 EP2 O   H1  H2  EP1 EP2 O   H1  H2  EP1 EP2 O   H1  H2  EP1 EP2 O   H1  H2  
EP1 EP2 O   H1  H2  EP1 EP2 O   H1  H2  EP1 EP2 O   H1  H2  EP1 EP2 O   H1  H2  
EP1 EP2 O   H1  H2  EP1 EP2 O   H1  H2  EP1 EP2 O   H1  H2  EP1 EP2 O   H1  H2  
EP1 EP2 O   H1  H2  EP1 EP2 O   H1  H2  EP1 EP2 O   H1  H2  EP1 EP2 O   H1  H2  
EP1 EP2 O   H1  H2  EP1 EP2 O   H1  H2  EP1 EP2 O   H1  H2  EP1 EP2 O   H1  H2  
EP1 EP2 O   H1  H2  EP1 EP2 O   H1  H2  EP1 EP2 O   H1  H2  EP1 EP2 O   H1  H2  
EP1 EP2 O   H1  H2  EP1 EP2 O   H1  H2  EP1 EP2 O   H1  H2  EP1 EP2 O   H1  H2  
EP1 EP2 O   H1  H2  EP1 EP2 O   H1  H2  EP1 EP2 O   H1  H2  EP1 EP2 O   H1  H2  
EP1 EP2 O   H1  H2  EP1 EP2 O   H1  H2  EP1 EP2 O   H1  H2  EP1 EP2 O   H1  H2  
EP1 EP2 O   H1  H2  EP1 EP2 O   H1  H2  EP1 EP2 O   H1  H2  EP1 EP2 O   H1  H2  
EP1 EP2 O   H1  H2  EP1 EP2 O   H1  H2  EP1 EP2 O   H1  H2  EP1 EP2 O   H1  H2  
EP1 EP2 O   H1  H2  EP1 EP2 O   H1  H2  EP1 EP2 O   H1  H2  EP1 EP2 O   H1  H2  
EP1 EP2 O   H1  H2  EP1 EP2 O   H1  H2  EP1 EP2 O   H1  H2  EP1 EP2 O   H1  H2  
EP1 EP2 O   H1  H2  EP1 EP2 O   H1  H2  EP1 EP2 O   H1  H2  EP1 EP2 O   H1  H2  
EP1 EP2 O   H1  H2  EP1 EP2 O   H1  H2  EP1 EP2 O   H1  H2  EP1 EP2 O   H1  H2  
EP1 EP2 O   H1  H2  EP1 EP2 O   H1  H2  EP1 EP2 O   H1  H2  EP1 EP2 O   H1  H2  
EP1 EP2 O   H1  H2  EP1 EP2 O   H1  H2  EP1 EP2 O   H1  H2  EP1 EP2 O   H1  H2  
EP1 EP2 O   H1  H2  EP1 EP2 O   H1  H2  EP1 EP2 O   H1  H2  EP1 EP2 O   H1  H2  
EP1 EP2 O   H1  H2  EP1 EP2 O   H1  H2  EP1 EP2 O   H1  H2  EP1 EP2 O   H1  H2  
EP1 EP2 O   H1  H2  EP1 EP2 O   H1  H2  EP1 EP2 O   H1  H2  EP1 EP2 O   H1  H2  
EP1 EP2 O   H1  H2  EP1 EP2 O   H1  H2  EP1 EP2 O   H1  H2  EP1 EP2 O   H1  H2  
EP1 EP2 O   H1  H2  EP1 EP2 O   H1  H2  EP1 EP2 O   H1  H2  EP1 EP2 O   H1  H2  
EP1 EP2 O   H1  H2  EP1 EP2 O   H1  H2  EP1 EP2 O   H1  H2  EP1 EP2 O   H1  H2  
EP1 EP2 O   H1  H2  EP1 EP2 O   H1  H2  EP1 EP2 O   H1  H2  EP1 EP2 O   H1  H2  
EP1 EP2 O   H1  H2  EP1 EP2 O   H1  H2  EP1 EP2 O   H1  H2  EP1 EP2 O   H1  H2  
EP1 EP2 O   H1  H2  EP1 EP2 O   H1  H2  EP1 EP2 O   H1  H2  EP1 EP2 O   H1  H2  
EP1 EP2 O   H1  H2  EP1 EP2 O   H1  H2  EP1 EP2 O   H1  H2  EP1 EP2 O   H1  H2  
EP1 EP2 O   H1  H2  EP1 EP2 O   H1  H2  EP1 EP2 O   H1  H2  EP1 EP2 O   H1  H2  
EP1 EP2 O   H1  H2  EP1 EP2 O   H1  H2  EP1 EP2 O   H1  H2  EP1 EP2 O   H1  H2  
EP1 EP2 O   H1  H2  EP1 EP2 O   H1  H2  EP1 EP2 O   H1  H2  EP1 EP2 O   H1  H2  
EP1 EP2 O   H1  H2  EP1 EP2 O   H1  H2  EP1 EP2 O   H1  H2  EP1 EP2 O   H1  H2  
EP1 EP2 O   H1  H2  EP1 EP2 O   H1  H2  EP1 EP2 O   H1  H2  EP1 EP2 O   H1  H2  
EP1 EP2 O   H1  H2  EP1 EP2 O   H1  H2  EP1 EP2 O   H1  H2  EP1 EP2 O   H1  H2  
EP1 EP2 O   H1  H2  EP1 EP2 O   H1  H2  EP1 EP2 O   H1  H2  EP1 EP2 O   H1  H2  
EP1 EP2 O   H1  H2  EP1 EP2 O   H1  H2  EP1 EP2 O   H1  H2  EP1 EP2 O   H1  H2  
EP1 EP2 O   H1  H2  EP1 EP2 O   H1  H2  EP1 EP2 O   H1  H2  EP1 EP2 O   H1  H2  
EP1 EP2 O   H1  H2  EP1 EP2 O   H1  H2  EP1 EP2 O   H1  H2  EP1 EP2 O   H1  H2  
EP1 EP2 O   H1  H2  EP1 EP2 O   H1  H2  EP1 EP2 O   H1  H2  EP1 EP2 O   H1  H2  
EP1 EP2 O   H1  H2  EP1 EP2 O   H1  H2  EP1 EP2 O   H1  H2  EP1 EP2 O   H1  H2  
EP1 EP2 O   H1  H2  EP1 EP2 O   H1  H2  EP1 EP2 O   H1  H2  EP1 EP2 O   H1  H2  
EP1 EP2 O   H1  H2  EP1 EP2 O   H1  H2  EP1 EP2 O   H1  H2  EP1 EP2 O   H1  H2  
EP1 EP2 O   H1  H2  EP1 EP2 O   H1  H2  EP1 EP2 O   H1  H2  EP1 EP2 O   H1  H2  
EP1 EP2 O   H1  H2  EP1 EP2 O   H1  H2  EP1 EP2 O   H1  H2  EP1 EP2 O   H1  H2  
EP1 EP2 O   H1  H2  EP1 EP2 O   H1  H2  EP1 EP2 O   H1  H2  EP1 EP2 O   H1  H2  
EP1 EP2 O   H1  H2  EP1 EP2 O   H1  H2  EP1 EP2 O   H1  H2  EP1 EP2 O   H1  H2  
EP1 EP2 O   H1  H2  EP1 EP2 O   H1  H2  EP1 EP2 O   H1  H2  EP1 EP2 O   H1  H2  
EP1 EP2 O   H1  H2  EP1 EP2 O   H1  H2  EP1 EP2 O   H1  H2  EP1 EP2 O   H1  H2  
EP1 EP2 O   H1  H2  EP1 EP2 O   H1  H2  EP1 EP2 O   H1  H2  EP1 EP2 O   H1  H2  
EP1 EP2 O   H1  H2  EP1 EP2 O   H1  H2  EP1 EP2 O   H1  H2  EP1 EP2 O   H1  H2  
EP1 EP2 O   H1  H2  EP1 EP2 O   H1  H2  EP1 EP2 O   H1  H2  EP1 EP2 O   H1  H2  
EP1 EP2 O   H1  H2  EP1 EP2 O   H1  H2  EP1 EP2 O   H1  H2  EP1 EP2 O   H1  H2  
EP1 EP2 O   H1  H2  EP1 EP2 O   H1  H2  EP1 EP2 O   H1  H2  EP1 EP2 O   H1  H2  
EP1 EP2 O   H1  H2  EP1 EP2 O   H1  H2  EP1 EP2 O   H1  H2  EP1 EP2 O   H1  H2  
EP1 EP2 O   H1  H2  EP1 EP2 O   H1  H2  EP1 EP2 O   H1  H2  EP1 EP2 O   H1  H2  
EP1 EP2 O   H1  H2  EP1 EP2 O   H1  H2  EP1 EP2 O   H1  H2  EP1 EP2 O   H1  H2  
EP1 EP2 O   H1  H2  EP1 EP2 O   H1  H2  EP1 EP2 O   H1  H2  EP1 EP2 O   H1  H2  
EP1 EP2 O   H1  H2  EP1 EP2 O   H1  H2  EP1 EP2 O   H1  H2  EP1 EP2 O   H1  H2  
EP1 EP2 O   H1  H2  EP1 EP2 O   H1  H2  EP1 EP2 O   H1  H2  EP1 EP2 O   H1  H2  
EP1 EP2 O   H1  H2  EP1 EP2 O   H1  H2  EP1 EP2 O   H1  H2  EP1 EP2 O   H1  H2  
EP1 EP2 O   H1  H2  EP1 EP2 O   H1  H2  EP1 EP2 O   H1  H2  EP1 EP2 O   H1  H2  
EP1 EP2 O   H1  H2  EP1 EP2 O   H1  H2  EP1 EP2 O   H1  H2  EP1 EP2 O   H1  H2  
EP1 EP2 O   H1  H2  EP1 EP2 O   H1  H2  EP1 EP2 O   H1  H2  EP1 EP2 O   H1  H2  
EP1 EP2 O   H1  H2  EP1 EP2 O   H1  H2  EP1 EP2 O   H1  H2  EP1 EP2 O   H1  H2  
EP1 EP2 O   H1  H2  EP1 EP2 O   H1  H2  EP1 EP2 O   H1  H2  EP1 EP2 O   H1  H2  
EP1 EP2 O   H1  H2  EP1 EP2 O   H1  H2  EP1 EP2 O   H1  H2  EP1 EP2 O   H1  H2  
EP1 EP2 O   H1  H2  EP1 EP2 O   H1  H2  EP1 EP2 O   H1  H2  EP1 EP2 O   H1  H2  
EP1 EP2 O   H1  H2  EP1 EP2 O   H1  H2  EP1 EP2 O   H1  H2  EP1 EP2 O   H1  H2  
EP1 EP2 O   H1  H2  EP1 EP2 O   H1  H2  EP1 EP2 O   H1  H2  EP1 EP2 O   H1  H2  
EP1 EP2 O   H1  H2  EP1 EP2 O   H1  H2  EP1 EP2 O   H1  H2  EP1 EP2 O   H1  H2  
EP1 EP2 O   H1  H2  EP1 EP2 O   H1  H2  EP1 EP2 O   H1  H2  EP1 EP2 O   H1  H2  
EP1 EP2 O   H1  H2  EP1 EP2 O   H1  H2  EP1 EP2 O   H1  H2  EP1 EP2 O   H1  H2  
EP1 EP2 O   H1  H2  EP1 EP2 O   H1  H2  EP1 EP2 O   H1  H2  EP1 EP2 O   H1  H2  
EP1 EP2 O   H1  H2  EP1 EP2 O   H1  H2  EP1 EP2 O   H1  H2  EP1 EP2 O   H1  H2  
EP1 EP2 O   H1  H2  EP1 EP2 O   H1  H2  EP1 EP2 O   H1  H2  EP1 EP2 O   H1  H2  
EP1 EP2 O   H1  H2  EP1 EP2 O   H1  H2  EP1 EP2 O   H1  H2  EP1 EP2 O   H1  H2  
EP1 EP2 O   H1  H2  EP1 EP2 O   H1  H2  EP1 EP2 O   H1  H2  EP1 EP2 O   H1  H2  
EP1 EP2 O   H1  H2  EP1 EP2 O   H1  H2  EP1 EP2 O   H1  H2  EP1 EP2 O   H1  H2  
EP1 EP2 O   H1  H2  EP1 EP2 O   H1  H2  EP1 EP2 O   H1  H2  EP1 EP2 O   H1  H2  
EP1 EP2 O   H1  H2  EP1 EP2 O   H1  H2  EP1 EP2 O   H1  H2  EP1 EP2 O   H1  H2  
EP1 EP2 O   H1  H2  EP1 EP2 O   H1  H2  EP1 EP2 O   H1  H2  EP1 EP2 O   H1  H2  
EP1 EP2 O   H1  H2  EP1 EP2 O   H1  H2  EP1 EP2 O   H1  H2  EP1 EP2 O   H1  H2  
EP1 EP2 O   H1  H2  EP1 EP2 O   H1  H2  EP1 EP2 O   H1  H2  EP1 EP2 O   H1  H2  
EP1 EP2 O   H1  H2  EP1 EP2 O   H1  H2  EP1 EP2 O   H1  H2  EP1 EP2 O   H1  H2  
EP1 EP2 O   H1  H2  EP1 EP2 O   H1  H2  EP1 EP2 O   H1  H2  EP1 EP2 O   H1  H2  
EP1 EP2 O   H1  H2  EP1 EP2 O   H1  H2  EP1 EP2 O   H1  H2  EP1 EP2 O   H1  H2  
EP1 EP2 O   H1  H2  EP1 EP2 O   H1  H2  EP1 EP2 O   H1  H2  EP1 EP2 O   H1  H2  
EP1 EP2 O   H1  H2  EP1 EP2 O   H1  H2  EP1 EP2 O   H1  H2  EP1 EP2 O   H1  H2  
EP1 EP2 O   H1  H2  EP1 EP2 O   H1  H2  EP1 EP2 O   H1  H2  EP1 EP2 O   H1  H2  
EP1 EP2 O   H1  H2  EP1 EP2 O   H1  H2  EP1 EP2 O   H1  H2  EP1 EP2 O   H1  H2  
EP1 EP2 O   H1  H2  EP1 EP2 O   H1  H2  EP1 EP2 O   H1  H2  EP1 EP2 O   H1  H2  
EP1 EP2 O   H1  H2  EP1 EP2 O   H1  H2  EP1 EP2 O   H1  H2  EP1 EP2 O   H1  H2  
EP1 EP2 O   H1  H2  EP1 EP2 O   H1  H2  EP1 EP2 O   H1  H2  EP1 EP2 O   H1  H2  
EP1 EP2 O   H1  H2  EP1 EP2 O   H1  H2  EP1 EP2 O   H1  H2  EP1 EP2 O   H1  H2  
EP1 EP2 O   H1  H2  EP1 EP2 O   H1  H2  EP1 EP2 O   H1  H2  EP1 EP2 O   H1  H2  
EP1 EP2 O   H1  H2  EP1 EP2 O   H1  H2  EP1 EP2 O   H1  H2  EP1 EP2 O   H1  H2  
EP1 EP2 O   H1  H2  EP1 EP2 O   H1  H2  EP1 EP2 O   H1  H2  EP1 EP2 O   H1  H2  
EP1 EP2 O   H1  H2  EP1 EP2 O   H1  H2  EP1 EP2 O   H1  H2  EP1 EP2 O   H1  H2  
EP1 EP2 O   H1  H2  EP1 EP2 O   H1  H2  EP1 EP2 O   H1  H2  EP1 EP2 O   H1  H2  
EP1 EP2 O   H1  H2  EP1 EP2 O   H1  H2  EP1 EP2 O   H1  H2  EP1 EP2 O   H1  H2  
EP1 EP2 O   H1  H2  EP1 EP2 O   H1  H2  EP1 EP2 O   H1  H2  EP1 EP2 O   H1  H2  
EP1 EP2 O   H1  H2  EP1 EP2 O   H1  H2  EP1 EP2 O   H1  H2  EP1 EP2 O   H1  H2  
EP1 EP2 O   H1  H2  EP1 EP2 O   H1  H2  EP1 EP2 O   H1  H2  EP1 EP2 O   H1  H2  
EP1 EP2 O   H1  H2  EP1 EP2 O   H1  H2  EP1 EP2 O   H1  H2  EP1 EP2 O   H1  H2  
EP1 EP2 O   H1  H2  EP1 EP2 O   H1  H2  EP1 EP2 O   H1  H2  EP1 EP2 O   H1  H2  
EP1 EP2 O   H1  H2  EP1 EP2 O   H1  H2  EP1 EP2 O   H1  H2  EP1 EP2 O   H1  H2  
EP1 EP2 O   H1  H2  EP1 EP2 O   H1  H2  EP1 EP2 O   H1  H2  EP1 EP2 O   H1  H2  
EP1 EP2 O   H1  H2  EP1 EP2 O   H1  H2  EP1 EP2 O   H1  H2  EP1 EP2 O   H1  H2  
EP1 EP2 O   H1  H2  EP1 EP2 O   H1  H2  EP1 EP2 O   H1  H2  EP1 EP2 O   H1  H2  
EP1 EP2 O   H1  H2  EP1 EP2 O   H1  H2  EP1 EP2 O   H1  H2  EP1 EP2 O   H1  H2  
EP1 EP2 O   H1  H2  EP1 EP2 O   H1  H2  EP1 EP2 O   H1  H2  EP1 EP2 O   H1  H2  
EP1 EP2 O   H1  H2  EP1 EP2 O   H1  H2  EP1 EP2 O   H1  H2  EP1 EP2 O   H1  H2  
EP1 EP2 O   H1  H2  EP1 EP2 O   H1  H2  EP1 EP2 O   H1  H2  EP1 EP2 O   H1  H2  
EP1 EP2 O   H1  H2  EP1 EP2 O   H1  H2  EP1 EP2 O   H1  H2  EP1 EP2 O   H1  H2  
EP1 EP2 O   H1  H2  EP1 EP2 O   H1  H2  EP1 EP2 O   H1  H2  EP1 EP2 O   H1  H2  
EP1 EP2 O   H1  H2  EP1 EP2 O   H1  H2  EP1 EP2 O   H1  H2  EP1 EP2 O   H1  H2  
EP1 EP2 O   H1  H2  EP1 EP2 O   H1  H2  EP1 EP2 O   H1  H2  EP1 EP2 O   H1  H2  
EP1 EP2 O   H1  H2  EP1 EP2 O   H1  H2  EP1 EP2 O   H1  H2  EP1 EP2 O   H1  H2  
EP1 EP2 O   H1  H2  EP1 EP2 O   H1  H2  EP1 EP2 O   H1  H2  EP1 EP2 O   H1  H2  
EP1 EP2 O   H1  H2  EP1 EP2 O   H1  H2  EP1 EP2 O   H1  H2  EP1 EP2 O   H1  H2  
EP1 EP2 O   H1  H2  EP1 EP2 O   H1  H2  EP1 EP2 O   H1  H2  EP1 EP2 O   H1  H2  
EP1 EP2 O   H1  H2  EP1 EP2 O   H1  H2  EP1 EP2 O   H1  H2  EP1 EP2 O   H1  H2  
EP1 EP2 O   H1  H2  EP1 EP2 O   H1  H2  EP1 EP2 O   H1  H2  EP1 EP2 O   H1  H2  
EP1 EP2 O   H1  H2  EP1 EP2 O   H1  H2  EP1 EP2 O   H1  H2  EP1 EP2 O   H1  H2  
EP1 EP2 O   H1  H2  EP1 EP2 O   H1  H2  EP1 EP2 O   H1  H2  EP1 EP2 O   H1  H2  
EP1 EP2 O   H1  H2  EP1 EP2 O   H1  H2  EP1 EP2 O   H1  H2  EP1 EP2 O   H1  H2  
EP1 EP2 O   H1  H2  EP1 EP2 O   H1  H2  EP1 EP2 O   H1  H2  EP1 EP2 O   H1  H2  
EP1 EP2 O   H1  H2  EP1 EP2 O   H1  H2  EP1 EP2 O   H1  H2  EP1 EP2 O   H1  H2  
EP1 EP2 O   H1  H2  EP1 EP2 O   H1  H2  EP1 EP2 O   H1  H2  EP1 EP2 O   H1  H2  
EP1 EP2 O   H1  H2  EP1 EP2 O   H1  H2  EP1 EP2 O   H1  H2  EP1 EP2 O   H1  H2  
EP1 EP2 O   H1  H2  EP1 EP2 O   H1  H2  EP1 EP2 O   H1  H2  EP1 EP2 O   H1  H2  
EP1 EP2 O   H1  H2  EP1 EP2 O   H1  H2  EP1 EP2 O   H1  H2  EP1 EP2 O   H1  H2  
EP1 EP2 O   H1  H2  EP1 EP2 O   H1  H2  EP1 EP2 O   H1  H2  EP1 EP2 O   H1  H2  
EP1 EP2 O   H1  H2  EP1 EP2 O   H1  H2  EP1 EP2 O   H1  H2  EP1 EP2 O   H1  H2  
EP1 EP2 O   H1  H2  EP1 EP2 O   H1  H2  EP1 EP2 O   H1  H2  EP1 EP2 O   H1  H2  
EP1 EP2 O   H1  H2  EP1 EP2 O   H1  H2  EP1 EP2 O   H1  H2  EP1 EP2 O   H1  H2  
EP1 EP2 O   H1  H2  EP1 EP2 O   H1  H2  EP1 EP2 O   H1  H2  EP1 EP2 O   H1  H2  
EP1 EP2 O   H1  H2  EP1 EP2 O   H1  H2  EP1 EP2 O   H1  H2  EP1 EP2 O   H1  H2  
EP1 EP2 O   H1  H2  EP1 EP2 O   H1  H2  EP1 EP2 O   H1  H2  EP1 EP2 O   H1  H2  
EP1 EP2 O   H1  H2  EP1 EP2 O   H1  H2  EP1 EP2 O   H1  H2  EP1 EP2 O   H1  H2  
EP1 EP2 O   H1  H2  EP1 EP2 O   H1  H2  EP1 EP2 O   H1  H2  EP1 EP2 O   H1  H2  
EP1 EP2 O   H1  H2  EP1 EP2 O   H1  H2  EP1 EP2 O   H1  H2  EP1 EP2 O   H1  H2  
EP1 EP2 O   H1  H2  EP1 EP2 O   H1  H2  EP1 EP2 O   H1  H2  EP1 EP2 O   H1  H2  
EP1 EP2 O   H1  H2  EP1 EP2 O   H1  H2  EP1 EP2 O   H1  H2  EP1 EP2 O   H1  H2  
EP1 EP2 O   H1  H2  EP1 EP2 O   H1  H2  EP1 EP2 O   H1  H2  EP1 EP2 O   H1  H2  
EP1 EP2 O   H1  H2  EP1 EP2 O   H1  H2  EP1 EP2 O   H1  H2  EP1 EP2 O   H1  H2  
EP1 EP2 O   H1  H2  EP1 EP2 O   H1  H2  EP1 EP2 O   H1  H2  EP1 EP2 O   H1  H2  
EP1 EP2 O   H1  H2  EP1 EP2 O   H1  H2  EP1 EP2 O   H1  H2  EP1 EP2 O   H1  H2  
EP1 EP2 O   H1  H2  EP1 EP2 O   H1  H2  EP1 EP2 O   H1  H2  EP1 EP2 O   H1  H2  
EP1 EP2 O   H1  H2  EP1 EP2 O   H1  H2  EP1 EP2 O   H1  H2  EP1 EP2 O   H1  H2  
EP1 EP2 O   H1  H2  EP1 EP2 O   H1  H2  EP1 EP2 O   H1  H2  EP1 EP2 O   H1  H2  
EP1 EP2 O   H1  H2  EP1 EP2 O   H1  H2  EP1 EP2 O   H1  H2  EP1 EP2 O   H1  H2  
EP1 EP2 O   H1  H2  EP1 EP2 O   H1  H2  EP1 EP2 O   H1  H2  EP1 EP2 O   H1  H2  
EP1 EP2 O   H1  H2  EP1 EP2 O   H1  H2  EP1 EP2 O   H1  H2  EP1 EP2 O   H1  H2  
EP1 EP2 O   H1  H2  EP1 EP2 O   H1  H2  EP1 EP2 O   H1  H2  EP1 EP2 O   H1  H2  
EP1 EP2 O   H1  H2  EP1 EP2 O   H1  H2  EP1 EP2 O   H1  H2  EP1 EP2 O   H1  H2  
EP1 EP2 O   H1  H2  EP1 EP2 O   H1  H2  EP1 EP2 O   H1  H2  EP1 EP2 O   H1  H2  
EP1 EP2 O   H1  H2  EP1 EP2 O   H1  H2  EP1 EP2 O   H1  H2  EP1 EP2 O   H1  H2  
EP1 EP2 O   H1  H2  EP1 EP2 O   H1  H2  EP1 EP2 O   H1  H2  EP1 EP2 O   H1  H2  
EP1 EP2 O   H1  H2  EP1 EP2 O   H1  H2  EP1 EP2 O   H1  H2  EP1 EP2 O   H1  H2  
EP1 EP2 O   H1  H2  EP1 EP2 O   H1  H2  EP1 EP2 O   H1  H2  EP1 EP2 O   H1  H2  
EP1 EP2 O   H1  H2  EP1 EP2 O   H1  H2  EP1 EP2 O   H1  H2  EP1 EP2 O   H1  H2  
EP1 EP2 O   H1  H2  EP1 EP2 O   H1  H2  EP1 EP2 O   H1  H2  EP1 EP2 O   H1  H2  
EP1 EP2 O   H1  H2  EP1 EP2 O   H1  H2  EP1 EP2 O   H1  H2  EP1 EP2 O   H1  H2  
EP1 EP2 O   H1  H2  EP1 EP2 O   H1  H2  EP1 EP2 O   H1  H2  EP1 EP2 O   H1  H2  
EP1 EP2 O   H1  H2  EP1 EP2 O   H1  H2  EP1 EP2 O   H1  H2  EP1 EP2 O   H1  H2  
EP1 EP2 O   H1  H2  EP1 EP2 O   H1  H2  EP1 EP2 O   H1  H2  EP1 EP2 O   H1  H2  
EP1 EP2 O   H1  H2  EP1 EP2 O   H1  H2  EP1 EP2 O   H1  H2  EP1 EP2 O   H1  H2  
EP1 EP2 O   H1  H2  EP1 EP2 O   H1  H2  EP1 EP2 O   H1  H2  EP1 EP2 O   H1  H2  
EP1 EP2 O   H1  H2  EP1 EP2 O   H1  H2  EP1 EP2 O   H1  H2  EP1 EP2 O   H1  H2  
EP1 EP2 O   H1  H2  EP1 EP2 O   H1  H2  EP1 EP2 O   H1  H2  EP1 EP2 O   H1  H2  
EP1 EP2 O   H1  H2  EP1 EP2 O   H1  H2  EP1 EP2 O   H1  H2  EP1 EP2 O   H1  H2  
EP1 EP2 O   H1  H2  EP1 EP2 O   H1  H2  EP1 EP2 O   H1  H2  EP1 EP2 O   H1  H2  
EP1 EP2 O   H1  H2  EP1 EP2 O   H1  H2  EP1 EP2 O   H1  H2  EP1 EP2 O   H1  H2  
EP1 EP2 O   H1  H2  EP1 EP2 O   H1  H2  EP1 EP2 O   H1  H2  EP1 EP2 O   H1  H2  
EP1 EP2 O   H1  H2  EP1 EP2 O   H1  H2  EP1 EP2 O   H1  H2  EP1 EP2 O   H1  H2  
EP1 EP2 O   H1  H2  EP1 EP2 O   H1  H2  EP1 EP2 O   H1  H2  EP1 EP2 O   H1  H2  
EP1 EP2 O   H1  H2  EP1 EP2 O   H1  H2  EP1 EP2 O   H1  H2  EP1 EP2 O   H1  H2  
EP1 EP2 O   H1  H2  EP1 EP2 O   H1  H2  EP1 EP2 O   H1  H2  EP1 EP2 O   H1  H2  
EP1 EP2 O   H1  H2  EP1 EP2 O   H1  H2  EP1 EP2 O   H1  H2  EP1 EP2 O   H1  H2  
EP1 EP2 O   H1  H2  EP1 EP2 O   H1  H2  EP1 EP2 O   H1  H2  EP1 EP2 O   H1  H2  
EP1 EP2 O   H1  H2  EP1 EP2 O   H1  H2  EP1 EP2 O   H1  H2  EP1 EP2 O   H1  H2  
EP1 EP2 O   H1  H2  EP1 EP2 O   H1  H2  EP1 EP2 O   H1  H2  EP1 EP2 O   H1  H2  
EP1 EP2 O   H1  H2  EP1 EP2 O   H1  H2  EP1 EP2 O   H1  H2  EP1 EP2 O   H1  H2  
EP1 EP2 O   H1  H2  EP1 EP2 O   H1  H2  EP1 EP2 O   H1  H2  EP1 EP2 O   H1  H2  
EP1 EP2 O   H1  H2  EP1 EP2 O   H1  H2  EP1 EP2 O   H1  H2  EP1 EP2 O   H1  H2  
EP1 EP2 O   H1  H2  EP1 EP2 O   H1  H2  EP1 EP2 O   H1  H2  EP1 EP2 O   H1  H2  
EP1 EP2 O   H1  H2  EP1 EP2 O   H1  H2  EP1 EP2 O   H1  H2  EP1 EP2 O   H1  H2  
EP1 EP2 O   H1  H2  EP1 EP2 O   H1  H2  EP1 EP2 O   H1  H2  EP1 EP2 O   H1  H2  
EP1 EP2 O   H1  H2  EP1 EP2 O   H1  H2  EP1 EP2 O   H1  H2  EP1 EP2 O   H1  H2  
EP1 EP2 O   H1  H2  EP1 EP2 O   H1  H2  EP1 EP2 O   H1  H2  EP1 EP2 O   H1  H2  
EP1 EP2 O   H1  H2  EP1 EP2 O   H1  H2  EP1 EP2 O   H1  H2  EP1 EP2 O   H1  H2  
EP1 EP2 O   H1  H2  EP1 EP2 O   H1  H2  EP1 EP2 O   H1  H2  EP1 EP2 O   H1  H2  
EP1 EP2 O   H1  H2  EP1 EP2 O   H1  H2  EP1 EP2 O   H1  H2  EP1 EP2 O   H1  H2  
EP1 EP2 O   H1  H2  EP1 EP2 O   H1  H2  EP1 EP2 O   H1  H2  EP1 EP2 O   H1  H2  
EP1 EP2 O   H1  H2  EP1 EP2 O   H1  H2  EP1 EP2 O   H1  H2  EP1 EP2 O   H1  H2  
EP1 EP2 O   H1  H2  EP1 EP2 O   H1  H2  EP1 EP2 O   H1  H2  EP1 EP2 O   H1  H2  
EP1 EP2 O   H1  H2  EP1 EP2 O   H1  H2  EP1 EP2 O   H1  H2  EP1 EP2 O   H1  H2  
EP1 EP2 O   H1  H2  EP1 EP2 O   H1  H2  EP1 EP2 O   H1  H2  EP1 EP2 O   H1  H2  
EP1 EP2 O   H1  H2  EP1 EP2 O   H1  H2  EP1 EP2 O   H1  H2  EP1 EP2 O   H1  H2  
EP1 EP2 O   H1  H2  EP1 EP2 O   H1  H2  EP1 EP2 O   H1  H2  EP1 EP2 O   H1  H2  
EP1 EP2 O   H1  H2  EP1 EP2 O   H1  H2  EP1 EP2 O   H1  H2  EP1 EP2 O   H1  H2  
EP1 EP2 O   H1  H2  EP1 EP2 O   H1  H2  EP1 EP2 O   H1  H2  EP1 EP2 O   H1  H2  
EP1 EP2 O   H1  H2  EP1 EP2 O   H1  H2  EP1 EP2 O   H1  H2  EP1 EP2 O   H1  H2  
EP1 EP2 O   H1  H2  EP1 EP2 O   H1  H2  EP1 EP2 O   H1  H2  EP1 EP2 O   H1  H2  
EP1 EP2 O   H1  H2  EP1 EP2 O   H1  H2  EP1 EP2 O   H1  H2  EP1 EP2 O   H1  H2  
EP1 EP2 O   H1  H2  EP1 EP2 O   H1  H2  EP1 EP2 O   H1  H2  EP1 EP2 O   H1  H2  
EP1 EP2 O   H1  H2  EP1 EP2 O   H1  H2  EP1 EP2 O   H1  H2  EP1 EP2 O   H1  H2  
EP1 EP2 O   H1  H2  EP1 EP2 O   H1  H2  EP1 EP2 O   H1  H2  EP1 EP2 O   H1  H2  
EP1 EP2 O   H1  H2  EP1 EP2 O   H1  H2  EP1 EP2 O   H1  H2  EP1 EP2 O   H1  H2  
EP1 EP2 O   H1  H2  EP1 EP2 O   H1  H2  EP1 EP2 O   H1  H2  EP1 EP2 O   H1  H2  
EP1 EP2 O   H1  H2  EP1 EP2 O   H1  H2  EP1 EP2 O   H1  H2  EP1 EP2 O   H1  H2  
EP1 EP2 O   H1  H2  EP1 EP2 O   H1  H2  EP1 EP2 O   H1  H2  EP1 EP2 O   H1  H2  
EP1 EP2 O   H1  H2  EP1 EP2 O   H1  H2  EP1 EP2 O   H1  H2  EP1 EP2 O   H1  H2  
EP1 EP2 O   H1  H2  EP1 EP2 O   H1  H2  EP1 EP2 O   H1  H2  EP1 EP2 O   H1  H2  
EP1 EP2 O   H1  H2  EP1 EP2 O   H1  H2  EP1 EP2 O   H1  H2  EP1 EP2 O   H1  H2  
EP1 EP2 O   H1  H2  EP1 EP2 O   H1  H2  EP1 EP2 O   H1  H2  EP1 EP2 O   H1  H2  
EP1 EP2 O   H1  H2  EP1 EP2 O   H1  H2  EP1 EP2 O   H1  H2  EP1 EP2 O   H1  H2  
EP1 EP2 O   H1  H2  EP1 EP2 O   H1  H2  EP1 EP2 O   H1  H2  EP1 EP2 O   H1  H2  
EP1 EP2 O   H1  H2  EP1 EP2 O   H1  H2  EP1 EP2 O   H1  H2  EP1 EP2 O   H1  H2  
EP1 EP2 O   H1  H2  EP1 EP2 O   H1  H2  EP1 EP2 O   H1  H2  EP1 EP2 O   H1  H2  
EP1 EP2 O   H1  H2  EP1 EP2 O   H1  H2  EP1 EP2 O   H1  H2  EP1 EP2 O   H1  H2  
EP1 EP2 O   H1  H2  EP1 EP2 O   H1  H2  EP1 EP2 O   H1  H2  EP1 EP2 O   H1  H2  
EP1 EP2 O   H1  H2  EP1 EP2 O   H1  H2  EP1 EP2 O   H1  H2  EP1 EP2 O   H1  H2  
EP1 EP2 O   H1  H2  EP1 EP2 O   H1  H2  EP1 EP2 O   H1  H2  EP1 EP2 O   H1  H2  
EP1 EP2 O   H1  H2  EP1 EP2 O   H1  H2  EP1 EP2 O   H1  H2  EP1 EP2 O   H1  H2  
EP1 EP2 O   H1  H2  EP1 EP2 O   H1  H2  EP1 EP2 O   H1  H2  EP1 EP2 O   H1  H2  
EP1 EP2 O   H1  H2  EP1 EP2 O   H1  H2  EP1 EP2 O   H1  H2  EP1 EP2 O   H1  H2  
EP1 EP2 O   H1  H2  EP1 EP2 O   H1  H2  EP1 EP2 O   H1  H2  EP1 EP2 O   H1  H2  
EP1 EP2 O   H1  H2  EP1 EP2 O   H1  H2  EP1 EP2 O   H1  H2  EP1 EP2 O   H1  H2  
EP1 EP2 O   H1  H2  EP1 EP2 O   H1  H2  EP1 EP2 O   H1  H2  EP1 EP2 O   H1  H2  
EP1 EP2 O   H1  H2  EP1 EP2 O   H1  H2  EP1 EP2 O   H1  H2  EP1 EP2 O   H1  H2  
EP1 EP2 O   H1  H2  EP1 EP2 O   H1  H2  EP1 EP2 O   H1  H2  EP1 EP2 O   H1  H2  
EP1 EP2 O   H1  H2  EP1 EP2 O   H1  H2  EP1 EP2 O   H1  H2  EP1 EP2 O   H1  H2  
EP1 EP2 O   H1  H2  EP1 EP2 O   H1  H2  EP1 EP2 O   H1  H2  EP1 EP2 O   H1  H2  
EP1 EP2 O   H1  H2  EP1 EP2 O   H1  H2  EP1 EP2 O   H1  H2  EP1 EP2 O   H1  H2  
EP1 EP2 O   H1  H2  EP1 EP2 O   H1  H2  EP1 EP2 O   H1  H2  EP1 EP2 O   H1  H2  
EP1 EP2 O   H1  H2  EP1 EP2 O   H1  H2  EP1 EP2 O   H1  H2  EP1 EP2 O   H1  H2  
EP1 EP2 O   H1  H2  EP1 EP2 O   H1  H2  EP1 EP2 O   H1  H2  EP1 EP2 O   H1  H2  
EP1 EP2 O   H1  H2  EP1 EP2 O   H1  H2  EP1 EP2 O   H1  H2  EP1 EP2 O   H1  H2  
EP1 EP2 O   H1  H2  EP1 EP2 O   H1  H2  EP1 EP2 O   H1  H2  EP1 EP2 O   H1  H2  
EP1 EP2 O   H1  H2  EP1 EP2 O   H1  H2  EP1 EP2 O   H1  H2  EP1 EP2 O   H1  H2  
EP1 EP2 O   H1  H2  EP1 EP2 O   H1  H2  EP1 EP2 O   H1  H2  EP1 EP2 O   H1  H2  
EP1 EP2 O   H1  H2  EP1 EP2 O   H1  H2  EP1 EP2 O   H1  H2  EP1 EP2 O   H1  H2  
EP1 EP2 O   H1  H2  EP1 EP2 O   H1  H2  EP1 EP2 O   H1  H2  EP1 EP2 O   H1  H2  
EP1 EP2 O   H1  H2  EP1 EP2 O   H1  H2  EP1 EP2 O   H1  H2  EP1 EP2 O   H1  H2  
EP1 EP2 O   H1  H2  EP1 EP2 O   H1  H2  EP1 EP2 O   H1  H2  EP1 EP2 O   H1  H2  
EP1 EP2 O   H1  H2  EP1 EP2 O   H1  H2  EP1 EP2 O   H1  H2  EP1 EP2 O   H1  H2  
EP1 EP2 O   H1  H2  EP1 EP2 O   H1  H2  EP1 EP2 O   H1  H2  EP1 EP2 O   H1  H2  
EP1 EP2 O   H1  H2  EP1 EP2 O   H1  H2  EP1 EP2 O   H1  H2  EP1 EP2 O   H1  H2  
EP1 EP2 O   H1  H2  EP1 EP2 O   H1  H2  EP1 EP2 O   H1  H2  EP1 EP2 O   H1  H2  
EP1 EP2 O   H1  H2  EP1 EP2 O   H1  H2  EP1 EP2 O   H1  H2  EP1 EP2 O   H1  H2  
EP1 EP2 O   H1  H2  EP1 EP2 O   H1  H2  EP1 EP2 O   H1  H2  EP1 EP2 O   H1  H2  
EP1 EP2 O   H1  H2  EP1 EP2 O   H1  H2  EP1 EP2 O   H1  H2  EP1 EP2 O   H1  H2  
EP1 EP2 O   H1  H2  EP1 EP2 O   H1  H2  EP1 EP2 O   H1  H2  EP1 EP2 O   H1  H2  
EP1 EP2 O   H1  H2  EP1 EP2 O   H1  H2  EP1 EP2 O   H1  H2  EP1 EP2 O   H1  H2  
EP1 EP2 O   H1  H2  EP1 EP2 O   H1  H2  EP1 EP2 O   H1  H2  EP1 EP2 O   H1  H2  
EP1 EP2 O   H1  H2  EP1 EP2 O   H1  H2  EP1 EP2 O   H1  H2  EP1 EP2 O   H1  H2  
EP1 EP2 O   H1  H2  EP1 EP2 O   H1  H2  EP1 EP2 O   H1  H2  EP1 EP2 O   H1  H2  
EP1 EP2 O   H1  H2  EP1 EP2 O   H1  H2  EP1 EP2 O   H1  H2  EP1 EP2 O   H1  H2  
EP1 EP2 O   H1  H2  EP1 EP2 O   H1  H2  EP1 EP2 O   H1  H2  EP1 EP2 O   H1  H2  
EP1 EP2 O   H1  H2  EP1 EP2 O   H1  H2  EP1 EP2 O   H1  H2  EP1 EP2 O   H1  H2  
EP1 EP2 O   H1  H2  EP1 EP2 O   H1  H2  EP1 EP2 O   H1  H2  EP1 EP2 O   H1  H2  
EP1 EP2 O   H1  H2  EP1 EP2 O   H1  H2  EP1 EP2 O   H1  H2  EP1 EP2 O   H1  H2  
EP1 EP2 O   H1  H2  EP1 EP2 O   H1  H2  EP1 EP2 O   H1  H2  EP1 EP2 O   H1  H2  
EP1 EP2 O   H1  H2  EP1 EP2 O   H1  H2  EP1 EP2 O   H1  H2  EP1 EP2 O   H1  H2  
EP1 EP2 O   H1  H2  EP1 EP2 O   H1  H2  EP1 EP2 O   H1  H2  EP1 EP2 O   H1  H2  
EP1 EP2 O   H1  H2  EP1 EP2 O   H1  H2  EP1 EP2 O   H1  H2  EP1 EP2 O   H1  H2  
EP1 EP2 O   H1  H2  EP1 EP2 O   H1  H2  EP1 EP2 O   H1  H2  EP1 EP2 O   H1  H2  
EP1 EP2 O   H1  H2  EP1 EP2 O   H1  H2  EP1 EP2 O   H1  H2  EP1 EP2 O   H1  H2  
EP1 EP2 O   H1  H2  EP1 EP2 O   H1  H2  EP1 EP2 O   H1  H2  EP1 EP2 O   H1  H2  
EP1 EP2 O   H1  H2  EP1 EP2 O   H1  H2  EP1 EP2 O   H1  H2  EP1 EP2 O   H1  H2  
EP1 EP2 O   H1  H2  EP1 EP2 O   H1  H2  EP1 EP2 O   H1  H2  EP1 EP2 O   H1  H2  
EP1 EP2 O   H1  H2  EP1 EP2 O   H1  H2  EP1 EP2 O   H1  H2  EP1 EP2 O   H1  H2  
EP1 EP2 O   H1  H2  EP1 EP2 O   H1  H2  EP1 EP2 O   H1  H2  EP1 EP2 O   H1  H2  
EP1 EP2 O   H1  H2  EP1 EP2 O   H1  H2  EP1 EP2 O   H1  H2  EP1 EP2 O   H1  H2  
EP1 EP2 O   H1  H2  EP1 EP2 O   H1  H2  EP1 EP2 O   H1  H2  EP1 EP2 O   H1  H2  
EP1 EP2 O   H1  H2  EP1 EP2 O   H1  H2  EP1 EP2 O   H1  H2  EP1 EP2 O   H1  H2  
EP1 EP2 O   H1  H2  EP1 EP2 O   H1  H2  EP1 EP2 O   H1  H2  EP1 EP2 O   H1  H2  
EP1 EP2 O   H1  H2  EP1 EP2 O   H1  H2  EP1 EP2 O   H1  H2  EP1 EP2 O   H1  H2  
EP1 EP2 O   H1  H2  EP1 EP2 O   H1  H2  EP1 EP2 O   H1  H2  EP1 EP2 O   H1  H2  
EP1 EP2 O   H1  H2  EP1 EP2 O   H1  H2  EP1 EP2 O   H1  H2  EP1 EP2 O   H1  H2  
EP1 EP2 O   H1  H2  EP1 EP2 O   H1  H2  EP1 EP2 O   H1  H2  EP1 EP2 O   H1  H2  
EP1 EP2 O   H1  H2  EP1 EP2 O   H1  H2  EP1 EP2 O   H1  H2  EP1 EP2 O   H1  H2  
EP1 EP2 O   H1  H2  EP1 EP2 O   H1  H2  EP1 EP2 O   H1  H2  EP1 EP2 O   H1  H2  
EP1 EP2 O   H1  H2  EP1 EP2 O   H1  H2  EP1 EP2 O   H1  H2  EP1 EP2 O   H1  H2  
EP1 EP2 O   H1  H2  EP1 EP2 O   H1  H2  EP1 EP2 O   H1  H2  EP1 EP2 O   H1  H2  
EP1 EP2 O   H1  H2  EP1 EP2 O   H1  H2  EP1 EP2 O   H1  H2  EP1 EP2 O   H1  H2  
EP1 EP2 O   H1  H2  EP1 EP2 O   H1  H2  EP1 EP2 O   H1  H2  EP1 EP2 O   H1  H2  
EP1 EP2 O   H1  H2  EP1 EP2 O   H1  H2  EP1 EP2 O   H1  H2  EP1 EP2 O   H1  H2  
EP1 EP2 O   H1  H2  EP1 EP2 O   H1  H2  EP1 EP2 O   H1  H2  EP1 EP2 O   H1  H2  
EP1 EP2 O   H1  H2  EP1 EP2 O   H1  H2  EP1 EP2 O   H1  H2  EP1 EP2 O   H1  H2  
EP1 EP2 O   H1  H2  EP1 EP2 O   H1  H2  EP1 EP2 O   H1  H2  EP1 EP2 O   H1  H2  
EP1 EP2 O   H1  H2  EP1 EP2 O   H1  H2  EP1 EP2 O   H1  H2  EP1 EP2 O   H1  H2  
EP1 EP2 O   H1  H2  EP1 EP2 O   H1  H2  EP1 EP2 O   H1  H2  EP1 EP2 O   H1  H2  
EP1 EP2 O   H1  H2  EP1 EP2 O   H1  H2  EP1 EP2 O   H1  H2  EP1 EP2 O   H1  H2  
EP1 EP2 O   H1  H2  EP1 EP2 O   H1  H2  EP1 EP2 O   H1  H2  EP1 EP2 O   H1  H2  
EP1 EP2 O   H1  H2  EP1 EP2 O   H1  H2  EP1 EP2 O   H1  H2  EP1 EP2 O   H1  H2  
EP1 EP2 O   H1  H2  EP1 EP2 O   H1  H2  EP1 EP2 O   H1  H2  EP1 EP2 O   H1  H2  
EP1 EP2 O   H1  H2  EP1 EP2 O   H1  H2  EP1 EP2 O   H1  H2  EP1 EP2 O   H1  H2  
EP1 EP2 O   H1  H2  EP1 EP2 O   H1  H2  EP1 EP2 O   H1  H2  EP1 EP2 O   H1  H2  
EP1 EP2 O   H1  H2  EP1 EP2 O   H1  H2  EP1 EP2 O   H1  H2  EP1 EP2 O   H1  H2  
EP1 EP2 O   H1  H2  EP1 EP2 O   H1  H2  EP1 EP2 O   H1  H2  EP1 EP2 O   H1  H2  
EP1 EP2 O   H1  H2  EP1 EP2 O   H1  H2  EP1 EP2 O   H1  H2  EP1 EP2 O   H1  H2  
EP1 EP2 O   H1  H2  EP1 EP2 O   H1  H2  EP1 EP2 O   H1  H2  EP1 EP2 O   H1  H2  
EP1 EP2 O   H1  H2  EP1 EP2 O   H1  H2  EP1 EP2 O   H1  H2  EP1 EP2 O   H1  H2  
EP1 EP2 O   H1  H2  EP1 EP2 O   H1  H2  EP1 EP2 O   H1  H2  EP1 EP2 O   H1  H2  
EP1 EP2 O   H1  H2  EP1 EP2 O   H1  H2  EP1 EP2 O   H1  H2  EP1 EP2 O   H1  H2  
EP1 EP2 O   H1  H2  EP1 EP2 O   H1  H2  EP1 EP2 O   H1  H2  EP1 EP2 O   H1  H2  
EP1 EP2 O   H1  H2  EP1 EP2 O   H1  H2  EP1 EP2 O   H1  H2  EP1 EP2 O   H1  H2  
EP1 EP2 O   H1  H2  EP1 EP2 O   H1  H2  EP1 EP2 O   H1  H2  EP1 EP2 O   H1  H2  
EP1 EP2 O   H1  H2  EP1 EP2 O   H1  H2  EP1 EP2 O   H1  H2  EP1 EP2 O   H1  H2  
EP1 EP2 O   H1  H2  EP1 EP2 O   H1  H2  EP1 EP2 O   H1  H2  EP1 EP2 O   H1  H2  
EP1 EP2 O   H1  H2  EP1 EP2 O   H1  H2  EP1 EP2 O   H1  H2  EP1 EP2 O   H1  H2  
EP1 EP2 O   H1  H2  EP1 EP2 O   H1  H2  EP1 EP2 O   H1  H2  EP1 EP2 O   H1  H2  
EP1 EP2 O   H1  H2  EP1 EP2 O   H1  H2  EP1 EP2 O   H1  H2  EP1 EP2 O   H1  H2  
EP1 EP2 O   H1  H2  EP1 EP2 O   H1  H2  EP1 EP2 O   H1  H2  EP1 EP2 O   H1  H2  
EP1 EP2 O   H1  H2  EP1 EP2 O   H1  H2  EP1 EP2 O   H1  H2  EP1 EP2 O   H1  H2  
EP1 EP2 O   H1  H2  EP1 EP2 O   H1  H2  EP1 EP2 O   H1  H2  EP1 EP2 O   H1  H2  
EP1 EP2 O   H1  H2  EP1 EP2 O   H1  H2  EP1 EP2 O   H1  H2  EP1 EP2 O   H1  H2  
EP1 EP2 O   H1  H2  EP1 EP2 O   H1  H2  EP1 EP2 O   H1  H2  EP1 EP2 O   H1  H2  
EP1 EP2 O   H1  H2  EP1 EP2 O   H1  H2  EP1 EP2 O   H1  H2  EP1 EP2 O   H1  H2  
EP1 EP2 O   H1  H2  EP1 EP2 O   H1  H2  EP1 EP2 O   H1  H2  EP1 EP2 O   H1  H2  
EP1 EP2 O   H1  H2  EP1 EP2 O   H1  H2  EP1 EP2 O   H1  H2  EP1 EP2 O   H1  H2  
EP1 EP2 O   H1  H2  EP1 EP2 O   H1  H2  EP1 EP2 O   H1  H2  EP1 EP2 O   H1  H2  
EP1 EP2 O   H1  H2  EP1 EP2 O   H1  H2  EP1 EP2 O   H1  H2  EP1 EP2 O   H1  H2  
EP1 EP2 O   H1  H2  EP1 EP2 O   H1  H2  EP1 EP2 O   H1  H2  EP1 EP2 O   H1  H2  
EP1 EP2 O   H1  H2  EP1 EP2 O   H1  H2  EP1 EP2 O   H1  H2  EP1 EP2 O   H1  H2  
EP1 EP2 O   H1  H2  EP1 EP2 O   H1  H2  EP1 EP2 O   H1  H2  EP1 EP2 O   H1  H2  
EP1 EP2 O   H1  H2  EP1 EP2 O   H1  H2  EP1 EP2 O   H1  H2  EP1 EP2 O   H1  H2  
EP1 EP2 O   H1  H2  EP1 EP2 O   H1  H2  EP1 EP2 O   H1  H2  EP1 EP2 O   H1  H2  
EP1 EP2 O   H1  H2  EP1 EP2 O   H1  H2  EP1 EP2 O   H1  H2  EP1 EP2 O   H1  H2  
EP1 EP2 O   H1  H2  EP1 EP2 O   H1  H2  EP1 EP2 O   H1  H2  EP1 EP2 O   H1  H2  
EP1 EP2 O   H1  H2  EP1 EP2 O   H1  H2  EP1 EP2 O   H1  H2  EP1 EP2 O   H1  H2  
EP1 EP2 O   H1  H2  EP1 EP2 O   H1  H2  EP1 EP2 O   H1  H2  EP1 EP2 O   H1  H2  
EP1 EP2 O   H1  H2  EP1 EP2 O   H1  H2  EP1 EP2 O   H1  H2  EP1 EP2 O   H1  H2  
EP1 EP2 O   H1  H2  EP1 EP2 O   H1  H2  EP1 EP2 O   H1  H2  EP1 EP2 O   H1  H2  
EP1 EP2 O   H1  H2  EP1 EP2 O   H1  H2  EP1 EP2 O   H1  H2  EP1 EP2 O   H1  H2  
EP1 EP2 O   H1  H2  EP1 EP2 O   H1  H2  EP1 EP2 O   H1  H2  EP1 EP2 O   H1  H2  
EP1 EP2 O   H1  H2  EP1 EP2 O   H1  H2  EP1 EP2 O   H1  H2  EP1 EP2 O   H1  H2  
EP1 EP2 O   H1  H2  EP1 EP2 O   H1  H2  EP1 EP2 O   H1  H2  EP1 EP2 O   H1  H2  
EP1 EP2 O   H1  H2  EP1 EP2 O   H1  H2  EP1 EP2 O   H1  H2  EP1 EP2 O   H1  H2  
EP1 EP2 O   H1  H2  EP1 EP2 O   H1  H2  EP1 EP2 O   H1  H2  EP1 EP2 O   H1  H2  
EP1 EP2 O   H1  H2  EP1 EP2 O   H1  H2  EP1 EP2 O   H1  H2  EP1 EP2 O   H1  H2  
EP1 EP2 O   H1  H2  EP1 EP2 O   H1  H2  EP1 EP2 O   H1  H2  EP1 EP2 O   H1  H2  
EP1 EP2 O   H1  H2  EP1 EP2 O   H1  H2  EP1 EP2 O   H1  H2  EP1 EP2 O   H1  H2  
EP1 EP2 O   H1  H2  EP1 EP2 O   H1  H2  EP1 EP2 O   H1  H2  EP1 EP2 O   H1  H2  
EP1 EP2 O   H1  H2  EP1 EP2 O   H1  H2  EP1 EP2 O   H1  H2  EP1 EP2 O   H1  H2  
EP1 EP2 O   H1  H2  EP1 EP2 O   H1  H2  EP1 EP2 O   H1  H2  EP1 EP2 O   H1  H2  
EP1 EP2 O   H1  H2  EP1 EP2 O   H1  H2  EP1 EP2 O   H1  H2  EP1 EP2 O   H1  H2  
EP1 EP2 O   H1  H2  EP1 EP2 O   H1  H2  EP1 EP2 O   H1  H2  EP1 EP2 O   H1  H2  
EP1 EP2 O   H1  H2  EP1 EP2 O   H1  H2  EP1 EP2 O   H1  H2  EP1 EP2 O   H1  H2  
EP1 EP2 O   H1  H2  EP1 EP2 O   H1  H2  EP1 EP2 O   H1  H2  EP1 EP2 O   H1  H2  
EP1 EP2 O   H1  H2  EP1 EP2 O   H1  H2  EP1 EP2 O   H1  H2  EP1 EP2 O   H1  H2  
EP1 EP2 O   H1  H2  EP1 EP2 O   H1  H2  EP1 EP2 O   H1  H2  EP1 EP2 O   H1  H2  
EP1 EP2 O   H1  H2  EP1 EP2 O   H1  H2  EP1 EP2 O   H1  H2  EP1 EP2 O   H1  H2  
EP1 EP2 O   H1  H2  EP1 EP2 O   H1  H2  EP1 EP2 O   H1  H2  EP1 EP2 O   H1  H2  
EP1 EP2 O   H1  H2  EP1 EP2 O   H1  H2  EP1 EP2 O   H1  H2  EP1 EP2 O   H1  H2  
EP1 EP2 O   H1  H2  EP1 EP2 O   H1  H2  EP1 EP2 O   H1  H2  EP1 EP2 O   H1  H2  
EP1 EP2 O   H1  H2  EP1 EP2 O   H1  H2  EP1 EP2 O   H1  H2  EP1 EP2 O   H1  H2  
EP1 EP2 O   H1  H2  EP1 EP2 O   H1  H2  EP1 EP2 O   H1  H2  EP1 EP2 O   H1  H2  
EP1 EP2 O   H1  H2  EP1 EP2 O   H1  H2  EP1 EP2 O   H1  H2  EP1 EP2 O   H1  H2  
EP1 EP2 O   H1  H2  EP1 EP2 O   H1  H2  EP1 EP2 O   H1  H2  EP1 EP2 O   H1  H2  
EP1 EP2 O   H1  H2  EP1 EP2 O   H1  H2  EP1 EP2 O   H1  H2  EP1 EP2 O   H1  H2  
EP1 EP2 O   H1  H2  EP1 EP2 O   H1  H2  EP1 EP2 O   H1  H2  EP1 EP2 O   H1  H2  
EP1 EP2 O   H1  H2  EP1 EP2 O   H1  H2  EP1 EP2 O   H1  H2  EP1 EP2 O   H1  H2  
EP1 EP2 O   H1  H2  EP1 EP2 O   H1  H2  EP1 EP2 O   H1  H2  EP1 EP2 O   H1  H2  
EP1 EP2 O   H1  H2  EP1 EP2 O   H1  H2  EP1 EP2 O   H1  H2  EP1 EP2 O   H1  H2  
EP1 EP2 O   H1  H2  EP1 EP2 O   H1  H2  EP1 EP2 O   H1  H2  EP1 EP2 O   H1  H2  
EP1 EP2 O   H1  H2  EP1 EP2 O   H1  H2  EP1 EP2 O   H1  H2  EP1 EP2 O   H1  H2  
EP1 EP2 O   H1  H2  EP1 EP2 O   H1  H2  EP1 EP2 O   H1  H2  EP1 EP2 O   H1  H2  
EP1 EP2 O   H1  H2  EP1 EP2 O   H1  H2  EP1 EP2 O   H1  H2  EP1 EP2 O   H1  H2  
EP1 EP2 O   H1  H2  EP1 EP2 O   H1  H2  EP1 EP2 O   H1  H2  EP1 EP2 O   H1  H2  
EP1 EP2 O   H1  H2  EP1 EP2 O   H1  H2  EP1 EP2 O   H1  H2  EP1 EP2 O   H1  H2  
EP1 EP2 O   H1  H2  EP1 EP2 O   H1  H2  EP1 EP2 O   H1  H2  EP1 EP2 O   H1  H2  
EP1 EP2 O   H1  H2  EP1 EP2 O   H1  H2  EP1 EP2 O   H1  H2  EP1 EP2 O   H1  H2  
EP1 EP2 O   H1  H2  EP1 EP2 O   H1  H2  EP1 EP2 O   H1  H2  EP1 EP2 O   H1  H2  
EP1 EP2 O   H1  H2  EP1 EP2 O   H1  H2  EP1 EP2 O   H1  H2  EP1 EP2 O   H1  H2  
EP1 EP2 O   H1  H2  EP1 EP2 O   H1  H2  EP1 EP2 O   H1  H2  EP1 EP2 O   H1  H2  
EP1 EP2 O   H1  H2  EP1 EP2 O   H1  H2  EP1 EP2 O   H1  H2  EP1 EP2 O   H1  H2  
EP1 EP2 O   H1  H2  EP1 EP2 O   H1  H2  EP1 EP2 O   H1  H2  EP1 EP2 O   H1  H2  
EP1 EP2 O   H1  H2  EP1 EP2 O   H1  H2  EP1 EP2 O   H1  H2  EP1 EP2 O   H1  H2  
EP1 EP2 O   H1  H2  EP1 EP2 O   H1  H2  EP1 EP2 O   H1  H2  EP1 EP2 O   H1  H2  
EP1 EP2 O   H1  H2  EP1 EP2 O   H1  H2  EP1 EP2 O   H1  H2  EP1 EP2 O   H1  H2  
EP1 EP2 O   H1  H2  EP1 EP2 O   H1  H2  EP1 EP2 O   H1  H2  EP1 EP2 O   H1  H2  
EP1 EP2 O   H1  H2  EP1 EP2 O   H1  H2  EP1 EP2 O   H1  H2  EP1 EP2 O   H1  H2  
EP1 EP2 O   H1  H2  EP1 EP2 O   H1  H2  EP1 EP2 O   H1  H2  EP1 EP2 O   H1  H2  
EP1 EP2 O   H1  H2  EP1 EP2 O   H1  H2  EP1 EP2 O   H1  H2  EP1 EP2 O   H1  H2  
EP1 EP2 O   H1  H2  EP1 EP2 O   H1  H2  EP1 EP2 O   H1  H2  EP1 EP2 O   H1  H2  
EP1 EP2 O   H1  H2  EP1 EP2 O   H1  H2  EP1 EP2 O   H1  H2  EP1 EP2 O   H1  H2  
EP1 EP2 O   H1  H2  EP1 EP2 O   H1  H2  EP1 EP2 O   H1  H2  EP1 EP2 O   H1  H2  
EP1 EP2 O   H1  H2  EP1 EP2 O   H1  H2  EP1 EP2 O   H1  H2  EP1 EP2 O   H1  H2  
EP1 EP2 O   H1  H2  EP1 EP2 O   H1  H2  EP1 EP2 O   H1  H2  EP1 EP2 O   H1  H2  
EP1 EP2 O   H1  H2  EP1 EP2 O   H1  H2  EP1 EP2 O   H1  H2  EP1 EP2 O   H1  H2  
EP1 EP2 O   H1  H2  EP1 EP2 O   H1  H2  EP1 EP2 O   H1  H2  EP1 EP2 O   H1  H2  
EP1 EP2 O   H1  H2  EP1 EP2 O   H1  H2  EP1 EP2 O   H1  H2  EP1 EP2 O   H1  H2  
EP1 EP2 O   H1  H2  EP1 EP2 O   H1  H2  EP1 EP2 O   H1  H2  EP1 EP2 O   H1  H2  
EP1 EP2 O   H1  H2  EP1 EP2 O   H1  H2  EP1 EP2 O   H1  H2  EP1 EP2 O   H1  H2  
EP1 EP2 O   H1  H2  EP1 EP2 O   H1  H2  EP1 EP2 O   H1  H2  EP1 EP2 O   H1  H2  
EP1 EP2 O   H1  H2  EP1 EP2 O   H1  H2  EP1 EP2 O   H1  H2  EP1 EP2 O   H1  H2  
EP1 EP2 O   H1  H2  EP1 EP2 O   H1  H2  EP1 EP2 O   H1  H2  EP1 EP2 O   H1  H2  
EP1 EP2 O   H1  H2  EP1 EP2 O   H1  H2  EP1 EP2 O   H1  H2  EP1 EP2 O   H1  H2  
EP1 EP2 O   H1  H2  EP1 EP2 O   H1  H2  EP1 EP2 O   H1  H2  EP1 EP2 O   H1  H2  
EP1 EP2 O   H1  H2  EP1 EP2 O   H1  H2  EP1 EP2 O   H1  H2  EP1 EP2 O   H1  H2  
EP1 EP2 O   H1  H2  EP1 EP2 O   H1  H2  EP1 EP2 O   H1  H2  EP1 EP2 O   H1  H2  
EP1 EP2 O   H1  H2  EP1 EP2 O   H1  H2  EP1 EP2 O   H1  H2  EP1 EP2 O   H1  H2  
EP1 EP2 O   H1  H2  EP1 EP2 O   H1  H2  EP1 EP2 O   H1  H2  EP1 EP2 O   H1  H2  
EP1 EP2 O   H1  H2  EP1 EP2 O   H1  H2  EP1 EP2 O   H1  H2  EP1 EP2 O   H1  H2  
EP1 EP2 O   H1  H2  EP1 EP2 O   H1  H2  EP1 EP2 O   H1  H2  EP1 EP2 O   H1  H2  
EP1 EP2 O   H1  H2  EP1 EP2 O   H1  H2  EP1 EP2 O   H1  H2  EP1 EP2 O   H1  H2  
EP1 EP2 O   H1  H2  EP1 EP2 O   H1  H2  EP1 EP2 O   H1  H2  EP1 EP2 O   H1  H2  
EP1 EP2 O   H1  H2  EP1 EP2 O   H1  H2  EP1 EP2 O   H1  H2  EP1 EP2 O   H1  H2  
EP1 EP2 O   H1  H2  EP1 EP2 O   H1  H2  EP1 EP2 O   H1  H2  EP1 EP2 O   H1  H2  
EP1 EP2 O   H1  H2  EP1 EP2 O   H1  H2  EP1 EP2 O   H1  H2  EP1 EP2 O   H1  H2  
EP1 EP2 O   H1  H2  EP1 EP2 O   H1  H2  EP1 EP2 O   H1  H2  EP1 EP2 O   H1  H2  
EP1 EP2 O   H1  H2  EP1 EP2 O   H1  H2  EP1 EP2 O   H1  H2  EP1 EP2 O   H1  H2  
EP1 EP2 O   H1  H2  EP1 EP2 O   H1  H2  EP1 EP2 O   H1  H2  EP1 EP2 O   H1  H2  
EP1 EP2 O   H1  H2  EP1 EP2 O   H1  H2  EP1 EP2 O   H1  H2  EP1 EP2 O   H1  H2  
EP1 EP2 O   H1  H2  EP1 EP2 O   H1  H2  EP1 EP2 O   H1  H2  EP1 EP2 O   H1  H2  
EP1 EP2 O   H1  H2  EP1 EP2 O   H1  H2  EP1 EP2 O   H1  H2  EP1 EP2 O   H1  H2  
EP1 EP2 O   H1  H2  EP1 EP2 O   H1  H2  EP1 EP2 O   H1  H2  EP1 EP2 O   H1  H2  
EP1 EP2 O   H1  H2  EP1 EP2 O   H1  H2  EP1 EP2 O   H1  H2  EP1 EP2 O   H1  H2  
EP1 EP2 O   H1  H2  EP1 EP2 O   H1  H2  EP1 EP2 O   H1  H2  EP1 EP2 O   H1  H2  
EP1 EP2 O   H1  H2  EP1 EP2 O   H1  H2  EP1 EP2 O   H1  H2  EP1 EP2 O   H1  H2  
EP1 EP2 O   H1  H2  EP1 EP2 O   H1  H2  EP1 EP2 O   H1  H2  EP1 EP2 O   H1  H2  
EP1 EP2 O   H1  H2  EP1 EP2 O   H1  H2  EP1 EP2 O   H1  H2  EP1 EP2 O   H1  H2  
EP1 EP2 O   H1  H2  EP1 EP2 O   H1  H2  EP1 EP2 O   H1  H2  EP1 EP2 O   H1  H2  
EP1 EP2 O   H1  H2  EP1 EP2 O   H1  H2  EP1 EP2 O   H1  H2  EP1 EP2 O   H1  H2  
EP1 EP2 O   H1  H2  EP1 EP2 O   H1  H2  EP1 EP2 O   H1  H2  EP1 EP2 O   H1  H2  
EP1 EP2 O   H1  H2  EP1 EP2 O   H1  H2  EP1 EP2 O   H1  H2  EP1 EP2 O   H1  H2  
EP1 EP2 O   H1  H2  EP1 EP2 O   H1  H2  EP1 EP2 O   H1  H2  EP1 EP2 O   H1  H2  
EP1 EP2 O   H1  H2  EP1 EP2 O   H1  H2  EP1 EP2 O   H1  H2  EP1 EP2 O   H1  H2  
EP1 EP2 O   H1  H2  EP1 EP2 O   H1  H2  EP1 EP2 O   H1  H2  EP1 EP2 O   H1  H2  
EP1 EP2 O   H1  H2  EP1 EP2 O   H1  H2  EP1 EP2 O   H1  H2  EP1 EP2 O   H1  H2  
EP1 EP2 O   H1  H2  EP1 EP2 O   H1  H2  EP1 EP2 O   H1  H2  EP1 EP2 O   H1  H2  
EP1 EP2 O   H1  H2  EP1 EP2 O   H1  H2  EP1 EP2 O   H1  H2  EP1 EP2 O   H1  H2  
EP1 EP2 O   H1  H2  EP1 EP2 O   H1  H2  EP1 EP2 O   H1  H2  EP1 EP2 O   H1  H2  
EP1 EP2 O   H1  H2  EP1 EP2 O   H1  H2  EP1 EP2 O   H1  H2  EP1 EP2 O   H1  H2  
EP1 EP2 O   H1  H2  EP1 EP2 O   H1  H2  EP1 EP2 O   H1  H2  EP1 EP2 O   H1  H2  
EP1 EP2 O   H1  H2  EP1 EP2 O   H1  H2  EP1 EP2 O   H1  H2  EP1 EP2 O   H1  H2  
EP1 EP2 O   H1  H2  EP1 EP2 O   H1  H2  EP1 EP2 O   H1  H2  EP1 EP2 O   H1  H2  
EP1 EP2 O   H1  H2  EP1 EP2 O   H1  H2  EP1 EP2 O   H1  H2  EP1 EP2 O   H1  H2  
EP1 EP2 O   H1  H2  EP1 EP2 O   H1  H2  EP1 EP2 O   H1  H2  EP1 EP2 O   H1  H2  
EP1 EP2 O   H1  H2  EP1 EP2 O   H1  H2  EP1 EP2 O   H1  H2  EP1 EP2 O   H1  H2  
EP1 EP2 O   H1  H2  EP1 EP2 O   H1  H2  EP1 EP2 O   H1  H2  EP1 EP2 O   H1  H2  
EP1 EP2 O   H1  H2  EP1 EP2 O   H1  H2  EP1 EP2 O   H1  H2  EP1 EP2 O   H1  H2  
EP1 EP2 O   H1  H2  EP1 EP2 O   H1  H2  EP1 EP2 O   H1  H2  EP1 EP2 O   H1  H2  
EP1 EP2 O   H1  H2  EP1 EP2 O   H1  H2  EP1 EP2 O   H1  H2  EP1 EP2 O   H1  H2  
EP1 EP2 O   H1  H2  EP1 EP2 O   H1  H2  EP1 EP2 O   H1  H2  EP1 EP2 O   H1  H2  
EP1 EP2 O   H1  H2  EP1 EP2 O   H1  H2  EP1 EP2 O   H1  H2  EP1 EP2 O   H1  H2  
EP1 EP2 O   H1  H2  EP1 EP2 O   H1  H2  EP1 EP2 O   H1  H2  EP1 EP2 O   H1  H2  
EP1 EP2 O   H1  H2  EP1 EP2 O   H1  H2  EP1 EP2 O   H1  H2  EP1 EP2 O   H1  H2  
EP1 EP2 O   H1  H2  EP1 EP2 O   H1  H2  EP1 EP2 O   H1  H2  EP1 EP2 O   H1  H2  
EP1 EP2 O   H1  H2  EP1 EP2 O   H1  H2  EP1 EP2 O   H1  H2  EP1 EP2 O   H1  H2  
EP1 EP2 O   H1  H2  EP1 EP2 O   H1  H2  EP1 EP2 O   H1  H2  EP1 EP2 O   H1  H2  
EP1 EP2 O   H1  H2  EP1 EP2 O   H1  H2  EP1 EP2 O   H1  H2  EP1 EP2 O   H1  H2  
EP1 EP2 O   H1  H2  EP1 EP2 O   H1  H2  EP1 EP2 O   H1  H2  EP1 EP2 O   H1  H2  
EP1 EP2 O   H1  H2  EP1 EP2 O   H1  H2  EP1 EP2 O   H1  H2  EP1 EP2 O   H1  H2  
EP1 EP2 O   H1  H2  EP1 EP2 O   H1  H2  EP1 EP2 O   H1  H2  EP1 EP2 O   H1  H2  
EP1 EP2 O   H1  H2  EP1 EP2 O   H1  H2  EP1 EP2 O   H1  H2  EP1 EP2 O   H1  H2  
EP1 EP2 O   H1  H2  EP1 EP2 O   H1  H2  EP1 EP2 O   H1  H2  EP1 EP2 O   H1  H2  
EP1 EP2 O   H1  H2  EP1 EP2 O   H1  H2  EP1 EP2 O   H1  H2  EP1 EP2 O   H1  H2  
EP1 EP2 O   H1  H2  EP1 EP2 O   H1  H2  EP1 EP2 O   H1  H2  EP1 EP2 O   H1  H2  
EP1 EP2 O   H1  H2  EP1 EP2 O   H1  H2  EP1 EP2 O   H1  H2  EP1 EP2 O   H1  H2  
EP1 EP2 O   H1  H2  EP1 EP2 O   H1  H2  EP1 EP2 O   H1  H2  EP1 EP2 O   H1  H2  
EP1 EP2 O   H1  H2  EP1 EP2 O   H1  H2  EP1 EP2 O   H1  H2  EP1 EP2 O   H1  H2  
EP1 EP2 O   H1  H2  EP1 EP2 O   H1  H2  EP1 EP2 O   H1  H2  EP1 EP2 O   H1  H2  
EP1 EP2 O   H1  H2  EP1 EP2 O   H1  H2  EP1 EP2 O   H1  H2  EP1 EP2 O   H1  H2  
EP1 EP2 O   H1  H2  EP1 EP2 O   H1  H2  EP1 EP2 O   H1  H2  EP1 EP2 O   H1  H2  
EP1 EP2 O   H1  H2  EP1 EP2 O   H1  H2  EP1 EP2 O   H1  H2  EP1 EP2 O   H1  H2  
EP1 EP2 O   H1  H2  EP1 EP2 O   H1  H2  EP1 EP2 O   H1  H2  EP1 EP2 O   H1  H2  
EP1 EP2 O   H1  H2  EP1 EP2 O   H1  H2  EP1 EP2 O   H1  H2  EP1 EP2 O   H1  H2  
EP1 EP2 O   H1  H2  EP1 EP2 O   H1  H2  EP1 EP2 O   H1  H2  EP1 EP2 O   H1  H2  
EP1 EP2 O   H1  H2  EP1 EP2 O   H1  H2  EP1 EP2 O   H1  H2  EP1 EP2 O   H1  H2  
EP1 EP2 O   H1  H2  EP1 EP2 O   H1  H2  EP1 EP2 O   H1  H2  EP1 EP2 O   H1  H2  
EP1 EP2 O   H1  H2  EP1 EP2 O   H1  H2  EP1 EP2 O   H1  H2  EP1 EP2 O   H1  H2  
EP1 EP2 O   H1  H2  EP1 EP2 O   H1  H2  EP1 EP2 O   H1  H2  EP1 EP2 O   H1  H2  
EP1 EP2 O   H1  H2  EP1 EP2 O   H1  H2  EP1 EP2 O   H1  H2  EP1 EP2 O   H1  H2  
EP1 EP2 O   H1  H2  EP1 EP2 O   H1  H2  EP1 EP2 O   H1  H2  EP1 EP2 O   H1  H2  
EP1 EP2 O   H1  H2  EP1 EP2 O   H1  H2  EP1 EP2 O   H1  H2  EP1 EP2 O   H1  H2  
EP1 EP2 O   H1  H2  EP1 EP2 O   H1  H2  EP1 EP2 O   H1  H2  EP1 EP2 O   H1  H2  
EP1 EP2 O   H1  H2  EP1 EP2 O   H1  H2  EP1 EP2 O   H1  H2  EP1 EP2 O   H1  H2  
EP1 EP2 O   H1  H2  EP1 EP2 O   H1  H2  EP1 EP2 O   H1  H2  EP1 EP2 O   H1  H2  
EP1 EP2 O   H1  H2  EP1 EP2 O   H1  H2  EP1 EP2 O   H1  H2  EP1 EP2 O   H1  H2  
EP1 EP2 O   H1  H2  EP1 EP2 O   H1  H2  EP1 EP2 O   H1  H2  EP1 EP2 O   H1  H2  
EP1 EP2 O   H1  H2  EP1 EP2 O   H1  H2  EP1 EP2 O   H1  H2  EP1 EP2 O   H1  H2  
EP1 EP2 O   H1  H2  EP1 EP2 O   H1  H2  EP1 EP2 O   H1  H2  EP1 EP2 O   H1  H2  
EP1 EP2 O   H1  H2  EP1 EP2 O   H1  H2  EP1 EP2 O   H1  H2  EP1 EP2 O   H1  H2  
EP1 EP2 O   H1  H2  EP1 EP2 O   H1  H2  EP1 EP2 O   H1  H2  EP1 EP2 O   H1  H2  
EP1 EP2 O   H1  H2  EP1 EP2 O   H1  H2  EP1 EP2 O   H1  H2  EP1 EP2 O   H1  H2  
EP1 EP2 O   H1  H2  EP1 EP2 O   H1  H2  EP1 EP2 O   H1  H2  EP1 EP2 O   H1  H2  
EP1 EP2 O   H1  H2  EP1 EP2 O   H1  H2  EP1 EP2 O   H1  H2  EP1 EP2 O   H1  H2  
EP1 EP2 O   H1  H2  EP1 EP2 O   H1  H2  EP1 EP2 O   H1  H2  EP1 EP2 O   H1  H2  
EP1 EP2 O   H1  H2  EP1 EP2 O   H1  H2  EP1 EP2 O   H1  H2  EP1 EP2 O   H1  H2  
EP1 EP2 O   H1  H2  EP1 EP2 O   H1  H2  EP1 EP2 O   H1  H2  EP1 EP2 O   H1  H2  
EP1 EP2 O   H1  H2  EP1 EP2 O   H1  H2  EP1 EP2 O   H1  H2  EP1 EP2 O   H1  H2  
EP1 EP2 O   H1  H2  EP1 EP2 O   H1  H2  EP1 EP2 O   H1  H2  EP1 EP2 O   H1  H2  
EP1 EP2 O   H1  H2  EP1 EP2 O   H1  H2  EP1 EP2 O   H1  H2  EP1 EP2 O   H1  H2  
EP1 EP2 O   H1  H2  EP1 EP2 O   H1  H2  EP1 EP2 O   H1  H2  EP1 EP2 O   H1  H2  
EP1 EP2 O   H1  H2  EP1 EP2 O   H1  H2  EP1 EP2 O   H1  H2  EP1 EP2 O   H1  H2  
EP1 EP2 O   H1  H2  EP1 EP2 O   H1  H2  EP1 EP2 O   H1  H2  EP1 EP2 O   H1  H2  
EP1 EP2 O   H1  H2  EP1 EP2 O   H1  H2  EP1 EP2 O   H1  H2  EP1 EP2 O   H1  H2  
EP1 EP2 O   H1  H2  EP1 EP2 O   H1  H2  EP1 EP2 O   H1  H2  EP1 EP2 O   H1  H2  
EP1 EP2 O   H1  H2  EP1 EP2 O   H1  H2  EP1 EP2 O   H1  H2  EP1 EP2 O   H1  H2  
EP1 EP2 O   H1  H2  EP1 EP2 O   H1  H2  EP1 EP2 O   H1  H2  EP1 EP2 O   H1  H2  
EP1 EP2 O   H1  H2  EP1 EP2 O   H1  H2  EP1 EP2 O   H1  H2  EP1 EP2 O   H1  H2  
EP1 EP2 O   H1  H2  EP1 EP2 O   H1  H2  EP1 EP2 O   H1  H2  EP1 EP2 O   H1  H2  
EP1 EP2 O   H1  H2  EP1 EP2 O   H1  H2  EP1 EP2 O   H1  H2  EP1 EP2 O   H1  H2  
EP1 EP2 O   H1  H2  EP1 EP2 O   H1  H2  EP1 EP2 O   H1  H2  EP1 EP2 O   H1  H2  
EP1 EP2 O   H1  H2  EP1 EP2 O   H1  H2  EP1 EP2 O   H1  H2  EP1 EP2 O   H1  H2  
EP1 EP2 O   H1  H2  EP1 EP2 O   H1  H2  EP1 EP2 O   H1  H2  EP1 EP2 O   H1  H2  
EP1 EP2 O   H1  H2  EP1 EP2 O   H1  H2  EP1 EP2 O   H1  H2  EP1 EP2 O   H1  H2  
EP1 EP2 O   H1  H2  EP1 EP2 O   H1  H2  EP1 EP2 O   H1  H2  EP1 EP2 O   H1  H2  
EP1 EP2 O   H1  H2  EP1 EP2 O   H1  H2  EP1 EP2 O   H1  H2  EP1 EP2 O   H1  H2  
EP1 EP2 O   H1  H2  EP1 EP2 O   H1  H2  EP1 EP2 O   H1  H2  EP1 EP2 O   H1  H2  
EP1 EP2 O   H1  H2  EP1 EP2 O   H1  H2  EP1 EP2 O   H1  H2  EP1 EP2 O   H1  H2  
EP1 EP2 O   H1  H2  EP1 EP2 O   H1  H2  EP1 EP2 O   H1  H2  EP1 EP2 O   H1  H2  
EP1 EP2 O   H1  H2  EP1 EP2 O   H1  H2  EP1 EP2 O   H1  H2  EP1 EP2 O   H1  H2  
EP1 EP2 O   H1  H2  EP1 EP2 O   H1  H2  EP1 EP2 O   H1  H2  EP1 EP2 O   H1  H2  
EP1 EP2 O   H1  H2  EP1 EP2 O   H1  H2  EP1 EP2 O   H1  H2  EP1 EP2 O   H1  H2  
EP1 EP2 O   H1  H2  EP1 EP2 O   H1  H2  EP1 EP2 O   H1  H2  EP1 EP2 O   H1  H2  
EP1 EP2 O   H1  H2  EP1 EP2 O   H1  H2  EP1 EP2 O   H1  H2  EP1 EP2 O   H1  H2  
EP1 EP2 O   H1  H2  EP1 EP2 O   H1  H2  EP1 EP2 O   H1  H2  EP1 EP2 O   H1  H2  
EP1 EP2 O   H1  H2  EP1 EP2 O   H1  H2  EP1 EP2 O   H1  H2  EP1 EP2 O   H1  H2  
EP1 EP2 O   H1  H2  EP1 EP2 O   H1  H2  EP1 EP2 O   H1  H2  EP1 EP2 O   H1  H2  
EP1 EP2 O   H1  H2  EP1 EP2 O   H1  H2  EP1 EP2 O   H1  H2  EP1 EP2 O   H1  H2  
EP1 EP2 O   H1  H2  EP1 EP2 O   H1  H2  EP1 EP2 O   H1  H2  EP1 EP2 O   H1  H2  
EP1 EP2 O   H1  H2  EP1 EP2 O   H1  H2  EP1 EP2 O   H1  H2  EP1 EP2 O   H1  H2  
EP1 EP2 O   H1  H2  EP1 EP2 O   H1  H2  EP1 EP2 O   H1  H2  EP1 EP2 O   H1  H2  
EP1 EP2 O   H1  H2  EP1 EP2 O   H1  H2  EP1 EP2 O   H1  H2  EP1 EP2 O   H1  H2  
EP1 EP2 O   H1  H2  EP1 EP2 O   H1  H2  EP1 EP2 O   H1  H2  EP1 EP2 O   H1  H2  
EP1 EP2 O   H1  H2  EP1 EP2 O   H1  H2  EP1 EP2 O   H1  H2  EP1 EP2 O   H1  H2  
EP1 EP2 O   H1  H2  EP1 EP2 O   H1  H2  EP1 EP2 O   H1  H2  EP1 EP2 O   H1  H2  
EP1 EP2 O   H1  H2  EP1 EP2 O   H1  H2  EP1 EP2 O   H1  H2  EP1 EP2 O   H1  H2  
EP1 EP2 O   H1  H2  EP1 EP2 O   H1  H2  EP1 EP2 O   H1  H2  EP1 EP2 O   H1  H2  
EP1 EP2 O   H1  H2  EP1 EP2 O   H1  H2  EP1 EP2 O   H1  H2  EP1 EP2 O   H1  H2  
EP1 EP2 O   H1  H2  EP1 EP2 O   H1  H2  EP1 EP2 O   H1  H2  EP1 EP2 O   H1  H2  
EP1 EP2 O   H1  H2  EP1 EP2 O   H1  H2  EP1 EP2 O   H1  H2  EP1 EP2 O   H1  H2  
EP1 EP2 O   H1  H2  EP1 EP2 O   H1  H2  EP1 EP2 O   H1  H2  EP1 EP2 O   H1  H2  
EP1 EP2 O   H1  H2  EP1 EP2 O   H1  H2  EP1 EP2 O   H1  H2  EP1 EP2 O   H1  H2  
EP1 EP2 O   H1  H2  EP1 EP2 O   H1  H2  EP1 EP2 O   H1  H2  EP1 EP2 O   H1  H2  
EP1 EP2 O   H1  H2  EP1 EP2 O   H1  H2  EP1 EP2 O   H1  H2  EP1 EP2 O   H1  H2  
EP1 EP2 O   H1  H2  EP1 EP2 O   H1  H2  EP1 EP2 O   H1  H2  EP1 EP2 O   H1  H2  
EP1 EP2 O   H1  H2  EP1 EP2 O   H1  H2  EP1 EP2 O   H1  H2  EP1 EP2 O   H1  H2  
EP1 EP2 O   H1  H2  EP1 EP2 O   H1  H2  EP1 EP2 O   H1  H2  EP1 EP2 O   H1  H2  
EP1 EP2 O   H1  H2  EP1 EP2 O   H1  H2  EP1 EP2 O   H1  H2  EP1 EP2 O   H1  H2  
EP1 EP2 O   H1  H2  EP1 EP2 O   H1  H2  EP1 EP2 O   H1  H2  EP1 EP2 O   H1  H2  
EP1 EP2 O   H1  H2  EP1 EP2 O   H1  H2  EP1 EP2 O   H1  H2  EP1 EP2 O   H1  H2  
EP1 EP2 O   H1  H2  EP1 EP2 O   H1  H2  EP1 EP2 O   H1  H2  EP1 EP2 O   H1  H2  
EP1 EP2 O   H1  H2  EP1 EP2 O   H1  H2  EP1 EP2 O   H1  H2  EP1 EP2 O   H1  H2  
EP1 EP2 O   H1  H2  EP1 EP2 O   H1  H2  EP1 EP2 O   H1  H2  EP1 EP2 O   H1  H2  
EP1 EP2 O   H1  H2  EP1 EP2 O   H1  H2  EP1 EP2 O   H1  H2  EP1 EP2 O   H1  H2  
EP1 EP2 O   H1  H2  EP1 EP2 O   H1  H2  EP1 EP2 O   H1  H2  EP1 EP2 O   H1  H2  
EP1 EP2 O   H1  H2  EP1 EP2 O   H1  H2  EP1 EP2 O   H1  H2  EP1 EP2 O   H1  H2  
EP1 EP2 O   H1  H2  EP1 EP2 O   H1  H2  EP1 EP2 O   H1  H2  EP1 EP2 O   H1  H2  
EP1 EP2 O   H1  H2  EP1 EP2 O   H1  H2  EP1 EP2 O   H1  H2  EP1 EP2 O   H1  H2  
EP1 EP2 O   H1  H2  EP1 EP2 O   H1  H2  EP1 EP2 O   H1  H2  EP1 EP2 O   H1  H2  
EP1 EP2 O   H1  H2  EP1 EP2 O   H1  H2  EP1 EP2 O   H1  H2  EP1 EP2 O   H1  H2  
EP1 EP2 O   H1  H2  EP1 EP2 O   H1  H2  EP1 EP2 O   H1  H2  EP1 EP2 O   H1  H2  
EP1 EP2 O   H1  H2  EP1 EP2 O   H1  H2  EP1 EP2 O   H1  H2  EP1 EP2 O   H1  H2  
EP1 EP2 O   H1  H2  EP1 EP2 O   H1  H2  EP1 EP2 O   H1  H2  EP1 EP2 O   H1  H2  
EP1 EP2 O   H1  H2  EP1 EP2 O   H1  H2  EP1 EP2 O   H1  H2  EP1 EP2 O   H1  H2  
EP1 EP2 O   H1  H2  EP1 EP2 O   H1  H2  EP1 EP2 O   H1  H2  EP1 EP2 O   H1  H2  
EP1 EP2 O   H1  H2  EP1 EP2 O   H1  H2  EP1 EP2 O   H1  H2  EP1 EP2 O   H1  H2  
EP1 EP2 O   H1  H2  EP1 EP2 O   H1  H2  EP1 EP2 O   H1  H2  EP1 EP2 O   H1  H2  
EP1 EP2 O   H1  H2  EP1 EP2 O   H1  H2  EP1 EP2 O   H1  H2  EP1 EP2 O   H1  H2  
EP1 EP2 O   H1  H2  EP1 EP2 O   H1  H2  EP1 EP2 O   H1  H2  EP1 EP2 O   H1  H2  
EP1 EP2 O   H1  H2  EP1 EP2 O   H1  H2  EP1 EP2 O   H1  H2  EP1 EP2 O   H1  H2  
EP1 EP2 O   H1  H2  EP1 EP2 O   H1  H2  EP1 EP2 O   H1  H2  EP1 EP2 O   H1  H2  
EP1 EP2 O   H1  H2  EP1 EP2 O   H1  H2  EP1 EP2 O   H1  H2  EP1 EP2 O   H1  H2  
EP1 EP2 O   H1  H2  EP1 EP2 O   H1  H2  EP1 EP2 O   H1  H2  EP1 EP2 O   H1  H2  
EP1 EP2 O   H1  H2  EP1 EP2 O   H1  H2  EP1 EP2 O   H1  H2  EP1 EP2 O   H1  H2  
EP1 EP2 O   H1  H2  EP1 EP2 O   H1  H2  EP1 EP2 O   H1  H2  EP1 EP2 O   H1  H2  
EP1 EP2 O   H1  H2  EP1 EP2 O   H1  H2  EP1 EP2 O   H1  H2  EP1 EP2 O   H1  H2  
EP1 EP2 O   H1  H2  EP1 EP2 O   H1  H2  EP1 EP2 O   H1  H2  EP1 EP2 O   H1  H2  
EP1 EP2 O   H1  H2  EP1 EP2 O   H1  H2  EP1 EP2 O   H1  H2  EP1 EP2 O   H1  H2  
EP1 EP2 O   H1  H2  EP1 EP2 O   H1  H2  EP1 EP2 O   H1  H2  EP1 EP2 O   H1  H2  
EP1 EP2 O   H1  H2  EP1 EP2 O   H1  H2  EP1 EP2 O   H1  H2  EP1 EP2 O   H1  H2  
EP1 EP2 O   H1  H2  EP1 EP2 O   H1  H2  EP1 EP2 O   H1  H2  EP1 EP2 O   H1  H2  
EP1 EP2 O   H1  H2  EP1 EP2 O   H1  H2  EP1 EP2 O   H1  H2  EP1 EP2 O   H1  H2  
EP1 EP2 O   H1  H2  EP1 EP2 O   H1  H2  EP1 EP2 O   H1  H2  EP1 EP2 O   H1  H2  
EP1 EP2 O   H1  H2  EP1 EP2 O   H1  H2  EP1 EP2 O   H1  H2  EP1 EP2 O   H1  H2  
EP1 EP2 O   H1  H2  EP1 EP2 O   H1  H2  EP1 EP2 O   H1  H2  EP1 EP2 O   H1  H2  
EP1 EP2 O   H1  H2  EP1 EP2 O   H1  H2  EP1 EP2 O   H1  H2  EP1 EP2 O   H1  H2  
EP1 EP2 O   H1  H2  EP1 EP2 O   H1  H2  EP1 EP2 O   H1  H2  EP1 EP2 O   H1  H2  
EP1 EP2 O   H1  H2  EP1 EP2 O   H1  H2  EP1 EP2 O   H1  H2  EP1 EP2 O   H1  H2  
EP1 EP2 O   H1  H2  EP1 EP2 O   H1  H2  EP1 EP2 O   H1  H2  EP1 EP2 O   H1  H2  
EP1 EP2 O   H1  H2  EP1 EP2 O   H1  H2  EP1 EP2 O   H1  H2  EP1 EP2 O   H1  H2  
EP1 EP2 O   H1  H2  EP1 EP2 O   H1  H2  EP1 EP2 O   H1  H2  EP1 EP2 O   H1  H2  
EP1 EP2 O   H1  H2  EP1 EP2 O   H1  H2  EP1 EP2 O   H1  H2  EP1 EP2 O   H1  H2  
EP1 EP2 O   H1  H2  EP1 EP2 O   H1  H2  EP1 EP2 O   H1  H2  EP1 EP2 O   H1  H2  
EP1 EP2 O   H1  H2  EP1 EP2 O   H1  H2  EP1 EP2 O   H1  H2  EP1 EP2 O   H1  H2  
EP1 EP2 O   H1  H2  EP1 EP2 O   H1  H2  EP1 EP2 O   H1  H2  EP1 EP2 O   H1  H2  
EP1 EP2 O   H1  H2  EP1 EP2 O   H1  H2  EP1 EP2 O   H1  H2  EP1 EP2 O   H1  H2  
EP1 EP2 O   H1  H2  EP1 EP2 O   H1  H2  EP1 EP2 O   H1  H2  EP1 EP2 O   H1  H2  
EP1 EP2 O   H1  H2  EP1 EP2 O   H1  H2  EP1 EP2 O   H1  H2  EP1 EP2 O   H1  H2  
EP1 EP2 O   H1  H2  EP1 EP2 O   H1  H2  EP1 EP2 O   H1  H2  EP1 EP2 O   H1  H2  
EP1 EP2 O   H1  H2  EP1 EP2 O   H1  H2  EP1 EP2 O   H1  H2  EP1 EP2 O   H1  H2  
EP1 EP2 O   H1  H2  EP1 EP2 O   H1  H2  EP1 EP2 O   H1  H2  EP1 EP2 O   H1  H2  
EP1 EP2 O   H1  H2  EP1 EP2 O   H1  H2  EP1 EP2 O   H1  H2  EP1 EP2 O   H1  H2  
EP1 EP2 O   H1  H2  EP1 EP2 O   H1  H2  EP1 EP2 O   H1  H2  EP1 EP2 O   H1  H2  
EP1 EP2 O   H1  H2  EP1 EP2 O   H1  H2  EP1 EP2 O   H1  H2  EP1 EP2 O   H1  H2  
EP1 EP2 O   H1  H2  EP1 EP2 O   H1  H2  EP1 EP2 O   H1  H2  EP1 EP2 O   H1  H2  
EP1 EP2 O   H1  H2  EP1 EP2 O   H1  H2  EP1 EP2 O   H1  H2  EP1 EP2 O   H1  H2  
EP1 EP2 O   H1  H2  EP1 EP2 O   H1  H2  EP1 EP2 O   H1  H2  EP1 EP2 O   H1  H2  
EP1 EP2 O   H1  H2  EP1 EP2 O   H1  H2  EP1 EP2 O   H1  H2  EP1 EP2 O   H1  H2  
EP1 EP2 O   H1  H2  EP1 EP2 O   H1  H2  EP1 EP2 O   H1  H2  EP1 EP2 O   H1  H2  
EP1 EP2 O   H1  H2  EP1 EP2 O   H1  H2  EP1 EP2 O   H1  H2  EP1 EP2 O   H1  H2  
EP1 EP2 O   H1  H2  EP1 EP2 O   H1  H2  EP1 EP2 O   H1  H2  EP1 EP2 O   H1  H2  
EP1 EP2 O   H1  H2  EP1 EP2 O   H1  H2  EP1 EP2 O   H1  H2  EP1 EP2 O   H1  H2  
EP1 EP2 O   H1  H2  EP1 EP2 O   H1  H2  EP1 EP2 O   H1  H2  EP1 EP2 O   H1  H2  
EP1 EP2 O   H1  H2  EP1 EP2 O   H1  H2  EP1 EP2 O   H1  H2  EP1 EP2 O   H1  H2  
EP1 EP2 O   H1  H2  EP1 EP2 O   H1  H2  EP1 EP2 O   H1  H2  EP1 EP2 O   H1  H2  
EP1 EP2 O   H1  H2  EP1 EP2 O   H1  H2  EP1 EP2 O   H1  H2  EP1 EP2 O   H1  H2  
EP1 EP2 O   H1  H2  EP1 EP2 O   H1  H2  EP1 EP2 O   H1  H2  EP1 EP2 O   H1  H2  
EP1 EP2 O   H1  H2  EP1 EP2 O   H1  H2  EP1 EP2 O   H1  H2  EP1 EP2 O   H1  H2  
EP1 EP2 O   H1  H2  EP1 EP2 O   H1  H2  EP1 EP2 O   H1  H2  EP1 EP2 O   H1  H2  
EP1 EP2 O   H1  H2  EP1 EP2 O   H1  H2  EP1 EP2 O   H1  H2  EP1 EP2 O   H1  H2  
EP1 EP2 O   H1  H2  EP1 EP2 O   H1  H2  EP1 EP2 O   H1  H2  EP1 EP2 O   H1  H2  
EP1 EP2 O   H1  H2  EP1 EP2 O   H1  H2  EP1 EP2 O   H1  H2  EP1 EP2 O   H1  H2  
EP1 EP2 O   H1  H2  EP1 EP2 O   H1  H2  EP1 EP2 O   H1  H2  EP1 EP2 O   H1  H2  
EP1 EP2 O   H1  H2  EP1 EP2 O   H1  H2  EP1 EP2 O   H1  H2  EP1 EP2 O   H1  H2  
EP1 EP2 O   H1  H2  EP1 EP2 O   H1  H2  EP1 EP2 O   H1  H2  EP1 EP2 O   H1  H2  
EP1 EP2 O   H1  H2  EP1 EP2 O   H1  H2  EP1 EP2 O   H1  H2  EP1 EP2 O   H1  H2  
EP1 EP2 O   H1  H2  EP1 EP2 O   H1  H2  EP1 EP2 O   H1  H2  EP1 EP2 O   H1  H2  
EP1 EP2 O   H1  H2  EP1 EP2 O   H1  H2  EP1 EP2 O   H1  H2  EP1 EP2 O   H1  H2  
EP1 EP2 O   H1  H2  EP1 EP2 O   H1  H2  EP1 EP2 O   H1  H2  EP1 EP2 O   H1  H2  
EP1 EP2 O   H1  H2  EP1 EP2 O   H1  H2  EP1 EP2 O   H1  H2  EP1 EP2 O   H1  H2  
EP1 EP2 O   H1  H2  EP1 EP2 O   H1  H2  EP1 EP2 O   H1  H2  EP1 EP2 O   H1  H2  
EP1 EP2 O   H1  H2  EP1 EP2 O   H1  H2  EP1 EP2 O   H1  H2  EP1 EP2 O   H1  H2  
EP1 EP2 O   H1  H2  EP1 EP2 O   H1  H2  EP1 EP2 O   H1  H2  EP1 EP2 O   H1  H2  
EP1 EP2 O   H1  H2  EP1 EP2 O   H1  H2  EP1 EP2 O   H1  H2  EP1 EP2 O   H1  H2  
EP1 EP2 O   H1  H2  EP1 EP2 O   H1  H2  EP1 EP2 O   H1  H2  EP1 EP2 O   H1  H2  
EP1 EP2 O   H1  H2  EP1 EP2 O   H1  H2  EP1 EP2 O   H1  H2  EP1 EP2 O   H1  H2  
EP1 EP2 O   H1  H2  EP1 EP2 O   H1  H2  EP1 EP2 O   H1  H2  EP1 EP2 O   H1  H2  
EP1 EP2 O   H1  H2  EP1 EP2 O   H1  H2  EP1 EP2 O   H1  H2  EP1 EP2 O   H1  H2  
EP1 EP2 O   H1  H2  EP1 EP2 O   H1  H2  EP1 EP2 O   H1  H2  EP1 EP2 O   H1  H2  
EP1 EP2 O   H1  H2  EP1 EP2 O   H1  H2  EP1 EP2 O   H1  H2  EP1 EP2 O   H1  H2  
EP1 EP2 O   H1  H2  EP1 EP2 O   H1  H2  EP1 EP2 O   H1  H2  EP1 EP2 O   H1  H2  
EP1 EP2 O   H1  H2  EP1 EP2 O   H1  H2  EP1 EP2 O   H1  H2  EP1 EP2 O   H1  H2  
EP1 EP2 O   H1  H2  EP1 EP2 O   H1  H2  EP1 EP2 O   H1  H2  EP1 EP2 O   H1  H2  
EP1 EP2 O   H1  H2  EP1 EP2 O   H1  H2  EP1 EP2 O   H1  H2  EP1 EP2 O   H1  H2  
EP1 EP2 O   H1  H2  EP1 EP2 O   H1  H2  EP1 EP2 O   H1  H2  EP1 EP2 O   H1  H2  
EP1 EP2 O   H1  H2  EP1 EP2 O   H1  H2  EP1 EP2 O   H1  H2  EP1 EP2 O   H1  H2  
EP1 EP2 O   H1  H2  EP1 EP2 O   H1  H2  EP1 EP2 O   H1  H2  EP1 EP2 O   H1  H2  
EP1 EP2 O   H1  H2  EP1 EP2 O   H1  H2  EP1 EP2 O   H1  H2  EP1 EP2 O   H1  H2  
EP1 EP2 O   H1  H2  EP1 EP2 O   H1  H2  EP1 EP2 O   H1  H2  EP1 EP2 O   H1  H2  
EP1 EP2 O   H1  H2  EP1 EP2 O   H1  H2  EP1 EP2 O   H1  H2  EP1 EP2 O   H1  H2  
EP1 EP2 O   H1  H2  EP1 EP2 O   H1  H2  EP1 EP2 O   H1  H2  EP1 EP2 O   H1  H2  
EP1 EP2 O   H1  H2  EP1 EP2 O   H1  H2  EP1 EP2 O   H1  H2  EP1 EP2 O   H1  H2  
EP1 EP2 O   H1  H2  EP1 EP2 O   H1  H2  EP1 EP2 O   H1  H2  EP1 EP2 O   H1  H2  
EP1 EP2 O   H1  H2  EP1 EP2 O   H1  H2  EP1 EP2 O   H1  H2  EP1 EP2 O   H1  H2  
EP1 EP2 O   H1  H2  EP1 EP2 O   H1  H2  EP1 EP2 O   H1  H2  EP1 EP2 O   H1  H2  
EP1 EP2 O   H1  H2  EP1 EP2 O   H1  H2  EP1 EP2 O   H1  H2  EP1 EP2 O   H1  H2  
EP1 EP2 O   H1  H2  EP1 EP2 O   H1  H2  EP1 EP2 O   H1  H2  EP1 EP2 O   H1  H2  
EP1 EP2 O   H1  H2  EP1 EP2 O   H1  H2  EP1 EP2 O   H1  H2  EP1 EP2 O   H1  H2  
EP1 EP2 O   H1  H2  EP1 EP2 O   H1  H2  EP1 EP2 O   H1  H2  EP1 EP2 O   H1  H2  
EP1 EP2 O   H1  H2  EP1 EP2 O   H1  H2  EP1 EP2 O   H1  H2  EP1 EP2 O   H1  H2  
EP1 EP2 O   H1  H2  EP1 EP2 O   H1  H2  EP1 EP2 O   H1  H2  EP1 EP2 O   H1  H2  
EP1 EP2 O   H1  H2  EP1 EP2 O   H1  H2  EP1 EP2 O   H1  H2  EP1 EP2 O   H1  H2  
EP1 EP2 O   H1  H2  EP1 EP2 O   H1  H2  EP1 EP2 O   H1  H2  EP1 EP2 O   H1  H2  
EP1 EP2 O   H1  H2  EP1 EP2 O   H1  H2  EP1 EP2 O   H1  H2  EP1 EP2 O   H1  H2  
EP1 EP2 O   H1  H2  EP1 EP2 O   H1  H2  EP1 EP2 O   H1  H2  EP1 EP2 O   H1  H2  
EP1 EP2 O   H1  H2  EP1 EP2 O   H1  H2  EP1 EP2 O   H1  H2  EP1 EP2 O   H1  H2  
EP1 EP2 O   H1  H2  EP1 EP2 O   H1  H2  EP1 EP2 O   H1  H2  EP1 EP2 O   H1  H2  
EP1 EP2 O   H1  H2  EP1 EP2 O   H1  H2  EP1 EP2 O   H1  H2  EP1 EP2 O   H1  H2  
EP1 EP2 O   H1  H2  EP1 EP2 O   H1  H2  EP1 EP2 O   H1  H2  EP1 EP2 O   H1  H2  
EP1 EP2 O   H1  H2  EP1 EP2 O   H1  H2  EP1 EP2 O   H1  H2  EP1 EP2 O   H1  H2  
EP1 EP2 O   H1  H2  EP1 EP2 O   H1  H2  EP1 EP2 O   H1  H2  EP1 EP2 O   H1  H2  
EP1 EP2 O   H1  H2  EP1 EP2 O   H1  H2  EP1 EP2 O   H1  H2  EP1 EP2 O   H1  H2  
EP1 EP2 O   H1  H2  EP1 EP2 O   H1  H2  EP1 EP2 O   H1  H2  EP1 EP2 O   H1  H2  
EP1 EP2 O   H1  H2  EP1 EP2 O   H1  H2  EP1 EP2 O   H1  H2  EP1 EP2 O   H1  H2  
EP1 EP2 O   H1  H2  EP1 EP2 O   H1  H2  EP1 EP2 O   H1  H2  EP1 EP2 O   H1  H2  
EP1 EP2 O   H1  H2  EP1 EP2 O   H1  H2  EP1 EP2 O   H1  H2  EP1 EP2 O   H1  H2  
EP1 EP2 O   H1  H2  EP1 EP2 O   H1  H2  EP1 EP2 O   H1  H2  EP1 EP2 O   H1  H2  
EP1 EP2 O   H1  H2  EP1 EP2 O   H1  H2  EP1 EP2 O   H1  H2  EP1 EP2 O   H1  H2  
EP1 EP2 O   H1  H2  EP1 EP2 O   H1  H2  EP1 EP2 O   H1  H2  EP1 EP2 O   H1  H2  
EP1 EP2 O   H1  H2  EP1 EP2 O   H1  H2  EP1 EP2 O   H1  H2  EP1 EP2 O   H1  H2  
EP1 EP2 O   H1  H2  EP1 EP2 O   H1  H2  EP1 EP2 O   H1  H2  EP1 EP2 O   H1  H2  
EP1 EP2 O   H1  H2  EP1 EP2 O   H1  H2  EP1 EP2 O   H1  H2  EP1 EP2 O   H1  H2  
EP1 EP2 O   H1  H2  EP1 EP2 O   H1  H2  EP1 EP2 O   H1  H2  EP1 EP2 O   H1  H2  
EP1 EP2 O   H1  H2  EP1 EP2 O   H1  H2  EP1 EP2 O   H1  H2  EP1 EP2 O   H1  H2  
EP1 EP2 O   H1  H2  EP1 EP2 O   H1  H2  EP1 EP2 O   H1  H2  EP1 EP2 O   H1  H2  
EP1 EP2 O   H1  H2  EP1 EP2 O   H1  H2  EP1 EP2 O   H1  H2  EP1 EP2 O   H1  H2  
EP1 EP2 O   H1  H2  EP1 EP2 O   H1  H2  EP1 EP2 O   H1  H2  EP1 EP2 O   H1  H2  
EP1 EP2 O   H1  H2  EP1 EP2 O   H1  H2  EP1 EP2 O   H1  H2  EP1 EP2 O   H1  H2  
EP1 EP2 O   H1  H2  EP1 EP2 O   H1  H2  EP1 EP2 O   H1  H2  EP1 EP2 O   H1  H2  
EP1 EP2 O   H1  H2  EP1 EP2 O   H1  H2  EP1 EP2 O   H1  H2  EP1 EP2 O   H1  H2  
EP1 EP2 O   H1  H2  EP1 EP2 O   H1  H2  EP1 EP2 O   H1  H2  EP1 EP2 O   H1  H2  
EP1 EP2 O   H1  H2  EP1 EP2 O   H1  H2  EP1 EP2 O   H1  H2  EP1 EP2 O   H1  H2  
EP1 EP2 O   H1  H2  EP1 EP2 O   H1  H2  EP1 EP2 O   H1  H2  EP1 EP2 O   H1  H2  
EP1 EP2 O   H1  H2  EP1 EP2 O   H1  H2  EP1 EP2 O   H1  H2  EP1 EP2 O   H1  H2  
EP1 EP2 O   H1  H2  EP1 EP2 O   H1  H2  EP1 EP2 O   H1  H2  EP1 EP2 O   H1  H2  
EP1 EP2 O   H1  H2  EP1 EP2 O   H1  H2  EP1 EP2 O   H1  H2  EP1 EP2 O   H1  H2  
EP1 EP2 O   H1  H2  EP1 EP2 O   H1  H2  EP1 EP2 O   H1  H2  EP1 EP2 O   H1  H2  
EP1 EP2 O   H1  H2  EP1 EP2 O   H1  H2  EP1 EP2 O   H1  H2  EP1 EP2 O   H1  H2  
EP1 EP2 O   H1  H2  EP1 EP2 O   H1  H2  EP1 EP2 O   H1  H2  EP1 EP2 O   H1  H2  
EP1 EP2 O   H1  H2  EP1 EP2 O   H1  H2  EP1 EP2 O   H1  H2  EP1 EP2 O   H1  H2  
EP1 EP2 O   H1  H2  EP1 EP2 O   H1  H2  EP1 EP2 O   H1  H2  EP1 EP2 O   H1  H2  
EP1 EP2 O   H1  H2  EP1 EP2 O   H1  H2  EP1 EP2 O   H1  H2  EP1 EP2 O   H1  H2  
EP1 EP2 O   H1  H2  EP1 EP2 O   H1  H2  EP1 EP2 O   H1  H2  EP1 EP2 O   H1  H2  
EP1 EP2 O   H1  H2  EP1 EP2 O   H1  H2  EP1 EP2 O   H1  H2  EP1 EP2 O   H1  H2  
EP1 EP2 O   H1  H2  EP1 EP2 O   H1  H2  EP1 EP2 O   H1  H2  EP1 EP2 O   H1  H2  
EP1 EP2 O   H1  H2  EP1 EP2 O   H1  H2  EP1 EP2 O   H1  H2  EP1 EP2 O   H1  H2  
EP1 EP2 O   H1  H2  EP1 EP2 O   H1  H2  EP1 EP2 O   H1  H2  EP1 EP2 O   H1  H2  
EP1 EP2 O   H1  H2  EP1 EP2 O   H1  H2  EP1 EP2 O   H1  H2  EP1 EP2 O   H1  H2  
EP1 EP2 O   H1  H2  EP1 EP2 O   H1  H2  EP1 EP2 O   H1  H2  EP1 EP2 O   H1  H2  
EP1 EP2 O   H1  H2  EP1 EP2 O   H1  H2  EP1 EP2 O   H1  H2  EP1 EP2 O   H1  H2  
EP1 EP2 O   H1  H2  EP1 EP2 O   H1  H2  EP1 EP2 O   H1  H2  EP1 EP2 O   H1  H2  
EP1 EP2 O   H1  H2  EP1 EP2 O   H1  H2  EP1 EP2 O   H1  H2  EP1 EP2 O   H1  H2  
EP1 EP2 O   H1  H2  EP1 EP2 O   H1  H2  EP1 EP2 O   H1  H2  EP1 EP2 O   H1  H2  
EP1 EP2 O   H1  H2  EP1 EP2 O   H1  H2  EP1 EP2 O   H1  H2  EP1 EP2 O   H1  H2  
EP1 EP2 O   H1  H2  EP1 EP2 O   H1  H2  EP1 EP2 O   H1  H2  EP1 EP2 O   H1  H2  
EP1 EP2 O   H1  H2  EP1 EP2 O   H1  H2  EP1 EP2 O   H1  H2  EP1 EP2 O   H1  H2  
EP1 EP2 O   H1  H2  EP1 EP2 O   H1  H2  EP1 EP2 O   H1  H2  EP1 EP2 O   H1  H2  
EP1 EP2 O   H1  H2  EP1 EP2 O   H1  H2  EP1 EP2 O   H1  H2  EP1 EP2 O   H1  H2  
EP1 EP2 O   H1  H2  EP1 EP2 O   H1  H2  EP1 EP2 O   H1  H2  EP1 EP2 O   H1  H2  
EP1 EP2 O   H1  H2  EP1 EP2 O   H1  H2  EP1 EP2 O   H1  H2  EP1 EP2 O   H1  H2  
EP1 EP2 O   H1  H2  EP1 EP2 O   H1  H2  EP1 EP2 O   H1  H2  EP1 EP2 O   H1  H2  
EP1 EP2 O   H1  H2  EP1 EP2 O   H1  H2  EP1 EP2 O   H1  H2  EP1 EP2 O   H1  H2  
EP1 EP2 O   H1  H2  EP1 EP2 O   H1  H2  EP1 EP2 O   H1  H2  EP1 EP2 O   H1  H2  
EP1 EP2 O   H1  H2  EP1 EP2 O   H1  H2  EP1 EP2 O   H1  H2  EP1 EP2 O   H1  H2  
EP1 EP2 O   H1  H2  EP1 EP2 O   H1  H2  EP1 EP2 O   H1  H2  EP1 EP2 O   H1  H2  
EP1 EP2 O   H1  H2  EP1 EP2 O   H1  H2  EP1 EP2 O   H1  H2  EP1 EP2 O   H1  H2  
EP1 EP2 O   H1  H2  EP1 EP2 O   H1  H2  EP1 EP2 O   H1  H2  EP1 EP2 O   H1  H2  
EP1 EP2 O   H1  H2  EP1 EP2 O   H1  H2  EP1 EP2 O   H1  H2  EP1 EP2 O   H1  H2  
EP1 EP2 O   H1  H2  EP1 EP2 O   H1  H2  EP1 EP2 O   H1  H2  EP1 EP2 O   H1  H2  
EP1 EP2 O   H1  H2  EP1 EP2 O   H1  H2  EP1 EP2 O   H1  H2  EP1 EP2 O   H1  H2  
EP1 EP2 O   H1  H2  EP1 EP2 O   H1  H2  EP1 EP2 O   H1  H2  EP1 EP2 O   H1  H2  
EP1 EP2 O   H1  H2  EP1 EP2 O   H1  H2  EP1 EP2 O   H1  H2  EP1 EP2 O   H1  H2  
EP1 EP2 O   H1  H2  EP1 EP2 O   H1  H2  EP1 EP2 O   H1  H2  EP1 EP2 O   H1  H2  
EP1 EP2 O   H1  H2  EP1 EP2 O   H1  H2  EP1 EP2 O   H1  H2  EP1 EP2 O   H1  H2  
EP1 EP2 O   H1  H2  EP1 EP2 O   H1  H2  EP1 EP2 O   H1  H2  EP1 EP2 O   H1  H2  
EP1 EP2 O   H1  H2  EP1 EP2 O   H1  H2  EP1 EP2 O   H1  H2  EP1 EP2 O   H1  H2  
EP1 EP2 O   H1  H2  EP1 EP2 O   H1  H2  EP1 EP2 O   H1  H2  EP1 EP2 O   H1  H2  
EP1 EP2 O   H1  H2  EP1 EP2 O   H1  H2  EP1 EP2 O   H1  H2  EP1 EP2 O   H1  H2  
EP1 EP2 O   H1  H2  EP1 EP2 O   H1  H2  EP1 EP2 O   H1  H2  EP1 EP2 O   H1  H2  
EP1 EP2 O   H1  H2  EP1 EP2 O   H1  H2  EP1 EP2 O   H1  H2  EP1 EP2 O   H1  H2  
EP1 EP2 O   H1  H2  EP1 EP2 O   H1  H2  EP1 EP2 O   H1  H2  EP1 EP2 O   H1  H2  
EP1 EP2 O   H1  H2  EP1 EP2 O   H1  H2  EP1 EP2 O   H1  H2  EP1 EP2 O   H1  H2  
EP1 EP2 O   H1  H2  EP1 EP2 O   H1  H2  EP1 EP2 O   H1  H2  EP1 EP2 O   H1  H2  
EP1 EP2 O   H1  H2  EP1 EP2 O   H1  H2  EP1 EP2 O   H1  H2  EP1 EP2 O   H1  H2  
EP1 EP2 O   H1  H2  EP1 EP2 O   H1  H2  EP1 EP2 O   H1  H2  EP1 EP2 O   H1  H2  
EP1 EP2 O   H1  H2  EP1 EP2 O   H1  H2  EP1 EP2 O   H1  H2  EP1 EP2 O   H1  H2  
EP1 EP2 O   H1  H2  EP1 EP2 O   H1  H2  EP1 EP2 O   H1  H2  EP1 EP2 O   H1  H2  
EP1 EP2 O   H1  H2  EP1 EP2 O   H1  H2  EP1 EP2 O   H1  H2  EP1 EP2 O   H1  H2  
EP1 EP2 O   H1  H2  EP1 EP2 O   H1  H2  EP1 EP2 O   H1  H2  EP1 EP2 O   H1  H2  
EP1 EP2 O   H1  H2  EP1 EP2 O   H1  H2  EP1 EP2 O   H1  H2  EP1 EP2 O   H1  H2  
EP1 EP2 O   H1  H2  EP1 EP2 O   H1  H2  EP1 EP2 O   H1  H2  EP1 EP2 O   H1  H2  
EP1 EP2 O   H1  H2  EP1 EP2 O   H1  H2  EP1 EP2 O   H1  H2  EP1 EP2 O   H1  H2  
EP1 EP2 O   H1  H2  EP1 EP2 O   H1  H2  EP1 EP2 O   H1  H2  EP1 EP2 O   H1  H2  
EP1 EP2 O   H1  H2  EP1 EP2 O   H1  H2  EP1 EP2 O   H1  H2  EP1 EP2 O   H1  H2  
EP1 EP2 O   H1  H2  EP1 EP2 O   H1  H2  EP1 EP2 O   H1  H2  EP1 EP2 O   H1  H2  
EP1 EP2 O   H1  H2  EP1 EP2 O   H1  H2  EP1 EP2 O   H1  H2  EP1 EP2 O   H1  H2  
EP1 EP2 O   H1  H2  EP1 EP2 O   H1  H2  EP1 EP2 O   H1  H2  EP1 EP2 O   H1  H2  
EP1 EP2 O   H1  H2  EP1 EP2 O   H1  H2  EP1 EP2 O   H1  H2  EP1 EP2 O   H1  H2  
EP1 EP2 O   H1  H2  EP1 EP2 O   H1  H2  EP1 EP2 O   H1  H2  EP1 EP2 O   H1  H2  
EP1 EP2 O   H1  H2  EP1 EP2 O   H1  H2  EP1 EP2 O   H1  H2  EP1 EP2 O   H1  H2  
EP1 EP2 O   H1  H2  EP1 EP2 O   H1  H2  EP1 EP2 O   H1  H2  EP1 EP2 O   H1  H2  
EP1 EP2 O   H1  H2  EP1 EP2 O   H1  H2  EP1 EP2 O   H1  H2  EP1 EP2 O   H1  H2  
EP1 EP2 O   H1  H2  EP1 EP2 O   H1  H2  EP1 EP2 O   H1  H2  EP1 EP2 O   H1  H2  
EP1 EP2 O   H1  H2  EP1 EP2 O   H1  H2  EP1 EP2 O   H1  H2  EP1 EP2 O   H1  H2  
EP1 EP2 O   H1  H2  EP1 EP2 O   H1  H2  EP1 EP2 O   H1  H2  EP1 EP2 O   H1  H2  
EP1 EP2 O   H1  H2  EP1 EP2 O   H1  H2  EP1 EP2 O   H1  H2  EP1 EP2 O   H1  H2  
EP1 EP2 O   H1  H2  EP1 EP2 O   H1  H2  EP1 EP2 O   H1  H2  EP1 EP2 O   H1  H2  
EP1 EP2 O   H1  H2  EP1 EP2 O   H1  H2  EP1 EP2 O   H1  H2  EP1 EP2 O   H1  H2  
EP1 EP2 O   H1  H2  EP1 EP2 O   H1  H2  EP1 EP2 O   H1  H2  EP1 EP2 O   H1  H2  
EP1 EP2 O   H1  H2  EP1 EP2 O   H1  H2  EP1 EP2 O   H1  H2  EP1 EP2 O   H1  H2  
EP1 EP2 O   H1  H2  EP1 EP2 O   H1  H2  EP1 EP2 O   H1  H2  EP1 EP2 O   H1  H2  
EP1 EP2 O   H1  H2  EP1 EP2 O   H1  H2  EP1 EP2 O   H1  H2  EP1 EP2 O   H1  H2  
EP1 EP2 O   H1  H2  EP1 EP2 O   H1  H2  EP1 EP2 O   H1  H2  EP1 EP2 O   H1  H2  
EP1 EP2 O   H1  H2  EP1 EP2 O   H1  H2  EP1 EP2 O   H1  H2  EP1 EP2 O   H1  H2  
EP1 EP2 O   H1  H2  EP1 EP2 O   H1  H2  EP1 EP2 O   H1  H2  EP1 EP2 O   H1  H2  
EP1 EP2 O   H1  H2  EP1 EP2 O   H1  H2  EP1 EP2 O   H1  H2  EP1 EP2 O   H1  H2  
EP1 EP2 O   H1  H2  EP1 EP2 O   H1  H2  EP1 EP2 O   H1  H2  EP1 EP2 O   H1  H2  
EP1 EP2 O   H1  H2  EP1 EP2 O   H1  H2  EP1 EP2 O   H1  H2  EP1 EP2 O   H1  H2  
EP1 EP2 O   H1  H2  EP1 EP2 O   H1  H2  EP1 EP2 O   H1  H2  EP1 EP2 O   H1  H2  
EP1 EP2 O   H1  H2  EP1 EP2 O   H1  H2  EP1 EP2 O   H1  H2  EP1 EP2 O   H1  H2  
EP1 EP2 O   H1  H2  EP1 EP2 O   H1  H2  EP1 EP2 O   H1  H2  EP1 EP2 O   H1  H2  
EP1 EP2 O   H1  H2  EP1 EP2 O   H1  H2  EP1 EP2 O   H1  H2  EP1 EP2 O   H1  H2  
EP1 EP2 O   H1  H2  EP1 EP2 O   H1  H2  EP1 EP2 O   H1  H2  EP1 EP2 O   H1  H2  
EP1 EP2 O   H1  H2  EP1 EP2 O   H1  H2  EP1 EP2 O   H1  H2  EP1 EP2 O   H1  H2  
EP1 EP2 O   H1  H2  EP1 EP2 O   H1  H2  EP1 EP2 O   H1  H2  EP1 EP2 O   H1  H2  
EP1 EP2 O   H1  H2  EP1 EP2 O   H1  H2  EP1 EP2 O   H1  H2  EP1 EP2 O   H1  H2  
EP1 EP2 O   H1  H2  EP1 EP2 O   H1  H2  EP1 EP2 O   H1  H2  EP1 EP2 O   H1  H2  
EP1 EP2 O   H1  H2  EP1 EP2 O   H1  H2  EP1 EP2 O   H1  H2  EP1 EP2 O   H1  H2  
EP1 EP2 O   H1  H2  EP1 EP2 O   H1  H2  EP1 EP2 O   H1  H2  EP1 EP2 O   H1  H2  
EP1 EP2 O   H1  H2  EP1 EP2 O   H1  H2  EP1 EP2 O   H1  H2  EP1 EP2 O   H1  H2  
EP1 EP2 O   H1  H2  EP1 EP2 O   H1  H2  EP1 EP2 O   H1  H2  EP1 EP2 O   H1  H2  
EP1 EP2 O   H1  H2  EP1 EP2 O   H1  H2  EP1 EP2 O   H1  H2  EP1 EP2 O   H1  H2  
EP1 EP2 O   H1  H2  EP1 EP2 O   H1  H2  EP1 EP2 O   H1  H2  EP1 EP2 O   H1  H2  
EP1 EP2 O   H1  H2  EP1 EP2 O   H1  H2  EP1 EP2 O   H1  H2  EP1 EP2 O   H1  H2  
EP1 EP2 O   H1  H2  EP1 EP2 O   H1  H2  EP1 EP2 O   H1  H2  EP1 EP2 O   H1  H2  
EP1 EP2 O   H1  H2  EP1 EP2 O   H1  H2  EP1 EP2 O   H1  H2  EP1 EP2 O   H1  H2  
EP1 EP2 O   H1  H2  EP1 EP2 O   H1  H2  EP1 EP2 O   H1  H2  EP1 EP2 O   H1  H2  
EP1 EP2 O   H1  H2  EP1 EP2 O   H1  H2  EP1 EP2 O   H1  H2  EP1 EP2 O   H1  H2  
EP1 EP2 O   H1  H2  EP1 EP2 O   H1  H2  EP1 EP2 O   H1  H2  EP1 EP2 O   H1  H2  
EP1 EP2 O   H1  H2  EP1 EP2 O   H1  H2  EP1 EP2 O   H1  H2  EP1 EP2 O   H1  H2  
EP1 EP2 O   H1  H2  EP1 EP2 O   H1  H2  EP1 EP2 O   H1  H2  EP1 EP2 O   H1  H2  
EP1 EP2 O   H1  H2  EP1 EP2 O   H1  H2  EP1 EP2 O   H1  H2  EP1 EP2 O   H1  H2  
EP1 EP2 O   H1  H2  EP1 EP2 O   H1  H2  EP1 EP2 O   H1  H2  EP1 EP2 O   H1  H2  
EP1 EP2 O   H1  H2  EP1 EP2 O   H1  H2  EP1 EP2 O   H1  H2  EP1 EP2 O   H1  H2  
EP1 EP2 O   H1  H2  EP1 EP2 O   H1  H2  EP1 EP2 O   H1  H2  EP1 EP2 O   H1  H2  
EP1 EP2 O   H1  H2  EP1 EP2 O   H1  H2  EP1 EP2 O   H1  H2  EP1 EP2 O   H1  H2  
EP1 EP2 O   H1  H2  EP1 EP2 O   H1  H2  EP1 EP2 O   H1  H2  EP1 EP2 O   H1  H2  
EP1 EP2 O   H1  H2  EP1 EP2 O   H1  H2  EP1 EP2 O   H1  H2  EP1 EP2 O   H1  H2  
EP1 EP2 O   H1  H2  EP1 EP2 O   H1  H2  EP1 EP2 O   H1  H2  EP1 EP2 O   H1  H2  
EP1 EP2 O   H1  H2  EP1 EP2 O   H1  H2  EP1 EP2 O   H1  H2  EP1 EP2 O   H1  H2  
EP1 EP2 O   H1  H2  EP1 EP2 O   H1  H2  EP1 EP2 O   H1  H2  EP1 EP2 O   H1  H2  
EP1 EP2 O   H1  H2  EP1 EP2 O   H1  H2  EP1 EP2 O   H1  H2  EP1 EP2 O   H1  H2  
EP1 EP2 O   H1  H2  EP1 EP2 O   H1  H2  EP1 EP2 O   H1  H2  EP1 EP2 O   H1  H2  
EP1 EP2 O   H1  H2  EP1 EP2 O   H1  H2  EP1 EP2 O   H1  H2  EP1 EP2 O   H1  H2  
EP1 EP2 O   H1  H2  EP1 EP2 O   H1  H2  EP1 EP2 O   H1  H2  EP1 EP2 O   H1  H2  
EP1 EP2 O   H1  H2  EP1 EP2 O   H1  H2  EP1 EP2 O   H1  H2  EP1 EP2 O   H1  H2  
EP1 EP2 O   H1  H2  EP1 EP2 O   H1  H2  EP1 EP2 O   H1  H2  EP1 EP2 O   H1  H2  
EP1 EP2 O   H1  H2  EP1 EP2 O   H1  H2  EP1 EP2 O   H1  H2  EP1 EP2 O   H1  H2  
EP1 EP2 O   H1  H2  EP1 EP2 O   H1  H2  EP1 EP2 O   H1  H2  EP1 EP2 O   H1  H2  
EP1 EP2 O   H1  H2  EP1 EP2 O   H1  H2  EP1 EP2 O   H1  H2  EP1 EP2 O   H1  H2  
EP1 EP2 O   H1  H2  EP1 EP2 O   H1  H2  EP1 EP2 O   H1  H2  EP1 EP2 O   H1  H2  
EP1 EP2 O   H1  H2  EP1 EP2 O   H1  H2  EP1 EP2 O   H1  H2  EP1 EP2 O   H1  H2  
EP1 EP2 O   H1  H2  EP1 EP2 O   H1  H2  EP1 EP2 O   H1  H2  EP1 EP2 O   H1  H2  
EP1 EP2 O   H1  H2  EP1 EP2 O   H1  H2  EP1 EP2 O   H1  H2  EP1 EP2 O   H1  H2  
EP1 EP2 O   H1  H2  EP1 EP2 O   H1  H2  EP1 EP2 O   H1  H2  EP1 EP2 O   H1  H2  
EP1 EP2 O   H1  H2  EP1 EP2 O   H1  H2  EP1 EP2 O   H1  H2  EP1 EP2 O   H1  H2  
EP1 EP2 O   H1  H2  EP1 EP2 O   H1  H2  EP1 EP2 O   H1  H2  EP1 EP2 O   H1  H2  
EP1 EP2 O   H1  H2  EP1 EP2 O   H1  H2  EP1 EP2 O   H1  H2  EP1 EP2 O   H1  H2  
EP1 EP2 O   H1  H2  EP1 EP2 O   H1  H2  EP1 EP2 O   H1  H2  EP1 EP2 O   H1  H2  
EP1 EP2 O   H1  H2  EP1 EP2 O   H1  H2  EP1 EP2 O   H1  H2  EP1 EP2 O   H1  H2  
EP1 EP2 O   H1  H2  EP1 EP2 O   H1  H2  EP1 EP2 O   H1  H2  EP1 EP2 O   H1  H2  
EP1 EP2 O   H1  H2  EP1 EP2 O   H1  H2  EP1 EP2 O   H1  H2  EP1 EP2 O   H1  H2  
EP1 EP2 O   H1  H2  EP1 EP2 O   H1  H2  EP1 EP2 O   H1  H2  EP1 EP2 O   H1  H2  
EP1 EP2 O   H1  H2  EP1 EP2 O   H1  H2  EP1 EP2 O   H1  H2  EP1 EP2 O   H1  H2  
EP1 EP2 O   H1  H2  EP1 EP2 O   H1  H2  EP1 EP2 O   H1  H2  EP1 EP2 O   H1  H2  
EP1 EP2 O   H1  H2  EP1 EP2 O   H1  H2  EP1 EP2 O   H1  H2  EP1 EP2 O   H1  H2  
EP1 EP2 O   H1  H2  EP1 EP2 O   H1  H2  EP1 EP2 O   H1  H2  EP1 EP2 O   H1  H2  
EP1 EP2 O   H1  H2  EP1 EP2 O   H1  H2  EP1 EP2 O   H1  H2  EP1 EP2 O   H1  H2  
EP1 EP2 O   H1  H2  EP1 EP2 O   H1  H2  EP1 EP2 O   H1  H2  EP1 EP2 O   H1  H2  
EP1 EP2 O   H1  H2  EP1 EP2 O   H1  H2  EP1 EP2 O   H1  H2  EP1 EP2 O   H1  H2  
EP1 EP2 O   H1  H2  EP1 EP2 O   H1  H2  EP1 EP2 O   H1  H2  EP1 EP2 O   H1  H2  
EP1 EP2 O   H1  H2  EP1 EP2 O   H1  H2  EP1 EP2 O   H1  H2  EP1 EP2 O   H1  H2  
EP1 EP2 O   H1  H2  EP1 EP2 O   H1  H2  EP1 EP2 O   H1  H2  EP1 EP2 O   H1  H2  
EP1 EP2 O   H1  H2  EP1 EP2 O   H1  H2  EP1 EP2 O   H1  H2  EP1 EP2 O   H1  H2  
EP1 EP2 O   H1  H2  EP1 EP2 O   H1  H2  EP1 EP2 O   H1  H2  EP1 EP2 O   H1  H2  
EP1 EP2 O   H1  H2  EP1 EP2 O   H1  H2  EP1 EP2 O   H1  H2  EP1 EP2 O   H1  H2  
EP1 EP2 O   H1  H2  EP1 EP2 O   H1  H2  EP1 EP2 O   H1  H2  EP1 EP2 O   H1  H2  
EP1 EP2 O   H1  H2  EP1 EP2 O   H1  H2  EP1 EP2 O   H1  H2  EP1 EP2 O   H1  H2  
EP1 EP2 O   H1  H2  EP1 EP2 O   H1  H2  EP1 EP2 O   H1  H2  EP1 EP2 O   H1  H2  
EP1 EP2 O   H1  H2  EP1 EP2 O   H1  H2  EP1 EP2 O   H1  H2  EP1 EP2 O   H1  H2  
EP1 EP2 O   H1  H2  EP1 EP2 O   H1  H2  EP1 EP2 O   H1  H2  EP1 EP2 O   H1  H2  
EP1 EP2 O   H1  H2  EP1 EP2 O   H1  H2  EP1 EP2 O   H1  H2  EP1 EP2 O   H1  H2  
EP1 EP2 O   H1  H2  EP1 EP2 O   H1  H2  EP1 EP2 O   H1  H2  EP1 EP2 O   H1  H2  
EP1 EP2 O   H1  H2  EP1 EP2 O   H1  H2  EP1 EP2 O   H1  H2  EP1 EP2 O   H1  H2  
EP1 EP2 O   H1  H2  EP1 EP2 O   H1  H2  EP1 EP2 O   H1  H2  EP1 EP2 O   H1  H2  
EP1 EP2 O   H1  H2  EP1 EP2 O   H1  H2  EP1 EP2 O   H1  H2  EP1 EP2 O   H1  H2  
EP1 EP2 O   H1  H2  EP1 EP2 O   H1  H2  EP1 EP2 O   H1  H2  EP1 EP2 O   H1  H2  
EP1 EP2 O   H1  H2  EP1 EP2 O   H1  H2  EP1 EP2 O   H1  H2  EP1 EP2 O   H1  H2  
EP1 EP2 O   H1  H2  EP1 EP2 O   H1  H2  EP1 EP2 O   H1  H2  EP1 EP2 O   H1  H2  
EP1 EP2 O   H1  H2  EP1 EP2 O   H1  H2  EP1 EP2 O   H1  H2  EP1 EP2 O   H1  H2  
EP1 EP2 O   H1  H2  EP1 EP2 O   H1  H2  EP1 EP2 O   H1  H2  EP1 EP2 O   H1  H2  
EP1 EP2 O   H1  H2  EP1 EP2 O   H1  H2  EP1 EP2 O   H1  H2  EP1 EP2 O   H1  H2  
EP1 EP2 O   H1  H2  EP1 EP2 O   H1  H2  EP1 EP2 O   H1  H2  EP1 EP2 O   H1  H2  
EP1 EP2 O   H1  H2  EP1 EP2 O   H1  H2  EP1 EP2 O   H1  H2  EP1 EP2 O   H1  H2  
EP1 EP2 O   H1  H2  EP1 EP2 O   H1  H2  EP1 EP2 O   H1  H2  EP1 EP2 O   H1  H2  
EP1 EP2 O   H1  H2  EP1 EP2 O   H1  H2  EP1 EP2 O   H1  H2  EP1 EP2 O   H1  H2  
EP1 EP2 O   H1  H2  EP1 EP2 O   H1  H2  EP1 EP2 O   H1  H2  EP1 EP2 O   H1  H2  
EP1 EP2 O   H1  H2  EP1 EP2 O   H1  H2  EP1 EP2 O   H1  H2  EP1 EP2 O   H1  H2  
EP1 EP2 O   H1  H2  EP1 EP2 O   H1  H2  EP1 EP2 O   H1  H2  EP1 EP2 O   H1  H2  
EP1 EP2 O   H1  H2  EP1 EP2 O   H1  H2  EP1 EP2 O   H1  H2  EP1 EP2 O   H1  H2  
EP1 EP2 O   H1  H2  EP1 EP2 O   H1  H2  EP1 EP2 O   H1  H2  EP1 EP2 O   H1  H2  
EP1 EP2 O   H1  H2  EP1 EP2 O   H1  H2  EP1 EP2 O   H1  H2  EP1 EP2 O   H1  H2  
EP1 EP2 O   H1  H2  EP1 EP2 O   H1  H2  EP1 EP2 O   H1  H2  EP1 EP2 O   H1  H2  
EP1 EP2 O   H1  H2  EP1 EP2 O   H1  H2  EP1 EP2 O   H1  H2  EP1 EP2 O   H1  H2  
EP1 EP2 O   H1  H2  EP1 EP2 O   H1  H2  EP1 EP2 O   H1  H2  EP1 EP2 O   H1  H2  
EP1 EP2 O   H1  H2  EP1 EP2 O   H1  H2  EP1 EP2 O   H1  H2  EP1 EP2 O   H1  H2  
EP1 EP2 O   H1  H2  EP1 EP2 O   H1  H2  EP1 EP2 O   H1  H2  EP1 EP2 O   H1  H2  
EP1 EP2 O   H1  H2  EP1 EP2 O   H1  H2  EP1 EP2 O   H1  H2  EP1 EP2 O   H1  H2  
EP1 EP2 O   H1  H2  EP1 EP2 O   H1  H2  EP1 EP2 O   H1  H2  EP1 EP2 O   H1  H2  
EP1 EP2 O   H1  H2  EP1 EP2 O   H1  H2  EP1 EP2 O   H1  H2  EP1 EP2 O   H1  H2  
EP1 EP2 O   H1  H2  EP1 EP2 O   H1  H2  EP1 EP2 O   H1  H2  EP1 EP2 O   H1  H2  
EP1 EP2 O   H1  H2  EP1 EP2 O   H1  H2  EP1 EP2 O   H1  H2  EP1 EP2 O   H1  H2  
EP1 EP2 O   H1  H2  EP1 EP2 O   H1  H2  EP1 EP2 O   H1  H2  EP1 EP2 O   H1  H2  
EP1 EP2 O   H1  H2  EP1 EP2 O   H1  H2  EP1 EP2 O   H1  H2  EP1 EP2 O   H1  H2  
EP1 EP2 O   H1  H2  EP1 EP2 O   H1  H2  EP1 EP2 O   H1  H2  EP1 EP2 O   H1  H2  
EP1 EP2 O   H1  H2  EP1 EP2 O   H1  H2  EP1 EP2 O   H1  H2  EP1 EP2 O   H1  H2  
EP1 EP2 O   H1  H2  EP1 EP2 O   H1  H2  EP1 EP2 O   H1  H2  EP1 EP2 O   H1  H2  
EP1 EP2 O   H1  H2  EP1 EP2 O   H1  H2  EP1 EP2 O   H1  H2  EP1 EP2 O   H1  H2  
EP1 EP2 O   H1  H2  EP1 EP2 O   H1  H2  EP1 EP2 O   H1  H2  EP1 EP2 O   H1  H2  
EP1 EP2 O   H1  H2  EP1 EP2 O   H1  H2  EP1 EP2 O   H1  H2  EP1 EP2 O   H1  H2  
EP1 EP2 O   H1  H2  EP1 EP2 O   H1  H2  EP1 EP2 O   H1  H2  EP1 EP2 O   H1  H2  
EP1 EP2 O   H1  H2  EP1 EP2 O   H1  H2  EP1 EP2 O   H1  H2  EP1 EP2 O   H1  H2  
EP1 EP2 O   H1  H2  EP1 EP2 O   H1  H2  EP1 EP2 O   H1  H2  EP1 EP2 O   H1  H2  
EP1 EP2 O   H1  H2  EP1 EP2 O   H1  H2  EP1 EP2 O   H1  H2  EP1 EP2 O   H1  H2  
EP1 EP2 O   H1  H2  EP1 EP2 O   H1  H2  EP1 EP2 O   H1  H2  EP1 EP2 O   H1  H2  
EP1 EP2 O   H1  H2  EP1 EP2 O   H1  H2  EP1 EP2 O   H1  H2  EP1 EP2 O   H1  H2  
EP1 EP2 O   H1  H2  EP1 EP2 O   H1  H2  EP1 EP2 O   H1  H2  EP1 EP2 O   H1  H2  
EP1 EP2 O   H1  H2  EP1 EP2 O   H1  H2  EP1 EP2 O   H1  H2  EP1 EP2 O   H1  H2  
EP1 EP2 O   H1  H2  EP1 EP2 O   H1  H2  EP1 EP2 O   H1  H2  EP1 EP2 O   H1  H2  
EP1 EP2 O   H1  H2  EP1 EP2 O   H1  H2  EP1 EP2 O   H1  H2  EP1 EP2 O   H1  H2  
EP1 EP2 O   H1  H2  EP1 EP2 O   H1  H2  EP1 EP2 O   H1  H2  EP1 EP2 O   H1  H2  
EP1 EP2 O   H1  H2  EP1 EP2 O   H1  H2  EP1 EP2 O   H1  H2  EP1 EP2 O   H1  H2  
EP1 EP2 O   H1  H2  EP1 EP2 O   H1  H2  EP1 EP2 O   H1  H2  EP1 EP2 O   H1  H2  
EP1 EP2 O   H1  H2  EP1 EP2 O   H1  H2  EP1 EP2 O   H1  H2  EP1 EP2 O   H1  H2  
EP1 EP2 O   H1  H2  EP1 EP2 O   H1  H2  EP1 EP2 O   H1  H2  EP1 EP2 O   H1  H2  
EP1 EP2 O   H1  H2  EP1 EP2 O   H1  H2  EP1 EP2 O   H1  H2  EP1 EP2 O   H1  H2  
EP1 EP2 O   H1  H2  EP1 EP2 O   H1  H2  EP1 EP2 O   H1  H2  EP1 EP2 O   H1  H2  
EP1 EP2 O   H1  H2  EP1 EP2 O   H1  H2  EP1 EP2 O   H1  H2  EP1 EP2 O   H1  H2  
EP1 EP2 O   H1  H2  EP1 EP2 O   H1  H2  EP1 EP2 O   H1  H2  EP1 EP2 O   H1  H2  
EP1 EP2 O   H1  H2  EP1 EP2 O   H1  H2  EP1 EP2 O   H1  H2  EP1 EP2 O   H1  H2  
EP1 EP2 O   H1  H2  EP1 EP2 O   H1  H2  EP1 EP2 O   H1  H2  EP1 EP2 O   H1  H2  
EP1 EP2 O   H1  H2  EP1 EP2 O   H1  H2  EP1 EP2 O   H1  H2  EP1 EP2 O   H1  H2  
EP1 EP2 O   H1  H2  EP1 EP2 O   H1  H2  EP1 EP2 O   H1  H2  EP1 EP2 O   H1  H2  
EP1 EP2 O   H1  H2  EP1 EP2 O   H1  H2  EP1 EP2 O   H1  H2  EP1 EP2 O   H1  H2  
EP1 EP2 O   H1  H2  EP1 EP2 O   H1  H2  EP1 EP2 O   H1  H2  EP1 EP2 O   H1  H2  
EP1 EP2 O   H1  H2  EP1 EP2 O   H1  H2  EP1 EP2 O   H1  H2  EP1 EP2 O   H1  H2  
EP1 EP2 O   H1  H2  EP1 EP2 O   H1  H2  EP1 EP2 O   H1  H2  EP1 EP2 O   H1  H2  
EP1 EP2 O   H1  H2  EP1 EP2 O   H1  H2  EP1 EP2 O   H1  H2  EP1 EP2 O   H1  H2  
EP1 EP2 O   H1  H2  EP1 EP2 O   H1  H2  EP1 EP2 O   H1  H2  EP1 EP2 O   H1  H2  
EP1 EP2 O   H1  H2  EP1 EP2 O   H1  H2  EP1 EP2 O   H1  H2  EP1 EP2 O   H1  H2  
EP1 EP2 O   H1  H2  EP1 EP2 O   H1  H2  EP1 EP2 O   H1  H2  EP1 EP2 O   H1  H2  
EP1 EP2 O   H1  H2  EP1 EP2 O   H1  H2  EP1 EP2 O   H1  H2  EP1 EP2 O   H1  H2  
EP1 EP2 O   H1  H2  EP1 EP2 O   H1  H2  EP1 EP2 O   H1  H2  EP1 EP2 O   H1  H2  
EP1 EP2 O   H1  H2  EP1 EP2 O   H1  H2  EP1 EP2 O   H1  H2  EP1 EP2 O   H1  H2  
EP1 EP2 O   H1  H2  EP1 EP2 O   H1  H2  EP1 EP2 O   H1  H2  EP1 EP2 O   H1  H2  
EP1 EP2 O   H1  H2  EP1 EP2 O   H1  H2  EP1 EP2 O   H1  H2  EP1 EP2 O   H1  H2  
EP1 EP2 O   H1  H2  EP1 EP2 O   H1  H2  EP1 EP2 O   H1  H2  EP1 EP2 O   H1  H2  
EP1 EP2 O   H1  H2  EP1 EP2 O   H1  H2  EP1 EP2 O   H1  H2  EP1 EP2 O   H1  H2  
EP1 EP2 O   H1  H2  EP1 EP2 O   H1  H2  EP1 EP2 O   H1  H2  EP1 EP2 O   H1  H2  
EP1 EP2 O   H1  H2  EP1 EP2 O   H1  H2  EP1 EP2 O   H1  H2  EP1 EP2 O   H1  H2  
EP1 EP2 O   H1  H2  EP1 EP2 O   H1  H2  EP1 EP2 O   H1  H2  EP1 EP2 O   H1  H2  
EP1 EP2 O   H1  H2  EP1 EP2 O   H1  H2  EP1 EP2 O   H1  H2  EP1 EP2 O   H1  H2  
EP1 EP2 O   H1  H2  EP1 EP2 O   H1  H2  EP1 EP2 O   H1  H2  EP1 EP2 O   H1  H2  
EP1 EP2 O   H1  H2  EP1 EP2 O   H1  H2  EP1 EP2 O   H1  H2  EP1 EP2 O   H1  H2  
EP1 EP2 O   H1  H2  EP1 EP2 O   H1  H2  EP1 EP2 O   H1  H2  EP1 EP2 O   H1  H2  
EP1 EP2 O   H1  H2  EP1 EP2 O   H1  H2  EP1 EP2 O   H1  H2  EP1 EP2 O   H1  H2  
EP1 EP2 O   H1  H2  EP1 EP2 O   H1  H2  EP1 EP2 O   H1  H2  EP1 EP2 O   H1  H2  
EP1 EP2 O   H1  H2  EP1 EP2 O   H1  H2  EP1 EP2 O   H1  H2  EP1 EP2 O   H1  H2  
EP1 EP2 O   H1  H2  EP1 EP2 O   H1  H2  EP1 EP2 O   H1  H2  EP1 EP2 O   H1  H2  
EP1 EP2 O   H1  H2  EP1 EP2 O   H1  H2  EP1 EP2 O   H1  H2  EP1 EP2 O   H1  H2  
EP1 EP2 O   H1  H2  EP1 EP2 O   H1  H2  EP1 EP2 O   H1  H2  EP1 EP2 O   H1  H2  
EP1 EP2 O   H1  H2  EP1 EP2 O   H1  H2  EP1 EP2 O   H1  H2  EP1 EP2 O   H1  H2  
EP1 EP2 O   H1  H2  EP1 EP2 O   H1  H2  EP1 EP2 O   H1  H2  EP1 EP2 O   H1  H2  
EP1 EP2 O   H1  H2  EP1 EP2 O   H1  H2  EP1 EP2 O   H1  H2  EP1 EP2 O   H1  H2  
EP1 EP2 O   H1  H2  EP1 EP2 O   H1  H2  EP1 EP2 O   H1  H2  EP1 EP2 O   H1  H2  
EP1 EP2 O   H1  H2  EP1 EP2 O   H1  H2  EP1 EP2 O   H1  H2  EP1 EP2 O   H1  H2  
EP1 EP2 O   H1  H2  EP1 EP2 O   H1  H2  EP1 EP2 O   H1  H2  EP1 EP2 O   H1  H2  
EP1 EP2 O   H1  H2  EP1 EP2 O   H1  H2  EP1 EP2 O   H1  H2  EP1 EP2 O   H1  H2  
EP1 EP2 O   H1  H2  EP1 EP2 O   H1  H2  EP1 EP2 O   H1  H2  EP1 EP2 O   H1  H2  
EP1 EP2 O   H1  H2  EP1 EP2 O   H1  H2  EP1 EP2 O   H1  H2  EP1 EP2 O   H1  H2  
EP1 EP2 O   H1  H2  EP1 EP2 O   H1  H2  EP1 EP2 O   H1  H2  EP1 EP2 O   H1  H2  
EP1 EP2 O   H1  H2  EP1 EP2 O   H1  H2  EP1 EP2 O   H1  H2  EP1 EP2 O   H1  H2  
EP1 EP2 O   H1  H2  EP1 EP2 O   H1  H2  EP1 EP2 O   H1  H2  EP1 EP2 O   H1  H2  
EP1 EP2 O   H1  H2  EP1 EP2 O   H1  H2  EP1 EP2 O   H1  H2  EP1 EP2 O   H1  H2  
EP1 EP2 O   H1  H2  EP1 EP2 O   H1  H2  EP1 EP2 O   H1  H2  EP1 EP2 O   H1  H2  
EP1 EP2 O   H1  H2  EP1 EP2 O   H1  H2  EP1 EP2 O   H1  H2  EP1 EP2 O   H1  H2  
EP1 EP2 O   H1  H2  EP1 EP2 O   H1  H2  EP1 EP2 O   H1  H2  EP1 EP2 O   H1  H2  
EP1 EP2 O   H1  H2  EP1 EP2 O   H1  H2  EP1 EP2 O   H1  H2  EP1 EP2 O   H1  H2  
EP1 EP2 O   H1  H2  EP1 EP2 O   H1  H2  EP1 EP2 O   H1  H2  EP1 EP2 O   H1  H2  
EP1 EP2 O   H1  H2  EP1 EP2 O   H1  H2  EP1 EP2 O   H1  H2  EP1 EP2 O   H1  H2  
EP1 EP2 O   H1  H2  EP1 EP2 O   H1  H2  EP1 EP2 O   H1  H2  EP1 EP2 O   H1  H2  
EP1 EP2 O   H1  H2  EP1 EP2 O   H1  H2  EP1 EP2 O   H1  H2  EP1 EP2 O   H1  H2  
EP1 EP2 O   H1  H2  EP1 EP2 O   H1  H2  EP1 EP2 O   H1  H2  EP1 EP2 O   H1  H2  
EP1 EP2 O   H1  H2  EP1 EP2 O   H1  H2  EP1 EP2 O   H1  H2  EP1 EP2 O   H1  H2  
EP1 EP2 O   H1  H2  EP1 EP2 O   H1  H2  EP1 EP2 O   H1  H2  EP1 EP2 O   H1  H2  
EP1 EP2 O   H1  H2  EP1 EP2 O   H1  H2  EP1 EP2 O   H1  H2  EP1 EP2 O   H1  H2  
EP1 EP2 O   H1  H2  EP1 EP2 O   H1  H2  EP1 EP2 O   H1  H2  EP1 EP2 O   H1  H2  
EP1 EP2 O   H1  H2  EP1 EP2 O   H1  H2  EP1 EP2 O   H1  H2  EP1 EP2 O   H1  H2  
EP1 EP2 O   H1  H2  EP1 EP2 O   H1  H2  EP1 EP2 O   H1  H2  EP1 EP2 O   H1  H2  
EP1 EP2 O   H1  H2  EP1 EP2 O   H1  H2  EP1 EP2 O   H1  H2  EP1 EP2 O   H1  H2  
EP1 EP2 O   H1  H2  EP1 EP2 O   H1  H2  EP1 EP2 O   H1  H2  EP1 EP2 O   H1  H2  
EP1 EP2 O   H1  H2  EP1 EP2 O   H1  H2  EP1 EP2 O   H1  H2  EP1 EP2 O   H1  H2  
EP1 EP2 O   H1  H2  EP1 EP2 O   H1  H2  EP1 EP2 O   H1  H2  EP1 EP2 O   H1  H2  
EP1 EP2 O   H1  H2  EP1 EP2 O   H1  H2  EP1 EP2 O   H1  H2  EP1 EP2 O   H1  H2  
EP1 EP2 O   H1  H2  EP1 EP2 O   H1  H2  EP1 EP2 O   H1  H2  EP1 EP2 O   H1  H2  
EP1 EP2 O   H1  H2  EP1 EP2 O   H1  H2  EP1 EP2 O   H1  H2  EP1 EP2 O   H1  H2  
EP1 EP2 O   H1  H2  EP1 EP2 O   H1  H2  EP1 EP2 O   H1  H2  EP1 EP2 O   H1  H2  
EP1 EP2 O   H1  H2  EP1 EP2 O   H1  H2  EP1 EP2 O   H1  H2  EP1 EP2 O   H1  H2  
EP1 EP2 O   H1  H2  EP1 EP2 O   H1  H2  EP1 EP2 O   H1  H2  EP1 EP2 O   H1  H2  
EP1 EP2 O   H1  H2  EP1 EP2 O   H1  H2  EP1 EP2 O   H1  H2  EP1 EP2 O   H1  H2  
EP1 EP2 O   H1  H2  EP1 EP2 O   H1  H2  EP1 EP2 O   H1  H2  EP1 EP2 O   H1  H2  
EP1 EP2 O   H1  H2  EP1 EP2 O   H1  H2  EP1 EP2 O   H1  H2  EP1 EP2 O   H1  H2  
EP1 EP2 O   H1  H2  EP1 EP2 O   H1  H2  EP1 EP2 O   H1  H2  EP1 EP2 O   H1  H2  
EP1 EP2 O   H1  H2  EP1 EP2 O   H1  H2  EP1 EP2 O   H1  H2  EP1 EP2 O   H1  H2  
EP1 EP2 O   H1  H2  EP1 EP2 O   H1  H2  EP1 EP2 O   H1  H2  EP1 EP2 O   H1  H2  
EP1 EP2 O   H1  H2  EP1 EP2 O   H1  H2  EP1 EP2 O   H1  H2  EP1 EP2 O   H1  H2  
EP1 EP2 O   H1  H2  EP1 EP2 O   H1  H2  EP1 EP2 O   H1  H2  EP1 EP2 O   H1  H2  
EP1 EP2 O   H1  H2  EP1 EP2 O   H1  H2  EP1 EP2 O   H1  H2  EP1 EP2 O   H1  H2  
EP1 EP2 O   H1  H2  EP1 EP2 O   H1  H2  EP1 EP2 O   H1  H2  EP1 EP2 O   H1  H2  
EP1 EP2 O   H1  H2  EP1 EP2 O   H1  H2  EP1 EP2 O   H1  H2  EP1 EP2 O   H1  H2  
EP1 EP2 O   H1  H2  EP1 EP2 O   H1  H2  EP1 EP2 O   H1  H2  EP1 EP2 O   H1  H2  
EP1 EP2 O   H1  H2  EP1 EP2 O   H1  H2  EP1 EP2 O   H1  H2  EP1 EP2 O   H1  H2  
EP1 EP2 O   H1  H2  EP1 EP2 O   H1  H2  EP1 EP2 O   H1  H2  EP1 EP2 O   H1  H2  
EP1 EP2 O   H1  H2  EP1 EP2 O   H1  H2  EP1 EP2 O   H1  H2  EP1 EP2 O   H1  H2  
EP1 EP2 O   H1  H2  EP1 EP2 O   H1  H2  EP1 EP2 O   H1  H2  EP1 EP2 O   H1  H2  
EP1 EP2 O   H1  H2  EP1 EP2 O   H1  H2  EP1 EP2 O   H1  H2  EP1 EP2 O   H1  H2  
EP1 EP2 O   H1  H2  EP1 EP2 O   H1  H2  EP1 EP2 O   H1  H2  EP1 EP2 O   H1  H2  
EP1 EP2 O   H1  H2  EP1 EP2 O   H1  H2  EP1 EP2 O   H1  H2  EP1 EP2 O   H1  H2  
EP1 EP2 O   H1  H2  EP1 EP2 O   H1  H2  EP1 EP2 O   H1  H2  EP1 EP2 O   H1  H2  
EP1 EP2 O   H1  H2  EP1 EP2 O   H1  H2  EP1 EP2 O   H1  H2  EP1 EP2 O   H1  H2  
EP1 EP2 O   H1  H2  EP1 EP2 O   H1  H2  EP1 EP2 O   H1  H2  EP1 EP2 O   H1  H2  
EP1 EP2 O   H1  H2  EP1 EP2 O   H1  H2  EP1 EP2 O   H1  H2  EP1 EP2 O   H1  H2  
EP1 EP2 O   H1  H2  EP1 EP2 O   H1  H2  EP1 EP2 O   H1  H2  EP1 EP2 O   H1  H2  
EP1 EP2 O   H1  H2  EP1 EP2 O   H1  H2  EP1 EP2 O   H1  H2  EP1 EP2 O   H1  H2  
EP1 EP2 O   H1  H2  EP1 EP2 O   H1  H2  EP1 EP2 O   H1  H2  EP1 EP2 O   H1  H2  
EP1 EP2 O   H1  H2  EP1 EP2 O   H1  H2  EP1 EP2 O   H1  H2  EP1 EP2 O   H1  H2  
EP1 EP2 O   H1  H2  EP1 EP2 O   H1  H2  EP1 EP2 O   H1  H2  EP1 EP2 O   H1  H2  
EP1 EP2 O   H1  H2  EP1 EP2 O   H1  H2  EP1 EP2 O   H1  H2  EP1 EP2 O   H1  H2  
EP1 EP2 O   H1  H2  EP1 EP2 O   H1  H2  EP1 EP2 O   H1  H2  EP1 EP2 O   H1  H2  
EP1 EP2 O   H1  H2  EP1 EP2 O   H1  H2  EP1 EP2 O   H1  H2  EP1 EP2 O   H1  H2  
EP1 EP2 O   H1  H2  EP1 EP2 O   H1  H2  EP1 EP2 O   H1  H2  EP1 EP2 O   H1  H2  
EP1 EP2 O   H1  H2  EP1 EP2 O   H1  H2  EP1 EP2 O   H1  H2  EP1 EP2 O   H1  H2  
EP1 EP2 O   H1  H2  EP1 EP2 O   H1  H2  EP1 EP2 O   H1  H2  EP1 EP2 O   H1  H2  
EP1 EP2 O   H1  H2  EP1 EP2 O   H1  H2  EP1 EP2 O   H1  H2  EP1 EP2 O   H1  H2  
EP1 EP2 O   H1  H2  EP1 EP2 O   H1  H2  EP1 EP2 O   H1  H2  EP1 EP2 O   H1  H2  
EP1 EP2 O   H1  H2  EP1 EP2 O   H1  H2  EP1 EP2 O   H1  H2  EP1 EP2 O   H1  H2  
EP1 EP2 O   H1  H2  EP1 EP2 O   H1  H2  EP1 EP2 O   H1  H2  EP1 EP2 O   H1  H2  
EP1 EP2 O   H1  H2  EP1 EP2 O   H1  H2  EP1 EP2 O   H1  H2  EP1 EP2 O   H1  H2  
EP1 EP2 O   H1  H2  EP1 EP2 O   H1  H2  EP1 EP2 O   H1  H2  EP1 EP2 O   H1  H2  
EP1 EP2 O   H1  H2  EP1 EP2 O   H1  H2  EP1 EP2 O   H1  H2  EP1 EP2 O   H1  H2  
EP1 EP2 O   H1  H2  EP1 EP2 O   H1  H2  EP1 EP2 O   H1  H2  EP1 EP2 O   H1  H2  
EP1 EP2 O   H1  H2  EP1 EP2 O   H1  H2  EP1 EP2 O   H1  H2  EP1 EP2 O   H1  H2  
EP1 EP2 O   H1  H2  EP1 EP2 O   H1  H2  EP1 EP2 O   H1  H2  EP1 EP2 O   H1  H2  
EP1 EP2 O   H1  H2  EP1 EP2 O   H1  H2  EP1 EP2 O   H1  H2  EP1 EP2 O   H1  H2  
EP1 EP2 O   H1  H2  EP1 EP2 O   H1  H2  EP1 EP2 O   H1  H2  EP1 EP2 O   H1  H2  
EP1 EP2 O   H1  H2  EP1 EP2 O   H1  H2  EP1 EP2 O   H1  H2  EP1 EP2 O   H1  H2  
EP1 EP2 O   H1  H2  EP1 EP2 O   H1  H2  EP1 EP2 O   H1  H2  EP1 EP2 O   H1  H2  
EP1 EP2 O   H1  H2  EP1 EP2 O   H1  H2  EP1 EP2 O   H1  H2  EP1 EP2 O   H1  H2  
EP1 EP2 O   H1  H2  EP1 EP2 O   H1  H2  EP1 EP2 O   H1  H2  EP1 EP2 O   H1  H2  
EP1 EP2 O   H1  H2  EP1 EP2 O   H1  H2  EP1 EP2 O   H1  H2  EP1 EP2 O   H1  H2  
EP1 EP2 O   H1  H2  EP1 EP2 O   H1  H2  EP1 EP2 O   H1  H2  EP1 EP2 O   H1  H2  
EP1 EP2 O   H1  H2  EP1 EP2 O   H1  H2  EP1 EP2 O   H1  H2  EP1 EP2 O   H1  H2  
EP1 EP2 O   H1  H2  EP1 EP2 O   H1  H2  EP1 EP2 O   H1  H2  EP1 EP2 O   H1  H2  
EP1 EP2 O   H1  H2  EP1 EP2 O   H1  H2  EP1 EP2 O   H1  H2  EP1 EP2 O   H1  H2  
EP1 EP2 O   H1  H2  EP1 EP2 O   H1  H2  EP1 EP2 O   H1  H2  EP1 EP2 O   H1  H2  
EP1 EP2 O   H1  H2  EP1 EP2 O   H1  H2  EP1 EP2 O   H1  H2  EP1 EP2 O   H1  H2  
EP1 EP2 O   H1  H2  EP1 EP2 O   H1  H2  EP1 EP2 O   H1  H2  EP1 EP2 O   H1  H2  
EP1 EP2 O   H1  H2  EP1 EP2 O   H1  H2  EP1 EP2 O   H1  H2  EP1 EP2 O   H1  H2  
EP1 EP2 O   H1  H2  EP1 EP2 O   H1  H2  EP1 EP2 O   H1  H2  EP1 EP2 O   H1  H2  
EP1 EP2 O   H1  H2  EP1 EP2 O   H1  H2  EP1 EP2 O   H1  H2  EP1 EP2 O   H1  H2  
EP1 EP2 O   H1  H2  EP1 EP2 O   H1  H2  EP1 EP2 O   H1  H2  EP1 EP2 O   H1  H2  
EP1 EP2 O   H1  H2  EP1 EP2 O   H1  H2  EP1 EP2 O   H1  H2  EP1 EP2 O   H1  H2  
EP1 EP2 O   H1  H2  EP1 EP2 O   H1  H2  EP1 EP2 O   H1  H2  EP1 EP2 O   H1  H2  
EP1 EP2 O   H1  H2  EP1 EP2 O   H1  H2  EP1 EP2 O   H1  H2  EP1 EP2 O   H1  H2  
EP1 EP2 O   H1  H2  EP1 EP2 O   H1  H2  EP1 EP2 O   H1  H2  EP1 EP2 O   H1  H2  
EP1 EP2 O   H1  H2  EP1 EP2 O   H1  H2  EP1 EP2 O   H1  H2  EP1 EP2 O   H1  H2  
EP1 EP2 O   H1  H2  EP1 EP2 O   H1  H2  EP1 EP2 O   H1  H2  EP1 EP2 O   H1  H2  
EP1 EP2 O   H1  H2  EP1 EP2 O   H1  H2  EP1 EP2 O   H1  H2  EP1 EP2 O   H1  H2  
EP1 EP2 O   H1  H2  EP1 EP2 O   H1  H2  EP1 EP2 O   H1  H2  EP1 EP2 O   H1  H2  
EP1 EP2 O   H1  H2  EP1 EP2 O   H1  H2  EP1 EP2 O   H1  H2  EP1 EP2 O   H1  H2  
EP1 EP2 O   H1  H2  EP1 EP2 O   H1  H2  EP1 EP2 O   H1  H2  EP1 EP2 O   H1  H2  
EP1 EP2 O   H1  H2  EP1 EP2 O   H1  H2  EP1 EP2 O   H1  H2  EP1 EP2 O   H1  H2  
EP1 EP2 O   H1  H2  EP1 EP2 O   H1  H2  EP1 EP2 O   H1  H2  EP1 EP2 O   H1  H2  
EP1 EP2 O   H1  H2  EP1 EP2 O   H1  H2  EP1 EP2 O   H1  H2  EP1 EP2 O   H1  H2  
EP1 EP2 O   H1  H2  EP1 EP2 O   H1  H2  EP1 EP2 O   H1  H2  EP1 EP2 O   H1  H2  
EP1 EP2 O   H1  H2  EP1 EP2 O   H1  H2  EP1 EP2 O   H1  H2  EP1 EP2 O   H1  H2  
EP1 EP2 O   H1  H2  EP1 EP2 O   H1  H2  EP1 EP2 O   H1  H2  EP1 EP2 O   H1  H2  
EP1 EP2 O   H1  H2  EP1 EP2 O   H1  H2  EP1 EP2 O   H1  H2  EP1 EP2 O   H1  H2  
EP1 EP2 O   H1  H2  EP1 EP2 O   H1  H2  EP1 EP2 O   H1  H2  EP1 EP2 O   H1  H2  
EP1 EP2 O   H1  H2  EP1 EP2 O   H1  H2  EP1 EP2 O   H1  H2  EP1 EP2 O   H1  H2  
EP1 EP2 O   H1  H2  EP1 EP2 O   H1  H2  EP1 EP2 O   H1  H2  EP1 EP2 O   H1  H2  
EP1 EP2 O   H1  H2  EP1 EP2 O   H1  H2  EP1 EP2 O   H1  H2  EP1 EP2 O   H1  H2  
EP1 EP2 O   H1  H2  EP1 EP2 O   H1  H2  EP1 EP2 O   H1  H2  EP1 EP2 O   H1  H2  
EP1 EP2 O   H1  H2  EP1 EP2 O   H1  H2  EP1 EP2 O   H1  H2  EP1 EP2 O   H1  H2  
EP1 EP2 O   H1  H2  EP1 EP2 O   H1  H2  EP1 EP2 O   H1  H2  EP1 EP2 O   H1  H2  
EP1 EP2 O   H1  H2  EP1 EP2 O   H1  H2  EP1 EP2 O   H1  H2  EP1 EP2 O   H1  H2  
EP1 EP2 O   H1  H2  EP1 EP2 O   H1  H2  EP1 EP2 O   H1  H2  EP1 EP2 O   H1  H2  
EP1 EP2 O   H1  H2  EP1 EP2 O   H1  H2  EP1 EP2 O   H1  H2  EP1 EP2 O   H1  H2  
EP1 EP2 O   H1  H2  EP1 EP2 O   H1  H2  EP1 EP2 O   H1  H2  EP1 EP2 O   H1  H2  
EP1 EP2 O   H1  H2  EP1 EP2 O   H1  H2  EP1 EP2 O   H1  H2  EP1 EP2 O   H1  H2  
EP1 EP2 O   H1  H2  EP1 EP2 O   H1  H2  EP1 EP2 O   H1  H2  EP1 EP2 O   H1  H2  
EP1 EP2 O   H1  H2  EP1 EP2 O   H1  H2  EP1 EP2 O   H1  H2  EP1 EP2 O   H1  H2  
EP1 EP2 O   H1  H2  EP1 EP2 O   H1  H2  EP1 EP2 O   H1  H2  EP1 EP2 O   H1  H2  
EP1 EP2 O   H1  H2  EP1 EP2 O   H1  H2  EP1 EP2 O   H1  H2  EP1 EP2 O   H1  H2  
EP1 EP2 O   H1  H2  EP1 EP2 O   H1  H2  EP1 EP2 O   H1  H2  EP1 EP2 O   H1  H2  
EP1 EP2 O   H1  H2  EP1 EP2 O   H1  H2  EP1 EP2 O   H1  H2  EP1 EP2 O   H1  H2  
EP1 EP2 O   H1  H2  EP1 EP2 O   H1  H2  EP1 EP2 O   H1  H2  EP1 EP2 O   H1  H2  
EP1 EP2 O   H1  H2  EP1 EP2 O   H1  H2  EP1 EP2 O   H1  H2  EP1 EP2 O   H1  H2  
EP1 EP2 O   H1  H2  EP1 EP2 O   H1  H2  EP1 EP2 O   H1  H2  EP1 EP2 O   H1  H2  
EP1 EP2 O   H1  H2  EP1 EP2 O   H1  H2  EP1 EP2 O   H1  H2  EP1 EP2 O   H1  H2  
EP1 EP2 O   H1  H2  EP1 EP2 O   H1  H2  EP1 EP2 O   H1  H2  EP1 EP2 O   H1  H2  
EP1 EP2 O   H1  H2  EP1 EP2 O   H1  H2  EP1 EP2 O   H1  H2  EP1 EP2 O   H1  H2  
EP1 EP2 O   H1  H2  EP1 EP2 O   H1  H2  EP1 EP2 O   H1  H2  EP1 EP2 O   H1  H2  
EP1 EP2 O   H1  H2  EP1 EP2 O   H1  H2  EP1 EP2 O   H1  H2  EP1 EP2 O   H1  H2  
EP1 EP2 O   H1  H2  EP1 EP2 O   H1  H2  EP1 EP2 O   H1  H2  EP1 EP2 O   H1  H2  
EP1 EP2 O   H1  H2  EP1 EP2 O   H1  H2  EP1 EP2 O   H1  H2  EP1 EP2 O   H1  H2  
EP1 EP2 O   H1  H2  EP1 EP2 O   H1  H2  EP1 EP2 O   H1  H2  EP1 EP2 O   H1  H2  
EP1 EP2 O   H1  H2  EP1 EP2 O   H1  H2  EP1 EP2 O   H1  H2  EP1 EP2 O   H1  H2  
EP1 EP2 O   H1  H2  EP1 EP2 O   H1  H2  EP1 EP2 O   H1  H2  EP1 EP2 O   H1  H2  
EP1 EP2 O   H1  H2  EP1 EP2 O   H1  H2  EP1 EP2 O   H1  H2  EP1 EP2 O   H1  H2  
EP1 EP2 O   H1  H2  EP1 EP2 O   H1  H2  EP1 EP2 O   H1  H2  EP1 EP2 O   H1  H2  
EP1 EP2 O   H1  H2  EP1 EP2 O   H1  H2  EP1 EP2 O   H1  H2  EP1 EP2 O   H1  H2  
EP1 EP2 O   H1  H2  EP1 EP2 O   H1  H2  EP1 EP2 O   H1  H2  EP1 EP2 O   H1  H2  
EP1 EP2 O   H1  H2  EP1 EP2 O   H1  H2  EP1 EP2 O   H1  H2  EP1 EP2 O   H1  H2  
EP1 EP2 O   H1  H2  EP1 EP2 O   H1  H2  EP1 EP2 O   H1  H2  EP1 EP2 O   H1  H2  
EP1 EP2 O   H1  H2  EP1 EP2 O   H1  H2  EP1 EP2 O   H1  H2  EP1 EP2 O   H1  H2  
EP1 EP2 O   H1  H2  EP1 EP2 O   H1  H2  EP1 EP2 O   H1  H2  EP1 EP2 O   H1  H2  
EP1 EP2 O   H1  H2  EP1 EP2 O   H1  H2  EP1 EP2 O   H1  H2  EP1 EP2 O   H1  H2  
EP1 EP2 O   H1  H2  EP1 EP2 O   H1  H2  EP1 EP2 O   H1  H2  EP1 EP2 O   H1  H2  
EP1 EP2 O   H1  H2  EP1 EP2 O   H1  H2  EP1 EP2 O   H1  H2  EP1 EP2 O   H1  H2  
EP1 EP2 O   H1  H2  EP1 EP2 O   H1  H2  EP1 EP2 O   H1  H2  EP1 EP2 O   H1  H2  
EP1 EP2 O   H1  H2  EP1 EP2 O   H1  H2  EP1 EP2 O   H1  H2  EP1 EP2 O   H1  H2  
EP1 EP2 O   H1  H2  EP1 EP2 O   H1  H2  EP1 EP2 O   H1  H2  EP1 EP2 O   H1  H2  
EP1 EP2 O   H1  H2  EP1 EP2 O   H1  H2  EP1 EP2 O   H1  H2  EP1 EP2 O   H1  H2  
EP1 EP2 O   H1  H2  EP1 EP2 O   H1  H2  EP1 EP2 O   H1  H2  EP1 EP2 O   H1  H2  
EP1 EP2 O   H1  H2  EP1 EP2 O   H1  H2  EP1 EP2 O   H1  H2  EP1 EP2 O   H1  H2  
EP1 EP2 O   H1  H2  EP1 EP2 O   H1  H2  EP1 EP2 O   H1  H2  EP1 EP2 O   H1  H2  
EP1 EP2 O   H1  H2  EP1 EP2 O   H1  H2  EP1 EP2 O   H1  H2  EP1 EP2 O   H1  H2  
EP1 EP2 O   H1  H2  EP1 EP2 O   H1  H2  EP1 EP2 O   H1  H2  EP1 EP2 O   H1  H2  
EP1 EP2 O   H1  H2  EP1 EP2 O   H1  H2  EP1 EP2 O   H1  H2  EP1 EP2 O   H1  H2  
EP1 EP2 O   H1  H2  EP1 EP2 O   H1  H2  EP1 EP2 O   H1  H2  EP1 EP2 O   H1  H2  
EP1 EP2 O   H1  H2  EP1 EP2 O   H1  H2  EP1 EP2 O   H1  H2  EP1 EP2 O   H1  H2  
EP1 EP2 O   H1  H2  EP1 EP2 O   H1  H2  EP1 EP2 O   H1  H2  EP1 EP2 O   H1  H2  
EP1 EP2 O   H1  H2  EP1 EP2 O   H1  H2  EP1 EP2 O   H1  H2  EP1 EP2 O   H1  H2  
EP1 EP2 O   H1  H2  EP1 EP2 O   H1  H2  EP1 EP2 O   H1  H2  EP1 EP2 O   H1  H2  
EP1 EP2 O   H1  H2  EP1 EP2 O   H1  H2  EP1 EP2 O   H1  H2  EP1 EP2 O   H1  H2  
EP1 EP2 O   H1  H2  EP1 EP2 O   H1  H2  EP1 EP2 O   H1  H2  EP1 EP2 O   H1  H2  
EP1 EP2 O   H1  H2  EP1 EP2 O   H1  H2  EP1 EP2 O   H1  H2  EP1 EP2 O   H1  H2  
EP1 EP2 O   H1  H2  EP1 EP2 O   H1  H2  EP1 EP2 O   H1  H2  EP1 EP2 O   H1  H2  
EP1 EP2 O   H1  H2  EP1 EP2 O   H1  H2  EP1 EP2 O   H1  H2  EP1 EP2 O   H1  H2  
EP1 EP2 O   H1  H2  EP1 EP2 O   H1  H2  EP1 EP2 O   H1  H2  EP1 EP2 O   H1  H2  
EP1 EP2 O   H1  H2  EP1 EP2 O   H1  H2  EP1 EP2 O   H1  H2  EP1 EP2 O   H1  H2  
EP1 EP2 O   H1  H2  EP1 EP2 O   H1  H2  EP1 EP2 O   H1  H2  EP1 EP2 O   H1  H2  
EP1 EP2 O   H1  H2  EP1 EP2 O   H1  H2  EP1 EP2 O   H1  H2  EP1 EP2 O   H1  H2  
EP1 EP2 O   H1  H2  EP1 EP2 O   H1  H2  EP1 EP2 O   H1  H2  EP1 EP2 O   H1  H2  
EP1 EP2 O   H1  H2  EP1 EP2 O   H1  H2  EP1 EP2 O   H1  H2  EP1 EP2 O   H1  H2  
EP1 EP2 O   H1  H2  EP1 EP2 O   H1  H2  EP1 EP2 O   H1  H2  EP1 EP2 O   H1  H2  
EP1 EP2 O   H1  H2  EP1 EP2 O   H1  H2  EP1 EP2 O   H1  H2  EP1 EP2 O   H1  H2  
EP1 EP2 O   H1  H2  EP1 EP2 O   H1  H2  EP1 EP2 O   H1  H2  EP1 EP2 O   H1  H2  
EP1 EP2 O   H1  H2  EP1 EP2 O   H1  H2  EP1 EP2 O   H1  H2  EP1 EP2 O   H1  H2  
EP1 EP2 O   H1  H2  EP1 EP2 O   H1  H2  EP1 EP2 O   H1  H2  EP1 EP2 O   H1  H2  
EP1 EP2 O   H1  H2  EP1 EP2 O   H1  H2  EP1 EP2 O   H1  H2  EP1 EP2 O   H1  H2  
EP1 EP2 O   H1  H2  EP1 EP2 O   H1  H2  EP1 EP2 O   H1  H2  EP1 EP2 O   H1  H2  
EP1 EP2 O   H1  H2  EP1 EP2 O   H1  H2  EP1 EP2 O   H1  H2  EP1 EP2 O   H1  H2  
EP1 EP2 O   H1  H2  EP1 EP2 O   H1  H2  EP1 EP2 O   H1  H2  EP1 EP2 O   H1  H2  
EP1 EP2 O   H1  H2  EP1 EP2 O   H1  H2  EP1 EP2 O   H1  H2  EP1 EP2 O   H1  H2  
EP1 EP2 O   H1  H2  EP1 EP2 O   H1  H2  EP1 EP2 O   H1  H2  EP1 EP2 O   H1  H2  
EP1 EP2 O   H1  H2  EP1 EP2 O   H1  H2  EP1 EP2 O   H1  H2  EP1 EP2 O   H1  H2  
EP1 EP2 O   H1  H2  EP1 EP2 O   H1  H2  EP1 EP2 O   H1  H2  EP1 EP2 O   H1  H2  
EP1 EP2 O   H1  H2  EP1 EP2 O   H1  H2  EP1 EP2 O   H1  H2  EP1 EP2 O   H1  H2  
EP1 EP2 O   H1  H2  EP1 EP2 O   H1  H2  EP1 EP2 O   H1  H2  EP1 EP2 O   H1  H2  
EP1 EP2 O   H1  H2  EP1 EP2 O   H1  H2  EP1 EP2 O   H1  H2  EP1 EP2 O   H1  H2  
EP1 EP2 O   H1  H2  EP1 EP2 O   H1  H2  EP1 EP2 O   H1  H2  EP1 EP2 O   H1  H2  
EP1 EP2 O   H1  H2  EP1 EP2 O   H1  H2  EP1 EP2 
%FLAG CHARGE                                                                    
%FORMAT(5E16.8)                                                                 
  1.42498386E+00  4.00890600E+00  4.00890600E+00  4.00890600E+00  5.32091160E-01
  2.07916443E+00 -4.28224050E-01 -3.07956870E-01 -3.07956870E-01  1.49313526E+01
 -1.47309073E+01 -1.47309073E+01  1.02427548E+01 -1.07311125E+01 -7.57501011E+00
  4.95464337E+00 -4.53735270E-01  1.53613989E+00  3.85766091E+00  6.41424960E-01
  6.41424960E-01 -1.19283176E+01  7.79003325E+00  1.08841798E+01 -1.03484442E+01
 -7.57501011E+00  4.95464337E+00 -1.59445125E+00  1.76574087E+00  5.43935655E+00
 -5.41202310E-01 -5.81655816E+00  1.44138393E+00  1.44138393E+00  1.44138393E+00
 -5.81655816E+00  1.44138393E+00  1.44138393E+00  1.44138393E+00  1.08841798E+01
 -1.03484442E+01 -9.40817349E+00  5.35006728E+00  6.94269630E-01  1.60356240E+00
 -5.52135690E-01 -2.22312060E-01 -2.22312060E-01  1.45669066E+01 -1.46033512E+01
 -1.46033512E+01  9.77808618E+00 -1.06035564E+01 -7.57501011E+00  4.95464337E+00
 -2.55112200E-02  1.59627348E+00 -2.76978960E-01  5.37557850E-01  5.37557850E-01
 -2.00445300E-02 -3.47317038E+00  3.09596877E+00 -4.26584043E+00  3.01761288E+00
  5.87851398E+00 -1.01662212E+01  7.27434216E+00 -4.26584043E+00  3.01761288E+00
 -3.47317038E+00  3.09596877E+00  1.08841798E+01 -1.03484442E+01 -6.33953817E+00
  5.00566581E+00 -4.80522051E+00  2.84267880E+00 -1.27556100E-02  5.95869210E-01
  5.95869210E-01  7.10669700E-01  5.19335550E-01  5.19335550E-01  8.85603780E-01
  1.25187201E+00  1.25187201E+00 -9.64870785E+00  6.29762688E+00  1.47163295E+01
 -1.57203782E+01  8.15994594E+00  8.15994594E+00 -1.57203782E+01  8.15994594E+00
  8.15994594E+00  1.33769904E+01 -1.07402236E+01 -6.33953817E+00  5.00566581E+00
 -4.37335200E+00  2.59849998E+00 -1.71289620E-01  6.59647260E-01  6.59647260E-01
  3.40757010E-01  1.87689690E-01  1.87689690E-01 -8.72848170E-01  1.13160483E+00
  1.13160483E+00 -2.60578890E-01  2.06823105E+00  2.06823105E+00 -7.02287442E+00
  6.19558200E+00  6.19558200E+00  6.19558200E+00  1.33769904E+01 -1.07402236E+01
 -6.33953817E+00  5.00566581E+00 -4.37335200E+00  2.59849998E+00 -1.71289620E-01
  6.59647260E-01  6.59647260E-01  3.40757010E-01  1.87689690E-01  1.87689690E-01
 -8.72848170E-01  1.13160483E+00  1.13160483E+00 -2.60578890E-01  2.06823105E+00
  2.06823105E+00 -7.02287442E+00  6.19558200E+00  6.19558200E+00  6.19558200E+00
  1.33769904E+01 -1.07402236E+01 -7.57501011E+00  4.95464337E+00 -4.59201960E-01
  1.27191654E+00  1.27191654E+00  1.08841798E+01 -1.03484442E+01 -7.57501011E+00
  4.95464337E+00 -2.55112200E-02  1.59627348E+00 -2.76978960E-01  5.37557850E-01
  5.37557850E-01 -2.00445300E-02 -3.47317038E+00  3.09596877E+00 -4.26584043E+00
  3.01761288E+00  5.87851398E+00 -1.01662212E+01  7.27434216E+00 -4.26584043E+00
  3.01761288E+00 -3.47317038E+00  3.09596877E+00  1.08841798E+01 -1.03484442E+01
 -7.57501011E+00  4.95464337E+00 -1.59445125E+00  1.76574087E+00  5.43935655E+00
 -5.41202310E-01 -5.81655816E+00  1.44138393E+00  1.44138393E+00  1.44138393E+00
 -5.81655816E+00  1.44138393E+00  1.44138393E+00  1.44138393E+00  1.08841798E+01
 -1.03484442E+01 -7.57501011E+00  4.95464337E+00 -7.08847470E-01  1.83498561E+00
  6.65842842E+00  7.83558900E-02 -4.44259674E+00  1.16987166E+00  1.16987166E+00
  1.16987166E+00 -1.23200970E+01  7.47478746E+00  1.08841798E+01 -1.03484442E+01
 -4.64304204E+00  3.49868160E-01  7.12491930E-01  7.12491930E-01  3.44401470E-01
  3.88134990E-01  3.88134990E-01 -1.27556100E-01  4.61024190E-01  4.61024190E-01
 -4.84713180E-01  1.16804943E+00  1.07438681E+01 -1.04741780E+01 -7.57501011E+00
  4.95464337E+00 -1.59445125E+00  1.76574087E+00  5.43935655E+00 -5.41202310E-01
 -5.81655816E+00  1.44138393E+00  1.44138393E+00  1.44138393E+00 -5.81655816E+00
  1.44138393E+00  1.44138393E+00  1.44138393E+00  1.08841798E+01 -1.03484442E+01
 -6.33953817E+00  5.00566581E+00 -4.37335200E+00  2.59849998E+00 -1.71289620E-01
  6.59647260E-01  6.59647260E-01  3.40757010E-01  1.87689690E-01  1.87689690E-01
 -8.72848170E-01  1.13160483E+00  1.13160483E+00 -2.60578890E-01  2.06823105E+00
  2.06823105E+00 -7.02287442E+00  6.19558200E+00  6.19558200E+00  6.19558200E+00
  1.33769904E+01 -1.07402236E+01 -7.57501011E+00  4.95464337E+00  2.60578890E-01
  1.90969704E+00 -3.71917143E+00  1.45231731E+00  1.45231731E+00  1.29924999E+01
 -1.08076461E+01 -1.67481159E+01  7.64607708E+00  7.64607708E+00  1.08841798E+01
 -1.03484442E+01 -7.57501011E+00  4.95464337E+00 -5.64891300E-02  1.54889550E+00
 -6.56002800E-02  3.11601330E-01  3.11601330E-01 -1.17533835E+00  6.41424960E-01
  6.41424960E-01  1.26663207E+01 -1.10900918E+01 -1.71417176E+01  7.74629973E+00
  7.74629973E+00  1.08841798E+01 -1.03484442E+01 -7.57501011E+00  4.95464337E+00
 -4.59201960E-01  1.27191654E+00  1.27191654E+00  1.08841798E+01 -1.03484442E+01
 -7.57501011E+00  4.95464337E+00 -5.64891300E-02  1.54889550E+00 -6.56002800E-02
  3.11601330E-01  3.11601330E-01 -1.17533835E+00  6.41424960E-01  6.41424960E-01
  1.26663207E+01 -1.10900918E+01 -1.71417176E+01  7.74629973E+00  7.74629973E+00
  1.08841798E+01 -1.03484442E+01 -7.57501011E+00  4.95464337E+00  7.81736670E-01
  1.39582818E+00 -1.43956170E+00  1.65822930E+00  1.65822930E+00 -1.96983063E+00
  1.08841798E+01 -1.03484442E+01 -7.57501011E+00  4.95464337E+00 -4.59201960E-01
  1.27191654E+00  1.27191654E+00  1.08841798E+01 -1.03484442E+01 -7.57501011E+00
  4.95464337E+00 -4.53735270E-01  1.53613989E+00  3.85766091E+00  6.41424960E-01
  6.41424960E-01 -1.19283176E+01  7.79003325E+00  1.08841798E+01 -1.03484442E+01
 -7.57501011E+00  4.95464337E+00  3.88134990E-01  2.04818652E+00 -2.24316513E+00
  2.02631976E+00  2.02631976E+00 -5.68353537E+00  3.52237059E+00  1.08841798E+01
 -1.03484442E+01 -7.57501011E+00  4.95464337E+00 -5.01113250E-01  2.04636429E+00
 -9.11115000E-02  6.17735970E-01  6.17735970E-01 -2.57845545E+00 -2.98481274E+00
  3.75743826E+00 -6.22838214E+00  6.21744876E+00  2.51467740E+00 -4.73962023E+00
  2.86454556E+00 -2.06640882E+00  2.58209991E+00 -3.59343756E+00  2.63676681E+00
 -4.34966301E+00  3.09779100E+00  2.26503189E+00  1.08841798E+01 -1.03484442E+01
 -7.57501011E+00  4.95464337E+00  6.14091510E-01  1.49969529E+00 -3.32556975E+00
  1.09880469E+00  1.09880469E+00  1.09880469E+00  1.08841798E+01 -1.03484442E+01
 -7.57501011E+00  4.95464337E+00 -4.37335200E-02  1.78214094E+00 -6.25024890E-01
  5.37557850E-01  5.37557850E-01  2.15023140E-01 -2.28872088E+00  2.42356590E+00
 -3.10507992E+00  2.60578890E+00 -1.95343056E+00  2.36343231E+00 -3.10507992E+00
  2.60578890E+00 -2.28872088E+00  2.42356590E+00  1.08841798E+01 -1.03484442E+01
 -7.57501011E+00  4.95464337E+00 -4.53735270E-01  1.53613989E+00  3.85766091E+00
  6.41424960E-01  6.41424960E-01 -1.19283176E+01  7.79003325E+00  1.08841798E+01
 -1.03484442E+01 -7.57501011E+00  4.95464337E+00 -4.53735270E-01  1.53613989E+00
  3.85766091E+00  6.41424960E-01  6.41424960E-01 -1.19283176E+01  7.79003325E+00
  1.08841798E+01 -1.03484442E+01 -7.57501011E+00  4.95464337E+00 -1.59445125E+00
  1.76574087E+00  5.43935655E+00 -5.41202310E-01 -5.81655816E+00  1.44138393E+00
  1.44138393E+00  1.44138393E+00 -5.81655816E+00  1.44138393E+00  1.44138393E+00
  1.44138393E+00  1.08841798E+01 -1.03484442E+01 -7.57501011E+00  4.95464337E+00
 -4.59201960E-01  1.27191654E+00  1.27191654E+00  1.08841798E+01 -1.03484442E+01
 -7.57501011E+00  4.95464337E+00  6.14091510E-01  1.49969529E+00 -3.32556975E+00
  1.09880469E+00  1.09880469E+00  1.09880469E+00  1.08841798E+01 -1.03484442E+01
 -7.57501011E+00  4.95464337E+00 -9.43915140E-01  1.68009606E+00 -2.00809746E+00
  8.32759110E-01  8.32759110E-01  6.43429413E+00 -6.57825030E-01 -7.50940983E+00
  1.82223000E+00  1.82223000E+00  1.82223000E+00 -7.50940983E+00  1.82223000E+00
  1.82223000E+00  1.82223000E+00  1.08841798E+01 -1.03484442E+01 -9.40817349E+00
  5.35006728E+00  7.23425310E-01  2.01356415E+00  1.02044880E+00 -3.15245790E-01
 -3.15245790E-01  2.47823280E-01 -7.74447750E-01 -7.74447750E-01  1.46762404E+01
 -1.49204192E+01 -1.49204192E+01  9.77808618E+00 -1.06035564E+01 -7.57501011E+00
  4.95464337E+00 -4.59201960E-01  1.27191654E+00  1.27191654E+00  1.08841798E+01
 -1.03484442E+01 -7.57501011E+00  4.95464337E+00 -5.64891300E-02  1.54889550E+00
 -6.56002800E-02  3.11601330E-01  3.11601330E-01 -1.17533835E+00  6.41424960E-01
  6.41424960E-01  1.26663207E+01 -1.10900918E+01 -1.71417176E+01  7.74629973E+00
  7.74629973E+00  1.08841798E+01 -1.03484442E+01 -7.57501011E+00  4.95464337E+00
 -9.43915140E-01  1.68009606E+00 -2.00809746E+00  8.32759110E-01  8.32759110E-01
  6.43429413E+00 -6.57825030E-01 -7.50940983E+00  1.82223000E+00  1.82223000E+00
  1.82223000E+00 -7.50940983E+00  1.82223000E+00  1.82223000E+00  1.82223000E+00
  1.08841798E+01 -1.03484442E+01 -6.33953817E+00  5.00566581E+00 -4.37335200E+00
  2.59849998E+00 -1.71289620E-01  6.59647260E-01  6.59647260E-01  3.40757010E-01
  1.87689690E-01  1.87689690E-01 -8.72848170E-01  1.13160483E+00  1.13160483E+00
 -2.60578890E-01  2.06823105E+00  2.06823105E+00 -7.02287442E+00  6.19558200E+00
  6.19558200E+00  6.19558200E+00  1.33769904E+01 -1.07402236E+01 -6.33953817E+00
  5.00566581E+00 -4.37335200E+00  2.59849998E+00 -1.71289620E-01  6.59647260E-01
  6.59647260E-01  3.40757010E-01  1.87689690E-01  1.87689690E-01 -8.72848170E-01
  1.13160483E+00  1.13160483E+00 -2.60578890E-01  2.06823105E+00  2.06823105E+00
 -7.02287442E+00  6.19558200E+00  6.19558200E+00  6.19558200E+00  1.33769904E+01
 -1.07402236E+01 -6.33953817E+00  5.00566581E+00 -4.37335200E+00  2.59849998E+00
 -1.71289620E-01  6.59647260E-01  6.59647260E-01  3.40757010E-01  1.87689690E-01
  1.87689690E-01 -8.72848170E-01  1.13160483E+00  1.13160483E+00 -2.60578890E-01
  2.06823105E+00  2.06823105E+00 -7.02287442E+00  6.19558200E+00  6.19558200E+00
  6.19558200E+00  1.33769904E+01 -1.07402236E+01 -7.57501011E+00  4.95464337E+00
 -7.08847470E-01  1.83498561E+00  6.65842842E+00  7.83558900E-02 -4.44259674E+00
  1.16987166E+00  1.16987166E+00  1.16987166E+00 -1.23200970E+01  7.47478746E+00
  1.08841798E+01 -1.03484442E+01 -7.57501011E+00  4.95464337E+00 -4.59201960E-01
  1.27191654E+00  1.27191654E+00  1.08841798E+01 -1.03484442E+01 -6.33953817E+00
  5.00566581E+00 -4.37335200E+00  2.59849998E+00 -1.71289620E-01  6.59647260E-01
  6.59647260E-01  3.40757010E-01  1.87689690E-01  1.87689690E-01 -8.72848170E-01
  1.13160483E+00  1.13160483E+00 -2.60578890E-01  2.06823105E+00  2.06823105E+00
 -7.02287442E+00  6.19558200E+00  6.19558200E+00  6.19558200E+00  1.33769904E+01
 -1.07402236E+01 -7.57501011E+00  4.95464337E+00 -9.43915140E-01  1.68009606E+00
 -2.00809746E+00  8.32759110E-01  8.32759110E-01  6.43429413E+00 -6.57825030E-01
 -7.50940983E+00  1.82223000E+00  1.82223000E+00  1.82223000E+00 -7.50940983E+00
  1.82223000E+00  1.82223000E+00  1.82223000E+00  1.08841798E+01 -1.03484442E+01
 -7.57501011E+00  4.95464337E+00 -9.43915140E-01  1.68009606E+00 -2.00809746E+00
  8.32759110E-01  8.32759110E-01  6.43429413E+00 -6.57825030E-01 -7.50940983E+00
  1.82223000E+00  1.82223000E+00  1.82223000E+00 -7.50940983E+00  1.82223000E+00
  1.82223000E+00  1.82223000E+00  1.08841798E+01 -1.03484442E+01 -7.57501011E+00
  4.95464337E+00  2.60578890E-01  1.90969704E+00 -3.71917143E+00  1.45231731E+00
  1.45231731E+00  1.29924999E+01 -1.08076461E+01 -1.67481159E+01  7.64607708E+00
  7.64607708E+00  1.08841798E+01 -1.03484442E+01 -7.57501011E+00  4.95464337E+00
 -9.43915140E-01  1.68009606E+00 -2.00809746E+00  8.32759110E-01  8.32759110E-01
  6.43429413E+00 -6.57825030E-01 -7.50940983E+00  1.82223000E+00  1.82223000E+00
  1.82223000E+00 -7.50940983E+00  1.82223000E+00  1.82223000E+00  1.82223000E+00
  1.08841798E+01 -1.03484442E+01 -7.57501011E+00  4.95464337E+00 -4.53735270E-01
  1.53613989E+00  3.85766091E+00  6.41424960E-01  6.41424960E-01 -1.19283176E+01
  7.79003325E+00  1.08841798E+01 -1.03484442E+01 -4.64304204E+00  3.49868160E-01
  7.12491930E-01  7.12491930E-01  3.44401470E-01  3.88134990E-01  3.88134990E-01
 -1.27556100E-01  4.61024190E-01  4.61024190E-01 -4.84713180E-01  1.16804943E+00
  1.07438681E+01 -1.04741780E+01 -7.57501011E+00  4.95464337E+00 -5.64891300E-02
  1.54889550E+00 -6.56002800E-02  3.11601330E-01  3.11601330E-01 -1.17533835E+00
  6.41424960E-01  6.41424960E-01  1.26663207E+01 -1.10900918E+01 -1.71417176E+01
  7.74629973E+00  7.74629973E+00  1.08841798E+01 -1.03484442E+01 -7.57501011E+00
  4.95464337E+00  2.60578890E-01  1.90969704E+00 -3.71917143E+00  1.45231731E+00
  1.45231731E+00  1.29924999E+01 -1.08076461E+01 -1.67481159E+01  7.64607708E+00
  7.64607708E+00  1.08841798E+01 -1.03484442E+01 -7.57501011E+00  4.95464337E+00
 -9.43915140E-01  1.68009606E+00 -2.00809746E+00  8.32759110E-01  8.32759110E-01
  6.43429413E+00 -6.57825030E-01 -7.50940983E+00  1.82223000E+00  1.82223000E+00
  1.82223000E+00 -7.50940983E+00  1.82223000E+00  1.82223000E+00  1.82223000E+00
  1.08841798E+01 -1.03484442E+01 -7.57501011E+00  4.95464337E+00 -1.59445125E+00
  1.76574087E+00  5.43935655E+00 -5.41202310E-01 -5.81655816E+00  1.44138393E+00
  1.44138393E+00  1.44138393E+00 -5.81655816E+00  1.44138393E+00  1.44138393E+00
  1.44138393E+00  1.08841798E+01 -1.03484442E+01 -9.40817349E+00  5.35006728E+00
  6.94269630E-01  1.60356240E+00 -5.52135690E-01 -2.22312060E-01 -2.22312060E-01
  1.45669066E+01 -1.46033512E+01 -1.46033512E+01  9.77808618E+00 -1.06035564E+01
 -7.57501011E+00  4.95464337E+00  7.81736670E-01  1.39582818E+00 -1.43956170E+00
  1.65822930E+00  1.65822930E+00 -1.96983063E+00  1.08841798E+01 -1.03484442E+01
 -7.57501011E+00  4.95464337E+00 -1.59445125E+00  1.76574087E+00  5.43935655E+00
 -5.41202310E-01 -5.81655816E+00  1.44138393E+00  1.44138393E+00  1.44138393E+00
 -5.81655816E+00  1.44138393E+00  1.44138393E+00  1.44138393E+00  1.08841798E+01
 -1.03484442E+01 -7.57501011E+00  4.95464337E+00 -4.53735270E-01  1.53613989E+00
  3.85766091E+00  6.41424960E-01  6.41424960E-01 -1.19283176E+01  7.79003325E+00
  1.08841798E+01 -1.03484442E+01 -9.40817349E+00  5.35006728E+00  7.23425310E-01
  2.01356415E+00  1.02044880E+00 -3.15245790E-01 -3.15245790E-01  2.47823280E-01
 -7.74447750E-01 -7.74447750E-01  1.46762404E+01 -1.49204192E+01 -1.49204192E+01
  9.77808618E+00 -1.06035564E+01 -7.57501011E+00  4.95464337E+00  2.60578890E-01
  1.90969704E+00 -3.71917143E+00  1.45231731E+00  1.45231731E+00  1.29924999E+01
 -1.08076461E+01 -1.67481159E+01  7.64607708E+00  7.64607708E+00  1.08841798E+01
 -1.03484442E+01 -9.40817349E+00  5.35006728E+00  6.94269630E-01  1.60356240E+00
 -5.52135690E-01 -2.22312060E-01 -2.22312060E-01  1.45669066E+01 -1.46033512E+01
 -1.46033512E+01  9.77808618E+00 -1.06035564E+01 -7.57501011E+00  4.95464337E+00
 -4.59201960E-01  1.27191654E+00  1.27191654E+00  1.08841798E+01 -1.03484442E+01
 -7.57501011E+00  4.95464337E+00  7.81736670E-01  1.39582818E+00 -1.43956170E+00
  1.65822930E+00  1.65822930E+00 -1.96983063E+00  1.08841798E+01 -1.03484442E+01
 -7.57501011E+00  4.95464337E+00 -4.59201960E-01  1.27191654E+00  1.27191654E+00
  1.08841798E+01 -1.03484442E+01 -7.57501011E+00  4.95464337E+00 -4.59201960E-01
  1.27191654E+00  1.27191654E+00  1.08841798E+01 -1.03484442E+01 -7.57501011E+00
  4.95464337E+00 -4.59201960E-01  1.27191654E+00  1.27191654E+00  1.08841798E+01
 -1.03484442E+01 -7.57501011E+00  4.95464337E+00 -2.55112200E-02  1.59627348E+00
 -2.76978960E-01  5.37557850E-01  5.37557850E-01 -2.00445300E-02 -3.47317038E+00
  3.09596877E+00 -4.26584043E+00  3.01761288E+00  5.87851398E+00 -1.01662212E+01
  7.27434216E+00 -4.26584043E+00  3.01761288E+00 -3.47317038E+00  3.09596877E+00
  1.08841798E+01 -1.03484442E+01 -7.57501011E+00  4.95464337E+00 -4.31868510E-01
  1.60356240E+00  6.23202660E-01  4.39157430E-01  4.39157430E-01  3.28001400E-02
  8.01781200E-01  8.01781200E-01 -4.98744351E+00 -9.76715280E-01  1.24640532E+00
  1.24640532E+00  1.24640532E+00  1.08841798E+01 -1.03484442E+01 -7.57501011E+00
  4.95464337E+00 -7.08847470E-01  1.83498561E+00  6.65842842E+00  7.83558900E-02
 -4.44259674E+00  1.16987166E+00  1.16987166E+00  1.16987166E+00 -1.23200970E+01
  7.47478746E+00  1.08841798E+01 -1.03484442E+01 -7.57501011E+00  4.95464337E+00
  2.60578890E-01  1.90969704E+00 -3.71917143E+00  1.45231731E+00  1.45231731E+00
  1.29924999E+01 -1.08076461E+01 -1.67481159E+01  7.64607708E+00  7.64607708E+00
  1.08841798E+01 -1.03484442E+01 -7.57501011E+00  4.95464337E+00  6.14091510E-01
  1.49969529E+00 -3.32556975E+00  1.09880469E+00  1.09880469E+00  1.09880469E+00
  1.08841798E+01 -1.03484442E+01 -7.57501011E+00  4.95464337E+00 -4.37335200E-02
  1.78214094E+00 -6.25024890E-01  5.37557850E-01  5.37557850E-01  2.15023140E-01
 -2.28872088E+00  2.42356590E+00 -3.10507992E+00  2.60578890E+00 -1.95343056E+00
  2.36343231E+00 -3.10507992E+00  2.60578890E+00 -2.28872088E+00  2.42356590E+00
  1.08841798E+01 -1.03484442E+01 -7.57501011E+00  4.95464337E+00 -5.64891300E-02
  1.54889550E+00 -6.56002800E-02  3.11601330E-01  3.11601330E-01 -1.17533835E+00
  6.41424960E-01  6.41424960E-01  1.26663207E+01 -1.10900918E+01 -1.71417176E+01
  7.74629973E+00  7.74629973E+00  1.08841798E+01 -1.03484442E+01 -7.57501011E+00
  4.95464337E+00 -2.55112200E-02  1.59627348E+00 -2.76978960E-01  5.37557850E-01
  5.37557850E-01 -2.00445300E-02 -3.47317038E+00  3.09596877E+00 -4.26584043E+00
  3.01761288E+00  5.87851398E+00 -1.01662212E+01  7.27434216E+00 -4.26584043E+00
  3.01761288E+00 -3.47317038E+00  3.09596877E+00  1.08841798E+01 -1.03484442E+01
 -7.57501011E+00  4.95464337E+00 -1.59445125E+00  1.76574087E+00  5.43935655E+00
 -5.41202310E-01 -5.81655816E+00  1.44138393E+00  1.44138393E+00  1.44138393E+00
 -5.81655816E+00  1.44138393E+00  1.44138393E+00  1.44138393E+00  1.08841798E+01
 -1.03484442E+01 -7.57501011E+00  4.95464337E+00 -5.64891300E-02  1.54889550E+00
 -6.56002800E-02  3.11601330E-01  3.11601330E-01 -1.17533835E+00  6.41424960E-01
  6.41424960E-01  1.26663207E+01 -1.10900918E+01 -1.71417176E+01  7.74629973E+00
  7.74629973E+00  1.08841798E+01 -1.03484442E+01 -6.33953817E+00  5.00566581E+00
 -4.37335200E+00  2.59849998E+00 -1.71289620E-01  6.59647260E-01  6.59647260E-01
  3.40757010E-01  1.87689690E-01  1.87689690E-01 -8.72848170E-01  1.13160483E+00
  1.13160483E+00 -2.60578890E-01  2.06823105E+00  2.06823105E+00 -7.02287442E+00
  6.19558200E+00  6.19558200E+00  6.19558200E+00  1.33769904E+01 -1.07402236E+01
 -7.57501011E+00  4.95464337E+00  2.60578890E-01  1.90969704E+00 -3.71917143E+00
  1.45231731E+00  1.45231731E+00  1.29924999E+01 -1.08076461E+01 -1.67481159E+01
  7.64607708E+00  7.64607708E+00  1.08841798E+01 -1.03484442E+01 -6.33953817E+00
  5.00566581E+00 -4.80522051E+00  2.84267880E+00 -1.27556100E-02  5.95869210E-01
  5.95869210E-01  7.10669700E-01  5.19335550E-01  5.19335550E-01  8.85603780E-01
  1.25187201E+00  1.25187201E+00 -9.64870785E+00  6.29762688E+00  1.47163295E+01
 -1.57203782E+01  8.15994594E+00  8.15994594E+00 -1.57203782E+01  8.15994594E+00
  8.15994594E+00  1.33769904E+01 -1.07402236E+01 -7.57501011E+00  4.95464337E+00
 -4.59201960E-01  1.27191654E+00  1.27191654E+00  1.08841798E+01 -1.03484442E+01
 -7.57501011E+00  4.95464337E+00 -1.08787131E+00  1.58351787E+00  2.37436569E+00
  3.40757010E-01 -5.83842492E+00  1.60720686E+00  1.60720686E+00  1.60720686E+00
 -7.83558900E-01  4.30046280E-01  4.30046280E-01 -1.20267180E+00  3.38934780E-01
  3.38934780E-01  3.38934780E-01  1.08841798E+01 -1.03484442E+01 -9.40817349E+00
  5.35006728E+00  6.94269630E-01  1.60356240E+00 -5.52135690E-01 -2.22312060E-01
 -2.22312060E-01  1.45669066E+01 -1.46033512E+01 -1.46033512E+01  9.77808618E+00
 -1.06035564E+01 -7.57501011E+00  4.95464337E+00 -4.53735270E-01  1.53613989E+00
  3.85766091E+00  6.41424960E-01  6.41424960E-01 -1.19283176E+01  7.79003325E+00
  1.08841798E+01 -1.03484442E+01 -9.40817349E+00  5.35006728E+00  7.23425310E-01
  2.01356415E+00  1.02044880E+00 -3.15245790E-01 -3.15245790E-01  2.47823280E-01
 -7.74447750E-01 -7.74447750E-01  1.46762404E+01 -1.49204192E+01 -1.49204192E+01
  9.77808618E+00 -1.06035564E+01 -9.40817349E+00  5.35006728E+00  6.94269630E-01
  1.60356240E+00 -5.52135690E-01 -2.22312060E-01 -2.22312060E-01  1.45669066E+01
 -1.46033512E+01 -1.46033512E+01  9.77808618E+00 -1.06035564E+01 -7.57501011E+00
  4.95464337E+00  6.14091510E-01  1.49969529E+00 -3.32556975E+00  1.09880469E+00
  1.09880469E+00  1.09880469E+00  1.08841798E+01 -1.03484442E+01 -7.57501011E+00
  4.95464337E+00 -2.55112200E-02  1.59627348E+00 -2.76978960E-01  5.37557850E-01
  5.37557850E-01 -2.00445300E-02 -3.47317038E+00  3.09596877E+00 -4.26584043E+00
  3.01761288E+00  5.87851398E+00 -1.01662212E+01  7.27434216E+00 -4.26584043E+00
  3.01761288E+00 -3.47317038E+00  3.09596877E+00  1.08841798E+01 -1.03484442E+01
 -4.64304204E+00  3.49868160E-01  7.12491930E-01  7.12491930E-01  3.44401470E-01
  3.88134990E-01  3.88134990E-01 -1.27556100E-01  4.61024190E-01  4.61024190E-01
 -4.84713180E-01  1.16804943E+00  1.07438681E+01 -1.04741780E+01 -7.57501011E+00
  4.95464337E+00 -2.55112200E-02  1.59627348E+00 -2.76978960E-01  5.37557850E-01
  5.37557850E-01 -2.00445300E-02 -3.47317038E+00  3.09596877E+00 -4.26584043E+00
  3.01761288E+00  5.87851398E+00 -1.01662212E+01  7.27434216E+00 -4.26584043E+00
  3.01761288E+00 -3.47317038E+00  3.09596877E+00  1.08841798E+01 -1.03484442E+01
 -7.57501011E+00  4.95464337E+00 -1.59445125E+00  1.76574087E+00  5.43935655E+00
 -5.41202310E-01 -5.81655816E+00  1.44138393E+00  1.44138393E+00  1.44138393E+00
 -5.81655816E+00  1.44138393E+00  1.44138393E+00  1.44138393E+00  1.08841798E+01
 -1.03484442E+01 -7.57501011E+00  4.95464337E+00 -4.59201960E-01  1.27191654E+00
  1.27191654E+00  1.08841798E+01 -1.03484442E+01 -7.57501011E+00  4.95464337E+00
 -5.64891300E-02  1.54889550E+00 -6.56002800E-02  3.11601330E-01  3.11601330E-01
 -1.17533835E+00  6.41424960E-01  6.41424960E-01  1.26663207E+01 -1.10900918E+01
 -1.71417176E+01  7.74629973E+00  7.74629973E+00  1.08841798E+01 -1.03484442E+01
 -9.40817349E+00  5.35006728E+00  7.23425310E-01  2.01356415E+00  1.02044880E+00
 -3.15245790E-01 -3.15245790E-01  2.47823280E-01 -7.74447750E-01 -7.74447750E-01
  1.46762404E+01 -1.49204192E+01 -1.49204192E+01  9.77808618E+00 -1.06035564E+01
 -9.40817349E+00  5.35006728E+00  7.23425310E-01  2.01356415E+00  1.02044880E+00
 -3.15245790E-01 -3.15245790E-01  2.47823280E-01 -7.74447750E-01 -7.74447750E-01
  1.46762404E+01 -1.49204192E+01 -1.49204192E+01  9.77808618E+00 -1.06035564E+01
 -7.57501011E+00  4.95464337E+00 -4.53735270E-01  1.53613989E+00  3.85766091E+00
  6.41424960E-01  6.41424960E-01 -1.19283176E+01  7.79003325E+00  1.08841798E+01
 -1.03484442E+01 -7.57501011E+00  4.95464337E+00  7.81736670E-01  1.39582818E+00
 -1.43956170E+00  1.65822930E+00  1.65822930E+00 -1.96983063E+00  1.08841798E+01
 -1.03484442E+01 -7.57501011E+00  4.95464337E+00 -4.31868510E-01  1.60356240E+00
  6.23202660E-01  4.39157430E-01  4.39157430E-01  3.28001400E-02  8.01781200E-01
  8.01781200E-01 -4.98744351E+00 -9.76715280E-01  1.24640532E+00  1.24640532E+00
  1.24640532E+00  1.08841798E+01 -1.03484442E+01 -7.57501011E+00  4.95464337E+00
 -2.55112200E-02  1.59627348E+00 -2.76978960E-01  5.37557850E-01  5.37557850E-01
 -2.00445300E-02 -3.47317038E+00  3.09596877E+00 -4.26584043E+00  3.01761288E+00
  5.87851398E+00 -1.01662212E+01  7.27434216E+00 -4.26584043E+00  3.01761288E+00
 -3.47317038E+00  3.09596877E+00  1.08841798E+01 -1.03484442E+01 -7.57501011E+00
  4.95464337E+00  2.60578890E-01  1.90969704E+00 -3.71917143E+00  1.45231731E+00
  1.45231731E+00  1.29924999E+01 -1.08076461E+01 -1.67481159E+01  7.64607708E+00
  7.64607708E+00  1.08841798E+01 -1.03484442E+01 -4.64304204E+00  3.49868160E-01
  7.12491930E-01  7.12491930E-01  3.44401470E-01  3.88134990E-01  3.88134990E-01
 -1.27556100E-01  4.61024190E-01  4.61024190E-01 -4.84713180E-01  1.16804943E+00
  1.07438681E+01 -1.04741780E+01 -7.57501011E+00  4.95464337E+00 -7.08847470E-01
  1.83498561E+00  6.65842842E+00  7.83558900E-02 -4.44259674E+00  1.16987166E+00
  1.16987166E+00  1.16987166E+00 -1.23200970E+01  7.47478746E+00  1.08841798E+01
 -1.03484442E+01 -7.57501011E+00  4.95464337E+00 -4.59201960E-01  1.27191654E+00
  1.27191654E+00  1.08841798E+01 -1.03484442E+01 -6.33953817E+00  5.00566581E+00
 -4.37335200E+00  2.59849998E+00 -1.71289620E-01  6.59647260E-01  6.59647260E-01
  3.40757010E-01  1.87689690E-01  1.87689690E-01 -8.72848170E-01  1.13160483E+00
  1.13160483E+00 -2.60578890E-01  2.06823105E+00  2.06823105E+00 -7.02287442E+00
  6.19558200E+00  6.19558200E+00  6.19558200E+00  1.33769904E+01 -1.07402236E+01
 -7.57501011E+00  4.95464337E+00  6.14091510E-01  1.49969529E+00 -3.32556975E+00
  1.09880469E+00  1.09880469E+00  1.09880469E+00  1.08841798E+01 -1.03484442E+01
 -7.57501011E+00  4.95464337E+00  6.14091510E-01  1.49969529E+00 -3.32556975E+00
  1.09880469E+00  1.09880469E+00  1.09880469E+00  1.08841798E+01 -1.03484442E+01
 -6.33953817E+00  5.00566581E+00 -4.37335200E+00  2.59849998E+00 -1.71289620E-01
  6.59647260E-01  6.59647260E-01  3.40757010E-01  1.87689690E-01  1.87689690E-01
 -8.72848170E-01  1.13160483E+00  1.13160483E+00 -2.60578890E-01  2.06823105E+00
  2.06823105E+00 -7.02287442E+00  6.19558200E+00  6.19558200E+00  6.19558200E+00
  1.33769904E+01 -1.07402236E+01 -7.57501011E+00  4.95464337E+00  3.88134990E-01
  2.04818652E+00 -2.24316513E+00  2.02631976E+00  2.02631976E+00 -5.68353537E+00
  3.52237059E+00  1.08841798E+01 -1.03484442E+01 -6.33953817E+00  5.00566581E+00
 -4.80522051E+00  2.84267880E+00 -1.27556100E-02  5.95869210E-01  5.95869210E-01
  7.10669700E-01  5.19335550E-01  5.19335550E-01  8.85603780E-01  1.25187201E+00
  1.25187201E+00 -9.64870785E+00  6.29762688E+00  1.47163295E+01 -1.57203782E+01
  8.15994594E+00  8.15994594E+00 -1.57203782E+01  8.15994594E+00  8.15994594E+00
  1.33769904E+01 -1.07402236E+01 -7.57501011E+00  4.95464337E+00 -4.59201960E-01
  1.27191654E+00  1.27191654E+00  1.08841798E+01 -1.03484442E+01 -7.57501011E+00
  4.95464337E+00 -2.55112200E-02  1.59627348E+00 -2.76978960E-01  5.37557850E-01
  5.37557850E-01 -2.00445300E-02 -3.47317038E+00  3.09596877E+00 -4.26584043E+00
  3.01761288E+00  5.87851398E+00 -1.01662212E+01  7.27434216E+00 -4.26584043E+00
  3.01761288E+00 -3.47317038E+00  3.09596877E+00  1.08841798E+01 -1.03484442E+01
 -6.33953817E+00  5.00566581E+00 -4.80522051E+00  2.84267880E+00 -1.27556100E-02
  5.95869210E-01  5.95869210E-01  7.10669700E-01  5.19335550E-01  5.19335550E-01
  8.85603780E-01  1.25187201E+00  1.25187201E+00 -9.64870785E+00  6.29762688E+00
  1.47163295E+01 -1.57203782E+01  8.15994594E+00  8.15994594E+00 -1.57203782E+01
  8.15994594E+00  8.15994594E+00  1.33769904E+01 -1.07402236E+01 -9.40817349E+00
  5.35006728E+00  7.23425310E-01  2.01356415E+00  1.02044880E+00 -3.15245790E-01
 -3.15245790E-01  2.47823280E-01 -7.74447750E-01 -7.74447750E-01  1.46762404E+01
 -1.49204192E+01 -1.49204192E+01  9.77808618E+00 -1.06035564E+01 -7.57501011E+00
  4.95464337E+00 -1.08787131E+00  1.58351787E+00  2.37436569E+00  3.40757010E-01
 -5.83842492E+00  1.60720686E+00  1.60720686E+00  1.60720686E+00 -7.83558900E-01
  4.30046280E-01  4.30046280E-01 -1.20267180E+00  3.38934780E-01  3.38934780E-01
  3.38934780E-01  1.08841798E+01 -1.03484442E+01 -4.64304204E+00  3.49868160E-01
  7.12491930E-01  7.12491930E-01  3.44401470E-01  3.88134990E-01  3.88134990E-01
 -1.27556100E-01  4.61024190E-01  4.61024190E-01 -4.84713180E-01  1.16804943E+00
  1.07438681E+01 -1.04741780E+01 -9.40817349E+00  5.35006728E+00  7.23425310E-01
  2.01356415E+00  1.02044880E+00 -3.15245790E-01 -3.15245790E-01  2.47823280E-01
 -7.74447750E-01 -7.74447750E-01  1.46762404E+01 -1.49204192E+01 -1.49204192E+01
  9.77808618E+00 -1.06035564E+01 -7.57501011E+00  4.95464337E+00 -4.59201960E-01
  1.27191654E+00  1.27191654E+00  1.08841798E+01 -1.03484442E+01 -7.57501011E+00
  4.95464337E+00  2.60578890E-01  1.90969704E+00 -3.71917143E+00  1.45231731E+00
  1.45231731E+00  1.29924999E+01 -1.08076461E+01 -1.67481159E+01  7.64607708E+00
  7.64607708E+00  1.08841798E+01 -1.03484442E+01 -9.40817349E+00  5.35006728E+00
  7.23425310E-01  2.01356415E+00  1.02044880E+00 -3.15245790E-01 -3.15245790E-01
  2.47823280E-01 -7.74447750E-01 -7.74447750E-01  1.46762404E+01 -1.49204192E+01
 -1.49204192E+01  9.77808618E+00 -1.06035564E+01 -6.33953817E+00  5.00566581E+00
 -4.37335200E+00  2.59849998E+00 -1.71289620E-01  6.59647260E-01  6.59647260E-01
  3.40757010E-01  1.87689690E-01  1.87689690E-01 -8.72848170E-01  1.13160483E+00
  1.13160483E+00 -2.60578890E-01  2.06823105E+00  2.06823105E+00 -7.02287442E+00
  6.19558200E+00  6.19558200E+00  6.19558200E+00  1.33769904E+01 -1.07402236E+01
 -7.57501011E+00  4.95464337E+00  6.14091510E-01  1.49969529E+00 -3.32556975E+00
  1.09880469E+00  1.09880469E+00  1.09880469E+00  1.08841798E+01 -1.03484442E+01
 -7.57501011E+00  4.95464337E+00 -9.43915140E-01  1.68009606E+00 -2.00809746E+00
  8.32759110E-01  8.32759110E-01  6.43429413E+00 -6.57825030E-01 -7.50940983E+00
  1.82223000E+00  1.82223000E+00  1.82223000E+00 -7.50940983E+00  1.82223000E+00
  1.82223000E+00  1.82223000E+00  1.08841798E+01 -1.03484442E+01 -6.33953817E+00
  5.00566581E+00 -4.37335200E+00  2.59849998E+00 -1.71289620E-01  6.59647260E-01
  6.59647260E-01  3.40757010E-01  1.87689690E-01  1.87689690E-01 -8.72848170E-01
  1.13160483E+00  1.13160483E+00 -2.60578890E-01  2.06823105E+00  2.06823105E+00
 -7.02287442E+00  6.19558200E+00  6.19558200E+00  6.19558200E+00  1.33769904E+01
 -1.07402236E+01 -6.33953817E+00  5.00566581E+00 -4.80522051E+00  2.84267880E+00
 -1.27556100E-02  5.95869210E-01  5.95869210E-01  7.10669700E-01  5.19335550E-01
  5.19335550E-01  8.85603780E-01  1.25187201E+00  1.25187201E+00 -9.64870785E+00
  6.29762688E+00  1.47163295E+01 -1.57203782E+01  8.15994594E+00  8.15994594E+00
 -1.57203782E+01  8.15994594E+00  8.15994594E+00  1.33769904E+01 -1.07402236E+01
 -7.57501011E+00  4.95464337E+00  6.14091510E-01  1.49969529E+00 -3.32556975E+00
  1.09880469E+00  1.09880469E+00  1.09880469E+00  1.08841798E+01 -1.03484442E+01
 -7.57501011E+00  4.95464337E+00 -1.59445125E+00  1.76574087E+00  5.43935655E+00
 -5.41202310E-01 -5.81655816E+00  1.44138393E+00  1.44138393E+00  1.44138393E+00
 -5.81655816E+00  1.44138393E+00  1.44138393E+00  1.44138393E+00  1.08841798E+01
 -1.03484442E+01 -7.57501011E+00  4.95464337E+00  6.14091510E-01  1.49969529E+00
 -3.32556975E+00  1.09880469E+00  1.09880469E+00  1.09880469E+00  1.08841798E+01
 -1.03484442E+01 -6.33953817E+00  5.00566581E+00 -4.80522051E+00  2.84267880E+00
 -1.27556100E-02  5.95869210E-01  5.95869210E-01  7.10669700E-01  5.19335550E-01
  5.19335550E-01  8.85603780E-01  1.25187201E+00  1.25187201E+00 -9.64870785E+00
  6.29762688E+00  1.47163295E+01 -1.57203782E+01  8.15994594E+00  8.15994594E+00
 -1.57203782E+01  8.15994594E+00  8.15994594E+00  1.33769904E+01 -1.07402236E+01
 -7.57501011E+00  4.95464337E+00 -1.59445125E+00  1.76574087E+00  5.43935655E+00
 -5.41202310E-01 -5.81655816E+00  1.44138393E+00  1.44138393E+00  1.44138393E+00
 -5.81655816E+00  1.44138393E+00  1.44138393E+00  1.44138393E+00  1.08841798E+01
 -1.03484442E+01 -7.57501011E+00  4.95464337E+00 -4.59201960E-01  1.27191654E+00
  1.27191654E+00  1.08841798E+01 -1.03484442E+01 -4.64304204E+00  3.49868160E-01
  7.12491930E-01  7.12491930E-01  3.44401470E-01  3.88134990E-01  3.88134990E-01
 -1.27556100E-01  4.61024190E-01  4.61024190E-01 -4.84713180E-01  1.16804943E+00
  1.07438681E+01 -1.04741780E+01 -7.57501011E+00  4.95464337E+00 -1.59445125E+00
  1.76574087E+00  5.43935655E+00 -5.41202310E-01 -5.81655816E+00  1.44138393E+00
  1.44138393E+00  1.44138393E+00 -5.81655816E+00  1.44138393E+00  1.44138393E+00
  1.44138393E+00  1.08841798E+01 -1.03484442E+01 -7.57501011E+00  4.95464337E+00
 -4.53735270E-01  1.53613989E+00  3.85766091E+00  6.41424960E-01  6.41424960E-01
 -1.19283176E+01  7.79003325E+00  1.08841798E+01 -1.03484442E+01 -7.57501011E+00
  4.95464337E+00 -1.59445125E+00  1.76574087E+00  5.43935655E+00 -5.41202310E-01
 -5.81655816E+00  1.44138393E+00  1.44138393E+00  1.44138393E+00 -5.81655816E+00
  1.44138393E+00  1.44138393E+00  1.44138393E+00  1.08841798E+01 -1.03484442E+01
 -7.57501011E+00  4.95464337E+00  6.14091510E-01  1.49969529E+00 -3.32556975E+00
  1.09880469E+00  1.09880469E+00  1.09880469E+00  1.08841798E+01 -1.03484442E+01
 -7.57501011E+00  4.95464337E+00 -1.08787131E+00  1.58351787E+00  2.37436569E+00
  3.40757010E-01 -5.83842492E+00  1.60720686E+00  1.60720686E+00  1.60720686E+00
 -7.83558900E-01  4.30046280E-01  4.30046280E-01 -1.20267180E+00  3.38934780E-01
  3.38934780E-01  3.38934780E-01  1.08841798E+01 -1.03484442E+01 -9.40817349E+00
  5.35006728E+00  6.94269630E-01  1.60356240E+00 -5.52135690E-01 -2.22312060E-01
 -2.22312060E-01  1.45669066E+01 -1.46033512E+01 -1.46033512E+01  9.77808618E+00
 -1.06035564E+01 -7.57501011E+00  4.95464337E+00  6.14091510E-01  1.49969529E+00
 -3.32556975E+00  1.09880469E+00  1.09880469E+00  1.09880469E+00  1.08841798E+01
 -1.03484442E+01 -7.57501011E+00  4.95464337E+00 -4.53735270E-01  1.53613989E+00
  3.85766091E+00  6.41424960E-01  6.41424960E-01 -1.19283176E+01  7.79003325E+00
  1.08841798E+01 -1.03484442E+01 -7.57501011E+00  4.95464337E+00 -9.43915140E-01
  1.68009606E+00 -2.00809746E+00  8.32759110E-01  8.32759110E-01  6.43429413E+00
 -6.57825030E-01 -7.50940983E+00  1.82223000E+00  1.82223000E+00  1.82223000E+00
 -7.50940983E+00  1.82223000E+00  1.82223000E+00  1.82223000E+00  1.08841798E+01
 -1.03484442E+01 -7.57501011E+00  4.95464337E+00 -7.08847470E-01  1.83498561E+00
  6.65842842E+00  7.83558900E-02 -4.44259674E+00  1.16987166E+00  1.16987166E+00
  1.16987166E+00 -1.23200970E+01  7.47478746E+00  1.08841798E+01 -1.03484442E+01
 -7.57501011E+00  4.95464337E+00 -4.53735270E-01  1.53613989E+00  3.85766091E+00
  6.41424960E-01  6.41424960E-01 -1.19283176E+01  7.79003325E+00  1.08841798E+01
 -1.03484442E+01 -7.57501011E+00  4.95464337E+00 -4.37335200E-02  1.78214094E+00
 -6.25024890E-01  5.37557850E-01  5.37557850E-01  2.15023140E-01 -2.28872088E+00
  2.42356590E+00 -3.10507992E+00  2.60578890E+00 -1.95343056E+00  2.36343231E+00
 -3.10507992E+00  2.60578890E+00 -2.28872088E+00  2.42356590E+00  1.08841798E+01
 -1.03484442E+01 -7.57501011E+00  4.95464337E+00 -5.64891300E-02  1.54889550E+00
 -6.56002800E-02  3.11601330E-01  3.11601330E-01 -1.17533835E+00  6.41424960E-01
  6.41424960E-01  1.26663207E+01 -1.10900918E+01 -1.71417176E+01  7.74629973E+00
  7.74629973E+00  1.08841798E+01 -1.03484442E+01 -7.57501011E+00  4.95464337E+00
 -4.37335200E-02  1.78214094E+00 -6.25024890E-01  5.37557850E-01  5.37557850E-01
  2.15023140E-01 -2.28872088E+00  2.42356590E+00 -3.10507992E+00  2.60578890E+00
 -1.95343056E+00  2.36343231E+00 -3.10507992E+00  2.60578890E+00 -2.28872088E+00
  2.42356590E+00  1.08841798E+01 -1.03484442E+01 -7.57501011E+00  4.95464337E+00
 -2.55112200E-02  1.59627348E+00 -2.76978960E-01  5.37557850E-01  5.37557850E-01
 -2.00445300E-02 -3.47317038E+00  3.09596877E+00 -4.26584043E+00  3.01761288E+00
  5.87851398E+00 -1.01662212E+01  7.27434216E+00 -4.26584043E+00  3.01761288E+00
 -3.47317038E+00  3.09596877E+00  1.08841798E+01 -1.03484442E+01 -7.57501011E+00
  4.95464337E+00 -4.53735270E-01  1.53613989E+00  3.85766091E+00  6.41424960E-01
  6.41424960E-01 -1.19283176E+01  7.79003325E+00  1.08841798E+01 -1.03484442E+01
 -6.33953817E+00  5.00566581E+00 -4.37335200E+00  2.59849998E+00 -1.71289620E-01
  6.59647260E-01  6.59647260E-01  3.40757010E-01  1.87689690E-01  1.87689690E-01
 -8.72848170E-01  1.13160483E+00  1.13160483E+00 -2.60578890E-01  2.06823105E+00
  2.06823105E+00 -7.02287442E+00  6.19558200E+00  6.19558200E+00  6.19558200E+00
  1.33769904E+01 -1.07402236E+01 -7.57501011E+00  4.95464337E+00 -4.59201960E-01
  1.27191654E+00  1.27191654E+00  1.08841798E+01 -1.03484442E+01 -7.57501011E+00
  4.95464337E+00 -1.59445125E+00  1.76574087E+00  5.43935655E+00 -5.41202310E-01
 -5.81655816E+00  1.44138393E+00  1.44138393E+00  1.44138393E+00 -5.81655816E+00
  1.44138393E+00  1.44138393E+00  1.44138393E+00  1.08841798E+01 -1.03484442E+01
 -7.57501011E+00  4.95464337E+00 -2.55112200E-02  1.59627348E+00 -2.76978960E-01
  5.37557850E-01  5.37557850E-01 -2.00445300E-02 -3.47317038E+00  3.09596877E+00
 -4.26584043E+00  3.01761288E+00  5.87851398E+00 -1.01662212E+01  7.27434216E+00
 -4.26584043E+00  3.01761288E+00 -3.47317038E+00  3.09596877E+00  1.08841798E+01
 -1.03484442E+01 -7.57501011E+00  4.95464337E+00 -2.55112200E-02  1.59627348E+00
 -2.76978960E-01  5.37557850E-01  5.37557850E-01 -2.00445300E-02 -3.47317038E+00
  3.09596877E+00 -4.26584043E+00  3.01761288E+00  5.87851398E+00 -1.01662212E+01
  7.27434216E+00 -4.26584043E+00  3.01761288E+00 -3.47317038E+00  3.09596877E+00
  1.08841798E+01 -1.03484442E+01 -9.40817349E+00  5.35006728E+00  6.94269630E-01
  1.60356240E+00 -5.52135690E-01 -2.22312060E-01 -2.22312060E-01  1.45669066E+01
 -1.46033512E+01 -1.46033512E+01  9.77808618E+00 -1.06035564E+01 -9.40817349E+00
  5.35006728E+00  7.23425310E-01  2.01356415E+00  1.02044880E+00 -3.15245790E-01
 -3.15245790E-01  2.47823280E-01 -7.74447750E-01 -7.74447750E-01  1.46762404E+01
 -1.49204192E+01 -1.49204192E+01  9.77808618E+00 -1.06035564E+01 -7.57501011E+00
  4.95464337E+00 -4.53735270E-01  1.53613989E+00  3.85766091E+00  6.41424960E-01
  6.41424960E-01 -1.19283176E+01  7.79003325E+00  1.08841798E+01 -1.03484442E+01
 -7.57501011E+00  4.95464337E+00  7.81736670E-01  1.39582818E+00 -1.43956170E+00
  1.65822930E+00  1.65822930E+00 -1.96983063E+00  1.08841798E+01 -1.03484442E+01
 -7.57501011E+00  4.95464337E+00  2.60578890E-01  1.90969704E+00 -3.71917143E+00
  1.45231731E+00  1.45231731E+00  1.29924999E+01 -1.08076461E+01 -1.67481159E+01
  7.64607708E+00  7.64607708E+00  1.08841798E+01 -1.03484442E+01 -7.57501011E+00
  4.95464337E+00 -4.53735270E-01  1.53613989E+00  3.85766091E+00  6.41424960E-01
  6.41424960E-01 -1.19283176E+01  7.79003325E+00  1.08841798E+01 -1.03484442E+01
 -9.40817349E+00  5.35006728E+00  6.94269630E-01  1.60356240E+00 -5.52135690E-01
 -2.22312060E-01 -2.22312060E-01  1.45669066E+01 -1.46033512E+01 -1.46033512E+01
  9.77808618E+00 -1.06035564E+01 -7.57501011E+00  4.95464337E+00  2.60578890E-01
  1.90969704E+00 -3.71917143E+00  1.45231731E+00  1.45231731E+00  1.29924999E+01
 -1.08076461E+01 -1.67481159E+01  7.64607708E+00  7.64607708E+00  1.08841798E+01
 -1.03484442E+01 -7.57501011E+00  4.95464337E+00 -9.43915140E-01  1.68009606E+00
 -2.00809746E+00  8.32759110E-01  8.32759110E-01  6.43429413E+00 -6.57825030E-01
 -7.50940983E+00  1.82223000E+00  1.82223000E+00  1.82223000E+00 -7.50940983E+00
  1.82223000E+00  1.82223000E+00  1.82223000E+00  1.08841798E+01 -1.03484442E+01
 -7.57501011E+00  4.95464337E+00  2.60578890E-01  1.90969704E+00 -3.71917143E+00
  1.45231731E+00  1.45231731E+00  1.29924999E+01 -1.08076461E+01 -1.67481159E+01
  7.64607708E+00  7.64607708E+00  1.08841798E+01 -1.03484442E+01 -7.57501011E+00
  4.95464337E+00 -1.05871563E+00  2.47823280E+00 -1.34845020E-01  6.68758410E-01
  6.68758410E-01  3.40392564E+00 -9.89835336E+00  2.97934605E+00  2.61490005E+00
 -5.09313285E+00  6.08442597E+00 -4.02166161E+00  3.39299226E+00  1.08841798E+01
 -1.03484442E+01 -7.57501011E+00  4.95464337E+00  6.14091510E-01  1.49969529E+00
 -3.32556975E+00  1.09880469E+00  1.09880469E+00  1.09880469E+00  1.08841798E+01
 -1.03484442E+01 -7.57501011E+00  4.95464337E+00 -1.59445125E+00  1.76574087E+00
  5.43935655E+00 -5.41202310E-01 -5.81655816E+00  1.44138393E+00  1.44138393E+00
  1.44138393E+00 -5.81655816E+00  1.44138393E+00  1.44138393E+00  1.44138393E+00
  1.08841798E+01 -1.03484442E+01 -7.57501011E+00  4.95464337E+00 -9.43915140E-01
  1.68009606E+00 -2.00809746E+00  8.32759110E-01  8.32759110E-01  6.43429413E+00
 -6.57825030E-01 -7.50940983E+00  1.82223000E+00  1.82223000E+00  1.82223000E+00
 -7.50940983E+00  1.82223000E+00  1.82223000E+00  1.82223000E+00  1.08841798E+01
 -1.03484442E+01 -7.57501011E+00  4.95464337E+00  6.14091510E-01  1.49969529E+00
 -3.32556975E+00  1.09880469E+00  1.09880469E+00  1.09880469E+00  1.08841798E+01
 -1.03484442E+01 -7.57501011E+00  4.95464337E+00 -1.59445125E+00  1.76574087E+00
  5.43935655E+00 -5.41202310E-01 -5.81655816E+00  1.44138393E+00  1.44138393E+00
  1.44138393E+00 -5.81655816E+00  1.44138393E+00  1.44138393E+00  1.44138393E+00
  1.08841798E+01 -1.03484442E+01 -7.57501011E+00  4.95464337E+00 -4.59201960E-01
  1.27191654E+00  1.27191654E+00  1.08841798E+01 -1.03484442E+01 -7.57501011E+00
  4.95464337E+00 -2.55112200E-02  1.59627348E+00 -2.76978960E-01  5.37557850E-01
  5.37557850E-01 -2.00445300E-02 -3.47317038E+00  3.09596877E+00 -4.26584043E+00
  3.01761288E+00  5.87851398E+00 -1.01662212E+01  7.27434216E+00 -4.26584043E+00
  3.01761288E+00 -3.47317038E+00  3.09596877E+00  1.08841798E+01 -1.03484442E+01
 -7.57501011E+00  4.95464337E+00 -4.59201960E-01  1.27191654E+00  1.27191654E+00
  1.08841798E+01 -1.03484442E+01 -7.57501011E+00  4.95464337E+00 -1.08787131E+00
  1.58351787E+00  2.37436569E+00  3.40757010E-01 -5.83842492E+00  1.60720686E+00
  1.60720686E+00  1.60720686E+00 -7.83558900E-01  4.30046280E-01  4.30046280E-01
 -1.20267180E+00  3.38934780E-01  3.38934780E-01  3.38934780E-01  1.08841798E+01
 -1.03484442E+01 -7.57501011E+00  4.95464337E+00 -5.64891300E-02  1.54889550E+00
 -6.56002800E-02  3.11601330E-01  3.11601330E-01 -1.17533835E+00  6.41424960E-01
  6.41424960E-01  1.26663207E+01 -1.10900918E+01 -1.71417176E+01  7.74629973E+00
  7.74629973E+00  1.08841798E+01 -1.03484442E+01 -6.33953817E+00  5.00566581E+00
 -4.37335200E+00  2.59849998E+00 -1.71289620E-01  6.59647260E-01  6.59647260E-01
  3.40757010E-01  1.87689690E-01  1.87689690E-01 -8.72848170E-01  1.13160483E+00
  1.13160483E+00 -2.60578890E-01  2.06823105E+00  2.06823105E+00 -7.02287442E+00
  6.19558200E+00  6.19558200E+00  6.19558200E+00  1.33769904E+01 -1.07402236E+01
 -7.57501011E+00  4.95464337E+00 -4.59201960E-01  1.27191654E+00  1.27191654E+00
  1.08841798E+01 -1.03484442E+01 -7.57501011E+00  4.95464337E+00  2.60578890E-01
  1.90969704E+00 -3.71917143E+00  1.45231731E+00  1.45231731E+00  1.29924999E+01
 -1.08076461E+01 -1.67481159E+01  7.64607708E+00  7.64607708E+00  1.08841798E+01
 -1.03484442E+01 -6.33953817E+00  5.00566581E+00 -4.37335200E+00  2.59849998E+00
 -1.71289620E-01  6.59647260E-01  6.59647260E-01  3.40757010E-01  1.87689690E-01
  1.87689690E-01 -8.72848170E-01  1.13160483E+00  1.13160483E+00 -2.60578890E-01
  2.06823105E+00  2.06823105E+00 -7.02287442E+00  6.19558200E+00  6.19558200E+00
  6.19558200E+00  1.33769904E+01 -1.07402236E+01 -7.57501011E+00  4.95464337E+00
 -1.05871563E+00  2.47823280E+00 -1.34845020E-01  6.68758410E-01  6.68758410E-01
  3.40392564E+00 -9.89835336E+00  2.97934605E+00  2.61490005E+00 -5.09313285E+00
  6.08442597E+00 -4.02166161E+00  3.39299226E+00  1.08841798E+01 -1.03484442E+01
 -7.57501011E+00  4.95464337E+00 -5.01113250E-01  2.04636429E+00 -9.11115000E-02
  6.17735970E-01  6.17735970E-01 -2.57845545E+00 -2.98481274E+00  3.75743826E+00
 -6.22838214E+00  6.21744876E+00  2.51467740E+00 -4.73962023E+00  2.86454556E+00
 -2.06640882E+00  2.58209991E+00 -3.59343756E+00  2.63676681E+00 -4.34966301E+00
  3.09779100E+00  2.26503189E+00  1.08841798E+01 -1.03484442E+01 -7.57501011E+00
  4.95464337E+00 -1.08787131E+00  1.58351787E+00  2.37436569E+00  3.40757010E-01
 -5.83842492E+00  1.60720686E+00  1.60720686E+00  1.60720686E+00 -7.83558900E-01
  4.30046280E-01  4.30046280E-01 -1.20267180E+00  3.38934780E-01  3.38934780E-01
  3.38934780E-01  1.08841798E+01 -1.03484442E+01 -7.57501011E+00  4.95464337E+00
 -1.08787131E+00  1.58351787E+00  2.37436569E+00  3.40757010E-01 -5.83842492E+00
  1.60720686E+00  1.60720686E+00  1.60720686E+00 -7.83558900E-01  4.30046280E-01
  4.30046280E-01 -1.20267180E+00  3.38934780E-01  3.38934780E-01  3.38934780E-01
  1.08841798E+01 -1.03484442E+01 -6.33953817E+00  5.00566581E+00 -4.37335200E+00
  2.59849998E+00 -1.71289620E-01  6.59647260E-01  6.59647260E-01  3.40757010E-01
  1.87689690E-01  1.87689690E-01 -8.72848170E-01  1.13160483E+00  1.13160483E+00
 -2.60578890E-01  2.06823105E+00  2.06823105E+00 -7.02287442E+00  6.19558200E+00
  6.19558200E+00  6.19558200E+00  1.33769904E+01 -1.07402236E+01 -7.57501011E+00
  4.95464337E+00  2.60578890E-01  1.90969704E+00 -3.71917143E+00  1.45231731E+00
  1.45231731E+00  1.29924999E+01 -1.08076461E+01 -1.67481159E+01  7.64607708E+00
  7.64607708E+00  1.08841798E+01 -1.03484442E+01 -7.57501011E+00  4.95464337E+00
 -4.53735270E-01  1.53613989E+00  3.85766091E+00  6.41424960E-01  6.41424960E-01
 -1.19283176E+01  7.79003325E+00  1.08841798E+01 -1.03484442E+01 -7.57501011E+00
  4.95464337E+00 -5.01113250E-01  2.04636429E+00 -9.11115000E-02  6.17735970E-01
  6.17735970E-01 -2.57845545E+00 -2.98481274E+00  3.75743826E+00 -6.22838214E+00
  6.21744876E+00  2.51467740E+00 -4.73962023E+00  2.86454556E+00 -2.06640882E+00
  2.58209991E+00 -3.59343756E+00  2.63676681E+00 -4.34966301E+00  3.09779100E+00
  2.26503189E+00  1.08841798E+01 -1.03484442E+01 -7.57501011E+00  4.95464337E+00
 -4.59201960E-01  1.27191654E+00  1.27191654E+00  1.08841798E+01 -1.03484442E+01
 -9.40817349E+00  5.35006728E+00  7.23425310E-01  2.01356415E+00  1.02044880E+00
 -3.15245790E-01 -3.15245790E-01  2.47823280E-01 -7.74447750E-01 -7.74447750E-01
  1.46762404E+01 -1.49204192E+01 -1.49204192E+01  9.77808618E+00 -1.06035564E+01
 -7.57501011E+00  4.95464337E+00  2.60578890E-01  1.90969704E+00 -3.71917143E+00
  1.45231731E+00  1.45231731E+00  1.29924999E+01 -1.08076461E+01 -1.67481159E+01
  7.64607708E+00  7.64607708E+00  1.08841798E+01 -1.03484442E+01 -7.57501011E+00
  4.95464337E+00 -5.01113250E-01  2.04636429E+00 -9.11115000E-02  6.17735970E-01
  6.17735970E-01 -2.57845545E+00 -2.98481274E+00  3.75743826E+00 -6.22838214E+00
  6.21744876E+00  2.51467740E+00 -4.73962023E+00  2.86454556E+00 -2.06640882E+00
  2.58209991E+00 -3.59343756E+00  2.63676681E+00 -4.34966301E+00  3.09779100E+00
  2.26503189E+00  1.08841798E+01 -1.03484442E+01 -7.57501011E+00  4.95464337E+00
 -4.59201960E-01  1.27191654E+00  1.27191654E+00  1.08841798E+01 -1.03484442E+01
 -7.57501011E+00  4.95464337E+00  2.60578890E-01  1.90969704E+00 -3.71917143E+00
  1.45231731E+00  1.45231731E+00  1.29924999E+01 -1.08076461E+01 -1.67481159E+01
  7.64607708E+00  7.64607708E+00  1.08841798E+01 -1.03484442E+01 -6.33953817E+00
  5.00566581E+00 -4.37335200E+00  2.59849998E+00 -1.71289620E-01  6.59647260E-01
  6.59647260E-01  3.40757010E-01  1.87689690E-01  1.87689690E-01 -8.72848170E-01
  1.13160483E+00  1.13160483E+00 -2.60578890E-01  2.06823105E+00  2.06823105E+00
 -7.02287442E+00  6.19558200E+00  6.19558200E+00  6.19558200E+00  1.33769904E+01
 -1.07402236E+01 -7.57501011E+00  4.95464337E+00 -4.59201960E-01  1.27191654E+00
  1.27191654E+00  1.08841798E+01 -1.03484442E+01 -7.57501011E+00  4.95464337E+00
 -2.55112200E-02  1.59627348E+00 -2.76978960E-01  5.37557850E-01  5.37557850E-01
 -2.00445300E-02 -3.47317038E+00  3.09596877E+00 -4.26584043E+00  3.01761288E+00
  5.87851398E+00 -1.01662212E+01  7.27434216E+00 -4.26584043E+00  3.01761288E+00
 -3.47317038E+00  3.09596877E+00  1.08841798E+01 -1.03484442E+01 -7.57501011E+00
  4.95464337E+00 -1.08787131E+00  1.58351787E+00  2.37436569E+00  3.40757010E-01
 -5.83842492E+00  1.60720686E+00  1.60720686E+00  1.60720686E+00 -7.83558900E-01
  4.30046280E-01  4.30046280E-01 -1.20267180E+00  3.38934780E-01  3.38934780E-01
  3.38934780E-01  1.08841798E+01 -1.03484442E+01 -7.57501011E+00  4.95464337E+00
 -9.43915140E-01  1.68009606E+00 -2.00809746E+00  8.32759110E-01  8.32759110E-01
  6.43429413E+00 -6.57825030E-01 -7.50940983E+00  1.82223000E+00  1.82223000E+00
  1.82223000E+00 -7.50940983E+00  1.82223000E+00  1.82223000E+00  1.82223000E+00
  1.08841798E+01 -1.03484442E+01 -7.57501011E+00  4.95464337E+00 -4.31868510E-01
  1.60356240E+00  6.23202660E-01  4.39157430E-01  4.39157430E-01  3.28001400E-02
  8.01781200E-01  8.01781200E-01 -4.98744351E+00 -9.76715280E-01  1.24640532E+00
  1.24640532E+00  1.24640532E+00  1.08841798E+01 -1.03484442E+01 -7.57501011E+00
  4.95464337E+00  6.14091510E-01  1.49969529E+00 -3.32556975E+00  1.09880469E+00
  1.09880469E+00  1.09880469E+00  1.08841798E+01 -1.03484442E+01 -6.33953817E+00
  5.00566581E+00 -4.80522051E+00  2.84267880E+00 -1.27556100E-02  5.95869210E-01
  5.95869210E-01  7.10669700E-01  5.19335550E-01  5.19335550E-01  8.85603780E-01
  1.25187201E+00  1.25187201E+00 -9.64870785E+00  6.29762688E+00  1.47163295E+01
 -1.57203782E+01  8.15994594E+00  8.15994594E+00 -1.57203782E+01  8.15994594E+00
  8.15994594E+00  1.33769904E+01 -1.07402236E+01 -7.57501011E+00  4.95464337E+00
  2.60578890E-01  1.90969704E+00 -3.71917143E+00  1.45231731E+00  1.45231731E+00
  1.29924999E+01 -1.08076461E+01 -1.67481159E+01  7.64607708E+00  7.64607708E+00
  1.08841798E+01 -1.03484442E+01 -6.33953817E+00  5.00566581E+00 -4.37335200E+00
  2.59849998E+00 -1.71289620E-01  6.59647260E-01  6.59647260E-01  3.40757010E-01
  1.87689690E-01  1.87689690E-01 -8.72848170E-01  1.13160483E+00  1.13160483E+00
 -2.60578890E-01  2.06823105E+00  2.06823105E+00 -7.02287442E+00  6.19558200E+00
  6.19558200E+00  6.19558200E+00  1.33769904E+01 -1.07402236E+01 -7.57501011E+00
  4.95464337E+00  2.60578890E-01  1.90969704E+00 -3.71917143E+00  1.45231731E+00
  1.45231731E+00  1.29924999E+01 -1.08076461E+01 -1.67481159E+01  7.64607708E+00
  7.64607708E+00  1.08841798E+01 -1.03484442E+01 -7.57501011E+00  4.95464337E+00
  2.60578890E-01  1.90969704E+00 -3.71917143E+00  1.45231731E+00  1.45231731E+00
  1.29924999E+01 -1.08076461E+01 -1.67481159E+01  7.64607708E+00  7.64607708E+00
  1.08841798E+01 -1.03484442E+01 -7.57501011E+00  4.95464337E+00  6.14091510E-01
  1.49969529E+00 -3.32556975E+00  1.09880469E+00  1.09880469E+00  1.09880469E+00
  1.08841798E+01 -1.03484442E+01 -7.57501011E+00  4.95464337E+00  7.81736670E-01
  1.39582818E+00 -1.43956170E+00  1.65822930E+00  1.65822930E+00 -1.96983063E+00
  1.08841798E+01 -1.03484442E+01 -7.57501011E+00  4.95464337E+00 -4.59201960E-01
  1.27191654E+00  1.27191654E+00  1.08841798E+01 -1.03484442E+01 -7.57501011E+00
  4.95464337E+00 -1.08787131E+00  1.58351787E+00  2.37436569E+00  3.40757010E-01
 -5.83842492E+00  1.60720686E+00  1.60720686E+00  1.60720686E+00 -7.83558900E-01
  4.30046280E-01  4.30046280E-01 -1.20267180E+00  3.38934780E-01  3.38934780E-01
  3.38934780E-01  1.08841798E+01 -1.03484442E+01 -7.57501011E+00  4.95464337E+00
  6.14091510E-01  1.49969529E+00 -3.32556975E+00  1.09880469E+00  1.09880469E+00
  1.09880469E+00  1.08841798E+01 -1.03484442E+01 -7.57501011E+00  4.95464337E+00
  2.60578890E-01  1.90969704E+00 -3.71917143E+00  1.45231731E+00  1.45231731E+00
  1.29924999E+01 -1.08076461E+01 -1.67481159E+01  7.64607708E+00  7.64607708E+00
  1.08841798E+01 -1.03484442E+01 -7.57501011E+00  4.95464337E+00 -9.43915140E-01
  1.68009606E+00 -2.00809746E+00  8.32759110E-01  8.32759110E-01  6.43429413E+00
 -6.57825030E-01 -7.50940983E+00  1.82223000E+00  1.82223000E+00  1.82223000E+00
 -7.50940983E+00  1.82223000E+00  1.82223000E+00  1.82223000E+00  1.08841798E+01
 -1.03484442E+01 -7.57501011E+00  4.95464337E+00  6.14091510E-01  1.49969529E+00
 -3.32556975E+00  1.09880469E+00  1.09880469E+00  1.09880469E+00  1.08841798E+01
 -1.03484442E+01 -7.57501011E+00  4.95464337E+00 -4.53735270E-01  1.53613989E+00
  3.85766091E+00  6.41424960E-01  6.41424960E-01 -1.19283176E+01  7.79003325E+00
  1.08841798E+01 -1.03484442E+01 -7.57501011E+00  4.95464337E+00 -4.37335200E-02
  1.78214094E+00 -6.25024890E-01  5.37557850E-01  5.37557850E-01  2.15023140E-01
 -2.28872088E+00  2.42356590E+00 -3.10507992E+00  2.60578890E+00 -1.95343056E+00
  2.36343231E+00 -3.10507992E+00  2.60578890E+00 -2.28872088E+00  2.42356590E+00
  1.08841798E+01 -1.03484442E+01 -4.64304204E+00  3.49868160E-01  7.12491930E-01
  7.12491930E-01  3.44401470E-01  3.88134990E-01  3.88134990E-01 -1.27556100E-01
  4.61024190E-01  4.61024190E-01 -4.84713180E-01  1.16804943E+00  1.07438681E+01
 -1.04741780E+01 -6.33953817E+00  5.00566581E+00 -4.37335200E+00  2.59849998E+00
 -1.71289620E-01  6.59647260E-01  6.59647260E-01  3.40757010E-01  1.87689690E-01
  1.87689690E-01 -8.72848170E-01  1.13160483E+00  1.13160483E+00 -2.60578890E-01
  2.06823105E+00  2.06823105E+00 -7.02287442E+00  6.19558200E+00  6.19558200E+00
  6.19558200E+00  1.33769904E+01 -1.07402236E+01 -6.96274083E+00  4.88539863E+00
 -4.73233131E+00  2.32698771E+00 -4.30046280E-01  8.74670400E-01  8.74670400E-01
  8.96537160E-01  5.77646910E-01  5.77646910E-01 -4.90544316E+00 -6.85158480E-01
  1.13889375E+00  1.13889375E+00  1.13889375E+00  1.46015290E+01 -1.47691742E+01
 -1.47691742E+01  8.10892350E+00 -1.16440497E+01  4.57379730E+00  0.00000000E+00
 -7.52580990E+00  1.36667250E+00  0.00000000E+00  1.62725139E+01 -1.49058414E+01
 -1.49058414E+01  4.86535410E+00  0.00000000E+00  4.84713180E+00  0.00000000E+00
 -1.27738323E+01  7.34358690E+00  7.48936530E+00  0.00000000E+00 -1.34845020E+01
  7.68981060E+00 -9.07470540E+00  5.55780150E+00  0.00000000E+00 -7.43469840E+00
  2.47823280E+00  0.00000000E+00  6.43247190E+00  0.00000000E+00  0.00000000E+00
 -1.30107222E+01  7.78092210E+00  4.61024190E+00  0.00000000E+00 -8.81594874E+00
  2.15660921E+01  2.76978960E+00  0.00000000E+00  9.91293120E+00  0.00000000E+00
 -1.25004978E+01  4.62846420E+00  1.06782678E+01 -1.02773772E+01  1.02044880E+00
  0.00000000E+00  0.00000000E+00  0.00000000E+00 -8.09070120E+00 -1.18426728E+01
 -1.18426728E+01 -1.18426728E+01  4.57379730E+00  0.00000000E+00 -7.52580990E+00
  1.36667250E+00  0.00000000E+00  1.62725139E+01 -1.49058414E+01 -1.49058414E+01
  4.86535410E+00  0.00000000E+00  4.84713180E+00  0.00000000E+00 -1.27738323E+01
  7.34358690E+00  7.48936530E+00  0.00000000E+00 -1.34845020E+01  7.68981060E+00
 -9.07470540E+00  5.55780150E+00  0.00000000E+00 -7.43469840E+00  2.47823280E+00
  0.00000000E+00  6.43247190E+00  0.00000000E+00  0.00000000E+00 -1.30107222E+01
  7.78092210E+00  4.61024190E+00  0.00000000E+00 -8.81594874E+00  2.15660921E+01
  2.76978960E+00  0.00000000E+00  9.91293120E+00  0.00000000E+00 -1.25004978E+01
  4.62846420E+00  1.06782678E+01 -1.02773772E+01  1.02044880E+00  0.00000000E+00
  0.00000000E+00  0.00000000E+00 -8.09070120E+00 -1.18426728E+01 -1.18426728E+01
 -1.18426728E+01  4.57379730E+00  0.00000000E+00 -7.52580990E+00  1.36667250E+00
  0.00000000E+00  1.62725139E+01 -1.49058414E+01 -1.49058414E+01  4.86535410E+00
  0.00000000E+00  4.84713180E+00  0.00000000E+00 -1.27738323E+01  7.34358690E+00
  7.48936530E+00  0.00000000E+00 -1.34845020E+01  7.68981060E+00 -9.07470540E+00
  5.55780150E+00  0.00000000E+00 -7.43469840E+00  2.47823280E+00  0.00000000E+00
  6.43247190E+00  0.00000000E+00  0.00000000E+00 -1.30107222E+01  7.78092210E+00
  4.61024190E+00  0.00000000E+00 -8.81594874E+00  2.15660921E+01  2.76978960E+00
  0.00000000E+00  9.91293120E+00  0.00000000E+00 -1.25004978E+01  4.62846420E+00
  1.06782678E+01 -1.02773772E+01  1.02044880E+00  0.00000000E+00  0.00000000E+00
  0.00000000E+00 -1.21178295E+01 -1.18426728E+01 -1.18426728E+01 -1.18426728E+01
  7.56225450E+00 -1.82223000E+01  0.00000000E+00  4.39157430E+00  4.39157430E+00
 -4.39157430E+00 -4.39157430E+00  0.00000000E+00  4.39157430E+00  4.39157430E+00
 -4.39157430E+00 -4.39157430E+00  0.00000000E+00  4.39157430E+00  4.39157430E+00
 -4.39157430E+00 -4.39157430E+00  0.00000000E+00  4.39157430E+00  4.39157430E+00
 -4.39157430E+00 -4.39157430E+00  0.00000000E+00  4.39157430E+00  4.39157430E+00
 -4.39157430E+00 -4.39157430E+00  0.00000000E+00  4.39157430E+00  4.39157430E+00
 -4.39157430E+00 -4.39157430E+00  0.00000000E+00  4.39157430E+00  4.39157430E+00
 -4.39157430E+00 -4.39157430E+00  0.00000000E+00  4.39157430E+00  4.39157430E+00
 -4.39157430E+00 -4.39157430E+00  0.00000000E+00  4.39157430E+00  4.39157430E+00
 -4.39157430E+00 -4.39157430E+00  0.00000000E+00  4.39157430E+00  4.39157430E+00
 -4.39157430E+00 -4.39157430E+00  0.00000000E+00  4.39157430E+00  4.39157430E+00
 -4.39157430E+00 -4.39157430E+00  0.00000000E+00  4.39157430E+00  4.39157430E+00
 -4.39157430E+00 -4.39157430E+00  0.00000000E+00  4.39157430E+00  4.39157430E+00
 -4.39157430E+00 -4.39157430E+00  0.00000000E+00  4.39157430E+00  4.39157430E+00
 -4.39157430E+00 -4.39157430E+00  0.00000000E+00  4.39157430E+00  4.39157430E+00
 -4.39157430E+00 -4.39157430E+00  0.00000000E+00  4.39157430E+00  4.39157430E+00
 -4.39157430E+00 -4.39157430E+00  0.00000000E+00  4.39157430E+00  4.39157430E+00
 -4.39157430E+00 -4.39157430E+00  0.00000000E+00  4.39157430E+00  4.39157430E+00
 -4.39157430E+00 -4.39157430E+00  0.00000000E+00  4.39157430E+00  4.39157430E+00
 -4.39157430E+00 -4.39157430E+00  0.00000000E+00  4.39157430E+00  4.39157430E+00
 -4.39157430E+00 -4.39157430E+00  0.00000000E+00  4.39157430E+00  4.39157430E+00
 -4.39157430E+00 -4.39157430E+00  0.00000000E+00  4.39157430E+00  4.39157430E+00
 -4.39157430E+00 -4.39157430E+00  0.00000000E+00  4.39157430E+00  4.39157430E+00
 -4.39157430E+00 -4.39157430E+00  0.00000000E+00  4.39157430E+00  4.39157430E+00
 -4.39157430E+00 -4.39157430E+00  0.00000000E+00  4.39157430E+00  4.39157430E+00
 -4.39157430E+00 -4.39157430E+00  0.00000000E+00  4.39157430E+00  4.39157430E+00
 -4.39157430E+00 -4.39157430E+00  0.00000000E+00  4.39157430E+00  4.39157430E+00
 -4.39157430E+00 -4.39157430E+00  0.00000000E+00  4.39157430E+00  4.39157430E+00
 -4.39157430E+00 -4.39157430E+00  0.00000000E+00  4.39157430E+00  4.39157430E+00
 -4.39157430E+00 -4.39157430E+00  0.00000000E+00  4.39157430E+00  4.39157430E+00
 -4.39157430E+00 -4.39157430E+00  0.00000000E+00  4.39157430E+00  4.39157430E+00
 -4.39157430E+00 -4.39157430E+00  0.00000000E+00  4.39157430E+00  4.39157430E+00
 -4.39157430E+00 -4.39157430E+00  0.00000000E+00  4.39157430E+00  4.39157430E+00
 -4.39157430E+00 -4.39157430E+00  0.00000000E+00  4.39157430E+00  4.39157430E+00
 -4.39157430E+00 -4.39157430E+00  0.00000000E+00  4.39157430E+00  4.39157430E+00
 -4.39157430E+00 -4.39157430E+00  0.00000000E+00  4.39157430E+00  4.39157430E+00
 -4.39157430E+00 -4.39157430E+00  0.00000000E+00  4.39157430E+00  4.39157430E+00
 -4.39157430E+00 -4.39157430E+00  0.00000000E+00  4.39157430E+00  4.39157430E+00
 -4.39157430E+00 -4.39157430E+00  0.00000000E+00  4.39157430E+00  4.39157430E+00
 -4.39157430E+00 -4.39157430E+00  0.00000000E+00  4.39157430E+00  4.39157430E+00
 -4.39157430E+00 -4.39157430E+00  0.00000000E+00  4.39157430E+00  4.39157430E+00
 -4.39157430E+00 -4.39157430E+00  0.00000000E+00  4.39157430E+00  4.39157430E+00
 -4.39157430E+00 -4.39157430E+00  0.00000000E+00  4.39157430E+00  4.39157430E+00
 -4.39157430E+00 -4.39157430E+00  0.00000000E+00  4.39157430E+00  4.39157430E+00
 -4.39157430E+00 -4.39157430E+00  0.00000000E+00  4.39157430E+00  4.39157430E+00
 -4.39157430E+00 -4.39157430E+00  0.00000000E+00  4.39157430E+00  4.39157430E+00
 -4.39157430E+00 -4.39157430E+00  0.00000000E+00  4.39157430E+00  4.39157430E+00
 -4.39157430E+00 -4.39157430E+00  0.00000000E+00  4.39157430E+00  4.39157430E+00
 -4.39157430E+00 -4.39157430E+00  0.00000000E+00  4.39157430E+00  4.39157430E+00
 -4.39157430E+00 -4.39157430E+00  0.00000000E+00  4.39157430E+00  4.39157430E+00
 -4.39157430E+00 -4.39157430E+00  0.00000000E+00  4.39157430E+00  4.39157430E+00
 -4.39157430E+00 -4.39157430E+00  0.00000000E+00  4.39157430E+00  4.39157430E+00
 -4.39157430E+00 -4.39157430E+00  0.00000000E+00  4.39157430E+00  4.39157430E+00
 -4.39157430E+00 -4.39157430E+00  0.00000000E+00  4.39157430E+00  4.39157430E+00
 -4.39157430E+00 -4.39157430E+00  0.00000000E+00  4.39157430E+00  4.39157430E+00
 -4.39157430E+00 -4.39157430E+00  0.00000000E+00  4.39157430E+00  4.39157430E+00
 -4.39157430E+00 -4.39157430E+00  0.00000000E+00  4.39157430E+00  4.39157430E+00
 -4.39157430E+00 -4.39157430E+00  0.00000000E+00  4.39157430E+00  4.39157430E+00
 -4.39157430E+00 -4.39157430E+00  0.00000000E+00  4.39157430E+00  4.39157430E+00
 -4.39157430E+00 -4.39157430E+00  0.00000000E+00  4.39157430E+00  4.39157430E+00
 -4.39157430E+00 -4.39157430E+00  0.00000000E+00  4.39157430E+00  4.39157430E+00
 -4.39157430E+00 -4.39157430E+00  0.00000000E+00  4.39157430E+00  4.39157430E+00
 -4.39157430E+00 -4.39157430E+00  0.00000000E+00  4.39157430E+00  4.39157430E+00
 -4.39157430E+00 -4.39157430E+00  0.00000000E+00  4.39157430E+00  4.39157430E+00
 -4.39157430E+00 -4.39157430E+00  0.00000000E+00  4.39157430E+00  4.39157430E+00
 -4.39157430E+00 -4.39157430E+00  0.00000000E+00  4.39157430E+00  4.39157430E+00
 -4.39157430E+00 -4.39157430E+00  0.00000000E+00  4.39157430E+00  4.39157430E+00
 -4.39157430E+00 -4.39157430E+00  0.00000000E+00  4.39157430E+00  4.39157430E+00
 -4.39157430E+00 -4.39157430E+00  0.00000000E+00  4.39157430E+00  4.39157430E+00
 -4.39157430E+00 -4.39157430E+00  0.00000000E+00  4.39157430E+00  4.39157430E+00
 -4.39157430E+00 -4.39157430E+00  0.00000000E+00  4.39157430E+00  4.39157430E+00
 -4.39157430E+00 -4.39157430E+00  0.00000000E+00  4.39157430E+00  4.39157430E+00
 -4.39157430E+00 -4.39157430E+00  0.00000000E+00  4.39157430E+00  4.39157430E+00
 -4.39157430E+00 -4.39157430E+00  0.00000000E+00  4.39157430E+00  4.39157430E+00
 -4.39157430E+00 -4.39157430E+00  0.00000000E+00  4.39157430E+00  4.39157430E+00
 -4.39157430E+00 -4.39157430E+00  0.00000000E+00  4.39157430E+00  4.39157430E+00
 -4.39157430E+00 -4.39157430E+00  0.00000000E+00  4.39157430E+00  4.39157430E+00
 -4.39157430E+00 -4.39157430E+00  0.00000000E+00  4.39157430E+00  4.39157430E+00
 -4.39157430E+00 -4.39157430E+00  0.00000000E+00  4.39157430E+00  4.39157430E+00
 -4.39157430E+00 -4.39157430E+00  0.00000000E+00  4.39157430E+00  4.39157430E+00
 -4.39157430E+00 -4.39157430E+00  0.00000000E+00  4.39157430E+00  4.39157430E+00
 -4.39157430E+00 -4.39157430E+00  0.00000000E+00  4.39157430E+00  4.39157430E+00
 -4.39157430E+00 -4.39157430E+00  0.00000000E+00  4.39157430E+00  4.39157430E+00
 -4.39157430E+00 -4.39157430E+00  0.00000000E+00  4.39157430E+00  4.39157430E+00
 -4.39157430E+00 -4.39157430E+00  0.00000000E+00  4.39157430E+00  4.39157430E+00
 -4.39157430E+00 -4.39157430E+00  0.00000000E+00  4.39157430E+00  4.39157430E+00
 -4.39157430E+00 -4.39157430E+00  0.00000000E+00  4.39157430E+00  4.39157430E+00
 -4.39157430E+00 -4.39157430E+00  0.00000000E+00  4.39157430E+00  4.39157430E+00
 -4.39157430E+00 -4.39157430E+00  0.00000000E+00  4.39157430E+00  4.39157430E+00
 -4.39157430E+00 -4.39157430E+00  0.00000000E+00  4.39157430E+00  4.39157430E+00
 -4.39157430E+00 -4.39157430E+00  0.00000000E+00  4.39157430E+00  4.39157430E+00
 -4.39157430E+00 -4.39157430E+00  0.00000000E+00  4.39157430E+00  4.39157430E+00
 -4.39157430E+00 -4.39157430E+00  0.00000000E+00  4.39157430E+00  4.39157430E+00
 -4.39157430E+00 -4.39157430E+00  0.00000000E+00  4.39157430E+00  4.39157430E+00
 -4.39157430E+00 -4.39157430E+00  0.00000000E+00  4.39157430E+00  4.39157430E+00
 -4.39157430E+00 -4.39157430E+00  0.00000000E+00  4.39157430E+00  4.39157430E+00
 -4.39157430E+00 -4.39157430E+00  0.00000000E+00  4.39157430E+00  4.39157430E+00
 -4.39157430E+00 -4.39157430E+00  0.00000000E+00  4.39157430E+00  4.39157430E+00
 -4.39157430E+00 -4.39157430E+00  0.00000000E+00  4.39157430E+00  4.39157430E+00
 -4.39157430E+00 -4.39157430E+00  0.00000000E+00  4.39157430E+00  4.39157430E+00
 -4.39157430E+00 -4.39157430E+00  0.00000000E+00  4.39157430E+00  4.39157430E+00
 -4.39157430E+00 -4.39157430E+00  0.00000000E+00  4.39157430E+00  4.39157430E+00
 -4.39157430E+00 -4.39157430E+00  0.00000000E+00  4.39157430E+00  4.39157430E+00
 -4.39157430E+00 -4.39157430E+00  0.00000000E+00  4.39157430E+00  4.39157430E+00
 -4.39157430E+00 -4.39157430E+00  0.00000000E+00  4.39157430E+00  4.39157430E+00
 -4.39157430E+00 -4.39157430E+00  0.00000000E+00  4.39157430E+00  4.39157430E+00
 -4.39157430E+00 -4.39157430E+00  0.00000000E+00  4.39157430E+00  4.39157430E+00
 -4.39157430E+00 -4.39157430E+00  0.00000000E+00  4.39157430E+00  4.39157430E+00
 -4.39157430E+00 -4.39157430E+00  0.00000000E+00  4.39157430E+00  4.39157430E+00
 -4.39157430E+00 -4.39157430E+00  0.00000000E+00  4.39157430E+00  4.39157430E+00
 -4.39157430E+00 -4.39157430E+00  0.00000000E+00  4.39157430E+00  4.39157430E+00
 -4.39157430E+00 -4.39157430E+00  0.00000000E+00  4.39157430E+00  4.39157430E+00
 -4.39157430E+00 -4.39157430E+00  0.00000000E+00  4.39157430E+00  4.39157430E+00
 -4.39157430E+00 -4.39157430E+00  0.00000000E+00  4.39157430E+00  4.39157430E+00
 -4.39157430E+00 -4.39157430E+00  0.00000000E+00  4.39157430E+00  4.39157430E+00
 -4.39157430E+00 -4.39157430E+00  0.00000000E+00  4.39157430E+00  4.39157430E+00
 -4.39157430E+00 -4.39157430E+00  0.00000000E+00  4.39157430E+00  4.39157430E+00
 -4.39157430E+00 -4.39157430E+00  0.00000000E+00  4.39157430E+00  4.39157430E+00
 -4.39157430E+00 -4.39157430E+00  0.00000000E+00  4.39157430E+00  4.39157430E+00
 -4.39157430E+00 -4.39157430E+00  0.00000000E+00  4.39157430E+00  4.39157430E+00
 -4.39157430E+00 -4.39157430E+00  0.00000000E+00  4.39157430E+00  4.39157430E+00
 -4.39157430E+00 -4.39157430E+00  0.00000000E+00  4.39157430E+00  4.39157430E+00
 -4.39157430E+00 -4.39157430E+00  0.00000000E+00  4.39157430E+00  4.39157430E+00
 -4.39157430E+00 -4.39157430E+00  0.00000000E+00  4.39157430E+00  4.39157430E+00
 -4.39157430E+00 -4.39157430E+00  0.00000000E+00  4.39157430E+00  4.39157430E+00
 -4.39157430E+00 -4.39157430E+00  0.00000000E+00  4.39157430E+00  4.39157430E+00
 -4.39157430E+00 -4.39157430E+00  0.00000000E+00  4.39157430E+00  4.39157430E+00
 -4.39157430E+00 -4.39157430E+00  0.00000000E+00  4.39157430E+00  4.39157430E+00
 -4.39157430E+00 -4.39157430E+00  0.00000000E+00  4.39157430E+00  4.39157430E+00
 -4.39157430E+00 -4.39157430E+00  0.00000000E+00  4.39157430E+00  4.39157430E+00
 -4.39157430E+00 -4.39157430E+00  0.00000000E+00  4.39157430E+00  4.39157430E+00
 -4.39157430E+00 -4.39157430E+00  0.00000000E+00  4.39157430E+00  4.39157430E+00
 -4.39157430E+00 -4.39157430E+00  0.00000000E+00  4.39157430E+00  4.39157430E+00
 -4.39157430E+00 -4.39157430E+00  0.00000000E+00  4.39157430E+00  4.39157430E+00
 -4.39157430E+00 -4.39157430E+00  0.00000000E+00  4.39157430E+00  4.39157430E+00
 -4.39157430E+00 -4.39157430E+00  0.00000000E+00  4.39157430E+00  4.39157430E+00
 -4.39157430E+00 -4.39157430E+00  0.00000000E+00  4.39157430E+00  4.39157430E+00
 -4.39157430E+00 -4.39157430E+00  0.00000000E+00  4.39157430E+00  4.39157430E+00
 -4.39157430E+00 -4.39157430E+00  0.00000000E+00  4.39157430E+00  4.39157430E+00
 -4.39157430E+00 -4.39157430E+00  0.00000000E+00  4.39157430E+00  4.39157430E+00
 -4.39157430E+00 -4.39157430E+00  0.00000000E+00  4.39157430E+00  4.39157430E+00
 -4.39157430E+00 -4.39157430E+00  0.00000000E+00  4.39157430E+00  4.39157430E+00
 -4.39157430E+00 -4.39157430E+00  0.00000000E+00  4.39157430E+00  4.39157430E+00
 -4.39157430E+00 -4.39157430E+00  0.00000000E+00  4.39157430E+00  4.39157430E+00
 -4.39157430E+00 -4.39157430E+00  0.00000000E+00  4.39157430E+00  4.39157430E+00
 -4.39157430E+00 -4.39157430E+00  0.00000000E+00  4.39157430E+00  4.39157430E+00
 -4.39157430E+00 -4.39157430E+00  0.00000000E+00  4.39157430E+00  4.39157430E+00
 -4.39157430E+00 -4.39157430E+00  0.00000000E+00  4.39157430E+00  4.39157430E+00
 -4.39157430E+00 -4.39157430E+00  0.00000000E+00  4.39157430E+00  4.39157430E+00
 -4.39157430E+00 -4.39157430E+00  0.00000000E+00  4.39157430E+00  4.39157430E+00
 -4.39157430E+00 -4.39157430E+00  0.00000000E+00  4.39157430E+00  4.39157430E+00
 -4.39157430E+00 -4.39157430E+00  0.00000000E+00  4.39157430E+00  4.39157430E+00
 -4.39157430E+00 -4.39157430E+00  0.00000000E+00  4.39157430E+00  4.39157430E+00
 -4.39157430E+00 -4.39157430E+00  0.00000000E+00  4.39157430E+00  4.39157430E+00
 -4.39157430E+00 -4.39157430E+00  0.00000000E+00  4.39157430E+00  4.39157430E+00
 -4.39157430E+00 -4.39157430E+00  0.00000000E+00  4.39157430E+00  4.39157430E+00
 -4.39157430E+00 -4.39157430E+00  0.00000000E+00  4.39157430E+00  4.39157430E+00
 -4.39157430E+00 -4.39157430E+00  0.00000000E+00  4.39157430E+00  4.39157430E+00
 -4.39157430E+00 -4.39157430E+00  0.00000000E+00  4.39157430E+00  4.39157430E+00
 -4.39157430E+00 -4.39157430E+00  0.00000000E+00  4.39157430E+00  4.39157430E+00
 -4.39157430E+00 -4.39157430E+00  0.00000000E+00  4.39157430E+00  4.39157430E+00
 -4.39157430E+00 -4.39157430E+00  0.00000000E+00  4.39157430E+00  4.39157430E+00
 -4.39157430E+00 -4.39157430E+00  0.00000000E+00  4.39157430E+00  4.39157430E+00
 -4.39157430E+00 -4.39157430E+00  0.00000000E+00  4.39157430E+00  4.39157430E+00
 -4.39157430E+00 -4.39157430E+00  0.00000000E+00  4.39157430E+00  4.39157430E+00
 -4.39157430E+00 -4.39157430E+00  0.00000000E+00  4.39157430E+00  4.39157430E+00
 -4.39157430E+00 -4.39157430E+00  0.00000000E+00  4.39157430E+00  4.39157430E+00
 -4.39157430E+00 -4.39157430E+00  0.00000000E+00  4.39157430E+00  4.39157430E+00
 -4.39157430E+00 -4.39157430E+00  0.00000000E+00  4.39157430E+00  4.39157430E+00
 -4.39157430E+00 -4.39157430E+00  0.00000000E+00  4.39157430E+00  4.39157430E+00
 -4.39157430E+00 -4.39157430E+00  0.00000000E+00  4.39157430E+00  4.39157430E+00
 -4.39157430E+00 -4.39157430E+00  0.00000000E+00  4.39157430E+00  4.39157430E+00
 -4.39157430E+00 -4.39157430E+00  0.00000000E+00  4.39157430E+00  4.39157430E+00
 -4.39157430E+00 -4.39157430E+00  0.00000000E+00  4.39157430E+00  4.39157430E+00
 -4.39157430E+00 -4.39157430E+00  0.00000000E+00  4.39157430E+00  4.39157430E+00
 -4.39157430E+00 -4.39157430E+00  0.00000000E+00  4.39157430E+00  4.39157430E+00
 -4.39157430E+00 -4.39157430E+00  0.00000000E+00  4.39157430E+00  4.39157430E+00
 -4.39157430E+00 -4.39157430E+00  0.00000000E+00  4.39157430E+00  4.39157430E+00
 -4.39157430E+00 -4.39157430E+00  0.00000000E+00  4.39157430E+00  4.39157430E+00
 -4.39157430E+00 -4.39157430E+00  0.00000000E+00  4.39157430E+00  4.39157430E+00
 -4.39157430E+00 -4.39157430E+00  0.00000000E+00  4.39157430E+00  4.39157430E+00
 -4.39157430E+00 -4.39157430E+00  0.00000000E+00  4.39157430E+00  4.39157430E+00
 -4.39157430E+00 -4.39157430E+00  0.00000000E+00  4.39157430E+00  4.39157430E+00
 -4.39157430E+00 -4.39157430E+00  0.00000000E+00  4.39157430E+00  4.39157430E+00
 -4.39157430E+00 -4.39157430E+00  0.00000000E+00  4.39157430E+00  4.39157430E+00
 -4.39157430E+00 -4.39157430E+00  0.00000000E+00  4.39157430E+00  4.39157430E+00
 -4.39157430E+00 -4.39157430E+00  0.00000000E+00  4.39157430E+00  4.39157430E+00
 -4.39157430E+00 -4.39157430E+00  0.00000000E+00  4.39157430E+00  4.39157430E+00
 -4.39157430E+00 -4.39157430E+00  0.00000000E+00  4.39157430E+00  4.39157430E+00
 -4.39157430E+00 -4.39157430E+00  0.00000000E+00  4.39157430E+00  4.39157430E+00
 -4.39157430E+00 -4.39157430E+00  0.00000000E+00  4.39157430E+00  4.39157430E+00
 -4.39157430E+00 -4.39157430E+00  0.00000000E+00  4.39157430E+00  4.39157430E+00
 -4.39157430E+00 -4.39157430E+00  0.00000000E+00  4.39157430E+00  4.39157430E+00
 -4.39157430E+00 -4.39157430E+00  0.00000000E+00  4.39157430E+00  4.39157430E+00
 -4.39157430E+00 -4.39157430E+00  0.00000000E+00  4.39157430E+00  4.39157430E+00
 -4.39157430E+00 -4.39157430E+00  0.00000000E+00  4.39157430E+00  4.39157430E+00
 -4.39157430E+00 -4.39157430E+00  0.00000000E+00  4.39157430E+00  4.39157430E+00
 -4.39157430E+00 -4.39157430E+00  0.00000000E+00  4.39157430E+00  4.39157430E+00
 -4.39157430E+00 -4.39157430E+00  0.00000000E+00  4.39157430E+00  4.39157430E+00
 -4.39157430E+00 -4.39157430E+00  0.00000000E+00  4.39157430E+00  4.39157430E+00
 -4.39157430E+00 -4.39157430E+00  0.00000000E+00  4.39157430E+00  4.39157430E+00
 -4.39157430E+00 -4.39157430E+00  0.00000000E+00  4.39157430E+00  4.39157430E+00
 -4.39157430E+00 -4.39157430E+00  0.00000000E+00  4.39157430E+00  4.39157430E+00
 -4.39157430E+00 -4.39157430E+00  0.00000000E+00  4.39157430E+00  4.39157430E+00
 -4.39157430E+00 -4.39157430E+00  0.00000000E+00  4.39157430E+00  4.39157430E+00
 -4.39157430E+00 -4.39157430E+00  0.00000000E+00  4.39157430E+00  4.39157430E+00
 -4.39157430E+00 -4.39157430E+00  0.00000000E+00  4.39157430E+00  4.39157430E+00
 -4.39157430E+00 -4.39157430E+00  0.00000000E+00  4.39157430E+00  4.39157430E+00
 -4.39157430E+00 -4.39157430E+00  0.00000000E+00  4.39157430E+00  4.39157430E+00
 -4.39157430E+00 -4.39157430E+00  0.00000000E+00  4.39157430E+00  4.39157430E+00
 -4.39157430E+00 -4.39157430E+00  0.00000000E+00  4.39157430E+00  4.39157430E+00
 -4.39157430E+00 -4.39157430E+00  0.00000000E+00  4.39157430E+00  4.39157430E+00
 -4.39157430E+00 -4.39157430E+00  0.00000000E+00  4.39157430E+00  4.39157430E+00
 -4.39157430E+00 -4.39157430E+00  0.00000000E+00  4.39157430E+00  4.39157430E+00
 -4.39157430E+00 -4.39157430E+00  0.00000000E+00  4.39157430E+00  4.39157430E+00
 -4.39157430E+00 -4.39157430E+00  0.00000000E+00  4.39157430E+00  4.39157430E+00
 -4.39157430E+00 -4.39157430E+00  0.00000000E+00  4.39157430E+00  4.39157430E+00
 -4.39157430E+00 -4.39157430E+00  0.00000000E+00  4.39157430E+00  4.39157430E+00
 -4.39157430E+00 -4.39157430E+00  0.00000000E+00  4.39157430E+00  4.39157430E+00
 -4.39157430E+00 -4.39157430E+00  0.00000000E+00  4.39157430E+00  4.39157430E+00
 -4.39157430E+00 -4.39157430E+00  0.00000000E+00  4.39157430E+00  4.39157430E+00
 -4.39157430E+00 -4.39157430E+00  0.00000000E+00  4.39157430E+00  4.39157430E+00
 -4.39157430E+00 -4.39157430E+00  0.00000000E+00  4.39157430E+00  4.39157430E+00
 -4.39157430E+00 -4.39157430E+00  0.00000000E+00  4.39157430E+00  4.39157430E+00
 -4.39157430E+00 -4.39157430E+00  0.00000000E+00  4.39157430E+00  4.39157430E+00
 -4.39157430E+00 -4.39157430E+00  0.00000000E+00  4.39157430E+00  4.39157430E+00
 -4.39157430E+00 -4.39157430E+00  0.00000000E+00  4.39157430E+00  4.39157430E+00
 -4.39157430E+00 -4.39157430E+00  0.00000000E+00  4.39157430E+00  4.39157430E+00
 -4.39157430E+00 -4.39157430E+00  0.00000000E+00  4.39157430E+00  4.39157430E+00
 -4.39157430E+00 -4.39157430E+00  0.00000000E+00  4.39157430E+00  4.39157430E+00
 -4.39157430E+00 -4.39157430E+00  0.00000000E+00  4.39157430E+00  4.39157430E+00
 -4.39157430E+00 -4.39157430E+00  0.00000000E+00  4.39157430E+00  4.39157430E+00
 -4.39157430E+00 -4.39157430E+00  0.00000000E+00  4.39157430E+00  4.39157430E+00
 -4.39157430E+00 -4.39157430E+00  0.00000000E+00  4.39157430E+00  4.39157430E+00
 -4.39157430E+00 -4.39157430E+00  0.00000000E+00  4.39157430E+00  4.39157430E+00
 -4.39157430E+00 -4.39157430E+00  0.00000000E+00  4.39157430E+00  4.39157430E+00
 -4.39157430E+00 -4.39157430E+00  0.00000000E+00  4.39157430E+00  4.39157430E+00
 -4.39157430E+00 -4.39157430E+00  0.00000000E+00  4.39157430E+00  4.39157430E+00
 -4.39157430E+00 -4.39157430E+00  0.00000000E+00  4.39157430E+00  4.39157430E+00
 -4.39157430E+00 -4.39157430E+00  0.00000000E+00  4.39157430E+00  4.39157430E+00
 -4.39157430E+00 -4.39157430E+00  0.00000000E+00  4.39157430E+00  4.39157430E+00
 -4.39157430E+00 -4.39157430E+00  0.00000000E+00  4.39157430E+00  4.39157430E+00
 -4.39157430E+00 -4.39157430E+00  0.00000000E+00  4.39157430E+00  4.39157430E+00
 -4.39157430E+00 -4.39157430E+00  0.00000000E+00  4.39157430E+00  4.39157430E+00
 -4.39157430E+00 -4.39157430E+00  0.00000000E+00  4.39157430E+00  4.39157430E+00
 -4.39157430E+00 -4.39157430E+00  0.00000000E+00  4.39157430E+00  4.39157430E+00
 -4.39157430E+00 -4.39157430E+00  0.00000000E+00  4.39157430E+00  4.39157430E+00
 -4.39157430E+00 -4.39157430E+00  0.00000000E+00  4.39157430E+00  4.39157430E+00
 -4.39157430E+00 -4.39157430E+00  0.00000000E+00  4.39157430E+00  4.39157430E+00
 -4.39157430E+00 -4.39157430E+00  0.00000000E+00  4.39157430E+00  4.39157430E+00
 -4.39157430E+00 -4.39157430E+00  0.00000000E+00  4.39157430E+00  4.39157430E+00
 -4.39157430E+00 -4.39157430E+00  0.00000000E+00  4.39157430E+00  4.39157430E+00
 -4.39157430E+00 -4.39157430E+00  0.00000000E+00  4.39157430E+00  4.39157430E+00
 -4.39157430E+00 -4.39157430E+00  0.00000000E+00  4.39157430E+00  4.39157430E+00
 -4.39157430E+00 -4.39157430E+00  0.00000000E+00  4.39157430E+00  4.39157430E+00
 -4.39157430E+00 -4.39157430E+00  0.00000000E+00  4.39157430E+00  4.39157430E+00
 -4.39157430E+00 -4.39157430E+00  0.00000000E+00  4.39157430E+00  4.39157430E+00
 -4.39157430E+00 -4.39157430E+00  0.00000000E+00  4.39157430E+00  4.39157430E+00
 -4.39157430E+00 -4.39157430E+00  0.00000000E+00  4.39157430E+00  4.39157430E+00
 -4.39157430E+00 -4.39157430E+00  0.00000000E+00  4.39157430E+00  4.39157430E+00
 -4.39157430E+00 -4.39157430E+00  0.00000000E+00  4.39157430E+00  4.39157430E+00
 -4.39157430E+00 -4.39157430E+00  0.00000000E+00  4.39157430E+00  4.39157430E+00
 -4.39157430E+00 -4.39157430E+00  0.00000000E+00  4.39157430E+00  4.39157430E+00
 -4.39157430E+00 -4.39157430E+00  0.00000000E+00  4.39157430E+00  4.39157430E+00
 -4.39157430E+00 -4.39157430E+00  0.00000000E+00  4.39157430E+00  4.39157430E+00
 -4.39157430E+00 -4.39157430E+00  0.00000000E+00  4.39157430E+00  4.39157430E+00
 -4.39157430E+00 -4.39157430E+00  0.00000000E+00  4.39157430E+00  4.39157430E+00
 -4.39157430E+00 -4.39157430E+00  0.00000000E+00  4.39157430E+00  4.39157430E+00
 -4.39157430E+00 -4.39157430E+00  0.00000000E+00  4.39157430E+00  4.39157430E+00
 -4.39157430E+00 -4.39157430E+00  0.00000000E+00  4.39157430E+00  4.39157430E+00
 -4.39157430E+00 -4.39157430E+00  0.00000000E+00  4.39157430E+00  4.39157430E+00
 -4.39157430E+00 -4.39157430E+00  0.00000000E+00  4.39157430E+00  4.39157430E+00
 -4.39157430E+00 -4.39157430E+00  0.00000000E+00  4.39157430E+00  4.39157430E+00
 -4.39157430E+00 -4.39157430E+00  0.00000000E+00  4.39157430E+00  4.39157430E+00
 -4.39157430E+00 -4.39157430E+00  0.00000000E+00  4.39157430E+00  4.39157430E+00
 -4.39157430E+00 -4.39157430E+00  0.00000000E+00  4.39157430E+00  4.39157430E+00
 -4.39157430E+00 -4.39157430E+00  0.00000000E+00  4.39157430E+00  4.39157430E+00
 -4.39157430E+00 -4.39157430E+00  0.00000000E+00  4.39157430E+00  4.39157430E+00
 -4.39157430E+00 -4.39157430E+00  0.00000000E+00  4.39157430E+00  4.39157430E+00
 -4.39157430E+00 -4.39157430E+00  0.00000000E+00  4.39157430E+00  4.39157430E+00
 -4.39157430E+00 -4.39157430E+00  0.00000000E+00  4.39157430E+00  4.39157430E+00
 -4.39157430E+00 -4.39157430E+00  0.00000000E+00  4.39157430E+00  4.39157430E+00
 -4.39157430E+00 -4.39157430E+00  0.00000000E+00  4.39157430E+00  4.39157430E+00
 -4.39157430E+00 -4.39157430E+00  0.00000000E+00  4.39157430E+00  4.39157430E+00
 -4.39157430E+00 -4.39157430E+00  0.00000000E+00  4.39157430E+00  4.39157430E+00
 -4.39157430E+00 -4.39157430E+00  0.00000000E+00  4.39157430E+00  4.39157430E+00
 -4.39157430E+00 -4.39157430E+00  0.00000000E+00  4.39157430E+00  4.39157430E+00
 -4.39157430E+00 -4.39157430E+00  0.00000000E+00  4.39157430E+00  4.39157430E+00
 -4.39157430E+00 -4.39157430E+00  0.00000000E+00  4.39157430E+00  4.39157430E+00
 -4.39157430E+00 -4.39157430E+00  0.00000000E+00  4.39157430E+00  4.39157430E+00
 -4.39157430E+00 -4.39157430E+00  0.00000000E+00  4.39157430E+00  4.39157430E+00
 -4.39157430E+00 -4.39157430E+00  0.00000000E+00  4.39157430E+00  4.39157430E+00
 -4.39157430E+00 -4.39157430E+00  0.00000000E+00  4.39157430E+00  4.39157430E+00
 -4.39157430E+00 -4.39157430E+00  0.00000000E+00  4.39157430E+00  4.39157430E+00
 -4.39157430E+00 -4.39157430E+00  0.00000000E+00  4.39157430E+00  4.39157430E+00
 -4.39157430E+00 -4.39157430E+00  0.00000000E+00  4.39157430E+00  4.39157430E+00
 -4.39157430E+00 -4.39157430E+00  0.00000000E+00  4.39157430E+00  4.39157430E+00
 -4.39157430E+00 -4.39157430E+00  0.00000000E+00  4.39157430E+00  4.39157430E+00
 -4.39157430E+00 -4.39157430E+00  0.00000000E+00  4.39157430E+00  4.39157430E+00
 -4.39157430E+00 -4.39157430E+00  0.00000000E+00  4.39157430E+00  4.39157430E+00
 -4.39157430E+00 -4.39157430E+00  0.00000000E+00  4.39157430E+00  4.39157430E+00
 -4.39157430E+00 -4.39157430E+00  0.00000000E+00  4.39157430E+00  4.39157430E+00
 -4.39157430E+00 -4.39157430E+00  0.00000000E+00  4.39157430E+00  4.39157430E+00
 -4.39157430E+00 -4.39157430E+00  0.00000000E+00  4.39157430E+00  4.39157430E+00
 -4.39157430E+00 -4.39157430E+00  0.00000000E+00  4.39157430E+00  4.39157430E+00
 -4.39157430E+00 -4.39157430E+00  0.00000000E+00  4.39157430E+00  4.39157430E+00
 -4.39157430E+00 -4.39157430E+00  0.00000000E+00  4.39157430E+00  4.39157430E+00
 -4.39157430E+00 -4.39157430E+00  0.00000000E+00  4.39157430E+00  4.39157430E+00
 -4.39157430E+00 -4.39157430E+00  0.00000000E+00  4.39157430E+00  4.39157430E+00
 -4.39157430E+00 -4.39157430E+00  0.00000000E+00  4.39157430E+00  4.39157430E+00
 -4.39157430E+00 -4.39157430E+00  0.00000000E+00  4.39157430E+00  4.39157430E+00
 -4.39157430E+00 -4.39157430E+00  0.00000000E+00  4.39157430E+00  4.39157430E+00
 -4.39157430E+00 -4.39157430E+00  0.00000000E+00  4.39157430E+00  4.39157430E+00
 -4.39157430E+00 -4.39157430E+00  0.00000000E+00  4.39157430E+00  4.39157430E+00
 -4.39157430E+00 -4.39157430E+00  0.00000000E+00  4.39157430E+00  4.39157430E+00
 -4.39157430E+00 -4.39157430E+00  0.00000000E+00  4.39157430E+00  4.39157430E+00
 -4.39157430E+00 -4.39157430E+00  0.00000000E+00  4.39157430E+00  4.39157430E+00
 -4.39157430E+00 -4.39157430E+00  0.00000000E+00  4.39157430E+00  4.39157430E+00
 -4.39157430E+00 -4.39157430E+00  0.00000000E+00  4.39157430E+00  4.39157430E+00
 -4.39157430E+00 -4.39157430E+00  0.00000000E+00  4.39157430E+00  4.39157430E+00
 -4.39157430E+00 -4.39157430E+00  0.00000000E+00  4.39157430E+00  4.39157430E+00
 -4.39157430E+00 -4.39157430E+00  0.00000000E+00  4.39157430E+00  4.39157430E+00
 -4.39157430E+00 -4.39157430E+00  0.00000000E+00  4.39157430E+00  4.39157430E+00
 -4.39157430E+00 -4.39157430E+00  0.00000000E+00  4.39157430E+00  4.39157430E+00
 -4.39157430E+00 -4.39157430E+00  0.00000000E+00  4.39157430E+00  4.39157430E+00
 -4.39157430E+00 -4.39157430E+00  0.00000000E+00  4.39157430E+00  4.39157430E+00
 -4.39157430E+00 -4.39157430E+00  0.00000000E+00  4.39157430E+00  4.39157430E+00
 -4.39157430E+00 -4.39157430E+00  0.00000000E+00  4.39157430E+00  4.39157430E+00
 -4.39157430E+00 -4.39157430E+00  0.00000000E+00  4.39157430E+00  4.39157430E+00
 -4.39157430E+00 -4.39157430E+00  0.00000000E+00  4.39157430E+00  4.39157430E+00
 -4.39157430E+00 -4.39157430E+00  0.00000000E+00  4.39157430E+00  4.39157430E+00
 -4.39157430E+00 -4.39157430E+00  0.00000000E+00  4.39157430E+00  4.39157430E+00
 -4.39157430E+00 -4.39157430E+00  0.00000000E+00  4.39157430E+00  4.39157430E+00
 -4.39157430E+00 -4.39157430E+00  0.00000000E+00  4.39157430E+00  4.39157430E+00
 -4.39157430E+00 -4.39157430E+00  0.00000000E+00  4.39157430E+00  4.39157430E+00
 -4.39157430E+00 -4.39157430E+00  0.00000000E+00  4.39157430E+00  4.39157430E+00
 -4.39157430E+00 -4.39157430E+00  0.00000000E+00  4.39157430E+00  4.39157430E+00
 -4.39157430E+00 -4.39157430E+00  0.00000000E+00  4.39157430E+00  4.39157430E+00
 -4.39157430E+00 -4.39157430E+00  0.00000000E+00  4.39157430E+00  4.39157430E+00
 -4.39157430E+00 -4.39157430E+00  0.00000000E+00  4.39157430E+00  4.39157430E+00
 -4.39157430E+00 -4.39157430E+00  0.00000000E+00  4.39157430E+00  4.39157430E+00
 -4.39157430E+00 -4.39157430E+00  0.00000000E+00  4.39157430E+00  4.39157430E+00
 -4.39157430E+00 -4.39157430E+00  0.00000000E+00  4.39157430E+00  4.39157430E+00
 -4.39157430E+00 -4.39157430E+00  0.00000000E+00  4.39157430E+00  4.39157430E+00
 -4.39157430E+00 -4.39157430E+00  0.00000000E+00  4.39157430E+00  4.39157430E+00
 -4.39157430E+00 -4.39157430E+00  0.00000000E+00  4.39157430E+00  4.39157430E+00
 -4.39157430E+00 -4.39157430E+00  0.00000000E+00  4.39157430E+00  4.39157430E+00
 -4.39157430E+00 -4.39157430E+00  0.00000000E+00  4.39157430E+00  4.39157430E+00
 -4.39157430E+00 -4.39157430E+00  0.00000000E+00  4.39157430E+00  4.39157430E+00
 -4.39157430E+00 -4.39157430E+00  0.00000000E+00  4.39157430E+00  4.39157430E+00
 -4.39157430E+00 -4.39157430E+00  0.00000000E+00  4.39157430E+00  4.39157430E+00
 -4.39157430E+00 -4.39157430E+00  0.00000000E+00  4.39157430E+00  4.39157430E+00
 -4.39157430E+00 -4.39157430E+00  0.00000000E+00  4.39157430E+00  4.39157430E+00
 -4.39157430E+00 -4.39157430E+00  0.00000000E+00  4.39157430E+00  4.39157430E+00
 -4.39157430E+00 -4.39157430E+00  0.00000000E+00  4.39157430E+00  4.39157430E+00
 -4.39157430E+00 -4.39157430E+00  0.00000000E+00  4.39157430E+00  4.39157430E+00
 -4.39157430E+00 -4.39157430E+00  0.00000000E+00  4.39157430E+00  4.39157430E+00
 -4.39157430E+00 -4.39157430E+00  0.00000000E+00  4.39157430E+00  4.39157430E+00
 -4.39157430E+00 -4.39157430E+00  0.00000000E+00  4.39157430E+00  4.39157430E+00
 -4.39157430E+00 -4.39157430E+00  0.00000000E+00  4.39157430E+00  4.39157430E+00
 -4.39157430E+00 -4.39157430E+00  0.00000000E+00  4.39157430E+00  4.39157430E+00
 -4.39157430E+00 -4.39157430E+00  0.00000000E+00  4.39157430E+00  4.39157430E+00
 -4.39157430E+00 -4.39157430E+00  0.00000000E+00  4.39157430E+00  4.39157430E+00
 -4.39157430E+00 -4.39157430E+00  0.00000000E+00  4.39157430E+00  4.39157430E+00
 -4.39157430E+00 -4.39157430E+00  0.00000000E+00  4.39157430E+00  4.39157430E+00
 -4.39157430E+00 -4.39157430E+00  0.00000000E+00  4.39157430E+00  4.39157430E+00
 -4.39157430E+00 -4.39157430E+00  0.00000000E+00  4.39157430E+00  4.39157430E+00
 -4.39157430E+00 -4.39157430E+00  0.00000000E+00  4.39157430E+00  4.39157430E+00
 -4.39157430E+00 -4.39157430E+00  0.00000000E+00  4.39157430E+00  4.39157430E+00
 -4.39157430E+00 -4.39157430E+00  0.00000000E+00  4.39157430E+00  4.39157430E+00
 -4.39157430E+00 -4.39157430E+00  0.00000000E+00  4.39157430E+00  4.39157430E+00
 -4.39157430E+00 -4.39157430E+00  0.00000000E+00  4.39157430E+00  4.39157430E+00
 -4.39157430E+00 -4.39157430E+00  0.00000000E+00  4.39157430E+00  4.39157430E+00
 -4.39157430E+00 -4.39157430E+00  0.00000000E+00  4.39157430E+00  4.39157430E+00
 -4.39157430E+00 -4.39157430E+00  0.00000000E+00  4.39157430E+00  4.39157430E+00
 -4.39157430E+00 -4.39157430E+00  0.00000000E+00  4.39157430E+00  4.39157430E+00
 -4.39157430E+00 -4.39157430E+00  0.00000000E+00  4.39157430E+00  4.39157430E+00
 -4.39157430E+00 -4.39157430E+00  0.00000000E+00  4.39157430E+00  4.39157430E+00
 -4.39157430E+00 -4.39157430E+00  0.00000000E+00  4.39157430E+00  4.39157430E+00
 -4.39157430E+00 -4.39157430E+00  0.00000000E+00  4.39157430E+00  4.39157430E+00
 -4.39157430E+00 -4.39157430E+00  0.00000000E+00  4.39157430E+00  4.39157430E+00
 -4.39157430E+00 -4.39157430E+00  0.00000000E+00  4.39157430E+00  4.39157430E+00
 -4.39157430E+00 -4.39157430E+00  0.00000000E+00  4.39157430E+00  4.39157430E+00
 -4.39157430E+00 -4.39157430E+00  0.00000000E+00  4.39157430E+00  4.39157430E+00
 -4.39157430E+00 -4.39157430E+00  0.00000000E+00  4.39157430E+00  4.39157430E+00
 -4.39157430E+00 -4.39157430E+00  0.00000000E+00  4.39157430E+00  4.39157430E+00
 -4.39157430E+00 -4.39157430E+00  0.00000000E+00  4.39157430E+00  4.39157430E+00
 -4.39157430E+00 -4.39157430E+00  0.00000000E+00  4.39157430E+00  4.39157430E+00
 -4.39157430E+00 -4.39157430E+00  0.00000000E+00  4.39157430E+00  4.39157430E+00
 -4.39157430E+00 -4.39157430E+00  0.00000000E+00  4.39157430E+00  4.39157430E+00
 -4.39157430E+00 -4.39157430E+00  0.00000000E+00  4.39157430E+00  4.39157430E+00
 -4.39157430E+00 -4.39157430E+00  0.00000000E+00  4.39157430E+00  4.39157430E+00
 -4.39157430E+00 -4.39157430E+00  0.00000000E+00  4.39157430E+00  4.39157430E+00
 -4.39157430E+00 -4.39157430E+00  0.00000000E+00  4.39157430E+00  4.39157430E+00
 -4.39157430E+00 -4.39157430E+00  0.00000000E+00  4.39157430E+00  4.39157430E+00
 -4.39157430E+00 -4.39157430E+00  0.00000000E+00  4.39157430E+00  4.39157430E+00
 -4.39157430E+00 -4.39157430E+00  0.00000000E+00  4.39157430E+00  4.39157430E+00
 -4.39157430E+00 -4.39157430E+00  0.00000000E+00  4.39157430E+00  4.39157430E+00
 -4.39157430E+00 -4.39157430E+00  0.00000000E+00  4.39157430E+00  4.39157430E+00
 -4.39157430E+00 -4.39157430E+00  0.00000000E+00  4.39157430E+00  4.39157430E+00
 -4.39157430E+00 -4.39157430E+00  0.00000000E+00  4.39157430E+00  4.39157430E+00
 -4.39157430E+00 -4.39157430E+00  0.00000000E+00  4.39157430E+00  4.39157430E+00
 -4.39157430E+00 -4.39157430E+00  0.00000000E+00  4.39157430E+00  4.39157430E+00
 -4.39157430E+00 -4.39157430E+00  0.00000000E+00  4.39157430E+00  4.39157430E+00
 -4.39157430E+00 -4.39157430E+00  0.00000000E+00  4.39157430E+00  4.39157430E+00
 -4.39157430E+00 -4.39157430E+00  0.00000000E+00  4.39157430E+00  4.39157430E+00
 -4.39157430E+00 -4.39157430E+00  0.00000000E+00  4.39157430E+00  4.39157430E+00
 -4.39157430E+00 -4.39157430E+00  0.00000000E+00  4.39157430E+00  4.39157430E+00
 -4.39157430E+00 -4.39157430E+00  0.00000000E+00  4.39157430E+00  4.39157430E+00
 -4.39157430E+00 -4.39157430E+00  0.00000000E+00  4.39157430E+00  4.39157430E+00
 -4.39157430E+00 -4.39157430E+00  0.00000000E+00  4.39157430E+00  4.39157430E+00
 -4.39157430E+00 -4.39157430E+00  0.00000000E+00  4.39157430E+00  4.39157430E+00
 -4.39157430E+00 -4.39157430E+00  0.00000000E+00  4.39157430E+00  4.39157430E+00
 -4.39157430E+00 -4.39157430E+00  0.00000000E+00  4.39157430E+00  4.39157430E+00
 -4.39157430E+00 -4.39157430E+00  0.00000000E+00  4.39157430E+00  4.39157430E+00
 -4.39157430E+00 -4.39157430E+00  0.00000000E+00  4.39157430E+00  4.39157430E+00
 -4.39157430E+00 -4.39157430E+00  0.00000000E+00  4.39157430E+00  4.39157430E+00
 -4.39157430E+00 -4.39157430E+00  0.00000000E+00  4.39157430E+00  4.39157430E+00
 -4.39157430E+00 -4.39157430E+00  0.00000000E+00  4.39157430E+00  4.39157430E+00
 -4.39157430E+00 -4.39157430E+00  0.00000000E+00  4.39157430E+00  4.39157430E+00
 -4.39157430E+00 -4.39157430E+00  0.00000000E+00  4.39157430E+00  4.39157430E+00
 -4.39157430E+00 -4.39157430E+00  0.00000000E+00  4.39157430E+00  4.39157430E+00
 -4.39157430E+00 -4.39157430E+00  0.00000000E+00  4.39157430E+00  4.39157430E+00
 -4.39157430E+00 -4.39157430E+00  0.00000000E+00  4.39157430E+00  4.39157430E+00
 -4.39157430E+00 -4.39157430E+00  0.00000000E+00  4.39157430E+00  4.39157430E+00
 -4.39157430E+00 -4.39157430E+00  0.00000000E+00  4.39157430E+00  4.39157430E+00
 -4.39157430E+00 -4.39157430E+00  0.00000000E+00  4.39157430E+00  4.39157430E+00
 -4.39157430E+00 -4.39157430E+00  0.00000000E+00  4.39157430E+00  4.39157430E+00
 -4.39157430E+00 -4.39157430E+00  0.00000000E+00  4.39157430E+00  4.39157430E+00
 -4.39157430E+00 -4.39157430E+00  0.00000000E+00  4.39157430E+00  4.39157430E+00
 -4.39157430E+00 -4.39157430E+00  0.00000000E+00  4.39157430E+00  4.39157430E+00
 -4.39157430E+00 -4.39157430E+00  0.00000000E+00  4.39157430E+00  4.39157430E+00
 -4.39157430E+00 -4.39157430E+00  0.00000000E+00  4.39157430E+00  4.39157430E+00
 -4.39157430E+00 -4.39157430E+00  0.00000000E+00  4.39157430E+00  4.39157430E+00
 -4.39157430E+00 -4.39157430E+00  0.00000000E+00  4.39157430E+00  4.39157430E+00
 -4.39157430E+00 -4.39157430E+00  0.00000000E+00  4.39157430E+00  4.39157430E+00
 -4.39157430E+00 -4.39157430E+00  0.00000000E+00  4.39157430E+00  4.39157430E+00
 -4.39157430E+00 -4.39157430E+00  0.00000000E+00  4.39157430E+00  4.39157430E+00
 -4.39157430E+00 -4.39157430E+00  0.00000000E+00  4.39157430E+00  4.39157430E+00
 -4.39157430E+00 -4.39157430E+00  0.00000000E+00  4.39157430E+00  4.39157430E+00
 -4.39157430E+00 -4.39157430E+00  0.00000000E+00  4.39157430E+00  4.39157430E+00
 -4.39157430E+00 -4.39157430E+00  0.00000000E+00  4.39157430E+00  4.39157430E+00
 -4.39157430E+00 -4.39157430E+00  0.00000000E+00  4.39157430E+00  4.39157430E+00
 -4.39157430E+00 -4.39157430E+00  0.00000000E+00  4.39157430E+00  4.39157430E+00
 -4.39157430E+00 -4.39157430E+00  0.00000000E+00  4.39157430E+00  4.39157430E+00
 -4.39157430E+00 -4.39157430E+00  0.00000000E+00  4.39157430E+00  4.39157430E+00
 -4.39157430E+00 -4.39157430E+00  0.00000000E+00  4.39157430E+00  4.39157430E+00
 -4.39157430E+00 -4.39157430E+00  0.00000000E+00  4.39157430E+00  4.39157430E+00
 -4.39157430E+00 -4.39157430E+00  0.00000000E+00  4.39157430E+00  4.39157430E+00
 -4.39157430E+00 -4.39157430E+00  0.00000000E+00  4.39157430E+00  4.39157430E+00
 -4.39157430E+00 -4.39157430E+00  0.00000000E+00  4.39157430E+00  4.39157430E+00
 -4.39157430E+00 -4.39157430E+00  0.00000000E+00  4.39157430E+00  4.39157430E+00
 -4.39157430E+00 -4.39157430E+00  0.00000000E+00  4.39157430E+00  4.39157430E+00
 -4.39157430E+00 -4.39157430E+00  0.00000000E+00  4.39157430E+00  4.39157430E+00
 -4.39157430E+00 -4.39157430E+00  0.00000000E+00  4.39157430E+00  4.39157430E+00
 -4.39157430E+00 -4.39157430E+00  0.00000000E+00  4.39157430E+00  4.39157430E+00
 -4.39157430E+00 -4.39157430E+00  0.00000000E+00  4.39157430E+00  4.39157430E+00
 -4.39157430E+00 -4.39157430E+00  0.00000000E+00  4.39157430E+00  4.39157430E+00
 -4.39157430E+00 -4.39157430E+00  0.00000000E+00  4.39157430E+00  4.39157430E+00
 -4.39157430E+00 -4.39157430E+00  0.00000000E+00  4.39157430E+00  4.39157430E+00
 -4.39157430E+00 -4.39157430E+00  0.00000000E+00  4.39157430E+00  4.39157430E+00
 -4.39157430E+00 -4.39157430E+00  0.00000000E+00  4.39157430E+00  4.39157430E+00
 -4.39157430E+00 -4.39157430E+00  0.00000000E+00  4.39157430E+00  4.39157430E+00
 -4.39157430E+00 -4.39157430E+00  0.00000000E+00  4.39157430E+00  4.39157430E+00
 -4.39157430E+00 -4.39157430E+00  0.00000000E+00  4.39157430E+00  4.39157430E+00
 -4.39157430E+00 -4.39157430E+00  0.00000000E+00  4.39157430E+00  4.39157430E+00
 -4.39157430E+00 -4.39157430E+00  0.00000000E+00  4.39157430E+00  4.39157430E+00
 -4.39157430E+00 -4.39157430E+00  0.00000000E+00  4.39157430E+00  4.39157430E+00
 -4.39157430E+00 -4.39157430E+00  0.00000000E+00  4.39157430E+00  4.39157430E+00
 -4.39157430E+00 -4.39157430E+00  0.00000000E+00  4.39157430E+00  4.39157430E+00
 -4.39157430E+00 -4.39157430E+00  0.00000000E+00  4.39157430E+00  4.39157430E+00
 -4.39157430E+00 -4.39157430E+00  0.00000000E+00  4.39157430E+00  4.39157430E+00
 -4.39157430E+00 -4.39157430E+00  0.00000000E+00  4.39157430E+00  4.39157430E+00
 -4.39157430E+00 -4.39157430E+00  0.00000000E+00  4.39157430E+00  4.39157430E+00
 -4.39157430E+00 -4.39157430E+00  0.00000000E+00  4.39157430E+00  4.39157430E+00
 -4.39157430E+00 -4.39157430E+00  0.00000000E+00  4.39157430E+00  4.39157430E+00
 -4.39157430E+00 -4.39157430E+00  0.00000000E+00  4.39157430E+00  4.39157430E+00
 -4.39157430E+00 -4.39157430E+00  0.00000000E+00  4.39157430E+00  4.39157430E+00
 -4.39157430E+00 -4.39157430E+00  0.00000000E+00  4.39157430E+00  4.39157430E+00
 -4.39157430E+00 -4.39157430E+00  0.00000000E+00  4.39157430E+00  4.39157430E+00
 -4.39157430E+00 -4.39157430E+00  0.00000000E+00  4.39157430E+00  4.39157430E+00
 -4.39157430E+00 -4.39157430E+00  0.00000000E+00  4.39157430E+00  4.39157430E+00
 -4.39157430E+00 -4.39157430E+00  0.00000000E+00  4.39157430E+00  4.39157430E+00
 -4.39157430E+00 -4.39157430E+00  0.00000000E+00  4.39157430E+00  4.39157430E+00
 -4.39157430E+00 -4.39157430E+00  0.00000000E+00  4.39157430E+00  4.39157430E+00
 -4.39157430E+00 -4.39157430E+00  0.00000000E+00  4.39157430E+00  4.39157430E+00
 -4.39157430E+00 -4.39157430E+00  0.00000000E+00  4.39157430E+00  4.39157430E+00
 -4.39157430E+00 -4.39157430E+00  0.00000000E+00  4.39157430E+00  4.39157430E+00
 -4.39157430E+00 -4.39157430E+00  0.00000000E+00  4.39157430E+00  4.39157430E+00
 -4.39157430E+00 -4.39157430E+00  0.00000000E+00  4.39157430E+00  4.39157430E+00
 -4.39157430E+00 -4.39157430E+00  0.00000000E+00  4.39157430E+00  4.39157430E+00
 -4.39157430E+00 -4.39157430E+00  0.00000000E+00  4.39157430E+00  4.39157430E+00
 -4.39157430E+00 -4.39157430E+00  0.00000000E+00  4.39157430E+00  4.39157430E+00
 -4.39157430E+00 -4.39157430E+00  0.00000000E+00  4.39157430E+00  4.39157430E+00
 -4.39157430E+00 -4.39157430E+00  0.00000000E+00  4.39157430E+00  4.39157430E+00
 -4.39157430E+00 -4.39157430E+00  0.00000000E+00  4.39157430E+00  4.39157430E+00
 -4.39157430E+00 -4.39157430E+00  0.00000000E+00  4.39157430E+00  4.39157430E+00
 -4.39157430E+00 -4.39157430E+00  0.00000000E+00  4.39157430E+00  4.39157430E+00
 -4.39157430E+00 -4.39157430E+00  0.00000000E+00  4.39157430E+00  4.39157430E+00
 -4.39157430E+00 -4.39157430E+00  0.00000000E+00  4.39157430E+00  4.39157430E+00
 -4.39157430E+00 -4.39157430E+00  0.00000000E+00  4.39157430E+00  4.39157430E+00
 -4.39157430E+00 -4.39157430E+00  0.00000000E+00  4.39157430E+00  4.39157430E+00
 -4.39157430E+00 -4.39157430E+00  0.00000000E+00  4.39157430E+00  4.39157430E+00
 -4.39157430E+00 -4.39157430E+00  0.00000000E+00  4.39157430E+00  4.39157430E+00
 -4.39157430E+00 -4.39157430E+00  0.00000000E+00  4.39157430E+00  4.39157430E+00
 -4.39157430E+00 -4.39157430E+00  0.00000000E+00  4.39157430E+00  4.39157430E+00
 -4.39157430E+00 -4.39157430E+00  0.00000000E+00  4.39157430E+00  4.39157430E+00
 -4.39157430E+00 -4.39157430E+00  0.00000000E+00  4.39157430E+00  4.39157430E+00
 -4.39157430E+00 -4.39157430E+00  0.00000000E+00  4.39157430E+00  4.39157430E+00
 -4.39157430E+00 -4.39157430E+00  0.00000000E+00  4.39157430E+00  4.39157430E+00
 -4.39157430E+00 -4.39157430E+00  0.00000000E+00  4.39157430E+00  4.39157430E+00
 -4.39157430E+00 -4.39157430E+00  0.00000000E+00  4.39157430E+00  4.39157430E+00
 -4.39157430E+00 -4.39157430E+00  0.00000000E+00  4.39157430E+00  4.39157430E+00
 -4.39157430E+00 -4.39157430E+00  0.00000000E+00  4.39157430E+00  4.39157430E+00
 -4.39157430E+00 -4.39157430E+00  0.00000000E+00  4.39157430E+00  4.39157430E+00
 -4.39157430E+00 -4.39157430E+00  0.00000000E+00  4.39157430E+00  4.39157430E+00
 -4.39157430E+00 -4.39157430E+00  0.00000000E+00  4.39157430E+00  4.39157430E+00
 -4.39157430E+00 -4.39157430E+00  0.00000000E+00  4.39157430E+00  4.39157430E+00
 -4.39157430E+00 -4.39157430E+00  0.00000000E+00  4.39157430E+00  4.39157430E+00
 -4.39157430E+00 -4.39157430E+00  0.00000000E+00  4.39157430E+00  4.39157430E+00
 -4.39157430E+00 -4.39157430E+00  0.00000000E+00  4.39157430E+00  4.39157430E+00
 -4.39157430E+00 -4.39157430E+00  0.00000000E+00  4.39157430E+00  4.39157430E+00
 -4.39157430E+00 -4.39157430E+00  0.00000000E+00  4.39157430E+00  4.39157430E+00
 -4.39157430E+00 -4.39157430E+00  0.00000000E+00  4.39157430E+00  4.39157430E+00
 -4.39157430E+00 -4.39157430E+00  0.00000000E+00  4.39157430E+00  4.39157430E+00
 -4.39157430E+00 -4.39157430E+00  0.00000000E+00  4.39157430E+00  4.39157430E+00
 -4.39157430E+00 -4.39157430E+00  0.00000000E+00  4.39157430E+00  4.39157430E+00
 -4.39157430E+00 -4.39157430E+00  0.00000000E+00  4.39157430E+00  4.39157430E+00
 -4.39157430E+00 -4.39157430E+00  0.00000000E+00  4.39157430E+00  4.39157430E+00
 -4.39157430E+00 -4.39157430E+00  0.00000000E+00  4.39157430E+00  4.39157430E+00
 -4.39157430E+00 -4.39157430E+00  0.00000000E+00  4.39157430E+00  4.39157430E+00
 -4.39157430E+00 -4.39157430E+00  0.00000000E+00  4.39157430E+00  4.39157430E+00
 -4.39157430E+00 -4.39157430E+00  0.00000000E+00  4.39157430E+00  4.39157430E+00
 -4.39157430E+00 -4.39157430E+00  0.00000000E+00  4.39157430E+00  4.39157430E+00
 -4.39157430E+00 -4.39157430E+00  0.00000000E+00  4.39157430E+00  4.39157430E+00
 -4.39157430E+00 -4.39157430E+00  0.00000000E+00  4.39157430E+00  4.39157430E+00
 -4.39157430E+00 -4.39157430E+00  0.00000000E+00  4.39157430E+00  4.39157430E+00
 -4.39157430E+00 -4.39157430E+00  0.00000000E+00  4.39157430E+00  4.39157430E+00
 -4.39157430E+00 -4.39157430E+00  0.00000000E+00  4.39157430E+00  4.39157430E+00
 -4.39157430E+00 -4.39157430E+00  0.00000000E+00  4.39157430E+00  4.39157430E+00
 -4.39157430E+00 -4.39157430E+00  0.00000000E+00  4.39157430E+00  4.39157430E+00
 -4.39157430E+00 -4.39157430E+00  0.00000000E+00  4.39157430E+00  4.39157430E+00
 -4.39157430E+00 -4.39157430E+00  0.00000000E+00  4.39157430E+00  4.39157430E+00
 -4.39157430E+00 -4.39157430E+00  0.00000000E+00  4.39157430E+00  4.39157430E+00
 -4.39157430E+00 -4.39157430E+00  0.00000000E+00  4.39157430E+00  4.39157430E+00
 -4.39157430E+00 -4.39157430E+00  0.00000000E+00  4.39157430E+00  4.39157430E+00
 -4.39157430E+00 -4.39157430E+00  0.00000000E+00  4.39157430E+00  4.39157430E+00
 -4.39157430E+00 -4.39157430E+00  0.00000000E+00  4.39157430E+00  4.39157430E+00
 -4.39157430E+00 -4.39157430E+00  0.00000000E+00  4.39157430E+00  4.39157430E+00
 -4.39157430E+00 -4.39157430E+00  0.00000000E+00  4.39157430E+00  4.39157430E+00
 -4.39157430E+00 -4.39157430E+00  0.00000000E+00  4.39157430E+00  4.39157430E+00
 -4.39157430E+00 -4.39157430E+00  0.00000000E+00  4.39157430E+00  4.39157430E+00
 -4.39157430E+00 -4.39157430E+00  0.00000000E+00  4.39157430E+00  4.39157430E+00
 -4.39157430E+00 -4.39157430E+00  0.00000000E+00  4.39157430E+00  4.39157430E+00
 -4.39157430E+00 -4.39157430E+00  0.00000000E+00  4.39157430E+00  4.39157430E+00
 -4.39157430E+00 -4.39157430E+00  0.00000000E+00  4.39157430E+00  4.39157430E+00
 -4.39157430E+00 -4.39157430E+00  0.00000000E+00  4.39157430E+00  4.39157430E+00
 -4.39157430E+00 -4.39157430E+00  0.00000000E+00  4.39157430E+00  4.39157430E+00
 -4.39157430E+00 -4.39157430E+00  0.00000000E+00  4.39157430E+00  4.39157430E+00
 -4.39157430E+00 -4.39157430E+00  0.00000000E+00  4.39157430E+00  4.39157430E+00
 -4.39157430E+00 -4.39157430E+00  0.00000000E+00  4.39157430E+00  4.39157430E+00
 -4.39157430E+00 -4.39157430E+00  0.00000000E+00  4.39157430E+00  4.39157430E+00
 -4.39157430E+00 -4.39157430E+00  0.00000000E+00  4.39157430E+00  4.39157430E+00
 -4.39157430E+00 -4.39157430E+00  0.00000000E+00  4.39157430E+00  4.39157430E+00
 -4.39157430E+00 -4.39157430E+00  0.00000000E+00  4.39157430E+00  4.39157430E+00
 -4.39157430E+00 -4.39157430E+00  0.00000000E+00  4.39157430E+00  4.39157430E+00
 -4.39157430E+00 -4.39157430E+00  0.00000000E+00  4.39157430E+00  4.39157430E+00
 -4.39157430E+00 -4.39157430E+00  0.00000000E+00  4.39157430E+00  4.39157430E+00
 -4.39157430E+00 -4.39157430E+00  0.00000000E+00  4.39157430E+00  4.39157430E+00
 -4.39157430E+00 -4.39157430E+00  0.00000000E+00  4.39157430E+00  4.39157430E+00
 -4.39157430E+00 -4.39157430E+00  0.00000000E+00  4.39157430E+00  4.39157430E+00
 -4.39157430E+00 -4.39157430E+00  0.00000000E+00  4.39157430E+00  4.39157430E+00
 -4.39157430E+00 -4.39157430E+00  0.00000000E+00  4.39157430E+00  4.39157430E+00
 -4.39157430E+00 -4.39157430E+00  0.00000000E+00  4.39157430E+00  4.39157430E+00
 -4.39157430E+00 -4.39157430E+00  0.00000000E+00  4.39157430E+00  4.39157430E+00
 -4.39157430E+00 -4.39157430E+00  0.00000000E+00  4.39157430E+00  4.39157430E+00
 -4.39157430E+00 -4.39157430E+00  0.00000000E+00  4.39157430E+00  4.39157430E+00
 -4.39157430E+00 -4.39157430E+00  0.00000000E+00  4.39157430E+00  4.39157430E+00
 -4.39157430E+00 -4.39157430E+00  0.00000000E+00  4.39157430E+00  4.39157430E+00
 -4.39157430E+00 -4.39157430E+00  0.00000000E+00  4.39157430E+00  4.39157430E+00
 -4.39157430E+00 -4.39157430E+00  0.00000000E+00  4.39157430E+00  4.39157430E+00
 -4.39157430E+00 -4.39157430E+00  0.00000000E+00  4.39157430E+00  4.39157430E+00
 -4.39157430E+00 -4.39157430E+00  0.00000000E+00  4.39157430E+00  4.39157430E+00
 -4.39157430E+00 -4.39157430E+00  0.00000000E+00  4.39157430E+00  4.39157430E+00
 -4.39157430E+00 -4.39157430E+00  0.00000000E+00  4.39157430E+00  4.39157430E+00
 -4.39157430E+00 -4.39157430E+00  0.00000000E+00  4.39157430E+00  4.39157430E+00
 -4.39157430E+00 -4.39157430E+00  0.00000000E+00  4.39157430E+00  4.39157430E+00
 -4.39157430E+00 -4.39157430E+00  0.00000000E+00  4.39157430E+00  4.39157430E+00
 -4.39157430E+00 -4.39157430E+00  0.00000000E+00  4.39157430E+00  4.39157430E+00
 -4.39157430E+00 -4.39157430E+00  0.00000000E+00  4.39157430E+00  4.39157430E+00
 -4.39157430E+00 -4.39157430E+00  0.00000000E+00  4.39157430E+00  4.39157430E+00
 -4.39157430E+00 -4.39157430E+00  0.00000000E+00  4.39157430E+00  4.39157430E+00
 -4.39157430E+00 -4.39157430E+00  0.00000000E+00  4.39157430E+00  4.39157430E+00
 -4.39157430E+00 -4.39157430E+00  0.00000000E+00  4.39157430E+00  4.39157430E+00
 -4.39157430E+00 -4.39157430E+00  0.00000000E+00  4.39157430E+00  4.39157430E+00
 -4.39157430E+00 -4.39157430E+00  0.00000000E+00  4.39157430E+00  4.39157430E+00
 -4.39157430E+00 -4.39157430E+00  0.00000000E+00  4.39157430E+00  4.39157430E+00
 -4.39157430E+00 -4.39157430E+00  0.00000000E+00  4.39157430E+00  4.39157430E+00
 -4.39157430E+00 -4.39157430E+00  0.00000000E+00  4.39157430E+00  4.39157430E+00
 -4.39157430E+00 -4.39157430E+00  0.00000000E+00  4.39157430E+00  4.39157430E+00
 -4.39157430E+00 -4.39157430E+00  0.00000000E+00  4.39157430E+00  4.39157430E+00
 -4.39157430E+00 -4.39157430E+00  0.00000000E+00  4.39157430E+00  4.39157430E+00
 -4.39157430E+00 -4.39157430E+00  0.00000000E+00  4.39157430E+00  4.39157430E+00
 -4.39157430E+00 -4.39157430E+00  0.00000000E+00  4.39157430E+00  4.39157430E+00
 -4.39157430E+00 -4.39157430E+00  0.00000000E+00  4.39157430E+00  4.39157430E+00
 -4.39157430E+00 -4.39157430E+00  0.00000000E+00  4.39157430E+00  4.39157430E+00
 -4.39157430E+00 -4.39157430E+00  0.00000000E+00  4.39157430E+00  4.39157430E+00
 -4.39157430E+00 -4.39157430E+00  0.00000000E+00  4.39157430E+00  4.39157430E+00
 -4.39157430E+00 -4.39157430E+00  0.00000000E+00  4.39157430E+00  4.39157430E+00
 -4.39157430E+00 -4.39157430E+00  0.00000000E+00  4.39157430E+00  4.39157430E+00
 -4.39157430E+00 -4.39157430E+00  0.00000000E+00  4.39157430E+00  4.39157430E+00
 -4.39157430E+00 -4.39157430E+00  0.00000000E+00  4.39157430E+00  4.39157430E+00
 -4.39157430E+00 -4.39157430E+00  0.00000000E+00  4.39157430E+00  4.39157430E+00
 -4.39157430E+00 -4.39157430E+00  0.00000000E+00  4.39157430E+00  4.39157430E+00
 -4.39157430E+00 -4.39157430E+00  0.00000000E+00  4.39157430E+00  4.39157430E+00
 -4.39157430E+00 -4.39157430E+00  0.00000000E+00  4.39157430E+00  4.39157430E+00
 -4.39157430E+00 -4.39157430E+00  0.00000000E+00  4.39157430E+00  4.39157430E+00
 -4.39157430E+00 -4.39157430E+00  0.00000000E+00  4.39157430E+00  4.39157430E+00
 -4.39157430E+00 -4.39157430E+00  0.00000000E+00  4.39157430E+00  4.39157430E+00
 -4.39157430E+00 -4.39157430E+00  0.00000000E+00  4.39157430E+00  4.39157430E+00
 -4.39157430E+00 -4.39157430E+00  0.00000000E+00  4.39157430E+00  4.39157430E+00
 -4.39157430E+00 -4.39157430E+00  0.00000000E+00  4.39157430E+00  4.39157430E+00
 -4.39157430E+00 -4.39157430E+00  0.00000000E+00  4.39157430E+00  4.39157430E+00
 -4.39157430E+00 -4.39157430E+00  0.00000000E+00  4.39157430E+00  4.39157430E+00
 -4.39157430E+00 -4.39157430E+00  0.00000000E+00  4.39157430E+00  4.39157430E+00
 -4.39157430E+00 -4.39157430E+00  0.00000000E+00  4.39157430E+00  4.39157430E+00
 -4.39157430E+00 -4.39157430E+00  0.00000000E+00  4.39157430E+00  4.39157430E+00
 -4.39157430E+00 -4.39157430E+00  0.00000000E+00  4.39157430E+00  4.39157430E+00
 -4.39157430E+00 -4.39157430E+00  0.00000000E+00  4.39157430E+00  4.39157430E+00
 -4.39157430E+00 -4.39157430E+00  0.00000000E+00  4.39157430E+00  4.39157430E+00
 -4.39157430E+00 -4.39157430E+00  0.00000000E+00  4.39157430E+00  4.39157430E+00
 -4.39157430E+00 -4.39157430E+00  0.00000000E+00  4.39157430E+00  4.39157430E+00
 -4.39157430E+00 -4.39157430E+00  0.00000000E+00  4.39157430E+00  4.39157430E+00
 -4.39157430E+00 -4.39157430E+00  0.00000000E+00  4.39157430E+00  4.39157430E+00
 -4.39157430E+00 -4.39157430E+00  0.00000000E+00  4.39157430E+00  4.39157430E+00
 -4.39157430E+00 -4.39157430E+00  0.00000000E+00  4.39157430E+00  4.39157430E+00
 -4.39157430E+00 -4.39157430E+00  0.00000000E+00  4.39157430E+00  4.39157430E+00
 -4.39157430E+00 -4.39157430E+00  0.00000000E+00  4.39157430E+00  4.39157430E+00
 -4.39157430E+00 -4.39157430E+00  0.00000000E+00  4.39157430E+00  4.39157430E+00
 -4.39157430E+00 -4.39157430E+00  0.00000000E+00  4.39157430E+00  4.39157430E+00
 -4.39157430E+00 -4.39157430E+00  0.00000000E+00  4.39157430E+00  4.39157430E+00
 -4.39157430E+00 -4.39157430E+00  0.00000000E+00  4.39157430E+00  4.39157430E+00
 -4.39157430E+00 -4.39157430E+00  0.00000000E+00  4.39157430E+00  4.39157430E+00
 -4.39157430E+00 -4.39157430E+00  0.00000000E+00  4.39157430E+00  4.39157430E+00
 -4.39157430E+00 -4.39157430E+00  0.00000000E+00  4.39157430E+00  4.39157430E+00
 -4.39157430E+00 -4.39157430E+00  0.00000000E+00  4.39157430E+00  4.39157430E+00
 -4.39157430E+00 -4.39157430E+00  0.00000000E+00  4.39157430E+00  4.39157430E+00
 -4.39157430E+00 -4.39157430E+00  0.00000000E+00  4.39157430E+00  4.39157430E+00
 -4.39157430E+00 -4.39157430E+00  0.00000000E+00  4.39157430E+00  4.39157430E+00
 -4.39157430E+00 -4.39157430E+00  0.00000000E+00  4.39157430E+00  4.39157430E+00
 -4.39157430E+00 -4.39157430E+00  0.00000000E+00  4.39157430E+00  4.39157430E+00
 -4.39157430E+00 -4.39157430E+00  0.00000000E+00  4.39157430E+00  4.39157430E+00
 -4.39157430E+00 -4.39157430E+00  0.00000000E+00  4.39157430E+00  4.39157430E+00
 -4.39157430E+00 -4.39157430E+00  0.00000000E+00  4.39157430E+00  4.39157430E+00
 -4.39157430E+00 -4.39157430E+00  0.00000000E+00  4.39157430E+00  4.39157430E+00
 -4.39157430E+00 -4.39157430E+00  0.00000000E+00  4.39157430E+00  4.39157430E+00
 -4.39157430E+00 -4.39157430E+00  0.00000000E+00  4.39157430E+00  4.39157430E+00
 -4.39157430E+00 -4.39157430E+00  0.00000000E+00  4.39157430E+00  4.39157430E+00
 -4.39157430E+00 -4.39157430E+00  0.00000000E+00  4.39157430E+00  4.39157430E+00
 -4.39157430E+00 -4.39157430E+00  0.00000000E+00  4.39157430E+00  4.39157430E+00
 -4.39157430E+00 -4.39157430E+00  0.00000000E+00  4.39157430E+00  4.39157430E+00
 -4.39157430E+00 -4.39157430E+00  0.00000000E+00  4.39157430E+00  4.39157430E+00
 -4.39157430E+00 -4.39157430E+00  0.00000000E+00  4.39157430E+00  4.39157430E+00
 -4.39157430E+00 -4.39157430E+00  0.00000000E+00  4.39157430E+00  4.39157430E+00
 -4.39157430E+00 -4.39157430E+00  0.00000000E+00  4.39157430E+00  4.39157430E+00
 -4.39157430E+00 -4.39157430E+00  0.00000000E+00  4.39157430E+00  4.39157430E+00
 -4.39157430E+00 -4.39157430E+00  0.00000000E+00  4.39157430E+00  4.39157430E+00
 -4.39157430E+00 -4.39157430E+00  0.00000000E+00  4.39157430E+00  4.39157430E+00
 -4.39157430E+00 -4.39157430E+00  0.00000000E+00  4.39157430E+00  4.39157430E+00
 -4.39157430E+00 -4.39157430E+00  0.00000000E+00  4.39157430E+00  4.39157430E+00
 -4.39157430E+00 -4.39157430E+00  0.00000000E+00  4.39157430E+00  4.39157430E+00
 -4.39157430E+00 -4.39157430E+00  0.00000000E+00  4.39157430E+00  4.39157430E+00
 -4.39157430E+00 -4.39157430E+00  0.00000000E+00  4.39157430E+00  4.39157430E+00
 -4.39157430E+00 -4.39157430E+00  0.00000000E+00  4.39157430E+00  4.39157430E+00
 -4.39157430E+00 -4.39157430E+00  0.00000000E+00  4.39157430E+00  4.39157430E+00
 -4.39157430E+00 -4.39157430E+00  0.00000000E+00  4.39157430E+00  4.39157430E+00
 -4.39157430E+00 -4.39157430E+00  0.00000000E+00  4.39157430E+00  4.39157430E+00
 -4.39157430E+00 -4.39157430E+00  0.00000000E+00  4.39157430E+00  4.39157430E+00
 -4.39157430E+00 -4.39157430E+00  0.00000000E+00  4.39157430E+00  4.39157430E+00
 -4.39157430E+00 -4.39157430E+00  0.00000000E+00  4.39157430E+00  4.39157430E+00
 -4.39157430E+00 -4.39157430E+00  0.00000000E+00  4.39157430E+00  4.39157430E+00
 -4.39157430E+00 -4.39157430E+00  0.00000000E+00  4.39157430E+00  4.39157430E+00
 -4.39157430E+00 -4.39157430E+00  0.00000000E+00  4.39157430E+00  4.39157430E+00
 -4.39157430E+00 -4.39157430E+00  0.00000000E+00  4.39157430E+00  4.39157430E+00
 -4.39157430E+00 -4.39157430E+00  0.00000000E+00  4.39157430E+00  4.39157430E+00
 -4.39157430E+00 -4.39157430E+00  0.00000000E+00  4.39157430E+00  4.39157430E+00
 -4.39157430E+00 -4.39157430E+00  0.00000000E+00  4.39157430E+00  4.39157430E+00
 -4.39157430E+00 -4.39157430E+00  0.00000000E+00  4.39157430E+00  4.39157430E+00
 -4.39157430E+00 -4.39157430E+00  0.00000000E+00  4.39157430E+00  4.39157430E+00
 -4.39157430E+00 -4.39157430E+00  0.00000000E+00  4.39157430E+00  4.39157430E+00
 -4.39157430E+00 -4.39157430E+00  0.00000000E+00  4.39157430E+00  4.39157430E+00
 -4.39157430E+00 -4.39157430E+00  0.00000000E+00  4.39157430E+00  4.39157430E+00
 -4.39157430E+00 -4.39157430E+00  0.00000000E+00  4.39157430E+00  4.39157430E+00
 -4.39157430E+00 -4.39157430E+00  0.00000000E+00  4.39157430E+00  4.39157430E+00
 -4.39157430E+00 -4.39157430E+00  0.00000000E+00  4.39157430E+00  4.39157430E+00
 -4.39157430E+00 -4.39157430E+00  0.00000000E+00  4.39157430E+00  4.39157430E+00
 -4.39157430E+00 -4.39157430E+00  0.00000000E+00  4.39157430E+00  4.39157430E+00
 -4.39157430E+00 -4.39157430E+00  0.00000000E+00  4.39157430E+00  4.39157430E+00
 -4.39157430E+00 -4.39157430E+00  0.00000000E+00  4.39157430E+00  4.39157430E+00
 -4.39157430E+00 -4.39157430E+00  0.00000000E+00  4.39157430E+00  4.39157430E+00
 -4.39157430E+00 -4.39157430E+00  0.00000000E+00  4.39157430E+00  4.39157430E+00
 -4.39157430E+00 -4.39157430E+00  0.00000000E+00  4.39157430E+00  4.39157430E+00
 -4.39157430E+00 -4.39157430E+00  0.00000000E+00  4.39157430E+00  4.39157430E+00
 -4.39157430E+00 -4.39157430E+00  0.00000000E+00  4.39157430E+00  4.39157430E+00
 -4.39157430E+00 -4.39157430E+00  0.00000000E+00  4.39157430E+00  4.39157430E+00
 -4.39157430E+00 -4.39157430E+00  0.00000000E+00  4.39157430E+00  4.39157430E+00
 -4.39157430E+00 -4.39157430E+00  0.00000000E+00  4.39157430E+00  4.39157430E+00
 -4.39157430E+00 -4.39157430E+00  0.00000000E+00  4.39157430E+00  4.39157430E+00
 -4.39157430E+00 -4.39157430E+00  0.00000000E+00  4.39157430E+00  4.39157430E+00
 -4.39157430E+00 -4.39157430E+00  0.00000000E+00  4.39157430E+00  4.39157430E+00
 -4.39157430E+00 -4.39157430E+00  0.00000000E+00  4.39157430E+00  4.39157430E+00
 -4.39157430E+00 -4.39157430E+00  0.00000000E+00  4.39157430E+00  4.39157430E+00
 -4.39157430E+00 -4.39157430E+00  0.00000000E+00  4.39157430E+00  4.39157430E+00
 -4.39157430E+00 -4.39157430E+00  0.00000000E+00  4.39157430E+00  4.39157430E+00
 -4.39157430E+00 -4.39157430E+00  0.00000000E+00  4.39157430E+00  4.39157430E+00
 -4.39157430E+00 -4.39157430E+00  0.00000000E+00  4.39157430E+00  4.39157430E+00
 -4.39157430E+00 -4.39157430E+00  0.00000000E+00  4.39157430E+00  4.39157430E+00
 -4.39157430E+00 -4.39157430E+00  0.00000000E+00  4.39157430E+00  4.39157430E+00
 -4.39157430E+00 -4.39157430E+00  0.00000000E+00  4.39157430E+00  4.39157430E+00
 -4.39157430E+00 -4.39157430E+00  0.00000000E+00  4.39157430E+00  4.39157430E+00
 -4.39157430E+00 -4.39157430E+00  0.00000000E+00  4.39157430E+00  4.39157430E+00
 -4.39157430E+00 -4.39157430E+00  0.00000000E+00  4.39157430E+00  4.39157430E+00
 -4.39157430E+00 -4.39157430E+00  0.00000000E+00  4.39157430E+00  4.39157430E+00
 -4.39157430E+00 -4.39157430E+00  0.00000000E+00  4.39157430E+00  4.39157430E+00
 -4.39157430E+00 -4.39157430E+00  0.00000000E+00  4.39157430E+00  4.39157430E+00
 -4.39157430E+00 -4.39157430E+00  0.00000000E+00  4.39157430E+00  4.39157430E+00
 -4.39157430E+00 -4.39157430E+00  0.00000000E+00  4.39157430E+00  4.39157430E+00
 -4.39157430E+00 -4.39157430E+00  0.00000000E+00  4.39157430E+00  4.39157430E+00
 -4.39157430E+00 -4.39157430E+00  0.00000000E+00  4.39157430E+00  4.39157430E+00
 -4.39157430E+00 -4.39157430E+00  0.00000000E+00  4.39157430E+00  4.39157430E+00
 -4.39157430E+00 -4.39157430E+00  0.00000000E+00  4.39157430E+00  4.39157430E+00
 -4.39157430E+00 -4.39157430E+00  0.00000000E+00  4.39157430E+00  4.39157430E+00
 -4.39157430E+00 -4.39157430E+00  0.00000000E+00  4.39157430E+00  4.39157430E+00
 -4.39157430E+00 -4.39157430E+00  0.00000000E+00  4.39157430E+00  4.39157430E+00
 -4.39157430E+00 -4.39157430E+00  0.00000000E+00  4.39157430E+00  4.39157430E+00
 -4.39157430E+00 -4.39157430E+00  0.00000000E+00  4.39157430E+00  4.39157430E+00
 -4.39157430E+00 -4.39157430E+00  0.00000000E+00  4.39157430E+00  4.39157430E+00
 -4.39157430E+00 -4.39157430E+00  0.00000000E+00  4.39157430E+00  4.39157430E+00
 -4.39157430E+00 -4.39157430E+00  0.00000000E+00  4.39157430E+00  4.39157430E+00
 -4.39157430E+00 -4.39157430E+00  0.00000000E+00  4.39157430E+00  4.39157430E+00
 -4.39157430E+00 -4.39157430E+00  0.00000000E+00  4.39157430E+00  4.39157430E+00
 -4.39157430E+00 -4.39157430E+00  0.00000000E+00  4.39157430E+00  4.39157430E+00
 -4.39157430E+00 -4.39157430E+00  0.00000000E+00  4.39157430E+00  4.39157430E+00
 -4.39157430E+00 -4.39157430E+00  0.00000000E+00  4.39157430E+00  4.39157430E+00
 -4.39157430E+00 -4.39157430E+00  0.00000000E+00  4.39157430E+00  4.39157430E+00
 -4.39157430E+00 -4.39157430E+00  0.00000000E+00  4.39157430E+00  4.39157430E+00
 -4.39157430E+00 -4.39157430E+00  0.00000000E+00  4.39157430E+00  4.39157430E+00
 -4.39157430E+00 -4.39157430E+00  0.00000000E+00  4.39157430E+00  4.39157430E+00
 -4.39157430E+00 -4.39157430E+00  0.00000000E+00  4.39157430E+00  4.39157430E+00
 -4.39157430E+00 -4.39157430E+00  0.00000000E+00  4.39157430E+00  4.39157430E+00
 -4.39157430E+00 -4.39157430E+00  0.00000000E+00  4.39157430E+00  4.39157430E+00
 -4.39157430E+00 -4.39157430E+00  0.00000000E+00  4.39157430E+00  4.39157430E+00
 -4.39157430E+00 -4.39157430E+00  0.00000000E+00  4.39157430E+00  4.39157430E+00
 -4.39157430E+00 -4.39157430E+00  0.00000000E+00  4.39157430E+00  4.39157430E+00
 -4.39157430E+00 -4.39157430E+00  0.00000000E+00  4.39157430E+00  4.39157430E+00
 -4.39157430E+00 -4.39157430E+00  0.00000000E+00  4.39157430E+00  4.39157430E+00
 -4.39157430E+00 -4.39157430E+00  0.00000000E+00  4.39157430E+00  4.39157430E+00
 -4.39157430E+00 -4.39157430E+00  0.00000000E+00  4.39157430E+00  4.39157430E+00
 -4.39157430E+00 -4.39157430E+00  0.00000000E+00  4.39157430E+00  4.39157430E+00
 -4.39157430E+00 -4.39157430E+00  0.00000000E+00  4.39157430E+00  4.39157430E+00
 -4.39157430E+00 -4.39157430E+00  0.00000000E+00  4.39157430E+00  4.39157430E+00
 -4.39157430E+00 -4.39157430E+00  0.00000000E+00  4.39157430E+00  4.39157430E+00
 -4.39157430E+00 -4.39157430E+00  0.00000000E+00  4.39157430E+00  4.39157430E+00
 -4.39157430E+00 -4.39157430E+00  0.00000000E+00  4.39157430E+00  4.39157430E+00
 -4.39157430E+00 -4.39157430E+00  0.00000000E+00  4.39157430E+00  4.39157430E+00
 -4.39157430E+00 -4.39157430E+00  0.00000000E+00  4.39157430E+00  4.39157430E+00
 -4.39157430E+00 -4.39157430E+00  0.00000000E+00  4.39157430E+00  4.39157430E+00
 -4.39157430E+00 -4.39157430E+00  0.00000000E+00  4.39157430E+00  4.39157430E+00
 -4.39157430E+00 -4.39157430E+00  0.00000000E+00  4.39157430E+00  4.39157430E+00
 -4.39157430E+00 -4.39157430E+00  0.00000000E+00  4.39157430E+00  4.39157430E+00
 -4.39157430E+00 -4.39157430E+00  0.00000000E+00  4.39157430E+00  4.39157430E+00
 -4.39157430E+00 -4.39157430E+00  0.00000000E+00  4.39157430E+00  4.39157430E+00
 -4.39157430E+00 -4.39157430E+00  0.00000000E+00  4.39157430E+00  4.39157430E+00
 -4.39157430E+00 -4.39157430E+00  0.00000000E+00  4.39157430E+00  4.39157430E+00
 -4.39157430E+00 -4.39157430E+00  0.00000000E+00  4.39157430E+00  4.39157430E+00
 -4.39157430E+00 -4.39157430E+00  0.00000000E+00  4.39157430E+00  4.39157430E+00
 -4.39157430E+00 -4.39157430E+00  0.00000000E+00  4.39157430E+00  4.39157430E+00
 -4.39157430E+00 -4.39157430E+00  0.00000000E+00  4.39157430E+00  4.39157430E+00
 -4.39157430E+00 -4.39157430E+00  0.00000000E+00  4.39157430E+00  4.39157430E+00
 -4.39157430E+00 -4.39157430E+00  0.00000000E+00  4.39157430E+00  4.39157430E+00
 -4.39157430E+00 -4.39157430E+00  0.00000000E+00  4.39157430E+00  4.39157430E+00
 -4.39157430E+00 -4.39157430E+00  0.00000000E+00  4.39157430E+00  4.39157430E+00
 -4.39157430E+00 -4.39157430E+00  0.00000000E+00  4.39157430E+00  4.39157430E+00
 -4.39157430E+00 -4.39157430E+00  0.00000000E+00  4.39157430E+00  4.39157430E+00
 -4.39157430E+00 -4.39157430E+00  0.00000000E+00  4.39157430E+00  4.39157430E+00
 -4.39157430E+00 -4.39157430E+00  0.00000000E+00  4.39157430E+00  4.39157430E+00
 -4.39157430E+00 -4.39157430E+00  0.00000000E+00  4.39157430E+00  4.39157430E+00
 -4.39157430E+00 -4.39157430E+00  0.00000000E+00  4.39157430E+00  4.39157430E+00
 -4.39157430E+00 -4.39157430E+00  0.00000000E+00  4.39157430E+00  4.39157430E+00
 -4.39157430E+00 -4.39157430E+00  0.00000000E+00  4.39157430E+00  4.39157430E+00
 -4.39157430E+00 -4.39157430E+00  0.00000000E+00  4.39157430E+00  4.39157430E+00
 -4.39157430E+00 -4.39157430E+00  0.00000000E+00  4.39157430E+00  4.39157430E+00
 -4.39157430E+00 -4.39157430E+00  0.00000000E+00  4.39157430E+00  4.39157430E+00
 -4.39157430E+00 -4.39157430E+00  0.00000000E+00  4.39157430E+00  4.39157430E+00
 -4.39157430E+00 -4.39157430E+00  0.00000000E+00  4.39157430E+00  4.39157430E+00
 -4.39157430E+00 -4.39157430E+00  0.00000000E+00  4.39157430E+00  4.39157430E+00
 -4.39157430E+00 -4.39157430E+00  0.00000000E+00  4.39157430E+00  4.39157430E+00
 -4.39157430E+00 -4.39157430E+00  0.00000000E+00  4.39157430E+00  4.39157430E+00
 -4.39157430E+00 -4.39157430E+00  0.00000000E+00  4.39157430E+00  4.39157430E+00
 -4.39157430E+00 -4.39157430E+00  0.00000000E+00  4.39157430E+00  4.39157430E+00
 -4.39157430E+00 -4.39157430E+00  0.00000000E+00  4.39157430E+00  4.39157430E+00
 -4.39157430E+00 -4.39157430E+00  0.00000000E+00  4.39157430E+00  4.39157430E+00
 -4.39157430E+00 -4.39157430E+00  0.00000000E+00  4.39157430E+00  4.39157430E+00
 -4.39157430E+00 -4.39157430E+00  0.00000000E+00  4.39157430E+00  4.39157430E+00
 -4.39157430E+00 -4.39157430E+00  0.00000000E+00  4.39157430E+00  4.39157430E+00
 -4.39157430E+00 -4.39157430E+00  0.00000000E+00  4.39157430E+00  4.39157430E+00
 -4.39157430E+00 -4.39157430E+00  0.00000000E+00  4.39157430E+00  4.39157430E+00
 -4.39157430E+00 -4.39157430E+00  0.00000000E+00  4.39157430E+00  4.39157430E+00
 -4.39157430E+00 -4.39157430E+00  0.00000000E+00  4.39157430E+00  4.39157430E+00
 -4.39157430E+00 -4.39157430E+00  0.00000000E+00  4.39157430E+00  4.39157430E+00
 -4.39157430E+00 -4.39157430E+00  0.00000000E+00  4.39157430E+00  4.39157430E+00
 -4.39157430E+00 -4.39157430E+00  0.00000000E+00  4.39157430E+00  4.39157430E+00
 -4.39157430E+00 -4.39157430E+00  0.00000000E+00  4.39157430E+00  4.39157430E+00
 -4.39157430E+00 -4.39157430E+00  0.00000000E+00  4.39157430E+00  4.39157430E+00
 -4.39157430E+00 -4.39157430E+00  0.00000000E+00  4.39157430E+00  4.39157430E+00
 -4.39157430E+00 -4.39157430E+00  0.00000000E+00  4.39157430E+00  4.39157430E+00
 -4.39157430E+00 -4.39157430E+00  0.00000000E+00  4.39157430E+00  4.39157430E+00
 -4.39157430E+00 -4.39157430E+00  0.00000000E+00  4.39157430E+00  4.39157430E+00
 -4.39157430E+00 -4.39157430E+00  0.00000000E+00  4.39157430E+00  4.39157430E+00
 -4.39157430E+00 -4.39157430E+00  0.00000000E+00  4.39157430E+00  4.39157430E+00
 -4.39157430E+00 -4.39157430E+00  0.00000000E+00  4.39157430E+00  4.39157430E+00
 -4.39157430E+00 -4.39157430E+00  0.00000000E+00  4.39157430E+00  4.39157430E+00
 -4.39157430E+00 -4.39157430E+00  0.00000000E+00  4.39157430E+00  4.39157430E+00
 -4.39157430E+00 -4.39157430E+00  0.00000000E+00  4.39157430E+00  4.39157430E+00
 -4.39157430E+00 -4.39157430E+00  0.00000000E+00  4.39157430E+00  4.39157430E+00
 -4.39157430E+00 -4.39157430E+00  0.00000000E+00  4.39157430E+00  4.39157430E+00
 -4.39157430E+00 -4.39157430E+00  0.00000000E+00  4.39157430E+00  4.39157430E+00
 -4.39157430E+00 -4.39157430E+00  0.00000000E+00  4.39157430E+00  4.39157430E+00
 -4.39157430E+00 -4.39157430E+00  0.00000000E+00  4.39157430E+00  4.39157430E+00
 -4.39157430E+00 -4.39157430E+00  0.00000000E+00  4.39157430E+00  4.39157430E+00
 -4.39157430E+00 -4.39157430E+00  0.00000000E+00  4.39157430E+00  4.39157430E+00
 -4.39157430E+00 -4.39157430E+00  0.00000000E+00  4.39157430E+00  4.39157430E+00
 -4.39157430E+00 -4.39157430E+00  0.00000000E+00  4.39157430E+00  4.39157430E+00
 -4.39157430E+00 -4.39157430E+00  0.00000000E+00  4.39157430E+00  4.39157430E+00
 -4.39157430E+00 -4.39157430E+00  0.00000000E+00  4.39157430E+00  4.39157430E+00
 -4.39157430E+00 -4.39157430E+00  0.00000000E+00  4.39157430E+00  4.39157430E+00
 -4.39157430E+00 -4.39157430E+00  0.00000000E+00  4.39157430E+00  4.39157430E+00
 -4.39157430E+00 -4.39157430E+00  0.00000000E+00  4.39157430E+00  4.39157430E+00
 -4.39157430E+00 -4.39157430E+00  0.00000000E+00  4.39157430E+00  4.39157430E+00
 -4.39157430E+00 -4.39157430E+00  0.00000000E+00  4.39157430E+00  4.39157430E+00
 -4.39157430E+00 -4.39157430E+00  0.00000000E+00  4.39157430E+00  4.39157430E+00
 -4.39157430E+00 -4.39157430E+00  0.00000000E+00  4.39157430E+00  4.39157430E+00
 -4.39157430E+00 -4.39157430E+00  0.00000000E+00  4.39157430E+00  4.39157430E+00
 -4.39157430E+00 -4.39157430E+00  0.00000000E+00  4.39157430E+00  4.39157430E+00
 -4.39157430E+00 -4.39157430E+00  0.00000000E+00  4.39157430E+00  4.39157430E+00
 -4.39157430E+00 -4.39157430E+00  0.00000000E+00  4.39157430E+00  4.39157430E+00
 -4.39157430E+00 -4.39157430E+00  0.00000000E+00  4.39157430E+00  4.39157430E+00
 -4.39157430E+00 -4.39157430E+00  0.00000000E+00  4.39157430E+00  4.39157430E+00
 -4.39157430E+00 -4.39157430E+00  0.00000000E+00  4.39157430E+00  4.39157430E+00
 -4.39157430E+00 -4.39157430E+00  0.00000000E+00  4.39157430E+00  4.39157430E+00
 -4.39157430E+00 -4.39157430E+00  0.00000000E+00  4.39157430E+00  4.39157430E+00
 -4.39157430E+00 -4.39157430E+00  0.00000000E+00  4.39157430E+00  4.39157430E+00
 -4.39157430E+00 -4.39157430E+00  0.00000000E+00  4.39157430E+00  4.39157430E+00
 -4.39157430E+00 -4.39157430E+00  0.00000000E+00  4.39157430E+00  4.39157430E+00
 -4.39157430E+00 -4.39157430E+00  0.00000000E+00  4.39157430E+00  4.39157430E+00
 -4.39157430E+00 -4.39157430E+00  0.00000000E+00  4.39157430E+00  4.39157430E+00
 -4.39157430E+00 -4.39157430E+00  0.00000000E+00  4.39157430E+00  4.39157430E+00
 -4.39157430E+00 -4.39157430E+00  0.00000000E+00  4.39157430E+00  4.39157430E+00
 -4.39157430E+00 -4.39157430E+00  0.00000000E+00  4.39157430E+00  4.39157430E+00
 -4.39157430E+00 -4.39157430E+00  0.00000000E+00  4.39157430E+00  4.39157430E+00
 -4.39157430E+00 -4.39157430E+00  0.00000000E+00  4.39157430E+00  4.39157430E+00
 -4.39157430E+00 -4.39157430E+00  0.00000000E+00  4.39157430E+00  4.39157430E+00
 -4.39157430E+00 -4.39157430E+00  0.00000000E+00  4.39157430E+00  4.39157430E+00
 -4.39157430E+00 -4.39157430E+00  0.00000000E+00  4.39157430E+00  4.39157430E+00
 -4.39157430E+00 -4.39157430E+00  0.00000000E+00  4.39157430E+00  4.39157430E+00
 -4.39157430E+00 -4.39157430E+00  0.00000000E+00  4.39157430E+00  4.39157430E+00
 -4.39157430E+00 -4.39157430E+00  0.00000000E+00  4.39157430E+00  4.39157430E+00
 -4.39157430E+00 -4.39157430E+00  0.00000000E+00  4.39157430E+00  4.39157430E+00
 -4.39157430E+00 -4.39157430E+00  0.00000000E+00  4.39157430E+00  4.39157430E+00
 -4.39157430E+00 -4.39157430E+00  0.00000000E+00  4.39157430E+00  4.39157430E+00
 -4.39157430E+00 -4.39157430E+00  0.00000000E+00  4.39157430E+00  4.39157430E+00
 -4.39157430E+00 -4.39157430E+00  0.00000000E+00  4.39157430E+00  4.39157430E+00
 -4.39157430E+00 -4.39157430E+00  0.00000000E+00  4.39157430E+00  4.39157430E+00
 -4.39157430E+00 -4.39157430E+00  0.00000000E+00  4.39157430E+00  4.39157430E+00
 -4.39157430E+00 -4.39157430E+00  0.00000000E+00  4.39157430E+00  4.39157430E+00
 -4.39157430E+00 -4.39157430E+00  0.00000000E+00  4.39157430E+00  4.39157430E+00
 -4.39157430E+00 -4.39157430E+00  0.00000000E+00  4.39157430E+00  4.39157430E+00
 -4.39157430E+00 -4.39157430E+00  0.00000000E+00  4.39157430E+00  4.39157430E+00
 -4.39157430E+00 -4.39157430E+00  0.00000000E+00  4.39157430E+00  4.39157430E+00
 -4.39157430E+00 -4.39157430E+00  0.00000000E+00  4.39157430E+00  4.39157430E+00
 -4.39157430E+00 -4.39157430E+00  0.00000000E+00  4.39157430E+00  4.39157430E+00
 -4.39157430E+00 -4.39157430E+00  0.00000000E+00  4.39157430E+00  4.39157430E+00
 -4.39157430E+00 -4.39157430E+00  0.00000000E+00  4.39157430E+00  4.39157430E+00
 -4.39157430E+00 -4.39157430E+00  0.00000000E+00  4.39157430E+00  4.39157430E+00
 -4.39157430E+00 -4.39157430E+00  0.00000000E+00  4.39157430E+00  4.39157430E+00
 -4.39157430E+00 -4.39157430E+00  0.00000000E+00  4.39157430E+00  4.39157430E+00
 -4.39157430E+00 -4.39157430E+00  0.00000000E+00  4.39157430E+00  4.39157430E+00
 -4.39157430E+00 -4.39157430E+00  0.00000000E+00  4.39157430E+00  4.39157430E+00
 -4.39157430E+00 -4.39157430E+00  0.00000000E+00  4.39157430E+00  4.39157430E+00
 -4.39157430E+00 -4.39157430E+00  0.00000000E+00  4.39157430E+00  4.39157430E+00
 -4.39157430E+00 -4.39157430E+00  0.00000000E+00  4.39157430E+00  4.39157430E+00
 -4.39157430E+00 -4.39157430E+00  0.00000000E+00  4.39157430E+00  4.39157430E+00
 -4.39157430E+00 -4.39157430E+00  0.00000000E+00  4.39157430E+00  4.39157430E+00
 -4.39157430E+00 -4.39157430E+00  0.00000000E+00  4.39157430E+00  4.39157430E+00
 -4.39157430E+00 -4.39157430E+00  0.00000000E+00  4.39157430E+00  4.39157430E+00
 -4.39157430E+00 -4.39157430E+00  0.00000000E+00  4.39157430E+00  4.39157430E+00
 -4.39157430E+00 -4.39157430E+00  0.00000000E+00  4.39157430E+00  4.39157430E+00
 -4.39157430E+00 -4.39157430E+00  0.00000000E+00  4.39157430E+00  4.39157430E+00
 -4.39157430E+00 -4.39157430E+00  0.00000000E+00  4.39157430E+00  4.39157430E+00
 -4.39157430E+00 -4.39157430E+00  0.00000000E+00  4.39157430E+00  4.39157430E+00
 -4.39157430E+00 -4.39157430E+00  0.00000000E+00  4.39157430E+00  4.39157430E+00
 -4.39157430E+00 -4.39157430E+00  0.00000000E+00  4.39157430E+00  4.39157430E+00
 -4.39157430E+00 -4.39157430E+00  0.00000000E+00  4.39157430E+00  4.39157430E+00
 -4.39157430E+00 -4.39157430E+00  0.00000000E+00  4.39157430E+00  4.39157430E+00
 -4.39157430E+00 -4.39157430E+00  0.00000000E+00  4.39157430E+00  4.39157430E+00
 -4.39157430E+00 -4.39157430E+00  0.00000000E+00  4.39157430E+00  4.39157430E+00
 -4.39157430E+00 -4.39157430E+00  0.00000000E+00  4.39157430E+00  4.39157430E+00
 -4.39157430E+00 -4.39157430E+00  0.00000000E+00  4.39157430E+00  4.39157430E+00
 -4.39157430E+00 -4.39157430E+00  0.00000000E+00  4.39157430E+00  4.39157430E+00
 -4.39157430E+00 -4.39157430E+00  0.00000000E+00  4.39157430E+00  4.39157430E+00
 -4.39157430E+00 -4.39157430E+00  0.00000000E+00  4.39157430E+00  4.39157430E+00
 -4.39157430E+00 -4.39157430E+00  0.00000000E+00  4.39157430E+00  4.39157430E+00
 -4.39157430E+00 -4.39157430E+00  0.00000000E+00  4.39157430E+00  4.39157430E+00
 -4.39157430E+00 -4.39157430E+00  0.00000000E+00  4.39157430E+00  4.39157430E+00
 -4.39157430E+00 -4.39157430E+00  0.00000000E+00  4.39157430E+00  4.39157430E+00
 -4.39157430E+00 -4.39157430E+00  0.00000000E+00  4.39157430E+00  4.39157430E+00
 -4.39157430E+00 -4.39157430E+00  0.00000000E+00  4.39157430E+00  4.39157430E+00
 -4.39157430E+00 -4.39157430E+00  0.00000000E+00  4.39157430E+00  4.39157430E+00
 -4.39157430E+00 -4.39157430E+00  0.00000000E+00  4.39157430E+00  4.39157430E+00
 -4.39157430E+00 -4.39157430E+00  0.00000000E+00  4.39157430E+00  4.39157430E+00
 -4.39157430E+00 -4.39157430E+00  0.00000000E+00  4.39157430E+00  4.39157430E+00
 -4.39157430E+00 -4.39157430E+00  0.00000000E+00  4.39157430E+00  4.39157430E+00
 -4.39157430E+00 -4.39157430E+00  0.00000000E+00  4.39157430E+00  4.39157430E+00
 -4.39157430E+00 -4.39157430E+00  0.00000000E+00  4.39157430E+00  4.39157430E+00
 -4.39157430E+00 -4.39157430E+00  0.00000000E+00  4.39157430E+00  4.39157430E+00
 -4.39157430E+00 -4.39157430E+00  0.00000000E+00  4.39157430E+00  4.39157430E+00
 -4.39157430E+00 -4.39157430E+00  0.00000000E+00  4.39157430E+00  4.39157430E+00
 -4.39157430E+00 -4.39157430E+00  0.00000000E+00  4.39157430E+00  4.39157430E+00
 -4.39157430E+00 -4.39157430E+00  0.00000000E+00  4.39157430E+00  4.39157430E+00
 -4.39157430E+00 -4.39157430E+00  0.00000000E+00  4.39157430E+00  4.39157430E+00
 -4.39157430E+00 -4.39157430E+00  0.00000000E+00  4.39157430E+00  4.39157430E+00
 -4.39157430E+00 -4.39157430E+00  0.00000000E+00  4.39157430E+00  4.39157430E+00
 -4.39157430E+00 -4.39157430E+00  0.00000000E+00  4.39157430E+00  4.39157430E+00
 -4.39157430E+00 -4.39157430E+00  0.00000000E+00  4.39157430E+00  4.39157430E+00
 -4.39157430E+00 -4.39157430E+00  0.00000000E+00  4.39157430E+00  4.39157430E+00
 -4.39157430E+00 -4.39157430E+00  0.00000000E+00  4.39157430E+00  4.39157430E+00
 -4.39157430E+00 -4.39157430E+00  0.00000000E+00  4.39157430E+00  4.39157430E+00
 -4.39157430E+00 -4.39157430E+00  0.00000000E+00  4.39157430E+00  4.39157430E+00
 -4.39157430E+00 -4.39157430E+00  0.00000000E+00  4.39157430E+00  4.39157430E+00
 -4.39157430E+00 -4.39157430E+00  0.00000000E+00  4.39157430E+00  4.39157430E+00
 -4.39157430E+00 -4.39157430E+00  0.00000000E+00  4.39157430E+00  4.39157430E+00
 -4.39157430E+00 -4.39157430E+00  0.00000000E+00  4.39157430E+00  4.39157430E+00
 -4.39157430E+00 -4.39157430E+00  0.00000000E+00  4.39157430E+00  4.39157430E+00
 -4.39157430E+00 -4.39157430E+00  0.00000000E+00  4.39157430E+00  4.39157430E+00
 -4.39157430E+00 -4.39157430E+00  0.00000000E+00  4.39157430E+00  4.39157430E+00
 -4.39157430E+00 -4.39157430E+00  0.00000000E+00  4.39157430E+00  4.39157430E+00
 -4.39157430E+00 -4.39157430E+00  0.00000000E+00  4.39157430E+00  4.39157430E+00
 -4.39157430E+00 -4.39157430E+00  0.00000000E+00  4.39157430E+00  4.39157430E+00
 -4.39157430E+00 -4.39157430E+00  0.00000000E+00  4.39157430E+00  4.39157430E+00
 -4.39157430E+00 -4.39157430E+00  0.00000000E+00  4.39157430E+00  4.39157430E+00
 -4.39157430E+00 -4.39157430E+00  0.00000000E+00  4.39157430E+00  4.39157430E+00
 -4.39157430E+00 -4.39157430E+00  0.00000000E+00  4.39157430E+00  4.39157430E+00
 -4.39157430E+00 -4.39157430E+00  0.00000000E+00  4.39157430E+00  4.39157430E+00
 -4.39157430E+00 -4.39157430E+00  0.00000000E+00  4.39157430E+00  4.39157430E+00
 -4.39157430E+00 -4.39157430E+00  0.00000000E+00  4.39157430E+00  4.39157430E+00
 -4.39157430E+00 -4.39157430E+00  0.00000000E+00  4.39157430E+00  4.39157430E+00
 -4.39157430E+00 -4.39157430E+00  0.00000000E+00  4.39157430E+00  4.39157430E+00
 -4.39157430E+00 -4.39157430E+00  0.00000000E+00  4.39157430E+00  4.39157430E+00
 -4.39157430E+00 -4.39157430E+00  0.00000000E+00  4.39157430E+00  4.39157430E+00
 -4.39157430E+00 -4.39157430E+00  0.00000000E+00  4.39157430E+00  4.39157430E+00
 -4.39157430E+00 -4.39157430E+00  0.00000000E+00  4.39157430E+00  4.39157430E+00
 -4.39157430E+00 -4.39157430E+00  0.00000000E+00  4.39157430E+00  4.39157430E+00
 -4.39157430E+00 -4.39157430E+00  0.00000000E+00  4.39157430E+00  4.39157430E+00
 -4.39157430E+00 -4.39157430E+00  0.00000000E+00  4.39157430E+00  4.39157430E+00
 -4.39157430E+00 -4.39157430E+00  0.00000000E+00  4.39157430E+00  4.39157430E+00
 -4.39157430E+00 -4.39157430E+00  0.00000000E+00  4.39157430E+00  4.39157430E+00
 -4.39157430E+00 -4.39157430E+00  0.00000000E+00  4.39157430E+00  4.39157430E+00
 -4.39157430E+00 -4.39157430E+00  0.00000000E+00  4.39157430E+00  4.39157430E+00
 -4.39157430E+00 -4.39157430E+00  0.00000000E+00  4.39157430E+00  4.39157430E+00
 -4.39157430E+00 -4.39157430E+00  0.00000000E+00  4.39157430E+00  4.39157430E+00
 -4.39157430E+00 -4.39157430E+00  0.00000000E+00  4.39157430E+00  4.39157430E+00
 -4.39157430E+00 -4.39157430E+00  0.00000000E+00  4.39157430E+00  4.39157430E+00
 -4.39157430E+00 -4.39157430E+00  0.00000000E+00  4.39157430E+00  4.39157430E+00
 -4.39157430E+00 -4.39157430E+00  0.00000000E+00  4.39157430E+00  4.39157430E+00
 -4.39157430E+00 -4.39157430E+00  0.00000000E+00  4.39157430E+00  4.39157430E+00
 -4.39157430E+00 -4.39157430E+00  0.00000000E+00  4.39157430E+00  4.39157430E+00
 -4.39157430E+00 -4.39157430E+00  0.00000000E+00  4.39157430E+00  4.39157430E+00
 -4.39157430E+00 -4.39157430E+00  0.00000000E+00  4.39157430E+00  4.39157430E+00
 -4.39157430E+00 -4.39157430E+00  0.00000000E+00  4.39157430E+00  4.39157430E+00
 -4.39157430E+00 -4.39157430E+00  0.00000000E+00  4.39157430E+00  4.39157430E+00
 -4.39157430E+00 -4.39157430E+00  0.00000000E+00  4.39157430E+00  4.39157430E+00
 -4.39157430E+00 -4.39157430E+00  0.00000000E+00  4.39157430E+00  4.39157430E+00
 -4.39157430E+00 -4.39157430E+00  0.00000000E+00  4.39157430E+00  4.39157430E+00
 -4.39157430E+00 -4.39157430E+00  0.00000000E+00  4.39157430E+00  4.39157430E+00
 -4.39157430E+00 -4.39157430E+00  0.00000000E+00  4.39157430E+00  4.39157430E+00
 -4.39157430E+00 -4.39157430E+00  0.00000000E+00  4.39157430E+00  4.39157430E+00
 -4.39157430E+00 -4.39157430E+00  0.00000000E+00  4.39157430E+00  4.39157430E+00
 -4.39157430E+00 -4.39157430E+00  0.00000000E+00  4.39157430E+00  4.39157430E+00
 -4.39157430E+00 -4.39157430E+00  0.00000000E+00  4.39157430E+00  4.39157430E+00
 -4.39157430E+00 -4.39157430E+00  0.00000000E+00  4.39157430E+00  4.39157430E+00
 -4.39157430E+00 -4.39157430E+00  0.00000000E+00  4.39157430E+00  4.39157430E+00
 -4.39157430E+00 -4.39157430E+00  0.00000000E+00  4.39157430E+00  4.39157430E+00
 -4.39157430E+00 -4.39157430E+00  0.00000000E+00  4.39157430E+00  4.39157430E+00
 -4.39157430E+00 -4.39157430E+00  0.00000000E+00  4.39157430E+00  4.39157430E+00
 -4.39157430E+00 -4.39157430E+00  0.00000000E+00  4.39157430E+00  4.39157430E+00
 -4.39157430E+00 -4.39157430E+00  0.00000000E+00  4.39157430E+00  4.39157430E+00
 -4.39157430E+00 -4.39157430E+00  0.00000000E+00  4.39157430E+00  4.39157430E+00
 -4.39157430E+00 -4.39157430E+00  0.00000000E+00  4.39157430E+00  4.39157430E+00
 -4.39157430E+00 -4.39157430E+00  0.00000000E+00  4.39157430E+00  4.39157430E+00
 -4.39157430E+00 -4.39157430E+00  0.00000000E+00  4.39157430E+00  4.39157430E+00
 -4.39157430E+00 -4.39157430E+00  0.00000000E+00  4.39157430E+00  4.39157430E+00
 -4.39157430E+00 -4.39157430E+00  0.00000000E+00  4.39157430E+00  4.39157430E+00
 -4.39157430E+00 -4.39157430E+00  0.00000000E+00  4.39157430E+00  4.39157430E+00
 -4.39157430E+00 -4.39157430E+00  0.00000000E+00  4.39157430E+00  4.39157430E+00
 -4.39157430E+00 -4.39157430E+00  0.00000000E+00  4.39157430E+00  4.39157430E+00
 -4.39157430E+00 -4.39157430E+00  0.00000000E+00  4.39157430E+00  4.39157430E+00
 -4.39157430E+00 -4.39157430E+00  0.00000000E+00  4.39157430E+00  4.39157430E+00
 -4.39157430E+00 -4.39157430E+00  0.00000000E+00  4.39157430E+00  4.39157430E+00
 -4.39157430E+00 -4.39157430E+00  0.00000000E+00  4.39157430E+00  4.39157430E+00
 -4.39157430E+00 -4.39157430E+00  0.00000000E+00  4.39157430E+00  4.39157430E+00
 -4.39157430E+00 -4.39157430E+00  0.00000000E+00  4.39157430E+00  4.39157430E+00
 -4.39157430E+00 -4.39157430E+00  0.00000000E+00  4.39157430E+00  4.39157430E+00
 -4.39157430E+00 -4.39157430E+00  0.00000000E+00  4.39157430E+00  4.39157430E+00
 -4.39157430E+00 -4.39157430E+00  0.00000000E+00  4.39157430E+00  4.39157430E+00
 -4.39157430E+00 -4.39157430E+00  0.00000000E+00  4.39157430E+00  4.39157430E+00
 -4.39157430E+00 -4.39157430E+00  0.00000000E+00  4.39157430E+00  4.39157430E+00
 -4.39157430E+00 -4.39157430E+00  0.00000000E+00  4.39157430E+00  4.39157430E+00
 -4.39157430E+00 -4.39157430E+00  0.00000000E+00  4.39157430E+00  4.39157430E+00
 -4.39157430E+00 -4.39157430E+00  0.00000000E+00  4.39157430E+00  4.39157430E+00
 -4.39157430E+00 -4.39157430E+00  0.00000000E+00  4.39157430E+00  4.39157430E+00
 -4.39157430E+00 -4.39157430E+00  0.00000000E+00  4.39157430E+00  4.39157430E+00
 -4.39157430E+00 -4.39157430E+00  0.00000000E+00  4.39157430E+00  4.39157430E+00
 -4.39157430E+00 -4.39157430E+00  0.00000000E+00  4.39157430E+00  4.39157430E+00
 -4.39157430E+00 -4.39157430E+00  0.00000000E+00  4.39157430E+00  4.39157430E+00
 -4.39157430E+00 -4.39157430E+00  0.00000000E+00  4.39157430E+00  4.39157430E+00
 -4.39157430E+00 -4.39157430E+00  0.00000000E+00  4.39157430E+00  4.39157430E+00
 -4.39157430E+00 -4.39157430E+00  0.00000000E+00  4.39157430E+00  4.39157430E+00
 -4.39157430E+00 -4.39157430E+00  0.00000000E+00  4.39157430E+00  4.39157430E+00
 -4.39157430E+00 -4.39157430E+00  0.00000000E+00  4.39157430E+00  4.39157430E+00
 -4.39157430E+00 -4.39157430E+00  0.00000000E+00  4.39157430E+00  4.39157430E+00
 -4.39157430E+00 -4.39157430E+00  0.00000000E+00  4.39157430E+00  4.39157430E+00
 -4.39157430E+00 -4.39157430E+00  0.00000000E+00  4.39157430E+00  4.39157430E+00
 -4.39157430E+00 -4.39157430E+00  0.00000000E+00  4.39157430E+00  4.39157430E+00
 -4.39157430E+00 -4.39157430E+00  0.00000000E+00  4.39157430E+00  4.39157430E+00
 -4.39157430E+00 -4.39157430E+00  0.00000000E+00  4.39157430E+00  4.39157430E+00
 -4.39157430E+00 -4.39157430E+00  0.00000000E+00  4.39157430E+00  4.39157430E+00
 -4.39157430E+00 -4.39157430E+00  0.00000000E+00  4.39157430E+00  4.39157430E+00
 -4.39157430E+00 -4.39157430E+00  0.00000000E+00  4.39157430E+00  4.39157430E+00
 -4.39157430E+00 -4.39157430E+00  0.00000000E+00  4.39157430E+00  4.39157430E+00
 -4.39157430E+00 -4.39157430E+00  0.00000000E+00  4.39157430E+00  4.39157430E+00
 -4.39157430E+00 -4.39157430E+00  0.00000000E+00  4.39157430E+00  4.39157430E+00
 -4.39157430E+00 -4.39157430E+00  0.00000000E+00  4.39157430E+00  4.39157430E+00
 -4.39157430E+00 -4.39157430E+00  0.00000000E+00  4.39157430E+00  4.39157430E+00
 -4.39157430E+00 -4.39157430E+00  0.00000000E+00  4.39157430E+00  4.39157430E+00
 -4.39157430E+00 -4.39157430E+00  0.00000000E+00  4.39157430E+00  4.39157430E+00
 -4.39157430E+00 -4.39157430E+00  0.00000000E+00  4.39157430E+00  4.39157430E+00
 -4.39157430E+00 -4.39157430E+00  0.00000000E+00  4.39157430E+00  4.39157430E+00
 -4.39157430E+00 -4.39157430E+00  0.00000000E+00  4.39157430E+00  4.39157430E+00
 -4.39157430E+00 -4.39157430E+00  0.00000000E+00  4.39157430E+00  4.39157430E+00
 -4.39157430E+00 -4.39157430E+00  0.00000000E+00  4.39157430E+00  4.39157430E+00
 -4.39157430E+00 -4.39157430E+00  0.00000000E+00  4.39157430E+00  4.39157430E+00
 -4.39157430E+00 -4.39157430E+00  0.00000000E+00  4.39157430E+00  4.39157430E+00
 -4.39157430E+00 -4.39157430E+00  0.00000000E+00  4.39157430E+00  4.39157430E+00
 -4.39157430E+00 -4.39157430E+00  0.00000000E+00  4.39157430E+00  4.39157430E+00
 -4.39157430E+00 -4.39157430E+00  0.00000000E+00  4.39157430E+00  4.39157430E+00
 -4.39157430E+00 -4.39157430E+00  0.00000000E+00  4.39157430E+00  4.39157430E+00
 -4.39157430E+00 -4.39157430E+00  0.00000000E+00  4.39157430E+00  4.39157430E+00
 -4.39157430E+00 -4.39157430E+00  0.00000000E+00  4.39157430E+00  4.39157430E+00
 -4.39157430E+00 -4.39157430E+00  0.00000000E+00  4.39157430E+00  4.39157430E+00
 -4.39157430E+00 -4.39157430E+00  0.00000000E+00  4.39157430E+00  4.39157430E+00
 -4.39157430E+00 -4.39157430E+00  0.00000000E+00  4.39157430E+00  4.39157430E+00
 -4.39157430E+00 -4.39157430E+00  0.00000000E+00  4.39157430E+00  4.39157430E+00
 -4.39157430E+00 -4.39157430E+00  0.00000000E+00  4.39157430E+00  4.39157430E+00
 -4.39157430E+00 -4.39157430E+00  0.00000000E+00  4.39157430E+00  4.39157430E+00
 -4.39157430E+00 -4.39157430E+00  0.00000000E+00  4.39157430E+00  4.39157430E+00
 -4.39157430E+00 -4.39157430E+00  0.00000000E+00  4.39157430E+00  4.39157430E+00
 -4.39157430E+00 -4.39157430E+00  0.00000000E+00  4.39157430E+00  4.39157430E+00
 -4.39157430E+00 -4.39157430E+00  0.00000000E+00  4.39157430E+00  4.39157430E+00
 -4.39157430E+00 -4.39157430E+00  0.00000000E+00  4.39157430E+00  4.39157430E+00
 -4.39157430E+00 -4.39157430E+00  0.00000000E+00  4.39157430E+00  4.39157430E+00
 -4.39157430E+00 -4.39157430E+00  0.00000000E+00  4.39157430E+00  4.39157430E+00
 -4.39157430E+00 -4.39157430E+00  0.00000000E+00  4.39157430E+00  4.39157430E+00
 -4.39157430E+00 -4.39157430E+00  0.00000000E+00  4.39157430E+00  4.39157430E+00
 -4.39157430E+00 -4.39157430E+00  0.00000000E+00  4.39157430E+00  4.39157430E+00
 -4.39157430E+00 -4.39157430E+00  0.00000000E+00  4.39157430E+00  4.39157430E+00
 -4.39157430E+00 -4.39157430E+00  0.00000000E+00  4.39157430E+00  4.39157430E+00
 -4.39157430E+00 -4.39157430E+00  0.00000000E+00  4.39157430E+00  4.39157430E+00
 -4.39157430E+00 -4.39157430E+00  0.00000000E+00  4.39157430E+00  4.39157430E+00
 -4.39157430E+00 -4.39157430E+00  0.00000000E+00  4.39157430E+00  4.39157430E+00
 -4.39157430E+00 -4.39157430E+00  0.00000000E+00  4.39157430E+00  4.39157430E+00
 -4.39157430E+00 -4.39157430E+00  0.00000000E+00  4.39157430E+00  4.39157430E+00
 -4.39157430E+00 -4.39157430E+00  0.00000000E+00  4.39157430E+00  4.39157430E+00
 -4.39157430E+00 -4.39157430E+00  0.00000000E+00  4.39157430E+00  4.39157430E+00
 -4.39157430E+00 -4.39157430E+00  0.00000000E+00  4.39157430E+00  4.39157430E+00
 -4.39157430E+00 -4.39157430E+00  0.00000000E+00  4.39157430E+00  4.39157430E+00
 -4.39157430E+00 -4.39157430E+00  0.00000000E+00  4.39157430E+00  4.39157430E+00
 -4.39157430E+00 -4.39157430E+00  0.00000000E+00  4.39157430E+00  4.39157430E+00
 -4.39157430E+00 -4.39157430E+00  0.00000000E+00  4.39157430E+00  4.39157430E+00
 -4.39157430E+00 -4.39157430E+00  0.00000000E+00  4.39157430E+00  4.39157430E+00
 -4.39157430E+00 -4.39157430E+00  0.00000000E+00  4.39157430E+00  4.39157430E+00
 -4.39157430E+00 -4.39157430E+00  0.00000000E+00  4.39157430E+00  4.39157430E+00
 -4.39157430E+00 -4.39157430E+00  0.00000000E+00  4.39157430E+00  4.39157430E+00
 -4.39157430E+00 -4.39157430E+00  0.00000000E+00  4.39157430E+00  4.39157430E+00
 -4.39157430E+00 -4.39157430E+00  0.00000000E+00  4.39157430E+00  4.39157430E+00
 -4.39157430E+00 -4.39157430E+00  0.00000000E+00  4.39157430E+00  4.39157430E+00
 -4.39157430E+00 -4.39157430E+00  0.00000000E+00  4.39157430E+00  4.39157430E+00
 -4.39157430E+00 -4.39157430E+00  0.00000000E+00  4.39157430E+00  4.39157430E+00
 -4.39157430E+00 -4.39157430E+00  0.00000000E+00  4.39157430E+00  4.39157430E+00
 -4.39157430E+00 -4.39157430E+00  0.00000000E+00  4.39157430E+00  4.39157430E+00
 -4.39157430E+00 -4.39157430E+00  0.00000000E+00  4.39157430E+00  4.39157430E+00
 -4.39157430E+00 -4.39157430E+00  0.00000000E+00  4.39157430E+00  4.39157430E+00
 -4.39157430E+00 -4.39157430E+00  0.00000000E+00  4.39157430E+00  4.39157430E+00
 -4.39157430E+00 -4.39157430E+00  0.00000000E+00  4.39157430E+00  4.39157430E+00
 -4.39157430E+00 -4.39157430E+00  0.00000000E+00  4.39157430E+00  4.39157430E+00
 -4.39157430E+00 -4.39157430E+00  0.00000000E+00  4.39157430E+00  4.39157430E+00
 -4.39157430E+00 -4.39157430E+00  0.00000000E+00  4.39157430E+00  4.39157430E+00
 -4.39157430E+00 -4.39157430E+00  0.00000000E+00  4.39157430E+00  4.39157430E+00
 -4.39157430E+00 -4.39157430E+00  0.00000000E+00  4.39157430E+00  4.39157430E+00
 -4.39157430E+00 -4.39157430E+00  0.00000000E+00  4.39157430E+00  4.39157430E+00
 -4.39157430E+00 -4.39157430E+00  0.00000000E+00  4.39157430E+00  4.39157430E+00
 -4.39157430E+00 -4.39157430E+00  0.00000000E+00  4.39157430E+00  4.39157430E+00
 -4.39157430E+00 -4.39157430E+00  0.00000000E+00  4.39157430E+00  4.39157430E+00
 -4.39157430E+00 -4.39157430E+00  0.00000000E+00  4.39157430E+00  4.39157430E+00
 -4.39157430E+00 -4.39157430E+00  0.00000000E+00  4.39157430E+00  4.39157430E+00
 -4.39157430E+00 -4.39157430E+00  0.00000000E+00  4.39157430E+00  4.39157430E+00
 -4.39157430E+00 -4.39157430E+00  0.00000000E+00  4.39157430E+00  4.39157430E+00
 -4.39157430E+00 -4.39157430E+00  0.00000000E+00  4.39157430E+00  4.39157430E+00
 -4.39157430E+00 -4.39157430E+00  0.00000000E+00  4.39157430E+00  4.39157430E+00
 -4.39157430E+00 -4.39157430E+00  0.00000000E+00  4.39157430E+00  4.39157430E+00
 -4.39157430E+00 -4.39157430E+00  0.00000000E+00  4.39157430E+00  4.39157430E+00
 -4.39157430E+00 -4.39157430E+00  0.00000000E+00  4.39157430E+00  4.39157430E+00
 -4.39157430E+00 -4.39157430E+00  0.00000000E+00  4.39157430E+00  4.39157430E+00
 -4.39157430E+00 -4.39157430E+00  0.00000000E+00  4.39157430E+00  4.39157430E+00
 -4.39157430E+00 -4.39157430E+00  0.00000000E+00  4.39157430E+00  4.39157430E+00
 -4.39157430E+00 -4.39157430E+00  0.00000000E+00  4.39157430E+00  4.39157430E+00
 -4.39157430E+00 -4.39157430E+00  0.00000000E+00  4.39157430E+00  4.39157430E+00
 -4.39157430E+00 -4.39157430E+00  0.00000000E+00  4.39157430E+00  4.39157430E+00
 -4.39157430E+00 -4.39157430E+00  0.00000000E+00  4.39157430E+00  4.39157430E+00
 -4.39157430E+00 -4.39157430E+00  0.00000000E+00  4.39157430E+00  4.39157430E+00
 -4.39157430E+00 -4.39157430E+00  0.00000000E+00  4.39157430E+00  4.39157430E+00
 -4.39157430E+00 -4.39157430E+00  0.00000000E+00  4.39157430E+00  4.39157430E+00
 -4.39157430E+00 -4.39157430E+00  0.00000000E+00  4.39157430E+00  4.39157430E+00
 -4.39157430E+00 -4.39157430E+00  0.00000000E+00  4.39157430E+00  4.39157430E+00
 -4.39157430E+00 -4.39157430E+00  0.00000000E+00  4.39157430E+00  4.39157430E+00
 -4.39157430E+00 -4.39157430E+00  0.00000000E+00  4.39157430E+00  4.39157430E+00
 -4.39157430E+00 -4.39157430E+00  0.00000000E+00  4.39157430E+00  4.39157430E+00
 -4.39157430E+00 -4.39157430E+00  0.00000000E+00  4.39157430E+00  4.39157430E+00
 -4.39157430E+00 -4.39157430E+00  0.00000000E+00  4.39157430E+00  4.39157430E+00
 -4.39157430E+00 -4.39157430E+00  0.00000000E+00  4.39157430E+00  4.39157430E+00
 -4.39157430E+00 -4.39157430E+00  0.00000000E+00  4.39157430E+00  4.39157430E+00
 -4.39157430E+00 -4.39157430E+00  0.00000000E+00  4.39157430E+00  4.39157430E+00
 -4.39157430E+00 -4.39157430E+00  0.00000000E+00  4.39157430E+00  4.39157430E+00
 -4.39157430E+00 -4.39157430E+00  0.00000000E+00  4.39157430E+00  4.39157430E+00
 -4.39157430E+00 -4.39157430E+00  0.00000000E+00  4.39157430E+00  4.39157430E+00
 -4.39157430E+00 -4.39157430E+00  0.00000000E+00  4.39157430E+00  4.39157430E+00
 -4.39157430E+00 -4.39157430E+00  0.00000000E+00  4.39157430E+00  4.39157430E+00
 -4.39157430E+00 -4.39157430E+00  0.00000000E+00  4.39157430E+00  4.39157430E+00
 -4.39157430E+00 -4.39157430E+00  0.00000000E+00  4.39157430E+00  4.39157430E+00
 -4.39157430E+00 -4.39157430E+00  0.00000000E+00  4.39157430E+00  4.39157430E+00
 -4.39157430E+00 -4.39157430E+00  0.00000000E+00  4.39157430E+00  4.39157430E+00
 -4.39157430E+00 -4.39157430E+00  0.00000000E+00  4.39157430E+00  4.39157430E+00
 -4.39157430E+00 -4.39157430E+00  0.00000000E+00  4.39157430E+00  4.39157430E+00
 -4.39157430E+00 -4.39157430E+00  0.00000000E+00  4.39157430E+00  4.39157430E+00
 -4.39157430E+00 -4.39157430E+00  0.00000000E+00  4.39157430E+00  4.39157430E+00
 -4.39157430E+00 -4.39157430E+00  0.00000000E+00  4.39157430E+00  4.39157430E+00
 -4.39157430E+00 -4.39157430E+00  0.00000000E+00  4.39157430E+00  4.39157430E+00
 -4.39157430E+00 -4.39157430E+00  0.00000000E+00  4.39157430E+00  4.39157430E+00
 -4.39157430E+00 -4.39157430E+00  0.00000000E+00  4.39157430E+00  4.39157430E+00
 -4.39157430E+00 -4.39157430E+00  0.00000000E+00  4.39157430E+00  4.39157430E+00
 -4.39157430E+00 -4.39157430E+00  0.00000000E+00  4.39157430E+00  4.39157430E+00
 -4.39157430E+00 -4.39157430E+00  0.00000000E+00  4.39157430E+00  4.39157430E+00
 -4.39157430E+00 -4.39157430E+00  0.00000000E+00  4.39157430E+00  4.39157430E+00
 -4.39157430E+00 -4.39157430E+00  0.00000000E+00  4.39157430E+00  4.39157430E+00
 -4.39157430E+00 -4.39157430E+00  0.00000000E+00  4.39157430E+00  4.39157430E+00
 -4.39157430E+00 -4.39157430E+00  0.00000000E+00  4.39157430E+00  4.39157430E+00
 -4.39157430E+00 -4.39157430E+00  0.00000000E+00  4.39157430E+00  4.39157430E+00
 -4.39157430E+00 -4.39157430E+00  0.00000000E+00  4.39157430E+00  4.39157430E+00
 -4.39157430E+00 -4.39157430E+00  0.00000000E+00  4.39157430E+00  4.39157430E+00
 -4.39157430E+00 -4.39157430E+00  0.00000000E+00  4.39157430E+00  4.39157430E+00
 -4.39157430E+00 -4.39157430E+00  0.00000000E+00  4.39157430E+00  4.39157430E+00
 -4.39157430E+00 -4.39157430E+00  0.00000000E+00  4.39157430E+00  4.39157430E+00
 -4.39157430E+00 -4.39157430E+00  0.00000000E+00  4.39157430E+00  4.39157430E+00
 -4.39157430E+00 -4.39157430E+00  0.00000000E+00  4.39157430E+00  4.39157430E+00
 -4.39157430E+00 -4.39157430E+00  0.00000000E+00  4.39157430E+00  4.39157430E+00
 -4.39157430E+00 -4.39157430E+00  0.00000000E+00  4.39157430E+00  4.39157430E+00
 -4.39157430E+00 -4.39157430E+00  0.00000000E+00  4.39157430E+00  4.39157430E+00
 -4.39157430E+00 -4.39157430E+00  0.00000000E+00  4.39157430E+00  4.39157430E+00
 -4.39157430E+00 -4.39157430E+00  0.00000000E+00  4.39157430E+00  4.39157430E+00
 -4.39157430E+00 -4.39157430E+00  0.00000000E+00  4.39157430E+00  4.39157430E+00
 -4.39157430E+00 -4.39157430E+00  0.00000000E+00  4.39157430E+00  4.39157430E+00
 -4.39157430E+00 -4.39157430E+00  0.00000000E+00  4.39157430E+00  4.39157430E+00
 -4.39157430E+00 -4.39157430E+00  0.00000000E+00  4.39157430E+00  4.39157430E+00
 -4.39157430E+00 -4.39157430E+00  0.00000000E+00  4.39157430E+00  4.39157430E+00
 -4.39157430E+00 -4.39157430E+00  0.00000000E+00  4.39157430E+00  4.39157430E+00
 -4.39157430E+00 -4.39157430E+00  0.00000000E+00  4.39157430E+00  4.39157430E+00
 -4.39157430E+00 -4.39157430E+00  0.00000000E+00  4.39157430E+00  4.39157430E+00
 -4.39157430E+00 -4.39157430E+00  0.00000000E+00  4.39157430E+00  4.39157430E+00
 -4.39157430E+00 -4.39157430E+00  0.00000000E+00  4.39157430E+00  4.39157430E+00
 -4.39157430E+00 -4.39157430E+00  0.00000000E+00  4.39157430E+00  4.39157430E+00
 -4.39157430E+00 -4.39157430E+00  0.00000000E+00  4.39157430E+00  4.39157430E+00
 -4.39157430E+00 -4.39157430E+00  0.00000000E+00  4.39157430E+00  4.39157430E+00
 -4.39157430E+00 -4.39157430E+00  0.00000000E+00  4.39157430E+00  4.39157430E+00
 -4.39157430E+00 -4.39157430E+00  0.00000000E+00  4.39157430E+00  4.39157430E+00
 -4.39157430E+00 -4.39157430E+00  0.00000000E+00  4.39157430E+00  4.39157430E+00
 -4.39157430E+00 -4.39157430E+00  0.00000000E+00  4.39157430E+00  4.39157430E+00
 -4.39157430E+00 -4.39157430E+00  0.00000000E+00  4.39157430E+00  4.39157430E+00
 -4.39157430E+00 -4.39157430E+00  0.00000000E+00  4.39157430E+00  4.39157430E+00
 -4.39157430E+00 -4.39157430E+00  0.00000000E+00  4.39157430E+00  4.39157430E+00
 -4.39157430E+00 -4.39157430E+00  0.00000000E+00  4.39157430E+00  4.39157430E+00
 -4.39157430E+00 -4.39157430E+00  0.00000000E+00  4.39157430E+00  4.39157430E+00
 -4.39157430E+00 -4.39157430E+00  0.00000000E+00  4.39157430E+00  4.39157430E+00
 -4.39157430E+00 -4.39157430E+00  0.00000000E+00  4.39157430E+00  4.39157430E+00
 -4.39157430E+00 -4.39157430E+00  0.00000000E+00  4.39157430E+00  4.39157430E+00
 -4.39157430E+00 -4.39157430E+00  0.00000000E+00  4.39157430E+00  4.39157430E+00
 -4.39157430E+00 -4.39157430E+00  0.00000000E+00  4.39157430E+00  4.39157430E+00
 -4.39157430E+00 -4.39157430E+00  0.00000000E+00  4.39157430E+00  4.39157430E+00
 -4.39157430E+00 -4.39157430E+00  0.00000000E+00  4.39157430E+00  4.39157430E+00
 -4.39157430E+00 -4.39157430E+00  0.00000000E+00  4.39157430E+00  4.39157430E+00
 -4.39157430E+00 -4.39157430E+00  0.00000000E+00  4.39157430E+00  4.39157430E+00
 -4.39157430E+00 -4.39157430E+00  0.00000000E+00  4.39157430E+00  4.39157430E+00
 -4.39157430E+00 -4.39157430E+00  0.00000000E+00  4.39157430E+00  4.39157430E+00
 -4.39157430E+00 -4.39157430E+00  0.00000000E+00  4.39157430E+00  4.39157430E+00
 -4.39157430E+00 -4.39157430E+00  0.00000000E+00  4.39157430E+00  4.39157430E+00
 -4.39157430E+00 -4.39157430E+00  0.00000000E+00  4.39157430E+00  4.39157430E+00
 -4.39157430E+00 -4.39157430E+00  0.00000000E+00  4.39157430E+00  4.39157430E+00
 -4.39157430E+00 -4.39157430E+00  0.00000000E+00  4.39157430E+00  4.39157430E+00
 -4.39157430E+00 -4.39157430E+00  0.00000000E+00  4.39157430E+00  4.39157430E+00
 -4.39157430E+00 -4.39157430E+00  0.00000000E+00  4.39157430E+00  4.39157430E+00
 -4.39157430E+00 -4.39157430E+00  0.00000000E+00  4.39157430E+00  4.39157430E+00
 -4.39157430E+00 -4.39157430E+00  0.00000000E+00  4.39157430E+00  4.39157430E+00
 -4.39157430E+00 -4.39157430E+00  0.00000000E+00  4.39157430E+00  4.39157430E+00
 -4.39157430E+00 -4.39157430E+00  0.00000000E+00  4.39157430E+00  4.39157430E+00
 -4.39157430E+00 -4.39157430E+00  0.00000000E+00  4.39157430E+00  4.39157430E+00
 -4.39157430E+00 -4.39157430E+00  0.00000000E+00  4.39157430E+00  4.39157430E+00
 -4.39157430E+00 -4.39157430E+00  0.00000000E+00  4.39157430E+00  4.39157430E+00
 -4.39157430E+00 -4.39157430E+00  0.00000000E+00  4.39157430E+00  4.39157430E+00
 -4.39157430E+00 -4.39157430E+00  0.00000000E+00  4.39157430E+00  4.39157430E+00
 -4.39157430E+00 -4.39157430E+00  0.00000000E+00  4.39157430E+00  4.39157430E+00
 -4.39157430E+00 -4.39157430E+00  0.00000000E+00  4.39157430E+00  4.39157430E+00
 -4.39157430E+00 -4.39157430E+00  0.00000000E+00  4.39157430E+00  4.39157430E+00
 -4.39157430E+00 -4.39157430E+00  0.00000000E+00  4.39157430E+00  4.39157430E+00
 -4.39157430E+00 -4.39157430E+00  0.00000000E+00  4.39157430E+00  4.39157430E+00
 -4.39157430E+00 -4.39157430E+00  0.00000000E+00  4.39157430E+00  4.39157430E+00
 -4.39157430E+00 -4.39157430E+00  0.00000000E+00  4.39157430E+00  4.39157430E+00
 -4.39157430E+00 -4.39157430E+00  0.00000000E+00  4.39157430E+00  4.39157430E+00
 -4.39157430E+00 -4.39157430E+00  0.00000000E+00  4.39157430E+00  4.39157430E+00
 -4.39157430E+00 -4.39157430E+00  0.00000000E+00  4.39157430E+00  4.39157430E+00
 -4.39157430E+00 -4.39157430E+00  0.00000000E+00  4.39157430E+00  4.39157430E+00
 -4.39157430E+00 -4.39157430E+00  0.00000000E+00  4.39157430E+00  4.39157430E+00
 -4.39157430E+00 -4.39157430E+00  0.00000000E+00  4.39157430E+00  4.39157430E+00
 -4.39157430E+00 -4.39157430E+00  0.00000000E+00  4.39157430E+00  4.39157430E+00
 -4.39157430E+00 -4.39157430E+00  0.00000000E+00  4.39157430E+00  4.39157430E+00
 -4.39157430E+00 -4.39157430E+00  0.00000000E+00  4.39157430E+00  4.39157430E+00
 -4.39157430E+00 -4.39157430E+00  0.00000000E+00  4.39157430E+00  4.39157430E+00
 -4.39157430E+00 -4.39157430E+00  0.00000000E+00  4.39157430E+00  4.39157430E+00
 -4.39157430E+00 -4.39157430E+00  0.00000000E+00  4.39157430E+00  4.39157430E+00
 -4.39157430E+00 -4.39157430E+00  0.00000000E+00  4.39157430E+00  4.39157430E+00
 -4.39157430E+00 -4.39157430E+00  0.00000000E+00  4.39157430E+00  4.39157430E+00
 -4.39157430E+00 -4.39157430E+00  0.00000000E+00  4.39157430E+00  4.39157430E+00
 -4.39157430E+00 -4.39157430E+00  0.00000000E+00  4.39157430E+00  4.39157430E+00
 -4.39157430E+00 -4.39157430E+00  0.00000000E+00  4.39157430E+00  4.39157430E+00
 -4.39157430E+00 -4.39157430E+00  0.00000000E+00  4.39157430E+00  4.39157430E+00
 -4.39157430E+00 -4.39157430E+00  0.00000000E+00  4.39157430E+00  4.39157430E+00
 -4.39157430E+00 -4.39157430E+00  0.00000000E+00  4.39157430E+00  4.39157430E+00
 -4.39157430E+00 -4.39157430E+00  0.00000000E+00  4.39157430E+00  4.39157430E+00
 -4.39157430E+00 -4.39157430E+00  0.00000000E+00  4.39157430E+00  4.39157430E+00
 -4.39157430E+00 -4.39157430E+00  0.00000000E+00  4.39157430E+00  4.39157430E+00
 -4.39157430E+00 -4.39157430E+00  0.00000000E+00  4.39157430E+00  4.39157430E+00
 -4.39157430E+00 -4.39157430E+00  0.00000000E+00  4.39157430E+00  4.39157430E+00
 -4.39157430E+00 -4.39157430E+00  0.00000000E+00  4.39157430E+00  4.39157430E+00
 -4.39157430E+00 -4.39157430E+00  0.00000000E+00  4.39157430E+00  4.39157430E+00
 -4.39157430E+00 -4.39157430E+00  0.00000000E+00  4.39157430E+00  4.39157430E+00
 -4.39157430E+00 -4.39157430E+00  0.00000000E+00  4.39157430E+00  4.39157430E+00
 -4.39157430E+00 -4.39157430E+00  0.00000000E+00  4.39157430E+00  4.39157430E+00
 -4.39157430E+00 -4.39157430E+00  0.00000000E+00  4.39157430E+00  4.39157430E+00
 -4.39157430E+00 -4.39157430E+00  0.00000000E+00  4.39157430E+00  4.39157430E+00
 -4.39157430E+00 -4.39157430E+00  0.00000000E+00  4.39157430E+00  4.39157430E+00
 -4.39157430E+00 -4.39157430E+00  0.00000000E+00  4.39157430E+00  4.39157430E+00
 -4.39157430E+00 -4.39157430E+00  0.00000000E+00  4.39157430E+00  4.39157430E+00
 -4.39157430E+00 -4.39157430E+00  0.00000000E+00  4.39157430E+00  4.39157430E+00
 -4.39157430E+00 -4.39157430E+00  0.00000000E+00  4.39157430E+00  4.39157430E+00
 -4.39157430E+00 -4.39157430E+00  0.00000000E+00  4.39157430E+00  4.39157430E+00
 -4.39157430E+00 -4.39157430E+00  0.00000000E+00  4.39157430E+00  4.39157430E+00
 -4.39157430E+00 -4.39157430E+00  0.00000000E+00  4.39157430E+00  4.39157430E+00
 -4.39157430E+00 -4.39157430E+00  0.00000000E+00  4.39157430E+00  4.39157430E+00
 -4.39157430E+00 -4.39157430E+00  0.00000000E+00  4.39157430E+00  4.39157430E+00
 -4.39157430E+00 -4.39157430E+00  0.00000000E+00  4.39157430E+00  4.39157430E+00
 -4.39157430E+00 -4.39157430E+00  0.00000000E+00  4.39157430E+00  4.39157430E+00
 -4.39157430E+00 -4.39157430E+00  0.00000000E+00  4.39157430E+00  4.39157430E+00
 -4.39157430E+00 -4.39157430E+00  0.00000000E+00  4.39157430E+00  4.39157430E+00
 -4.39157430E+00 -4.39157430E+00  0.00000000E+00  4.39157430E+00  4.39157430E+00
 -4.39157430E+00 -4.39157430E+00  0.00000000E+00  4.39157430E+00  4.39157430E+00
 -4.39157430E+00 -4.39157430E+00  0.00000000E+00  4.39157430E+00  4.39157430E+00
 -4.39157430E+00 -4.39157430E+00  0.00000000E+00  4.39157430E+00  4.39157430E+00
 -4.39157430E+00 -4.39157430E+00  0.00000000E+00  4.39157430E+00  4.39157430E+00
 -4.39157430E+00 -4.39157430E+00  0.00000000E+00  4.39157430E+00  4.39157430E+00
 -4.39157430E+00 -4.39157430E+00  0.00000000E+00  4.39157430E+00  4.39157430E+00
 -4.39157430E+00 -4.39157430E+00  0.00000000E+00  4.39157430E+00  4.39157430E+00
 -4.39157430E+00 -4.39157430E+00  0.00000000E+00  4.39157430E+00  4.39157430E+00
 -4.39157430E+00 -4.39157430E+00  0.00000000E+00  4.39157430E+00  4.39157430E+00
 -4.39157430E+00 -4.39157430E+00  0.00000000E+00  4.39157430E+00  4.39157430E+00
 -4.39157430E+00 -4.39157430E+00  0.00000000E+00  4.39157430E+00  4.39157430E+00
 -4.39157430E+00 -4.39157430E+00  0.00000000E+00  4.39157430E+00  4.39157430E+00
 -4.39157430E+00 -4.39157430E+00  0.00000000E+00  4.39157430E+00  4.39157430E+00
 -4.39157430E+00 -4.39157430E+00  0.00000000E+00  4.39157430E+00  4.39157430E+00
 -4.39157430E+00 -4.39157430E+00  0.00000000E+00  4.39157430E+00  4.39157430E+00
 -4.39157430E+00 -4.39157430E+00  0.00000000E+00  4.39157430E+00  4.39157430E+00
 -4.39157430E+00 -4.39157430E+00  0.00000000E+00  4.39157430E+00  4.39157430E+00
 -4.39157430E+00 -4.39157430E+00  0.00000000E+00  4.39157430E+00  4.39157430E+00
 -4.39157430E+00 -4.39157430E+00  0.00000000E+00  4.39157430E+00  4.39157430E+00
 -4.39157430E+00 -4.39157430E+00  0.00000000E+00  4.39157430E+00  4.39157430E+00
 -4.39157430E+00 -4.39157430E+00  0.00000000E+00  4.39157430E+00  4.39157430E+00
 -4.39157430E+00 -4.39157430E+00  0.00000000E+00  4.39157430E+00  4.39157430E+00
 -4.39157430E+00 -4.39157430E+00  0.00000000E+00  4.39157430E+00  4.39157430E+00
 -4.39157430E+00 -4.39157430E+00  0.00000000E+00  4.39157430E+00  4.39157430E+00
 -4.39157430E+00 -4.39157430E+00  0.00000000E+00  4.39157430E+00  4.39157430E+00
 -4.39157430E+00 -4.39157430E+00  0.00000000E+00  4.39157430E+00  4.39157430E+00
 -4.39157430E+00 -4.39157430E+00  0.00000000E+00  4.39157430E+00  4.39157430E+00
 -4.39157430E+00 -4.39157430E+00  0.00000000E+00  4.39157430E+00  4.39157430E+00
 -4.39157430E+00 -4.39157430E+00  0.00000000E+00  4.39157430E+00  4.39157430E+00
 -4.39157430E+00 -4.39157430E+00  0.00000000E+00  4.39157430E+00  4.39157430E+00
 -4.39157430E+00 -4.39157430E+00  0.00000000E+00  4.39157430E+00  4.39157430E+00
 -4.39157430E+00 -4.39157430E+00  0.00000000E+00  4.39157430E+00  4.39157430E+00
 -4.39157430E+00 -4.39157430E+00  0.00000000E+00  4.39157430E+00  4.39157430E+00
 -4.39157430E+00 -4.39157430E+00  0.00000000E+00  4.39157430E+00  4.39157430E+00
 -4.39157430E+00 -4.39157430E+00  0.00000000E+00  4.39157430E+00  4.39157430E+00
 -4.39157430E+00 -4.39157430E+00  0.00000000E+00  4.39157430E+00  4.39157430E+00
 -4.39157430E+00 -4.39157430E+00  0.00000000E+00  4.39157430E+00  4.39157430E+00
 -4.39157430E+00 -4.39157430E+00  0.00000000E+00  4.39157430E+00  4.39157430E+00
 -4.39157430E+00 -4.39157430E+00  0.00000000E+00  4.39157430E+00  4.39157430E+00
 -4.39157430E+00 -4.39157430E+00  0.00000000E+00  4.39157430E+00  4.39157430E+00
 -4.39157430E+00 -4.39157430E+00  0.00000000E+00  4.39157430E+00  4.39157430E+00
 -4.39157430E+00 -4.39157430E+00  0.00000000E+00  4.39157430E+00  4.39157430E+00
 -4.39157430E+00 -4.39157430E+00  0.00000000E+00  4.39157430E+00  4.39157430E+00
 -4.39157430E+00 -4.39157430E+00  0.00000000E+00  4.39157430E+00  4.39157430E+00
 -4.39157430E+00 -4.39157430E+00  0.00000000E+00  4.39157430E+00  4.39157430E+00
 -4.39157430E+00 -4.39157430E+00  0.00000000E+00  4.39157430E+00  4.39157430E+00
 -4.39157430E+00 -4.39157430E+00  0.00000000E+00  4.39157430E+00  4.39157430E+00
 -4.39157430E+00 -4.39157430E+00  0.00000000E+00  4.39157430E+00  4.39157430E+00
 -4.39157430E+00 -4.39157430E+00  0.00000000E+00  4.39157430E+00  4.39157430E+00
 -4.39157430E+00 -4.39157430E+00  0.00000000E+00  4.39157430E+00  4.39157430E+00
 -4.39157430E+00 -4.39157430E+00  0.00000000E+00  4.39157430E+00  4.39157430E+00
 -4.39157430E+00 -4.39157430E+00  0.00000000E+00  4.39157430E+00  4.39157430E+00
 -4.39157430E+00 -4.39157430E+00  0.00000000E+00  4.39157430E+00  4.39157430E+00
 -4.39157430E+00 -4.39157430E+00  0.00000000E+00  4.39157430E+00  4.39157430E+00
 -4.39157430E+00 -4.39157430E+00  0.00000000E+00  4.39157430E+00  4.39157430E+00
 -4.39157430E+00 -4.39157430E+00  0.00000000E+00  4.39157430E+00  4.39157430E+00
 -4.39157430E+00 -4.39157430E+00  0.00000000E+00  4.39157430E+00  4.39157430E+00
 -4.39157430E+00 -4.39157430E+00  0.00000000E+00  4.39157430E+00  4.39157430E+00
 -4.39157430E+00 -4.39157430E+00  0.00000000E+00  4.39157430E+00  4.39157430E+00
 -4.39157430E+00 -4.39157430E+00  0.00000000E+00  4.39157430E+00  4.39157430E+00
 -4.39157430E+00 -4.39157430E+00  0.00000000E+00  4.39157430E+00  4.39157430E+00
 -4.39157430E+00 -4.39157430E+00  0.00000000E+00  4.39157430E+00  4.39157430E+00
 -4.39157430E+00 -4.39157430E+00  0.00000000E+00  4.39157430E+00  4.39157430E+00
 -4.39157430E+00 -4.39157430E+00  0.00000000E+00  4.39157430E+00  4.39157430E+00
 -4.39157430E+00 -4.39157430E+00  0.00000000E+00  4.39157430E+00  4.39157430E+00
 -4.39157430E+00 -4.39157430E+00  0.00000000E+00  4.39157430E+00  4.39157430E+00
 -4.39157430E+00 -4.39157430E+00  0.00000000E+00  4.39157430E+00  4.39157430E+00
 -4.39157430E+00 -4.39157430E+00  0.00000000E+00  4.39157430E+00  4.39157430E+00
 -4.39157430E+00 -4.39157430E+00  0.00000000E+00  4.39157430E+00  4.39157430E+00
 -4.39157430E+00 -4.39157430E+00  0.00000000E+00  4.39157430E+00  4.39157430E+00
 -4.39157430E+00 -4.39157430E+00  0.00000000E+00  4.39157430E+00  4.39157430E+00
 -4.39157430E+00 -4.39157430E+00  0.00000000E+00  4.39157430E+00  4.39157430E+00
 -4.39157430E+00 -4.39157430E+00  0.00000000E+00  4.39157430E+00  4.39157430E+00
 -4.39157430E+00 -4.39157430E+00  0.00000000E+00  4.39157430E+00  4.39157430E+00
 -4.39157430E+00 -4.39157430E+00  0.00000000E+00  4.39157430E+00  4.39157430E+00
 -4.39157430E+00 -4.39157430E+00  0.00000000E+00  4.39157430E+00  4.39157430E+00
 -4.39157430E+00 -4.39157430E+00  0.00000000E+00  4.39157430E+00  4.39157430E+00
 -4.39157430E+00 -4.39157430E+00  0.00000000E+00  4.39157430E+00  4.39157430E+00
 -4.39157430E+00 -4.39157430E+00  0.00000000E+00  4.39157430E+00  4.39157430E+00
 -4.39157430E+00 -4.39157430E+00  0.00000000E+00  4.39157430E+00  4.39157430E+00
 -4.39157430E+00 -4.39157430E+00  0.00000000E+00  4.39157430E+00  4.39157430E+00
 -4.39157430E+00 -4.39157430E+00  0.00000000E+00  4.39157430E+00  4.39157430E+00
 -4.39157430E+00 -4.39157430E+00  0.00000000E+00  4.39157430E+00  4.39157430E+00
 -4.39157430E+00 -4.39157430E+00  0.00000000E+00  4.39157430E+00  4.39157430E+00
 -4.39157430E+00 -4.39157430E+00  0.00000000E+00  4.39157430E+00  4.39157430E+00
 -4.39157430E+00 -4.39157430E+00  0.00000000E+00  4.39157430E+00  4.39157430E+00
 -4.39157430E+00 -4.39157430E+00  0.00000000E+00  4.39157430E+00  4.39157430E+00
 -4.39157430E+00 -4.39157430E+00  0.00000000E+00  4.39157430E+00  4.39157430E+00
 -4.39157430E+00 -4.39157430E+00  0.00000000E+00  4.39157430E+00  4.39157430E+00
 -4.39157430E+00 -4.39157430E+00  0.00000000E+00  4.39157430E+00  4.39157430E+00
 -4.39157430E+00 -4.39157430E+00  0.00000000E+00  4.39157430E+00  4.39157430E+00
 -4.39157430E+00 -4.39157430E+00  0.00000000E+00  4.39157430E+00  4.39157430E+00
 -4.39157430E+00 -4.39157430E+00  0.00000000E+00  4.39157430E+00  4.39157430E+00
 -4.39157430E+00 -4.39157430E+00  0.00000000E+00  4.39157430E+00  4.39157430E+00
 -4.39157430E+00 -4.39157430E+00  0.00000000E+00  4.39157430E+00  4.39157430E+00
 -4.39157430E+00 -4.39157430E+00  0.00000000E+00  4.39157430E+00  4.39157430E+00
 -4.39157430E+00 -4.39157430E+00  0.00000000E+00  4.39157430E+00  4.39157430E+00
 -4.39157430E+00 -4.39157430E+00  0.00000000E+00  4.39157430E+00  4.39157430E+00
 -4.39157430E+00 -4.39157430E+00  0.00000000E+00  4.39157430E+00  4.39157430E+00
 -4.39157430E+00 -4.39157430E+00  0.00000000E+00  4.39157430E+00  4.39157430E+00
 -4.39157430E+00 -4.39157430E+00  0.00000000E+00  4.39157430E+00  4.39157430E+00
 -4.39157430E+00 -4.39157430E+00  0.00000000E+00  4.39157430E+00  4.39157430E+00
 -4.39157430E+00 -4.39157430E+00  0.00000000E+00  4.39157430E+00  4.39157430E+00
 -4.39157430E+00 -4.39157430E+00  0.00000000E+00  4.39157430E+00  4.39157430E+00
 -4.39157430E+00 -4.39157430E+00  0.00000000E+00  4.39157430E+00  4.39157430E+00
 -4.39157430E+00 -4.39157430E+00  0.00000000E+00  4.39157430E+00  4.39157430E+00
 -4.39157430E+00 -4.39157430E+00  0.00000000E+00  4.39157430E+00  4.39157430E+00
 -4.39157430E+00 -4.39157430E+00  0.00000000E+00  4.39157430E+00  4.39157430E+00
 -4.39157430E+00 -4.39157430E+00  0.00000000E+00  4.39157430E+00  4.39157430E+00
 -4.39157430E+00 -4.39157430E+00  0.00000000E+00  4.39157430E+00  4.39157430E+00
 -4.39157430E+00 -4.39157430E+00  0.00000000E+00  4.39157430E+00  4.39157430E+00
 -4.39157430E+00 -4.39157430E+00  0.00000000E+00  4.39157430E+00  4.39157430E+00
 -4.39157430E+00 -4.39157430E+00  0.00000000E+00  4.39157430E+00  4.39157430E+00
 -4.39157430E+00 -4.39157430E+00  0.00000000E+00  4.39157430E+00  4.39157430E+00
 -4.39157430E+00 -4.39157430E+00  0.00000000E+00  4.39157430E+00  4.39157430E+00
 -4.39157430E+00 -4.39157430E+00  0.00000000E+00  4.39157430E+00  4.39157430E+00
 -4.39157430E+00 -4.39157430E+00  0.00000000E+00  4.39157430E+00  4.39157430E+00
 -4.39157430E+00 -4.39157430E+00  0.00000000E+00  4.39157430E+00  4.39157430E+00
 -4.39157430E+00 -4.39157430E+00  0.00000000E+00  4.39157430E+00  4.39157430E+00
 -4.39157430E+00 -4.39157430E+00  0.00000000E+00  4.39157430E+00  4.39157430E+00
 -4.39157430E+00 -4.39157430E+00  0.00000000E+00  4.39157430E+00  4.39157430E+00
 -4.39157430E+00 -4.39157430E+00  0.00000000E+00  4.39157430E+00  4.39157430E+00
 -4.39157430E+00 -4.39157430E+00  0.00000000E+00  4.39157430E+00  4.39157430E+00
 -4.39157430E+00 -4.39157430E+00  0.00000000E+00  4.39157430E+00  4.39157430E+00
 -4.39157430E+00 -4.39157430E+00  0.00000000E+00  4.39157430E+00  4.39157430E+00
 -4.39157430E+00 -4.39157430E+00  0.00000000E+00  4.39157430E+00  4.39157430E+00
 -4.39157430E+00 -4.39157430E+00  0.00000000E+00  4.39157430E+00  4.39157430E+00
 -4.39157430E+00 -4.39157430E+00  0.00000000E+00  4.39157430E+00  4.39157430E+00
 -4.39157430E+00 -4.39157430E+00  0.00000000E+00  4.39157430E+00  4.39157430E+00
 -4.39157430E+00 -4.39157430E+00  0.00000000E+00  4.39157430E+00  4.39157430E+00
 -4.39157430E+00 -4.39157430E+00  0.00000000E+00  4.39157430E+00  4.39157430E+00
 -4.39157430E+00 -4.39157430E+00  0.00000000E+00  4.39157430E+00  4.39157430E+00
 -4.39157430E+00 -4.39157430E+00  0.00000000E+00  4.39157430E+00  4.39157430E+00
 -4.39157430E+00 -4.39157430E+00  0.00000000E+00  4.39157430E+00  4.39157430E+00
 -4.39157430E+00 -4.39157430E+00  0.00000000E+00  4.39157430E+00  4.39157430E+00
 -4.39157430E+00 -4.39157430E+00  0.00000000E+00  4.39157430E+00  4.39157430E+00
 -4.39157430E+00 -4.39157430E+00  0.00000000E+00  4.39157430E+00  4.39157430E+00
 -4.39157430E+00 -4.39157430E+00  0.00000000E+00  4.39157430E+00  4.39157430E+00
 -4.39157430E+00 -4.39157430E+00  0.00000000E+00  4.39157430E+00  4.39157430E+00
 -4.39157430E+00 -4.39157430E+00  0.00000000E+00  4.39157430E+00  4.39157430E+00
 -4.39157430E+00 -4.39157430E+00  0.00000000E+00  4.39157430E+00  4.39157430E+00
 -4.39157430E+00 -4.39157430E+00  0.00000000E+00  4.39157430E+00  4.39157430E+00
 -4.39157430E+00 -4.39157430E+00  0.00000000E+00  4.39157430E+00  4.39157430E+00
 -4.39157430E+00 -4.39157430E+00  0.00000000E+00  4.39157430E+00  4.39157430E+00
 -4.39157430E+00 -4.39157430E+00  0.00000000E+00  4.39157430E+00  4.39157430E+00
 -4.39157430E+00 -4.39157430E+00  0.00000000E+00  4.39157430E+00  4.39157430E+00
 -4.39157430E+00 -4.39157430E+00  0.00000000E+00  4.39157430E+00  4.39157430E+00
 -4.39157430E+00 -4.39157430E+00  0.00000000E+00  4.39157430E+00  4.39157430E+00
 -4.39157430E+00 -4.39157430E+00  0.00000000E+00  4.39157430E+00  4.39157430E+00
 -4.39157430E+00 -4.39157430E+00  0.00000000E+00  4.39157430E+00  4.39157430E+00
 -4.39157430E+00 -4.39157430E+00  0.00000000E+00  4.39157430E+00  4.39157430E+00
 -4.39157430E+00 -4.39157430E+00  0.00000000E+00  4.39157430E+00  4.39157430E+00
 -4.39157430E+00 -4.39157430E+00  0.00000000E+00  4.39157430E+00  4.39157430E+00
 -4.39157430E+00 -4.39157430E+00  0.00000000E+00  4.39157430E+00  4.39157430E+00
 -4.39157430E+00 -4.39157430E+00  0.00000000E+00  4.39157430E+00  4.39157430E+00
 -4.39157430E+00 -4.39157430E+00  0.00000000E+00  4.39157430E+00  4.39157430E+00
 -4.39157430E+00 -4.39157430E+00  0.00000000E+00  4.39157430E+00  4.39157430E+00
 -4.39157430E+00 -4.39157430E+00  0.00000000E+00  4.39157430E+00  4.39157430E+00
 -4.39157430E+00 -4.39157430E+00  0.00000000E+00  4.39157430E+00  4.39157430E+00
 -4.39157430E+00 -4.39157430E+00  0.00000000E+00  4.39157430E+00  4.39157430E+00
 -4.39157430E+00 -4.39157430E+00  0.00000000E+00  4.39157430E+00  4.39157430E+00
 -4.39157430E+00 -4.39157430E+00  0.00000000E+00  4.39157430E+00  4.39157430E+00
 -4.39157430E+00 -4.39157430E+00  0.00000000E+00  4.39157430E+00  4.39157430E+00
 -4.39157430E+00 -4.39157430E+00  0.00000000E+00  4.39157430E+00  4.39157430E+00
 -4.39157430E+00 -4.39157430E+00  0.00000000E+00  4.39157430E+00  4.39157430E+00
 -4.39157430E+00 -4.39157430E+00  0.00000000E+00  4.39157430E+00  4.39157430E+00
 -4.39157430E+00 -4.39157430E+00  0.00000000E+00  4.39157430E+00  4.39157430E+00
 -4.39157430E+00 -4.39157430E+00  0.00000000E+00  4.39157430E+00  4.39157430E+00
 -4.39157430E+00 -4.39157430E+00  0.00000000E+00  4.39157430E+00  4.39157430E+00
 -4.39157430E+00 -4.39157430E+00  0.00000000E+00  4.39157430E+00  4.39157430E+00
 -4.39157430E+00 -4.39157430E+00  0.00000000E+00  4.39157430E+00  4.39157430E+00
 -4.39157430E+00 -4.39157430E+00  0.00000000E+00  4.39157430E+00  4.39157430E+00
 -4.39157430E+00 -4.39157430E+00  0.00000000E+00  4.39157430E+00  4.39157430E+00
 -4.39157430E+00 -4.39157430E+00  0.00000000E+00  4.39157430E+00  4.39157430E+00
 -4.39157430E+00 -4.39157430E+00  0.00000000E+00  4.39157430E+00  4.39157430E+00
 -4.39157430E+00 -4.39157430E+00  0.00000000E+00  4.39157430E+00  4.39157430E+00
 -4.39157430E+00 -4.39157430E+00  0.00000000E+00  4.39157430E+00  4.39157430E+00
 -4.39157430E+00 -4.39157430E+00  0.00000000E+00  4.39157430E+00  4.39157430E+00
 -4.39157430E+00 -4.39157430E+00  0.00000000E+00  4.39157430E+00  4.39157430E+00
 -4.39157430E+00 -4.39157430E+00  0.00000000E+00  4.39157430E+00  4.39157430E+00
 -4.39157430E+00 -4.39157430E+00  0.00000000E+00  4.39157430E+00  4.39157430E+00
 -4.39157430E+00 -4.39157430E+00  0.00000000E+00  4.39157430E+00  4.39157430E+00
 -4.39157430E+00 -4.39157430E+00  0.00000000E+00  4.39157430E+00  4.39157430E+00
 -4.39157430E+00 -4.39157430E+00  0.00000000E+00  4.39157430E+00  4.39157430E+00
 -4.39157430E+00 -4.39157430E+00  0.00000000E+00  4.39157430E+00  4.39157430E+00
 -4.39157430E+00 -4.39157430E+00  0.00000000E+00  4.39157430E+00  4.39157430E+00
 -4.39157430E+00 -4.39157430E+00  0.00000000E+00  4.39157430E+00  4.39157430E+00
 -4.39157430E+00 -4.39157430E+00  0.00000000E+00  4.39157430E+00  4.39157430E+00
 -4.39157430E+00 -4.39157430E+00  0.00000000E+00  4.39157430E+00  4.39157430E+00
 -4.39157430E+00 -4.39157430E+00  0.00000000E+00  4.39157430E+00  4.39157430E+00
 -4.39157430E+00 -4.39157430E+00  0.00000000E+00  4.39157430E+00  4.39157430E+00
 -4.39157430E+00 -4.39157430E+00  0.00000000E+00  4.39157430E+00  4.39157430E+00
 -4.39157430E+00 -4.39157430E+00  0.00000000E+00  4.39157430E+00  4.39157430E+00
 -4.39157430E+00 -4.39157430E+00  0.00000000E+00  4.39157430E+00  4.39157430E+00
 -4.39157430E+00 -4.39157430E+00  0.00000000E+00  4.39157430E+00  4.39157430E+00
 -4.39157430E+00 -4.39157430E+00  0.00000000E+00  4.39157430E+00  4.39157430E+00
 -4.39157430E+00 -4.39157430E+00  0.00000000E+00  4.39157430E+00  4.39157430E+00
 -4.39157430E+00 -4.39157430E+00  0.00000000E+00  4.39157430E+00  4.39157430E+00
 -4.39157430E+00 -4.39157430E+00  0.00000000E+00  4.39157430E+00  4.39157430E+00
 -4.39157430E+00 -4.39157430E+00  0.00000000E+00  4.39157430E+00  4.39157430E+00
 -4.39157430E+00 -4.39157430E+00  0.00000000E+00  4.39157430E+00  4.39157430E+00
 -4.39157430E+00 -4.39157430E+00  0.00000000E+00  4.39157430E+00  4.39157430E+00
 -4.39157430E+00 -4.39157430E+00  0.00000000E+00  4.39157430E+00  4.39157430E+00
 -4.39157430E+00 -4.39157430E+00  0.00000000E+00  4.39157430E+00  4.39157430E+00
 -4.39157430E+00 -4.39157430E+00  0.00000000E+00  4.39157430E+00  4.39157430E+00
 -4.39157430E+00 -4.39157430E+00  0.00000000E+00  4.39157430E+00  4.39157430E+00
 -4.39157430E+00 -4.39157430E+00  0.00000000E+00  4.39157430E+00  4.39157430E+00
 -4.39157430E+00 -4.39157430E+00  0.00000000E+00  4.39157430E+00  4.39157430E+00
 -4.39157430E+00 -4.39157430E+00  0.00000000E+00  4.39157430E+00  4.39157430E+00
 -4.39157430E+00 -4.39157430E+00  0.00000000E+00  4.39157430E+00  4.39157430E+00
 -4.39157430E+00 -4.39157430E+00  0.00000000E+00  4.39157430E+00  4.39157430E+00
 -4.39157430E+00 -4.39157430E+00  0.00000000E+00  4.39157430E+00  4.39157430E+00
 -4.39157430E+00 -4.39157430E+00  0.00000000E+00  4.39157430E+00  4.39157430E+00
 -4.39157430E+00 -4.39157430E+00  0.00000000E+00  4.39157430E+00  4.39157430E+00
 -4.39157430E+00 -4.39157430E+00  0.00000000E+00  4.39157430E+00  4.39157430E+00
 -4.39157430E+00 -4.39157430E+00  0.00000000E+00  4.39157430E+00  4.39157430E+00
 -4.39157430E+00 -4.39157430E+00  0.00000000E+00  4.39157430E+00  4.39157430E+00
 -4.39157430E+00 -4.39157430E+00  0.00000000E+00  4.39157430E+00  4.39157430E+00
 -4.39157430E+00 -4.39157430E+00  0.00000000E+00  4.39157430E+00  4.39157430E+00
 -4.39157430E+00 -4.39157430E+00  0.00000000E+00  4.39157430E+00  4.39157430E+00
 -4.39157430E+00 -4.39157430E+00  0.00000000E+00  4.39157430E+00  4.39157430E+00
 -4.39157430E+00 -4.39157430E+00  0.00000000E+00  4.39157430E+00  4.39157430E+00
 -4.39157430E+00 -4.39157430E+00  0.00000000E+00  4.39157430E+00  4.39157430E+00
 -4.39157430E+00 -4.39157430E+00  0.00000000E+00  4.39157430E+00  4.39157430E+00
 -4.39157430E+00 -4.39157430E+00  0.00000000E+00  4.39157430E+00  4.39157430E+00
 -4.39157430E+00 -4.39157430E+00  0.00000000E+00  4.39157430E+00  4.39157430E+00
 -4.39157430E+00 -4.39157430E+00  0.00000000E+00  4.39157430E+00  4.39157430E+00
 -4.39157430E+00 -4.39157430E+00  0.00000000E+00  4.39157430E+00  4.39157430E+00
 -4.39157430E+00 -4.39157430E+00  0.00000000E+00  4.39157430E+00  4.39157430E+00
 -4.39157430E+00 -4.39157430E+00  0.00000000E+00  4.39157430E+00  4.39157430E+00
 -4.39157430E+00 -4.39157430E+00  0.00000000E+00  4.39157430E+00  4.39157430E+00
 -4.39157430E+00 -4.39157430E+00  0.00000000E+00  4.39157430E+00  4.39157430E+00
 -4.39157430E+00 -4.39157430E+00  0.00000000E+00  4.39157430E+00  4.39157430E+00
 -4.39157430E+00 -4.39157430E+00  0.00000000E+00  4.39157430E+00  4.39157430E+00
 -4.39157430E+00 -4.39157430E+00  0.00000000E+00  4.39157430E+00  4.39157430E+00
 -4.39157430E+00 -4.39157430E+00  0.00000000E+00  4.39157430E+00  4.39157430E+00
 -4.39157430E+00 -4.39157430E+00  0.00000000E+00  4.39157430E+00  4.39157430E+00
 -4.39157430E+00 -4.39157430E+00  0.00000000E+00  4.39157430E+00  4.39157430E+00
 -4.39157430E+00 -4.39157430E+00  0.00000000E+00  4.39157430E+00  4.39157430E+00
 -4.39157430E+00 -4.39157430E+00  0.00000000E+00  4.39157430E+00  4.39157430E+00
 -4.39157430E+00 -4.39157430E+00  0.00000000E+00  4.39157430E+00  4.39157430E+00
 -4.39157430E+00 -4.39157430E+00  0.00000000E+00  4.39157430E+00  4.39157430E+00
 -4.39157430E+00 -4.39157430E+00  0.00000000E+00  4.39157430E+00  4.39157430E+00
 -4.39157430E+00 -4.39157430E+00  0.00000000E+00  4.39157430E+00  4.39157430E+00
 -4.39157430E+00 -4.39157430E+00  0.00000000E+00  4.39157430E+00  4.39157430E+00
 -4.39157430E+00 -4.39157430E+00  0.00000000E+00  4.39157430E+00  4.39157430E+00
 -4.39157430E+00 -4.39157430E+00  0.00000000E+00  4.39157430E+00  4.39157430E+00
 -4.39157430E+00 -4.39157430E+00  0.00000000E+00  4.39157430E+00  4.39157430E+00
 -4.39157430E+00 -4.39157430E+00  0.00000000E+00  4.39157430E+00  4.39157430E+00
 -4.39157430E+00 -4.39157430E+00  0.00000000E+00  4.39157430E+00  4.39157430E+00
 -4.39157430E+00 -4.39157430E+00  0.00000000E+00  4.39157430E+00  4.39157430E+00
 -4.39157430E+00 -4.39157430E+00  0.00000000E+00  4.39157430E+00  4.39157430E+00
 -4.39157430E+00 -4.39157430E+00  0.00000000E+00  4.39157430E+00  4.39157430E+00
 -4.39157430E+00 -4.39157430E+00  0.00000000E+00  4.39157430E+00  4.39157430E+00
 -4.39157430E+00 -4.39157430E+00  0.00000000E+00  4.39157430E+00  4.39157430E+00
 -4.39157430E+00 -4.39157430E+00  0.00000000E+00  4.39157430E+00  4.39157430E+00
 -4.39157430E+00 -4.39157430E+00  0.00000000E+00  4.39157430E+00  4.39157430E+00
 -4.39157430E+00 -4.39157430E+00  0.00000000E+00  4.39157430E+00  4.39157430E+00
 -4.39157430E+00 -4.39157430E+00  0.00000000E+00  4.39157430E+00  4.39157430E+00
 -4.39157430E+00 -4.39157430E+00  0.00000000E+00  4.39157430E+00  4.39157430E+00
 -4.39157430E+00 -4.39157430E+00  0.00000000E+00  4.39157430E+00  4.39157430E+00
 -4.39157430E+00 -4.39157430E+00  0.00000000E+00  4.39157430E+00  4.39157430E+00
 -4.39157430E+00 -4.39157430E+00  0.00000000E+00  4.39157430E+00  4.39157430E+00
 -4.39157430E+00 -4.39157430E+00  0.00000000E+00  4.39157430E+00  4.39157430E+00
 -4.39157430E+00 -4.39157430E+00  0.00000000E+00  4.39157430E+00  4.39157430E+00
 -4.39157430E+00 -4.39157430E+00  0.00000000E+00  4.39157430E+00  4.39157430E+00
 -4.39157430E+00 -4.39157430E+00  0.00000000E+00  4.39157430E+00  4.39157430E+00
 -4.39157430E+00 -4.39157430E+00  0.00000000E+00  4.39157430E+00  4.39157430E+00
 -4.39157430E+00 -4.39157430E+00  0.00000000E+00  4.39157430E+00  4.39157430E+00
 -4.39157430E+00 -4.39157430E+00  0.00000000E+00  4.39157430E+00  4.39157430E+00
 -4.39157430E+00 -4.39157430E+00  0.00000000E+00  4.39157430E+00  4.39157430E+00
 -4.39157430E+00 -4.39157430E+00  0.00000000E+00  4.39157430E+00  4.39157430E+00
 -4.39157430E+00 -4.39157430E+00  0.00000000E+00  4.39157430E+00  4.39157430E+00
 -4.39157430E+00 -4.39157430E+00  0.00000000E+00  4.39157430E+00  4.39157430E+00
 -4.39157430E+00 -4.39157430E+00  0.00000000E+00  4.39157430E+00  4.39157430E+00
 -4.39157430E+00 -4.39157430E+00  0.00000000E+00  4.39157430E+00  4.39157430E+00
 -4.39157430E+00 -4.39157430E+00  0.00000000E+00  4.39157430E+00  4.39157430E+00
 -4.39157430E+00 -4.39157430E+00  0.00000000E+00  4.39157430E+00  4.39157430E+00
 -4.39157430E+00 -4.39157430E+00  0.00000000E+00  4.39157430E+00  4.39157430E+00
 -4.39157430E+00 -4.39157430E+00  0.00000000E+00  4.39157430E+00  4.39157430E+00
 -4.39157430E+00 -4.39157430E+00  0.00000000E+00  4.39157430E+00  4.39157430E+00
 -4.39157430E+00 -4.39157430E+00  0.00000000E+00  4.39157430E+00  4.39157430E+00
 -4.39157430E+00 -4.39157430E+00  0.00000000E+00  4.39157430E+00  4.39157430E+00
 -4.39157430E+00 -4.39157430E+00  0.00000000E+00  4.39157430E+00  4.39157430E+00
 -4.39157430E+00 -4.39157430E+00  0.00000000E+00  4.39157430E+00  4.39157430E+00
 -4.39157430E+00 -4.39157430E+00  0.00000000E+00  4.39157430E+00  4.39157430E+00
 -4.39157430E+00 -4.39157430E+00  0.00000000E+00  4.39157430E+00  4.39157430E+00
 -4.39157430E+00 -4.39157430E+00  0.00000000E+00  4.39157430E+00  4.39157430E+00
 -4.39157430E+00 -4.39157430E+00  0.00000000E+00  4.39157430E+00  4.39157430E+00
 -4.39157430E+00 -4.39157430E+00  0.00000000E+00  4.39157430E+00  4.39157430E+00
 -4.39157430E+00 -4.39157430E+00  0.00000000E+00  4.39157430E+00  4.39157430E+00
 -4.39157430E+00 -4.39157430E+00  0.00000000E+00  4.39157430E+00  4.39157430E+00
 -4.39157430E+00 -4.39157430E+00  0.00000000E+00  4.39157430E+00  4.39157430E+00
 -4.39157430E+00 -4.39157430E+00  0.00000000E+00  4.39157430E+00  4.39157430E+00
 -4.39157430E+00 -4.39157430E+00  0.00000000E+00  4.39157430E+00  4.39157430E+00
 -4.39157430E+00 -4.39157430E+00  0.00000000E+00  4.39157430E+00  4.39157430E+00
 -4.39157430E+00 -4.39157430E+00  0.00000000E+00  4.39157430E+00  4.39157430E+00
 -4.39157430E+00 -4.39157430E+00  0.00000000E+00  4.39157430E+00  4.39157430E+00
 -4.39157430E+00 -4.39157430E+00  0.00000000E+00  4.39157430E+00  4.39157430E+00
 -4.39157430E+00 -4.39157430E+00  0.00000000E+00  4.39157430E+00  4.39157430E+00
 -4.39157430E+00 -4.39157430E+00  0.00000000E+00  4.39157430E+00  4.39157430E+00
 -4.39157430E+00 -4.39157430E+00  0.00000000E+00  4.39157430E+00  4.39157430E+00
 -4.39157430E+00 -4.39157430E+00  0.00000000E+00  4.39157430E+00  4.39157430E+00
 -4.39157430E+00 -4.39157430E+00  0.00000000E+00  4.39157430E+00  4.39157430E+00
 -4.39157430E+00 -4.39157430E+00  0.00000000E+00  4.39157430E+00  4.39157430E+00
 -4.39157430E+00 -4.39157430E+00  0.00000000E+00  4.39157430E+00  4.39157430E+00
 -4.39157430E+00 -4.39157430E+00  0.00000000E+00  4.39157430E+00  4.39157430E+00
 -4.39157430E+00 -4.39157430E+00  0.00000000E+00  4.39157430E+00  4.39157430E+00
 -4.39157430E+00 -4.39157430E+00  0.00000000E+00  4.39157430E+00  4.39157430E+00
 -4.39157430E+00 -4.39157430E+00  0.00000000E+00  4.39157430E+00  4.39157430E+00
 -4.39157430E+00 -4.39157430E+00  0.00000000E+00  4.39157430E+00  4.39157430E+00
 -4.39157430E+00 -4.39157430E+00  0.00000000E+00  4.39157430E+00  4.39157430E+00
 -4.39157430E+00 -4.39157430E+00  0.00000000E+00  4.39157430E+00  4.39157430E+00
 -4.39157430E+00 -4.39157430E+00  0.00000000E+00  4.39157430E+00  4.39157430E+00
 -4.39157430E+00 -4.39157430E+00  0.00000000E+00  4.39157430E+00  4.39157430E+00
 -4.39157430E+00 -4.39157430E+00  0.00000000E+00  4.39157430E+00  4.39157430E+00
 -4.39157430E+00 -4.39157430E+00  0.00000000E+00  4.39157430E+00  4.39157430E+00
 -4.39157430E+00 -4.39157430E+00  0.00000000E+00  4.39157430E+00  4.39157430E+00
 -4.39157430E+00 -4.39157430E+00  0.00000000E+00  4.39157430E+00  4.39157430E+00
 -4.39157430E+00 -4.39157430E+00  0.00000000E+00  4.39157430E+00  4.39157430E+00
 -4.39157430E+00 -4.39157430E+00  0.00000000E+00  4.39157430E+00  4.39157430E+00
 -4.39157430E+00 -4.39157430E+00  0.00000000E+00  4.39157430E+00  4.39157430E+00
 -4.39157430E+00 -4.39157430E+00  0.00000000E+00  4.39157430E+00  4.39157430E+00
 -4.39157430E+00 -4.39157430E+00  0.00000000E+00  4.39157430E+00  4.39157430E+00
 -4.39157430E+00 -4.39157430E+00  0.00000000E+00  4.39157430E+00  4.39157430E+00
 -4.39157430E+00 -4.39157430E+00  0.00000000E+00  4.39157430E+00  4.39157430E+00
 -4.39157430E+00 -4.39157430E+00  0.00000000E+00  4.39157430E+00  4.39157430E+00
 -4.39157430E+00 -4.39157430E+00  0.00000000E+00  4.39157430E+00  4.39157430E+00
 -4.39157430E+00 -4.39157430E+00  0.00000000E+00  4.39157430E+00  4.39157430E+00
 -4.39157430E+00 -4.39157430E+00  0.00000000E+00  4.39157430E+00  4.39157430E+00
 -4.39157430E+00 -4.39157430E+00  0.00000000E+00  4.39157430E+00  4.39157430E+00
 -4.39157430E+00 -4.39157430E+00  0.00000000E+00  4.39157430E+00  4.39157430E+00
 -4.39157430E+00 -4.39157430E+00  0.00000000E+00  4.39157430E+00  4.39157430E+00
 -4.39157430E+00 -4.39157430E+00  0.00000000E+00  4.39157430E+00  4.39157430E+00
 -4.39157430E+00 -4.39157430E+00  0.00000000E+00  4.39157430E+00  4.39157430E+00
 -4.39157430E+00 -4.39157430E+00  0.00000000E+00  4.39157430E+00  4.39157430E+00
 -4.39157430E+00 -4.39157430E+00  0.00000000E+00  4.39157430E+00  4.39157430E+00
 -4.39157430E+00 -4.39157430E+00  0.00000000E+00  4.39157430E+00  4.39157430E+00
 -4.39157430E+00 -4.39157430E+00  0.00000000E+00  4.39157430E+00  4.39157430E+00
 -4.39157430E+00 -4.39157430E+00  0.00000000E+00  4.39157430E+00  4.39157430E+00
 -4.39157430E+00 -4.39157430E+00  0.00000000E+00  4.39157430E+00  4.39157430E+00
 -4.39157430E+00 -4.39157430E+00  0.00000000E+00  4.39157430E+00  4.39157430E+00
 -4.39157430E+00 -4.39157430E+00  0.00000000E+00  4.39157430E+00  4.39157430E+00
 -4.39157430E+00 -4.39157430E+00  0.00000000E+00  4.39157430E+00  4.39157430E+00
 -4.39157430E+00 -4.39157430E+00  0.00000000E+00  4.39157430E+00  4.39157430E+00
 -4.39157430E+00 -4.39157430E+00  0.00000000E+00  4.39157430E+00  4.39157430E+00
 -4.39157430E+00 -4.39157430E+00  0.00000000E+00  4.39157430E+00  4.39157430E+00
 -4.39157430E+00 -4.39157430E+00  0.00000000E+00  4.39157430E+00  4.39157430E+00
 -4.39157430E+00 -4.39157430E+00  0.00000000E+00  4.39157430E+00  4.39157430E+00
 -4.39157430E+00 -4.39157430E+00  0.00000000E+00  4.39157430E+00  4.39157430E+00
 -4.39157430E+00 -4.39157430E+00  0.00000000E+00  4.39157430E+00  4.39157430E+00
 -4.39157430E+00 -4.39157430E+00  0.00000000E+00  4.39157430E+00  4.39157430E+00
 -4.39157430E+00 -4.39157430E+00  0.00000000E+00  4.39157430E+00  4.39157430E+00
 -4.39157430E+00 -4.39157430E+00  0.00000000E+00  4.39157430E+00  4.39157430E+00
 -4.39157430E+00 -4.39157430E+00  0.00000000E+00  4.39157430E+00  4.39157430E+00
 -4.39157430E+00 -4.39157430E+00  0.00000000E+00  4.39157430E+00  4.39157430E+00
 -4.39157430E+00 -4.39157430E+00  0.00000000E+00  4.39157430E+00  4.39157430E+00
 -4.39157430E+00 -4.39157430E+00  0.00000000E+00  4.39157430E+00  4.39157430E+00
 -4.39157430E+00 -4.39157430E+00  0.00000000E+00  4.39157430E+00  4.39157430E+00
 -4.39157430E+00 -4.39157430E+00  0.00000000E+00  4.39157430E+00  4.39157430E+00
 -4.39157430E+00 -4.39157430E+00  0.00000000E+00  4.39157430E+00  4.39157430E+00
 -4.39157430E+00 -4.39157430E+00  0.00000000E+00  4.39157430E+00  4.39157430E+00
 -4.39157430E+00 -4.39157430E+00  0.00000000E+00  4.39157430E+00  4.39157430E+00
 -4.39157430E+00 -4.39157430E+00  0.00000000E+00  4.39157430E+00  4.39157430E+00
 -4.39157430E+00 -4.39157430E+00  0.00000000E+00  4.39157430E+00  4.39157430E+00
 -4.39157430E+00 -4.39157430E+00  0.00000000E+00  4.39157430E+00  4.39157430E+00
 -4.39157430E+00 -4.39157430E+00  0.00000000E+00  4.39157430E+00  4.39157430E+00
 -4.39157430E+00 -4.39157430E+00  0.00000000E+00  4.39157430E+00  4.39157430E+00
 -4.39157430E+00 -4.39157430E+00  0.00000000E+00  4.39157430E+00  4.39157430E+00
 -4.39157430E+00 -4.39157430E+00  0.00000000E+00  4.39157430E+00  4.39157430E+00
 -4.39157430E+00 -4.39157430E+00  0.00000000E+00  4.39157430E+00  4.39157430E+00
 -4.39157430E+00 -4.39157430E+00  0.00000000E+00  4.39157430E+00  4.39157430E+00
 -4.39157430E+00 -4.39157430E+00  0.00000000E+00  4.39157430E+00  4.39157430E+00
 -4.39157430E+00 -4.39157430E+00  0.00000000E+00  4.39157430E+00  4.39157430E+00
 -4.39157430E+00 -4.39157430E+00  0.00000000E+00  4.39157430E+00  4.39157430E+00
 -4.39157430E+00 -4.39157430E+00  0.00000000E+00  4.39157430E+00  4.39157430E+00
 -4.39157430E+00 -4.39157430E+00  0.00000000E+00  4.39157430E+00  4.39157430E+00
 -4.39157430E+00 -4.39157430E+00  0.00000000E+00  4.39157430E+00  4.39157430E+00
 -4.39157430E+00 -4.39157430E+00  0.00000000E+00  4.39157430E+00  4.39157430E+00
 -4.39157430E+00 -4.39157430E+00  0.00000000E+00  4.39157430E+00  4.39157430E+00
 -4.39157430E+00 -4.39157430E+00  0.00000000E+00  4.39157430E+00  4.39157430E+00
 -4.39157430E+00 -4.39157430E+00  0.00000000E+00  4.39157430E+00  4.39157430E+00
 -4.39157430E+00 -4.39157430E+00  0.00000000E+00  4.39157430E+00  4.39157430E+00
 -4.39157430E+00 -4.39157430E+00  0.00000000E+00  4.39157430E+00  4.39157430E+00
 -4.39157430E+00 -4.39157430E+00  0.00000000E+00  4.39157430E+00  4.39157430E+00
 -4.39157430E+00 -4.39157430E+00  0.00000000E+00  4.39157430E+00  4.39157430E+00
 -4.39157430E+00 -4.39157430E+00  0.00000000E+00  4.39157430E+00  4.39157430E+00
 -4.39157430E+00 -4.39157430E+00  0.00000000E+00  4.39157430E+00  4.39157430E+00
 -4.39157430E+00 -4.39157430E+00  0.00000000E+00  4.39157430E+00  4.39157430E+00
 -4.39157430E+00 -4.39157430E+00  0.00000000E+00  4.39157430E+00  4.39157430E+00
 -4.39157430E+00 -4.39157430E+00  0.00000000E+00  4.39157430E+00  4.39157430E+00
 -4.39157430E+00 -4.39157430E+00  0.00000000E+00  4.39157430E+00  4.39157430E+00
 -4.39157430E+00 -4.39157430E+00  0.00000000E+00  4.39157430E+00  4.39157430E+00
 -4.39157430E+00 -4.39157430E+00  0.00000000E+00  4.39157430E+00  4.39157430E+00
 -4.39157430E+00 -4.39157430E+00  0.00000000E+00  4.39157430E+00  4.39157430E+00
 -4.39157430E+00 -4.39157430E+00  0.00000000E+00  4.39157430E+00  4.39157430E+00
 -4.39157430E+00 -4.39157430E+00  0.00000000E+00  4.39157430E+00  4.39157430E+00
 -4.39157430E+00 -4.39157430E+00  0.00000000E+00  4.39157430E+00  4.39157430E+00
 -4.39157430E+00 -4.39157430E+00  0.00000000E+00  4.39157430E+00  4.39157430E+00
 -4.39157430E+00 -4.39157430E+00  0.00000000E+00  4.39157430E+00  4.39157430E+00
 -4.39157430E+00 -4.39157430E+00  0.00000000E+00  4.39157430E+00  4.39157430E+00
 -4.39157430E+00 -4.39157430E+00  0.00000000E+00  4.39157430E+00  4.39157430E+00
 -4.39157430E+00 -4.39157430E+00  0.00000000E+00  4.39157430E+00  4.39157430E+00
 -4.39157430E+00 -4.39157430E+00  0.00000000E+00  4.39157430E+00  4.39157430E+00
 -4.39157430E+00 -4.39157430E+00  0.00000000E+00  4.39157430E+00  4.39157430E+00
 -4.39157430E+00 -4.39157430E+00  0.00000000E+00  4.39157430E+00  4.39157430E+00
 -4.39157430E+00 -4.39157430E+00  0.00000000E+00  4.39157430E+00  4.39157430E+00
 -4.39157430E+00 -4.39157430E+00  0.00000000E+00  4.39157430E+00  4.39157430E+00
 -4.39157430E+00 -4.39157430E+00  0.00000000E+00  4.39157430E+00  4.39157430E+00
 -4.39157430E+00 -4.39157430E+00  0.00000000E+00  4.39157430E+00  4.39157430E+00
[truncated: 8,906,898 more chars]
