# Supplementary material for: Benchmarking Water Models in Molecular Dynamics of Protein–Glycosaminoglycan Complexes
Source: J Chem Inf Model. 2024 Feb 27;64(5):1691–703. doi: 10.1021/acs.jcim.4c00030 (PMC10934818; doi:10.1021/acs.jcim.4c00030)
Supplement: Supplementary file 2 — ci4c00030_si_002.zip [file ci4c00030_si_002.zip › users2/anilas/Water_project/manuscript/JCIM/TIP5P/2JCQ/init.crd]

default_name
 40560
  25.1072973  33.9382263  23.3898550  26.0971168  33.8129574  23.2324287
  24.8244692  34.8202496  22.9870135  24.5561279  33.1372274  23.1159171
  24.8867027  34.0855822  24.8514094  24.4226762  35.0480153  25.0641412
  23.9632141  32.9755093  25.3557752  23.4227605  32.6014417  24.4870863
  24.6082445  32.1883476  25.7485783  22.9589576  33.4018663  26.4388162
  22.4675733  34.3035699  26.0740669  22.2176939  32.6132461  26.5707908
  23.5813287  33.7002528  27.7698803  24.3848373  32.9028267  28.2637443
  23.2029920  34.8386084  28.3932732  23.5997844  35.0750444  29.2917112
  22.5247671  35.4481100  27.9585057  26.2137710  33.9703186  25.5619958
  27.0359602  33.1327636  25.2267816  26.4353255  34.8479063  26.5329683
  25.7889790  35.6202751  26.6104634  27.5466922  34.7816041  27.4736691
  28.0653915  33.8331660  27.3321835  28.5398405  35.9463300  27.2661982
  27.9819350  36.8829787  27.2523844  29.5859145  35.9875258  28.3974956
  30.1441747  35.0519989  28.4120941  30.2724584  36.8162954  28.2277618
  29.0818428  36.1243692  29.3548495  29.2784327  35.7964014  25.9348350
  29.9587263  34.9543069  26.0589060  28.5188671  35.5433643  25.1947794
  30.0522002  37.0039639  25.4670929  30.8116248  37.2583057  26.2066214
  30.5331778  36.7816470  24.5149297  29.3722328  37.8465288  25.3422019
  27.0035419  34.8327903  28.8858864  26.2621968  35.7393919  29.2489719
  27.4365282  33.8844940  29.7068120  28.0201250  33.1392071  29.3564560
  27.0792569  33.8796306  31.1278843  26.2978642  34.6165816  31.3093993
  26.5728056  32.5242859  31.5586323  27.1969094  31.7810580  31.0621430
  26.6784637  32.4238328  32.6382431  25.1024292  32.3033494  31.1640368
  24.5419989  33.0043109  30.2980727  24.4869835  31.4283950  31.7563225
  28.2969220  34.2367049  31.9403428  29.3833766  33.7215744  31.6988954
  28.0989689  35.1558104  32.8682618  27.1613841  35.5198490  32.9614966
  29.1395453  35.6838231  33.7546980  30.0999862  35.2168231  33.5370826
  29.2652456  37.1764803  33.5342211  28.2677128  37.5570292  33.7545568
  29.9792371  37.5990055  34.2411897  29.6623571  37.5766928  32.1021574
  28.9600975  37.1539250  31.3838616  29.6289590  39.0761864  32.0113530
  30.3326928  39.5001826  32.7285008  29.9077674  39.3868991  31.0040906
  28.6230265  39.4327734  32.2353320  30.9900857  37.0455632  31.6560226
  30.9750431  35.9555026  31.6880642  31.1903026  37.3751744  30.6368766
  31.7717495  37.4174350  32.3181617  28.7391579  35.3891485  35.1813734
  27.8365264  36.0176149  35.7244050  29.4282708  34.4355367  35.8011128
  30.1372146  33.9012929  35.3192464  29.1925368  34.1557078  37.1920414
  28.1384673  34.3230638  37.4139162  29.5473224  32.7000902  37.5578331
  30.4155350  32.4174052  36.9616837  29.7991132  32.6384333  38.6166087
  28.4409998  31.7405742  37.2733432  28.3289521  31.2704532  36.1699351
  27.5885601  31.4633531  38.2740830  26.8274918  30.8181786  38.1194775
  27.7136041  31.9014654  39.1752548  30.0444291  35.0462980  38.0455861
  31.2602429  35.0934516  37.8428271  29.4322016  35.7494173  39.0030963
  28.4402749  35.6246639  39.1455080  30.1280933  36.7441385  39.8165220
  31.1945883  36.7458946  39.5868564  29.5823137  38.1452629  39.5983844
  30.1604187  38.8483545  40.1976247  29.6788695  38.5311181  38.1238924
  29.1007644  37.8280265  37.5246522  29.2834442  39.5380819  37.9845519
  30.7227193  38.5048565  37.8081617  28.1666393  38.2662091  40.0449370
  28.0988220  38.0360811  41.1079741  27.8165166  39.2831789  39.8708178
  27.5469509  37.5678818  39.4818924  30.0496422  36.3845714  41.2962250
  29.0702340  35.8015393  41.7465716  31.1121876  36.7055505  42.0494379
  31.9354791  37.0847358  41.6029676  31.1302167  36.5296086  43.4740829
  30.4457046  35.7414558  43.7874522  32.5433846  36.1773693  43.9658673
  32.5030248  36.0073740  45.0414000  33.0840030  34.9215461  43.2701137
  33.1256518  35.0909946  42.1947800  34.0846020  34.7016223  43.6419834
  32.4262648  34.0781958  43.4795293  33.4310958  37.2794102  43.7414665
  34.3105209  37.0508743  44.0504338  30.6886275  37.7893612  44.2175837
  30.5685953  38.8846971  43.6579647  30.5295090  37.6261319  45.5180711
  30.4343080  36.6975156  45.9047849  30.5499110  38.7453458  46.4256999
  29.6384709  39.3315462  46.3067753  30.6343437  38.2626775  47.8739555
  31.5565320  37.6994073  48.0164106  30.6258082  39.1214886  48.5450446
  29.2793089  37.1254152  48.3752102  31.7792220  39.5995955  46.2023326
  32.8253523  39.1238096  45.7674015  31.6427686  40.8742466  46.5330380
  30.7220210  41.2208697  46.7607949  32.7655748  41.8207913  46.5495464
  33.5469498  41.4586969  45.8806071  32.3398772  43.2236659  46.0911336
  31.3902805  43.4196566  46.5893098  33.0996355  43.9027992  46.4781354
  32.1780794  43.4457335  44.5686828  31.9744981  44.5046351  44.4098394
  33.1244527  43.1831933  44.0944600  31.0679056  42.6239852  43.9641128
  31.0519080  42.7387738  42.8808300  31.1897329  41.5706876  44.2156108
  29.8046666  43.0848878  44.4980558  29.7740528  44.0532838  44.7841764
  28.7387082  42.3373169  44.6951632  28.7052045  41.0664176  44.4002284
  29.5204562  40.6217441  44.0035079  27.8636876  40.5344111  44.5700409
  27.6203578  42.9154007  45.1503033  27.6085809  43.9080623  45.3358787
  26.7940586  42.3558651  45.3067154  33.3573085  41.9159002  47.9225342
  32.6315712  41.8975138  48.9343684  34.6751813  42.0068789  47.9830987
  35.1952038  41.9977626  47.1175726  35.4031938  42.1587182  49.2172206
  34.7049494  42.2877801  50.0440814  36.2617987  40.9164219  49.4887248
  36.7929830  40.7195798  48.5577353  36.9817733  41.1109950  50.2843729
  35.4385840  39.7388820  49.8466962  34.8970748  38.9489725  48.8121660
  35.1439141  39.2132249  47.7838227  34.1045543  37.9047489  49.0612630
  33.7319351  37.2941463  48.2394866  33.8042638  37.5818840  50.3249816
  32.9180018  36.4979541  50.4591223  32.6437173  36.1312025  49.6151423
  34.3003235  38.3030842  51.4349465  34.0686084  38.0248102  52.4624807
  35.1372657  39.4410269  51.1707013  35.5167083  40.0419015  51.9969282
  36.3042611  43.3443217  49.0253453  37.2224720  43.3264939  48.1949208
  36.0229155  44.4390009  49.7195838  35.2722686  44.4313610  50.3947192
  36.7204630  45.6960051  49.4742985  36.1528050  46.4956825  49.9512350
  38.1057727  45.6669683  50.0697075  38.6887506  44.8771402  49.5959793
  38.5931565  46.6274566  49.9036402  38.0371659  45.4744057  51.1405687
  36.7728543  46.0122482  47.9740061  37.7862252  46.4405460  47.4313133
  35.6377711  45.7973029  47.3186356  34.8387593  45.4193421  47.8071771
  35.5028026  46.0901141  45.9072096  34.4449821  46.3002775  45.7484607
  36.0819246  46.9987469  45.7381265  35.9481022  45.0325601  44.9214136
  35.6582398  45.1748272  43.7327552  36.6826327  44.0101063  45.3794650
  36.9044158  43.9602584  46.3635607  37.2395842  42.9943202  44.4937603
  37.3397614  43.3470848  43.4676163  38.6102703  42.5441946  44.9917558
  38.4985269  42.1489007  46.0010928  39.2044712  41.4745226  44.0936100
  39.3166818  41.8689823  43.0839801  40.1804352  41.1774942  44.4785181
  38.5435854  40.6079829  44.0738152  39.5694040  43.6942355  45.1099187
  39.1743784  44.4257425  45.8139935  40.5320622  43.3300530  45.4668575
  39.6975442  44.1623970  44.1342784  36.2627732  41.8277611  44.3944566
  35.7418812  41.3737040  45.4000134  36.0825796  41.3613809  43.1648575
  36.4755898  41.8497277  42.3732456  35.2354916  40.1993733  42.9112157
  35.2510588  39.5507334  43.7868074  33.7811397  40.5949969  42.6194205
  33.1293655  39.7342839  42.4712161  33.4525834  41.1530636  43.4967849
  33.5761271  41.5004805  41.4304363  32.9480023  41.0137194  40.3024408
  32.6980961  39.9534502  40.2642431  32.6377795  41.8301555  39.2437002
  32.0938782  41.4215294  38.3928388  32.9928317  43.0978907  39.2512841
  32.7964453  43.7247470  38.3815138  33.6078201  43.6298708  40.3524342
  33.8676878  44.6884944  40.3668189  33.9026182  42.8283482  41.4465254
  34.3942487  43.2573127  42.3199726  35.8028172  39.3707282  41.7991802
  36.7254562  39.8136088  41.0702105  35.3196587  38.1383496  41.7084775
  34.6711683  37.8429763  42.4238067  35.7231520  37.1638747  40.6890793
  36.5929973  37.5195827  40.1378924  36.0904158  35.8541493  41.3899065
  37.0327173  35.9286050  41.9331036  35.2829788  35.6414942  42.0906862
  36.2046298  34.6728524  40.5050862  35.1734380  33.7761058  40.3938256
  35.5380021  32.7960606  39.5911310  34.8514767  31.9798470  39.3631635
  36.7685324  33.0222530  39.1920494  37.3123821  32.4356693  38.5754482
  37.2052564  34.1936953  39.7476538  38.2086164  34.5581236  39.5314368
  34.6180049  36.9856344  39.6593258  33.4481202  36.9642387  40.0122183
  35.0187301  36.8567534  38.3983322  36.0072988  36.9429187  38.2068319
  34.1320001  36.6243702  37.2975611  33.1347802  36.3869439  37.6671463
  34.0334008  37.8084532  36.3656444  34.9892557  37.9424715  35.8592903
  32.9042004  37.5731245  35.2996646  31.9478783  37.4399404  35.8063115
  32.8459893  38.4362441  34.6362779  33.1340801  36.6812885  34.7171933
  33.7481292  39.1067166  37.1019549  34.5489978  39.3056470  37.8127609
  33.6864020  39.9255629  36.3849351  32.8014621  39.0208805  37.6359507
  34.6268318  35.4123929  36.5063029  35.7871785  35.3367387  36.1244220
  33.7029873  34.4643361  36.2924420  32.8027706  34.5489698  36.7427098
  33.9609528  33.2815199  35.4773514  34.9726630  33.3361615  35.0745132
  33.8293200  32.0017126  36.2908070  34.5829942  32.0704629  37.0752326
  32.8357131  32.0351448  36.7379654  33.9960317  30.7221186  35.5546328
  33.2060379  30.6452222  34.8071874  34.9654346  30.7519122  35.0560676
  33.9390406  29.5319202  36.4674909  34.0753165  29.7243143  37.7212111
  33.7424152  28.4104839  35.8860789  32.9905601  33.3168298  34.3273665
  31.8115983  33.5503124  34.4996916  33.5118758  33.1056363  33.1244383
  34.5005866  32.9089978  33.0695359  32.7432209  33.1580061  31.8754543
  31.8063210  33.6886157  32.0450214  33.5264036  33.8853398  30.7761288
  33.7013408  34.9064768  31.1169589  34.4815561  33.3744415  30.6580623
  32.8125148  33.9136126  29.4680262  32.6032593  32.8902321  29.1573826
  31.8742223  34.4544256  29.5892306  33.6579105  34.5989998  28.4132881
  33.8281178  35.6226156  28.7463411  34.6104545  34.0706543  28.3646678
  33.0283321  34.6146519  27.0570868  32.5600501  33.6477396  26.8758173
  32.2682341  35.3956867  27.0308828  34.0455256  34.8781056  26.0066619
  34.7496336  34.1542351  26.0299761  33.5993538  34.8842981  25.0997340
  34.4797996  35.7744692  26.1741713  32.4255465  31.7479976  31.4108297
  33.3070126  30.9074472  31.2060235  31.1360650  31.4648456  31.2464174
  30.4662097  32.1195214  31.6251130  30.6334305  30.2233103  30.6487681
  29.5517488  30.1728425  30.7676071  30.9638995  30.1633538  29.1578887
  32.0317252  30.3575614  29.0513719  30.7347350  29.1730604  28.7656187
  30.2112528  31.1816134  28.3584882  29.1190473  31.6157678  28.7463248
  30.7778812  31.5543260  27.2000515  30.3203700  32.2375552  26.6136571
  31.6602815  31.1494622  26.9199639  31.1163380  28.9819079  31.3360122
  31.2733787  27.9316093  30.6995029  31.3176365  29.0557308  32.6317198
  31.2619314  29.9478573  33.1019231  31.6236294  27.8852710  33.4185701
  31.5584224  28.1956046  34.4622310  30.8370688  27.1624082  33.2055893
  32.9748778  27.2300270  33.1825529  33.1631706  26.0741971  33.5760666
  33.9120970  27.9543727  32.5696560  33.7811466  28.9320013  32.3552656
  35.1883565  27.3343974  32.2228156  35.4458945  26.5755035  32.9618781
  35.0942163  26.6665853  30.8472337  34.1368765  26.9717692  30.4244095
  35.9040411  27.0852462  30.2497492  35.1912000  25.1490028  30.8383102
  34.9517300  24.7683877  31.8308706  34.4810461  24.7477034  30.1145566
  36.6017546  24.7195393  30.4566259  36.7726604  24.9617877  29.4074034
  37.3152495  25.2640407  31.0748332  36.8149247  23.2935560  30.6452683
  36.4178104  22.6810805  29.9468308  37.5033549  22.7518961  31.6474566
  38.0446006  23.5313819  32.5746729  37.9308886  24.5333538  32.5164851
  38.5665231  23.1196131  33.3339096  37.6408202  21.4354739  31.7481040
  37.2178397  20.8323353  31.0569301  38.1672567  21.0426729  32.5151411
  36.2318722  28.4179685  32.1595633  35.8658378  29.5560112  31.8985697
  37.5029324  28.0467332  32.3387737  37.7351929  27.1051171  32.6190076
  38.6192579  29.0227273  32.1415329  38.4656934  29.8870997  32.7873899
  39.9662653  28.3902198  32.4827766  40.0252447  27.4346734  31.9628520
  40.6889661  29.0834832  32.0533183  40.2740757  28.1860976  33.9479885
  40.5957063  26.9490647  34.4406441  40.6019435  26.1076938  33.7469373
  40.9020061  26.7521846  35.7496405  41.1347535  25.7560055  36.1280408
  40.9259824  27.8404381  36.6043384  41.2589103  27.6904302  37.9349667
  41.4592721  26.7815543  38.1700725  40.6039432  29.0841692  36.1226813
  40.5954076  29.9429803  36.7937704  40.2957553  29.2447562  34.8116237
  40.0589257  30.2355878  34.4248723  38.5986246  29.4528877  30.6885297
  38.8201676  28.6289065  29.8038412  38.2230741  30.6791773  30.3999874
  38.0415260  31.3569495  31.1264439  37.9149543  31.0460306  29.0170463
  38.6099972  30.5516814  28.3378879  36.4924256  30.6132858  28.6602115
  36.3363705  30.7675861  27.5926679  36.3782189  29.5550194  28.8942372
  35.5575848  31.3491372  29.3752257  34.6736300  31.0624084  29.1371364
  38.1448173  32.4902545  28.6772784  37.7457226  32.9392277  27.6016319
  38.8200744  33.2273303  29.5395615  39.2200577  32.8044702  30.3646680
  38.9671263  34.6734377  29.3594111  38.4325141  35.0422146  28.4838659
  38.4879207  35.4412623  30.6179584  39.0875674  35.1353604  31.4761757
  38.6405858  36.9419277  30.4006071  38.0409676  37.2484810  29.5439945
  38.3017299  37.4745125  31.2897439  39.6882092  37.1781707  30.2138226
  37.0447564  35.0587963  31.0001176  36.3879899  35.4144110  30.2062429
  36.9944073  33.9710640  31.0511598  36.6006319  35.6453370  32.3222766
  36.6493660  36.7331456  32.2718553  35.5759504  35.3375881  32.5308227
  37.2551024  35.2882064  33.1168074  40.4371865  34.9425933  29.0595342
  41.3201446  34.5617805  29.8216056  40.6978812  35.6468387  27.9744971
  39.9438295  35.8736327  27.3412020  42.0387145  36.1309734  27.6550902
  42.7832450  35.3679350  27.8817855  42.1099747  36.4493275  26.1891271
  43.1448071  36.6431129  25.9082536  41.7299740  35.6055244  25.6135702
  41.3247537  37.5974294  25.9171619  41.3698911  37.8017331  24.9802982
  42.3550400  37.4023214  28.4408728  41.4571003  38.0385578  28.9999859
  43.6029196  37.8418865  28.4552910  44.3344717  37.3308028  27.9810716
  43.9687655  39.0290072  29.2014695  43.6353656  38.9432068  30.2355685
  45.4838082  39.1873282  29.1900684  45.8769773  38.2556816  29.5961357
  45.7595317  39.2697693  28.1384154  46.0511934  40.3265863  29.9365152
  47.1262875  40.1568179  29.9838377  45.8493993  41.2155120  29.3393626
  45.5264244  40.5193941  31.2921688  44.4421464  40.6315026  31.2715294
  45.7924876  39.6761135  31.9301016  46.1115614  41.7336368  31.8533154
  46.8030638  41.6122378  32.5783028  45.8066801  42.9702562  31.4670942
  44.8844813  43.2073562  30.5191417  44.4046767  42.4343916  30.0811242
  44.6757145  44.1586169  30.2489092  46.4220923  43.9879227  32.0457976
  47.1095741  43.8147328  32.7650813  46.2026975  44.9321871  31.7648835
  43.2801042  40.2717562  28.6295056  42.8357218  41.1349386  29.3919368
  43.1377418  40.3317215  27.3096064  43.5550504  39.6657338  26.6763813
  42.4183283  41.5002147  26.7328074  42.7679965  42.4115141  27.2179420
  42.6436858  41.6325310  25.2299397  41.9662948  42.3869206  24.8310716
  44.0791466  42.0431579  24.9499060  44.7581527  41.2886920  25.3481533
  44.2285719  42.1338649  23.8747064  44.2831672  43.0014920  25.4272606
  42.3806858  40.3895284  24.5987175  42.5226431  40.4749837  23.6529112
  40.9249041  41.4574183  27.0471618  40.3120729  42.4953545  27.3708595
  40.3276077  40.2807457  26.9844835  40.7999735  39.4718873  26.6070664
  38.9274763  40.1573472  27.3323899  38.3708568  40.9242024  26.7935794
  38.3422184  38.8022386  26.9879570  38.5249467  38.6309386  25.9269058
  38.8828921  38.0589513  27.5741940  36.8568638  38.6843020  27.2697258
  36.8243832  38.5184886  28.3459140  36.3609951  39.6252695  27.0318277
  36.1478548  37.5448827  26.5607577  36.7275118  36.9567928  25.6026283
  34.9665883  37.2851142  26.9052892  38.6910003  40.5022525  28.7863309
  37.6740256  41.1007674  29.1435090  39.6360613  40.1239233  29.6403917
  40.4530333  39.6224819  29.3227688  39.4967921  40.3840381  31.0709361
  38.5820140  39.9211089  31.4427193  40.6796322  39.7930766  31.8207493
  41.6013207  40.2527932  31.4657270  40.5664906  39.9843744  32.8880272
  40.7205235  38.7178847  31.6469674  39.3937212  41.8791760  31.3389739
  38.5298513  42.3478831  32.0813933  40.3067538  42.6319748  30.7498557
  41.0821749  42.2134904  30.2559670  40.2725645  44.0676193  30.8806606
  40.3490489  44.2983199  31.9435338  41.4182609  44.6888777  30.1769053
  41.3504978  44.4738423  29.1106347  41.3973781  45.7676493  30.3314298
  42.3502645  44.2839674  30.5702384  38.9468661  44.6438021  30.3923950
  38.3636083  45.5268158  31.0133895  38.4909606  44.1738209  29.2352114
  39.0443957  43.5318670  28.6857836  37.2147166  44.6420224  28.6827094
  37.2038074  45.7296322  28.6060080  37.0404297  44.0552068  27.2900079
  37.2911294  42.9956880  27.3379618  35.9939216  44.1686323  27.0082962
  37.9317302  44.7449663  26.2414044  38.5269997  45.7757582  26.5696043
  38.0242945  44.2443067  25.1006424  36.0358638  44.3060514  29.5759924
  35.0954749  45.0759607  29.7070698  36.0646782  43.1177282  30.1593951
  36.8211967  42.4743403  29.9789822  35.0065215  42.6978438  31.0403488
  34.0334005  42.7665375  30.5523912  35.2626890  41.2740725  31.3937193
  35.4368709  40.8038882  30.4260926  36.1769349  41.2378720  31.9854455
  34.1913234  40.5551739  32.1015113  34.2006880  40.8794101  33.1425671
  32.8041481  40.8178065  31.4966958  32.7936355  40.4928123  30.4559680
  32.0514252  40.2627677  32.0581601  32.5803032  41.8830843  31.5468828
  34.5305624  39.0949792  32.0730933  35.4882788  38.9344515  32.5693100
  33.7553556  38.5316476  32.5915843  34.5957972  38.7572181  31.0393182
  34.9391159  43.5551481  32.2945237  33.8796564  44.0515709  32.6664751
  36.0812213  43.7835254  32.9262453  36.9363487  43.3020590  32.6877057
  36.0901372  44.6768685  34.0765682  35.3873664  44.2934489  34.8161354
  37.4440111  44.8036646  34.7208330  38.1633772  45.1700852  33.9878709
  37.3863034  45.5049490  35.5539512  38.0363582  43.1944803  35.4625606
  35.5467386  46.0470444  33.6977057  34.7703127  46.6302231  34.4344849
  35.9715452  46.5891376  32.5714995  36.6763685  46.1531537  31.9943598
  35.4775606  47.8952877  32.1840954  35.7107910  48.6235298  32.9605979
  36.1283012  48.3487405  30.8785969  37.2033949  48.4015306  31.0499582
  35.9170694  47.5896398  30.1260696  35.6264130  49.6956702  30.3931440
  34.6265951  49.5445768  29.9867699  35.5774461  50.3957367  31.2266014
  36.4950407  50.2865638  29.3202616  37.5202959  49.7290726  28.9618646
  36.1038473  51.4389697  28.8245538  36.6477150  51.8850255  28.1003990
  35.2601611  51.8733399  29.1711214  33.9572327  47.9071539  32.0641939
  33.2968097  48.8717830  32.4695928  33.3828131  46.8471727  31.5006915
  33.9525979  46.1209286  31.0911273  31.9379881  46.7491238  31.3636145
  31.6119902  47.6253826  30.8024755  31.5674055  45.5181576  30.5879551
  31.8795007  44.6319753  31.1415285  30.4883699  45.4920664  30.4401018
  32.0670075  45.5349659  29.6194148  31.2119039  46.7882635  32.7266375
  30.0792089  47.2564323  32.8471286  31.8949640  46.3411456  33.7821547
  32.7916218  45.9104816  33.6051402  31.4322211  46.4242402  35.1531957
  30.3439008  46.3656079  35.1720183  31.9994882  45.2828296  36.0008894
  33.0485105  45.1300993  35.7463709  31.9141145  45.5273851  37.0597671
  31.3113559  43.9524456  35.8077824  31.9511317  42.8853147  35.2243721
  32.9792582  43.0008577  34.8825218  31.3003697  41.6679178  35.0694932
  31.7883751  40.8314660  34.5702606  30.0470799  41.5304683  35.5482472
  29.5668206  40.5530206  35.5110594  29.3788500  42.6041789  36.0777681
  28.3398239  42.5014280  36.3896925  30.0100744  43.7880165  36.2117174
  29.4863797  44.6383515  36.6486160  31.8526411  47.7652174  35.8178829
  31.7376748  47.9078416  37.0345714  32.3639653  48.7081514  35.0365801
  32.5355963  48.5177168  34.0601440  32.8124167  49.9836104  35.5809154
  33.2934843  50.5695394  34.7986091  31.6362170  50.7724241  36.1254161
  30.7601074  50.5713278  35.5090563  31.4433282  50.4504364  37.1481926
  31.8886292  52.2466231  36.1289177  32.6833196  52.7638969  35.3527058
  31.2000429  52.9456918  37.0171391  31.3234996  53.9467565  37.0735120
  30.5550450  52.4752321  37.6358372  33.9241976  49.8025008  36.6205560
  34.0716506  50.5565309  37.5862864  34.7224313  48.7865964  36.3625208
  34.5920343  48.3271557  35.4725939  35.7314860  48.2718762  37.2564724
  35.8592504  48.9283707  38.1169404  35.2802038  46.9019092  37.7520012
  35.0745746  46.2735466  36.8852365  36.0901733  46.4629249  38.3345767
  34.1128804  46.9942856  38.5565909  33.8568692  46.1173066  38.8504194
  37.0764931  48.1791619  36.5211534  37.1257088  48.3772008  35.2944878
  38.1292095  47.8230337  37.2514951  38.0042232  47.6577831  38.2399826
  39.4480306  47.6739064  36.6965808  39.4271575  47.6706848  35.6070676
  40.3425821  48.8266462  37.1650233  41.3728871  48.5844864  36.9066294
  39.9468294  50.1770734  36.5042677  38.9152355  50.4197800  36.7624625
  40.6063094  50.9650802  36.8650618  40.0392560  50.0922679  35.4215529
  40.2599845  48.9462412  38.5911490  40.8206333  49.6688864  38.8848816
  40.0479203  46.3544931  37.1404580  39.5776621  45.7513903  38.1221062
  41.0743407  45.8819354  36.4702502  41.3761543  46.2684675  35.5876000
  41.7976644  44.7334824  37.0064400  41.1118142  43.9045278  37.1812221
  42.8576367  44.2852111  36.0098254  43.3977791  45.1925375  35.7378934
  43.5325010  43.6009869  36.5223440  42.3193429  43.6176523  34.7479695
  41.4896646  44.2048823  34.3535981  43.4211971  43.5315943  33.7014298
  44.2511731  42.9441834  34.0933766  43.0321609  43.0531474  32.8013762
  43.7706031  44.5348890  33.4562502  41.8054357  42.2626228  35.0771433
  41.0028188  42.3456933  35.8104832  41.4219700  41.7886192  34.1733178
  42.6126753  41.6564962  35.4895542  42.4341886  45.1424353  38.3285188
  43.0636310  46.2034313  38.3827389  42.2734166  44.3467952  39.3996468
  41.4920269  43.1233168  39.5112926  42.0890809  42.2866016  39.1491999
  40.5940636  43.2199458  38.8997350  41.1804071  43.0179770  40.9636127
  41.0627311  41.9757419  41.2591198  40.2718735  43.5688428  41.2060909
  42.3863789  43.6461887  41.6269647  43.1835548  42.9070583  41.7090368
  42.1775870  44.0662089  42.6105820  42.8120859  44.7721842  40.6519813
  42.3840087  45.7490469  40.8775364  44.3283306  44.8718467  40.6525276
  44.9957684  44.1126393  39.9872638  44.8489340  45.7468053  41.4933735
  44.2900901  46.4591315  41.9395516  46.2453689  45.6933022  41.7937796
  46.8045738  45.4667819  40.8861792  46.7576012  47.0275622  42.3679550
  47.8367852  46.9522952  42.5077152  46.4542969  48.1658264  41.4551555
  45.3765871  48.2423218  41.3142473  46.8308817  49.0915320  41.8909651
  46.9352888  47.9978899  40.4915134  46.1283465  47.2612822  43.6384386
  46.4434170  48.0911387  44.0033190  46.4870171  44.6082940  42.8150564
  45.5899375  44.1338059  43.5177642  47.7410432  44.1941133  42.9665084
  48.4735009  44.4989068  42.3412111  48.0841694  43.2480123  44.0237015
  47.5562534  42.3082693  43.8611295  49.5975160  42.9660338  44.0346277
  49.8668644  42.6084621  43.0414133  50.1008946  43.9137967  44.2274089
  50.0188084  41.9624746  45.0557988  51.1062366  41.9563695  45.1311955
  49.5891089  42.2266048  46.0218617  49.4508060  40.3252090  44.5831680
  50.4415741  39.9014803  43.1023329  51.5005818  39.9040293  43.3604299
  50.1580730  38.9113469  42.7458612  50.2572609  40.6356083  42.3184288
  47.6630207  43.7538649  45.4074930  47.1582487  43.0052817  46.2431541
  47.9173427  45.0235552  45.6859101  48.4296674  45.6175665  45.0499550
  47.5440923  45.5635553  46.9839479  47.9413340  44.9198839  47.7678613
  48.0975637  46.9862936  47.1874524  47.8201097  47.5525768  46.2994622
  47.6148170  47.4230711  48.0619460  49.6017485  47.0309932  47.3663176
  50.1805298  46.0251731  47.8085430  50.1803724  48.1086371  47.0769183
  46.0279502  45.5455232  47.2120026  45.5578543  45.2310278  48.2971098
  45.2552715  45.8357188  46.1600762  45.6363883  46.1817230  45.2905981
  43.8017477  45.7353346  46.2889539  43.4746648  46.3181472  47.1493929
  43.1006671  46.2602440  45.0513714  43.5706561  45.8100951  44.1775464
  42.0553610  45.9552594  45.0996272  43.1809826  47.7648146  44.9465159
  42.4617216  48.1697334  45.6574184  44.1858398  48.0799438  45.2282631
  42.8679552  48.3198011  43.5695595  42.8662756  47.5897614  42.5597203
  42.6242702  49.6058318  43.5055689  42.4088858  50.0324860  42.6158185
  42.6520202  50.1639818  44.3466589  43.3816422  44.3110708  46.5791296
  42.5028875  44.0776671  47.4335527  44.0096574  43.3368900  45.9102150
  44.7164931  43.5589614  45.2236026  43.7252266  41.9202553  46.1867833
  42.6753887  41.7096835  45.9861623  44.5815542  41.0164040  45.3026752
  44.4327981  41.3240543  44.2674816  45.6252775  41.1691059  45.5798645
  44.2282794  39.5384146  45.4495742  44.8566620  39.0058505  44.7353868
  44.5137135  39.2597677  46.4630900  42.5237845  39.0918276  45.1775241
  42.4547778  40.1096085  43.6021558  43.1916921  39.7342407  42.8932783
  41.4586138  40.0341234  43.1637813  42.6708094  41.1528209  43.8329635
  44.0611241  41.5490803  47.5990283  43.3030011  40.8720686  48.2774005
  45.2321065  41.9719264  48.0403766  45.8932650  42.4689910  47.4604472
  45.6314194  41.6215841  49.4056485  45.6177170  40.5386185  49.5288870
  47.0363801  42.1250077  49.6936004  47.0977968  43.1588922  49.3526273
  47.1894045  42.0884457  50.7726105  48.1226782  41.2889235  48.9935227
  48.0409059  40.2682275  49.3668950  47.9089474  41.3033206  47.9252105
  49.5411672  41.8081981  49.2374095  49.6311928  42.8025640  48.7985496
  49.7129847  41.8690028  50.3114633  50.5545698  40.8983635  48.6209087
  50.5317243  39.9437476  49.1458892  50.2934885  40.7431884  47.5742811
  51.9459512  41.4898981  48.7113104  52.1880352  41.6326559  49.6810555
  52.6088082  40.8554370  48.2877663  51.9682336  42.3746191  48.2240576
  44.6508996  42.1354217  50.4446586  44.3129343  41.4578794  51.3849989
  44.1472614  43.3584454  50.2581793  44.4693653  43.9783402  49.5284742
  43.1509476  43.8587061  51.2014020  43.5095752  43.7298097  52.2226311
  42.8948382  45.3364434  50.9607332  43.8875759  45.7848075  50.9835893
  42.4264854  45.5405479  49.9975483  42.0336170  45.9387662  52.0882146
  41.1341669  45.3262744  52.1558710  42.7133151  45.9985869  53.4527754
  43.6119434  46.6107912  53.3846271  42.0297718  46.4369532  54.1800033
  42.9830696  44.9921234  53.7692587  41.5376940  47.3003243  51.6696305
  40.9369876  47.2062016  50.7644114  40.9287157  47.7259366  52.4667683
  42.3887098  47.9533132  51.4742240  41.8681907  43.0437022  51.1150237
  41.2618125  42.6805317  52.1350627  41.4534344  42.6873191  49.8979134
  41.8937731  43.0419979  49.0606304  40.2730872  41.8442196  49.7544398
  39.4485843  42.3872082  50.2148672  39.9560740  41.6351341  48.2838662
  40.7697793  41.0858026  47.8106256  39.0304956  41.0678794  48.1878005
  39.8406317  42.6025859  47.7953919  40.3940174  40.5089604  50.4731218
  39.4796751  40.0761807  51.1660619  41.5378802  39.8713112  50.3171524
  42.2496267  40.2067721  49.6841375  41.7581317  38.5963133  50.9952775
  40.9668756  37.8849921  50.7590000  43.0732959  38.0332093  50.5075042
  42.9805326  38.0520142  49.4215445  43.8624346  38.7181330  50.8156057
  43.4171469  36.6294227  50.9608857  42.5357720  35.9899043  50.9226561
  44.4535963  36.1010143  50.0321144  45.3354384  36.7396984  50.0700512
  44.7261266  35.0885383  50.3291776  44.0584008  36.0874148  49.0170259
  43.8938039  36.6085161  52.3886161  43.1111834  36.9977546  53.0397048
  44.1319731  35.5854443  52.6781267  44.7860298  37.2283123  52.4832664
  41.7045588  38.7553509  52.5226595  41.1871091  37.8724895  53.2323260
  42.2006020  39.8878978  53.0344188  42.7216063  40.5418853  52.4668196
  42.1115086  40.1352791  54.4617625  42.4695986  39.2592733  55.0016639
  42.9485261  41.3345956  54.8730610  43.1559598  41.2500086  55.9400621
  43.8858682  41.2977295  54.3186157  42.3087487  42.5402797  54.6212558
  42.8743172  43.2660717  54.8967978  40.7021556  40.2765368  54.9834647
  40.4780180  40.0282766  56.1800278  39.7645037  40.6507594  54.1153596
  40.0715277  40.8194764  53.1683476  38.3356477  40.8176945  54.4269445
  38.2349728  41.1155484  55.4700690  37.6617512  41.8876654  53.5409684
  37.6278986  41.4467521  52.5439671  36.6486560  41.9790605  53.9319173
  38.2905177  43.2418968  53.4655833  39.3305599  43.1381919  53.1526877
  37.7517167  43.8480863  52.7367885  38.2398432  43.8745116  54.7377494
  37.2137240  43.8396299  55.1022871  38.8876848  43.3287768  55.4238665
  38.7073582  45.3489241  54.6500988  39.7138608  45.3847829  54.2344119
  38.0278392  45.9059530  54.0042059  38.7086975  45.9469274  55.9877371
  39.3386269  45.4314153  56.5865001  39.0140588  46.9078005  55.9263249
  37.7754602  45.9136112  56.3730476  37.5342927  39.5199628  54.2026531
  36.3291093  39.5124457  54.4153087  38.1594172  38.4242572  53.7763027
  39.1433114  38.4482124  53.5496876  37.4449044  37.1581889  53.6242392
  37.9438868  36.4353059  54.2702383  36.4293287  37.3259680  53.9848514
  37.3840343  36.6096268  52.2351847  36.7515306  35.5751419  52.0425059
  38.0662891  37.2293855  51.2779091  38.6736575  38.0086419  51.4848922
  37.9618754  36.7817518  49.8904146  36.9344251  36.4890762  49.6759830
  38.3603868  37.8952394  48.9315851  37.8791772  38.8413270  49.1805462
  39.4403745  38.0014103  49.0269757  38.0817853  37.6407270  47.4843765
  36.9182427  37.0259298  47.0553742  36.2127358  36.6379185  47.7899988
  36.6446991  36.9017477  45.6922753  35.7211603  36.4270001  45.3598301
  37.5189562  37.3678271  44.7927213  37.3017747  37.2820296  43.7277480
  38.7053552  37.9607607  45.2146124  39.4296192  38.3194878  44.4840629
  38.9569609  38.0928755  46.5406061  39.8779787  38.5700193  46.8758626
  38.8814582  35.5979273  49.6111369  40.0961445  35.7011935  49.7657629
  38.2944191  34.4822185  49.1521151  37.3022300  34.3382746  49.2736545
  39.0805227  33.4029965  48.6077815  39.9356572  33.8411422  48.0919448
  39.5964134  32.4053089  49.6504397  40.2851019  31.7327801  49.1409329
  40.1378137  32.9773991  50.4038370  38.5330536  31.6201562  50.3002291
  37.9914279  32.3456299  50.9071545  37.8589861  31.1898631  49.5595598
  39.0855327  30.4970884  51.2086670  38.2573929  29.9802274  51.9815663
  40.3069551  30.1639340  51.2411875  38.2854896  32.7242911  47.5008341
  37.0586332  32.7603641  47.4761984  39.0115209  32.1549134  46.5555677
  40.0188578  32.2216292  46.5860032  38.3975043  31.3618012  45.4793792
  37.3977654  31.0267171  45.7577799  38.3121420  32.1006259  44.1228464
  37.6781593  31.4994221  43.4720254  37.7442874  33.5324339  44.2123388
  38.3789510  34.1352299  44.8631246  37.7192366  33.9765054  43.2180381
  36.7343438  33.4985070  44.6204476  39.6026524  32.1073571  43.5363316
  39.5677455  32.5627298  42.6921679  39.2827013  30.1572517  45.2452690
  40.3789166  30.0533726  45.7839593  38.8252909  29.2364856  44.4069375
  37.8674242  29.2740967  44.0864976  39.6641695  28.1458656  43.9416981
  40.6496297  28.2113342  44.4017775  39.0382996  26.8089621  44.3172271
  38.7865746  26.8100302  45.3775574  38.1340016  26.6525926  43.7299522
  40.1619982  25.4119143  44.0797409  39.8071915  28.2623471  42.4311404
  39.7050823  27.2655550  41.7307767  40.0785086  29.4791312  41.9517527
  40.2344458  30.2467536  42.5883840  40.1939085  29.7341079  40.5182086
  40.3599206  28.7966231  39.9878056  38.9114732  30.3762391  39.9862037
  38.7869749  31.3192681  40.5192277  39.0756155  30.5772107  38.9276818
  37.6674840  29.5376647  40.1517450  37.6277374  29.2279198  41.1961220
  36.8162673  30.1812812  39.9311713  37.6187646  28.3166828  39.2634918
  38.5630885  27.7774066  39.3285111  36.8049551  27.6643084  39.5813782
  37.3926585  28.7027507  37.8644401  37.3214001  29.6924254  37.6733897
  37.2964347  27.8509097  36.8458932  37.3530233  26.5420371  37.0589549
  37.4697905  26.1900588  37.9986669  37.2789547  25.9026875  36.2796892
  37.1232875  28.2989742  35.6108073  37.0630375  29.2932125  35.4413900
  37.0511655  27.6452685  34.8448123  41.2853910  30.6709113  40.1983468
  41.3528126  31.7499959  40.7967511  42.0920194  30.3135240  39.2079793
  42.0600812  29.3785475  38.8258983  43.0503819  31.2567093  38.6473431
  43.6595260  31.6839570  39.4433719  43.9840702  30.5369219  37.6422812
  43.3136673  29.9979477  36.9712106  44.5751494  31.2493475  37.0677900
  44.9004854  29.5603518  38.3246352  44.6860393  28.2071893  38.2520124
  43.8799986  27.8251495  37.6243461  45.4884740  27.3204447  38.9747127
  45.3020892  26.2474786  38.9374245  46.5096071  27.8196357  39.7722373
  47.3200778  26.9381969  40.4926413  47.0823074  26.0170086  40.3610079
  46.7485449  29.1620541  39.8325835  47.5641857  29.5564322  40.4369989
  45.9298673  30.0342792  39.1048478  46.1029209  31.1099928  39.1506052
  42.3369284  32.3868115  37.9264865  41.4676036  32.1469006  37.1344441
  42.7986937  33.6166920  38.1438426  43.5427128  33.7879665  38.8051887
  42.2401355  34.7485332  37.4295002  41.9551144  34.4125204  36.4330182
  41.3531267  35.0844348  37.9669920  43.1891316  35.8899719  37.3033083
  44.0508157  36.1014109  38.1369557  43.0097681  36.6629654  36.2424277
  42.3077328  36.4391765  35.5517968  43.8027065  37.8458023  36.0498566
  44.8589534  37.5815704  36.0903638  43.5122266  38.5033881  34.6931734
  42.4571876  38.7738864  34.6469853  44.1222936  39.3978323  34.5660675
  43.7777855  37.6449964  33.5293980  42.7286533  37.0280406  32.8861117
  41.7355668  37.1893624  33.3044087  42.8766118  36.2877106  31.8335459
  41.9969416  35.8760609  31.3401031  44.0450257  36.0379288  31.3732590
  44.1056156  35.3718605  30.5127086  45.2166788  36.5778824  31.9259732
  46.2149190  36.3866502  31.5328120  45.0447935  37.4279974  33.0783577
  45.9141970  37.8751800  33.5600529  43.5666517  38.9179089  37.0821161
  42.4462607  39.2314561  37.4919872  44.6952700  39.4988948  37.4936803
  45.5505210  38.9638769  37.4488730  44.7397926  40.8273774  38.1065502
  43.7618184  41.3014326  38.0199933  45.1830311  40.8450921  39.5553424
  45.2263675  41.8744922  39.9119816  44.1865510  40.0588188  40.3969620
  44.1437103  39.0292358  40.0416346  44.5026159  40.0698192  41.4400612
  43.1996132  40.5141310  40.3119402  46.5918296  40.3044012  39.7335843
  46.5495054  39.2219737  39.6115790  47.2139430  40.7332204  38.9477325
  47.1903861  40.6393526  41.0932294  46.5695617  40.2099867  41.8792802
  48.1965015  40.2263113  41.1601298  47.2327103  41.7217801  41.2152347
  45.6269747  41.6691273  37.2057167  46.0159175  41.2478536  36.1271778
  45.9134730  42.9045344  37.5784913  45.5292446  43.2998105  38.4244578
  46.8446616  43.7168523  36.7941404  46.5304630  43.7263878  35.7501507
  46.8815657  45.1442242  37.3009496  45.8515400  45.4862556  37.3947877
  47.3508903  45.1310934  38.2850644  47.6496518  46.0905444  36.3834673
  47.6461007  47.0734649  36.8557751  48.6748899  45.7265271  36.3104786
  47.0526063  46.1941173  35.0028420  45.8385680  46.4270212  34.8681730
  47.8173529  46.0298155  34.0102507  48.2271470  43.0894188  36.9999567
  48.7747238  43.0502852  38.0941917  48.7585431  42.5832911  35.9464748
  48.1860066  42.5139881  35.1179267  50.1387926  42.1033828  35.8786996
  50.5111502  42.3909516  34.8953726  50.6878990  42.6480235  36.6474639
  50.3574905  40.6268108  36.0734444  51.3764447  40.1216341  35.6584037
  49.4392541  39.9071815  36.7270893  48.5738774  40.3328950  37.0295709
  49.6734072  38.5118403  37.0599634  50.3263738  38.0634897  36.3124038
  50.3440361  38.3751455  38.4508565  49.8749458  39.0346319  39.1804941
  50.2182147  37.3386835  38.7647300  51.8301742  38.6893314  38.3966456
  52.6256180  37.8300217  37.9236655  52.2003546  39.8612984  38.7968001
  53.1788162  40.1126092  38.7777493  51.5103317  40.5203931  39.1273216
  48.3688724  37.7346832  37.0427395  47.2927285  38.3412257  36.9309469
  48.4599629  36.4203510  37.1932167  49.3878158  36.0210507  37.1917420
  47.3292045  35.5287460  37.3489825  46.3777916  36.0543539  37.2672025
  47.3812569  34.4324604  36.2662404  48.3603977  33.9559638  36.2933189
  46.3274975  33.4110803  36.5013570  45.3467131  33.8870019  36.4732948
  46.3822210  32.6470353  35.7261715  46.4790728  32.9495582  37.4774361
  47.2246139  35.0212774  34.8989487  48.0301794  35.7322670  34.7150820
  47.2647262  34.2264647  34.1539603  46.2656135  35.5341108  34.8312131
  47.4728724  34.9532766  38.7565791  48.5499318  34.4725479  39.1226474
  46.4022653  34.9978914  39.5271133  45.5150582  35.2877023  39.1404426
  46.4727535  34.7043996  40.9673807  47.2978866  34.0354088  41.2118037
  46.6067806  35.9822365  41.8160852  46.7297829  35.6819671  42.8574649
  47.7765340  36.8319018  41.3980878  47.6548206  37.1316244  40.3569072
  47.8252969  37.7193113  42.0278850  48.6988489  36.2596258  41.5049356
  45.3120599  36.8071319  41.7853122  44.4906901  36.2093371  42.1815115
  45.4365551  37.7025080  42.3937049  45.0879913  37.0937788  40.7581117
  45.2719420  33.9140641  41.4229197  44.2560065  33.8317373  40.7471251
  45.4060799  33.3661216  42.6412826  46.3239260  33.3554137  43.0636861
  44.2795013  32.7963764  43.4029334  43.3438977  33.1645377  42.9822041
  44.2498908  31.2500396  43.4515521  45.1328527  30.8853381  43.9765066
  43.0425829  30.8065548  44.1584027  42.1589401  31.1696640  43.6334834
  43.0210797  29.7167995  44.1929278  43.0494070  31.2016666  45.1744745
  44.3062271  30.6174829  42.0926396  43.5086936  31.0781353  41.5091496
  45.2717364  30.8936305  41.6680171  44.1514476  29.1152981  42.0582565
  43.1862645  28.8396209  42.4820591  44.2078929  28.7669078  41.0270823
  44.9489527  28.6539944  42.6401418  44.4082614  33.2970674  44.8488502
  45.4056840  32.9775399  45.4550146  43.4113676  34.0222591  45.3586577
  42.1763558  34.5021086  44.6816678  41.6306943  33.6428196  44.2923223
  42.4567493  35.1578682  43.8583788  41.4242052  35.2216951  45.7515140
  40.6129655  34.5886054  46.1107585  41.0120475  36.1451306  45.3453777
  42.4140065  35.5108050  46.8380235  41.8838120  35.4815837  47.7897109
  42.9335688  36.4647335  46.7419742  43.4237596  34.3551736  46.7656841
  44.4321403  34.6612021  47.0448309  43.0091879  33.1717170  47.6011426
  41.9467555  32.5848787  47.3528058  43.8186877  32.8413831  48.6007803
  44.6468758  33.3930219  48.7772032  43.5609249  31.6924041  49.4549810
  42.5612642  31.3041205  49.2601672  44.5800143  30.5804499  49.1809087
  45.5661590  31.0346302  49.2825348  44.4418663  29.8359876  49.9647634
  44.4669423  29.9057293  47.8084672  44.6678747  30.6725125  47.0611762
  45.2459142  29.1439840  47.7654346  43.1181718  29.2647531  47.5273645
  42.3764063  30.0576190  47.4249900  43.1895652  28.7117150  46.5908310
  42.6823461  28.3470873  48.5824875  43.3911874  28.0357054  49.2309775
  41.4354898  27.9562656  48.7757277  40.4462385  28.3780695  48.0107465
  40.6349388  29.0185676  47.2519900  39.5040812  28.0587850  48.1857415
  41.1775668  27.0711951  49.7178678  41.9311579  26.7023524  50.2804525
  40.2278670  26.7653781  49.8731971  43.6356124  32.0376335  50.9194670
  44.6276998  32.6065568  51.3832212  42.5968085  31.7046239  51.6725840
  41.7478591  31.3722066  51.2380432  42.6122854  31.8702173  53.1275288
  43.4194852  32.5449980  53.4113834  41.2631567  32.4508003  53.6069411
  40.4492890  31.8472345  53.2051841  41.2018313  32.4369443  55.1466818
  42.0153728  33.0400396  55.5492588  40.2473295  32.8473689  55.4768936
  41.2986272  31.4111615  55.5052375  41.1081427  33.8932868  53.1020923
  41.8140619  34.4934334  53.6760366  41.4084997  33.8836482  52.0549711
  39.7644913  34.4742243  53.2204411  39.4635262  34.4860018  54.2673281
  39.7726209  35.4940994  52.8343767  39.0571421  33.8759291  52.6457707
  42.9205461  30.5296599  53.7640207  43.8613868  30.4242260  54.5510121
  42.1861794  29.4899715  53.3826999  41.4816959  29.6064725  52.6680325
  42.3491208  28.1681292  53.9867562  42.8583223  28.2529714  54.9465988
  40.9909421  27.5436644  54.2138670  40.5423091  27.3734711  53.2352452
  41.0402711  26.6019696  54.7591180  40.0563669  28.4208556  54.9637382
  40.0466949  28.5678174  56.3394466  39.1302097  29.4695172  56.6727340
  38.9647133  29.7304401  57.7176666  38.5521321  29.9071131  55.5693627
  37.8170124  30.5982563  55.5112750  39.1161623  29.2672359  54.4948079
  38.7736756  29.4912168  53.4845523  43.1869679  27.3007861  53.0613611
  42.9758934  27.3016480  51.8582797  44.1504693  26.5633951  53.5984352
  44.6625175  26.5607148  54.9726468  43.8391563  26.4340642  55.6761914
  45.1747877  27.4999719  55.1799397  45.5886021  25.4014663  54.9649565
  45.0512479  24.5442860  55.3716572  46.4304856  25.6436805  55.6144658
  46.0197359  25.1600071  53.6600028  46.1585795  24.0871564  53.5265305
  46.9502533  25.6776845  53.4271222  44.9047994  25.6567126  52.7440846
  45.3001249  26.2328849  51.9074358  44.0447985  24.5103603  52.2101176
  43.3818640  23.8118463  52.9615842  44.0342379  24.3451303  50.8951539
  44.5187823  25.0105215  50.3086171  43.3363925  23.2166709  50.2444803
  43.1111318  22.4417330  50.9761947  42.0243356  23.7070503  49.6331347
  41.4799614  24.1913956  50.4445461  42.2208033  24.4333615  48.8437714
  41.1604444  22.5936161  49.0640641  41.6160381  21.8086868  48.2229325
  39.8898266  22.5537963  49.4760784  39.2719474  21.8343623  49.1297116
  39.5537085  23.2439835  50.1323140  44.2367086  22.6645837  49.1625946
  44.7822648  23.4101887  48.3560844  44.4185449  21.3492912  49.1498227
  43.9348796  20.7567542  49.8102208  45.3846226  20.7440250  48.2697001
  46.3180372  21.2569355  48.5023502  45.5560964  19.2549206  48.5750650
  44.6332012  18.7267339  48.3378345  46.3700578  18.8514893  47.9734264
  45.7878343  19.1251740  49.6319214  45.1119044  20.9153136  46.7935111
  46.0680001  20.8056221  46.0632654  43.8663678  21.1686306  46.3762928
  43.0968243  21.1912241  47.0307676  43.5671221  21.3356977  44.9346938
  44.4466091  21.1557310  44.3165931  42.4077355  20.4372238  44.4531250
  42.2225090  20.6211555  43.3946373  42.7777325  18.9677604  44.6572538
  42.9634262  18.7829944  45.7154487  41.9581767  18.3346953  44.3168028
  43.6768961  18.7358117  44.0854534  41.0908224  20.7998854  45.1300987
  41.1751881  20.4973588  46.1743271  40.9906103  21.8834041  45.0728466
  39.8090372  20.1140071  44.4827751  39.9076341  19.0305647  44.5406481
  38.9165614  20.4259750  45.0250932  39.7235235  20.4157758  43.4388747
  43.2636416  22.7727053  44.5774142  42.8139143  23.0779686  43.4650281
  43.5942959  23.6832605  45.4850827  43.9558782  23.4041040  46.3859034
  43.4466842  25.1013232  45.2118686  43.1567532  25.2500489  44.1720231
  42.3707485  25.7062107  46.1090523  42.6481175  25.5679845  47.1535837
  42.2754729  26.7703646  45.8962990  40.7955649  24.9535954  45.9726313
  44.7711585  25.7719976  45.4857107  45.0847854  26.0853762  46.6366964
  45.5666858  26.0167654  44.4729807  45.2968940  25.7746621  43.5303416
  46.9013053  26.5650647  44.6916196  47.3710879  26.6144138  43.7091544
  46.8386115  27.9814646  45.2756938  46.3789088  27.9467593  46.2632535
  47.8474153  28.3853490  45.3586951  46.2448336  28.6184472  44.6207526
  47.7745194  25.6800608  45.5837313  48.6188823  26.1435634  46.3477802
  47.5700535  24.3834834  45.4511958  46.7574708  24.0615811  44.9456840
  48.4444561  23.3825955  46.0675151  47.9474972  22.4135585  46.0309492
  49.7455911  23.2913518  45.2887556  50.2592495  24.2519782  45.3246997
  50.3804396  22.5234320  45.7300157  49.5305443  23.0325564  44.2522104
  48.7165543  23.6954079  47.5260736  49.8676332  23.7041526  47.9987575
  47.6447309  23.9605198  48.2470142  46.7746985  24.1543604  47.7718632
  47.6921573  24.1231096  49.6726980  46.6839848  24.1751779  50.0845075
  48.4080549  22.9300108  50.2900826  48.4064728  22.1366459  49.5427542
  49.4367860  23.1860047  50.5461772  47.7409729  22.4421943  51.4864294
  48.4059147  22.1587058  52.4908082  46.4481258  22.2784435  51.4306543
  45.9491441  21.9407343  52.2421490  45.9514012  22.4882985  50.5765655
  48.2783582  25.4439102  50.1880815  48.3859679  25.6450189  51.3951508
  48.5673986  26.3748578  49.2809843  48.3720734  26.2131826  48.3031309
  49.1363807  27.6593490  49.6674564  49.9207103  27.5143398  50.4097263
  49.7462902  28.3542148  48.4354463  49.0938319  28.3005660  47.5645726
  49.9178612  29.3989046  48.6969798  51.0675560  27.7956673  48.0161347
  52.2432522  28.4568370  48.2777815  53.2585853  27.7527763  47.8020691
  54.2835961  28.1059594  47.9221879  52.7804524  26.6689703  47.2278315
  53.3203158  25.9378886  46.7877337  51.4070534  26.6880517  47.3217520
  50.8188545  25.8889242  46.8707286  48.0505254  28.5862398  50.2222346
  46.8749538  28.3969601  49.9447846  48.4786691  29.5406663  51.0511622
  49.4248707  29.4986173  51.3997843  47.6016676  30.6123186  51.5403571
  46.6320572  30.5606625  51.0457235  47.3804583  30.6172134  53.0516455
  46.6742777  31.4136148  53.2862149  46.8321702  29.2797276  53.5662490
  47.5391726  28.4836137  53.3321714  46.6925363  29.3344060  54.6458279
  45.8766890  29.0691045  53.0860339  48.5969892  30.9468124  53.7356835
  48.4411900  30.9464510  54.6833409  48.1676137  31.9463602  51.0978808
  49.3250624  32.0591142  50.7448949  47.3334804  32.9765045  51.1351527
  46.3875400  32.8886455  51.4780166  47.7777660  34.2729719  50.6739437
  47.3407668  35.0545044  51.2948942  48.8654978  34.3316108  50.7292875
  47.3426175  34.4837127  49.2326110  46.5561191  33.7066443  48.6995041
  47.7985716  35.5711819  48.6341734  48.2650353  36.3111146  49.1381827
  47.5539190  35.7537849  47.2183277  46.5758676  35.3563867  46.9439466
  47.6078284  37.2338714  46.8303604  48.5941279  37.6295236  47.0716519
  47.3426204  37.4005191  45.3179076  46.3558252  37.0050499  45.0753043
  47.3840077  38.4578965  45.0556232  48.1000639  36.8568763  44.7523727
  46.6114557  38.0329292  47.5949708  46.8180675  37.9480547  48.6614800
  46.6772380  39.0790302  47.2944539  45.6091960  37.6580608  47.3885262
  48.5545185  34.9345414  46.4462559  49.7241662  35.3498750  46.3229585
  48.1361858  33.7537826  45.9670188  47.1713880  33.4766777  46.0779335
  49.0544074  32.8268269  45.2918540  50.0234599  32.8405173  45.7913136
  48.5118828  31.4147556  45.3281127  48.4757091  31.1407530  46.3822227
  47.5119501  31.3410876  44.8990385  49.4363270  30.4833503  44.6004267
  50.6252404  30.0496603  45.1953116  50.8298682  30.3516320  46.2219949
  51.5340366  29.2546685  44.5116198  52.4647117  28.9272563  44.9757222
  51.2421560  28.8838352  43.2277731  52.1734968  28.0791273  42.5974791
  52.9292257  27.8756550  43.1533514  50.0745566  29.2945522  42.6025739
  49.8489192  28.9953499  41.5788787  49.1781349  30.1060592  43.3067625
  48.2610693  30.4474262  42.8280296  49.2166120  33.2965804  43.8538080
  48.2442725  33.4965365  43.1536463  50.4621891  33.4348226  43.4322019
  51.2354365  33.2902853  44.0666666  50.7545776  33.8595418  42.0774268
  49.8708735  34.2789282  41.5969696  51.8953595  34.9070158  42.0638665
  52.7797548  34.4449703  42.5030474  52.2244394  35.3995891  40.6528548
  51.3416592  35.8615583  40.2130529  53.0315217  36.1314160  40.7022980
  52.5374118  34.5562791  40.0373708  51.5760721  36.1231801  42.9456544
  50.8371187  36.7316053  42.4239105  51.1504101  35.7580986  43.8803765
  52.7947091  36.9582933  43.2412533  53.2207258  37.3244966  42.3073159
  52.5128916  37.8042359  43.8682022  53.5344843  36.3501557  43.7634891
  51.1101217  32.6516431  41.2196832  52.0409087  31.8922637  41.5213528
  50.4180708  32.5040449  40.1059681  49.6725445  33.1456555  39.8787230
  50.7245794  31.4465367  39.1649947  50.7175831  30.4776545  39.6637022
  49.6583154  31.4371878  38.0610129  48.7415501  31.1986157  38.5997630
  49.5862661  32.4436932  37.6500168  49.8555136  30.4404278  36.9296875
  50.7889801  30.6800675  36.4213665  49.9065617  29.0453054  37.4240128
  48.9727406  28.8045438  37.9315490  50.0485363  28.3662329  36.5834982
  50.7374550  28.9371829  38.1218171  48.7381623  30.6220110  35.9173735
  48.7662533  31.6381800  35.5224879  48.8688558  29.9118395  35.0996531
  47.7773299  30.4456307  36.3998805  52.0685731  31.7305296  38.5466275
  52.3023744  32.8268641  38.0295506  52.9655472  30.7622769  38.6040152
  52.7459095  29.9067142  39.0929086  54.3031968  30.9319485  38.0894960
  54.5353253  31.9783055  37.8931081  55.3487888  30.3716436  39.0486632
  55.1171416  29.3223195  39.2337832  56.7536991  30.4882372  38.4853204
  56.9850201  31.5370909  38.3010203  57.4675141  30.0788231  39.1990634
  56.8171007  29.9329734  37.5492091  55.2707448  31.0499839  40.3825229
  54.2815926  30.8939843  40.8130145  56.0261290  30.6330214  41.0474906
  55.4472269  32.1192032  40.2576109  54.4313235  30.3242234  36.6855776
  54.8109256  31.0323665  35.7756998  54.1374474  29.0525232  36.5171124
  53.7396225  28.5362668  37.2883560  54.4000008  28.3451611  35.2802476
  54.7733677  29.0226856  34.5125304  55.4055465  27.2139226  35.4629343
  54.9973610  26.5108197  36.1899280  55.6874672  26.4979437  34.1824845
  56.0966155  27.2000294  33.4565097  56.4083111  25.7006788  34.3630442
  54.7638586  26.0703501  33.7941331  56.6095234  27.7400282  36.0144636
  57.2455251  27.0303846  36.1310522  53.1212040  27.7887465  34.7230308
  52.4512590  26.9560128  35.3471321  52.7847590  28.2118211  33.5171911
  53.3128939  28.9594489  33.0903102  51.6563115  27.6504986  32.7767039
  51.5209116  26.6027047  33.0461158  50.3792294  28.4067303  33.1062671
  50.1228456  28.2399072  34.1525665  50.5368569  29.4717059  32.9360506
  49.3252791  27.9492936  32.2842760  48.5226166  28.4297313  32.4967509
  51.9508854  27.7476660  31.3068156  52.5416702  28.7101988  30.8183897
  51.4859918  26.7760345  30.5229150  51.0305381  25.9684592  30.9223598
  51.6001768  26.8604770  29.0508011  52.6106998  27.1756024  28.7884115
  51.3130081  25.4967060  28.3699416  50.4500493  25.1459012  28.9352186
  51.0403570  25.6057963  27.3203266  52.4187747  24.4616767  28.4793920
  53.5934960  24.7532102  28.7066281  52.0297572  23.2040138  28.1567320
  52.6955510  22.4460720  28.1989184  51.0751238  23.0294590  27.8756133
  50.5954563  27.8557526  28.4440597  50.8031263  28.2776960  27.3137686
  49.4682320  28.0414783  29.1047294  49.4390144  27.8087500  30.0864996
  48.2380860  28.5421285  28.4684416  48.3531389  28.6285783  27.3881022
  47.1027142  27.5482094  28.7649040  46.1802710  27.9760623  28.3726828
  47.3322195  26.1536818  28.1353376  48.2539818  25.7242366  28.5275940
  46.4941902  25.5006744  28.3822451  47.4088412  26.2508453  27.0519552
  46.9970351  27.4060971  30.1792611  46.2917501  26.7884138  30.3870387
  47.8515346  29.9113622  28.9502829  48.3963442  30.4314064  29.9154385
  46.9104504  30.5374436  28.2436162  46.3467024  30.0049244  27.5979441
  46.6752818  31.9736132  28.3459949  47.3588331  32.4375124  29.0572756
  46.9184798  32.5669112  26.9891020  46.9083178  33.6528553  27.0788299
  47.8986836  32.2411623  26.6396437  45.9216889  32.1572671  26.0538428
  46.1048214  32.5518073  25.1980931  45.2966365  32.3973491  28.8017264
  45.0591545  33.5989599  28.9027595  44.3983011  31.4483738  29.0682585
  44.6774095  30.4813209  28.9903077  42.9875183  31.7448494  29.3674493
  42.8368224  32.8241037  29.3340129  42.0347132  31.0857026  28.3662916
  42.2352349  30.0367832  28.1503444  41.0378820  31.1842123  28.7970634
  42.0036809  31.7977105  27.0464754  40.8852452  31.8678795  26.2576333
  41.1666554  32.5453079  25.1556932  40.3929136  32.7265182  24.4091355
  42.4363627  32.8935933  25.1849625  42.9279432  33.4425063  24.4941455
  42.9963072  32.3823785  26.3291314  44.0655500  32.4944095  26.5102028
  42.6464186  31.3548260  30.7812957  42.8382266  30.2004399  31.1660596
  42.0948288  32.3234601  31.5127994  41.9578327  33.2451716  31.1236642
  41.7987498  32.1205089  32.9128558  41.6852935  31.0535263  33.1080297
  42.9148607  32.6614070  33.7977058  42.9711947  33.7356283  33.6205500
  42.6384510  32.4790975  34.8356904  44.2567068  32.0355851  33.5175079
  45.1767827  32.6602943  32.6967079  44.9278747  33.6249515  32.2559842
  46.3939309  32.0781461  32.4346494  47.1140187  32.6061615  31.8093284
  46.7095105  30.8726329  32.9576183  47.9046219  30.2234823  32.7044517
  48.4832530  30.7180429  32.1195262  45.8149731  30.2335549  33.7644784
  46.0559290  29.2560677  34.1812614  44.6004928  30.8302477  34.0542377
  43.8967523  30.3351739  34.7244767  40.4485933  32.7099282  33.2322811
  39.6541946  32.9690764  32.3161092  40.1083752  32.8097354  34.5189575
  40.5812727  32.2977205  35.2499580  38.9864801  33.6770570  34.8922813
  38.2397253  33.6742248  34.0984260  38.3237887  33.1796574  36.1946418
  39.1277729  33.1831282  36.9311351  37.5562007  33.8944265  36.4921024
  37.7225961  31.8014383  36.1160000  37.5330127  31.2560159  35.0214757
  37.4083214  31.3280182  37.2023981  39.5429440  35.1004151  35.0680611
  40.6890321  35.3580674  34.7144193  38.7388211  36.0324427  35.5658963
  37.7391506  35.9022023  35.6228041  39.2919232  37.3445882  35.9302084
  40.3646557  37.2969947  36.1174297  39.0206505  38.4480955  34.8601959
  39.3061916  38.0370383  33.8915193  37.5902474  38.9034756  34.8085727
  37.3042106  39.3147157  35.7759374  37.4810946  39.6711673  34.0421159
  36.9468059  38.0566541  34.5692059  39.8764875  39.5319936  35.0737207
  39.7074480  40.2083222  34.4139614  38.8045206  37.7778042  37.2923121
  37.7242135  37.3739089  37.7577389  39.5950579  38.6564831  37.8975231
  40.5530849  38.7550552  37.5912262  39.1491063  39.4551145  39.0052523
  38.2043132  39.0622853  39.3821438  40.1893662  39.4326316  40.1550218
  41.1252031  39.8147739  39.7464825  39.8628973  40.0733131  40.9745120
  40.4000237  38.0343409  40.6671171  41.4182055  37.2248063  40.2198324
  42.1575255  37.6408947  39.5342828  41.5158854  35.9082141  40.6228754
  42.3252974  35.2903899  40.2354679  40.6466507  35.3977121  41.5135743
  40.7007203  34.0737022  41.9023304  41.4080244  33.5859188  41.4733010
  39.6581078  36.1915319  42.0221745  38.9726417  35.7933568  42.7699163
  39.5274170  37.5021344  41.5903667  38.7248661  38.1284164  41.9816975
  38.9238840  40.8583576  38.5206950  39.5022808  41.2837873  37.5313453
  38.0658133  41.5859334  39.2383280  37.6447580  41.1736489  40.0587668
  37.7204247  42.9703660  38.9025094  38.5057801  43.3772600  38.2653665
  36.3977535  43.0928693  38.1783122  35.6250700  42.5696155  38.7403164
  36.1293028  44.1458223  38.0865999  36.3669373  42.3014076  36.5252473
  37.6134544  43.7372176  40.2146664  37.3285378  43.1741556  41.2515525
  37.8190692  45.0464585  40.1183191  38.0338362  45.4262690  39.2081608
  37.8048534  45.9442519  41.2497974  37.3991803  45.4202595  42.1159280
  39.2190207  46.4558126  41.6009633  39.7191387  45.6210158  42.0929494
  39.8249023  46.7974267  40.7610577  39.1844625  47.5847307  42.5947443
  38.7135829  47.3888990  43.8903207  38.4197351  46.3811667  44.1855462
  38.6133884  48.4173908  44.7820750  38.2614818  48.2354646  45.7975638
  38.9520033  49.6572185  44.4024420  38.8613154  50.4791637  45.1123884
  39.4116392  49.8966501  43.1286287  39.7105161  50.9062842  42.8462520
  39.4959446  48.8782781  42.2168462  39.8064679  49.0877729  41.1933951
  36.8806486  47.1194139  40.9624618  37.1305994  47.8772660  40.0490431
  35.8522056  47.2656508  41.8044183  35.7408302  46.5892069  42.5464790
  34.9141174  48.3736663  41.7340311  35.0274928  48.9320854  40.8055242
  33.5139236  47.7806854  41.7771106  33.4304832  47.2359781  40.8362064
  33.3622975  47.0932938  42.6090826  32.4415707  48.8311789  41.8203245
  32.7217014  50.0347209  41.6795575  31.2127399  48.3895780  42.1391734
  30.4427795  49.0408081  42.1870200  31.0660901  47.4089009  42.3291953
  35.1122936  49.2698664  42.9527454  34.7426732  48.9314431  44.0750699
  35.6682494  50.4417020  42.7071534  35.9275789  50.6829569  41.7608351
  35.9878831  51.3888061  43.7765430  36.5677924  50.8604951  44.5334458
  36.8362977  52.5469444  43.2272040  36.2651795  53.0904460  42.4751967
  37.1007797  53.2218381  44.0416313  37.7447729  52.1484979  42.7757895
  34.7506803  51.9257330  44.4461784  34.8685580  52.4152820  45.5752491
  33.5661825  51.8130817  43.8542360  33.5209207  51.4069437  42.9311909
  32.3276245  52.3169676  44.4519307  32.5401427  53.1411570  45.1337700
  31.4069384  52.8261910  43.3423967  31.2396410  52.0423383  42.6041213
  30.4511748  53.1398935  43.7617446  32.0383593  53.9372775  42.7175468
  31.4743999  54.2728368  42.0161634  31.6062100  51.2788675  45.3023890
  30.5791820  51.5973526  45.8949290  32.1157408  50.0604014  45.3828422
  32.9208911  49.8099573  44.8264505  31.5333372  49.0478443  46.2422753
  30.4659089  48.9353794  46.0482610  32.2292875  47.7021165  45.9616424
  33.2968762  47.7963937  46.1599203  31.8069659  46.9322826  46.6069161
  32.0770797  47.4244706  44.9185458  31.6974377  49.4239986  47.7100702
  32.5345419  50.2194872  48.0665426  30.9483374  48.7544160  48.5865545
  29.8175546  47.8719315  48.3304345  30.1734837  46.8599926  48.1341080
  29.2541758  48.2313567  47.4697901  29.0353909  47.9708424  49.6078744
  28.3969982  47.0982013  49.7471985  28.4255265  48.8739194  49.6273054
  30.1152312  48.0314070  50.6490736  30.5117190  47.0281641  50.8068267
  29.7939635  48.4479955  51.6030527  31.1982674  48.9292006  50.0205180
  31.0883233  49.9887139  50.2517447  32.5992263  48.4562440  50.4406206
  33.2965913  47.7004520  49.7416568  33.0426590  48.9144501  51.5909647
  32.3806508  49.8700355  52.4942458  31.3765005  49.5150937  52.7265681
  32.3172918  50.8441637  52.0083685  33.2830593  49.8876927  53.7024598
  33.0098781  49.0947789  54.3986988  33.2276835  50.8508426  54.2098864
  34.6478473  49.6631430  53.1249955  35.3623890  49.2629624  53.8443255
  35.0305859  50.5963610  52.7126119  34.4169449  48.6460288  51.9970710
  35.0358817  48.8828901  51.1315255  34.7249562  47.2265677  52.4686686
  35.8836667  46.8035598  52.3941958  33.7132017  46.5005211  52.9265377
  32.7961249  46.9100749  53.0320929  33.9357937  45.1721832  53.4530271
  35.0019390  44.9432707  53.4360230  33.4374774  45.0748593  54.8954383
  32.3979124  44.7536413  54.8317766  34.0317105  44.2910193  55.3650698
  33.5255756  46.3564399  55.7353376  32.9877957  47.1482723  55.2134744
  32.9965762  46.1042925  56.6547218  34.8938043  46.8212140  56.0645567
  35.0299451  47.9639640  56.6390150  35.8382488  46.0640566  55.8216673
  33.3738060  44.1075070  52.5197932  33.5634333  44.1923977  51.3340677
  32.6652090  43.1040422  53.0256791  32.5442779  43.0610756  54.0274014
  32.0439789  42.0774316  52.2139003  32.6742545  41.8710713  51.3485790
  31.8552275  40.7757174  53.0054799  32.8464010  40.4518706  53.3237289
  31.2548927  41.0216286  53.8810128  31.1864183  39.6641886  52.2333764
  30.2332741  40.0770237  51.9032593  31.7821034  39.3858641  51.3642275
  30.9336494  38.4185394  53.1011759  31.4231534  37.3221355  52.7473139
  30.1913558  38.5480088  54.0888114  30.6839510  42.5446830  51.7592419
  29.9005339  42.9880154  52.5691111  30.4268919  42.4763664  50.4579274
  31.1704245  42.2060768  49.8290483  29.1314093  42.8023625  49.8905754
  28.4220531  43.0028646  50.6942449  29.2205264  44.0401451  48.9958466
  29.6072230  44.8969097  49.5485745  29.9272785  43.7646159  48.2139520
  27.8917735  44.4016801  48.3697913  26.8767610  43.8727534  48.8175045
  27.8556211  45.2748727  47.4806947  28.6406052  41.6060182  49.0942736
  29.1416473  41.3359201  48.0165701  27.6755475  40.8990864  49.6438871
  27.3997166  41.1183459  50.5905320  27.0961855  39.7159415  49.0101900
  27.6980912  39.4668742  48.1359103  27.0453198  38.5074331  49.9235164
  26.5104838  38.7644996  50.8376040  26.5284516  37.6904312  49.4186557
  28.6922273  37.8128721  50.2472302  25.7442988  39.9976904  48.3901336
  25.0424847  39.0388736  48.0352347  25.4085534  41.2578586  48.1880886
  25.9395024  42.0205672  48.5832452  24.2128776  41.5688184  47.4505763
  23.3903048  40.9303392  47.7729493  23.7965585  43.0122350  47.6155489
  22.8934281  43.1788198  47.0286588  23.5230183  43.3562883  49.0810881
  24.4256815  43.1905377  49.6682711  23.2268490  44.4022490  49.1597189
  22.7215377  42.7226216  49.4609585  24.8291980  43.8705170  47.0942873
  24.5657312  44.7875260  47.1997510  24.4148905  41.2373690  45.9955248
  25.5335327  41.1494780  45.5034395  23.3102946  40.9834185  45.3018511
  22.3904292  41.0360934  45.7162084  23.4162938  40.6040536  43.8847794
  24.1393302  39.7968711  43.7726911  22.0955740  40.1386576  43.3667680
  21.3277818  40.8818628  43.5828938  22.1544426  39.9803961  42.2895374
  21.7729402  38.9482448  43.9896658  20.9251376  38.6366087  43.6650743
  23.8636652  41.7240152  42.9991057  23.5025203  42.8972555  43.1749223
  24.6280833  41.3521461  41.9860764  24.9760647  40.4039141  41.9609582
  25.0052796  42.2565698  40.9024714  25.0819931  43.3000708  41.2073021
  26.3278039  41.8273841  40.3078632  26.2501635  40.7936078  39.9704354
  26.6883033  42.7247566  39.1220990  26.7667371  43.7581691  39.4584140
  27.6423506  42.4067478  38.7020367  25.9129612  42.6494231  38.3594257
  27.3767669  41.8272600  41.3873309  27.0876446  41.1330284  42.1765360
  28.3335818  41.5187000  40.9652537  27.4702800  42.8302428  41.8036562
  23.9074688  42.1884351  39.8814899  23.5263085  41.1206654  39.4367444
  23.4137203  43.3713080  39.4905257  23.9489586  44.2021534  39.6984151
  22.2157116  43.5112715  38.7003179  21.7471988  42.5398597  38.5383279
  21.2014560  44.4356291  39.4175031  20.2656690  44.4095613  38.8595353
  20.9497934  44.0119016  40.8378330  21.8847871  44.0383332  41.3969135
  20.2317293  44.6909013  41.2991195  20.5491049  42.9983662  40.8494013
  21.7383412  45.7637011  39.3930051  21.1299109  46.3620441  39.8321124
  22.4487360  44.2213765  37.3734688  21.4874872  44.4703237  36.6607029
  23.6801560  44.6088658  37.1002184  24.4373268  44.2606595  37.6711893
  23.9982879  45.5436515  36.0202949  23.3029723  45.4131501  35.1907242
  23.8794840  46.9914481  36.5415209  24.7230936  47.1754723  37.2058942
  23.9476378  47.6509914  35.6762194  22.5716709  47.2645050  37.2902245
  22.5741469  48.0033037  38.3139434  21.5095628  46.7521839  36.8676807
  25.4152232  45.3168919  35.4708446  26.3435385  44.9712608  36.2016276
  25.5710320  45.5481617  34.1727114  24.7296917  45.6767142  33.6288274
  26.8274345  45.6393121  33.5064215  27.6596871  45.4403037  34.1818896
  26.8148265  44.5724998  32.4209660  26.3971130  43.6936772  32.9128473
  26.1242929  44.9224292  31.6543027  28.1234774  44.2137170  31.7880570
  28.5604252  45.1277020  31.3837636  29.0851901  43.5852273  32.7564480
  28.6498575  42.6711660  33.1601205  30.0165906  43.3476659  32.2418164
  29.2890879  44.2816133  33.5700826  27.9077732  43.2375532  30.6189368
  27.2676052  43.7032349  29.8692066  28.8695789  42.9878231  30.1703995
  27.4324369  42.3278836  30.9872622  26.8261534  47.0701617  32.9487257
  26.4921866  47.2711856  31.7750155  27.1187723  48.0897022  33.7891521
  27.7639172  48.0343143  35.1263074  28.7362387  47.5517283  35.0300959
  27.1343711  47.4516722  35.7989900  27.8692035  49.4315213  35.5344659
  28.9251594  49.6978292  35.4767925  27.5379691  49.4836638  36.5717383
  27.0833406  50.2612807  34.7137041  27.6450106  51.1529775  34.4352702
  26.1793660  50.5541176  35.2477889  26.7103302  49.4575630  33.4443538
  25.6351045  49.4236120  33.2703336  27.3918885  50.0522106  32.2467640
  26.8885386  51.0373877  31.6763474  28.6095284  49.5874668  31.9071300
  29.0430097  48.8674677  32.4677459  29.3480403  50.1004154  30.7292263
  28.7872821  50.9515520  30.3432344  30.8068119  50.5470528  30.9950258
  31.4049157  49.6548236  31.1820361  31.1602928  51.0371794  30.0874817
  30.9825514  51.4987591  32.1598266  32.0853609  51.5596706  32.7517862
  29.9546433  52.2421084  32.4933094  30.0317202  52.8894232  33.2649263
  29.0889267  52.1625188  31.9776328  29.4750451  49.0903580  29.5989362
  30.4362270  49.1484937  28.8596820  28.5568448  48.1417088  29.4674755
  27.9268529  47.9014094  30.2193241  28.4831544  47.3735095  28.2363485
  29.4867142  47.0727495  27.9349116  27.6431107  46.1364937  28.4193417
  27.6882862  45.5442803  27.5047836  28.0487102  45.5561784  29.2478102
  26.3150742  46.4698291  28.6908844  25.8000492  45.6682134  28.8041741
  27.9233706  48.2719630  27.1400249  27.2309436  49.2645937  27.3975264
  28.2166470  47.8926926  25.9121519  28.8127800  47.0952040  25.7441659
  27.8462799  48.7189462  24.7875532  27.2378614  49.5503316  25.1432866
  29.0810400  49.2889104  24.0544281  28.8284077  49.8206913  23.1370019
  29.5303735  49.9829380  24.7643288  30.1313433  48.3068905  23.6990185
  30.0503984  47.5776285  22.5263745  29.1926777  47.7055834  21.8658658
  31.0655053  46.6763670  22.1886651  30.9914229  46.0942409  21.2702610
  32.1597972  46.5250602  23.0164781  32.9404527  45.8034594  22.7763984
  32.2600322  47.2897202  24.1463684  33.1341742  47.1882487  24.7883578
  31.2716688  48.1786735  24.4730192  31.3722697  48.8039999  25.3584611
  26.8752346  47.9832201  23.8900917  26.5454126  46.8133180  24.1084483
  26.3578008  48.6789871  22.8821406  26.6268887  49.6379327  22.7137213
  25.3841836  48.0707096  21.9897035  24.4891229  47.7772312  22.5385139
  24.9945505  49.0844191  20.9320679  24.5834422  49.9232571  21.4925308
  25.8647827  49.4176718  20.3669310  23.9654584  48.5629194  19.9941759
  24.3462969  48.0799459  18.8940861  22.7627991  48.6899060  20.2886690
  25.9900547  46.8422756  21.3234271  27.1454697  46.8449271  20.9223134
  25.1639923  45.8126214  21.1565292  24.2047349  45.8334865  21.4723248
  25.6456993  44.6174295  20.5013997  25.8790086  44.8514357  19.4625157
  26.5483810  44.2740229  21.0073895  24.6145319  43.5160155  20.5361537
  23.5333988  43.6878655  21.0913337  24.9636588  42.3610266  19.9306250
  26.2519794  42.1052368  19.2450553  27.0376129  41.9905437  19.9918227
  26.4867730  42.9502124  18.5987859  26.0032506  40.8416452  18.4698802
  26.4139001  39.9890161  19.0099538  26.4747429  40.9104064  17.4894762
  24.5388872  40.7433883  18.3432056  24.2320872  39.7039796  18.2333633
  24.1580261  41.3248045  17.5032567  23.9968555  41.3120670  19.6625130
  23.0247097  41.8009887  19.5941225  23.9299084  40.1849449  20.7076105
  23.0662173  39.3060352  20.5805266  24.7883889  40.2294264  21.7112841
  25.3944877  41.0291921  21.8270820  24.9316041  39.1067757  22.6486325
  24.6692749  38.1602541  22.1743738  26.3874159  39.0132529  23.1680085
  26.6022472  39.8877106  23.7820411  26.5743729  37.7415698  24.0055371
  26.3600088  36.8662777  23.3912116  27.6024009  37.6892369  24.3637351
  25.8941501  37.7629832  24.8570765  27.3740211  39.0224234  21.9839071
  27.2558161  39.9460084  21.4179405  28.3948004  38.9560093  22.3604130
  27.1709920  38.1704104  21.3350041  23.9696024  39.2263658  23.8261489
  23.8719603  40.2829078  24.4166928  23.2997481  38.1287758  24.2044086
  23.2608457  37.3066020  23.6196233  22.5826983  38.1096474  25.4644160
  22.1409469  39.0951254  25.6162975  21.4720403  37.0708592  25.4876258
  21.9010145  36.0839760  25.3091216  20.7726778  37.0819335  26.8366386
  20.3438446  38.0675120  27.0156699  19.9797495  36.3339631  26.8421048
  21.4939007  36.8530588  27.6215481  20.5187562  37.4031278  24.4648292
  19.8100769  36.7553269  24.4661548  23.6094962  37.8159955  26.5593478
  24.1961586  36.7349757  26.5932365  23.8777207  38.8085442  27.3831201
  23.4168238  39.6972499  27.2474506  24.8206312  38.6833047  28.4791105
  25.4404890  37.7967674  28.3499636  25.7236736  39.9377238  28.5689897
  25.1053277  40.8068296  28.7911842  26.7294566  39.7697011  29.6276354
  27.3490914  38.9000485  29.4056399  27.3567027  40.6594626  29.6778624
  26.2294083  39.6234619  30.5851545  26.4059272  40.1962457  27.2373586
  27.1902977  39.4487192  27.1180392  25.6591649  40.0674141  26.4541393
  27.0051818  41.5719370  27.1357148  27.7530921  41.7015266  27.9186061
  27.4769688  41.6928247  26.1609445  26.2219593  42.3202215  27.2547061
  24.0193954  38.5221247  29.7534022  23.2336338  39.3669363  30.0987340
  24.2924367  37.4312145  30.4898533  24.9788118  36.7614363  30.1737038
  23.5886664  37.1623158  31.7313547  22.8572148  37.9529417  31.8976745
  22.8548882  35.8292161  31.6404930  23.5890116  35.0338232  31.5090893
  22.0493828  35.5668430  32.8855148  21.3137852  36.3610075  33.0180664
  21.5357317  34.6093558  32.7928331  22.7134470  35.5393905  33.7498406
  21.9421121  35.8672938  30.5369696  21.4780761  35.0293581  30.4765182
  24.5633879  37.1441985  32.8904871  25.5385521  36.3831041  32.8648942
  24.3382977  38.0050639  33.8693242  23.6303112  38.7123287  33.7300523
  25.0485947  37.9810940  35.1321214  26.0840446  37.6595607  35.0192726
  25.0111698  39.3804630  35.8323396  23.9893207  39.7584241  35.8061311
  25.4734180  39.2761237  37.2698868  26.4960889  38.8984501  37.2965872
  25.4388702  40.2620969  37.7352742  24.8202038  38.5946256  37.8142328
  25.8345670  40.4101991  35.0420442  26.8849771  40.2757618  35.3010561
  25.6957752  40.2117904  33.9790109  25.4174991  41.8300476  35.3480877
  25.5566171  42.0289267  36.4103011  26.0272416  42.5217794  34.7667081
  24.3674151  41.9649553  35.0882559  24.3532887  36.9465685  36.0242877
  23.1292468  36.9492024  36.1608690  25.1419830  36.0299345  36.5780181
  26.1346849  36.0529082  36.3921518  24.6233804  34.9694309  37.4401998
  23.5507321  35.0600918  37.6118980  24.9114080  33.5753510  36.8549046
  25.9894480  33.4171616  36.8295479  24.2731769  32.5164674  37.6923797
  23.1949518  32.6728816  37.7190833  24.4873413  31.5361781  37.2651180
  24.6714925  32.5645105  38.7065190  24.4558933  33.4897015  35.4195717
  24.9840014  34.2348998  34.8254183  24.6699617  32.4951962  35.0292411
  23.3835428  33.6770347  35.3675639  25.2924316  35.1237305  38.7815574
  26.4989003  35.0212306  38.9014444  24.4905571  35.3624135  39.8069353
  23.5085672  35.5242069  39.6371832  24.9808519  35.4593056  41.1735226
  26.0093056  35.8186125  41.1826611  24.1088781  36.4461960  41.9600156
  23.0583327  36.1593340  41.9312121  24.4573823  36.4455981  42.9922900
  24.2426112  37.8426819  41.4082615  25.1840223  38.5607096  41.7556852
  23.3302308  38.2310912  40.5059061  23.3790756  39.1585981  40.1098718
  22.5967073  37.5946289  40.2270011  24.9827578  34.0764920  41.8139114
  24.3329900  33.1612566  41.3120232  25.7402863  33.8986541  42.9108628
  26.2846858  34.6464702  43.3186803  25.8369043  32.5660799  43.5079894
  26.1447197  31.8369164  42.7571504  26.8829236  32.5821000  44.6357966
  27.7387100  33.1307188  44.2433669  26.4336823  33.1464774  45.4529174
  27.3442976  31.2236326  45.1509561  26.4786625  30.6167676  45.4170158
  27.9213113  30.7136478  44.3792848  28.2150348  31.4305354  46.3807581
  29.0927586  32.0144066  46.1038750  27.6446106  31.9687664  47.1371084
  28.6556266  30.1699126  46.9425711  28.3094280  29.3236796  46.5132247
  29.4953980  30.0628237  47.9725774  29.9889572  31.1461112  48.5660700
  29.7257195  32.0640631  48.2355428  30.6234972  31.0471144  49.3446711
  29.8299376  28.8501196  48.4233466  29.4462782  28.0265561  47.9823481
  30.4660133  28.7624210  49.2029431  24.5409828  32.0417822  44.0441885
  24.3333402  30.8470695  44.0261584  23.6510659  32.9381663  44.4520739
  23.9306417  33.9029857  44.5534147  22.3083351  32.5613327  44.8725396
  22.3408100  31.5932179  45.3739737  21.7172598  33.6089356  45.8556160
  20.7866378  33.1971189  46.2443251  22.4319226  33.7245412  46.6697010
  21.4481172  34.9537001  45.2285621  21.5840945  35.0905172  43.9903072
  21.0908640  35.8778656  46.0313736  21.3403051  32.3109119  43.7412734
  20.1628003  32.0447646  43.9836326  21.8491609  32.3638154  42.5105147
  22.8144371  32.6288304  42.3733396  21.0538353  32.0513826  41.3465117
  21.7228761  31.5946873  40.6176332  20.3062645  31.3228384  41.6592405
  20.3570014  33.2276338  40.7050910  19.8245135  33.0976605  39.6113010
  20.3234807  34.3511483  41.3607895  20.6990251  34.4598546  42.2921312
  19.6203910  35.4659174  40.7718552  18.6608227  35.1197419  40.3878629
  19.3712763  36.5627457  41.7606604  18.8548869  37.3823717  41.2620341
  18.5250531  36.0529497  42.9011832  19.0422642  35.2336112  43.4003013
  18.3516609  36.8600711  43.6136299  17.5693628  35.6987953  42.5153753
  20.6204373  37.0309715  42.2725622  20.4622027  37.7337914  42.9068011
  20.3879221  35.9519611  39.5632268  21.6050449  36.0210201  39.5528409
  19.6102953  36.2383585  38.5278862  18.6058584  36.2482672  38.6389191
  20.1570543  36.5721240  37.2404095  21.2465895  36.5801544  37.2857272
  19.7221069  35.5427727  36.2145530  18.6655424  35.3267058  36.3739883
  19.8598201  35.9706693  35.2220574  20.4994039  34.2964774  36.3233580
  21.5418054  34.5062366  36.0875904  20.4272390  33.9196621  37.3431871
  19.9495199  33.2298366  35.3364897  18.9114833  32.9943812  35.5738853
  20.0134337  33.5943583  34.3112030  20.7314285  32.0262034  35.4472151
  20.6968157  31.6788467  36.3952179  21.4479633  31.3783174  34.5738672
  21.5685373  31.6858435  33.2310744  21.0717452  32.4796129  32.8510288
  22.1531675  31.1155931  32.6364088  22.0504943  30.3230793  35.1435398
  21.9100255  30.1335269  36.1253404  22.6421895  29.7230169  34.5870231
  19.6641791  37.9212094  36.7427043  18.5332842  38.3359865  37.0113408
  20.5550035  38.5686796  35.9879671  21.4894360  38.1937746  35.9104162
  20.2396049  39.8124576  35.2674943  19.1606861  39.9641399  35.2655950
  20.9028523  41.0255196  35.9224566  20.3162935  41.2289299  36.8181116
  21.9305455  40.7989703  36.2061729  20.8843255  42.2382568  35.0229794
  19.7178311  42.9612091  34.8212951  18.8114853  42.6461095  35.3385751
  19.6886268  44.0803447  33.9699710  18.7716843  44.6521490  33.8320601
  20.8369148  44.4540788  33.3130452  20.8554576  45.5497252  32.4647986
  20.0043634  45.9888511  32.4001370  21.9930607  43.7404769  33.4818284
  22.8995017  44.0466305  32.9594533  22.0128860  42.6194855  34.3234782
  22.9280265  42.0365041  34.4323060  20.7539204  39.6390124  33.8468345
  21.8790688  39.2453851  33.6282945  19.9216647  39.9110004  32.8644283
  18.9705269  40.1925456  33.0549521  20.3407080  39.7813325  31.4675750
  21.4042979  39.5408364  31.4453471  19.5779778  38.6946697  30.7138433
  18.5245128  38.9760515  30.7074556  19.9545081  38.6774729  29.6902485
  19.7200844  37.4068725  31.2901177  19.2200244  36.7683554  30.7748305
  20.1433705  41.1105278  30.7296536  19.2219528  41.8830808  31.0063919
  21.0297747  41.3186737  29.7613335  21.8497834  40.7339127  29.6825026
  20.8523648  42.4160354  28.7800171  19.7899719  42.6062839  28.6263168
  21.5075698  43.6939882  29.2885092  21.2376358  44.4918737  28.5961586
  21.0818527  43.9071316  30.2695881  22.9919769  43.6118305  29.3976960
  23.2191595  42.6775557  29.9118494  23.3825201  43.5699610  28.3813742
  23.6433614  44.7786942  30.1482720  23.3400988  44.6713680  31.1893267
  24.7189718  44.6234329  30.0663069  23.2945097  46.1763134  29.6600917
  23.4830185  46.2007344  28.5867990  22.2308302  46.3274803  29.8444623
  24.0982773  47.2935828  30.3477011  25.0836143  47.1542033  30.1755168
  23.8158782  48.1899374  29.9764259  23.9230246  47.2718054  31.3424107
  21.4762559  42.0160311  27.4693125  22.3505120  41.1806523  27.4158380
  21.0392325  42.6913991  26.4121268  20.2885415  43.3584203  26.5242644
  21.6062390  42.5140801  25.0967981  22.0064063  41.5052876  24.9893934
  20.5260951  42.7229341  24.0490734  19.6353798  42.1734993  24.3539628
  20.2952045  43.7863901  23.9941841  20.9717193  42.2421769  22.7113706
  21.7869272  42.8829257  22.3776132  21.3357730  41.2210312  22.8239960
  19.8565020  42.2693628  21.6881526  19.0824215  41.5618322  21.9840983
  19.4345434  43.2735273  21.6476359  20.3900058  41.8924688  20.3279196
  21.0676644  42.6900538  20.0245536  20.9525103  40.9683307  20.4568479
  19.3581420  41.7002437  19.2875848  18.8371992  42.5571810  19.1671227
  19.8021771  41.4508905  18.4149784  18.7301012  40.9600690  19.5680134
  22.7158903  43.5444662  24.9012793  22.4956803  44.7464876  25.1277218
  23.9045693  43.0928237  24.5088569  24.0700552  42.1113919  24.3384281
  24.9957604  44.0112078  24.3161275  24.6815538  44.7452876  23.5744335
  25.1783655  44.5118598  25.2675438  26.2718742  43.3591855  23.8520525
  26.2763473  42.2717585  23.2725834  27.3714152  44.0163029  24.1335224
  27.2853199  44.9465443  24.5183752  28.6912943  43.4974607  23.8925520
  28.7132789  42.4244848  24.0784054  29.0913390  43.7513236  22.4313470
  28.3345315  43.2606538  21.8194789  29.0339624  44.8295906  22.2832349
  30.4918292  43.2482148  22.0180388  30.6330304  43.4406616  20.9540367
  31.2126588  43.8319133  22.5909164  30.7026976  41.7705414  22.2956298
  30.3715372  40.9560169  21.4038318  31.2186500  41.4144031  23.3819974
  29.6328984  44.1888921  24.8589931  29.3574511  45.2768730  25.3358624
  30.7457959  43.5448200  25.1773062  30.8664798  42.5703776  24.9394020
  31.8025475  44.2089088  25.9409187  31.6553794  45.2878295  25.9038159
  31.7891226  43.7581383  27.4222110  32.6079971  44.3246867  27.8657012
  30.8523465  44.0337280  27.9052998  32.0385779  42.2796417  27.6134516
  33.3262444  41.7523747  27.7036434  34.1685356  42.4434284  27.6693019
  33.5507451  40.3924996  27.8347156  34.5686615  40.0120924  27.9299136
  32.5069804  39.5322587  27.8247726  32.6867618  38.1869549  27.9488550
  33.6092830  37.9382950  28.0390101  31.2335809  39.9982409  27.7099714
  30.3970138  39.2987146  27.6990420  30.9950884  41.3753840  27.6064136
  29.9743047  41.7465211  27.5193915  33.1984161  43.9786990  25.3676926
  34.1366361  44.6680302  25.7473858  33.3359566  43.0516425  24.4172770
  32.5232400  42.5759008  24.0527312  34.6588928  42.6912283  23.8732683
  35.4081355  42.7387590  24.6632696  34.6355470  41.2800032  23.3079402
  33.8600332  41.2291962  22.5434163  35.6060035  41.0748473  22.8554900
  34.3537520  40.2522440  24.3794637  35.2478215  40.1611654  24.9963158
  33.5301545  40.6247957  24.9888220  33.9936885  38.9091484  23.8205054
  34.7565756  38.5705892  23.1199071  33.8864877  38.1782208  24.6219976
  32.7178601  39.0150438  23.1090723  32.2462950  39.9087800  23.1366936
  32.1634097  38.0292539  22.4241168  32.7357524  36.8326930  22.4091874
  33.5926823  36.6798063  22.9209185  32.3116879  36.0798720  21.8865988
  31.0352334  38.2260002  21.7747641  30.5934846  39.1345862  21.8008139
  30.6169329  37.4688531  21.2532059  35.0042226  43.6711621  22.7764059
  34.2056158  43.9006172  21.8561583  36.1637040  44.2889623  22.8932936
  36.7537677  44.0710707  23.6835525  36.6077746  45.3151252  21.9622447
  35.7796521  45.6211928  21.3230156  37.1589228  46.5613021  22.6855239
  37.3378717  47.3382104  21.9426149  36.1923297  47.0769473  23.7347701
  36.0142027  46.3003265  24.4781710  36.6175938  47.9546888  24.2209659
  35.2499954  47.3469033  23.2586747  38.3989809  46.2451333  23.3072041
  38.7381446  47.0231984  23.7556199  37.6690254  44.7975320  21.0080781
  37.9910147  45.4786788  20.0353994  38.1747932  43.5907172  21.2303167
  37.8424078  43.0467564  22.0141359  39.2263827  43.0089532  20.3684256
  39.6441550  43.7742738  19.7150937  40.3534438  42.4414481  21.2424463
  39.9399518  41.7527369  21.9780258  41.0929535  41.9221046  20.6337150
  41.0894350  43.4926730  22.0066748  42.2301142  44.0983469  21.5237088
  42.6668571  44.9781020  22.4083431  43.5618175  45.5670044  22.2095021
  41.8532087  44.9640217  23.4486570  41.9459745  45.5218991  24.2849639
  40.8466200  44.0584247  23.2140458  40.0561039  43.9191056  23.9514388
  38.6135341  41.9098056  19.5342164  38.0785527  40.9501188  20.0659882
  38.6860724  42.0374001  18.2142092  39.0996141  42.8633083  17.8049516
  38.1046319  41.0359000  17.3192424  37.0236694  40.9816927  17.4532965
  38.3974716  41.4376886  15.8734344  37.8292000  42.3521131  15.7049286
  39.4639020  41.6624785  15.8448906  38.0614839  40.4211525  14.7845324
  38.7202968  40.5632850  13.9280624  38.2382272  39.4375911  15.2186313
  36.6337767  40.4873066  14.3094180  36.3648492  40.9442631  13.1864662
  35.7067693  39.9960750  15.1247712  34.7347504  40.0175456  14.8516408
  35.9787983  39.6023508  16.0144826  38.6030065  39.6194013  17.6011718
  37.8271659  38.6608356  17.5304102  39.8706781  39.4799428  17.9717823
  40.4922262  40.2749241  17.9995096  40.4285872  38.1494801  18.2401672
  40.1993923  37.4891413  17.4030028  41.9385690  38.1992722  18.4206016
  42.2665039  37.1643503  18.5182719  42.3406975  38.6218267  17.4997371
  42.4336534  38.9945309  19.5946242  41.7245296  38.8699313  20.4130888
  43.3944585  38.5648501  19.8790955  42.6099087  40.4807885  19.2954565
  42.1006442  40.9882100  18.2497668  43.2598544  41.1430178  20.1461927
  39.7843878  37.4382714  19.4333044  39.8310888  36.2228621  19.5350698
  39.1697861  38.1975733  20.3294152  39.2392927  39.2033543  20.2658042
  38.4128499  37.6280096  21.4309168  38.8904281  36.7070809  21.7669470
  38.3504455  38.6129190  22.6163826  37.9902519  39.5600929  22.2152676
  37.6362863  38.2322855  23.3469198  39.6931965  38.8273277  23.2869783
  40.4798980  37.8569830  23.3895500  39.9531022  39.9645625  23.7331017
  36.9871583  37.2654953  21.0362841  36.2746465  36.6499060  21.8241456
  36.5346138  37.6761728  19.8649581  37.1136122  38.2167573  19.2382874
  35.1691225  37.3704238  19.4524473  34.5888763  37.0149732  20.3043688
  34.4867132  38.5858569  18.8453444  35.0746378  38.9412856  17.9989041
  33.0864295  38.2176236  18.3709449  32.4971875  37.8620904  19.2155815
  32.6062183  39.0948026  17.9368075  33.1521194  37.4311892  17.6189856
  34.4469258  39.6949858  19.8939892  33.7663877  39.3557601  20.6762953
  35.4551365  39.7721205  20.2990747  34.0085574  41.0246573  19.4019496
  32.9997386  40.9496617  18.9966299  34.0165666  41.7384571  20.2257050
  34.6881612  41.3655516  18.6202293  35.2157306  36.2522780  18.4403699
  34.6168288  35.2087323  18.6583331  35.8740436  36.3794868  17.4104899
  36.3966341  37.2198823  17.2090361  35.9437638  35.3302870  16.4130167
  36.3639337  34.4301068  16.8612956  34.5602679  35.0015654  15.8630791
  33.9158141  34.6670528  16.6758600  34.1313385  35.8914121  15.4029474
  34.6776804  33.8938668  14.8180838  34.5863710  32.7059239  15.2258585
  34.8573844  34.2478038  13.6217924  36.8233073  35.7447716  15.2420385
  37.3650236  36.8486945  15.2286686  37.0029937  34.9825441  14.2956369
  54.2764196  21.5342847  40.7179078  54.8631798  22.2499597  40.9741221
  53.6771597  22.9920170  41.0317518  53.5137727  23.6877148  40.1926552
  53.6190122  23.6892210  42.2684864  52.4600408  24.4981093  42.3496102
  52.5478353  25.2665030  41.5606752  52.4386513  25.2033964  43.6970765
  52.5695890  24.4589329  44.4867469  51.4870710  25.7219580  43.8331573
  53.4228260  26.2019960  43.6992804  54.2664482  25.7877685  43.5240145
  51.1802822  23.6773861  42.1477187  51.1330762  22.9386565  42.9612831
  50.0247585  24.5159161  42.1874602  49.3283148  24.0688655  42.6710644
  51.2369943  22.8223273  40.8735036  51.2472678  23.4651848  39.9804814
  52.5210231  22.0091556  40.9152874  52.4005259  21.4325664  41.8500496
  52.7302350  21.1692495  39.7250677  53.3747885  21.5811867  39.1494501
  52.2461638  19.9346290  39.5436835  52.1442763  19.4344258  38.4124215
  51.8211968  19.1429081  40.7388099  51.4078777  19.7723046  41.5270322
  50.9652836  18.4849338  40.5854756  52.5526318  18.3379482  40.8045236
  50.1991508  21.8641027  40.8072566  48.9586467  22.2818105  40.1960941
  49.0673312  22.9318026  39.3133846  48.1320621  22.9008860  41.1603651
  46.8128552  23.2373227  40.7200649  46.8947387  23.9980186  39.9231421
  46.1789281  23.8886617  41.9270624  45.7623809  25.0698907  41.7902758
  46.1288226  23.2418428  43.0068618  45.9969011  22.0224998  40.2704403
  45.8203461  21.3518993  41.1240827  46.8181833  21.2889723  39.1969236
  46.8682789  21.9579476  38.3237522  46.2269207  20.0477829  38.8325316
  45.2894482  20.2044848  38.6117083  48.2573426  21.0317723  39.6608876
  48.1547923  20.3146575  40.4953280  49.0178808  20.5355435  38.5725216
  49.7044030  19.9494711  38.8923142  44.7142387  22.4246006  39.8140555
  43.5424414  21.7498878  40.2938144  43.5323187  21.6761312  41.3926886
  43.4199333  20.4718714  39.7166854  42.3312993  19.7184998  40.2356192
  42.4501411  19.6366267  41.3311353  42.4028209  18.3024804  39.6406397
  41.6030628  17.6962824  40.0747642  43.3711189  17.8611687  39.8848298
  42.3412565  18.3427532  38.2257199  41.5283747  18.7771497  37.9759679
  41.0196174  20.4265775  39.9334941  40.8909438  20.4537000  38.8416803
  39.9509727  19.7133362  40.5236528  39.2080897  19.7004530  39.9182703
  41.0404705  21.8826126  40.4320700  41.0047927  21.9008270  41.5320815
  42.3046105  22.5840728  39.9653649  42.1667028  22.6452363  38.8711152
  42.4804275  23.8967727  40.6140915  42.8612678  23.7896179  41.4858854
  42.3543215  25.0731511  39.9948888  42.0953506  25.2174609  38.7574908
  42.6181433  26.2343388  40.9185484  43.3381680  25.9882976  41.6992297
  43.1396279  27.0798390  40.4720014  41.6566884  26.7413937  40.9965337
  39.9584108  22.5818043  39.8795778  39.1459712  23.2187980  40.8768314
  39.7000967  23.9162788  41.5255135  38.4364279  22.2777819  41.6608760
  37.6830588  22.8510628  42.7084919  38.4191515  23.2983528  43.4006538
  36.9564806  21.7210789  43.4505125  36.6929987  21.8733889  44.6758782
  36.6571939  20.6906509  42.7841293  36.6851948  23.8558627  42.1538492
  35.8323671  23.3520509  41.6755266  37.3315641  24.8380644  41.1585303
  37.9350494  25.5726983  41.7152273  36.2789207  25.4903239  40.4725089
  35.6530903  25.8459755  41.1313300  38.1485686  24.0900692  40.1433093
  37.4174131  23.4612813  39.6038731  38.8148959  25.0141852  39.3213996
  38.9320106  24.6476792  38.4454416  36.1696600  24.6569473  43.1913989
  34.8394673  24.4005904  43.6506096  34.5142947  23.3515436  43.7438007
  33.9127769  25.1308378  42.9057689  32.5825684  24.9236486  43.3443997
  32.3464045  23.8448114  43.3571174  31.6801868  25.5914966  42.3209655
  30.6429101  25.5073873  42.6576977  31.7934913  25.0952394  41.3544088
  32.0852794  26.9299058  42.1182518  32.0526213  27.3807625  42.9603418
  32.3979095  25.4964876  44.7472795  32.5446002  26.5855710  44.6889925
  31.0834416  25.2109970  45.2155434  30.7421386  25.9764112  45.6799327
  33.4192744  24.8758974  45.6927093  33.1345157  23.8203220  45.8177454
  34.8248331  24.9463965  45.0739059  34.9955117  26.0354631  44.9958810
  35.8305223  24.2523380  45.8587410  35.9035222  23.3209329  45.6509535
  36.6757701  24.9052159  46.6549643  36.5965115  26.1050957  46.8972219
  37.7497377  24.0727058  47.2704382  38.0803168  23.2699060  46.6120249
  38.7065889  24.5742904  47.4156615  37.4942561  24.0408179  48.3298788
  33.3927024  25.5907760  46.9192164  33.0509711  24.7560563  48.0349708
  33.5808060  23.7909150  48.0920073  31.6602274  24.5498599  48.0293218
  31.2069397  23.7971205  49.1331006  31.7710933  22.8475507  49.0810053
  29.7336650  23.4834487  48.9195294  28.9623886  24.4423741  48.6555524
  29.3912192  22.2844748  48.9991002  31.4614090  24.5745457  50.4146050
  30.8837671  25.5109883  50.4074572  32.9392358  24.8871028  50.5805629
  33.4657794  23.9513795  50.8251353  33.0921696  25.8240622  51.6314802
  32.6138075  25.4919994  52.4153897  33.5172359  25.4795866  49.2990681
  33.1398227  26.5175791  49.2639715  34.9237060  25.3884784  49.3708957
  35.3236462  26.1137065  48.8887030  31.0629513  23.7937400  51.5082370
  30.1141691  24.4699090  52.3505487  29.1898435  24.7936996  51.8454272
  30.7053516  25.5606953  53.0408425  29.9160798  26.1036704  54.0970347
  28.9622851  26.4056769  53.6274522  30.5764356  27.3573407  54.6863341
  30.2203525  27.4945749  55.7113208  30.2942713  28.2227099  54.0827212
  31.9857607  27.2807741  54.6188478  32.2636446  26.4985014  55.0915918
  29.6174463  24.9954065  55.1217665  30.5902667  24.5674351  55.4034611
  28.9522803  25.4673468  56.2743837  29.3148460  25.0323235  57.0471358
  28.7540902  23.9596271  54.4108634  27.9061345  24.5071827  53.9706020
  28.2822239  22.9543134  55.2928133  27.8652381  23.3870185  56.0618511
  29.6189053  23.3807248  53.3043477  30.5046468  22.9956161  53.8406519
  28.8991646  22.3619092  52.5590813  28.2050061  22.7327302  52.0139567
  29.2985258  21.0825254  52.4973351  29.1204308  20.3842660  51.5014104
  29.9758306  20.4891508  53.7008113  29.5986868  20.9040789  54.6352685
  29.7618345  19.4367374  53.8887413  31.0035170  20.3239688  53.3794368
  37.1062659  37.0034271  10.1864776  39.1570740  31.2356766  16.2302546
  33.1337773  35.3277895  56.4294400  32.7160874  19.5747831  46.0050300
  45.9213247  44.0781015  17.7524356  28.2987485  47.8186910  16.5471146
  18.6634587  49.9347893  39.5402292  41.8992491  49.1559277  27.6032523
  34.3423922  32.3356020  69.4347036  34.5104011  31.3974474  69.3385371
  34.1663003  32.4527692  70.3687917  34.9012672  32.7083327  69.2402493
  33.7881359  32.5278869  69.0535731  29.9649224  28.0959435  70.6926466
  30.0122651  27.4721401  71.4167239  29.3737157  27.6860622  70.0619073
  29.7080015  28.7099489  70.9104355  30.5982756  28.1955561  70.4098039
  43.1296632  30.6866872  77.6307784  42.9610769  31.4403135  77.0650930
  42.2930826  30.5201219  78.0635278  43.3271170  30.1318777  77.2510621
  43.6267617  30.8361061  78.1002973  34.0444794  26.9540730  71.8685652
  34.8077364  27.2288241  71.3601554  33.2985428  27.3321109  71.4032889
  33.9977140  26.2559684  71.8855358  34.0802751  27.2018797  72.5226390
  35.5375072  30.7899740  71.9477612  35.8296464  31.6538273  72.2376749
  36.2563083  30.4629671  71.4068245  35.4289653  30.3682535  72.4957689
  34.9491873  30.8410050  71.5722874  39.1921344  28.3478327  74.5895121
  39.2065681  29.2990512  74.6941639  39.3035630  28.2078035  73.6497672
  39.7146364  28.0518527  74.9480153  38.5807204  28.0845126  74.8080081
  30.3205702  31.8714237  70.6983034  31.1646563  31.4215341  70.7379014
  29.7166618  31.2880369  71.1586299  30.3557885  32.4931858  71.0186228
  30.1190749  31.9624630  70.0343301  32.7056041  30.4237752  71.6288560
  32.8557152  29.5276702  71.3283356  33.5785577  30.8144689  71.6649184
  32.2974175  30.7711945  71.1784289  32.4071140  30.4254082  72.2624236
  31.6819620  34.8010134  75.8022002  31.4412070  34.5989305  74.8978106
  31.0693934  34.2923361  76.3325302  32.3418734  34.6062790  75.9316007
  31.6115253  35.4852376  75.9294794  29.2703700  38.0212759  75.3807645
  29.8205848  37.5868998  74.7302262  29.1087119  38.8912531  75.0151903
  28.6681936  37.6742649  75.4670315  29.6023464  38.0682245  75.9952403
  35.4849683  36.9435004  70.9005360  35.2124590  36.3413342  71.5927935
  36.1691284  37.4787139  71.3042939  35.7384251  36.5915904  70.3518211
  34.9486099  37.3423590  70.6947679  29.9793561  30.7850750  73.2346954
  30.7986162  30.5829921  73.6879509  29.8425241  30.0416548  72.6470897
  29.4516580  30.8410050  73.6907793  30.0382459  31.3803010  72.8712426
  34.0739242  37.2798971  78.9474111  33.4174769  36.6283328  78.7013380
  34.8187060  36.7642795  79.2564168  34.2546348  37.6701824  78.3958678
  33.8314371  37.6938608  79.4579422  34.4422737  35.5546398  73.0204421
  33.5421846  35.2296741  72.9751873  34.4896164  36.0098366  73.8611921
  34.8978031  35.0231005  73.0006431  34.5739096  35.9943232  72.4922333
  30.5543970  38.0416884  77.8485671  30.5555517  38.9839254  78.0168586
  29.9885937  37.9347273  77.0848918  31.2016066  37.8142941  77.7106813
  30.2968987  37.6922278  78.3986962  39.8780265  31.0385972  74.9748853
  39.7671752  31.7587472  75.5971393  40.6626455  31.2712987  74.4784964
  39.9686705  30.4319402  75.3114682  39.3220382  30.9908321  74.5513284
  27.8679862  27.0422546  69.1037776  28.0521610  26.5433752  68.3075754
  27.5585265  27.8905946  68.7884080  27.3749291  26.7246375  69.4856153
  28.4482233  27.1169641  69.4877366  30.4279573  37.4881037  72.9299324
  29.6514212  37.4848377  72.3699038  30.9827909  38.1772268  72.5650653
  30.2547522  37.6338483  73.5924914  30.7541602  36.8691993  72.9044765
  34.3447015  35.5330026  76.0023114  34.5461967  35.1284286  76.8458898
  33.4884910  35.1782349  75.7654306  34.3158340  36.2294742  76.0631226
  34.8250569  35.3599053  75.5243072  31.6097933  35.1606802  73.1569137
  31.3430575  36.0780141  73.2198462  31.1173135  34.8193846  72.4102089
  32.2979948  35.1112821  73.0430695  31.4435164  34.8140774  73.7416910
  37.0940435  34.1559811  76.8374045  37.4312160  34.9794179  76.4845583
  36.3394467  34.4139941  77.3677346  36.8977444  33.7277287  76.3205095
  37.5767083  33.8391805  77.2319701  36.0421113  33.4582848  72.2192901
  36.7383957  33.6187264  72.8563934  35.3169594  34.0090117  72.5141537
  36.2470707  33.6428130  71.5758230  35.8556272  32.7830421  72.2207044
  39.8855320  33.6358728  76.1062562  39.9230598  34.4470622  75.5992606
  38.9767827  33.5791263  76.3997055  40.0500769  33.0859624  75.7053266
  40.3214315  33.6656749  76.6528497  32.4683132  28.2020880  69.9614982
  32.6328580  28.3919235  69.0373096  31.5168399  28.1192136  70.0230165
  32.7812370  27.6060455  70.1510028  32.6980986  28.7254623  70.3659633
  39.0916754  33.5909655  72.6400187  39.3612980  33.8595928  71.7617921
  39.5939702  32.7936566  72.8118457  39.2475600  34.0869872  73.1088305
  38.4052060  33.4591013  72.6591106  34.6068185  28.9985805  73.7650256
  34.2788836  28.2322984  73.2962138  35.0005714  29.5456332  73.0847889
  34.0837392  29.3378348  74.0825165  35.0860193  28.8116028  74.2402014
  37.0478555  34.9173642  69.8023992  36.6437103  35.7273288  70.1135261
  36.7337770  34.2453875  70.4062684  36.8446282  34.7757020  69.1469112
  37.7452946  34.9643127  69.8257337  42.6073460  45.9750304  70.6926466
  42.6546887  45.3512270  71.4167239  42.0161393  45.5651491  70.0619073
  42.3504251  46.5890358  70.9104355  43.2406992  46.0746430  70.4098039
  36.6756493  39.4749011  68.8683111  36.8199869  39.9705145  68.0622093
  35.7911487  39.7157676  69.1426685  36.7177959  38.7874110  68.7466887
  37.1438804  39.6545303  69.3562148  32.1728946  39.8553885  72.8479080
  32.5868547  39.8713102  71.9845306  31.6729092  40.6706604  72.8882131
  31.7491195  39.3026203  72.9087192  32.6561367  39.8370174  73.3534893
  37.1306013  44.3791878  73.5967341  37.3511491  43.4479735  73.5790564
  37.9769968  44.8241785  73.6448174  36.7876553  44.5641243  73.0147852
  36.7391578  44.5310562  74.1567627  32.6157222  42.9531766  75.3142964
  32.9523174  43.4279693  76.0744362  32.6671064  42.0313519  75.5660265
  31.9535014  43.1372966  75.1806532  33.0106298  43.0781005  74.7500252
  38.9146137  39.3920267  70.9351842  38.1784921  39.5757384  71.5192544
  38.5110458  39.0172548  70.1517099  39.2592918  39.9811290  70.7774994
  39.3551319  38.9347886  71.2293406  40.9624751  41.8741763  73.5288519
  40.8550879  41.9219414  72.5792075  41.7118757  41.2928308  73.6561311
  41.0935336  42.5077777  73.7961383  40.3897436  41.6079984  73.8300794
  34.4511187  38.3718143  76.6012308  34.4413037  38.2881234  77.5551179
  34.2663666  37.4883650  76.2816186  33.9574842  38.8200709  76.3876846
  35.0769664  38.5894106  76.3784922  38.0087511  41.6884234  73.7176494
  37.7541396  41.2450657  74.5265795  38.9579149  41.7864029  73.7855316
  37.8390101  41.3014040  73.1590350  37.6981366  42.3134515  73.6702732
  39.4844583  35.8929307  78.5174903  39.1992473  36.1239992  77.6336068
  38.9030666  36.3897688  79.0937823  39.4157536  35.2054405  78.6277989
  40.1518752  36.0799084  78.6178994  38.2477741  36.7404541  75.9634206
  37.9579442  37.6141054  75.7017910  38.9019119  36.4983629  75.3079326
  38.5318304  36.7551510  76.6026451  37.7125704  36.2897480  75.9577637
  44.2077609  36.8053656  73.9955424  44.7654813  36.5591918  74.7330548
  44.7770283  36.7322891  73.2297458  43.6627423  36.3701729  73.9418023
  43.9756661  37.4618288  74.0690815  38.2754869  43.1274986  69.8985656
  38.5716676  43.7043534  69.1935802  38.0901575  43.7166008  70.6290069
  37.6975593  42.7804875  69.7076468  38.7754723  42.6686275  70.0696855
  32.5833906  40.3967258  75.7131047  32.7352337  40.2379172  74.7818450
  33.2467660  39.8688607  76.1578748  32.6647970  41.0752344  75.8658397
  31.9402224  40.1913769  75.8976595  37.0607419  37.8455822  73.0352914
  36.6375442  38.2734264  73.7791677  37.5526444  37.1217580  73.4234930
  36.5832733  37.6063487  72.5827430  37.4914452  38.2893481  72.7064867
  42.7170425  32.8465819  75.9605922  41.8481303  33.2491147  75.9407932
  43.0005215  32.8457654  75.0470102  43.1546740  33.2242116  76.3558649
  42.6818241  32.1942011  76.2094938  41.2673160  38.0590960  71.8904855
  40.5479376  38.5861446  71.5418819  41.9884265  38.2032077  71.2774239
  41.4416758  38.2726099  72.5332456  41.0906468  37.3818121  71.9095774
  40.5104098  44.9213415  69.1037776  40.6945846  44.4224621  68.3075754
  40.2009501  45.7696815  68.7884080  40.0173527  44.6037244  69.4856153
  41.0906468  44.9960510  69.4877366  36.7691800  39.0278693  75.4606676
  37.1473444  39.7390378  75.9782698  35.8725551  38.9466279  75.7838154
  36.7737988  39.1887191  74.7790167  37.1236731  38.4330515  75.5617839
  39.4394250  36.2285107  73.5903702  39.3320379  35.3809873  73.1576209
  40.1010685  36.6816663  73.0685254  38.8366714  36.5849115  73.5882489
  39.6582408  36.1435951  74.2493937  30.3351886  40.9515352  77.5155198
  30.8992598  40.8233453  76.7532587  30.9136936  41.3226329  78.1823215
  29.8138413  41.3936681  77.3663203  30.0690301  40.3412040  77.7326016
  42.4127789  39.1070694  74.1313069  41.8510171  38.8012914  73.4178362
  43.1390856  38.4832660  74.1482775  42.6460284  39.7541430  74.0019064
  42.0663688  39.1009457  74.7387116  45.1107368  46.0811749  69.9614982
  45.2752816  46.2710104  69.0373096  44.1592635  45.9983005  70.0230165
  45.4236606  45.4851324  70.1510028  45.3405222  46.6045493  70.3659633
  40.3019864  41.7104687  70.8185116  39.5543178  42.1913852  70.4649582
  40.0375599  40.7915018  70.7782065  40.8741405  41.8202875  70.4288958
  40.4301581  41.9027537  71.4796564  44.0472575  41.8349845  72.9023553
  44.9560069  42.1121851  72.7870969  43.9138896  41.1650490  72.2327252
  43.9485306  41.5692149  73.5422870  43.6107807  42.3738722  72.8033604
  43.0865467  41.0360426  70.3447501  42.1414243  41.1899522  70.3398003
  43.4514321  41.7688482  69.8490682  43.3330753  41.0331848  71.0002381
  43.2395445  40.4269361  70.0350373  41.7251547  33.4879400  78.5846654
  41.1472271  33.4532389  77.8216972  41.8862354  32.5706061  78.8045757
  42.3244443  33.8137221  78.4262735  41.4128082  33.8190293  79.1157026
  34.7796310  41.7108770  71.6536047  35.7022368  41.6010582  71.8848286
  34.4794089  40.8282442  71.4358158  34.4176324  41.9692982  72.1945413
  34.7120811  42.1383130  71.1027685  34.3423923   5.5169715  53.9509604
  34.5104012   4.5788169  53.8547938  34.1663005   5.6341388  54.8850484
  34.9012674   5.8897022  53.7565060  33.7881360   5.7092564  53.5698298
  29.9649225   1.2773130  55.2089033  30.0122653   0.6535096  55.9329807
  29.3737159   0.8674317  54.5781641  29.7080017   1.8913184  55.4266922
  30.5982758   1.3769256  54.9260606  43.1296633   3.8680567  62.1470351
  42.9610770   4.6216830  61.5813497  42.2930828   3.7014914  62.5797845
  43.3271171   3.3132473  61.7673188  43.6267619   4.0174756  62.6165541
  34.0444795   0.1354425  56.3848219  34.8077366   0.4101936  55.8764122
  33.2985430   0.5134805  55.9195457  33.9977142  -0.5626620  56.4017925
  34.0802752   0.3832493  57.0388957  35.5375073   3.9713435  56.4640179
  35.8296466   4.8351969  56.7539317  36.2563084   3.6443366  55.9230812
  35.4289655   3.5496230  57.0120256  34.9491874   4.0223745  56.0885442
  39.1921345   1.5292022  59.1057689  39.2065683   2.4804207  59.2104207
  39.3035631   1.3891731  58.1660239  39.7146365   1.2332222  59.4642720
  38.5807206   1.2658821  59.3242649  30.3205703   5.0527932  55.2145601
  31.1646564   4.6029036  55.2541581  29.7166619   4.4694064  55.6748866
  30.3557887   5.6745553  55.5348795  30.1190751   5.1438326  54.5505869
  32.7056043   3.6051448  56.1451127  32.8557153   2.7090398  55.8445923
  33.5785579   3.9958384  56.1811751  32.2974176   3.9525641  55.6946857
  32.4071142   3.6067778  56.7786804  31.6819622   7.9823830  60.3184569
  31.4412071   7.7803001  59.4140673  31.0693936   7.4737056  60.8487870
  32.3418736   7.7876485  60.4478574  31.6115255   8.6666071  60.4457361
  29.2703701  11.2026455  59.8970212  29.8205849  10.7682693  59.2464830
  29.1087121  12.0726226  59.5314470  28.6681938  10.8556344  59.9832882
  29.6023465  11.2495940  60.5114970  35.4849685  10.1248700  55.4167927
  35.2124591   9.5227037  56.1090502  36.1691285  10.6600835  55.8205507
  35.7384252   9.7729599  54.8680778  34.9486101  10.5237285  55.2110246
  29.9793563   3.9664445  57.7509522  30.7986163   3.7643616  58.2042076
  29.8425243   3.2230244  57.1633464  29.4516581   4.0223745  58.2070360
  30.0382460   4.5616705  57.3874993  34.0739243  10.4612666  63.4636678
  33.4174771   9.8097023  63.2175947  34.8187062   9.9456490  63.7726735
  34.2546350  10.8515520  62.9121246  33.8314372  10.8752304  63.9741989
  34.4422739   8.7360093  57.5366988  33.5421848   8.4110436  57.4914440
  34.4896166   9.1912061  58.3774488  34.8978032   8.2044700  57.5168998
  34.5739097   9.1756927  57.0084901  30.5543971  11.2230579  62.3648239
  30.5555518  12.1652950  62.5331153  29.9885938  11.1160968  61.6011485
  31.2016068  10.9956636  62.2269381  30.2968989  10.8735974  62.9149529
  39.8780266   4.2199667  59.4911420  39.7671754   4.9401167  60.1133960
  40.6626456   4.4526682  58.9947531  39.9686706   3.6133098  59.8277249
  39.3220383   4.1722017  59.0675851  27.8679864   0.2236242  53.6200344
  28.0521611  -0.2752553  52.8238321  27.5585266   1.0719641  53.3046647
  27.3749292  -0.0939930  54.0018720  28.4482234   0.2983336  54.0039933
  30.4279574  10.6694732  57.4461891  29.6514213  10.6662072  56.8861605
  30.9827911  11.3585963  57.0813220  30.2547524  10.8152178  58.1087482
  30.7541603  10.0505688  57.4207333  34.3447016   8.7143721  60.5185681
  34.5461969   8.3097981  61.3621465  33.4884912   8.3596044  60.2816873
  34.3158341   9.4108437  60.5793793  34.8250571   8.5412749  60.0405639
  31.6097934   8.3420497  57.6731704  31.3430576   9.2593836  57.7361029
  31.1173137   8.0007541  56.9264656  32.2979950   8.2926516  57.5593262
  31.4435166   7.9954469  58.2579477  37.0940436   7.3373507  61.3536613
  37.4312162   8.1607875  61.0008150  36.3394468   7.5953636  61.8839913
  36.8977445   6.9090982  60.8367662  37.5767084   7.0205500  61.7482268
  36.0421115   6.6396543  56.7355469  36.7383959   6.8000959  57.3726501
  35.3169595   7.1903813  57.0304104  36.2470708   6.8241825  56.0920797
  35.8556273   5.9644116  56.7369611  39.8855322   6.8172423  60.6225129
  39.9230599   7.6284317  60.1155173  38.9767828   6.7604958  60.9159622
  40.0500770   6.2673319  60.2215833  40.3214316   6.8470445  61.1691064
  32.4683133   1.3834576  54.4777549  32.6328582   1.5732930  53.5535664
  31.5168401   1.3005832  54.5392732  32.7812372   0.7874151  54.6672595
  32.6980987   1.9068319  54.8822200  39.0916756   6.7723350  57.1562754
  39.3612982   7.0409624  56.2780488  39.5939703   5.9750261  57.3281024
  39.2475601   7.2683567  57.6250872  38.4052061   6.6404708  57.1753673
  34.6068187   2.1799500  58.2812823  34.2788837   1.4136680  57.8124705
  35.0005716   2.7270027  57.6010456  34.0837393   2.5192043  58.5987732
  35.0860194   1.9929723  58.7564581  37.0478557   8.0987337  54.3186559
  36.6437105   8.9086983  54.6297829  36.7337771   7.4267570  54.9225251
  36.8446284   7.9570715  53.6631679  37.7452948   8.1456822  54.3419904
  33.3812888  16.7505928  62.3089624  33.1434205  17.6475143  62.5430148
  32.9696380  16.2100721  62.9835423  33.1347602  16.5856605  61.6753947
  34.0769958  16.6689431  62.3174477  37.8621043  21.3691057  57.8845953
  38.6034220  21.9557585  58.0352091  37.6929406  21.4323841  56.9448504
  38.0254944  20.7122342  58.0620791  37.3026518  21.5773123  58.2508766
  40.9405358  15.8683683  67.7091370  41.7522903  16.3660229  67.8045964
  41.2234374  15.0045149  67.4079095  40.6074047  15.8185620  68.3229057
  40.5190701  16.1688390  67.2382039  46.1961552  24.6579540  73.8171254
  45.3174281  24.7049026  74.1954275  46.7815884  24.6395828  74.5744367
  46.2700561  24.0766084  73.4338735  46.3243270  25.2188872  73.4183171
  27.0177341  22.6648858  67.4347794  26.5622047  23.3397202  67.9375323
  26.3682150  22.3562501  66.8026259  27.5742997  22.9339214  67.1059747
  27.2238481  22.1419198  67.8526795  33.1024286  24.8241110  65.3848769
  33.7738869  25.3744297  65.7879277  33.5406374  24.4211699  64.6360508
  32.8801487  24.3358461  65.8345968  32.5591420  25.2119469  65.1741590
  44.0305145  26.7428780  63.6029679  43.4110176  26.0933549  63.2699206
  43.7302923  27.5724385  63.2310297  44.0143487  26.7653316  64.3022965
  44.6806109  26.5967251  63.3894216  44.9612031  21.2335673  62.1696625
  44.8491972  21.4340172  61.2398170  44.8699818  20.2827570  62.2226955
  45.5945564  21.4348337  62.3909869  44.4687233  21.5511844  62.5515001
  31.7612439  28.5367210  67.3888174  31.5528204  29.4581374  67.5436738
  32.4194232  28.5538674  66.6944386  32.0198968  28.2399245  67.9679379
  31.1919765  28.1860357  67.1816352  35.6710599  20.1063938  65.0129388
  35.8944945  20.4640193  65.8727806  34.7166999  20.1639568  64.9698052
  35.9655086  20.4860647  64.5038219  35.8823701  19.4413573  64.9599057
  35.9874478  27.9304723  70.1458268  36.5359306  27.2499224  69.7547968
  36.6098314  28.5755046  70.4809954  35.5682915  28.2170626  69.6649942
  35.6000458  27.6667439  70.6662574  50.7670374  21.4883142  67.6172132
  51.3507385  21.0510803  66.9970805  51.3201389  22.1394703  68.0478412
  50.2364525  21.7973582  67.2813374  50.5135806  21.0318927  68.0824894
  42.2522756  19.3829778  69.0377906  42.0981231  18.6199618  69.5942837
  43.1685305  19.6132298  69.1961825  42.1512393  19.2217197  68.3639179
  41.8296552  19.9108429  69.2181028  36.7535916  28.6269438  66.9751600
  37.5283957  28.0815241  67.1123387  36.5751904  28.5571334  66.0368293
  36.2126144  28.3860774  67.3485124  36.8840728  29.2903473  67.1540580
  50.4720115  16.9253230  59.3306288  50.8420930  17.8063228  59.3829547
  49.5309305  17.0531048  59.4529583  50.6036473  16.6387327  58.7055464
  50.7335511  16.5162583  59.8340889  42.6073461  19.1563999  55.2089033
  42.6546889  18.5325965  55.9329807  42.0161395  18.7465186  54.5781641
  42.3504253  19.7704053  55.4266922  43.2406994  19.2560125  54.9260606
  43.9831717  26.3819865  68.1086523  43.4687526  27.0188538  67.6136775
  43.3324980  25.7912512  68.4883686  44.4173391  26.0321177  67.6865095
  44.3515212  26.6996037  68.6121123  55.7720869  21.7471436  62.1470351
  55.6035006  22.5007700  61.5813497  54.9355064  21.5805783  62.5797845
  55.9695407  21.1923342  61.7673188  56.2691855  21.8965625  62.6165541
  38.5127779  31.2066648  66.4893777  37.9336956  30.5003952  66.7736346
  39.0491363  31.4018075  67.2587098  38.9140364  30.9976417  65.9548049
  38.1421191  31.7688227  66.2977517  35.8690911  13.2155708  63.2472932
  36.2062636  14.0610531  62.9496012  35.0088392  13.4160208  63.6142816
  35.8125108  12.7693555  62.7105991  36.2888247  12.9408198  63.7359040
  35.6566262  22.5305721  59.7605496  36.1138876  21.8741088  59.2344621
  36.3402089  23.1531507  60.0115725  35.1595276  22.8477810  59.3836616
  35.3696831  22.2374498  60.3276492  52.6249505  23.2682768  68.0994600
  53.3743512  22.8902389  68.5604936  52.4869638  24.1166167  68.5208956
  52.7704428  23.3515594  67.4192233  52.0597246  22.8620697  68.1694636
  49.1845203  12.7395533  63.4056852  49.1527661  12.0798241  64.0986499
  48.7890354  12.3088514  62.6469596  48.8179029  13.3074267  63.5874117
  49.8461637  12.9232651  63.2685065  42.2522756  21.2690849  72.2720970
  42.7101143  20.4542213  72.4771580  41.4768942  20.9906596  71.7827791
  42.0675235  21.6042568  72.8582885  42.6546887  21.6875394  71.8810670
  45.1142009  22.4321843  68.3384620  45.6066807  23.2450066  68.4551346
  45.0801372  22.3068521  67.3902318  45.4421358  21.8977873  68.6474677
  44.4687233  22.4942380  68.6029199  36.6756495  12.6562706  53.3845678
  36.8199871  13.1518840  52.5784661  35.7911489  12.8971371  53.6589252
  36.7177961  11.9687805  53.2629454  37.1438806  12.8358999  53.8724715
  48.6602862  25.2878811  70.1663331  48.2549863  24.4219865  70.1316848
  48.2469034  25.7161336  70.9151591  49.3513745  25.2339923  70.2624996
  48.5338465  25.6442818  69.5773131  40.9272568  16.1606740  60.4471503
  40.9353397  15.9369539  59.5165978  41.2095811  15.3596909  60.8883850
  41.3712392  16.6856813  60.5786722  40.2829339  16.3419362  60.6522113
  51.4725594  15.4621612  67.7833833  52.0920562  14.7779371  68.0365275
  50.6105755  15.0637109  67.9106625  51.5470376  16.0267686  68.1899697
  51.5643581  15.6434235  67.1130461  32.1728947  13.0367581  57.3641647
  32.5868549  13.0526797  56.5007873  31.6729094  13.8520299  57.4044698
  31.7491196  12.4839899  57.4249759  32.6561369  13.0183869  57.8697461
  56.6542781  18.3823612  65.8395468  56.2974756  17.8410240  65.1352684
  57.3655736  18.8726674  65.4287178  56.1652624  18.8175539  66.0884484
  56.8979199  17.9822779  66.3599774  41.6154582  25.3115595  72.4757437
  41.0704396  24.7330717  73.0096094  41.0000028  25.9427114  72.1023914
  42.0923495  25.6357087  72.8717235  41.9381970  24.9510763  71.9701624
  35.5249903  25.8716761  66.1513806  35.8575440  26.6824572  66.5360467
  36.2951755  25.4544464  65.7653003  35.2426660  25.4613866  66.6442341
  35.0452122  26.0088475  65.6606485  48.1920551  24.3795287  75.5396375
  48.6752973  25.2050067  75.5254954  48.8623588  23.7071437  75.4257933
  47.8606560  24.2978790  76.1505777  47.7261334  24.3562585  75.0170856
  48.5309598   6.6015403  67.1809284  47.7867553   6.9256895  66.6746399
  48.4356970   7.0155041  68.0393560  48.5055564   5.9042522  67.2389111
  49.1354455   6.7889263  66.8818222  37.1306015  17.5605574  58.1129908
  37.3511493  16.6293430  58.0953132  37.9769970  18.0055480  58.1610741
  36.7876554  17.7454938  57.5310419  36.7391580  17.7124257  58.6730194
  44.3139935   7.2122797  63.2677994  43.4901146   7.5217319  62.8887901
  44.0934457   6.3688388  63.6637792  44.8001224   7.1330796  62.7714104
  44.5460883   7.6605364  63.7528746  46.6869031  18.0145295  56.3848219
  47.4501602  18.2892806  55.8764122  45.9409666  18.3925674  55.9195457
  46.6401378  17.3164249  56.4017925  46.7226988  18.2623362  57.0388957
  41.3827861  25.3585080  66.1139040  40.5773825  25.0976374  65.6677196
  42.0582859  24.7926759  65.7405517  41.5277010  26.0325259  65.9887461
  41.3279378  25.2564460  66.8040402  50.3680884  16.1488348  64.3751286
  50.2664747  16.5293222  63.5025588  49.4916707  16.1941504  64.7590876
  50.5834400  15.4846149  64.3319951  50.8236177  16.5187078  64.7555521
  48.1799309  21.8504304  56.4640179  48.4720702  22.7142838  56.7539317
  48.8987320  21.5234235  55.9230812  48.0713891  21.4287099  57.0120256
  47.5916110  21.9014614  56.0885442  41.0046217  32.4085477  64.9337428
  40.6743774  32.1729885  64.0661227  40.3273898  32.1060358  65.5383191
  41.6131489  32.0884811  65.0624362  41.0906469  33.1021616  64.9853616
  37.4348650  10.6203365  64.6381722  36.8407716   9.8842648  64.7859576
  36.9608604  11.1931088  64.0350101  37.5716970  10.9522423  65.2385059
  38.0341546  10.3998824  64.3510869  38.5098912  15.5993326  64.9648555
  38.0705276  16.0826986  64.2648198  38.5526151  16.2170123  65.6938826
  38.1409644  15.0310510  65.1430465  39.1530594  15.4054147  64.7661585
  51.8345581  19.4082891  59.1057689  51.8489919  20.3595077  59.2104207
  51.9459867  19.2682600  58.1660239  52.3570601  19.1123091  59.4642720
  51.2231442  19.1449690  59.3242649  48.0171181   5.1559331  64.2584560
  48.5846534   5.5629566  63.6043823  47.3058226   4.7660560  63.7486320
  48.3629509   4.6639939  64.6155450  47.7682801   5.6356248  64.7032262
  32.6157223  16.1345461  59.8305532  32.9523175  16.6093389  60.5906929
  32.6671065  15.2127215  60.0822832  31.9535016  16.3186661  59.6969100
  33.0106299  16.2594701  59.2662819  43.6465765  16.4007240  68.5633220
  43.9254367  15.5299304  68.2797722  44.3936677  16.9661479  68.3674534
  43.0796185  16.6068894  68.2090615  43.5074351  16.4048065  69.2492156
  44.3399742  17.2135464  64.8573754  45.0870655  17.6246524  64.4225047
  43.6044300  17.7997909  64.6763560  44.2193080  16.5762708  64.5936245
  44.4519802  17.1625153  65.5468045  47.8658523  26.6555128  67.6589324
  47.7567331  27.6034654  67.7282289  48.0771625  26.3725968  68.5491798
  47.2752230  26.3530009  67.4376080  48.3871996  26.4975208  67.2198191
  38.9146138  12.5733962  55.4514409  38.1784922  12.7571080  56.0355111
  38.5110460  12.1986243  54.6679666  39.2592919  13.1624985  55.2937561
  39.3551321  12.1161582  55.7455974  40.9624752  15.0555459  58.0451086
  40.8550881  15.1033109  57.0954642  41.7118758  14.4742003  58.1723878
  41.0935337  15.6891472  58.3123950  40.3897437  14.7893680  58.3463361
  46.0529725  18.6305762  63.1893105  46.6355189  18.4354335  62.4553336
  46.4600044  19.3788953  63.6270096  45.4126910  18.7967332  62.9595008
  46.0096712  18.0831152  63.6227669  43.5553551  25.2686935  74.5468595
  42.8942890  24.6338674  74.8233383  43.2083676  25.6377499  73.7351009
  43.6367615  25.7671646  75.0312277  44.1690784  24.9523010  74.4316011
  47.7007300  27.5365127  75.8599568  48.6562447  27.5908097  75.8733919
  47.4091681  28.4481311  75.8592497  47.4796049  27.2054233  75.2850790
  47.4634391  27.2021574  76.4277636  34.4511188  11.5531838  61.1174875
  34.4413039  11.4694929  62.0713746  34.2663667  10.6697345  60.7978753
  33.9574844  12.0014404  60.9039413  35.0769665  11.7707801  60.8947489
  44.3243858  25.8614699  60.3184569  44.0836307  25.6593870  59.4140673
  43.7118172  25.3527925  60.8487870  44.9842971  25.6667354  60.4478574
  44.2539491  26.5456940  60.4457361  50.0511230  26.5383456  72.8823302
  49.2919074  25.9863939  72.6956540  50.0961563  27.1421448  72.1405752
  49.9604790  26.8890309  73.4812497  50.6330921  26.1525510  72.9226353
  42.3492704  22.3358377  68.5972631  43.2967022  22.4215698  68.4911971
  42.2366871  21.5385288  69.1155723  42.0871534  22.8898306  68.9359672
  42.0351919  22.2725592  67.9757162  38.0087512  14.8697929  58.2339061
  37.7541397  14.4264353  59.0428363  38.9579151  14.9677725  58.3017884
  37.8390102  14.4827735  57.6752917  37.6981368  15.4948210  58.1865299
  41.9127937  29.0817324  59.8970212  42.4630085  28.6473562  59.2464830
  41.7511357  29.9517095  59.5314470  41.3106174  28.7347213  59.9832882
  42.2447701  29.1286809  60.5114970  46.3780206  16.7705970  68.6467606
  46.8150748  16.2117051  69.2895207  46.6349415  17.6605783  68.8885911
  46.5939496  16.6179121  67.9990508  45.6834682  16.6946628  68.6849444
  44.2418246  30.8102557  72.8710164  44.8110919  30.5559171  73.5972151
  44.7048595  31.5312222  72.4439239  44.1534900  30.2762670  72.4269534
  43.6182863  31.0221366  73.1078972  39.5000469  28.3579082  64.5915031
  39.5704836  27.9957920  63.7083267  39.2633333  29.2760586  64.4550315
  39.0029483  28.0260023  64.9556631  40.1103061  28.3072854  64.9295001
  39.4844585   9.0743002  63.0337470  39.1992474   9.3053687  62.1498635
  38.9030667   9.5711384  63.6100390  39.4157538   8.3868101  63.1440556
  40.1518754   9.2612779  63.1341561  29.4218206  20.5668978  67.3746753
  29.6007992  21.3637985  66.8768722  28.4668832  20.5305637  67.4347794
  29.6700812  20.0043317  67.0395067  29.7087637  20.6028237  68.0124857
  46.1216770  26.5624323  77.8299563  46.6424470  26.8555546  77.0818374
  45.2267841  26.5130343  77.4940806  46.3376060  25.9357712  78.0512808
  46.1632462  27.0229364  78.3560438  42.9381678  24.3444192  62.4100787
  43.7447261  24.0386413  62.8251504  42.3071239  23.6405992  62.5642280
  42.7193520  24.9412782  62.7028209  43.0351626  24.4423988  61.7227709
  42.6217799  21.8455314  57.7509522  43.4410399  21.6434485  58.2042076
  42.4849479  21.1021113  57.1633464  42.0940817  21.9014614  58.2070360
  42.6806696  22.4407574  57.3874993  36.3298166  22.3840110  63.0549601
  36.8834955  22.3991161  62.2750213  36.2212747  21.4540214  63.2529500
  36.6421631  22.7155086  63.5867044  35.7108971  22.6832570  62.9255595
  32.7317697  19.3605241  62.8470707  33.1659371  20.0418905  62.3330040
  31.8478465  19.3131673  62.4836178  33.0625914  18.7481517  62.7749458
  32.7121398  19.5372956  63.5237718  46.7163479  28.3403535  63.4636678
  46.0599007  27.6887892  63.2175947  47.4611298  27.8247359  63.7726735
  46.8970586  28.7306389  62.9121246  46.4738608  28.7543173  63.9741989
  47.4605524  25.6218281  62.9368733  47.6256746  25.4707763  63.8674258
  46.7723509  24.9951670  62.7113063  47.2423140  26.2782914  62.8279789
  48.0367480  25.5022114  62.5599854  48.2821218  10.3182328  66.8924288
  48.3132987  11.2196450  67.2148694  48.2734616   9.7805698  67.6836813
  47.7030395  10.2108635  66.5141266  48.8461930  10.1753459  66.5021058
  45.6927059  13.2796659  66.2051209  45.7694935  13.8573372  65.4449811
  45.7735349  12.3970330  65.8444965  46.2048156  13.4074476  66.6654474
  45.0720543  13.3645815  66.5176621  38.2477742   9.9218236  60.4796773
  37.9579444  10.7954750  60.2180478  38.9019121   9.6797324  59.8241893
  38.5318305   9.9365206  61.1189018  37.7125705   9.4711175  60.4740204
  49.9679846  19.1984496  68.6290830  50.8299685  18.8791994  68.8963693
  50.1550461  19.9210491  68.0294564  49.6071407  18.6942629  68.3045210
  49.6054086  19.4254356  69.1834547  46.5512258  11.1882098  62.8711125
  45.8890050  11.7630234  62.4864464  46.1465032  10.8583452  63.6729716
  46.7048009  10.6619778  62.4362418  47.1349269  11.5470601  63.0174836
  52.4627151  20.2268270  65.8070198  52.1630703  19.3180663  65.7914635
  53.3200803  20.1900847  66.2312839  52.5187181  20.4799409  65.1564816
  52.0210422  20.6273186  66.1754225  43.3480865  11.7936420  62.5663494
  42.7222388  11.0702261  62.5267514  43.3151775  12.0888056  63.4763958
  43.9906773  11.5731880  62.4008864  43.1581382  12.3088514  62.1321858
  52.2606425  17.4511469  65.9222782  51.6082367  17.1212823  65.3042669
  52.1959793  16.8636776  66.6753470  52.9026560  17.4246107  65.6429711
  52.1145729  18.1092431  66.1089544  44.2077611   9.9867351  58.5117992
  44.7654814   9.7405614  59.2493115  44.7770284   9.9136586  57.7460025
  43.6627424   9.5515424  58.4580590  43.9756662  10.6431983  58.5853383
  39.7165533  18.3333714  58.1334969  39.5658649  19.2556043  57.9263146
  40.3152655  18.3497013  58.8802017  39.1149543  18.0177955  58.3053239
  40.0069605  18.0018738  57.5904389  42.5663543  17.3396950  57.3429516
  42.8469465  16.4982953  56.9844485  41.6160357  17.2609031  57.4256831
  42.8596482  17.4531881  57.9680340  42.7337858  17.8630693  56.9087880
  46.9646085  14.8799991  64.0442026  47.7948382  14.5329881  63.7175193
  47.1458965  15.8014155  64.2287575  46.4634685  14.8179454  63.5591273
  46.7683094  14.5448273  64.6261515  38.2754871  16.3088681  54.4148224
  38.5716678  16.8857229  53.7098369  38.0901576  16.8979704  55.1452637
  37.6975595  15.9618570  54.2239035  38.7754724  15.8499970  54.5859422
  39.2719936  18.5730132  62.9481870  39.3487812  19.3368457  62.3761376
  39.8903357  17.9385953  62.5861483  39.4446213  18.7387620  63.6057963
  38.6195878  18.3190827  62.9354591  48.3317740  22.4056481  64.1700676
  48.5667555  22.6852982  65.0546582  49.1683545  22.1962167  63.7549959
  47.9178138  21.8410407  64.1905737  48.0061484  22.9200410  63.8249995
  34.8893276  29.7835113  68.6587812  34.8500678  29.0004910  69.2074961
  35.6242945  29.6251109  68.0662258  34.2940795  29.8639362  68.2988639
  35.0042203  30.3538341  69.0483971  47.6129728  18.9322717  72.4205895
  46.9565255  19.2323342  73.0492074  47.9045347  18.0867895  72.7635363
  47.3306485  18.8563375  71.7841934  48.1470218  19.3825696  72.3873555
  47.7907967  22.6681518  70.1726970  46.9576803  22.6583539  70.6422159
  48.3375474  22.0378165  70.6422159  47.7024621  22.4709679  69.5073096
  48.0783171  23.3062439  70.1903747  38.2085144  25.1217240  62.2135030
  38.9128817  25.7687975  62.1788548  38.5653168  24.3550337  61.7651973
  38.0474336  24.9674061  62.8767692  37.6380923  25.3585080  61.8839912
  41.6651104  13.5838108  61.0467769  42.4260581  13.2661936  61.5318522
  41.7095664  13.1286139  60.2060270  41.0721717  13.4237775  61.3833597
  41.7020609  14.2766081  60.9555601  35.4360784  29.1654233  64.6424147
  34.7998384  29.7512596  65.0518296  34.9083802  28.4558878  64.2775476
  35.7894167  29.4973292  64.1368334  35.8869889  28.9188414  65.1175905
  47.1897751  18.9902430  69.7265127  48.0390573  19.3695056  69.4995314
  47.2717588  18.7559084  70.6514083  46.6776654  19.4576873  69.6338817
  47.0604486  18.4227778  69.3376039  39.9359464  27.2719677  62.1293573
  39.6316828  27.8827072  61.4576058  40.8504692  27.1041777  61.9037902
  39.8862943  27.5593745  62.7657534  39.5635555  26.6791912  62.1109725
  53.5671862  17.2486557  62.2820926  52.8887997  16.6873143  61.9052046
  53.1497620  18.1059771  62.3641169  53.7657947  17.0090140  62.9092963
  54.1225972  17.2833568  61.8585356  43.1968207  29.1021448  62.3648239
  43.1979754  30.0443819  62.5331153  42.6310174  28.9951838  61.6011485
  43.8440304  28.8747505  62.2269381  42.9393225  28.7526843  62.9149529
  45.8203003  10.7791451  65.5821599  45.1598116  10.5358291  66.2312839
  46.6239719  10.3590576  65.8883371  45.6424764  10.5411363  64.9478851
  45.8982426  11.4748002  65.5567040  39.0791585  17.3878684  66.7276727
  38.5757091  17.6703762  67.4913481  39.7875673  16.8563291  67.0925399
  38.6813642  17.0065645  66.2963376  39.3360794  17.9398201  66.3826046
  52.5204502  22.0990536  59.4911420  52.4095990  22.8192036  60.1133960
  53.3050692  22.3317551  58.9947531  52.6110942  21.4923967  59.8277249
  51.9644619  22.0512886  59.0675851  41.1784041  22.0884392  66.1082472
  41.6327788  22.0708845  66.9504114  41.4214686  21.2637777  65.6882258
  40.4861611  22.1247733  66.2008782  41.3908690  22.6338589  65.7235811
  50.5869041  22.9457606  62.8032302  50.2208641  23.7091849  62.3563387
  51.2156386  23.3119593  63.4247770  50.0851868  22.5914011  63.1383988
  50.9067562  22.5224071  62.3471463  42.4762876  21.5858855  63.0372825
  43.3255698  21.2119301  62.8025230  42.5357546  21.7434694  63.9791487
  42.3671684  22.1860105  62.6922143  41.9595591  21.1368124  62.8930327
  33.5013776  19.1396618  67.7961110  34.0960484  18.4178788  67.5924643
  32.6803855  18.9020613  67.3647759  33.4095789  19.1972248  68.4869544
  33.7473288  19.7434610  67.5422597  38.2304536  13.2310843  66.1945143
  38.1299947  14.0994284  65.8034842  38.0485883  12.6223861  65.4782151
  38.8811274  13.1420862  66.4363448  37.7731922  13.1416779  66.7170662
  47.5309891  17.1310802  65.3509359  47.2186426  17.1768040  66.2546184
  47.2573251  17.9602325  64.9599059  48.2278509  17.0669852  65.3332583
  47.2388499  16.5905595  65.0157673  31.5435828  15.7181329  64.0335959
  32.0014216  15.4017405  64.8121204  30.8582681  16.2909052  64.3751284
  31.9800597  16.0745336  63.6185242  31.2658774  15.1845524  63.6765069
  51.3201389  22.1015032  72.8413181  50.7139211  21.5270979  72.3739205
  51.5764824  22.7579665  72.1936082  51.0020189  22.4036069  73.3872045
  51.8784366  21.7434695  73.0654709  54.9534042  20.2549961  66.6788825
  55.5180528  19.5274977  66.4186672  55.3748699  21.0298514  66.3055301
  54.3090813  20.1741630  66.4186672  54.9199179  20.3043942  67.3767969
  32.5833907  13.5780953  60.2293614  32.7352338  13.4192867  59.2981018
  33.2467662  13.0502303  60.6741316  32.6647971  14.2566040  60.3820965
  31.9402225  13.3727464  60.4139163  53.6866977  21.4311594  63.6036751
  53.0897176  21.1355877  62.9163673  53.3102653  21.0849649  64.4126053
  54.3298659  21.1760043  63.4997304  53.7138332  22.1308970  63.6234741
  52.4384664  24.3321719  71.2743694  52.0585699  24.9033112  70.6061535
  53.3275858  24.1602993  70.9639496  52.4511681  24.6538715  71.8952092
  52.0753131  23.7365376  71.3259882  37.0607421  11.0269517  57.5515481
  36.6375443  11.4547959  58.2954244  37.5526445  10.3031275  57.9397497
  36.5832734  10.7877182  57.0989997  37.4914454  11.4707176  57.2227434
  42.7170426   6.0279514  60.4768489  41.8481305   6.4304842  60.4570499
  43.0005216   6.0271349  59.5632670  43.1546741   6.4055811  60.8721216
  42.6818243   5.3755707  60.7257505  44.8722911  26.5983581  70.6627220
  44.9415731  26.6559211  69.7102491  44.2187306  25.9153587  70.8147499
  45.4877465  26.4203619  70.9455647  44.6592488  27.2082811  70.9328368
  48.1366295  16.1222987  71.0650658  47.4674806  15.8152960  71.6774203
  48.9420331  16.1431194  71.5819609  48.2001381  15.6793493  70.5255434
  47.9790129  16.7603908  70.8253566  36.7853459  35.2805745  67.0076869
  37.4648872  35.9525512  66.9638463  36.8777219  34.9041696  67.8830851
  36.1502606  35.5643070  66.9263696  36.8881143  34.7927178  66.5162477
  29.5043817  17.0032985  64.8312123  29.0269130  17.3005032  64.0562232
  28.9830344  16.2770248  65.1713306  30.1475499  16.7873352  64.6579711
  29.5511471  17.5176913  65.3049738  54.7028342  16.7836609  64.7506023
  54.3061946  16.9930923  63.9041955  54.0856467  17.1282225  65.3954837
  54.7778897  16.0924966  64.8248486  55.3263725  17.0947461  64.8142420
  40.2794697  28.9617075  72.1299685  41.1322160  29.3728135  72.2720970
  40.4232299  28.3566835  71.4030627  40.0733556  28.6163294  72.7027250
  39.7985369  29.4413992  71.9609700  50.9437066  24.0896723  65.7462086
  50.9073335  23.6120218  66.5749378  51.7514196  24.5999827  65.7985345
  50.9662232  23.6450899  65.2052719  50.3888730  24.5113928  65.6790334
  41.2673162  11.2404656  56.4067422  40.5479377  11.7675141  56.0581386
  41.9884266  11.3845772  55.7936807  41.4416759  11.4539794  57.0495023
  41.0906470  10.5631817  56.4258341  40.5104100  18.1027111  53.6200344
  40.6945847  17.6038317  52.8238321  40.2009502  18.9510510  53.3046647
  40.0173528  17.7850939  54.0018720  41.0906470  18.1774205  54.0039933
  36.2495648  23.1229404  71.2248718  35.9689726  23.3482935  70.3381599
  37.2039248  23.1878519  71.1987089  35.9839837  23.5728300  71.6901481
  36.0498016  22.4717844  71.3896277  43.1725720  17.4535963  61.6145837
  43.7418394  16.8122383  62.0409690  42.3325274  17.0053397  61.5240740
  43.1061767  18.0271852  62.0112706  43.4277608  17.6320008  60.9873799
  42.4531935  18.8918551  66.3316930  42.2020461  18.7363125  67.2417394
  41.6218091  18.9726883  65.8635883  42.8267391  19.4813656  66.2751244
  42.8267391  18.3546003  66.0827914  39.2991289  24.0394578  73.1842647
  38.7541103  24.7494016  73.5215546  39.0785811  23.2866480  73.7329796
  39.1484405  23.9084101  72.5132204  39.9786702  24.1982664  73.2443688
  51.2185253  25.4973125  69.3340684  50.8957865  26.1774541  68.7429271
  50.4656605  25.2813491  69.8849046  51.4292581  24.9355628  68.9734440
  51.7485328  25.7373625  69.7229771  36.7691802  12.2092388  59.9769243
  37.1473446  12.9204073  60.4945265  35.8725552  12.1279974  60.3000721
  36.7737990  12.3700886  59.2952734  37.1236732  11.6144210  60.0780406
  40.2275082  26.6199953  70.4512970  40.7413499  26.1194829  69.8177293
  39.3199136  26.4987455  70.1719898  40.3221936  26.3705556  71.0982997
  40.4036000  27.2964627  70.4336193  38.1657904  26.2554295  69.0575895
  38.2114011  26.5452858  68.1468360  38.0462789  25.3062523  69.0017281
  38.7587291  26.4093391  69.3962937  37.6248132  26.5534508  69.3856871
  46.9871252  26.5934591  60.5185681  47.1886205  26.1888850  61.3621465
  46.1309148  26.2386913  60.2816873  46.9582577  27.2899306  60.5793793
  47.4674807  26.4203618  60.0405639  33.3506892  21.5916010  60.9612169
  34.2727176  21.8398160  60.8961630  33.1769068  21.0996618  60.1586507
  33.2415700  21.1911094  61.5247810  32.9430799  22.1590661  60.9965722
  35.2397792  24.5093516  68.6269615  34.8015704  23.7046942  68.3462401
  35.2363151  25.0666105  67.8498511  34.8881729  24.8118636  69.1509276
  35.8950718  24.3742214  68.8327296  39.9371010  19.4707512  65.3092165
  39.6270639  18.8167374  65.9357131  39.5941550  19.1755876  64.4656381
  39.6882631  20.1047608  65.4697298  40.6362722  19.4907553  65.2986099
  37.7899354  24.6546880  64.8326265  37.7708828  23.7165334  65.0193027
  37.7639547  24.7098015  63.8773253  37.2327924  24.9739381  65.1140550
  38.3753686  24.9449525  65.0808210  47.5563926  17.0702512  59.6551908
  47.3283393  16.2394659  59.2387049  46.9189979  17.6948711  59.3087085
  47.5009670  17.0212614  60.3509839  48.2076437  17.2613114  59.4854852
  46.6060740   7.7887263  65.7539868  45.7267695   7.5237732  65.4845792
  47.1228025   7.7576995  64.9492993  46.5991458   8.4366164  66.0191519
  46.8629949   7.3437357  66.2305768  29.4322129  22.6906054  65.7836851
  28.5142260  22.8547213  65.9972313  29.4483787  22.6228362  64.8290909
  29.8352034  23.2201035  66.0021811  29.6516060  22.0945629  66.0778415
  55.2236041  23.0951795  69.6989356  55.4383784  22.1704971  69.5751919
  55.3130934  23.2376582  70.6415089  55.6687411  23.5017948  69.3439680
  54.5688889  23.2274520  69.4896319  45.3988345  20.0753669  73.4953918
  45.2764363  20.3982913  74.3884677  45.5985977  20.8587954  72.9827394
  45.9299968  19.6201701  73.4678146  44.8157107  19.7687725  73.2613394
  44.1500259  28.9216992  75.8465218  44.0120391  28.0713180  76.2630077
  43.8492264  29.5581583  76.4963529  44.8278351  29.0192705  75.7001507
  43.7747482  28.9739549  75.2582089  44.4681460  18.1517009  59.3179008
  44.1361696  17.6797659  60.0815762  43.8596188  17.9255313  58.6136225
  44.4664140  18.8424570  59.4338663  45.1176651  17.9434943  59.1609231
  47.1331949  15.5115592  57.4518461  46.8653044  16.2631443  56.9222231
  47.9951788  15.2731422  57.1096064  47.1753414  15.6887390  58.1278402
  46.6817070  14.9820612  57.3761857  45.1043860   3.9920172  63.7656026
  44.5189528   4.1132670  63.0181907  44.6667545   4.4398656  64.4889728
  45.1840603   3.3110591  63.9084382  45.7302337   4.2781993  63.6390305
  39.7263682  33.9554005  70.0906725  40.3995586  34.5902266  69.8467207
  38.9082628  34.3428282  69.7816668  39.8424156  33.3393539  69.7788384
  39.7119344  33.8664024  70.7850514  38.7933702  22.9175915  60.5680655
  39.1288107  23.1151836  59.6940816  39.1195731  22.0378164  60.7568631
  39.0364347  23.3776873  61.0368773  38.0930443  22.9277977  60.5730153
  39.0716530  30.6632863  63.0535458  39.5837627  30.7898433  62.2559294
  38.2460421  31.1160336  62.8831331  38.9602244  29.9827364  63.1716327
  39.3990106  30.9449776  63.6050891  43.8469170  13.7507844  67.8470229
  44.5241489  13.5633984  67.1971917  43.0345852  13.4494971  67.4397293
  43.9698927  13.4017321  68.4402854  43.8157401  14.4366415  67.9813731
  39.4394252   9.4098803  58.1066269  39.3320380   8.5623568  57.6738776
  40.1010686   9.8630358  57.5847821  38.8366715   9.7662810  58.1045056
  39.6582409   9.3249646  58.7656505  37.2680107  21.0776165  68.2875503
  36.4447092  21.5079102  68.0570334  37.9036734  21.4278935  67.6638821
  37.4533402  21.2343838  68.9437454  37.2120078  20.3835944  68.2196680
  40.0883668  20.7820447  70.8967743  40.4076415  20.3407283  70.1097645
  39.4602097  20.1680393  71.2771978  40.6143329  20.9049275  71.3415445
  39.7754429  21.3854357  70.7327255  47.1736093  26.5412034  72.1236046
  47.0061777  26.0790663  72.9452627  46.3364514  26.5183415  71.6611568
  47.3699083  27.2021573  72.2473483  47.6707078  26.2154212  71.7530807
  30.3351888  14.1329047  62.0317766  30.8992600  14.0047148  61.2695154
  30.9136937  14.5040025  62.6985782  29.8138415  14.5750376  61.8825770
  30.0690303  13.5225736  62.2488583  44.6990860  20.1586496  69.7081279
  44.8053185  21.0498556  69.3750806  45.5397080  19.7357043  69.5327654
  44.5651408  20.1664063  70.3947285  44.1817802  19.8287849  69.3729592
  37.0353386  32.9923428  65.1501174  36.8500092  33.7921012  65.6415566
  37.5393654  32.4497808  65.7575221  36.4412452  32.6714596  64.9662696
  37.4106163  33.1360462  64.5773609  43.7626239  29.1919595  70.9830413
  43.6494632  29.5071272  71.8796527  44.1448298  28.3191247  71.0820363
  43.1460138  29.1564419  70.6528224  44.1944819  29.6116387  70.6252453
  38.4140510  22.1913178  66.0361223  39.3701431  22.1447775  66.0403649
  38.1450058  21.5217906  65.4067972  38.1559755  22.0504721  66.6718113
  38.1975447  22.8245109  65.8317684  52.6301468  20.0386245  61.6980223
  53.1301321  20.0035152  60.8820211  51.7185107  20.1112927  61.4165938
  52.7282963  19.4560542  62.0734960  52.8177856  20.5954752  62.0784458
  31.7785644  23.1907096  67.2778017  31.0343599  22.6342672  67.0479920
  31.7958849  23.8630945  66.5968579  31.6856110  23.4805659  67.9085410
  32.3732352  22.8216532  67.2763875  48.2359338  21.8353253  66.9624323
  48.0021069  22.0545546  67.8639934  49.1712412  21.6356919  66.9999089
  47.8733578  21.2784746  66.7418149  48.1152676  22.3774790  66.5367540
  46.6326321  20.4852482  65.1430465  46.9721141  20.5734298  66.0340010
  47.0650675  21.1849857  64.6523144  46.7960223  19.8589953  64.8771744
  45.9380797  20.5697556  65.1338541  45.8347341  23.5136340  63.2819414
  46.0212182  22.7289808  62.7657535  46.1667105  23.3082851  64.1566325
  46.1655558  24.0696681  63.0160693  45.1465325  23.6377415  63.3017404
  34.1635984  23.8937131  62.9927346  34.8714298  23.2486808  62.9983915
  33.4274768  23.4368833  62.5847340  34.0025176  24.0896723  63.6446871
  34.3448864  24.4562793  62.6179680  49.4622257  20.4182955  71.5748898
  49.6654530  19.7957168  70.8769754  48.7982729  19.9765708  72.1038057
  50.0326478  20.5550587  71.9574346  49.2105010  21.0151545  71.3090177
  44.6182571  20.7951086  59.4034607  44.6852297  19.8438901  59.3171937
  45.4294342  21.1278309  59.0195018  44.0611141  21.0359751  59.0541500
  44.5691823  20.9792286  60.0759193  42.4127791  12.2884390  58.6475636
  41.8510173  11.9826610  57.9340929  43.1390857  11.6646356  58.6645342
  42.6460286  12.9355125  58.5181631  42.0663689  12.2823152  59.2549683
  45.7943195  22.5685392  72.3986692  46.0899228  23.2805243  72.9657688
  44.9767915  22.8894224  72.0168315  46.2660146  22.4383080  71.8987447
  45.6817362  21.9867854  72.7699002  38.5993805  26.6310179  66.5261472
  38.5422228  25.8190121  66.0219801  39.2073303  27.1784789  66.0304654
  37.9712234  26.9380207  66.5728163  38.8453317  26.5060940  67.1696144
  49.7364672  25.2164376  61.3536613  50.0736398  26.0398744  61.0008150
  48.9818704  25.4744505  61.8839913  49.5401681  24.7881851  60.8367662
  50.2191320  24.8996369  61.7482268  51.9875559  12.1475933  65.8791448
  52.7404206  11.5564498  65.8749021  52.2208054  12.8363082  65.2575979
  51.4090509  11.8120132  65.6726696  51.8870969  12.4145877  66.5183693
  40.3227711  20.6334423  61.6209476  40.8591295  20.2750003  60.9138408
  40.9543923  21.0171957  62.2290594  39.8868716  21.1229320  61.3755815
  39.9544216  20.1272144  61.9334888  39.7275230  23.3164500  58.0868278
  40.6403137  23.1609074  57.8428760  39.4890773  24.1194744  57.6236729
  39.3222231  22.7836860  57.8824740  39.6674785  23.4029987  58.7783783
  44.1309734  21.0135215  65.7002466  43.7822538  20.1651815  65.9746041
  44.9871839  20.8098056  65.3233587  43.7147039  21.3090932  65.2222424
  44.1991007  21.4429987  66.2489615  36.8217190  17.6650690  64.0145040
  37.5156940  18.1492514  63.5676125  36.3517559  18.3305137  64.5179640
  36.3944798  17.3596992  63.5506420  37.0913416  17.1792535  64.4387681
  37.7830071  29.7557504  70.6514082  38.5416454  29.5242736  71.1866880
  38.1444284  30.2840237  69.9400588  37.4735474  29.1797120  70.3989711
  37.3205496  30.1243986  71.0240534  52.5279558  24.6963293  60.6225129
  52.5654835  25.5075186  60.1155173  51.6192064  24.6395827  60.9159622
  52.6925006  24.1464188  60.2215833  52.9638552  24.7261314  61.1691064
  52.5718343  17.5715801  69.3680096  52.3483998  17.0461646  68.5993845
  52.4044027  16.9918676  70.1104717  53.2444474  17.7622321  69.3489177
  52.1682665  18.1423113  69.4033649  45.7637200  24.6085559  66.9956662
  46.5281317  24.9327051  66.5190763  45.3174282  25.3993329  67.2990150
  45.3480278  24.2374582  66.5721093  45.9600190  24.2113303  67.5366029
  38.6415271  14.1908760  60.8565652  39.4671380  13.8385577  61.1910267
  38.5260570  15.0171705  61.3246698  38.6813643  14.3011030  60.1664289
  38.1126742  13.7528256  60.9930368  47.5760224  12.6362666  68.1864341
  46.9669179  12.3247731  68.8560643  47.0131059  13.0024653  67.5040761
  47.9997975  13.1290222  68.4473566  47.9588057  12.1084015  67.9339970
  43.7920687  23.8165543  71.3203313  43.0605659  24.3619740  71.6088308
  43.3838821  22.9992412  71.0360744  44.1327054  24.1206992  70.7892941
  44.2377831  23.7010200  71.8471258  35.6878031  18.1962000  60.2548172
  36.1571889  17.9953418  59.4444729  36.0267077  17.5646399  60.8905062
  35.8211710  18.8514385  60.4619995  34.9990242  18.1137338  60.1685502
  35.9470334  15.6466894  62.4433127  36.0948350  16.3578579  63.0669809
  35.0221182  15.7250731  62.2071391  36.3540653  15.7226236  61.8790415
  36.0740504  15.0265603  62.7410047  42.7430234  11.2465894  65.7073177
  42.4641632  10.5166414  65.1543602  43.2897741  10.8416071  66.3804834
  43.1113728  11.7111759  65.3367938  42.1899218  11.5642065  65.9958173
  41.9358877  19.3739963  59.8892431  42.6033046  19.9492181  59.5165978
  42.4179752  18.8028569  60.4867483  41.4543776  19.7463187  60.2357254
  41.6235412  18.9996326  59.3864902  42.1148663  27.8965876  66.8881859
  42.1177530  28.4689517  66.1202680  41.6125715  27.1298974  66.6124143
  42.7678494  27.7153254  67.0635484  41.8059839  28.2129801  67.4305368
  46.7492569   9.3029192  60.7823191  46.6880578   9.7503593  61.6266046
  46.9813517   8.4015070  61.0043506  46.1361109   9.3249646  60.4457362
  47.2446235   9.5944085  60.3835108  45.1107369  19.2625445  54.4777549
  45.2752818  19.4523799  53.5535664  44.1592637  19.1796701  54.5392732
  45.4236608  18.6665020  54.6672595  45.3405223  19.7859188  54.8822200
  44.4000187  15.3988827  62.9969774  45.3561107  15.4478725  63.0082912
  44.1373243  15.6446482  63.8836893  44.1350149  15.8459146  62.5281656
  44.1875538  14.7493597  62.8463637  34.1058633  22.0165875  67.6907521
  33.3247084  22.4501472  67.3456840  33.8229617  21.1192578  67.8689430
  34.6220145  22.0239360  67.2184048  34.3223697  22.3288975  68.2783578
  34.8038798  17.0086057  66.5275615  34.1855377  16.4280767  66.0834984
  35.6335321  16.8689848  66.0707705  34.6006525  17.6764999  66.4724072
  34.8616148  16.8379580  67.2035556  32.5320065  24.9825114  69.6317602
  32.9430798  24.1443776  69.4203353  33.2086610  25.6344839  69.4443769
  31.9673579  25.0902889  69.2315377  32.3472544  25.0053733  70.3063401
  40.3019865  14.8918383  55.3347683  39.5543179  15.3727548  54.9812149
  40.0375601  13.9728714  55.2944632  40.8741406  15.0016571  54.9451525
  40.4301583  15.0841232  55.9959132  51.6157423  13.8263103  63.7705523
  50.9107976  13.3633567  63.3180040  51.2722189  14.7085349  63.9112666
  51.7618119  13.5172663  64.3821997  52.1930926  13.8454980  63.3752796
  38.8441769  23.4719927  70.3784650  39.2950875  24.0092475  71.0304175
  39.3176042  22.6399827  70.3855361  38.1738733  23.3776873  70.5559488
  38.8782406  23.7712387  69.7456044  51.7340992  24.6514219  57.1562754
  52.0037218  24.9200493  56.2780488  52.2363939  23.8541130  57.3281024
  51.8899837  25.1474436  57.6250872  51.0476297  24.5195577  57.1753673
  42.2297589  30.0333592  68.7266636  42.7002994  29.7153338  69.4967029
  42.2551624  29.3001453  68.1114807  41.5686929  30.1970668  68.8900052
  42.5490336  30.5938841  68.4558417  42.1408470   9.3968163  63.5301360
  42.3677457   8.4794824  63.3766938  41.2130452   9.4551958  63.3045689
  42.2436154   9.5678724  64.2011803  42.5224756   9.8177203  63.1207211
  44.0472577  15.0163540  57.4186120  44.9560070  15.2935546  57.3033536
  43.9138898  14.3464186  56.7489819  43.9485308  14.7505844  58.0585437
  43.6107809  15.5552418  57.3196171  46.7908262  13.2086306  59.1665800
  46.8231578  14.1655646  59.1694085  45.8820768  13.0000157  59.3836618
  46.9582577  12.9567414  58.5351337  47.2267256  12.9444940  59.6467055
  41.2020755  13.5205323  66.5982723  41.8412022  12.8628443  66.3232077
  40.3556800  13.0804407  66.5204905  41.3187002  13.7173080  67.2601242
  41.2286336  14.0810572  66.1803721  40.8123641  15.9345045  63.6121603
  41.3539186  15.2686515  64.0357173  39.9405652  15.8075393  63.9862198
  41.0513871  16.5762708  63.7564101  40.8008171  15.8410156  62.9184885
  48.7705602  25.9263814  65.3127521  49.4916707  25.3038027  65.4025547
  48.5396201  26.1558169  66.2136061  48.9766742  26.4934383  64.9584916
  48.2278509  25.6304014  64.9853617  47.8416036  19.8165374  61.0630404
  47.2527064  19.7969415  60.3092646  48.0471403  20.7440776  61.1832485
  47.5240610  19.5585245  61.6315542  48.4224180  19.4487057  60.9336399
  48.7659414  17.1898679  62.1760265  48.7878807  18.1345545  62.0261198
  48.5846534  16.8146878  61.3140633  49.3819741  16.9636984  62.4192712
  48.2596052  17.0224862  62.6299890  39.7009648  31.2017658  69.0095062
  39.8920677  32.1076688  69.2548723  40.5606393  30.7873938  68.9352600
  39.3170268  30.8878229  69.5037739  39.3603281  31.1780874  68.3985660
  47.2492423  20.0590369  58.2812823  46.9213073  19.2927549  57.8124705
  47.6429952  20.6060896  57.6010456  46.7261629  20.3982912  58.5987732
  47.7284430  19.8720592  58.7564581  43.0865469  14.2174121  54.8610068
  42.1414245  14.3713217  54.8560570  43.4514322  14.9502178  54.3653249
  43.3330754  14.2145544  55.5164948  43.2395447  13.6083056  54.5512940
  41.7251549   6.6693095  63.1009222  41.1472272   6.6346084  62.3379539
  41.8862356   5.7519756  63.3208324  42.3244444   6.9950916  62.9425302
  41.4128084   7.0003989  63.6319594  41.5583006  24.8547296  68.7400986
  41.2523049  25.1605076  67.8852065  41.6691518  23.9104514  68.6304971
  42.1674051  25.1576499  68.9069758  41.0848733  24.9923093  69.2357805
  49.2555344  14.3476434  69.4012436  48.8017370  14.9894097  69.9471300
  48.5604046  13.9365374  68.8871770  49.7191466  14.6628111  68.9826364
  49.5834693  13.8732589  69.7972234  34.7796312  14.8922465  56.1698614
  35.7022369  14.7824277  56.4010853  34.4794090  14.0096137  55.9520725
  34.4176326  15.1506677  56.7107981  34.7120812  15.3196825  55.6190252
  34.1907338  30.9719220  66.1139039  34.4759448  30.8118887  67.0133438
  34.4638205  31.8712930  65.9321775  34.5007709  30.5248901  65.6733764
  33.4961814  30.9082353  66.0601638  50.1388803  10.5276641  64.8934379
  50.7439434  11.1665727  65.2703258  49.3831288  10.5378703  65.4810436
  49.9518188  10.7150501  64.2464352  50.4298648   9.8907968  64.8764674
  51.8218564  15.6377079  61.1676923  51.3703685  15.9483849  60.3835108
  52.2156093  14.8056979  60.9046485  52.3149135  16.0937213  61.3663893
  51.3686364  15.5417696  61.6930726  31.3536346  18.1010782  66.6025148
  31.5574392  17.9630902  65.6776191  30.4806810  18.4954460  66.5996863
  31.3484384  17.4923800  66.9482900  31.8184015  18.5330049  66.8966712
  41.5588779  31.5120345  72.8024270  42.4734007  31.3062774  72.9990027
  41.5952510  31.9958088  71.9772334  41.1841776  30.9257900  72.7288879
  41.2800177  31.9064024  73.3087155  37.5624594  18.2741755  68.7436342
  38.0936216  18.5011615  69.5073095  37.0116672  19.0433152  68.5993844
  37.9689140  18.1521092  68.1871411  37.1698612  17.7103846  68.8744489
  46.0237124  34.6296797  62.3089624  45.7858441  35.5266012  62.5430148
  45.6120616  34.0891590  62.9835423  45.7771838  34.4647474  61.6753947
  46.7194194  34.5480300  62.3174477  50.5045278  39.2481926  57.8845953
  51.2458456  39.8348454  58.0352091  50.3353642  39.3114711  56.9448504
  50.6679180  38.5913211  58.0620791  49.9450754  39.4563992  58.2508766
  59.6272395  41.2751453  53.9509604  59.7952484  40.3369907  53.8547938
  59.4511476  41.3923126  54.8850484  60.1861146  41.6478760  53.7565060
  59.0729832  41.4674303  53.5698298  53.5829594  33.7474552  67.7091370
  54.3947139  34.2451098  67.8045964  53.8658610  32.8836018  67.4079095
  53.2498283  33.6976489  68.3229057  53.1614937  34.0479259  67.2382039
  39.6601577  40.5439727  67.4347794  39.2046283  41.2188071  67.9375323
  39.0106386  40.2353370  66.8026259  40.2167233  40.8130083  67.1059747
  39.8662717  40.0210067  67.8526795  45.7448522  42.7031979  65.3848769
  46.4163105  43.2535166  65.7879277  46.1830610  42.3002568  64.6360508
  45.5225723  42.2149330  65.8345968  45.2015656  43.0910338  65.1741590
  56.6729381  44.6219649  63.6029679  56.0534412  43.9724418  63.2699206
  56.3727159  45.4515254  63.2310297  56.6567723  44.6444185  64.3022965
  57.3230345  44.4758120  63.3894216  57.6036267  39.1126542  62.1696625
  57.4916208  39.3131041  61.2398170  57.5124054  38.1618439  62.2226955
  58.2369800  39.3139206  62.3909869  57.1111469  39.4302714  62.5515001
  44.4036675  46.4158079  67.3888174  44.1952440  47.3372243  67.5436738
  45.0618468  46.4329543  66.6944386  44.6623204  46.1190114  67.9679379
  43.8344001  46.0651226  67.1816352  45.9913806  33.4951578  76.8223291
  45.6830756  33.9274927  77.6192384  45.1917505  33.2681717  76.3485676
  46.3891750  33.9291257  76.4440270  46.3585754  32.9195277  76.9793068
  48.3134835  37.9854807  65.0129388  48.5369181  38.3431062  65.8727806
  47.3591235  38.0430437  64.9698052  48.6079322  38.3651516  64.5038219
  48.5247937  37.3204442  64.9599057  54.8946992  37.2620647  69.0377906
  54.7405467  36.4990487  69.5942837  55.8109541  37.4923168  69.1961825
  54.7936629  37.1008066  68.3639179  54.4720788  37.7899298  69.2181028
  49.3960152  46.5060308  66.9751600  50.1708193  45.9606110  67.1123387
  49.2176140  46.4362203  66.0368293  48.8550380  46.2651643  67.3485124
  49.5264964  47.1694342  67.1540580  63.1144351  34.8044099  59.3306288
  63.4845166  35.6854098  59.3829547  62.1733541  34.9321917  59.4529583
  63.2460709  34.5178196  58.7055464  63.3759747  34.3953452  59.8340889
  55.2497697  37.0354868  55.2089033  55.2971125  36.4116834  55.9329807
  54.6585631  36.6256055  54.5781641  54.9928489  37.6494923  55.4266922
  55.8831230  37.1350994  54.9260606  68.4145105  39.6262305  62.1470351
  68.2459242  40.3798569  61.5813497  67.5779300  39.4596652  62.5797845
  68.6119643  39.0714211  61.7673188  68.9116091  39.7756494  62.6165541
  43.0774939  31.9376905  67.0805190  42.6473679  31.4163574  67.7586344
  42.4718535  31.9152368  66.3401782  43.1767981  32.5949703  67.2997221
  43.6935266  31.6551827  66.9051565  48.5115147  31.0946578  63.2472932
  48.8486872  31.9401400  62.9496012  47.6512628  31.2951077  63.6142816
  48.4549343  30.6484424  62.7105991  48.9312483  30.8199067  63.7359040
  48.2990498  40.4096590  59.7605496  48.7563112  39.7531957  59.2344621
  48.9826325  41.0322376  60.0115725  47.8019512  40.7268679  59.3836616
  48.0121067  40.1165367  60.3276492  61.8269439  30.6186403  63.4056852
  61.7951897  29.9589110  64.0986499  61.4314590  30.1879383  62.6469596
  61.4603265  31.1865136  63.5874117  62.4885873  30.8023520  63.2685065
  57.7566245  40.3112712  68.3384620  58.2491043  41.1240935  68.4551346
  57.7225608  40.1859390  67.3902318  58.0845594  39.7768742  68.6474677
  57.1111469  40.3733249  68.6029199  52.7481108  25.7780403  73.6085289
  53.1580295  25.2787527  72.9021292  51.8093393  25.7180278  73.4310451
  52.9005313  25.4963490  74.2307829  52.9605757  26.4447098  73.5965081
  48.1599082  29.6041433  77.8186426  47.2292196  29.5469886  78.0336031
  48.2078283  30.2757118  77.1391130  48.5322991  29.7927541  78.3800854
  48.3954671  28.9905462  77.5775192  53.5696804  34.0397609  60.4471503
  53.5777633  33.8160408  59.5165978  53.8520047  33.2387778  60.8883850
  54.0136628  34.5647682  60.5786722  52.9253575  34.2210232  60.6522113
  50.6661858  28.4112418  69.5214517  51.4877553  28.0752534  69.1643628
  50.4208120  29.1236351  68.9310175  50.1754381  27.9119541  69.5249872
  50.7597166  28.6512918  70.1734041  64.1149830  33.3412481  67.7833833
  64.7344798  32.6570240  68.0365275  63.2529990  32.9427978  67.9106625
  64.1894612  33.9058555  68.1899697  64.2067817  33.5225104  67.1130461
  69.2967017  36.2614481  65.8395468  68.9398992  35.7201109  65.1352684
  70.0079972  36.7517543  65.4287178  68.8076860  36.6966408  66.0884484
  69.5403435  35.8613648  66.3599774  48.1674139  43.7507630  66.1513806
  48.4999676  44.5615441  66.5360467  48.9375991  43.3335333  65.7653003
  47.8850896  43.3404735  66.6442341  47.6876358  43.8879345  65.6606485
  57.5603254  25.9993109  68.7422201  58.4194226  25.5816729  68.7938389
  57.2572165  26.0348285  69.6494381  57.6145963  26.6443432  68.4749337
  57.1226939  25.6192317  68.3497758  61.1733834  24.4806272  67.1809284
  60.4291789  24.8047764  66.6746399  61.0781206  24.8945910  68.0393560
  61.1479800  23.7833392  67.2389111  61.7778691  24.6680132  66.8818222
  49.7730251  35.4396443  58.1129908  49.9935729  34.5084299  58.0953132
  50.6194206  35.8846349  58.1610741  49.4300790  35.6245808  57.5310419
  49.3815816  35.5915126  58.6730194  56.9564171  25.0913666  63.2677994
  56.1325382  25.4008189  62.8887901  56.7358692  24.2479257  63.6637792
  57.4425460  25.0121665  62.7714104  57.1885119  25.5396233  63.7528746
  45.6767248  32.6447766  69.7802527  46.0629721  32.7011148  68.9048545
  45.8106700  31.7343829  70.0432964  46.0011956  33.0803775  70.2221944
  44.9942968  32.7990944  69.7590395  45.4313509  36.6603068  71.2665911
  46.0416101  37.3690258  71.0643586  44.5953477  36.9550620  70.9059666
  45.6357329  36.0638560  70.9632423  45.3828535  36.5660014  71.9588486
  59.3293267  35.8936164  56.3848219  60.0925838  36.1683675  55.8764122
  58.5833902  36.2716543  55.9195457  59.2825614  35.1955118  56.4017925
  59.3651224  36.1414231  57.0388957  54.0252097  43.2375949  66.1139040
  53.2198061  42.9767243  65.6677196  54.7007095  42.6717628  65.7405517
  54.1701246  43.9116129  65.9887461  53.9703614  43.1355329  66.8040402
  63.0105120  34.0279217  64.3751286  62.9088983  34.4084091  63.5025588
  62.1340943  34.0732373  64.7590876  63.2258636  33.3637018  64.3319951
  63.4660413  34.3977947  64.7555521  60.8223545  39.7295173  56.4640179
  61.1144938  40.5933707  56.7539317  61.5411556  39.4025104  55.9230812
  60.7138127  39.3077968  57.0120256  60.2340346  39.7805483  56.0885442
  47.6951413  31.4147245  75.8762203  48.2586351  31.9323833  75.3006354
  47.1368436  32.0605733  76.3089696  47.3094713  30.9648349  75.5042821
  48.0767698  31.0628145  76.3457392  50.0772886  28.4994234  64.6381722
  49.4831952  27.7633517  64.7859576  49.6032840  29.0721957  64.0350101
  50.2141206  28.8313293  65.2385059  50.6765782  28.2789693  64.3510869
  51.1523148  33.4784195  64.9648555  50.7129512  33.9617855  64.2648198
  51.1950387  34.0960992  65.6938826  50.7833880  32.9101379  65.1430465
  51.7954830  33.2845016  64.7661585  64.4769817  37.2873761  59.1057689
  64.4914155  38.2385946  59.2104207  64.5884103  37.1473469  58.1660239
  64.9994837  36.9913960  59.4642720  63.8655678  37.0240559  59.3242649
  55.6054175  40.8109670  55.2145601  56.4495036  40.3610774  55.2541581
  55.0015091  40.2275802  55.6748866  55.6406359  41.4327292  55.5348795
  55.4039223  40.9020064  54.5505869  49.4254601  30.9076801  68.6594885
  49.2972883  31.6633477  69.2329521  49.8677104  31.2648973  67.8894492
  49.8232544  30.4243141  68.9720297  48.8100047  30.6251723  68.4827118
  60.6595417  23.0350200  64.2584560  61.2270770  23.4420436  63.6043823
  59.9482461  22.6451429  63.7486320  61.0053745  22.5430808  64.6155450
  60.4107037  23.5147118  64.7032262  57.9904515  39.3633186  56.1451127
  58.1405625  38.4672136  55.8445923  58.8634051  39.7540122  56.1811751
  57.5822648  39.7107379  55.6946857  57.6919614  39.3649516  56.7786804
  45.2581459  34.0136330  59.8305532  45.5947411  34.4884258  60.5906929
  45.3095301  33.0918084  60.0822832  44.5959252  34.1977530  59.6969100
  45.6530535  34.1385570  59.2662819  56.2890001  34.2798110  68.5633220
  56.5678603  33.4090174  68.2797722  57.0360913  34.8452348  68.3674534
  55.7220421  34.4859763  68.2090615  56.1498587  34.2838934  69.2492156
  56.9823978  35.0926333  64.8573754  57.7294891  35.5037393  64.4225047
  56.2468536  35.6788778  64.6763560  56.8617316  34.4553577  64.5936245
  57.0944037  35.0416022  65.5468045  53.6048988  32.9346328  58.0451086
  53.4975117  32.9823978  57.0954642  54.3542994  32.3532872  58.1723878
  53.7359573  33.5682341  58.3123950  53.0321673  32.6684549  58.3463361
  58.6953961  36.5096631  63.1893105  59.2779425  36.3145204  62.4553336
  59.1024280  37.2579822  63.6270096  58.0551146  36.6758201  62.9595008
  58.6520948  35.9622021  63.6227669  42.9216093  33.7539872  70.8274778
  43.8061099  33.5633352  70.5142295  42.5012983  34.2091840  70.0970365
  42.5792406  33.1620272  70.9787986  42.9423939  34.1630520  71.3945774
  54.4715014  26.0781028  70.7171693  54.0298285  26.8888839  70.4668535
  55.3698584  26.3455054  70.9144521  54.1689699  25.7960033  71.2821476
  54.4605318  25.6167822  70.1910819  47.0935424  29.4322707  61.1174875
  47.0837275  29.3485798  62.0713746  46.9087903  28.5488214  60.7978753
  46.5999080  29.8805273  60.9039413  47.7193901  29.6498670  60.8947489
  56.9668094  43.7405568  60.3184569  56.7260543  43.5384739  59.4140673
  56.3542407  43.2318794  60.8487870  57.6267207  43.5458224  60.4478574
  56.8963727  44.4247809  60.4457361  39.2716009  37.8585155  66.1110755
  38.5031477  38.4276136  66.0530927  39.4321043  37.5796819  65.2095144
  39.8218157  38.2104255  66.3628055  39.1399651  37.3073803  66.5211974
  54.9916940  40.2149246  68.5972631  55.9391258  40.3006567  68.4911971
  54.8791107  39.4176157  69.1155723  54.7295770  40.7689175  68.9359672
  54.6776155  40.1516461  67.9757162  50.6511748  32.7488798  58.2339061
  50.3965633  32.3055222  59.0428363  51.6003387  32.8468594  58.3017884
  50.4814338  32.3618604  57.6752917  50.3405604  33.3739079  58.1865299
  54.5552173  46.9608193  59.8970212  55.1054321  46.5264431  59.2464830
  54.3935592  47.8307964  59.5314470  53.9530410  46.6138083  59.9832882
  54.8871937  47.0077679  60.5114970  59.0204442  34.6496839  68.6467606
  59.4574984  34.0907920  69.2895207  59.2773651  35.5396652  68.8885911
  59.2363732  34.4969990  67.9990508  58.3258918  34.5737497  68.6849444
  60.7698157  45.8830438  55.4167927  60.4973063  45.2808776  56.1090502
  61.4539757  46.4182573  55.8205507  61.0232724  45.5311338  54.8680778
  60.2334573  46.2819024  55.2110246  56.4096663  32.8644142  71.1195130
  56.3975419  33.5796652  70.4831169  57.0118426  33.1612107  71.8018711
  55.7705395  32.7566366  71.3839710  56.6417611  32.2740871  70.8239424
  52.1424705  46.2369951  64.5915031  52.2129072  45.8748789  63.7083267
  51.9057569  47.1551455  64.4550315  51.6453719  45.9050893  64.9556631
  52.7527297  46.1863723  64.9295001  56.5649735  22.6088088  66.2609824
  57.3363135  22.4332621  66.7997978  56.3103621  23.5016478  66.4907921
  56.7237449  22.5639015  65.5807457  56.0511318  22.1576945  66.4101819
  47.6783981  38.6427605  72.0882492  47.3579687  39.2000194  72.7974773
  48.1056374  39.2481927  71.4822587  48.1362369  38.1720502  72.3307868
  47.1472359  38.3128958  71.7742938  54.3900950  35.4363784  71.0176896
  53.8375708  35.8785113  71.6618639  55.2012722  35.2461347  71.4872085
  54.0875635  34.8456431  70.7963652  54.5136480  35.8548329  70.4696819
  52.1268821  26.9533871  63.0337470  51.8416710  27.1844556  62.1498635
  51.5454903  27.4502253  63.6100390  52.0581774  26.2658970  63.1440556
  52.7942990  27.1403648  63.1341561  48.5317219  34.0589486  69.0377906
  48.2748010  34.0765033  68.1150162  49.1754674  34.7623604  69.1205221
  47.9797750  34.1773406  69.4507409  48.8175103  33.4404525  69.2025465
  42.0642442  38.4459848  67.3746753  42.2432228  39.2428854  66.8768722
  41.1093068  38.4096507  67.4347794  42.3125048  37.8834186  67.0395067
  42.3511873  38.4819106  68.0124857  57.0955584  29.6457846  72.3824058
  56.7549217  30.4867761  72.6892901  57.6781048  29.3526624  73.0824415
  56.5747884  29.1885466  72.2862392  57.4494741  29.7262095  71.7834863
  55.5805914  42.2235062  62.4100787  56.3871497  41.9177282  62.8251504
  54.9495475  41.5196861  62.5642280  55.3617756  42.8203652  62.7028209
  55.6775862  42.3214857  61.7227709  55.2642035  39.7246183  57.7509522
  56.0834635  39.5225354  58.2042076  55.1273715  38.9811982  57.1633464
  54.7365053  39.7805484  58.2070360  55.3230932  40.3198443  57.3874993
  50.2066149  26.7582445  75.6994436  50.2758970  26.4973738  74.7809119
  50.7169926  27.5657596  75.7574264  49.5386207  26.8741870  75.8733919
  50.4745055  26.2650806  76.1180508  48.9722402  40.2630979  63.0549601
  49.5259191  40.2782030  62.2750213  48.8636983  39.3331083  63.2529500
  49.2845867  40.5945955  63.5867044  48.3533207  40.5623439  62.9255595
  45.3741933  37.2396110  62.8470707  45.8083607  37.9209774  62.3330040
  44.4902701  37.1922542  62.4836178  45.7050150  36.6272386  62.7749458
  45.3545634  37.4163825  63.5237718  59.3587715  46.2194404  63.4636678
  58.7023243  45.5678762  63.2175947  60.1035534  45.7038228  63.7726735
  59.5394822  46.6097258  62.9121246  59.1162844  46.6334042  63.9741989
  60.1029760  43.5009151  62.9368733  60.2680982  43.3498632  63.8674258
  59.4147745  42.8742539  62.7113063  59.8847376  44.1573783  62.8279789
  60.6791716  43.3812983  62.5599854  60.9245454  28.1973197  66.8924288
  60.9557223  29.0987319  67.2148694  60.9158852  27.6596567  67.6836813
  60.3454631  28.0899504  66.5141266  61.4886166  28.0544328  66.5021058
  58.3351295  31.1587528  66.2051209  58.4119171  31.7364241  65.4449811
  58.4159585  30.2761200  65.8444965  58.8472392  31.2865345  66.6654474
  57.7144779  31.2436684  66.5176621  50.8901978  27.8009105  60.4796773
  50.6003680  28.6745619  60.2180478  51.5443357  27.5588193  59.8241893
  51.1742541  27.8156075  61.1189018  50.3549941  27.3502044  60.4740204
  59.7271211  44.4941831  57.5366988  58.8270320  44.1692175  57.4914440
  59.7744638  44.9493800  58.3774488  60.1826504  43.9626438  57.5168998
  59.8587569  44.9338665  57.0084901  59.1936494  29.0672967  62.8711125
  58.5314286  29.6421103  62.4864464  58.7889268  28.7374321  63.6729716
  59.3472245  28.5410647  62.4362418  59.7773505  29.4261470  63.0174836
  65.1051387  38.1059139  65.8070198  64.8054939  37.1971532  65.7914635
  65.9625039  38.0691716  66.2312839  65.1611417  38.3590279  65.1564816
  64.6634658  38.5064055  66.1754225  55.9905101  29.6727290  62.5663494
  55.3646624  28.9493130  62.5267514  55.9576011  29.9678925  63.4763958
  56.6331009  29.4522749  62.4008864  55.8005618  30.1879383  62.1321858
  64.9030661  35.3302338  65.9222782  64.2506603  35.0003692  65.3042669
  64.8384029  34.7427645  66.6753470  65.5450796  35.3036977  65.6429711
  64.7569965  35.9883300  66.1089544  56.8501847  27.8658220  58.5117992
  57.4079050  27.6196483  59.2493115  57.4194520  27.7927456  57.7460025
  56.3051660  27.4306293  58.4580590  56.6180898  28.5222853  58.5853383
  52.3589769  36.2124583  58.1334969  52.2082885  37.1346912  57.9263146
  52.9576891  36.2287882  58.8802017  51.7573779  35.8968824  58.3053239
  52.6493841  35.8809607  57.5904389  53.3179556  28.6169989  70.0065270
  53.4386218  29.3645016  70.5927185  53.5177188  28.9607440  69.1353714
  53.7561644  28.0977071  70.1748184  52.6586216  28.3838892  70.0355183
  55.2087778  35.2187820  57.3429516  55.4893701  34.3773822  56.9844485
  54.2584593  35.1399900  57.4256831  55.5020718  35.3322750  57.9680340
  55.3762094  35.7421563  56.9087880  46.1074281  30.1699754  65.4513450
  46.5081092  29.8315376  66.2510828  46.1934533  29.4563574  64.8191915
  45.4330830  30.3247015  65.5581181  46.4457554  30.7402983  65.2271921
  59.6070321  32.7590860  64.0442026  60.4372618  32.4120750  63.7175193
  59.7883201  33.6805024  64.2287575  59.1058921  32.6970323  63.5591273
  59.4107330  32.4239142  64.6261515  46.1414917  29.8041850  74.4994834
  45.5982051  29.3775655  75.1620424  46.6709219  30.4316626  74.9909226
  46.5491010  29.3359242  74.1763356  45.7431200  30.1324166  74.0271360
  50.9179107  34.1879550  54.4148224  51.2140914  34.7648098  53.7098369
  50.7325812  34.7770573  55.1452637  50.3399831  33.8409440  54.2239035
  51.4178960  33.7290839  54.5859422  51.9144172  36.4521001  62.9481870
  51.9912047  37.2159326  62.3761376  52.5327593  35.8176822  62.5861483
  52.0870449  36.6178489  63.6057963  51.2620114  36.1981696  62.9354591
  60.9741976  40.2847350  64.1700676  61.2091791  40.5643851  65.0546582
  61.8107781  40.0753037  63.7549959  60.5602374  39.7201276  64.1905737
  60.6485720  40.7991279  63.8249995  42.4591517  34.2034686  73.4755927
  42.4845551  35.1530541  73.5929724  42.3592701  34.0805858  72.5316051
  43.0532451  33.9095298  73.7018669  41.9170198  33.9254515  73.8199537
  50.8509380  43.0008109  62.2135030  51.5553053  43.6478844  62.1788548
  51.2077404  42.2341206  61.7651973  50.6898572  42.8464930  62.8767692
  50.2805159  43.2375949  61.8839912  54.3075340  31.4628977  61.0467769
  55.0684817  31.1452805  61.5318522  54.3519900  31.0077009  60.2060270
  53.7145953  31.3028644  61.3833597  54.3444845  32.1556951  60.9555601
  46.3112327  30.0981237  70.0927939  45.6091748  29.5278009  70.4046280
  47.0704483  29.8564407  70.6231240  46.4382498  29.9862637  69.4139714
  46.1455332  30.7713252  70.1910817  48.0785020  47.0445102  64.6424147
  47.4422620  47.6303465  65.0518296  47.5508038  46.3349747  64.2775476
  48.4318403  47.3764161  64.1368334  48.5294125  46.7979283  65.1175905
  52.5783700  45.1510546  62.1293573  52.2741064  45.7617941  61.4576058
  53.4928928  44.9832646  61.9037902  52.5287178  45.4384614  62.7657534
  52.2059791  44.5582781  62.1109725  66.2096098  35.1277426  62.2820926
  65.5312233  34.5664012  61.9052046  65.7921856  35.9850640  62.3641169
  66.4082183  34.8881009  62.9092963  66.7650208  35.1624437  61.8585356
  55.8392443  46.9812317  62.3648239  55.8403990  47.9234688  62.5331153
  55.2734410  46.8742707  61.6011485  56.4864539  46.7538374  62.2269381
  55.5817461  46.6317712  62.9149529  58.4627239  28.6582320  65.5821599
  57.8022352  28.4149160  66.2312839  59.2663955  28.2381445  65.8883371
  58.2849000  28.4202232  64.9478851  58.5406662  29.3538871  65.5567040
  51.7215821  35.2669553  66.7276727  51.2181327  35.5494631  67.4913481
  52.4299909  34.7354160  67.0925399  51.3237878  34.8856514  66.2963376
  51.9785030  35.8189070  66.3826046  65.1628738  39.9781405  59.4911420
  65.0520226  40.6982905  60.1133960  65.9474928  40.2108421  58.9947531
  65.2535178  39.3714836  59.8277249  64.6068855  39.9303755  59.0675851
  53.8208277  39.9675261  66.1082472  54.2752024  39.9499715  66.9504114
  54.0638922  39.1428646  65.6882258  53.1285847  40.0038602  66.2008782
  54.0332926  40.5129458  65.7235811  63.2293277  40.8248475  62.8032302
  62.8632877  41.5882718  62.3563387  63.8580622  41.1910462  63.4247770
  62.7276103  40.4704880  63.1383988  63.5491798  40.4014940  62.3471463
  55.1187112  39.4649725  63.0372825  55.9679934  39.0910170  62.8025230
  55.1781782  39.6225563  63.9791487  55.0095920  40.0650974  62.6922143
  54.6019827  39.0158993  62.8930327  47.8129208  29.1673176  72.2098716
  47.4353337  29.4759534  73.0329439  47.7188127  28.2148744  72.2459341
  47.4630465  29.4294130  71.6625710  48.4872659  29.3469469  72.1632026
  46.1438012  37.0187487  67.7961110  46.7384720  36.2969658  67.5924643
  45.3228091  36.7811482  67.3647759  46.0520025  37.0763117  68.4869544
  46.3897524  37.6225480  67.5422597  50.8728772  31.1101712  66.1945143
  50.7724183  31.9785153  65.8034842  50.6910119  30.5014730  65.4782151
  51.5235510  31.0211731  66.4363448  50.4156158  31.0207648  66.7170662
  60.1734127  35.0101671  65.3509359  59.8610662  35.0558909  66.2546184
  59.8997487  35.8393194  64.9599059  60.8702745  34.9460721  65.3332583
  59.8812735  34.4696464  65.0157673  44.1860064  33.5972198  64.0335959
  44.6438452  33.2808274  64.8121204  43.5006917  34.1699921  64.3751284
  44.6224833  33.9536205  63.6185242  43.9083010  33.0636393  63.6765069
  45.2258143  31.4571822  60.2293614  45.3776574  31.2983736  59.2981018
  45.8891898  30.9293172  60.6741316  45.3072207  32.1356909  60.3820965
  44.5826461  31.2518333  60.4139163  66.3291213  39.3102464  63.6036751
  65.7321412  39.0146746  62.9163673  65.9526889  38.9640518  64.4126053
  66.9722895  39.0550912  63.4997304  66.3562568  40.0099839  63.6234741
  49.7031657  28.9060386  57.5515481  49.2799679  29.3338829  58.2954244
  50.1950681  28.1822144  57.9397497  49.2256970  28.6668051  57.0989997
  50.1338690  29.3498045  57.2227434  55.3594662  23.9070383  60.4768489
  54.4905541  24.3095712  60.4570499  55.6429452  23.9062218  59.5632670
  55.7970977  24.2846680  60.8721216  55.3242479  23.2546576  60.7257505
  53.6216418  31.3624687  71.6067096  54.4351284  31.8246058  71.8075279
  53.1268526  31.9732081  71.0622374  53.7544324  30.7701004  71.2566917
  53.2711902  31.2122333  72.1936082  42.1468053  34.8823854  64.8312123
  41.6693366  35.1795902  64.0562232  41.6254580  34.1561117  65.1713306
  42.7899735  34.6664221  64.6579711  42.1935707  35.3967783  65.3049738
  67.3452578  34.6627478  64.7506023  66.9486182  34.8721792  63.9041955
  66.7280703  35.0073094  65.3954837  67.4203133  33.9715835  64.8248486
  67.9687961  34.9738330  64.8142420  53.4825005  25.7266010  65.8246975
  54.2832853  25.5694254  66.3246220  53.6430038  25.3118207  64.9775835
  52.9305536  25.4347035  66.1421884  53.3699172  26.4136829  65.7462086
  52.2232995  30.7639767  73.7181304  51.5795539  30.2810190  73.1998211
  52.9109236  30.9930040  73.0937551  51.9369337  31.3400151  73.9931950
  52.4790656  30.3626686  74.2321971  53.9097398  29.1195525  56.4067422
  53.1903613  29.6466010  56.0581386  54.6308502  29.2636641  55.7936807
  54.0840995  29.3330663  57.0495023  53.7330706  28.4422686  56.4258341
  53.1528336  35.9817980  53.6200344  53.3370083  35.4829186  52.8238321
  52.8433738  36.8301379  53.3046647  52.6597764  35.6641808  54.0018720
  53.7330706  36.0565074  54.0039933  52.7850613  28.1573114  75.0114287
  52.9421005  27.5722916  74.2710880  52.7463788  29.0309627  74.6225200
  52.1811529  28.0001358  75.3275055  53.3087179  28.1164866  75.4752908
  48.8919884  41.0020273  71.2248718  48.6113962  41.2273804  70.3381599
  49.8463484  41.0669388  71.1987089  48.6264073  41.4519169  71.6901481
  48.6922252  40.3508713  71.3896277  55.8149956  35.3326833  61.6145837
  56.3842630  34.6913252  62.0409690  54.9749509  34.8844266  61.5240740
  55.7486003  35.9062721  62.0112706  56.0701844  35.5110878  60.9873799
  55.7128046  46.4276470  57.4461891  54.9362685  46.4243810  56.8861605
  56.2676382  47.1167701  57.0813220  55.5395995  46.5733917  58.1087482
  56.0390075  45.8087426  57.4207333  55.0956171  36.7709420  66.3316930
  54.8444697  36.6153994  67.2417394  54.2642327  36.8517752  65.8635883
  55.4691627  37.3604525  66.2751244  55.4691627  36.2336873  66.0827914
  48.9352897  36.5390570  73.6742897  48.3071326  36.1295840  74.2689665
  48.6379543  37.4461847  73.5993364  49.5819220  36.5117044  73.9408690
  48.9266294  36.2242976  73.0499144  49.4116038  30.0883257  59.9769243
  49.7897682  30.7994942  60.4945265  48.5149788  30.0070843  60.3000721
  49.4162226  30.2491755  59.2952734  49.7660968  29.4935079  60.0780406
  50.8082140  44.1345164  69.0575895  50.8538247  44.4243727  68.1468360
  50.6887025  43.1853392  69.0017281  51.4011527  44.2884261  69.3962937
  50.2672368  44.4325377  69.3856871  59.6295488  44.4725460  60.5185681
  59.8310441  44.0679719  61.3621465  58.7733384  44.1177782  60.2816873
  59.6006813  45.1690176  60.5793793  60.1099043  44.2994487  60.0405639
  45.9931128  39.4706879  60.9612169  46.9151412  39.7189029  60.8961630
  45.8193304  38.9787487  60.1586507  45.8839936  39.0701964  61.5247810
  45.5855035  40.0381530  60.9965722  47.8822028  42.3884385  68.6269615
  47.4439940  41.5837811  68.3462401  47.8787387  42.9456974  67.8498511
  47.5305965  42.6909505  69.1509276  48.5374954  42.2533083  68.8327296
  43.4972275  38.4063847  69.8290430  43.7362505  39.3016732  70.0659238
  42.9493221  38.5023230  69.0505184  44.0682269  38.0271220  69.6840861
  43.1404250  38.0989737  70.3473523  52.5795246  37.3498381  65.3092165
  52.2694875  36.6958243  65.9357131  52.2365786  37.0546746  64.4656381
  52.3306867  37.9838477  65.4697298  53.2786958  37.3698422  65.2986099
  50.4323590  42.5337749  64.8326265  50.4133064  41.5956203  65.0193027
  50.4063782  42.5888884  63.8773253  49.8752160  42.8530250  65.1140550
  51.0177922  42.8240394  65.0808210  60.1988162  34.9493381  59.6551908
  59.9707629  34.1185528  59.2387049  59.5614215  35.5739580  59.3087085
  60.1433906  34.9003483  60.3509839  60.8500673  35.1403983  59.4854852
  42.0838741  35.1081467  68.7054503  42.3477232  34.5774240  67.9545029
  42.3979526  35.9883301  68.4989751  41.3881670  35.1052890  68.7782823
  42.3812095  34.8709545  69.2930561  59.2484976  25.6678133  65.7539868
  58.3691931  25.4028601  65.4845792  59.7652261  25.6367864  64.9492993
  59.2415694  26.3157033  66.0191519  59.5054185  25.2228226  66.2305768
  42.0746365  40.5696924  65.7836851  41.1566496  40.7338082  65.9972313
  42.0908023  40.5019231  64.8290909  42.4776270  41.0991904  66.0021811
  42.2940296  39.9736498  66.0778415  57.1105696  36.0307878  59.3179008
  56.7785932  35.5588528  60.0815762  56.5020424  35.8046183  58.6136225
  57.1088376  36.7215439  59.4338663  57.7600887  35.8225812  59.1609231
  59.7756185  33.3906461  57.4518461  59.5077280  34.1422312  56.9222231
  60.6376024  33.1522291  57.1096064  59.8177650  33.5678259  58.1278402
  59.3241306  32.8611481  57.3761857  49.5045571  32.6557993  71.5430699
  49.0830914  33.3334914  71.0155683  50.4387098  32.7594943  71.3634648
  49.3711891  32.7525541  72.2225995  49.2851640  32.0197484  71.3507369
  57.7468096  21.8711041  63.7656026  57.1613764  21.9923539  63.0181907
  57.3091781  22.3189525  64.4889728  57.8264839  21.1901460  63.9084382
  58.3726573  22.1572862  63.6390305  51.4357938  40.7966784  60.5680655
  51.7712343  40.9942705  59.6940816  51.7619967  39.9169033  60.7568631
  51.6788583  41.2567742  61.0368773  50.7354679  40.8068846  60.5730153
  51.7140766  48.5423732  63.0535458  52.2261863  48.6689302  62.2559294
  50.8884657  48.9951206  62.8831331  51.6026480  47.8618233  63.1716327
  52.0414342  48.8240645  63.6050891  56.4893406  31.6298713  67.8470229
  57.1665725  31.4424853  67.1971917  55.6770088  31.3285841  67.4397293
  56.6123162  31.2808190  68.4402854  56.4581637  32.3157284  67.9813731
  52.0818488  27.2889672  58.1066269  51.9744616  26.4414437  57.6738776
  52.7434922  27.7421228  57.5847821  51.4790951  27.6453679  58.1045056
  52.3006645  27.2040515  58.7656505  49.9104343  38.9567034  68.2875503
  49.0871328  39.3869971  68.0570334  50.5460970  39.3069804  67.6638821
  50.0957638  39.1134707  68.9437454  49.8544313  38.2626813  68.2196680
  52.7307904  38.6611316  70.8967743  53.0500651  38.2198152  70.1097645
  52.1026333  38.0471262  71.2771978  53.2567565  38.7840144  71.3415445
  52.4178665  39.2645226  70.7327255  52.5419968  33.4510669  70.1825965
  52.8451057  33.4314710  69.2746714  53.0656535  34.1377406  70.5955469
  51.8601462  33.6074260  70.2130021  52.6540028  32.8342038  70.4944306
  42.9776124  32.0119917  62.0317766  43.5416836  31.8838017  61.2695154
  43.5561173  32.3830894  62.6985782  42.4562651  32.4541246  61.8825770
  42.7114539  31.4016605  62.2488583  57.3415096  38.0377365  69.7081279
  57.4477421  38.9289425  69.3750806  58.1821316  37.6147912  69.5327654
  57.2075644  38.0454932  70.3947285  56.8242038  37.7078719  69.3729592
  49.6777622  50.8714297  65.1501174  49.4924328  51.6711881  65.6415566
  50.1817890  50.3288677  65.7575221  49.0836688  50.5505466  64.9662696
  50.0530399  51.0151331  64.5773609  46.7465548  34.2740955  71.5204425
  46.4238160  35.1342746  71.2496206  46.7523283  33.7556202  70.7157550
  47.3920324  34.3247183  71.7877288  46.3198930  33.9879135  71.9963253
  51.0564746  40.0704047  66.0361223  52.0125667  40.0238644  66.0403649
  50.7874294  39.4008775  65.4067972  50.7983991  39.9295590  66.6718113
  50.8399683  40.7035978  65.8317684  65.2725703  37.9177114  61.6980223
  65.7725557  37.8826021  60.8820211  64.3609343  37.9903796  61.4165938
  65.3707199  37.3351411  62.0734960  65.4602092  38.4745621  62.0784458
  44.4209880  41.0697965  67.2778017  43.6767835  40.5133541  67.0479920
  44.4383085  41.7421814  66.5968579  44.3280346  41.3596528  67.9085410
  45.0156588  40.7007401  67.2763875  60.8783574  39.7144122  66.9624323
  60.6445305  39.9336415  67.8639934  61.8136648  39.5147788  66.9999089
  60.5157814  39.1575615  66.7418149  60.7576912  40.2565659  66.5367540
  59.2750557  38.3643351  65.1430465  59.6145377  38.4525167  66.0340010
  59.7074911  39.0640726  64.6523144  59.4384458  37.7380822  64.8771744
  58.5805033  38.4488425  65.1338541  58.4771577  41.3927209  63.2819414
  58.6636418  40.6080677  62.7657535  58.8091341  41.1873720  64.1566325
  58.8079794  41.9487551  63.0160693  57.7889561  41.5168284  63.3017404
  46.8060220  41.7728000  62.9927346  47.5138534  41.1277677  62.9983915
  46.0699004  41.3159702  62.5847340  46.6449412  41.9687592  63.6446871
  46.9873100  42.3353662  62.6179680  47.3839496  29.2330456  67.7671197
  48.1529801  29.7952035  67.8611649  46.9226467  29.3167365  68.6022128
  46.9803817  29.4510502  67.2382038  47.5750525  28.5688256  67.6561040
  57.2606807  38.6741955  59.4034607  57.3276533  37.7229770  59.3171937
  58.0718578  39.0069178  59.0195018  56.7035377  38.9150620  59.0541500
  57.2116059  38.8583155  60.0759193  55.0552027  30.1675259  58.6475636
  54.4934409  29.8617479  57.9340929  55.7815093  29.5437225  58.6645342
  55.2884522  30.8145994  58.5181631  54.7087925  30.1614021  59.2549683
  51.2418041  44.5101049  66.5261472  51.1846464  43.6980990  66.0219801
  51.8497539  45.0575658  66.0304654  50.6136470  44.8171076  66.5728163
  51.4877553  44.3851809  67.1696144  56.8946406  44.1002235  57.6731704
  56.6279048  45.0175574  57.7361029  56.4021609  43.7589279  56.9264656
  57.5828422  44.0508255  57.5593262  56.7283637  43.7536207  58.2579477
  62.3788908  43.0955245  61.3536613  62.7160634  43.9189613  61.0008150
  61.6242940  43.3535374  61.8839913  62.1825917  42.6672720  60.8367662
  62.8615556  42.7787238  61.7482268  50.4525662  29.2677467  72.1476463
  49.5403528  29.4314543  71.9065228  50.9017447  29.1411897  71.3118460
  50.7193020  29.8164324  72.4913001  50.5039504  28.6949744  72.5457474
  64.6299795  30.0266803  65.8791448  65.3828442  29.4355367  65.8749021
  64.8632290  30.7153951  65.2575979  64.0514745  29.6911002  65.6726696
  64.5295205  30.2936746  66.5183693  61.3269587  42.3978281  56.7355469
  62.0232431  42.5582697  57.3726501  60.6018067  42.9485551  57.0304104
  61.5319180  42.5823564  56.0920797  61.1404745  41.7225855  56.7369611
  52.9651947  38.5125292  61.6209476  53.5015531  38.1540872  60.9138408
  53.5968158  38.8962826  62.2290594  52.5292952  39.0020189  61.3755815
  52.5968452  38.0063013  61.9334888  52.3699466  41.1955369  58.0868278
  53.2827373  41.0399943  57.8428760  52.1315009  41.9985613  57.6236729
  51.9646467  40.6627729  57.8824740  52.3099021  41.2820856  58.7783783
  56.7733970  38.8926084  65.7002466  56.4246774  38.0442684  65.9746041
  57.6296075  38.6888925  65.3233587  56.3571275  39.1881801  65.2222424
  56.8415243  39.3220856  66.2489615  49.4641426  35.5441559  64.0145040
  50.1581176  36.0283384  63.5676125  48.9941795  36.2096006  64.5179640
  49.0369034  35.2387862  63.5506420  49.7337652  35.0583404  64.4387681
  59.0608588  22.4532662  67.1837568  59.3864843  21.6804522  66.7220161
  59.6226206  23.1668842  66.8825293  58.3917098  22.5773737  67.0168796
  59.1162844  22.3699836  67.8767214  48.9964888  33.0089341  74.0483492
  48.8279025  32.5831311  73.2075993  48.7089684  33.9127958  73.9210700
  48.6298714  32.7011149  74.5588803  49.6789168  32.9856639  74.2046198
  65.1703794  42.5754162  60.6225129  65.2079071  43.3866055  60.1155173
  64.2616300  42.5186697  60.9159622  65.3349242  42.0255057  60.2215833
  65.6062788  42.6052183  61.1691064  50.9294575  36.5239518  71.6159019
  50.0576586  36.8342205  71.8619751  51.0888062  35.7768575  72.1929010
  50.9415819  36.3255432  70.9441505  51.4080809  37.0232395  71.7198466
  57.0106879  28.5900545  67.8484371  56.9448700  27.7560033  68.3130063
  57.5632121  29.1338413  68.4098799  57.3086007  28.5006481  67.2212334
  56.3784894  28.8790943  67.7678269  58.4061435  42.4876428  66.9956662
  59.1705553  42.8117920  66.5190763  57.9598518  43.2784198  67.2990150
  57.9904514  42.1165451  66.5721093  58.6024426  42.0904172  67.5366029
  58.0516505  30.2924499  69.7915665  57.6913839  31.1534456  69.5787274
  57.6781048  30.0813856  70.6478728  57.8593928  29.8184736  69.3142694
  58.7496669  30.3181696  69.8262148  51.2839507  32.0699629  60.8565652
  52.1095616  31.7176446  61.1910267  51.1684806  32.8962575  61.3246698
  51.3237879  32.1801899  60.1664289  50.7550978  31.6319125  60.9930368
  60.2184460  30.5153535  68.1864341  59.6093415  30.2038600  68.8560643
  59.6555295  30.8815522  67.5040761  60.6422211  31.0081092  68.4473566
  60.6012293  29.9874884  67.9339970  48.3302267  36.0752869  60.2548172
  48.7996125  35.8744287  59.4444729  48.6691313  35.4437268  60.8905062
  48.4635946  36.7305254  60.4619995  47.6414478  35.9928207  60.1685502
  48.5894570  33.5257763  62.4433127  48.7372586  34.2369449  63.0669809
  47.6645418  33.6041600  62.2071391  48.9964889  33.6017105  61.8790415
  48.7164740  32.9056472  62.7410047  55.3854470  29.1256763  65.7073177
  55.1065868  28.3957283  65.1543602  55.9321976  28.7206940  66.3804834
  55.7537964  29.5902628  65.3367938  54.8323454  29.4432934  65.9958173
  54.5783113  37.2530832  59.8892431  55.2457282  37.8283050  59.5165978
  55.0603988  36.6819438  60.4867483  54.0968012  37.6254056  60.2357254
  54.2659648  36.8787195  59.3864902  59.3916805  27.1820061  60.7823191
  59.3304814  27.6294463  61.6266046  59.6237753  26.2805939  61.0043506
  58.7785345  27.2040515  60.4457362  59.8870471  27.4734954  60.3835108
  45.5601001  32.8386945  66.1662299  45.5531719  31.8895172  66.0481431
  44.9325203  32.9970948  66.8719225  46.1974948  33.0615980  66.3486635
  45.3586048  33.1624354  65.5786242  57.7531605  37.1416314  54.4777549
  57.9177053  37.3314668  53.5535664  56.8016873  37.0587570  54.5392732
  58.0660844  36.5455889  54.6672595  57.9829459  37.6650057  54.8822200
  57.0424422  33.2779696  62.9969774  57.9985343  33.3269594  63.0082912
  56.7797479  33.5237351  63.8836893  56.7774385  33.7250015  62.5281656
  56.8299774  32.6284466  62.8463637  46.7482869  39.8956744  67.6907521
  45.9671320  40.3292341  67.3456840  46.4653853  38.9983447  67.8689430
  47.2644381  39.9030229  67.2184048  46.9647933  40.2079844  68.2783578
  47.4463034  34.8876926  66.5275615  46.8279613  34.3071636  66.0834984
  48.2759557  34.7480717  66.0707705  47.2430761  35.5555869  66.4724072
  47.5040384  34.7170449  67.2035556  45.1744301  42.8615983  69.6317602
  45.5855034  42.0234645  69.4203353  45.8510846  43.5135708  69.4443769
  44.6097815  42.9693758  69.2315377  44.9896780  42.8844602  70.3063401
  55.5320939  24.8627476  67.3223497  55.2082004  24.5675841  68.1729991
  56.2757210  25.4269468  67.5316533  55.7358986  24.3181444  66.9334409
  55.0367274  25.2215979  66.9808171  52.9444101  32.7709252  55.3347683
  52.1967415  33.2518417  54.9812149  52.6799837  31.8519583  55.2944632
  53.5165642  32.8807440  54.9451525  53.0725819  32.9632101  55.9959132
  64.2581659  31.7053972  63.7705523  63.5532212  31.2424436  63.3180040
  63.9146425  32.5876218  63.9112666  64.4042355  31.3963533  64.3821997
  64.8355162  31.7245849  63.3752796  64.3765228  42.5305088  57.1562754
  64.6461454  42.7991362  56.2780488  64.8788175  41.7331999  57.3281024
  64.5324073  43.0265305  57.6250872  63.6900533  42.3986446  57.1753673
  54.7832706  27.2759033  63.5301360  55.0101693  26.3585693  63.3766938
  53.8554688  27.3342828  63.3045689  54.8860390  27.4469593  64.2011803
  55.1648992  27.6968072  63.1207211  56.6896813  32.8954409  57.4186120
  57.5984306  33.1726415  57.3033536  56.5563134  32.2255055  56.7489819
  56.5909544  32.6296713  58.0585437  56.2532045  33.4343287  57.3196171
  59.4332498  31.0877175  59.1665800  59.4655814  32.0446515  59.1694085
  58.5245004  30.8791026  59.3836618  59.6006813  30.8358283  58.5351337
  59.8691492  30.8235809  59.6467055  53.8444991  31.3996193  66.5982723
  54.4836258  30.7419313  66.3232077  52.9981036  30.9595276  66.5204905
  53.9611238  31.5963949  67.2601242  53.8710572  31.9601442  66.1803721
  53.4547877  33.8135914  63.6121603  53.9963422  33.1477384  64.0357173
  52.5829888  33.6866262  63.9862198  53.6938107  34.4553577  63.7564101
  53.4432407  33.7201025  62.9184885  60.4840272  37.6956244  61.0630404
  59.8951300  37.6760284  60.3092646  60.6895639  38.6231645  61.1832485
  60.1664846  37.4376114  61.6315542  61.0648416  37.3277926  60.9336399
  61.4083650  35.0689549  62.1760265  61.4303043  36.0136414  62.0261198
  61.2270770  34.6937747  61.3140633  62.0243977  34.8427853  62.4192712
  60.9020288  34.9015731  62.6299890  52.1060974  27.9405315  66.7460576
  52.4242174  27.0921915  66.4349306  51.9981329  28.4626811  65.9505624
  51.4946835  27.8682715  67.0791049  52.5720191  28.2369198  67.1759785
  45.0295151  33.4539247  73.6537836  44.2708768  34.0369033  73.6820679
  45.5549038  33.7805233  72.9226352  45.3909364  33.4886258  74.2527031
  44.8291746  32.7933790  73.5392323  59.8916659  37.9381238  58.2812823
  59.5637309  37.1718418  57.8124705  60.2854188  38.4851765  57.6010456
  59.3685865  38.2773782  58.5987732  60.3708666  37.7511461  58.7564581
  55.7289705  32.0964990  54.8610068  54.7838481  32.2504086  54.8560570
  56.0938558  32.8293047  54.3653249  55.9754990  32.0936413  55.5164948
  55.8819683  31.4873926  54.5512940  54.3675785  24.5483964  63.1009222
  53.7896508  24.5136953  62.3379539  54.5286592  23.6310625  63.3208324
  54.9668680  24.8741786  62.9425302  54.0552320  24.8794858  63.6319594
  61.8979580  32.2267303  69.4012436  61.4441606  32.8684966  69.9471300
  61.2028282  31.8156243  68.8871770  62.3615702  32.5418980  68.9826364
  62.2258929  31.7523458  69.7972234  46.8331574  48.8510089  66.1139039
  47.1183684  48.6909756  67.0133438  47.1062441  49.7503799  65.9321775
  47.1431945  48.4039770  65.6733764  46.1386050  48.7873222  66.0601638
  62.7813039  28.4067510  64.8934379  63.3863670  29.0456596  65.2703258
  62.0255524  28.4169572  65.4810436  62.5942424  28.5941370  64.2464352
  63.0722884  27.7698837  64.8764674  64.4642800  33.5167949  61.1676923
  64.0127921  33.8274718  60.3835108  64.8580329  32.6847848  60.9046485
  64.9573371  33.9728082  61.3663893  64.0110600  33.4208565  61.6930726
  43.9960582  35.9801651  66.6025148  44.1998628  35.8421771  65.6776191
  43.1231046  36.3745329  66.5996863  43.9908620  35.3714669  66.9482900
  44.4608251  36.4120918  66.8966712  62.3327028  43.8569075  54.3186559
  61.9285577  44.6668721  54.6297829  62.0186243  43.1849308  54.9225251
  62.1294756  43.7152453  53.6631679  63.0301420  43.9038561  54.3419904
  50.2048830  36.1532624  68.7436342  50.7360452  36.3802484  69.5073095
  49.6540908  36.9224021  68.5993844  50.6113376  36.0311961  68.1871411
  49.8122848  35.5894715  68.8744489  67.8921933  54.9145737  55.2089033
  67.9395360  54.2907704  55.9329807  67.3009867  54.5046925  54.5781641
  67.6352725  55.5285792  55.4266922  68.5255466  55.0141863  54.9260606
  61.9604967  48.4144444  53.3845678  62.1048343  48.9100579  52.5784661
  61.0759961  48.6553109  53.6589252  62.0026433  47.7269543  53.2629454
  62.4287277  48.5940737  53.8724715  57.4577419  48.7949319  57.3641647
  57.8717020  48.8108536  56.5007873  56.9577566  49.6102037  57.4044698
  57.0339668  48.2421637  57.4249759  57.9409841  48.7765607  57.8697461
  62.4154487  53.3187312  58.1129908  62.6359965  52.3875168  58.0953132
  63.2618441  53.7637218  58.1610741  62.0725026  53.5036677  57.5310419
  62.0240052  53.4705996  58.6730194  57.9005695  51.8927199  59.8305532
  58.2371647  52.3675127  60.5906929  57.9519537  50.9708953  60.0822832
  57.2383488  52.0768399  59.6969100  58.2954771  52.0176439  59.2662819
  64.1994610  48.3315701  55.4514409  63.4633394  48.5152818  56.0355111
  63.7958932  47.9567981  54.6679666  64.5441391  48.9206723  55.2937561
  64.6399793  47.8743320  55.7455974  66.2473224  50.8137197  58.0451086
  66.1399352  50.8614847  57.0954642  66.9967230  50.2323741  58.1723878
  66.3783809  51.4473210  58.3123950  65.6745909  50.5475418  58.3463361
  59.7359660  47.3113576  61.1174875  59.7261511  47.2276667  62.0713746
  59.5512139  46.4279083  60.7978753  59.2423315  47.7596142  60.9039413
  60.3618137  47.5289540  60.8947489  63.2935984  50.6279667  58.2339061
  63.0389869  50.1846091  59.0428363  64.2427623  50.7259463  58.3017884
  63.1238574  50.2409473  57.6752917  62.9829840  51.2529948  58.1865299
  64.7693057  44.8324740  63.0337470  64.4840946  45.0635425  62.1498635
  64.1879139  45.3293122  63.6100390  64.7006010  44.1449839  63.1440556
  65.4367226  45.0194517  63.1341561  63.5326214  45.6799974  60.4796773
  63.2427916  46.5536488  60.2180478  64.1867593  45.4379062  59.8241893
  63.8166777  45.6946944  61.1189018  62.9974177  45.2292913  60.4740204
  69.4926082  45.7449089  58.5117992  70.0503286  45.4987352  59.2493115
  70.0618756  45.6718325  57.7460025  68.9475896  45.3097162  58.4580590
  69.2605134  46.4013722  58.5853383  63.5603343  52.0670419  54.4148224
  63.8565150  52.6438967  53.7098369  63.3750048  52.6561442  55.1452637
  62.9824067  51.7200309  54.2239035  64.0603196  51.6081708  54.5859422
  57.8682379  49.3362691  60.2293614  58.0200810  49.1774605  59.2981018
  58.5316134  48.8084041  60.6741316  57.9496443  50.0147778  60.3820965
  57.2250697  49.1309202  60.4139163  62.3455893  46.7851255  57.5515481
  61.9223915  47.2129698  58.2954244  62.8374917  46.0613013  57.9397497
  61.8681206  46.5458920  57.0989997  62.7762926  47.2288914  57.2227434
  68.0018898  41.7861253  60.4768489  67.1329777  42.1886581  60.4570499
  68.2853688  41.7853087  59.5632670  68.4395213  42.1637549  60.8721216
  67.9666715  41.1337445  60.7257505  66.5521633  46.9986394  56.4067422
  65.8327849  47.5256879  56.0581386  67.2732738  47.1427510  55.7936807
  66.7265231  47.2121533  57.0495023  66.3754942  46.3213555  56.4258341
  65.7952572  53.8608849  53.6200344  65.9794319  53.3620055  52.8238321
  65.4857974  54.7092248  53.3046647  65.3022000  53.5432677  54.0018720
  66.3754942  53.9355943  54.0039933  62.0540274  47.9674126  59.9769243
  62.4321918  48.6785811  60.4945265  61.1574024  47.8861712  60.3000721
  62.0586462  48.1282624  59.2952734  62.4085204  47.3725949  60.0780406
  64.7242724  45.1680541  58.1066269  64.6168852  44.3205306  57.6738776
  65.3859158  45.6212097  57.5847821  64.1215187  45.5244548  58.1045056
  64.9430881  45.0831384  58.7656505  55.6200359  49.8910786  62.0317766
  56.1841072  49.7628886  61.2695154  56.1985409  50.2621763  62.6985782
  55.0986887  50.3332115  61.8825770  55.3538775  49.2807474  62.2488583
  67.6976263  48.0466128  58.6475636  67.1358645  47.7408348  57.9340929
  68.4239329  47.4228094  58.6645342  67.9308758  48.6936863  58.5181631
  67.3512161  48.0404891  59.2549683  70.3955841  55.0207183  54.4777549
  70.5601289  55.2105537  53.5535664  69.4441109  54.9378439  54.5392732
  70.7085080  54.4246758  54.6672595  70.6253695  55.5440926  54.8822200
  65.5868337  50.6500121  55.3347683  64.8391651  51.1309286  54.9812149
  65.3224073  49.7310452  55.2944632  66.1589878  50.7598309  54.9451525
  65.7150055  50.8422970  55.9959132  69.3321049  50.7745278  57.4186120
  70.2408542  51.0517284  57.3033536  69.1987370  50.1045924  56.7489819
  69.2333780  50.5087582  58.0585437  68.8956281  51.3134156  57.3196171
  68.3713941  49.9755859  54.8610068  67.4262717  50.1294955  54.8560570
  68.7362794  50.7083916  54.3653249  68.6179226  49.9727282  55.5164948
  68.5243919  49.3664795  54.5512940  67.0100020  42.4274833  63.1009222
  66.4320744  42.3927822  62.3379539  67.1710828  41.5101494  63.3208324
  67.6092916  42.7532655  62.9425302  66.6976555  42.7585727  63.6319594
  60.0644784  50.6504204  56.1698614  60.9870841  50.5406016  56.4010853
  59.7642562  49.7677875  55.9520725  59.7024798  50.9088415  56.7107981
  59.9969284  51.0778563  55.6190252  27.0177342  -4.1537447  51.9510361
  26.5622048  -3.4789102  52.4537890  26.3682152  -4.4623804  51.3188826
  27.5742999  -3.8847090  51.6222314  27.2238482  -4.6767107  52.3689362
  33.1024287  -1.9945195  49.9011336  33.7738871  -1.4442008  50.3041844
  33.5406376  -2.3974605  49.1523075  32.8801489  -2.4827844  50.3508535
  32.5591421  -1.6066836  49.6904158  31.7612440   1.7180905  51.9050742
  31.5528206   2.6395069  52.0599305  32.4194233   1.7352369  51.2106953
  32.0198969   1.4212940  52.4841946  31.1919767   1.3674052  51.6978919
  35.9874480   1.1118418  54.6620835  36.5359307   0.4312919  54.2710535
  36.6098315   1.7568741  54.9972522  35.5682917   1.3984321  54.1812509
  35.6000459   0.8481134  55.1825141  36.7535918   1.8083134  51.4914167
  37.5283959   1.2628937  51.6285955  36.5751906   1.7385029  50.5530860
  36.2126146   1.5674469  51.8647691  36.8840730   2.4717168  51.6703148
  38.5127781   4.3880343  51.0056344  37.9336957   3.6817648  51.2898913
  39.0491365   4.5831770  51.7749666  38.9140365   4.1790112  50.4710617
  38.1421192   4.9501922  50.8140084  35.5249904  -0.9469543  50.6676373
  35.8575442  -0.1361732  51.0523034  36.2951757  -1.3641841  50.2815571
  35.2426661  -1.3572439  51.1604908  35.0452124  -0.8097829  50.1769052
  41.0046218   5.5899173  49.4499995  40.6743775   5.3543580  48.5823795
  40.3273900   5.2874053  50.0545758  41.6131490   5.2698506  49.5786929
  41.0906470   6.2835311  49.5016183  41.9127939   2.2631019  44.4132779
  42.4630087   1.8287257  43.7627397  41.7511358   3.1330790  44.0477037
  41.3106175   1.9160909  44.4995449  42.2447703   2.3100505  45.0277537
  44.2418247   3.9916253  57.3872731  44.8110921   3.7372866  58.1134718
  44.7048597   4.7125917  56.9601806  44.1534901   3.4576365  56.9432101
  43.6182864   4.2035061  57.6241539  39.5000470   1.5392777  49.1077598
  39.5704838   1.1771615  48.2245834  39.2633334   2.4574281  48.9712882
  39.0029485   1.2073719  49.4719198  40.1103063   1.4886549  49.4457569
  34.8893278   2.9648808  53.1750380  34.8500679   2.1818606  53.7237528
  35.6242947   2.8064804  52.5824825  34.2940796   3.0453057  52.8151206
  35.0042205   3.5352037  53.5646538  35.4360785   2.3467928  49.1586715
  34.7998385   2.9326291  49.5680863  34.9083804   1.6372573  48.7938044
  35.7894169   2.6786987  48.6530901  35.8869891   2.1002109  49.6338472
  39.9359465   0.4533373  46.6456140  39.6316829   1.0640767  45.9738626
  40.8504694   0.2855472  46.4200470  39.8862944   0.7407441  47.2820101
  39.5635556  -0.1394393  46.6272292  43.1968208   2.2835143  46.8810806
  43.1979755   3.2257514  47.0493720  42.6310176   2.1765533  46.1174053
  43.8440305   2.0561200  46.7431948  42.9393226   1.9340538  47.4312097
  36.7853461   8.4619440  51.5239436  37.4648873   9.1339207  51.4801030
  36.8777221   8.0855391  52.3993418  36.1502608   8.7456766  51.4426263
  36.8881144   7.9740873  51.0325044  40.2794698   2.1430770  56.6462252
  41.1322162   2.5541830  56.7883537  40.4232301   1.5380530  55.9193194
  40.0733558   1.7976990  57.2189817  39.7985371   2.6227687  56.4772267
  43.0703812   1.7299296  41.9624458  42.2938451   1.7266636  41.4024172
  43.6252148   2.4190527  41.5975787  42.8971761   1.8756743  42.6250049
  43.3965841   1.1110252  41.9369900  44.1500260   2.1030687  60.3627785
  44.0120393   1.2526875  60.7792644  43.8492265   2.7395278  61.0126096
  44.8278352   2.2006400  60.2164074  43.7747483   2.1553245  59.7744656
  39.7263683   7.1367701  54.6069292  40.3995587   7.7715962  54.3629774
  38.9082630   7.5241977  54.2979235  39.8424157   6.5207234  54.2950951
  39.7119345   7.0477720  55.3013081  39.0716532   3.8446558  47.5698025
  39.5837629   3.9712128  46.7721861  38.2460423   4.2974032  47.3993898
  38.9602246   3.1641059  47.6878894  39.3990108   4.1263471  48.1213458
  37.0353387   6.1737123  49.6663741  36.8500093   6.9734707  50.1578133
  37.5393655   5.6311504  50.2737788  36.4412453   5.8528292  49.4825263
  37.4106164   6.3174157  49.0936176  43.7626240   2.3733290  55.4992980
  43.6494634   2.6884967  56.3959094  44.1448299   1.5004942  55.5982930
  43.1460139   2.3378114  55.1690792  44.1944820   2.7930083  55.1415020
  37.7830073   2.9371199  55.1676649  38.5416455   2.7056431  55.7029447
  38.1444286   3.4653932  54.4563155  37.4735475   2.3610816  54.9152278
  37.3205497   3.3057681  55.5403102  42.1148664   1.0779572  51.4044427
  42.1177532   1.6503213  50.6365247  41.6125717   0.3112669  51.1286710
  42.7678495   0.8966949  51.5798052  41.8059840   1.3943496  51.9467936
  32.5320066  -1.8361191  54.1480169  32.9430800  -2.6742528  53.9365920
  33.2086611  -1.1841466  53.9606336  31.9673580  -1.7283416  53.7477945
  32.3472545  -1.8132572  54.8225968  42.2297591   3.2147287  53.2429203
  42.7002995   2.8967033  54.0129596  42.2551625   2.4815148  52.6277374
  41.5686930   3.3784363  53.4062619  42.5490338   3.7752536  52.9720984
  39.7009649   4.3831353  53.5257630  39.8920678   5.2890383  53.7711290
  40.5606395   3.9687633  53.4515168  39.3170270   4.0691924  54.0200306
  39.3603282   4.3594569  52.9148227  34.1907340   4.1532915  50.6301606
  34.4759450   3.9932582  51.5296005  34.4638206   5.0526625  50.4484342
  34.5007711   3.7062597  50.1896331  33.4961816   4.0896048  50.5764205
  41.5588780   4.6934041  57.3186838  42.4734009   4.4876469  57.5152594
  41.5952511   5.1771783  56.4934901  41.1841777   4.1071595  57.2451446
  41.2800178   5.0877719  57.8249722  46.0237125   7.8110492  46.8252191
  45.7858442   8.7079707  47.0592715  45.6120618   7.2705285  47.4997990
  45.7771840   7.6461169  46.1916515  46.7194196   7.7293996  46.8337044
  50.5045280  12.4295621  42.4008520  51.2458457  13.0162149  42.5514658
  50.3353644  12.4928406  41.4611071  50.6679181  11.7726906  42.5783358
  49.9450756  12.6377687  42.7671333  59.6272396  14.4565148  38.4672171
  59.7952486  13.5183603  38.3710506  59.4511478  14.5736821  39.4013051
  60.1861147  14.8292455  38.2727627  59.0729834  14.6487998  38.0860865
  53.5829595   6.9288247  52.2253937  54.3947140   7.4264794  52.3208531
  53.8658612   6.0649713  51.9241662  53.2498284   6.8790184  52.8391624
  53.1614938   7.2292954  51.7544606  58.8385790  15.7184104  58.3333821
  57.9598519  15.7653590  58.7116842  59.4240121  15.7000393  59.0906934
  58.9124798  15.1370649  57.9501302  58.9667507  16.2793436  57.9345738
  39.6601578  13.7253422  51.9510361  39.2046284  14.4001767  52.4537890
  39.0106388  13.4167065  51.3188826  40.2167235  13.9943779  51.6222314
  39.8662718  13.2023762  52.3689362  56.6729382  17.8033344  48.1192246
  56.0534414  17.1538114  47.7861773  56.3727161  18.6328949  47.7472864
  56.6567724  17.8257881  48.8185532  57.3230346  17.6571815  47.9056783
  57.6036269  12.2940237  46.6859192  57.4916209  12.4944736  45.7560738
  57.5124055  11.3432134  46.7389522  58.2369801  12.4952901  46.9072436
  57.1111471  12.6116409  47.0677568  45.9913808   6.6765273  61.3385858
  45.6830757   7.1088623  62.1354952  45.1917506   6.4495413  60.8648243
  46.3891751   7.1104953  60.9602837  46.3585755   6.1008972  61.4955635
  51.4392579  12.8672044  59.8296200  51.9317377  12.1148028  60.1584246
  50.5224257  12.5993935  59.8918454  51.5593468  13.4326283  60.2234784
  51.6124630  13.0043758  59.1649396  48.3134837  11.1668502  49.5291955
  48.5369182  11.5244757  50.3890373  47.3591237  11.2244132  49.4860619
  48.6079323  11.5465211  49.0200786  48.5247939  10.5018137  49.4761625
  48.6298716  18.9909287  54.6620835  49.1783543  18.3103788  54.2710535
  49.2522551  19.6359610  54.9972522  48.2107153  19.2775190  54.1812509
  48.2424695  18.7272003  55.1825141  63.4094611  12.5487707  52.1334699
  63.9931622  12.1115368  51.5133372  63.9625627  13.1999267  52.5640979
  62.8788762  12.8578146  51.7975942  63.1560043  12.0923491  52.5987461
  54.8946993  10.4434343  53.5540473  54.7405468   9.6804182  54.1105404
  55.8109542  10.6736863  53.7124393  54.7936630  10.2821762  52.8801746
  54.4720789  10.9712993  53.7343596  55.2497699  10.2168564  39.7251600
  55.2971126   9.5930530  40.4492374  54.6585632   9.8069751  39.0944208
  54.9928490  10.8308618  39.9429489  55.8831231  10.3164689  39.4423173
  56.6255955  17.4424429  52.6249090  56.1111764  18.0793103  52.1299342
  55.9749217  16.8517077  53.0046253  57.0597629  17.0925742  52.2027663
  56.9939449  17.7600601  53.1283690  68.4145107  12.8076001  46.6632919
  68.2459244  13.5612264  46.0976064  67.5779301  12.6410348  47.0960412
  68.6119645  12.2527906  46.2835755  68.9116092  12.9570189  47.1328108
  43.0774940   5.1190600  51.5967757  42.6473681   4.5977270  52.2748911
  42.4718536   5.0966064  50.8564349  43.1767983   5.7763398  51.8159788
  43.6935268   4.8365522  51.4214132  48.5115148   4.2760273  47.7635499
  48.8486874   5.1215095  47.4658579  47.6512629   4.4764772  48.1305383
  48.4549345   3.8298119  47.2268558  48.9312485   4.0012762  48.2521607
  48.2990499  13.5910285  44.2768063  48.7563114  12.9345653  43.7507188
  48.9826327  14.2136072  44.5278292  47.8019514  13.9082374  43.8999184
  48.0121069  13.2979062  44.8439059  65.2673743  14.3287332  52.6157167
  66.0167749  13.9506953  53.0767503  65.1293876  15.1770732  53.0371523
  65.4128666  14.4120159  51.9354800  64.7021484  13.9225262  52.6857203
  54.8946993  12.3295414  56.7883537  55.3525381  11.5146778  56.9934147
  54.1193179  12.0511160  56.2990358  54.7099472  12.6647132  57.3745453
  55.2971124  12.7479959  56.3973237  57.7566246  13.4926407  52.8547187
  58.2491044  14.3054631  52.9713914  57.7225610  13.3673085  51.9064885
  58.0845596  12.9582437  53.1637244  57.1111470  13.5546945  53.1191767
  49.3180732   3.7167271  37.9008245  49.4624108   4.2123405  37.0947228
  48.4335726   3.9575936  38.1751819  49.3602198   3.0292369  37.7792022
  49.7863043   3.8963563  38.3887282  61.3027100  16.3483375  54.6825898
  60.8974101  15.4824429  54.6479415  60.8893272  16.7765900  55.4314159
  61.9937982  16.2944488  54.7787563  61.1762703  16.7047383  54.0935698
  53.5696806   7.2211304  44.9634071  53.5777635   6.9974104  44.0328545
  53.8520048   6.4201473  45.4046417  54.0136629   7.7461377  45.0949289
  52.9253576   7.4023927  45.1684680  44.8153184   4.0972145  41.8804214
  45.2292786   4.1131362  41.0170441  44.3153331   4.9124863  41.9207265
  44.3915434   3.5444463  41.9412326  45.2985606   4.0788433  42.3860028
  54.2578820  16.3720159  56.9920005  53.7128633  15.7935281  57.5258661
  53.6424266  17.0031678  56.6186481  54.7347733  16.6961651  57.3879803
  54.5806208  16.0115327  56.4864191  51.3151276   9.0921325  62.0096302
  51.1898426   9.7881958  62.6552187  51.5160455   9.5538613  61.1957503
  51.8462898   8.6761275  62.1955993  50.7325812   8.7104203  61.9410408
  48.1674140  16.9321326  50.6676373  48.4999678  17.7429137  51.0523034
  48.9375993  16.5149028  50.2815571  47.8850897  16.5218430  51.1604908
  47.6876360  17.0693040  50.1769052  55.4564611   8.7798225  60.6003664
  55.5367128   9.4713951  61.2579757  54.8802655   8.1302995  61.0055386
  55.1712501   9.0304870  60.0120536  56.0817314   8.5005807  60.4561167
  60.8344788  15.4399851  60.0558942  61.3177210  16.2654632  60.0417521
  61.5047825  14.7676002  59.9420500  60.5030798  15.3583355  60.6668345
  60.3685572  15.4167150  59.5333423  49.7730252   8.6210138  42.6292475
  49.9935730   7.6897995  42.6115699  50.6194207   9.0660044  42.6773308
  49.4300791   8.8059503  42.0472986  49.3815817   8.7728822  43.1892761
  48.8815962  12.2164566  60.4773298  48.1015960  12.5818388  60.0594296
  48.6004266  11.3619930  60.8033060  49.4006341  12.1458297  60.0127606
  49.0946385  12.6242967  61.0041243  45.6767249   5.8261461  54.2965094
  46.0629723   5.8824844  53.4211112  45.8106702   4.9157524  54.5595531
  46.0011958   6.2617470  54.7384511  44.9942969   5.9804639  54.2752962
  45.4313511   9.8416763  55.7828478  46.0416103  10.5503953  55.5806153
  44.5953479  10.1364316  55.4222234  45.6357331   9.2452255  55.4794990
  45.3828536   9.7473709  56.4751054  59.3293269   9.0749859  40.9010786
  60.0925839   9.3497370  40.3926689  58.5833903   9.4530238  40.4358024
  59.2825615   8.3768813  40.9180492  59.3651226   9.3227926  41.5551524
  54.0252099  16.4189645  50.6301607  53.2198062  16.1580938  50.1839764
  54.7007097  15.8531323  50.2568084  54.1701248  17.0929824  50.5050028
  53.9703616  16.3169024  51.3202970  60.8223547  12.9108868  40.9802746
  61.1144939  13.7747402  41.2701884  61.5411558  12.5838800  40.4393379
  60.7138128  12.4891664  41.5282823  60.2340347  12.9619179  40.6048009
  47.6951414   4.5960940  60.3924770  48.2586353   5.1137529  59.8168921
  47.1368437   5.2419428  60.8252263  47.3094714   4.1462044  60.0205388
  48.0767699   4.2441840  60.8619959  53.6470454  23.4690042  49.4499995
  53.3168011  23.2334449  48.5823795  52.9698136  23.1664922  50.0545758
  54.2555726  23.1489375  49.5786929  53.7330706  24.1626180  49.5016183
  51.1523149   6.6597891  49.4811123  50.7129514   7.1431550  48.7810765
  51.1950388   7.2774687  50.2101394  50.7833881   6.0915075  49.6593032
  51.7954831   6.4658711  49.2824153  64.4769818  10.4687456  43.6220256
  64.4914156  11.4199641  43.7266774  64.5884105  10.3287164  42.6822807
  64.9994838  10.1727656  43.9805287  63.8655679  10.2054254  43.8405216
  55.6054176  13.9923365  39.7308169  56.4495037  13.5424469  39.7704148
  55.0015093  13.4089497  40.1911434  55.6406360  14.6140987  40.0511362
  55.4039224  14.0833759  39.0668436  49.4254602   4.0890496  53.1757452
  49.2972885   4.8447172  53.7492088  49.8677106   4.4462669  52.4057059
  49.8232546   3.6056836  53.4882864  48.8100049   3.8065418  52.9989685
  57.9904516  12.5446881  40.6613694  58.1405627  11.6485831  40.3608490
  58.8634052  12.9353817  40.6974319  57.5822650  12.8921074  40.2109424
  57.6919615  12.5463211  41.2949371  45.2581461   7.1950025  44.3468099
  45.5947413   7.6697953  45.1069497  45.3095303   6.2731779  44.5985399
  44.5959253   7.3791225  44.2131667  45.6530537   7.3199265  43.7825387
  56.2890002   7.4611805  53.0795787  56.5678604   6.5903869  52.7960289
  57.0360915   8.0266044  52.8837101  55.7220423   7.6673459  52.7253182
  56.1498588   7.4652630  53.7654723  56.9823980   8.2740028  49.3736321
  57.7294892   8.6851088  48.9387614  56.2468537   8.8602474  49.1926127
  56.8617317   7.6367272  49.1098813  57.0944039   8.2229718  50.0630612
  60.5082760  17.7159693  52.1751891  60.3991568  18.6639218  52.2444856
  60.7195862  17.4330532  53.0654366  59.9176467  17.4134573  51.9538647
  61.0296233  17.5579772  51.7360758  53.6048989   6.1160023  42.5613653
  53.4975118   6.1637673  41.6117209  54.3542996   5.5346567  42.6886446
  53.7359574   6.7496036  42.8286517  53.0321675   5.8498244  42.8625928
  54.9743736  14.0147904  64.2921709  54.6770382  14.8668046  64.6124903
  54.3687331  13.8025013  63.5822357  55.6308208  14.0552069  64.0538759
  54.9391552  13.5338739  64.7998736  58.6953962   9.6910326  47.7055672
  59.2779426   9.4958899  46.9715904  59.1024282  10.4393517  48.1432663
  58.0551148   9.8571897  47.4757575  58.6520949   9.1435717  48.1390236
  56.1977788  16.3291499  59.0631162  55.5367128  15.6943238  59.3395950
  55.8507913  16.6982063  58.2513577  56.2791852  16.8276211  59.5474844
  56.8115022  16.0127575  58.9478578  60.3431538  18.5969692  60.3762136
  61.2986685  18.6512662  60.3896486  60.0515919  19.5085876  60.3755064
  60.1220286  18.2658798  59.8013357  60.1058628  18.2626138  60.9440203
  42.9216094   6.9353567  55.3437345  43.8061101   6.7447048  55.0304862
  42.5012984   7.3905535  54.6132932  42.5792407   6.3433967  55.4950554
  42.9423940   7.3444215  55.9108341  56.9668095  16.9219263  44.8347136
  56.7260545  16.7198434  43.9303240  56.3542409  16.4132489  45.3650437
  57.6267209  16.7271919  44.9641141  56.8963728  17.6061505  44.9619928
  62.6935467  17.5988021  57.3985869  61.9343311  17.0468504  57.2119107
  62.7385801  18.2026013  56.6568319  62.6029027  17.9494874  57.9975064
  63.2755158  17.2130074  57.4388920  39.2716011  11.0398850  50.6273322
  38.5031479  11.6089831  50.5693494  39.4321045  10.7610514  49.7257711
  39.8218159  11.3917950  50.8790622  39.1399652  10.4887498  51.0374542
  54.9916942  13.3962941  53.1135198  55.9391260  13.4820263  53.0074538
  54.8791109  12.5989852  53.6318291  54.7295772  13.9502871  53.4522239
  54.6776156  13.3330156  52.4919729  50.6511750   5.9302493  42.7501628
  50.3965635   5.4868917  43.5590930  51.6003388   6.0282289  42.8180451
  50.4814340   5.5432299  42.1915485  50.3405605   6.5552775  42.7027867
  54.5552175  20.1421888  44.4132779  55.1054323  19.7078126  43.7627397
  54.3935594  21.0121659  44.0477037  53.9530411  19.7951778  44.4995449
  54.8871939  20.1891374  45.0277537  59.0204444   7.8310534  53.1630173
  59.4574985   7.2721615  53.8057774  59.2773652   8.7210347  53.4048479
  59.2363734   7.6783686  52.5153075  58.3258920   7.7551193  53.2012011
  60.7698158  19.0644133  39.9330494  60.4973065  18.4622471  40.6253069
  61.4539759  19.5996268  40.3368074  61.0232726  18.7125033  39.3843346
  60.2334574  19.4632719  39.7272813  56.8842483  21.8707122  57.3872731
  57.4535157  21.6163735  58.1134718  57.3472832  22.5916787  56.9601806
  56.7959137  21.3367234  56.9432101  56.2607100  22.0825930  57.6241539
  52.1424706  19.4183646  49.1077598  52.2129074  19.0562484  48.2245834
  51.9057570  20.3365150  48.9712882  51.6453721  19.0864588  49.4719198
  52.7527299  19.3677419  49.4457569  47.6783983  11.8241300  56.6045059
  47.3579689  12.3813889  57.3137340  48.1056375  12.4295622  55.9985154
  48.1362371  11.3534197  56.8470435  47.1472360  11.4942654  56.2905505
  54.3900952   8.6177479  55.5339463  53.8375710   9.0598808  56.1781206
  55.2012723   8.4275042  56.0034652  54.0875636   8.0270126  55.3126219
  54.5136481   9.0362024  54.9859386  48.5317220   7.2403182  53.5540473
  48.2748012   7.2578728  52.6312729  49.1754676   7.9437300  53.6367788
  47.9797752   7.3587102  53.9669977  48.8175104   6.6218220  53.7188032
  42.0642443  11.6273543  51.8909321  42.2432229  12.4242549  51.3931289
  41.1093070  11.5910202  51.9510361  42.3125049  11.0647881  51.5557634
  42.3511874  11.6632801  52.5287424  58.7641008  17.6228887  62.3462130
  59.2848707  17.9160110  61.5980941  57.8692078  17.5734907  62.0103373
  58.9800298  16.9962276  62.5675375  58.8056700  18.0833928  62.8723005
  55.5805915  15.4048757  46.9263354  56.3871498  15.0990977  47.3414071
  54.9495477  14.7010556  47.0804847  55.3617758  16.0017347  47.2190777
  55.6775864  15.5028553  46.2390277  55.2642036  12.9059879  42.2672089
  56.0834636  12.7039050  42.7204643  55.1273716  12.1625677  41.6796031
  54.7365055  12.9619179  42.7232927  55.3230933  13.5012139  41.9037560
  48.9722403  13.4444674  47.5712168  49.5259192  13.4595726  46.7912780
  48.8636985  12.5144778  47.7692067  49.2845868  13.7759650  48.1029611
  48.3533208  13.7437134  47.4418162  45.3741935  10.4209806  47.3633274
  45.8083609  11.1023469  46.8492607  44.4902702  10.3736238  46.9998745
  45.7050152   9.8086081  47.2912025  45.3545635  10.5977521  48.0400286
  59.3587717  19.4008100  47.9799246  58.7023244  18.7492457  47.7338514
  60.1035535  18.8851924  48.2889302  59.5394823  19.7910953  47.4283813
  59.1162846  19.8147737  48.4904557  60.1029762  16.6822846  47.4531300
  60.2680983  16.5312327  48.3836826  59.4147747  16.0556235  47.2275630
  59.8847378  17.3387478  47.3442356  60.6791717  16.5626678  47.0762421
  59.7271212  17.6755526  42.0529555  58.8270321  17.3505870  42.0077007
  59.7744639  18.1307495  42.8937055  60.1826506  17.1440134  42.0331566
  59.8587571  18.1152360  41.5247468  53.8895324  10.7573772  62.1291313
  54.1989922  11.6518492  61.9827602  53.7030483  10.7190019  63.0667548
  53.3098728  10.6320450  61.7564860  54.3837443  10.2927907  61.9551830
  62.6104083  10.2589060  53.1453397  63.4723923   9.9396559  53.4126261
  62.7974698  10.9815055  52.5457131  62.2495644   9.7547194  52.8207777
  62.2478324  10.4858921  53.6997114  65.1051389  11.2872834  50.3232765
  64.8054941  10.3785228  50.3077202  65.9625040  11.2505411  50.7475406
  65.1611419  11.5403974  49.6727383  64.6634659  11.6877750  50.6916792
  56.6879492  12.2642217  63.0236214  56.6631231  12.4728366  63.9577094
  56.4033155  13.0692873  62.5908720  57.3380456  12.0935739  62.8256315
  56.2532044  11.7363567  62.8758360  52.3589771   9.3938278  42.6497536
  52.2082886  10.3160607  42.4425714  52.9576893   9.4101578  43.3964584
  51.7573781   9.0782519  42.8215806  52.6493842   9.0623302  42.1066956
  55.2087780   8.4001515  41.8592083  55.4893702   7.5587518  41.5007052
  54.2584595   8.3213596  41.9419398  55.5020719   8.5136445  42.4842907
  55.3762096   8.9235258  41.4250447  46.1074283   3.3513449  49.9676017
  46.5081094   3.0129071  50.7673395  46.1934535   2.6377269  49.3354482
  45.4330832   3.5060710  50.0743748  46.4457555   3.9216678  49.7434489
  46.1414919   2.9855545  59.0157401  45.5982052   2.5589351  59.6782991
  46.6709220   3.6130321  59.5071793  46.5491011   2.5172937  58.6925923
  45.7431202   3.3137861  58.5433927  50.9179108   7.3693245  38.9310791
  51.2140915   7.9461794  38.2260936  50.7325814   7.9584268  39.6615204
  50.3399832   7.0223135  38.7401602  51.4178962   6.9104534  39.1021989
  51.9144173   9.6334696  47.4644437  51.9912049  10.3973022  46.8923943
  52.5327594   8.9990518  47.1024051  52.0870450   9.7992184  48.1220530
  51.2620115   9.3795392  47.4517158  60.9741977  13.4661046  48.6863243
  61.2091793  13.7457546  49.5709149  61.8107783  13.2566732  48.2712526
  60.5602376  12.9014972  48.7068304  60.6485722  13.9804974  48.3412562
  60.2553966   9.9927282  56.9368462  59.5989493  10.2927907  57.5654642
  60.5469584   9.1472460  57.2797930  59.9730723   9.9167940  56.3004501
  60.7894456  10.4430260  56.9036122  60.4332205  13.7286083  54.6889537
  59.6001040  13.7188103  55.1584726  60.9799712  13.0982729  55.1584727
  60.3448859  13.5314243  54.0235663  60.7207409  14.3667003  54.7066314
  42.4591518   7.3848381  57.9918494  42.4845553   8.3344236  58.1092291
  42.3592703   7.2619553  57.0478618  43.0532453   7.0908993  58.2181236
  41.9170199   7.1068210  58.3362104  50.8509381  16.1821804  46.7297597
  51.5553054  16.8292540  46.6951115  51.2077406  15.4154901  46.2814540
  50.6898574  16.0278626  47.3930259  50.2805161  16.4189644  46.4002479
  59.5533386  15.1627846  62.5229898  59.8333535  15.2464754  61.6115291
  59.2611993  16.0417431  62.7655274  59.0291045  14.7030970  62.5795583
  60.0868102  14.9582522  62.9281620  53.6505094   7.2766523  61.5139484
  53.4755723   6.6863253  60.7813858  52.9022635   7.8731031  61.5245550
  53.6909239   6.9198433  62.1149891  54.2469123   7.6289706  61.4114179
  46.3112329   3.2794933  54.6090506  45.6091749   2.7091704  54.9208847
  47.0704485   3.0378103  55.1393807  46.4382499   3.1676332  53.9302281
  46.1455333   3.9526947  54.7073385  59.8321988  10.0506994  54.2427694
  60.6814811  10.4299621  54.0157881  59.9141826   9.8163649  55.1676651
  59.3200891  10.5181437  54.1501384  59.7028724   9.4832343  53.8538607
  53.8722119  13.5044800  61.8116403  53.0979852  13.7641259  62.3122719
  53.6533962  13.7179938  60.9044223  54.4345511  13.8637385  62.0223581
  53.9934555  12.8186229  61.8823510  52.5783701  18.3324242  46.6456140
  52.2741065  18.9431636  45.9738626  53.4928930  18.1646341  46.4200470
  52.5287180  18.6198310  47.2820101  52.2059792  17.7396477  46.6272292
  55.8392444  20.1626013  46.8810806  55.8403991  21.1048383  47.0493720
  55.2734412  20.0556402  46.1174053  56.4864541  19.9352070  46.7431948
  55.5817462  19.8131407  47.4312097  51.7215823   8.4483248  51.2439295
  51.2181328   8.7308327  52.0076048  52.4299911   7.9167856  51.6087966
  51.3237879   8.0670209  50.8125943  51.9785032   9.0002765  50.8988614
  65.1628740  13.1595101  44.0073988  65.0520227  13.8796601  44.6296527
  65.9474930  13.3922116  43.5110098  65.2535180  12.5528531  44.3439816
  64.6068857  13.1117450  43.5838418  53.8208279  13.1488957  50.6245039
  54.2752025  13.1313410  51.4666681  54.0638923  12.3242341  50.2044825
  53.1285849  13.1852298  50.7171349  54.0332928  13.6943154  50.2398378
  63.2293279  14.0062170  47.3194869  62.8632878  14.7696413  46.8725954
  63.8580623  14.3724158  47.9410338  62.7276105  13.6518575  47.6546555
  63.5491799  13.5828636  46.8634030  55.1187113  12.6463420  47.5535392
  55.9679935  12.2723866  47.3187797  55.1781784  12.8039258  48.4954054
  55.0095921  13.2464670  47.2084711  54.6019828  12.1972689  47.4092894
  46.1438013  10.2001183  52.3123677  46.7384721   9.4783353  52.1087210
  45.3228092   9.9625178  51.8810326  46.0520026  10.2576813  53.0032111
  46.3897525  10.8039175  52.0585164  50.8728774   4.2915407  50.7107710
  50.7724184   5.1598849  50.3197409  50.6910121   3.6828425  49.9944718
  51.5235511   4.2025426  50.9526015  50.4156160   4.2021344  51.2333229
  60.1734129   8.1915367  49.8671926  59.8610664   8.2372605  50.7708751
  59.8997489   9.0206889  49.4761626  60.8702747   8.1274417  49.8495150
  59.8812737   7.6510159  49.5320240  44.1860066   6.7785893  48.5498526
  44.6438453   6.4621969  49.3283771  43.5006918   7.3513617  48.8913851
  44.6224834   7.1349901  48.1347809  43.9083011   6.2450088  48.1927636
  63.9625626  13.1619596  57.3575748  63.3563449  12.5875543  56.8901772
  64.2189062  13.8184229  56.7098650  63.6444426  13.4640634  57.9034612
  64.5208603  12.8039259  57.5817276  67.5958279  11.3154526  51.1951392
  68.1604765  10.5879541  50.9349239  68.0172936  12.0903078  50.8217868
  66.9515050  11.2346194  50.9349239  67.5623416  11.3648506  51.8930536
  45.2258145   4.6385518  44.7456181  45.3776576   4.4797432  43.8143585
  45.8891899   4.1106867  45.1903883  45.3072208   5.3170604  44.8983532
  44.5826463   4.4332029  44.9301730  66.3291215  12.4916159  48.1199318
  65.7321413  12.1960441  47.4326240  65.9526891  12.1454213  48.9288620
  66.9722897  12.2364607  48.0159871  66.3562569  13.1913535  48.1397308
  65.0808901  15.3926283  55.7906261  64.7009936  15.9637676  55.1224102
  65.9700095  15.2207558  55.4802063  65.0935918  15.7143279  56.4114659
  64.7177368  14.7969940  55.8422449  57.5147148  17.6588145  55.1789787
  57.5839969  17.7163776  54.2265059  56.8611543  16.9758152  55.3310067
  58.1301702  17.4808183  55.4618214  57.3016726  18.2687375  55.4490935
  42.1468054   8.0637549  49.3474690  41.6693368   8.3609597  48.5724800
  41.6254581   7.3374812  49.6875874  42.7899736   7.8477916  49.1742278
  42.1935708   8.5781478  49.8212305  52.9218934  20.0221639  56.6462252
  53.7746398  20.4332699  56.7883537  53.0656537  19.4171399  55.9193194
  52.7157794  19.6767859  57.2189817  52.4409607  20.5018557  56.4772267
  63.5861303  15.1501288  50.2624653  63.5497572  14.6724783  51.0911945
  64.3938433  15.6604391  50.3147912  63.6086470  14.7055464  49.7215286
  63.0312967  15.5718493  50.1952902  53.1528337   9.1631675  38.1362911
  53.3370085   8.6642881  37.3400888  52.8433740  10.0115075  37.8209214
  52.6597766   8.8455503  38.5181287  53.7330707   9.2378770  38.5202501
  48.8919886  14.1833969  55.7411285  48.6113963  14.4087499  54.8544166
  49.8463486  14.2483083  55.7149656  48.6264074  14.6332865  56.2064048
  48.6922254  13.5322408  55.9058844  55.8149957   8.5140528  46.1308404
  56.3842631   7.8726947  46.5572258  54.9749511   8.0657962  46.0403307
  55.7486005   9.0876416  46.5275273  56.0701846   8.6924573  45.5036367
  55.0956173   9.9523115  50.8479497  54.8444699   9.7967689  51.7579961
  54.2642329  10.0331447  50.3798450  55.4691629  10.5418221  50.7913811
  55.4691629   9.4150568  50.5990481  51.9415527  15.0999143  57.7005214
  51.3965340  15.8098581  58.0378114  51.7210049  14.3471044  58.2492363
  51.7908643  14.9688666  57.0294771  52.6210939  15.2587229  57.7606255
  48.9352898   9.7204266  58.1905464  48.3071327   9.3109535  58.7852232
  48.6379544  10.6275543  58.1155931  49.5819221   9.6930739  58.4571257
  48.9266296   9.4056671  57.5661712  58.5343153  19.3481460  64.2766145
  58.2265876  20.2111829  64.0008429  58.6630645  18.8676378  63.4584920
  59.1370690  19.4020348  64.6287537  58.0568467  19.0317536  64.6775441
  63.8609490  16.5577689  53.8503251  63.5382102  17.2379105  53.2591838
  63.1080843  16.3418056  54.4011613  64.0716819  15.9960193  53.4897007
  64.3909566  16.7978189  54.2392339  52.8699319  17.6804517  54.9675537
  53.3837737  17.1799393  54.3339861  51.9623373  17.5592020  54.6882465
  52.9646174  17.4310120  55.6145564  53.0460238  18.3569191  54.9498761
  60.4961516  12.1152110  60.3344943  61.1248860  12.5818388  59.7836581
  60.6814810  12.4213973  61.2212062  59.8391270  12.2736114  60.1492323
  60.5914144  11.4232302  60.2857039  50.8082141  17.3158860  53.5738462
  50.8538248  17.6057423  52.6630927  50.6887026  16.3667087  53.5179848
  51.4011529  17.4697956  53.9125504  50.2672369  17.6139072  53.9019438
  59.6295490  17.6539155  45.0348248  59.8310442  17.2493415  45.8784032
  58.7733385  17.2991477  44.7979441  59.6006815  18.3503871  45.0956360
  60.1099044  17.4808182  44.5568207  45.9931130  12.6520574  45.4774736
  46.9151413  12.9002724  45.4124198  45.8193305  12.1601183  44.6749074
  45.8839938  12.2515659  46.0410377  45.5855037  13.2195226  45.5128289
  47.8822030  15.5698080  53.1432182  47.4439941  14.7651507  52.8624968
  47.8787389  16.1270669  52.3661078  47.5305967  15.8723200  53.6671843
  48.5374955  15.4346779  53.3489863  43.4972277  11.5877542  54.3452997
  43.7362507  12.4830427  54.5821805  42.9493223  11.6836926  53.5667751
  44.0682271  11.2084916  54.2003428  43.1404252  11.2803433  54.8636090
  52.5795248  10.5312076  49.8254733  52.2694877   9.8771939  50.4519699
  52.2365787  10.2360441  48.9818949  52.3306868  11.1652172  49.9859865
  53.2786960  10.5512118  49.8148667  50.4323591  15.7151444  49.3488832
  50.4133066  14.7769898  49.5355594  50.4063784  15.7702579  48.3935820
  49.8752161  16.0343946  49.6303117  51.0177923  16.0054089  49.5970777
  60.1988163   8.1307076  44.1714475  59.9707630   7.2999224  43.7549616
  59.5614217   8.7553275  43.8249652  60.1433907   8.0817178  44.8672406
  60.8500675   8.3217678  44.0017419  50.3896351   6.4323949  62.9734168
  50.2828253   7.3836134  62.9550320  50.7810786   6.2192892  62.1263028
  50.8134102   6.2405182  63.4966758  49.7701383   6.1147777  63.0455416
  42.0838742   8.2895163  53.2217070  42.3477233   7.7587935  52.4707596
  42.3979528   9.1696996  53.0152319  41.3881671   8.2866585  53.2945390
  42.3812096   8.0523240  53.8093128  42.0746366  13.7510619  50.2999418
  41.1566497  13.9151777  50.5134880  42.0908025  13.6832927  49.3453476
  42.4776271  14.2805599  50.5184378  42.2940297  13.1550194  50.5940982
  67.8660278  14.1556360  54.2151923  68.0808021  13.2309536  54.0914486
  67.9555171  14.2981146  55.1577656  68.3111649  14.5622513  53.8602247
  67.2113126  14.2879084  54.0058887  58.0412583  11.1358234  58.0116485
  57.9188600  11.4587478  58.9047244  58.2410215  11.9192518  57.4989961
  58.5724205  10.6806265  57.9840714  57.4581345  10.8292289  57.7775962
  56.7924496  19.9821556  60.3627785  56.6544629  19.1317744  60.7792644
  56.4916501  20.6186147  61.0126096  57.4702588  20.0797269  60.2164074
  56.4171719  20.0344114  59.7744656  57.1105698   9.2121573  43.8341576
  56.7785934   8.7402223  44.5978329  56.5020426   8.9859878  43.1298792
  57.1088377   9.9029135  43.9501231  57.7600888   9.0039507  43.6771799
  54.8427378  13.8825179  59.1529188  55.7480230  13.7959693  59.4499037
  54.8144476  13.4003767  58.3263110  54.4010648  13.6020513  59.6174880
  54.6787703  14.5557193  59.0518025  49.5045572   5.8371688  56.0593266
  49.0830915   6.5148610  55.5318250  50.4387099   5.9408639  55.8797215
  49.3711893   5.9339237  56.7388563  49.2851641   5.2011180  55.8669936
  51.7296651   5.8865669  60.1075130  50.9213747   5.8481915  59.5969819
  52.2827667   5.2015262  59.7313322  52.0339287   6.5128198  60.0438734
  51.6020707   5.7575604  60.7835071  52.3687919  25.0158570  54.6069292
  53.0419823  25.6506831  54.3629774  51.5506866  25.4032846  54.2979235
  52.4848393  24.3998103  54.2950951  52.3543581  24.9268589  55.3013081
  51.4357940  13.9780479  45.0843223  51.7712345  14.1756401  44.2103383
  51.7619969  13.0982728  45.2731198  51.6788584  14.4381437  45.5531340
  50.7354681  13.9882541  45.0892720  49.9104345  12.1380729  52.8038070
  49.0871330  12.5683666  52.5732902  50.5460971  12.4883499  52.1801388
  50.0957639  12.2948402  53.4600021  49.8544315  11.4440508  52.7359247
  56.2532044  17.4779606  61.3498996  55.3773641  17.2350529  61.6504199
  56.3126715  17.1138031  60.4674303  56.3265279  18.1732074  61.3364645
  56.7433748  17.1999435  61.7663855  52.7307905  11.8425012  55.4130310
  53.0500652  11.4011847  54.6260212  52.1026334  11.2284957  55.7934545
  53.2567566  11.9653839  55.8578012  52.4178667  12.4458921  55.2489823
  59.8160330  17.6016598  56.6398613  59.6486014  17.1395227  57.4615194
  58.9788751  17.5787979  56.1774135  60.0123321  18.2626138  56.7636050
  60.3131316  17.2758777  56.2693374  52.5419970   6.6324365  54.6988532
  52.8451059   6.6128405  53.7909281  53.0656537   7.3191101  55.1118036
  51.8601463   6.7887956  54.7292588  52.6540029   6.0155733  55.0106873
  42.9776125   5.1933612  46.5480333  43.5416837   5.0651712  45.7857722
  43.5561175   5.5644589  47.2148350  42.4562652   5.6354941  46.3988337
  42.7114540   4.5830300  46.7651151  57.3415098  11.2191060  54.2243846
  57.4477422  12.1103120  53.8913373  58.1821318  10.7961608  54.0490221
  57.2075645  11.2268627  54.9109853  56.8242039  10.8892414  53.8892160
  46.7465550   7.4554650  56.0366992  46.4238162   8.3156442  55.7658773
  46.7523285   6.9369897  55.2320117  47.3920326   7.5060878  56.3039856
  46.3198931   7.1692830  56.5125820  56.4050476  20.2524159  55.4992980
  56.2918870  20.5675836  56.3959094  56.7872535  19.3795811  55.5982930
  55.7884375  20.2168983  55.1690792  56.8369056  20.6720952  55.1415020
  51.0564748  13.2517742  50.5523790  52.0125668  13.2052339  50.5566216
  50.7874296  12.5822470  49.9230540  50.7983992  13.1109286  51.1880680
  50.8399684  13.8849673  50.3480251  65.2725705  11.0990810  46.2142790
  65.7725558  11.0639716  45.3982778  64.3609344  11.1717492  45.9328505
  65.3707200  10.5165106  46.5897527  65.4602093  11.6559316  46.5947025
  44.4209881  14.2511660  51.7940584  43.6767836  13.6947236  51.5642487
  44.4383086  14.9235510  51.1131146  44.3280347  14.5410223  52.4247977
  45.0156589  13.8821096  51.7926442  53.6337663   9.1096871  58.1622622
  53.6995842   8.1580604  58.0851876  54.2180448   9.3321824  58.8884609
  53.8444992   9.4211806  57.5718281  52.9767417   9.3023803  58.3065120
  60.8783575  12.8957817  51.4786890  60.6445307  13.1150111  52.3802501
  61.8136650  12.6961483  51.5161656  60.5157816  12.3389310  51.2580717
  60.7576913  13.4379354  51.0530107  59.2750559  11.5457046  49.6593032
  59.6145378  11.6338862  50.5502578  59.7074912  12.2454422  49.1685711
  59.4384460  10.9194517  49.3934311  58.5805035  11.6302120  49.6501108
  58.4771578  14.5740904  47.7981981  58.6636420  13.7894372  47.2820102
  58.8091342  14.3687415  48.6728892  58.8079795  15.1301246  47.5323260
  57.7889563  14.6981979  47.8179971  46.8060221  14.9541696  47.5089914
  47.5138536  14.3091373  47.5146482  46.0699005  14.4973397  47.1009907
  46.6449414  15.1501288  48.1609438  46.9873101  15.5167357  47.1342248
  62.1046495  11.4787519  56.0911465  62.3078768  10.8561733  55.3932321
  61.4406967  11.0370273  56.6200624  62.6750715  11.6155151  56.4736913
  61.8529248  12.0756109  55.8252744  57.2606808  11.8555650  43.9197175
  57.3276535  10.9043465  43.8334504  58.0718580  12.1882874  43.5357585
  56.7035378  12.0964315  43.5704067  57.2116061  12.0396850  44.5921760
  57.6399998  12.3638343  60.3521719  58.5839675  12.5157026  60.3705567
  57.4252255  12.0821429  61.2417123  57.2970537  12.9517118  60.1895374
  57.4783417  11.8645466  59.8890170  58.4367432  13.6289957  56.9149259
  58.7323465  14.3409807  57.4820255  57.6192152  13.9498788  56.5330882
  58.9084384  13.4987645  56.4150014  58.3241599  13.0472419  57.2861569
  51.2418042  17.6914744  51.0424040  51.1846465  16.8794685  50.5382368
  51.8497540  18.2389353  50.5467221  50.6136471  17.9984771  51.0890730
  51.4877554  17.5665504  51.6858711  56.8946408  17.2815930  42.1894271
  56.6279050  18.1989270  42.2523596  56.4021610  16.9402975  41.4427224
  57.5828423  17.2321950  42.0755829  56.7283639  16.9349902  42.7742044
  62.3788909  16.2768940  45.8699180  62.7160635  17.1003308  45.5170717
  61.6242941  16.5349069  46.4002481  62.1825919  15.8486416  45.3530229
  62.8615558  15.9600934  46.2644836  61.3269588  15.5791977  41.2518036
  62.0232432  15.7396392  41.8889068  60.6018069  16.1299246  41.5466671
  61.5319182  15.7637259  40.6083364  61.1404747  14.9039550  41.2532178
  52.9651948  11.6938987  46.1372043  53.5015532  11.3354567  45.4300975
  53.5968160  12.0776521  46.7453161  52.5292954  12.1833884  45.8918382
  52.5968453  11.1876708  46.4497455  52.3699467  14.3769065  42.6030846
  53.2827375  14.2213639  42.3591327  52.1315011  15.1799308  42.1399296
  51.9646468  13.8441424  42.3987307  52.3099023  14.4634551  43.2946350
  56.7733971  12.0739779  50.2165033  56.4246776  11.2256380  50.4908608
  57.6296076  11.8702620  49.8396154  56.3571276  12.3695497  49.7384991
  56.8415245  12.5034551  50.7652182  49.4641428   8.7255254  48.5307607
  50.1581178   9.2097079  48.0838692  48.9941796   9.3909701  49.0342207
  49.0369036   8.4201557  48.0668987  49.7337653   8.2397099  48.9550248
  48.9964889   6.1903036  58.5646060  48.8279027   5.7645006  57.7238560
  48.7089685   7.0941653  58.4373267  48.6298715   5.8824844  59.0751371
  49.6789170   6.1670334  58.7208766  50.4254309  20.8162068  55.1676649
  51.1840691  20.5847301  55.7029447  50.7868522  21.3444801  54.4563155
  50.1159711  20.2401685  54.9152278  49.9629733  21.1848550  55.5403102
  65.1703795  15.7567857  45.1387696  65.2079073  16.5679750  44.6317740
  64.2616302  15.7000392  45.4322189  65.3349243  15.2068752  44.7378401
  65.6062790  15.7865878  45.6853631  50.9294577   9.7053214  56.1321586
  50.0576588  10.0155901  56.3782318  51.0888063   8.9582270  56.7091578
  50.9415820   9.5069127  55.4604072  51.4080810  10.2046090  56.2361033
  58.4061437  15.6690124  51.5119229  59.1705555  15.9931615  51.0353330
  57.9598519  16.4597893  51.8152717  57.9904515  15.2979147  51.0883660
  58.6024428  15.2717868  52.0528596  51.2839508   5.2513324  45.3728219
  52.1095617   4.8990142  45.7072834  51.1684808   6.0776270  45.8409266
  51.3237880   5.3615595  44.6826857  50.7550980   4.8132820  45.5092935
  56.4344925  14.8770107  55.8365880  55.7029897  15.4224304  56.1250876
  56.0263058  14.0596976  55.5523311  56.7751291  15.1811557  55.3055508
  56.8802069  14.7614764  56.3633826  48.3302269   9.2566564  44.7710740
  48.7996126   9.0557982  43.9607296  48.6691315   8.6250963  45.4067630
  48.4635948   9.9118949  44.9782562  47.6414480   9.1741903  44.6848069
  48.5894571   6.7071459  46.9595695  48.7372588   7.4183144  47.5832376
  47.6645420   6.7855295  46.7233958  48.9964891   6.7830800  46.3952983
  48.7164742   6.0870167  47.2572614  54.5783115  10.4344527  44.4054998
  55.2457284  11.0096746  44.0328545  55.0603989   9.8633134  45.0030050
  54.0968013  10.8067752  44.7519821  54.2659650  10.0600890  43.9027469
  54.7572900  18.9570441  51.4044427  54.7601768  19.5294082  50.6365247
  54.2549953  18.1903538  51.1286710  55.4102731  18.7757818  51.5798052
  54.4484076  19.2734365  51.9467936  45.5601002   6.0200640  50.6824866
  45.5531720   5.0708867  50.5643998  44.9325205   6.1784643  51.3881792
  46.1974949   6.2429676  50.8649202  45.3586050   6.3438049  50.0948809
  57.7531607  10.3230009  38.9940116  57.9177055  10.5128364  38.0698231
  56.8016874  10.2401265  39.0555299  58.0660845   9.7269584  39.1835163
  57.9829461  10.8463752  39.3984767  57.0424424   6.4593391  47.5132342
  57.9985344   6.5083289  47.5245479  56.7797480   6.7051046  48.3999461
  56.7774386   6.9063710  47.0444223  56.8299775   5.8098161  47.3626204
  46.7482871  13.0770440  52.2070088  45.9671321  13.5106036  51.8619407
  46.4653854  12.1797142  52.3851997  47.2644382  13.0843924  51.7346615
  46.9647934  13.3893539  52.7946146  47.4463035   8.0690622  51.0438182
  46.8279614   7.4885331  50.5997551  48.2759559   7.9294413  50.5870272
  47.2430762   8.7369564  50.9886639  47.5040386   7.8984144  51.7198123
  45.1744302  16.0429678  54.1480169  45.5855036  15.2048341  53.9365920
  45.8510847  16.6949403  53.9606336  44.6097816  16.1507454  53.7477945
  44.9896781  16.0658297  54.8225968  52.9444103   5.9522947  39.8510250
  52.1967417   6.4332112  39.4974716  52.6799838   5.0333278  39.8107200
  53.5165644   6.0621135  39.4614092  53.0725820   6.1445797  40.5121699
  51.4866007  14.5324491  54.8947217  51.9375112  15.0697039  55.5466742
  51.9600279  13.7004391  54.9017928  50.8162970  14.4381438  55.0722055
  51.5206644  14.8316951  54.2618612  64.3765229  15.7118784  41.6725321
  64.6461455  15.9805057  40.7943055  64.8788177  14.9145695  41.8443591
  64.5324075  16.2079000  42.1413439  63.6900535  15.5800142  41.6916240
  54.8721827  21.0938157  53.2429203  55.3427231  20.7757902  54.0129596
  54.8975861  20.3606017  52.6277374  54.2111166  21.2575232  53.4062619
  55.1914574  21.6543406  52.9720984  56.6105843   8.9521033  57.1072589
  57.0730419   9.7653339  57.3123199  56.6019240   8.4671043  57.9317454
  55.9581785   9.0864170  56.8915914  56.9506436   8.5928448  56.6122842
  53.4547878   6.9949609  48.1284170  53.9963424   6.3291079  48.5519740
  52.5829889   6.8679957  48.5024765  53.6938108   7.6367272  48.2726668
  53.4432408   6.9014720  47.4347453  61.4129839  16.9868378  49.8290088
  62.1340944  16.3642592  49.9188114  61.1820438  17.2162734  50.7298629
  61.6190980  17.5538947  49.4747483  60.8702747  16.6908578  49.5016184
  60.4840274  10.8769939  45.5792971  59.8951301  10.8573980  44.8255213
  60.6895641  11.8045340  45.6995053  60.1664847  10.6189810  46.1478110
  61.0648417  10.5091622  45.4498966  61.4083651   8.2503244  46.6922832
  61.4303045   9.1950109  46.5423766  61.2270772   7.8751442  45.8303200
  62.0243979   8.0241548  46.9355279  60.9020289   8.0829426  47.1462458
  52.3433885  22.2622223  53.5257630  52.5344914  23.1681252  53.7711290
  53.2030630  21.8478502  53.4515168  51.9594506  21.9482793  54.0200306
  52.0027518  22.2385439  52.9148227  45.0295152   6.6352942  58.1700403
  44.2708770   7.2182728  58.1983246  45.5549040   6.9618929  57.4388919
  45.3909365   6.6699953  58.7689598  44.8291747   5.9747485  58.0554890
  59.8916660  11.1194933  42.7975390  59.5637311  10.3532113  42.3287272
  60.2854189  11.6665461  42.1173023  59.3685867  11.4587477  43.1150300
  60.3708667  10.9325156  43.2727148  51.3792135   9.9347569  59.5036438
  52.0789620   9.6150985  58.9344228  50.5726552   9.7102204  59.0411959
  51.4028848   9.6179563  60.1273119  51.4288656  10.6271460  59.5927392
  54.2007243  15.9151861  53.2563553  53.8947287  16.2209641  52.4014632
  54.3115756  14.9709078  53.1467538  54.8098288  16.2181063  53.4232325
  53.7272971  16.0527658  53.7520372  47.4220549   5.9527030  40.6861181
  48.3446607   5.8428842  40.9173420  47.1218328   5.0700702  40.4683292
  47.0600563   6.2111241  41.2270548  47.3545049   6.3801389  40.1352819
  43.9960583   9.1615346  51.1187715  44.1998630   9.0235467  50.1938758
  43.1231047   9.5559025  51.1159430  43.9908622   8.5528364  51.4645467
  44.4608253   9.5934613  51.4129279  62.3327030  17.0382770  38.8349126
  61.9285578  17.8482416  39.1460396  62.0186244  16.3663004  39.4387818
  62.1294757  16.8966149  38.1794246  63.0301421  17.0852256  38.8582471
  54.2013016  22.5724910  57.3186838  55.1158245  22.3667339  57.5152594
  54.2376747  23.0562652  56.4934901  53.8266013  21.9862464  57.2451446
  53.9224414  22.9668588  57.8249722  50.2048831   9.3346319  53.2598909
  50.7360453   9.5616179  54.0235662  49.6540909  10.1037717  53.1156411
  50.6113377   9.2125657  52.7033978  49.8122849   8.7708410  53.3907056
  58.6661361  25.6901361  46.8252191  58.4282678  26.5870576  47.0592715
  58.2544854  25.1496154  47.4997990  58.4196076  25.5252038  46.1916515
  59.3618432  25.6084865  46.8337044  63.1469516  30.3086490  42.4008520
  63.8882693  30.8953018  42.5514658  62.9777880  30.3719275  41.4611071
  63.3103417  29.6517775  42.5783358  62.5874992  30.5168557  42.7671333
  66.2253831  24.8079116  52.2253937  67.0371376  25.3055663  52.3208531
  66.5082848  23.9440582  51.9241662  65.8922520  24.7581053  52.8391624
  65.8039174  25.1083824  51.7544606  71.4810026  33.5974974  58.3333821
  70.6022755  33.6444459  58.7116842  72.0664357  33.5791262  59.0906934
  71.5549034  33.0161518  57.9501302  71.6091743  34.1584305  57.9345738
  58.3872759  33.7636544  49.9011336  59.0587343  34.3139731  50.3041844
  58.8254848  33.3607133  49.1523075  58.1649960  33.2753894  50.3508535
  57.8439893  34.1514902  49.6904158  69.3153618  35.6824213  48.1192246
  68.6958650  35.0328983  47.7861773  69.0151397  36.5119818  47.7472864
  69.2991960  35.7048750  48.8185532  69.9654582  35.5362684  47.9056783
  70.2460505  30.1731106  46.6859192  70.1340445  30.3735605  45.7560738
  70.1548291  29.2223004  46.7389522  70.8794037  30.3743770  46.9072436
  69.7535707  30.4907278  47.0677568  57.0460912  37.4762643  51.9050742
  56.8376678  38.3976807  52.0599305  57.7042705  37.4934107  51.2106953
  57.3047441  37.1794678  52.4841946  56.4768238  37.1255790  51.6978919
  58.6338044  24.5556142  61.3385858  58.3254993  24.9879492  62.1354952
  57.8341742  24.3286282  60.8648243  59.0315987  24.9895822  60.9602837
  59.0009991  23.9799842  61.4955635  64.0816815  30.7462913  59.8296200
  64.5741613  29.9938897  60.1584246  63.1648493  30.4784804  59.8918454
  64.2017704  31.3117152  60.2234784  64.2548866  30.8834627  59.1649396
  60.9559073  29.0459371  49.5291955  61.1793418  29.4035626  50.3890373
  60.0015473  29.1035001  49.4860619  61.2503559  29.4256080  49.0200786
  61.1672175  28.3809006  49.4761625  61.2722952  36.8700156  54.6620835
  61.8207779  36.1894657  54.2710535  61.8946787  37.5150479  54.9972522
  60.8531389  37.1566059  54.1812509  60.8848931  36.6062872  55.1825141
  67.5371229  28.3225212  53.5540473  67.3829704  27.5595051  54.1105404
  68.4533778  28.5527732  53.7124393  67.4360866  28.1612631  52.8801746
  67.1145025  28.8503862  53.7343596  62.0384390  37.5664872  51.4914167
  62.8132430  37.0210675  51.6285955  61.8600378  37.4966767  50.5530860
  61.4974618  37.3256207  51.8647691  62.1689201  38.2298907  51.6703148
  67.8921935  28.0959433  39.7251600  67.9395362  27.4721399  40.4492374
  67.3009868  27.6860620  39.0944208  67.6352726  28.7099487  39.9429489
  68.5255467  28.1955559  39.4423173  69.2680190  35.3215298  52.6249090
  68.7536000  35.9583972  52.1299342  68.6173453  34.7307946  53.0046253
  69.7021865  34.9716611  52.2027663  69.6363685  35.6391470  53.1283690
  55.7199176  22.9981469  51.5967757  55.2897917  22.4768139  52.2748911
  55.1142772  22.9756933  50.8564349  55.8192219  23.6554267  51.8159788
  56.3359504  22.7156391  51.4214132  63.7976253  40.1462081  51.0056344
  63.2185429  39.4399386  51.2898913  64.3339837  40.3413508  51.7749666
  64.1988837  39.9371850  50.4710617  63.4269664  40.7083660  50.8140084
  61.1539384  22.1551142  47.7635499  61.4911110  23.0005964  47.4658579
  60.2936865  22.3555641  48.1305383  61.0973581  21.7088988  47.2268558
  61.5736721  21.8803631  48.2521607  60.9414735  31.4701154  44.2768063
  61.3987350  30.8136522  43.7507188  61.6250563  32.0926941  44.5278292
  60.4443750  31.7873243  43.8999184  60.6545305  31.1769932  44.8439059
  67.5371229  30.2086283  56.7883537  67.9949617  29.3937647  56.9934147
  66.7617415  29.9302030  56.2990358  67.3523708  30.5438001  57.3745453
  67.9395360  30.6270828  56.3973237  70.3990482  31.3717276  52.8547187
  70.8915280  32.1845500  52.9713914  70.3649846  31.2463954  51.9064885
  70.7269832  30.8373306  53.1637244  69.7535706  31.4337814  53.1191767
  65.3905346  16.8384968  58.1247856  65.8004533  16.3392091  57.4183860
  64.4517631  16.7784843  57.9473018  65.5429551  16.5568055  58.7470396
  65.6029995  17.5051662  58.1127648  60.8023320  20.6645998  62.3348993
  59.8716433  20.6074450  62.5498598  60.8502520  21.3361682  61.6553697
  61.1747229  20.8532105  62.8963421  61.0378909  20.0510026  62.0937759
  61.9604968  21.5958140  37.9008245  62.1048344  22.0914274  37.0947228
  61.0759962  21.8366805  38.1751819  62.0026434  20.9083239  37.7792022
  62.4287279  21.7754432  38.3887282  66.2121041  25.1002173  44.9634071
  66.2201871  24.8764973  44.0328545  66.4944284  24.2992342  45.4046417
  66.6560865  25.6252247  45.0949289  65.5677812  25.2814796  45.1684680
  63.3086096  19.4716982  54.0377084  64.1301790  19.1357099  53.6806195
  63.0632357  20.1840915  53.4472742  62.8178618  18.9724106  54.0412439
  63.4021403  19.7117482  54.6896608  66.9003056  34.2511029  56.9920005
  66.3552869  33.6726150  57.5258661  66.2848502  34.8822547  56.6186481
  67.3771969  34.5752520  57.3879803  67.2230444  33.8906196  56.4864191
  63.9575512  26.9712194  62.0096302  63.8322662  27.6672827  62.6552187
  64.1584691  27.4329482  61.1957503  64.4887134  26.5552144  62.1955993
  63.3750048  26.5895072  61.9410408  60.8098376  34.8112195  50.6676373
  61.1423914  35.6220006  51.0523034  61.5800229  34.3939897  50.2815571
  60.5275133  34.4009299  51.1604908  60.3300596  34.9483909  50.1769052
  70.2027491  17.0597673  53.2584768  71.0618463  16.6421293  53.3100956
  69.8996402  17.0952849  54.1656948  70.2570201  17.7047996  52.9911904
  69.7651176  16.6796882  52.8660325  68.0988847  26.6589094  60.6003664
  68.1791364  27.3504820  61.2579757  67.5226891  26.0093864  61.0055386
  67.8136737  26.9095739  60.0120536  68.7241550  26.3796676  60.4561167
  62.4154488  26.5001007  42.6292475  62.6359966  25.5688864  42.6115699
  63.2618443  26.9450914  42.6773308  62.0725027  26.6850372  42.0472986
  62.0240053  26.6519691  43.1892761  69.5988408  16.1518231  47.7840561
  68.7749620  16.4612753  47.4050469  69.3782930  15.3083821  48.1800359
  70.0849697  16.0726229  47.2876671  69.8309356  16.6000797  48.2691314
  61.5240198  30.0955435  60.4773298  60.7440196  30.4609258  60.0594296
  61.2428502  29.2410799  60.8033060  62.0430577  30.0249166  60.0127606
  61.7370621  30.5033836  61.0041243  58.3191485  23.7052330  54.2965094
  58.7053959  23.7615713  53.4211112  58.4530938  22.7948393  54.5595531
  58.6436194  24.1408339  54.7384511  57.6367205  23.8595509  54.2752962
  58.0737747  27.7207632  55.7828478  58.6840339  28.4294822  55.5806153
  57.2377715  28.0155185  55.4222234  58.2781566  27.1243124  55.4794990
  58.0252772  27.6264578  56.4751054  66.6676335  34.2980514  50.6301607
  65.8622298  34.0371807  50.1839764  67.3431333  33.7322192  50.2568084
  66.8125484  34.9720693  50.5050028  66.6127852  34.1959893  51.3202970
  60.3375650  22.4751809  60.3924770  60.9010589  22.9928398  59.8168921
  59.7792673  23.1210297  60.8252263  59.9518950  22.0252913  60.0205388
  60.7191935  22.1232709  60.8619959  66.2894690  41.3480911  49.4499995
  65.9592247  41.1125318  48.5823795  65.6122372  41.0455791  50.0545758
  66.8979962  41.0280244  49.5786929  66.3754942  42.0417049  49.5016183
  62.7197123  19.5598798  49.1544290  62.1256189  18.8238082  49.3022143
  62.2457078  20.1326522  48.5512669  62.8565443  19.8917857  49.7547626
  63.3190019  19.3394257  48.8673436  63.7947385  24.5388760  49.4811123
  63.3553750  25.0222420  48.7810765  63.8374624  25.1565556  50.2101394
  63.4258117  23.9705944  49.6593032  64.4379067  24.3449580  49.2824153
  68.2478412  31.8714235  39.7308169  69.0919273  31.4215338  39.7704148
  67.6439329  31.2880367  40.1911434  68.2830596  32.4931856  40.0511362
  68.0463460  31.9624628  39.0668436  62.0678838  21.9681365  53.1757452
  61.9397121  22.7238041  53.7492088  62.5101342  22.3253538  52.4057059
  62.4656782  21.4847705  53.4882864  61.4524285  21.6856287  52.9989685
  70.6328752  30.4237750  40.6613694  70.7829863  29.5276700  40.3608490
  71.5058288  30.8144686  40.6974319  70.2246886  30.7711943  40.2109424
  70.3343851  30.4254080  41.2949371  57.9005697  25.0740895  44.3468099
  58.2371649  25.5488822  45.1069497  57.9519538  24.1522648  44.5985399
  57.2383489  25.2582094  44.2131667  58.2954773  25.1990134  43.7825387
  68.9314238  25.3402674  53.0795787  69.2102840  24.4694738  52.7960289
  69.6785151  25.9056913  52.8837101  68.3644659  25.5464328  52.7253182
  68.7922824  25.3443499  53.7654723  69.6248215  26.1530897  49.3736321
  70.3719128  26.5641957  48.9387614  68.8892773  26.7393343  49.1926127
  69.5041553  25.5158141  49.1098813  69.7368275  26.1020587  50.0630612
  64.1994612  21.5129396  39.9676977  63.4633396  21.6966513  40.5517678
  63.7958933  21.1381677  39.1842233  64.5441393  22.1020419  39.8100128
  64.6399794  21.0557015  40.2618541  66.2473225  23.9950892  42.5613653
  66.1399354  24.0428543  41.6117209  66.9967232  23.4137436  42.6886446
  66.3783810  24.6286906  42.8286517  65.6745911  23.7289113  42.8625928
  67.6167972  31.8938773  64.2921709  67.3194618  32.7458915  64.6124903
  67.0111567  31.6815882  63.5822357  68.2732444  31.9342939  64.0538759
  67.5815788  31.4129608  64.7998736  71.3378198  27.5701195  47.7055672
  71.9203662  27.3749768  46.9715904  71.7448517  28.3184386  48.1432663
  70.6975384  27.7362766  47.4757575  71.2945185  27.0226586  48.1390236
  68.8402024  34.2082368  59.0631162  68.1791364  33.5734107  59.3395950
  68.4932149  34.5772933  58.2513577  68.9216088  34.7067080  59.5474844
  69.4539258  33.8918444  58.9478578  55.5640330  24.8144436  55.3437345
  56.4485336  24.6237917  55.0304862  55.1437220  25.2696405  54.6132932
  55.2216643  24.2224836  55.4950554  55.5848176  25.2235084  55.9108341
  67.1139252  17.1385593  55.2334260  66.6722522  17.9493404  54.9831102
  68.0122822  17.4059619  55.4307088  66.8113936  16.8564597  55.7984043
  67.1029555  16.6772387  54.7073386  59.7359662  20.4927271  45.6337443
  59.7261512  20.4090363  46.5876313  59.5512141  19.6092778  45.3141320
  59.2423317  20.9409838  45.4201980  60.3618139  20.7103235  45.4110056
  69.6092331  34.8010132  44.8347136  69.3684781  34.5989303  43.9303240
  68.9966645  34.2923359  45.3650437  70.2691445  34.6062788  44.9641141
  69.5387964  35.4852374  44.9619928  67.6341178  31.2753810  53.1135198
  68.5815496  31.3611132  53.0074538  67.5215345  30.4780721  53.6318291
  67.3720008  31.8293740  53.4522239  67.3200392  31.2121026  52.4919729
  63.2935986  23.8093362  42.7501628  63.0389871  23.3659786  43.5590930
  64.2427624  23.9073158  42.8180451  63.1238576  23.4223169  42.1915485
  62.9829841  24.4343644  42.7027867  67.1976411  38.0212757  44.4132779
  67.7478559  37.5868996  43.7627397  67.0359830  38.8912528  44.0477037
  66.5954647  37.6742647  44.4995449  67.5296175  38.0682243  45.0277537
  71.6628680  25.7101404  53.1630173  72.0999221  25.1512484  53.8057774
  71.9197888  26.6001216  53.4048479  71.8787970  25.5574555  52.5153075
  70.9683156  25.6342062  53.2012011  69.0520900  23.9248706  55.6357697
  69.0399657  24.6401216  54.9993736  69.6542663  24.2216671  56.3181278
  68.4129633  23.8170930  55.9002277  69.2841848  23.3345436  55.3401991
  69.5266719  39.7497991  57.3872731  70.0959393  39.4954604  58.1134718
  69.9897068  40.4707656  56.9601806  69.4383373  39.2158103  56.9432101
  68.9031336  39.9616800  57.6241539  64.7848942  37.2974516  49.1077598
  64.8553310  36.9353353  48.2245834  64.5481806  38.2156020  48.9712882
  64.2877957  36.9655457  49.4719198  65.3951535  37.2468288  49.4457569
  69.2073973  13.6692653  50.7772391  69.9787372  13.4937185  51.3160545
  68.9527858  14.5621043  51.0070488  69.3661686  13.6243579  50.0970024
  68.6935555  13.2181509  50.9264386  60.3208219  29.7032169  56.6045059
  60.0003925  30.2604758  57.3137340  60.7480611  30.3086491  55.9985154
  60.7786607  29.2325066  56.8470435  59.7896596  29.3733523  56.2905505
  67.0325188  26.4968348  55.5339463  66.4799946  26.9389677  56.1781206
  67.8436959  26.3065911  56.0034652  66.7299872  25.9060995  55.3126219
  67.1560717  26.9152893  54.9859386  64.7693058  18.0138435  47.5500037
  64.4840948  18.2449121  46.6661202  64.1879141  18.5106817  48.1262957
  64.7006011  17.3263534  47.6603124  65.4367227  18.2008213  47.6504129
  61.1741456  25.1194051  53.5540473  60.9172248  25.1369597  52.6312729
  61.8178912  25.8228169  53.6367788  60.6221988  25.2377971  53.9669977
  61.4599340  24.5009089  53.7188032  54.7066679  29.5064412  51.8909321
  54.8856465  30.3033419  51.3931289  53.7517306  29.4701071  51.9510361
  54.9549285  28.9438750  51.5557634  54.9936110  29.5423670  52.5287424
  69.7379821  20.7062411  56.8986625  69.3973455  21.5472326  57.2055468
  70.3205285  20.4131188  57.5986982  69.2172122  20.2490030  56.8024960
  70.0918978  20.7866660  56.2997430  71.4065244  35.5019757  62.3462130
  71.9272943  35.7950979  61.5980941  70.5116314  35.4525776  62.0103373
  71.6224534  34.8753145  62.5675375  71.4480936  35.9624797  62.8723005
  68.2230151  33.2839626  46.9263354  69.0295734  32.9781846  47.3414071
  67.5919713  32.5801425  47.0804847  68.0041994  33.8808216  47.2190777
  68.3200100  33.3819422  46.2390277  67.9066272  30.7850748  42.2672089
  68.7258872  30.5829919  42.7204643  67.7697952  30.0416546  41.6796031
  67.3789291  30.8410048  42.7232927  67.9655169  31.3803008  41.9037560
  62.8490387  17.8187009  60.2157003  62.9183207  17.5578303  59.2971686
  63.3594163  18.6262161  60.2736831  62.1810444  17.9346435  60.3896486
  63.1169292  17.3255370  60.6343076  61.6146639  31.3235543  47.5712168
  62.1683428  31.3386595  46.7912780  61.5061221  30.3935647  47.7692067
  61.9270104  31.6550519  48.1029611  60.9957444  31.6228003  47.4418162
  58.0166171  28.3000675  47.3633274  58.4507845  28.9814339  46.8492607
  57.1326938  28.2527107  46.9998745  58.3474388  27.6876950  47.2912025
  57.9969871  28.4768390  48.0400286  70.9775532  22.2192092  50.7213776
  71.0543408  22.7968805  49.9612379  71.0583823  21.3365764  50.3607532
  71.4896629  22.3469909  51.1817042  70.3569017  22.3041248  51.0339188
  63.5326215  18.8613670  44.9959340  63.2427917  19.7350183  44.7343045
  64.1867594  18.6192757  44.3404460  63.8166779  18.8760639  45.6351585
  62.9974178  18.4106609  44.9902771  66.5319560  28.6364642  62.1291313
  66.8414158  29.5309362  61.9827602  66.3454719  28.5980888  63.0667548
  65.9522964  28.5111319  61.7564860  67.0261679  28.1718776  61.9551830
  68.6329338  20.7331854  47.0826061  68.0070861  20.0097694  47.0430082
  68.6000248  21.0283489  47.9926526  69.2755247  20.5127313  46.9171432
  68.4429856  21.2483947  46.6484426  69.3303728  30.1433086  63.0236214
  69.3055467  30.3519235  63.9577094  69.0457391  30.9483742  62.5908720
  69.9804692  29.9726608  62.8256315  68.8956280  29.6154436  62.8758360
  69.4926084  18.9262784  43.0280559  70.0503287  18.6801047  43.7655683
  70.0618758  18.8532020  42.2622592  68.9475897  18.4910858  42.9743158
  69.2605136  19.5827417  43.1015950  65.0014007  27.2729147  42.6497536
  64.8507122  28.1951476  42.4425714  65.6001129  27.2892447  43.3964584
  64.3998017  26.9573388  42.8215806  65.2918078  26.9414171  42.1066956
  65.9603793  19.6774554  54.5227837  66.0810455  20.4249580  55.1089752
  66.1601425  20.0212004  53.6516281  66.3985882  19.1581635  54.6910751
  65.3010453  19.4443456  54.5517750  67.8512016  26.2792384  41.8592083
  68.1317938  25.4378387  41.5007052  66.9008830  26.2004465  41.9419398
  68.1444955  26.3927314  42.4842907  68.0186332  26.8026127  41.4250447
  58.7498519  21.2304318  49.9676017  59.1505329  20.8919940  50.7673395
  58.8358771  20.5168138  49.3354482  58.0755068  21.3851579  50.0743748
  59.0881791  21.8007547  49.7434489  58.7839155  20.8646414  59.0157401
  58.2406288  20.4380220  59.6782991  59.3133456  21.4921191  59.5071793
  59.1915247  20.3963806  58.6925923  58.3855438  21.1928731  58.5433927
  63.5603344  25.2484114  38.9310791  63.8565151  25.8252663  38.2260936
  63.3750050  25.8375137  39.6615204  62.9824068  24.9014004  38.7401602
  64.0603197  24.7895404  39.1021989  64.5568409  27.5125565  47.4644437
  64.6336285  28.2763891  46.8923943  65.1751830  26.8781387  47.1024051
  64.7294686  27.6783053  48.1220530  63.9044351  27.2586261  47.4517158
  60.1741750  38.7230546  53.1750380  60.1349151  37.9400344  53.7237528
  60.9091419  38.5646543  52.5824825  59.5789268  38.8034795  52.8151206
  60.2890677  39.2933775  53.5646538  55.1015754  25.2639250  57.9918494
  55.1269789  26.2135105  58.1092291  55.0016939  25.1410423  57.0478618
  55.6956689  24.9699862  58.2181236  54.5594435  24.9859079  58.3362104
  63.4933617  34.0612673  46.7297597  64.1977290  34.7083409  46.6951115
  63.8501642  33.2945770  46.2814540  63.3322810  33.9069495  47.3930259
  62.9229397  34.2980513  46.4002479  66.2929330  25.1557392  61.5139484
  66.1179959  24.5654122  60.7813858  65.5446871  25.7521900  61.5245550
  66.3333475  24.7989302  62.1149891  66.8893359  25.5080575  61.4114179
  66.9499578  22.5233541  45.5630336  67.7109054  22.2057370  46.0481089
  66.9944138  22.0681573  44.7222837  66.3570191  22.3633208  45.8996165
  66.9869082  23.2161515  45.4718169  58.9536565  21.1585802  54.6090506
  58.2515985  20.5882573  54.9208847  59.7128721  20.9168972  55.1393807
  59.0806735  21.0467201  53.9302281  58.7879569  21.8317816  54.7073385
  60.7209257  38.1049667  49.1586715  60.0846857  38.6908030  49.5680863
  60.1932276  37.3954311  48.7938044  61.0742641  38.4368725  48.6530901
  61.1718363  37.8583847  49.6338472  66.5146355  31.3835669  61.8116403
  65.7404088  31.6432128  62.3122719  66.2958198  31.5970808  60.9044223
  67.0769747  31.7428254  62.0223581  66.6358791  30.6977098  61.8823510
  65.2207937  36.2115111  46.6456140  64.9165301  36.8222505  45.9738626
  66.1353165  36.0437210  46.4200470  65.1711416  36.4989179  47.2820101
  64.8484028  35.6187346  46.6272292  68.4816680  38.0416882  46.8810806
  68.4828227  38.9839252  47.0493720  67.9158648  37.9347271  46.1174053
  69.1288777  37.8142939  46.7431948  68.2241698  37.6922276  47.4312097
  71.1051476  19.7186884  50.0984166  70.4446589  19.4753724  50.7475406
  71.9088192  19.2986009  50.4045938  70.9273238  19.4806797  49.4641418
  71.1830899  20.4143435  50.0729607  64.3640059  26.3274118  51.2439295
  63.8605564  26.6099196  52.0076048  65.0724147  25.7958725  51.6087966
  63.9662115  25.9461078  50.8125943  64.6209267  26.8793634  50.8988614
  66.4632515  31.0279826  50.6245039  66.9176261  31.0104279  51.4666681
  66.7063159  30.2033210  50.2044825  65.7710085  31.0643167  50.7171349
  66.6757164  31.5734023  50.2398378  67.7611349  30.5254289  47.5535392
  68.6104171  30.1514735  47.3187797  67.8206020  30.6830127  48.4954054
  67.6520157  31.1255539  47.2084711  67.2444064  30.0763558  47.4092894
  60.4553445  20.2277741  56.7261283  60.0777574  20.5364098  57.5492006
  60.3612364  19.2753308  56.7621908  60.1054702  20.4898695  56.1788277
  61.1296896  20.4074033  56.6794593  58.7862249  28.0792052  52.3123677
  59.3808957  27.3574222  52.1087210  57.9652328  27.8416047  51.8810326
  58.6944262  28.1367682  53.0032111  59.0321761  28.6830044  52.0585164
  63.5153010  22.1706277  50.7107710  63.4148420  23.0389718  50.3197409
  63.3334357  21.5619295  49.9944718  64.1659747  22.0816295  50.9526015
  63.0580396  22.0812213  51.2333229  56.8284302  24.6576762  48.5498526
  57.2862689  24.3412838  49.3283771  56.1431154  25.2304486  48.8913851
  57.2649070  25.0140770  48.1347809  56.5507247  24.1240957  48.1927636
  57.8682381  22.5176387  44.7456181  58.0200812  22.3588301  43.8143585
  58.5316135  21.9897736  45.1903883  57.9496444  23.1961473  44.8983532
  57.2250699  22.3122898  44.9301730  62.3455894  19.9664951  42.0678048
  61.9223917  20.3943393  42.8116811  62.8374918  19.2426709  42.4560064
  61.8681208  19.7272616  41.6152564  62.7762927  20.4102610  41.7390001
  68.0018900  14.9674948  44.9931056  67.1329778  15.3700276  44.9733066
  68.2853690  14.9666783  44.0795237  68.4395215  15.3451245  45.3883783
  67.9666716  14.3151140  45.2420072  70.1571384  35.5379015  55.1789787
  70.2264205  35.5954645  54.2265059  69.5035779  34.8549021  55.3310067
  70.7725938  35.3599052  55.4618214  69.9440962  36.1478244  55.4490935
  66.2640656  22.4229251  56.1229663  67.0775521  22.8850622  56.3237846
  65.7692764  23.0336646  55.5784941  66.3968561  21.8305569  55.7729484
  65.9136139  22.2726898  56.7098649  62.0701933  44.2201178  51.5239436
  62.7497345  44.8920945  51.4801030  62.1625693  43.8437129  52.3993418
  61.4351080  44.5038504  51.4426263  62.1729616  43.7322611  51.0325044
  66.1249242  16.7870574  50.3409542  66.9257090  16.6298819  50.8408787
  66.2854276  16.3722772  49.4938403  65.5729773  16.4951599  50.6584451
  66.0123409  17.4741393  50.2624653  65.5643170  37.9012508  56.6462252
  66.4170634  38.3123569  56.7883537  65.7080773  37.2962269  55.9193194
  65.3582030  37.5558728  57.2189817  65.0833843  38.3809426  56.4772267
  64.8657232  21.8244332  58.2343871  64.2219776  21.3414754  57.7160779
  65.5533474  22.0534604  57.6100119  64.5793575  22.4004715  58.5094517
  65.1214894  21.4231251  58.7484538  66.5521635  20.1800089  40.9229989
  65.8327851  20.7070575  40.5743953  67.2732740  20.3241206  40.3099374
  66.7265233  20.3935228  41.5657590  66.3754943  19.5027250  40.9420908
  65.7952573  27.0422544  38.1362911  65.9794321  26.5433750  37.3400888
  65.4857976  27.8905944  37.8209214  65.3022002  26.7246373  38.5181287
  66.3754943  27.1169639  38.5202501  65.4274850  19.2177678  59.5276855
  65.5845243  18.6327480  58.7873447  65.3888025  20.0914192  59.1387767
  64.8235766  19.0605922  59.8437622  65.9511417  19.1769430  59.9915475
  61.5344122  32.0624838  55.7411285  61.2538199  32.2878368  54.8544166
  62.4887722  32.1273952  55.7149656  61.2688310  32.5123734  56.2064048
  61.3346490  31.4113277  55.9058844  68.4574193  26.3931397  46.1308404
  69.0266867  25.7517816  46.5572258  67.6173747  25.9448831  46.0403307
  68.3910240  26.9667285  46.5275273  68.7126082  26.5715442  45.5036367
  68.3552284  37.4881035  41.9624458  67.5786923  37.4848375  41.4024172
  68.9100620  38.1772266  41.5975787  68.1820233  37.6338481  42.6250049
  68.6814313  36.8691990  41.9369900  67.7380409  27.8313985  50.8479497
  67.4868935  27.6758559  51.7579961  66.9066565  27.9122316  50.3798450
  68.1115865  28.4209090  50.7913811  68.1115865  27.2941437  50.5990481
  64.5839763  32.9790012  57.7005214  64.0389576  33.6889450  58.0378114
  64.3634285  32.2261913  58.2492363  64.4332879  32.8479535  57.0294771
  65.2635175  33.1378098  57.7606255  61.5777134  27.5995135  58.1905464
  60.9495563  27.1900404  58.7852232  61.2803780  28.5066412  58.1155931
  62.2243457  27.5721608  58.4571257  61.5690532  27.2847540  57.5661712
  71.1767389  37.2272329  64.2766145  70.8690112  38.0902698  64.0008429
  71.3054880  36.7467247  63.4584920  71.7794926  37.2811217  64.6287537
  70.6992703  36.9108405  64.6775441  62.0540275  21.1487821  44.4931810
  62.4321919  21.8599507  45.0107832  61.1574025  21.0675407  44.8163288
  62.0586463  21.3096320  43.8115301  62.4085206  20.5539644  44.5942973
  65.5123555  35.5595386  54.9675537  66.0261973  35.0590262  54.3339861
  64.6047609  35.4382889  54.6882465  65.6070410  35.3100989  55.6145564
  65.6884474  36.2360060  54.9498761  63.4506377  35.1949729  53.5738462
  63.4962484  35.4848292  52.6630927  63.3311262  34.2457956  53.5179848
  64.0435765  35.3488825  53.9125504  62.9096605  35.4929941  53.9019438
  58.6355366  30.5311444  45.4774736  59.5575649  30.7793593  45.4124198
  58.4617541  30.0392052  44.6749074  58.5264174  30.1306528  46.0410377
  58.2279273  31.0986095  45.5128289  60.5246266  33.4488949  53.1432182
  60.0864177  32.6442376  52.8624968  60.5211625  34.0061539  52.3661078
  60.1730202  33.7514069  53.6671843  61.1799191  33.3137648  53.3489863
  56.1396513  29.4668411  54.3452997  56.3786743  30.3621296  54.5821805
  55.5917459  29.5627795  53.5667751  56.7106507  29.0875785  54.2003428
  55.7828488  29.1594302  54.8636090  65.2219484  28.4102945  49.8254733
  64.9119113  27.7562808  50.4519699  64.8790023  28.1151310  48.9818949
  64.9731104  29.0443041  49.9859865  65.9211196  28.4302987  49.8148667
  63.0747827  33.5942313  49.3488832  63.0557302  32.6560767  49.5355594
  63.0488020  33.6493448  48.3935820  62.5176397  33.9134815  49.6303117
  63.6602159  33.8844958  49.5970777  63.0320587  24.3114818  62.9734168
  62.9252489  25.2627003  62.9550320  63.4235022  24.0983762  62.1263028
  63.4558338  24.1196051  63.4966758  62.4125619  23.9938646  63.0455416
  54.7262978  26.1686032  53.2217070  54.9901469  25.6378804  52.4707596
  55.0403764  27.0487865  53.0152319  54.0305907  26.1657454  53.2945390
  55.0236332  25.9314109  53.8093128  54.7170602  31.6301488  50.2999418
  53.7990733  31.7942646  50.5134880  54.7332261  31.5623796  49.3453476
  55.1200507  32.1596468  50.5184378  54.9364533  31.0341063  50.5940982
  70.6836819  29.0149103  58.0116485  70.5612836  29.3378347  58.9047244
  70.8834451  29.7983388  57.4989961  71.2148441  28.5597135  57.9840714
  70.1005581  28.7083158  57.7775962  69.4348732  37.8612425  60.3627785
  69.2968865  37.0108613  60.7792644  69.1340737  38.4977016  61.0126096
  70.1126824  37.9588139  60.2164074  69.0595955  37.9134983  59.7744656
  69.7529934  27.0912443  43.8341576  69.4210169  26.6193092  44.5978329
  69.1444662  26.8650747  43.1298792  69.7512613  27.7820004  43.9501231
  70.4025124  26.8830376  43.6771799  67.4851614  31.7616048  59.1529188
  68.3904466  31.6750562  59.4499037  67.4568712  31.2794636  58.3263110
  67.0434884  31.4811382  59.6174880  67.3211939  32.4348062  59.0518025
  62.1469808  23.7162557  56.0593266  61.7255151  24.3939479  55.5318250
  63.0811335  23.8199508  55.8797215  62.0136129  23.8130106  56.7388563
  61.9275877  23.0802049  55.8669936  64.3720887  23.7656538  60.1075130
  63.5637983  23.7272784  59.5969819  64.9251903  23.0806132  59.7313322
  64.6763523  24.3919067  60.0438734  64.2444943  23.6366473  60.7835071
  70.3892333  12.9315606  48.2818593  69.8038001  13.0528103  47.5344474
  69.9516018  13.3794090  49.0052295  70.4689076  12.2506024  48.4246949
  71.0150810  13.2177426  48.1552872  65.0112155  42.8949439  54.6069292
  65.6844059  43.5297700  54.3629774  64.1931102  43.2823715  54.2979235
  65.1272629  42.2788972  54.2950951  64.9967817  42.8059458  55.3013081
  64.0782176  31.8571348  45.0843223  64.4136581  32.0547270  44.2103383
  64.4044205  30.9773597  45.2731198  64.3212820  32.3172306  45.5531340
  63.3778917  31.8673410  45.0892720  64.3565004  39.6028296  47.5698025
  64.8686101  39.7293866  46.7721861  63.5308895  40.0555770  47.3993898
  64.2450718  38.9222797  47.6878894  64.6838580  39.8845210  48.1213458
  69.1317644  22.6903277  52.3632796  69.8089963  22.5029418  51.7134484
  68.3194326  22.3890405  51.9559861  69.2547400  22.3412755  52.9565422
  69.1005875  23.3761849  52.4976299  64.7242725  18.3494236  42.6228836
  64.6168854  17.5019001  42.1901343  65.3859159  18.8025792  42.1010388
  64.1215188  18.7058244  42.6207623  64.9430883  18.2645080  43.2819072
  62.5528581  30.0171598  52.8038070  61.7295566  30.4474535  52.5732902
  63.1885207  30.3674368  52.1801388  62.7381875  30.1739272  53.4600021
  62.4968551  29.3231377  52.7359247  68.8956280  35.3570475  61.3498996
  68.0197877  35.1141398  61.6504199  68.9550951  34.9928900  60.4674303
  68.9689515  36.0522943  61.3364645  69.3857984  35.0790304  61.7663855
  65.3732141  29.7215881  55.4130310  65.6924888  29.2802717  54.6260212
  64.7450570  29.1075826  55.7934545  65.8991802  29.8444708  55.8578012
  65.0602903  30.3249790  55.2489823  65.1844206  24.5115234  54.6988532
  65.4875295  24.4919275  53.7909281  65.7080773  25.1981970  55.1118036
  64.5025699  24.6678825  54.7292588  65.2964265  23.8946602  55.0106873
  55.6200361  23.0724481  46.5480333  56.1841073  22.9442581  45.7857722
  56.1985411  23.4435458  47.2148350  55.0986888  23.5145810  46.3988337
  55.3538776  22.4621169  46.7651151  69.9839334  29.0981929  54.2243846
  70.0901658  29.9893989  53.8913373  70.8245554  28.6752477  54.0490221
  69.8499881  29.1059496  54.9109853  69.4666275  28.7683283  53.8892160
  62.3201859  41.9318861  49.6663741  62.1348565  42.7316446  50.1578133
  62.8242127  41.3893242  50.2737788  61.7260925  41.6110030  49.4825263
  62.6954636  42.0755895  49.0936176  59.3889786  25.3345519  56.0366992
  59.0662398  26.1947311  55.7658773  59.3947521  24.8160766  55.2320117
  60.0344562  25.3851747  56.3039856  58.9623167  25.0483699  56.5125820
  69.0474712  38.1315029  55.4992980  68.9343106  38.4466705  56.3959094
  69.4296771  37.2586680  55.5982930  68.4308611  38.0959852  55.1690792
  69.4793292  38.5511821  55.1415020  63.6988984  31.1308611  50.5523790
  64.6549904  31.0843208  50.5566216  63.4298532  30.4613339  49.9230540
  63.4408228  30.9900155  51.1880680  63.4823920  31.7640542  50.3480251
  57.0634117  32.1302530  51.7940584  56.3192072  31.5738105  51.5642487
  57.0807322  32.8026379  51.1131146  56.9704583  32.4201092  52.4247977
  57.6580825  31.7611965  51.7926442  66.2761899  26.9887740  58.1622622
  66.3420078  26.0371473  58.0851876  66.8604684  27.2112694  58.8884609
  66.4869228  27.3002675  57.5718281  65.6191653  27.1814672  58.3065120
  71.1195814  32.4531773  47.7981981  71.3060656  31.6685241  47.2820102
  71.4515578  32.2478284  48.6728892  71.4504031  33.0092115  47.5323260
  70.4313799  32.5772848  47.8179971  59.4484457  32.8332565  47.5089914
  60.1562771  32.1882242  47.5146482  58.7123241  32.3764266  47.1009907
  59.2873650  33.0292157  48.1609438  59.6297337  33.3958226  47.1342248
  60.0263733  20.2935020  52.2833764  60.7954039  20.8556599  52.3774216
  59.5650704  20.3771929  53.1184695  59.6228055  20.5115066  51.7544606
  60.2174762  19.6292821  52.1723607  69.9031044  29.7346519  43.9197175
  69.9700771  28.7834334  43.8334504  70.7142816  30.0673743  43.5357585
  69.3459614  29.9755184  43.5704067  69.8540296  29.9187719  44.5921760
  67.6976264  21.2279823  43.1638203  67.1358646  20.9222043  42.4503496
  68.4239330  20.6041789  43.1807909  67.9308759  21.8750558  43.0344198
  67.3512162  21.2218586  43.7712251  70.2824234  30.2429212  60.3521719
  71.2263911  30.3947895  60.3705567  70.0676491  29.9612299  61.2417123
  69.9394773  30.8307987  60.1895374  70.1207653  29.7436335  59.8890170
  71.0791668  31.5080826  56.9149259  71.3747701  32.2200676  57.4820255
  70.2616388  31.8289658  56.5330882  71.5508620  31.3778514  56.4150014
  70.9665835  30.9263288  57.2861569  63.8842278  35.5705613  51.0424040
  63.8270701  34.7585554  50.5382368  64.4921776  36.1180223  50.5467221
  63.2560707  35.8775640  51.0890730  64.1301790  35.4456373  51.6858711
  69.5370644  35.1606800  42.1894271  69.2703285  36.0780139  42.2523596
  69.0445846  34.8193844  41.4427224  70.2252659  35.1112819  42.0755829
  69.3707875  34.8140772  42.7742044  63.0949899  20.3282032  56.6639030
  62.1827765  20.4919107  56.4227795  63.5441685  20.2016462  55.8281028
  63.3617258  20.8768889  57.0075569  63.1463741  19.7554308  57.0620041
  65.6076184  29.5729856  46.1372043  66.1439768  29.2145436  45.4300975
  66.2392396  29.9567390  46.7453161  65.1717190  30.0624753  45.8918382
  65.2392689  29.0667577  46.4497455  65.0123703  32.2559934  42.6030846
  65.9251611  32.1004508  42.3591327  64.7739247  33.0590178  42.1399296
  64.6070704  31.7232293  42.3987307  64.9523259  32.3425420  43.2946350
  69.4158207  29.9530648  50.2165033  69.0671012  29.1047249  50.4908608
  70.2720312  29.7493489  49.8396154  68.9995512  30.2486366  49.7384991
  69.4839481  30.3825420  50.7652182  62.1065663  26.6046123  48.5307607
  62.8005414  27.0887948  48.0838692  61.6366032  27.2700570  49.0342207
  61.6793272  26.2992426  48.0668987  62.3761889  26.1187969  48.9550248
  71.7032825  13.5137227  51.7000135  72.0289081  12.7409086  51.2382728
  72.2650443  14.2273407  51.3987860  71.0341335  13.6378301  51.5331363
  71.7587081  13.4304400  52.3929781  61.6389125  24.0693905  58.5646060
  61.4703263  23.6435875  57.7238560  61.3513921  24.9732522  58.4373267
  61.2722951  23.7615713  59.0751371  62.3213406  24.0461204  58.7208766
  63.0678545  38.6952937  55.1676649  63.8264927  38.4638170  55.7029447
  63.4292758  39.2235670  54.4563155  62.7583947  38.1192554  54.9152278
  62.6053969  39.0639419  55.5403102  63.5718813  27.5844083  56.1321586
  62.7000824  27.8946770  56.3782318  63.7312299  26.8373139  56.7091578
  63.5840056  27.3859996  55.4604072  64.0505046  28.0836959  56.2361033
  69.6531117  19.6505110  52.3646938  69.5872937  18.8164597  52.8292630
  70.2056359  20.1942977  52.9261366  69.9510244  19.5611046  51.7374901
  69.0209131  19.9395508  52.2840836  71.0485673  33.5480993  51.5119229
  71.8129791  33.8722484  51.0353330  70.6022755  34.3388762  51.8152717
  70.6328751  33.1770016  51.0883660  71.2448664  33.1508737  52.0528596
  70.6940742  21.3529064  54.3078232  70.3338076  22.2139020  54.0949841
  70.3205286  21.1418420  55.1641296  70.5018166  20.8789301  53.8305262
  71.3920907  21.3786260  54.3424715  63.9263744  23.1304194  45.3728219
  64.7519853  22.7781011  45.7072834  63.8109044  23.9567139  45.8409266
  63.9662116  23.2406464  44.6826857  63.3975216  22.6923689  45.5092935
  69.0769161  32.7560976  55.8365880  68.3454133  33.3015173  56.1250876
  68.6687294  31.9387845  55.5523311  69.4175527  33.0602426  55.3055508
  69.5226305  32.6405634  56.3633826  60.9726505  27.1357433  44.7710740
  61.4420362  26.9348852  43.9607296  61.3115551  26.5041832  45.4067630
  61.1060184  27.7909818  44.9782562  60.2838716  27.0532772  44.6848069
  61.2318807  24.5862328  46.9595695  61.3796824  25.2974013  47.5832376
  60.3069656  24.6646164  46.7233958  61.6389127  24.6621669  46.3952983
  61.3588978  23.9661036  47.2572614  68.6075303  22.6323565  59.3692936
  69.0145622  21.8032043  59.6217307  69.1410019  23.3010672  59.7992145
  68.6219640  22.7127814  58.6742076  67.9453095  22.6609339  59.5941535
  68.0278707  20.1861327  50.2235745  67.7490105  19.4561848  49.6706170
  68.5746214  19.7811504  50.8967401  68.3962202  20.6507193  49.8530505
  67.4747691  20.5037499  50.5120740  67.2207351  28.3135396  44.4054998
  67.8881520  28.8887615  44.0328545  67.7028225  27.7424003  45.0030050
  66.7392249  28.6858621  44.7519821  66.9083886  27.9391760  43.9027469
  67.3997136  36.8361310  51.4044427  67.4026003  37.4084951  50.6365247
  66.8974189  36.0694407  51.1286710  68.0526967  36.6548688  51.5798052
  67.0908312  37.1525234  51.9467936  58.2025238  23.8991509  50.6824866
  58.1955956  22.9499736  50.5643998  57.5749441  24.0575513  51.3881792
  58.8399185  24.1220545  50.8649202  58.0010286  24.2228918  50.0948809
  70.3955843  28.2020878  38.9940116  70.5601291  28.3919233  38.0698231
  69.4441110  28.1192134  39.0555299  70.7085081  27.6060453  39.1835163
  70.6253697  28.7254621  39.3984767  69.6848660  24.3384261  47.5132342
  70.6409580  24.3874159  47.5245479  69.4221716  24.5841915  48.3999461
  69.4198622  24.7854579  47.0444223  69.4724011  23.6889030  47.3626204
  59.3907106  30.9561309  52.2070088  58.6095557  31.3896906  51.8619407
  59.1078090  30.0588011  52.3851997  59.9068618  30.9634793  51.7346615
  59.6072170  31.2684408  52.7946146  60.0887271  25.9481491  51.0438182
  59.4703850  25.3676200  50.5997551  60.9183795  25.8085282  50.5870272
  59.8854998  26.6160433  50.9886639  60.1464622  25.7775013  51.7198123
  57.8168538  33.9220547  54.1480169  58.2279272  33.0839210  53.9365920
  58.4935083  34.5740272  53.9606336  57.2522052  34.0298323  53.7477945
  57.6321017  33.9449166  54.8225968  68.1745176  15.9232041  51.8386064
  67.8506241  15.6280406  52.6892558  68.9181448  16.4874032  52.0479100
  68.3783223  15.3786009  51.4496976  67.6791511  16.2820543  51.4970738
  65.5868339  23.8313816  39.8510250  64.8391653  24.3122981  39.4974716
  65.3224074  22.9124147  39.8107200  66.1589880  23.9412004  39.4614092
  65.7150056  24.0236666  40.5121699  64.1290243  32.4115361  54.8947217
  64.5799348  32.9487908  55.5466742  64.6024515  31.5795260  54.9017928
  63.4587206  32.3172307  55.0722055  64.1630880  32.7107820  54.2618612
  67.5146063  38.9729026  53.2429203  67.9851467  38.6548772  54.0129596
  67.5400097  38.2396886  52.6277374  66.8535402  39.1366101  53.4062619
  67.8338810  39.5334275  52.9720984  67.4256944  18.3363597  48.0463927
  67.6525930  17.4190258  47.8929505  66.4978925  18.3947392  47.8208256
  67.5284627  18.5074157  48.7174370  67.8073229  18.7572637  47.6369779
  69.2530079  26.8311902  57.1072589  69.7154655  27.6444208  57.3123199
  69.2443476  26.3461912  57.9317454  68.6006021  26.9655039  56.8915914
  69.5930672  26.4719317  56.6122842  69.3321050  23.9558974  41.9348688
  70.2408544  24.2330980  41.8196104  69.1987371  23.2859619  41.2652386
  69.2333781  23.6901277  42.5748004  68.8956282  24.4947851  41.8358738
  66.4869228  22.4600757  51.1145290  67.1260496  21.8023877  50.8394644
  65.6405273  22.0199840  51.0367472  66.6035476  22.6568514  51.7763809
  66.5134809  23.0206006  50.6966289  66.0972114  24.8740478  48.1284170
  66.6387660  24.2081949  48.5519740  65.2254125  24.7470826  48.5024765
  66.3362344  25.5158141  48.2726668  66.0856644  24.7805590  47.4347453
  64.9858121  40.1413092  53.5257630  65.1769150  41.0472121  53.7711290
  65.8454866  39.7269372  53.4515168  64.6018742  39.8273662  54.0200306
  64.6451754  40.1176308  52.9148227  64.7485212  19.0009879  51.2623143
  65.0666412  18.1526480  50.9511873  64.6405567  19.5231375  50.4668192
  64.1371072  18.9287280  51.5953616  65.2144428  19.2973762  51.6922352
  57.6719388  24.5143811  58.1700403  56.9133006  25.0973597  58.1983246
  58.1973276  24.8409798  57.4388919  58.0333601  24.5490823  58.7689598
  57.4715983  23.8538354  58.0554890  68.3713942  23.1569554  39.3772635
  67.4262718  23.3108651  39.3723138  68.7362796  23.8897611  38.8815817
  68.6179228  23.1540977  40.0327515  68.5243920  22.5478490  39.0675508
  67.0100022  15.6088529  47.6171789  66.4320746  15.5741518  46.8542107
  67.1710829  14.6915190  47.8370891  67.6092918  15.9346350  47.4587870
  66.6976557  15.9399422  48.1482161  64.0216371  27.8138438  59.5036438
  64.7213856  27.4941854  58.9344228  63.2150788  27.5893073  59.0411959
  64.0453084  27.4970432  60.1273119  64.0712892  28.5062329  59.5927392
  66.8431479  33.7942730  53.2563553  66.5371523  34.1000510  52.4014632
  66.9539992  32.8499947  53.1467538  67.4522524  34.0971932  53.4232325
  66.3697207  33.9318527  53.7520372  60.0644785  23.8317899  40.6861181
  60.9870842  23.7219711  40.9173420  59.7642564  22.9491571  40.4683292
  59.7024799  24.0902111  41.2270548  59.9969285  24.2592258  40.1352819
  59.4755812  39.9114654  50.6301606  59.7607922  39.7514320  51.5296005
  59.7486678  40.8108363  50.4484342  59.7856183  39.4644335  50.1896331
  58.7810288  39.8477786  50.5764205  56.6384819  27.0406215  51.1187715
  56.8422866  26.9026336  50.1938758  55.7655283  27.4349894  51.1159430
  56.6332858  26.4319233  51.4645467  57.1032489  27.4725482  51.4129279
  66.8437252  40.4515779  57.3186838  67.7582480  40.2458208  57.5152594
  66.8800983  40.9353521  56.4934901  66.4690249  39.8653334  57.2451446
  66.5648650  40.8459458  57.8249722  62.8473067  27.2137188  53.2598909
  63.3784689  27.4407049  54.0235662  62.2965145  27.9828586  53.1156411
  63.2537613  27.0916526  52.7033978  62.4547085  26.6499279  53.3907056
  71.3085597  43.5692231  46.8252191  71.0706914  44.4661445  47.0592715
  70.8969090  43.0287023  47.4997990  71.0620311  43.4042907  46.1916515
  72.0042668  43.4875734  46.8337044  64.9450050  49.4835161  51.9510361
  64.4894756  50.1583505  52.4537890  64.2954859  49.1748804  51.3188826
  65.5015707  49.7525517  51.6222314  65.1511190  48.9605500  52.3689362
  71.0296995  51.6427413  49.9011336  71.7011579  52.1930600  50.3041844
  71.4679084  51.2398002  49.1523075  70.8074196  51.1544763  50.3508535
  70.4864129  52.0305771  49.6904158  69.6885148  55.3553512  51.9050742
  69.4800914  56.2767676  52.0599305  70.3466941  55.3724977  51.2106953
  69.9471677  55.0585547  52.4841946  69.1192474  55.0046660  51.6978919
  71.2762280  42.4347012  61.3385858  70.9679229  42.8670361  62.1354952
  70.4765978  42.2077151  60.8648243  71.6740223  42.8686691  60.9602837
  71.6434227  41.8590711  61.4955635  68.3623412  40.8772339  51.5967757
  67.9322153  40.3559008  52.2748911  67.7567008  40.8547802  50.8564349
  68.4616455  41.5345136  51.8159788  68.9783740  40.5947260  51.4214132
  70.1001656  39.8553883  41.8804214  70.5141258  39.8713100  41.0170441
  69.6001803  40.6706602  41.9207265  69.6763905  39.3026201  41.9412326
  70.5834078  39.8370172  42.3860028  70.9615721  41.5843199  54.2965094
  71.3478195  41.6406582  53.4211112  71.0955174  40.6739262  54.5595531
  71.2860430  42.0199208  54.7384511  70.2791441  41.7386378  54.2752962
  70.7161982  45.5998501  55.7828478  71.3264575  46.3085691  55.5806153
  69.8801951  45.8946054  55.4222234  70.9205802  45.0033994  55.4794990
  70.6677008  45.5055448  56.4751054  70.5429933  42.9531764  44.3468099
  70.8795885  43.4279691  45.1069497  70.5943774  42.0313517  44.5985399
  69.8807725  43.1372963  44.2131667  70.9379009  43.0781003  43.7825387
  68.2064566  42.6935305  55.3437345  69.0909572  42.5028786  55.0304862
  67.7861456  43.1487274  54.6132932  67.8640879  42.1015705  55.4950554
  68.2272412  43.1025953  55.9108341  64.5564483  46.7980588  50.6273322
  63.7879951  47.3671569  50.5693494  64.7169517  46.5192252  49.7257711
  65.1066631  47.1499688  50.8790622  64.4248124  46.2469236  51.0374542
  67.3490915  47.3855281  51.8909321  67.5280701  48.1824288  51.3931289
  66.3941542  47.3491940  51.9510361  67.5973521  46.8229620  51.5557634
  67.6360346  47.4214540  52.5287424  70.6590407  46.1791544  47.3633274
  71.0932081  46.8605208  46.8492607  69.7751174  46.1317976  46.9998745
  70.9898624  45.5667819  47.2912025  70.6394107  46.3559259  48.0400286
  71.3922755  39.1095187  49.9676017  71.7929565  38.7710809  50.7673395
  71.4783007  38.3959007  49.3354482  70.7179304  39.2642449  50.0743748
  71.7306027  39.6798416  49.7434489  71.4263390  38.7437283  59.0157401
  70.8830524  38.3171089  59.6782991  71.9557692  39.3712060  59.5071793
  71.8339483  38.2754676  58.6925923  71.0279674  39.0719600  58.5433927
  67.7439990  43.1430119  57.9918494  67.7694025  44.0925974  58.1092291
  67.6441175  43.0201292  57.0478618  68.3380925  42.8490731  58.2181236
  67.2018671  42.8649948  58.3362104  71.4286485  45.9582921  52.3123677
  72.0233193  45.2365091  52.1087210  70.6076564  45.7206916  51.8810326
  71.3368498  46.0158551  53.0032111  71.6745997  46.5620913  52.0585164
  69.4708538  42.5367631  48.5498526  69.9286925  42.2203707  49.3283771
  68.7855390  43.1095355  48.8913851  69.9073306  42.8931639  48.1347809
  69.1931483  42.0031826  48.1927636  70.5106617  40.3967256  44.7456181
  70.6625048  40.2379170  43.8143585  71.1740371  39.8688605  45.1903883
  70.5920680  41.0752342  44.8983532  69.8674935  40.1913767  44.9301730
  67.4316526  43.8219288  49.3474690  66.9541840  44.1191335  48.5724800
  66.9103053  43.0956551  49.6875874  68.0748208  43.6059654  49.1742278
  67.4784180  44.3363216  49.8212305  71.2779602  48.4102313  45.4774736
  72.1999885  48.6584462  45.4124198  71.1041777  47.9182921  44.6749074
  71.1688410  48.0097397  46.0410377  70.8703509  48.9776964  45.5128289
  68.7820749  47.3459280  54.3452997  69.0210979  48.2412165  54.5821805
  68.2341695  47.4418664  53.5667751  69.3530743  46.9666654  54.2003428
  68.4252724  47.0385171  54.8636090  67.3687214  44.0476901  53.2217070
  67.6325705  43.5169673  52.4707596  67.6828000  44.9278734  53.0152319
  66.6730143  44.0448324  53.2945390  67.6660568  43.8104978  53.8093128
  67.3594838  49.5092357  50.2999418  66.4414969  49.6733515  50.5134880
  67.3756497  49.4414665  49.3453476  67.7624743  50.0387337  50.5184378
  67.5788769  48.9131932  50.5940982  68.2624597  40.9515350  46.5480333
  68.8265309  40.8233450  45.7857722  68.8409647  41.3226327  47.2148350
  67.7411124  41.3936679  46.3988337  67.9963012  40.3412038  46.7651151
  69.7058353  50.0093399  51.7940584  68.9616308  49.4528974  51.5642487
  69.7231558  50.6817248  51.1131146  69.6128819  50.2991962  52.4247977
  70.3005061  49.6402834  51.7926442  70.8449474  41.7782378  50.6824866
  70.8380192  40.8290606  50.5643998  70.2173677  41.9366382  51.3881792
  71.4823421  42.0011414  50.8649202  70.6434522  42.1019787  50.0948809
  70.4592774  51.8011416  54.1480169  70.8703508  50.9630079  53.9365920
  71.1359319  52.4531142  53.9606336  69.8946288  51.9089192  53.7477945
  70.2745253  51.8240035  54.8225968  70.3143624  42.3934681  58.1700403
  69.5557242  42.9764466  58.1983246  70.8397512  42.7200667  57.4388919
  70.6757837  42.4281692  58.7689598  70.1140219  41.7329223  58.0554890
  69.2809055  44.9197084  51.1187715  69.4847102  44.7817205  50.1938758
  68.4079519  45.3140763  51.1159430  69.2757094  44.3110102  51.4645467
  69.7456725  45.3516351  51.4129279  52.3025815   4.7857987  36.4672928
  51.8470522   5.4606331  36.9700457  51.6530625   4.4771630  35.8351393
  52.8591472   5.0548343  36.1384882  52.5086956   4.2628326  36.8851929
  58.3872760   6.9450239  34.4173903  59.0587344   7.4953426  34.8204412
  58.8254849   6.5420828  33.6685642  58.1649962   6.4567589  34.8671102
  57.8439894   7.3328598  34.2066725  57.0460914  10.6576339  36.4213309
  56.8376679  11.5790502  36.5761873  57.7042707  10.6747803  35.7269520
  57.3047443  10.3608373  37.0004513  56.4768240  10.3069486  36.2141486
  61.2722953  10.0513852  39.1783403  61.8207781   9.3708353  38.7873102
  61.8946789  10.6964175  39.5135089  60.8531390  10.3379755  38.6975076
  60.8848933   9.7876568  39.6987709  62.0384391  10.7478567  36.0076735
  62.8132432  10.2024370  36.1448522  61.8600379  10.6780463  35.0693428
  61.4974619  10.5069902  36.3810258  62.1689203  11.4112602  36.1865715
  63.7976254  13.3275777  35.5218911  63.2185431  12.6213081  35.8061480
  64.3339838  13.5227204  36.2912233  64.1988839  13.1185545  34.9873184
  63.4269665  13.8897356  35.3302652  60.8098378   7.9925890  35.1838941
  61.1423915   8.8033701  35.5685602  61.5800230   7.5753592  34.7978138
  60.5275135   7.5822995  35.6767475  60.3300597   8.1297604  34.6931620
  66.2894692  14.5294606  33.9662562  65.9592248  14.2939014  33.0986362
  65.6122373  14.2269486  34.5708325  66.8979964  14.2093940  34.0949496
  66.3754944  15.2230745  34.0178750  67.1976412  11.2026453  28.9295346
  67.7478560  10.7682691  28.2789964  67.0359831  12.0726224  28.5639604
  66.5954649  10.8556342  29.0158016  67.5296176  11.2495938  29.5440104
  69.5266721  12.9311686  41.9035299  70.0959394  12.6768299  42.6297285
  69.9897070  13.6521351  41.4764374  69.4383375  12.3971799  41.4594668
  68.9031338  13.1430495  42.1404106  64.7848944  10.4788211  33.6240165
  64.8553311  10.1167048  32.7408402  64.5481808  11.3969715  33.4875449
  64.2877958  10.1469152  33.9881765  65.3951536  10.4281983  33.9620136
  60.1741751  11.9044241  37.6912947  60.1349153  11.1214039  38.2400095
  60.9091420  11.7460238  37.0987392  59.5789270  11.9848490  37.3313773
  60.2890678  12.4747470  38.0809105  60.7209258  11.2863362  33.6749282
  60.0846858  11.8721725  34.0843430  60.1932277  10.5768007  33.3100611
  61.0742642  11.6182421  33.1693468  61.1718364  11.0397542  34.1501039
  65.2207939   9.3928806  31.1618707  64.9165303  10.0036200  30.4901193
  66.1353167   9.2250906  30.9363037  65.1711417   9.6802874  31.7982668
  64.8484029   8.8001041  31.1434860  68.4816682  11.2230577  31.3973373
  68.4828229  12.1652948  31.5656287  67.9158649  11.1160966  30.6336620
  69.1288778  10.9956634  31.2594515  68.2241700  10.8735972  31.9474664
  62.0701934  17.4014874  36.0402003  62.7497347  18.0734640  35.9963597
  62.1625694  17.0250824  36.9155985  61.4351081  17.6852199  35.9588830
  62.1729618  16.9136306  35.5487611  65.5643172  11.0826204  41.1624819
  66.4170635  11.4937264  41.3046104  65.7080774  10.4775964  40.4355762
  65.3582031  10.7372423  41.7352384  65.0833844  11.5623121  40.9934834
  68.3552285  10.6694730  26.4787025  67.5786924  10.6662070  25.9186740
  68.9100621  11.3585961  26.1138354  68.1820234  10.8152176  27.1412616
  68.6814314  10.0505686  26.4532467  69.4348734  11.0426120  44.8790352
  69.2968866  10.1922309  45.2955211  69.1340739  11.6790711  45.5288663
  70.1126826  11.1401834  44.7326641  69.0595957  11.0948678  44.2907224
  65.0112156  16.0763134  39.1231859  65.6844061  16.7111395  38.8792341
  64.1931103  16.4637411  38.8141803  65.1272630  15.4602668  38.8113518
  64.9967819  15.9873153  39.8175648  64.3565005  12.7841992  32.0860593
  64.8686102  12.9107561  31.2884428  63.5308896  13.2369465  31.9156465
  64.2450719  12.1036493  32.2041461  64.6838581  13.0658905  32.6376025
  62.3201861  15.1132557  34.1826308  62.1348566  15.9130141  34.6740700
  62.8242129  14.5706937  34.7900356  61.7260927  14.7923725  33.9987831
  62.6954638  15.2569591  33.6098743  69.0474714  11.3128724  40.0155548
  68.9343107  11.6280401  40.9121662  69.4296772  10.4400375  40.1145497
  68.4308613  11.2773548  39.6853359  69.4793294  11.7325516  39.6577587
  63.0678546  11.8766633  39.6839216  63.8264929  11.6451865  40.2192015
  63.4292759  12.4049366  38.9725722  62.7583949  11.3006249  39.4314845
  62.6053971  12.2453115  40.0565669  67.3997137  10.0175005  35.9206994
  67.4026005  10.5898646  35.1527814  66.8974190   9.2508102  35.6449277
  68.0526969   9.8362383  36.0960619  67.0908313  10.3338930  36.4630503
  57.8168539   7.1034242  38.6642736  58.2279273   6.2652905  38.4528487
  58.4935085   7.7553968  38.4768903  57.2522054   7.2112018  38.2640512
  57.6321019   7.1262862  39.3388535  67.5146064  12.1542721  37.7591770
  67.9851469  11.8362467  38.5292163  67.5400098  11.4210582  37.1439941
  66.8535404  12.3179797  37.9225187  67.8338811  12.7147970  37.4883551
  64.9858122  13.3226787  38.0420197  65.1769152  14.2285817  38.2873857
  65.8454868  12.9083067  37.9677735  64.6018743  13.0087358  38.5362873
  64.6451756  13.2990003  37.4310794  59.4755813  13.0928349  35.1464174
  59.7607923  12.9328016  36.0458572  59.7486680  13.9922059  34.9646909
  59.7856184  12.6458030  34.7058898  58.7810289  13.0291482  35.0926772
  66.8437254  13.6329474  41.8349405  67.7582482  13.4271903  42.0315162
  66.8800984  14.1167216  41.0097469  66.4690250  13.0467029  41.7614014
  66.5648652  14.0273153  42.3412289  71.3085599  16.7505926  31.3414759
  71.0706915  17.6475141  31.5755282  70.8969091  16.2100719  32.0160557
  71.0620313  16.5856603  30.7079082  72.0042669  16.6689429  31.3499611
  64.9450051  22.6648856  36.4672928  64.4894758  23.3397200  36.9700457
  64.2954861  22.3562499  35.8351393  65.5015708  22.9339212  36.1384882
  65.1511192  22.1419195  36.8851929  71.0296996  24.8241108  34.4173903
  71.7011580  25.3744295  34.8204412  71.4679085  24.4211697  33.6685642
  70.8074198  24.3358458  34.8671102  70.4864130  25.2119467  34.2066725
  69.6885150  28.5367208  36.4213309  69.4800915  29.4581372  36.5761873
  70.3466943  28.5538672  35.7269520  69.9471679  28.2399243  37.0004513
  69.1192476  28.1860355  36.2141486  71.2762281  15.6160707  45.8548425
  70.9679231  16.0484056  46.6517519  70.4765980  15.3890846  45.3810810
  71.6740224  16.0500386  45.4765404  71.6434229  15.0404406  46.0118203
  68.3623414  14.0586034  36.1130324  67.9322154  13.5372703  36.7911478
  67.7567010  14.0361497  35.3726916  68.4616456  14.7158831  36.3322355
  68.9783741  13.7760956  35.9376699  70.1001658  13.0367579  26.3966781
  70.5141259  13.0526795  25.5333008  69.6001805  13.8520297  26.4369832
  69.6763907  12.4839897  26.4574893  70.5834080  13.0183867  26.9022595
  70.9615723  14.7656894  38.8127661  71.3478196  14.8220277  37.9373679
  71.0955175  13.8552958  39.0758098  71.2860431  15.2012904  39.2547079
  70.2791443  14.9200073  38.7915529  70.7161984  18.7812196  40.2991045
  71.3264576  19.4899387  40.0968720  69.8801952  19.0759749  39.9384801
  70.9205804  18.1847689  39.9957557  70.6677010  18.6869143  40.9913621
  70.5429934  16.1345459  28.8630666  70.8795886  16.6093387  29.6232064
  70.5943776  15.2127213  29.1147966  69.8807727  16.3186659  28.7294234
  70.9379010  16.2594699  28.2987954  68.2064568  15.8749001  39.8599912
  69.0909574  15.6842481  39.5467429  67.7861458  16.3300969  39.1295499
  67.8640881  15.2829400  40.0113121  68.2272414  16.2839648  40.4270909
  64.5564484  19.9794283  35.1435889  63.7879952  20.5485265  35.0856062
  64.7169518  19.7005947  34.2420278  65.1066632  20.3313384  35.3953190
  64.4248126  19.4282931  35.5537109  67.3490917  20.5668976  36.4071888
  67.5280702  21.3637983  35.9093856  66.3941543  20.5305635  36.4672928
  67.5973523  20.0043315  36.0720202  67.6360347  20.6028235  37.0449991
  70.6590408  19.3605239  31.8795841  71.0932082  20.0418903  31.3655175
  69.7751175  19.3131671  31.5161312  70.9898625  18.7481515  31.8074592
  70.6394109  19.5372954  32.5562853  71.3922756  12.2908883  34.4838584
  71.7929567  11.9524505  35.2835962  71.4783008  11.5772703  33.8517050
  70.7179305  12.4456144  34.5906315  71.7306029  12.8612111  34.2597056
  71.4263392  11.9250979  43.5319968  70.8830526  11.4984784  44.1945559
  71.9557694  12.5525755  44.0234360  71.8339485  11.4568371  43.2088490
  71.0279675  12.2533295  43.0596495  67.7439992  16.3243814  42.5081061
  67.7694026  17.2739670  42.6254858  67.6441176  16.2014987  41.5641186
  68.3380926  16.0304427  42.7343803  67.2018673  16.0463644  42.8524671
  71.4286487  19.1396616  36.8286245  72.0233194  18.4178786  36.6249777
  70.6076566  18.9020611  36.3972893  71.3368500  19.1972246  37.5194678
  71.6745999  19.7434608  36.5747731  69.4708539  15.7181327  33.0661093
  69.9286927  15.4017402  33.8446339  68.7855392  16.2909050  33.4076419
  69.9073307  16.0745334  32.6510376  69.1931485  15.1845521  32.7090204
  70.5106618  13.5780951  29.2618748  70.6625049  13.4192865  28.3306152
  71.1740373  13.0502301  29.7066450  70.5920682  14.2566038  29.4146099
  69.8674936  13.3727462  29.4464297  67.4316528  17.0032983  33.8637257
  66.9541841  17.3005030  33.0887367  66.9103055  16.2770246  34.2038441
  68.0748210  16.7873349  33.6904846  67.4784181  17.5176911  34.3374872
  71.2779603  21.5916008  29.9937303  72.1999887  21.8398158  29.9286765
  71.1041779  21.0996616  29.1911641  71.1688411  21.1911092  30.5572944
  70.8703510  22.1590659  30.0290856  68.7820750  20.5272976  38.8615564
  69.0210980  21.4225861  39.0984372  68.2341696  20.6232359  38.0830319
  69.3530744  20.1480349  38.7165995  68.4252725  20.2198866  39.3798657
  67.3687216  17.2290596  37.7379638  67.6325706  16.6983368  36.9870164
  67.6828001  18.1092429  37.5314886  66.6730145  17.2262019  37.8107958
  67.6660569  16.9918674  38.3255695  67.3594840  22.6906052  34.8161985
  66.4414971  22.8547210  35.0297447  67.3756498  22.6228360  33.8616043
  67.7624745  23.2201033  35.0346945  67.5788771  22.0945627  35.1103549
  68.2624598  14.1329045  31.0642900  68.8265311  14.0047146  30.3020289
  68.8409648  14.5040022  31.7310917  67.7411125  14.5750374  30.9150904
  67.9963014  13.5225733  31.2813718  69.7058355  23.1907094  36.3103152
  68.9616310  22.6342670  36.0805054  69.7231560  23.8630943  35.6293713
  69.6128821  23.4805657  36.9410544  70.3005062  22.8216529  36.3089009
  70.8449476  14.9596074  35.1987434  70.8380193  14.0104301  35.0806565
  70.2173678  15.1180077  35.9044359  71.4823422  15.1825109  35.3811769
  70.6434523  15.2833482  34.6111376  70.4592775  24.9825112  38.6642736
  70.8703509  24.1443774  38.4528487  71.1359321  25.6344837  38.4768903
  69.8946290  25.0902887  38.2640512  70.2745254  25.0053731  39.3388535
  70.3143626  15.5748376  42.6862971  69.5557243  16.1578161  42.7145813
  70.8397513  15.9014362  41.9551486  70.6757838  15.6095387  43.2852165
  70.1140220  14.9142918  42.5717458  69.2809057  18.1010780  35.6350282
  69.4847103  17.9630900  34.7101325  68.4079521  18.4954458  35.6321998
  69.2757095  17.4923798  35.9808034  69.7456726  18.5330046  35.9291846
   9.0575451  23.3960584  53.9509600   9.2255540  22.4579038  53.8547935
   8.8814533  23.5132257  54.8850480   9.6164202  23.7687891  53.7565056
   8.5032888  23.5883433  53.5698294   4.6800754  19.1563999  55.2089029
   4.7274181  18.5325965  55.9329803   4.0888687  18.7465186  54.5781637
   4.4231545  19.7704053  55.4266918   5.3134286  19.2560125  54.9260602
  17.8448161  21.7471436  62.1470348  17.6762299  22.5007700  61.5813494
  17.0082356  21.5805783  62.5797841  18.0422699  21.1923342  61.7673185
  18.3419147  21.8965625  62.6165537   8.7596323  18.0145295  56.3848216
   9.5228894  18.2892806  55.8764118   8.0136958  18.3925674  55.9195453
   8.7128670  17.3164249  56.4017921   8.7954281  18.2623362  57.0388953
  10.2526601  21.8504304  56.4640175  10.5447994  22.7142838  56.7539313
  10.9714612  21.5234235  55.9230808  10.1441183  21.4287099  57.0120253
   9.6643402  21.9014614  56.0885438  13.9072873  19.4082891  59.1057685
  13.9217211  20.3595077  59.2104203  14.0187159  19.2682600  58.1660236
  14.4297893  19.1123091  59.4642716  13.2958734  19.1449690  59.3242645
   5.0357231  22.9318801  55.2145598   5.8798092  22.4819905  55.2541578
   4.4318147  22.3484933  55.6748863   5.0709415  23.5536423  55.5348791
   4.8342279  23.0229195  54.5505865   7.4207571  21.4842317  56.1451123
   7.5708681  20.5881267  55.8445920   8.2937107  21.8749253  56.1811748
   7.0125704  21.8316510  55.6946853   7.1222670  21.4858647  56.7786800
   6.3971150  25.8614699  60.3184565   6.1563599  25.6593870  59.4140669
   5.7845464  25.3527925  60.8487866   7.0570264  25.6667354  60.4478571
   6.3266783  26.5456940  60.4457357   3.9855229  29.0817324  59.8970208
   4.5357377  28.6473562  59.2464826   3.8238649  29.9517095  59.5314466
   3.3833466  28.7347213  59.9832879   4.3174993  29.1286809  60.5114966
  10.2001213  28.0039569  55.4167923   9.9276119  27.4017906  56.1090499
  10.8842813  28.5391704  55.8205503  10.4535780  27.6520468  54.8680775
   9.6637629  28.4028154  55.2110242   4.6945091  21.8455314  57.7509518
   5.5137691  21.6434485  58.2042073   4.5576771  21.1021113  57.1633461
   4.1668109  21.9014614  58.2070357   4.7533988  22.4407574  57.3874989
   8.7890771  28.3403535  63.4636675   8.1326299  27.6887892  63.2175943
   9.5338590  27.8247359  63.7726732   8.9697878  28.7306389  62.9121242
   8.5465900  28.7543173  63.9741986   9.1574267  26.6150962  57.5366985
   8.2573376  26.2901306  57.4914436   9.2047694  27.0702930  58.3774484
   9.6129560  26.0835569  57.5168995   9.2890625  27.0547796  57.0084897
   5.2695499  29.1021448  62.3648235   5.2707046  30.0443819  62.5331149
   4.7037467  28.9951838  61.6011482   5.9167596  28.8747505  62.2269377
   5.0120517  28.7526843  62.9149526  14.5931794  22.0990536  59.4911417
  14.4823282  22.8192036  60.1133956  15.3777985  22.3317551  58.9947527
  14.6838234  21.4923967  59.8277245  14.0371911  22.0512886  59.0675847
   2.5831392  18.1027111  53.6200340   2.7673139  17.6038317  52.8238318
   2.2736794  18.9510510  53.3046644   2.0900821  17.7850939  54.0018717
   3.1633762  18.1774205  54.0039930   5.1431102  28.5485601  57.4461887
   4.3665741  28.5452941  56.8861602   5.6979439  29.2376832  57.0813216
   4.9699052  28.6943047  58.1087478   5.4693131  27.9296557  57.4207329
   9.0598544  26.5934591  60.5185678   9.2613497  26.1888850  61.3621461
   8.2036440  26.2386913  60.2816870   9.0309869  27.2899306  60.5793789
   9.5402099  26.4203618  60.0405636   6.3249462  26.2211366  57.6731700
   6.0582104  27.1384705  57.7361025   5.8324665  25.8798410  56.9264653
   7.0131478  26.1717386  57.5593259   6.1586694  25.8745338  58.2579474
  11.8091964  25.2164376  61.3536609  12.1463690  26.0398744  61.0008146
  11.0545996  25.4744505  61.8839910  11.6128973  24.7881851  60.8367658
  12.2918612  24.8996369  61.7482265  10.7572643  24.5187412  56.7355465
  11.4535487  24.6791828  57.3726497  10.0321123  25.0694682  57.0304100
  10.9622236  24.7032694  56.0920793  10.5707801  23.8434986  56.7369607
  14.6006850  24.6963293  60.6225125  14.6382127  25.5075186  60.1155170
  13.6919356  24.6395827  60.9159618  14.7652298  24.1464188  60.2215830
  15.0365844  24.7261314  61.1691061   7.1834661  19.2625445  54.4777546
   7.3480110  19.4523799  53.5535660   6.2319929  19.1796701  54.5392728
   7.4963900  18.6665020  54.6672592   7.4132515  19.7859188  54.8822196
  13.8068284  24.6514219  57.1562751  14.0764510  24.9200493  56.2780484
  14.3091231  23.8541130  57.3281020  13.9627130  25.1474436  57.6250869
  13.1203589  24.5195577  57.1753669   9.3219715  20.0590369  58.2812819
   8.9940365  19.2927549  57.8124702   9.7157244  20.6060896  57.6010452
   8.7988921  20.3982912  58.5987729   9.8011722  19.8720592  58.7564577
  11.7630085  25.9778206  54.3186555  11.3588633  26.7877852  54.6297825
  11.4489299  25.3058439  54.9225247  11.5597812  25.8361584  53.6631675
  12.4604476  26.0247692  54.3419901   8.0964416  34.6296797  62.3089621
   7.8585733  35.5266012  62.5430144   7.6847908  34.0891590  62.9835419
   7.8499130  34.4647474  61.6753944   8.7921487  34.5480300  62.3174474
  12.5772571  39.2481926  57.8845949  13.3185748  39.8348454  58.0352087
  12.4080934  39.3114711  56.9448500  12.7406472  38.5913211  58.0620788
  12.0178046  39.4563992  58.2508762  21.6999687  41.2751453  53.9509600
  21.8679776  40.3369907  53.8547935  21.5238769  41.3923126  54.8850480
  22.2588438  41.6478760  53.7565056  21.1457124  41.4674303  53.5698294
  15.6556886  33.7474552  67.7091366  16.4674431  34.2451098  67.8045960
  15.9385902  32.8836018  67.4079091  15.3225575  33.6976489  68.3229053
  15.2342229  34.0479259  67.2382035  20.9113080  42.5370409  73.8171250
  20.0325809  42.5839895  74.1954271  21.4967412  42.5186697  74.5744364
  20.9852089  41.9556953  73.4338731  21.0394798  43.0979741  73.4183168
   7.8175814  42.7031979  65.3848765   8.4890397  43.2535166  65.7879274
   8.2557902  42.3002568  64.6360504   7.5953015  42.2149330  65.8345964
   7.2742948  43.0910338  65.1741587  18.7456673  44.6219649  63.6029675
  18.1261704  43.9724418  63.2699202  18.4454451  45.4515254  63.2310293
  18.7295015  44.6444185  64.3022961  19.3957637  44.4758120  63.3894213
  19.6763559  39.1126542  62.1696621  19.5643500  39.3131041  61.2398167
  19.5851346  38.1618439  62.2226951  20.3097092  39.3139206  62.3909865
  19.1838761  39.4302714  62.5514998  10.3862127  37.9854807  65.0129384
  10.6096473  38.3431062  65.8727802   9.4318527  38.0430437  64.9698049
  10.6806614  38.3651516  64.5038215  10.5975229  37.3204442  64.9599054
  25.4821902  39.3674011  67.6172128  26.0658913  38.9301672  66.9970802
  26.0352917  40.0185572  68.0478408  24.9516053  39.6764451  67.2813371
  25.2287334  38.9109796  68.0824891  16.9674284  37.2620647  69.0377903
  16.8132759  36.4990487  69.5942833  17.8836833  37.4923168  69.1961822
  16.8663921  37.1008066  68.3639175  16.5448080  37.7899298  69.2181025
  11.4687445  46.5060308  66.9751597  12.2435485  45.9606110  67.1123384
  11.2903432  46.4362203  66.0368290  10.9277673  46.2651643  67.3485120
  11.5992256  47.1694342  67.1540577  25.1871643  34.8044099  59.3306285
  25.5572458  35.6854098  59.3829544  24.2460833  34.9321917  59.4529579
  25.3188001  34.5178196  58.7055461  25.4487039  34.3953452  59.8340885
  17.3224989  37.0354868  55.2089029  17.3698417  36.4116834  55.9329803
  16.7312923  36.6256055  54.5781637  17.0655781  37.6494923  55.4266918
  17.9558522  37.1350994  54.9260602  18.6983245  44.2610734  68.1086519
  18.1839054  44.8979407  67.6136772  18.0476508  43.6703381  68.4883683
  19.1324919  43.9112046  67.6865092  19.0666740  44.5786906  68.6121119
  30.4872397  39.6262305  62.1470348  30.3186534  40.3798569  61.5813494
  29.6506592  39.4596652  62.5797841  30.6846935  39.0714211  61.7673185
  30.9843383  39.7756494  62.6165537  13.2279307  49.0857517  66.4893773
  12.6488484  48.3794822  66.7736342  13.7642891  49.2808944  67.2587095
  13.6291892  48.8767286  65.9548046  12.8572719  49.6479096  66.2977514
  10.5842439  31.0946578  63.2472928  10.9214164  31.9401400  62.9496009
   9.7239920  31.2951077  63.6142812  10.5276636  30.6484424  62.7105988
  11.0039775  30.8199067  63.7359036  10.3717790  40.4096590  59.7605492
  10.8290404  39.7531957  59.2344618  11.0553617  41.0322376  60.0115721
   9.8746804  40.7268679  59.3836613  10.0848359  40.1165367  60.3276488
  27.3401033  41.1473637  68.0994596  28.0895040  40.7693258  68.5604933
  27.2021166  41.9957036  68.5208953  27.4855956  41.2306463  67.4192229
  26.7748774  40.7411566  68.1694632  23.8996731  30.6186403  63.4056849
  23.8679189  29.9589110  64.0986495  23.5041882  30.1879383  62.6469593
  23.5330557  31.1865136  63.5874113  24.5613165  30.8023520  63.2685061
  16.9674284  39.1481718  72.2720967  17.4252671  38.3333083  72.4771576
  16.1920470  38.8697465  71.7827788  16.7826763  39.4833437  72.8582882
  17.3698415  39.5666263  71.8810666  19.8293537  40.3112712  68.3384617
  20.3218335  41.1240935  68.4551343  19.7952900  40.1859390  67.3902315
  20.1572886  39.7768742  68.6474673  19.1838761  40.3733249  68.6029196
  25.9515759  42.9301840  78.0152180  25.6553952  42.6631897  78.8849593
  25.2558688  43.5017317  77.6899489  26.5572163  43.2784198  78.0569373
  26.0300955  42.3737416  77.5987321  28.4416876  40.3451558  74.0950180
  27.9567134  39.9875303  73.3511417  27.7754254  40.7746331  74.6310050
  28.7574982  39.8340290  74.4542283  28.9197336  40.8081094  73.8786434
  11.3908023  30.5353575  53.3845674  11.5351399  31.0309710  52.5784657
  10.5063017  30.7762240  53.6589249  11.4329489  29.8478674  53.2629451
  11.8590334  30.7149868  53.8724711  23.3754390  43.1669680  70.1663327
  22.9701391  42.3010734  70.1316845  22.9620562  43.5952205  70.9151588
  24.0665273  43.1130792  70.2624992  23.2489993  43.5233688  69.5773128
  15.6424096  34.0397609  60.4471500  15.6504925  33.8160408  59.5165975
  15.9247339  33.2387778  60.8883846  16.0863920  34.5647682  60.5786718
  14.9980867  34.2210232  60.6522109  26.1877122  33.3412481  67.7833829
  26.8072090  32.6570240  68.0365272  25.3257283  32.9427978  67.9106622
  26.2621904  33.9058555  68.1899693  26.2795109  33.5225104  67.1130457
   6.8880475  30.9158450  57.3641644   7.3020077  30.9317666  56.5007870
   6.3880622  31.7311168  57.4044694   6.4642724  30.3630768  57.4249755
   7.3712897  30.8974738  57.8697457  31.3694309  36.2614481  65.8395464
  31.0126284  35.7201109  65.1352681  32.0807264  36.7517543  65.4287174
  30.8804152  36.6966408  66.0884480  31.6130727  35.8613648  66.3599770
  16.3306110  43.1906464  72.4757434  15.7855924  42.6121586  73.0096090
  15.7151556  43.8217983  72.1023910  16.8075023  43.5147956  72.8717232
  16.6533498  42.8301632  71.9701620  10.2401431  43.7507630  66.1513803
  10.5726968  44.5615441  66.5360464  11.0103284  43.3335333  65.7653000
   9.9578188  43.3404735  66.6442337   9.7603650  43.8879345  65.6606482
  22.9072079  42.2586156  75.5396371  23.3904501  43.0840936  75.5254950
  23.5775116  41.5862307  75.4257930  22.5758088  42.1769659  76.1505774
  22.4412862  42.2353454  75.0170852  23.2461126  24.4806272  67.1809280
  22.5019081  24.8047764  66.6746395  23.1508498  24.8945910  68.0393556
  23.2207092  23.7833392  67.2389108  23.8505983  24.6680132  66.8818218
  11.8457543  35.4396443  58.1129905  12.0663021  34.5084299  58.0953128
  12.6921498  35.8846349  58.1610737  11.5028082  35.6245808  57.5310416
  11.4543108  35.5915126  58.6730190  19.0291463  25.0913666  63.2677990
  18.2052674  25.4008189  62.8887898  18.8085985  24.2479257  63.6637788
  19.5152752  25.0121665  62.7714101  19.2612411  25.5396233  63.7528743
  21.4020559  35.8936164  56.3848216  22.1653130  36.1683675  55.8764118
  20.6561194  36.2716543  55.9195453  21.3552906  35.1955118  56.4017921
  21.4378516  36.1414231  57.0388953  16.0979389  43.2375949  66.1139037
  15.2925353  42.9767243  65.6677193  16.7734387  42.6717628  65.7405513
  16.2428538  43.9116129  65.9887458  16.0430906  43.1355329  66.8040399
  25.0832412  34.0279217  64.3751282  24.9816275  34.4084091  63.5025585
  24.2068235  34.0732373  64.7590872  25.2985928  33.3637018  64.3319947
  25.5387705  34.3977947  64.7555517  22.8950837  39.7295173  56.4640175
  23.1872230  40.5933707  56.7539313  23.6138848  39.4025104  55.9230808
  22.7865419  39.3077968  57.0120253  22.3067638  39.7805483  56.0885438
  15.7197745  50.2876347  64.9337424  15.3895302  50.0520754  64.0661224
  15.0425426  49.9851227  65.5383187  16.3283017  49.9675680  65.0624358
  15.8057997  50.9812485  64.9853612  12.1500178  28.4994234  64.6381719
  11.5559244  27.7633517  64.7859572  11.6760132  29.0721957  64.0350098
  12.2868498  28.8313293  65.2385055  12.7493074  28.2789693  64.3510865
  13.2250440  33.4784195  64.9648552  12.7856804  33.9617855  64.2648195
  13.2677679  34.0960992  65.6938823  12.8561172  32.9101379  65.1430461
  13.8682122  33.2845016  64.7661582  26.5497109  37.2873761  59.1057685
  26.5641447  38.2385946  59.2104203  26.6611395  37.1473469  58.1660236
  27.0722129  36.9913960  59.4642716  25.9382970  37.0240559  59.3242645
  17.6781467  40.8109670  55.2145598  18.5222328  40.3610774  55.2541578
  17.0742383  40.2275802  55.6748863  17.7133651  41.4327292  55.5348791
  17.4766515  40.9020064  54.5505865  22.7322709  23.0350200  64.2584557
  23.2998062  23.4420436  63.6043819  22.0209754  22.6451429  63.7486317
  23.0781037  22.5430808  64.6155446  22.4834329  23.5147118  64.7032258
  20.0631807  39.3633186  56.1451123  20.2132917  38.4672136  55.8445920
  20.9361343  39.7540122  56.1811748  19.6549940  39.7107379  55.6946853
  19.7646906  39.3649516  56.7786800   7.3308751  34.0136330  59.8305528
   7.6674703  34.4884258  60.5906926   7.3822593  33.0918084  60.0822828
   6.6686544  34.1977530  59.6969096   7.7257827  34.1385570  59.2662816
  18.3617293  34.2798110  68.5633216  18.6405895  33.4090174  68.2797718
  19.1088206  34.8452348  68.3674531  17.7947713  34.4859763  68.2090611
  18.2225879  34.2838934  69.2492152  19.0551270  35.0926333  64.8573750
  19.8022183  35.5037393  64.4225043  18.3195828  35.6788778  64.6763557
  18.9344608  34.4553577  64.5936242  19.1671330  35.0416022  65.5468041
  22.5810051  44.5345998  67.6589320  22.4718859  45.4825523  67.7282285
  22.7923153  44.2516837  68.5491795  21.9903758  44.2320878  67.4376076
  23.1023524  44.3766077  67.2198187  13.6297666  30.4524831  55.4514406
  12.8936450  30.6361949  56.0355108  13.2261988  30.0777112  54.6679663
  13.9744447  31.0415854  55.2937558  14.0702849  29.9952451  55.7455970
  15.6776280  32.9346328  58.0451083  15.5702409  32.9823978  57.0954638
  16.4270287  32.3532872  58.1723875  15.8086865  33.5682341  58.3123946
  15.1048965  32.6684549  58.3463357  20.7681253  36.5096631  63.1893101
  21.3506717  36.3145204  62.4553333  21.1751572  37.2579822  63.6270092
  20.1278438  36.6758201  62.9595004  20.7248240  35.9622021  63.6227666
  18.2705079  43.1477804  74.5468592  17.6094418  42.5129543  74.8233379
  17.9235204  43.5168368  73.7351006  18.3519143  43.6462515  75.0312273
  18.8842312  42.8313879  74.4316008  22.4158828  45.4155996  75.8599565
  23.3713975  45.4698966  75.8733915  22.1243209  46.3272181  75.8592494
  22.1947577  45.0845103  75.2850787  22.1785919  45.0812443  76.4277632
   9.1662716  29.4322707  61.1174872   9.1564567  29.3485798  62.0713742
   8.9815196  28.5488214  60.7978749   8.6726372  29.8805273  60.9039409
   9.7921193  29.6498670  60.8947485  19.0395386  43.7405568  60.3184565
  18.7987835  43.5384739  59.4140669  18.4269700  43.2318794  60.8487866
  19.6994500  43.5458224  60.4478571  18.9691019  44.4247809  60.4457357
  24.7662758  44.4174325  72.8823299  24.0070602  43.8654808  72.6956537
  24.8113091  45.0212318  72.1405748  24.6756318  44.7681178  73.4812493
  25.3482449  44.0316379  72.9226349  17.0644233  40.2149246  68.5972627
  18.0118550  40.3006567  68.4911967  16.9518399  39.4176157  69.1155720
  16.8023062  40.7689175  68.9359669  16.7503447  40.1516461  67.9757159
  12.7239040  32.7488798  58.2339057  12.4692925  32.3055222  59.0428359
  13.6730679  32.8468594  58.3017880  12.5541631  32.3618604  57.6752914
  12.4132896  33.3739079  58.1865296  16.6279465  46.9608193  59.8970208
  17.1781613  46.5264431  59.2464826  16.4662885  47.8307964  59.5314466
  16.0257702  46.6138083  59.9832879  16.9599229  47.0077679  60.5114966
  21.0931734  34.6496839  68.6467603  21.5302276  34.0907920  69.2895203
  21.3500943  35.5396652  68.8885908  21.3091024  34.4969990  67.9990505
  20.3986211  34.5737497  68.6849440  22.8425449  45.8830438  55.4167923
  22.5700355  45.2808776  56.1090499  23.5267049  46.4182573  55.8205503
  23.0960016  45.5311338  54.8680775  22.3061865  46.2819024  55.2110242
  14.2151997  46.2369951  64.5915027  14.2856365  45.8748789  63.7083264
  13.9784861  47.1551455  64.4550311  13.7181011  45.9050893  64.9556627
  14.8254589  46.1863723  64.9294998  14.1996113  26.9533871  63.0337466
  13.9144002  27.1844556  62.1498631  13.6182195  27.4502253  63.6100386
  14.1309066  26.2658970  63.1440553  14.8670282  27.1403648  63.1341558
  17.6533206  42.2235062  62.4100784  18.4598789  41.9177282  62.8251501
  17.0222767  41.5196861  62.5642276  17.4345048  42.8203652  62.7028206
  17.7503154  42.3214857  61.7227706  17.3369327  39.7246183  57.7509518
  18.1561927  39.5225354  58.2042073  17.2001007  38.9811982  57.1633461
  16.8092345  39.7805484  58.2070357  17.3958224  40.3198443  57.3874989
  11.0449694  40.2630979  63.0549597  11.5986483  40.2782030  62.2750209
  10.9364275  39.3331083  63.2529496  11.3573159  40.5945955  63.5867040
  10.4260499  40.5623439  62.9255592   7.4469225  37.2396110  62.8470703
   7.8810899  37.9209774  62.3330037   6.5629993  37.1922542  62.4836174
   7.7777442  36.6272386  62.7749454   7.4272926  37.4163825  63.5237715
  21.4315007  46.2194404  63.4636675  20.7750535  45.5678762  63.2175943
  22.1762826  45.7038228  63.7726732  21.6122114  46.6097258  62.9121242
  21.1890136  46.6334042  63.9741986  22.1757052  43.5009151  62.9368730
  22.3408274  43.3498632  63.8674255  21.4875037  42.8742539  62.7113059
  21.9574668  44.1573783  62.8279785  22.7519008  43.3812983  62.5599850
  22.9972746  28.1973197  66.8924284  23.0284515  29.0987319  67.2148691
  22.9886144  27.6596567  67.6836809  22.4181923  28.0899504  66.5141263
  23.5613458  28.0544328  66.5021055  20.4078587  31.1587528  66.2051206
  20.4846463  31.7364241  65.4449808  20.4886877  30.2761200  65.8444961
  20.9199684  31.2865345  66.6654471  19.7872071  31.2436684  66.5176618
  12.9629270  27.8009105  60.4796769  12.6730972  28.6745619  60.2180474
  13.6170649  27.5588193  59.8241889  13.2469833  27.8156075  61.1189014
  12.4277233  27.3502044  60.4740201  21.7998503  44.4941831  57.5366985
  20.8997612  44.1692175  57.4914436  21.8471930  44.9493800  58.3774484
  22.2553796  43.9626438  57.5168995  21.9314861  44.9338665  57.0084897
  24.6831374  37.0775365  68.6290826  25.5451214  36.7582863  68.8963690
  24.8701989  37.8001360  68.0294561  24.3222935  36.5733499  68.3045206
  24.3205614  37.3045225  69.1834543  21.2663786  29.0672967  62.8711121
  20.6041578  29.6421103  62.4864460  20.8616560  28.7374321  63.6729712
  21.4199537  28.5410647  62.4362414  21.8500797  29.4261470  63.0174832
  27.1778679  38.1059139  65.8070195  26.8782232  37.1971532  65.7914631
  28.0352331  38.0691716  66.2312835  27.2338709  38.3590279  65.1564812
  26.7361950  38.5064055  66.1754221  18.0632393  29.6727290  62.5663491
  17.4373916  28.9493130  62.5267511  18.0303303  29.9678925  63.4763955
  18.7058301  29.4522749  62.4008861  17.8732910  30.1879383  62.1321855
  26.9757953  35.3302338  65.9222779  26.3233895  35.0003692  65.3042666
  26.9111321  34.7427645  66.6753466  27.6178088  35.3036977  65.6429707
  26.8297257  35.9883300  66.1089541  18.9229139  27.8658220  58.5117988
  19.4806342  27.6196483  59.2493112  19.4921812  27.7927456  57.7460022
  18.3778952  27.4306293  58.4580587  18.6908191  28.5222853  58.5853379
  14.4317061  36.2124583  58.1334966  14.2810177  37.1346912  57.9263143
  15.0304183  36.2287882  58.8802013  13.8301071  35.8968824  58.3053235
  14.7221133  35.8809607  57.5904386  17.2815071  35.2187820  57.3429512
  17.5620993  34.3773822  56.9844481  16.3311885  35.1399900  57.4256827
  17.5748010  35.3322750  57.9680336  17.4489386  35.7421563  56.9087877
  21.6797613  32.7590860  64.0442022  22.5099910  32.4120750  63.7175189
  21.8610493  33.6805024  64.2287571  21.1786213  32.6970323  63.5591270
  21.4834622  32.4239142  64.6261511  12.9906399  34.1879550  54.4148220
  13.2868206  34.7648098  53.7098365  12.8053104  34.7770573  55.1452633
  12.4127123  33.8409440  54.2239032  13.4906252  33.7290839  54.5859419
  24.5145511  34.8550328  73.2691173  25.4504359  35.0187404  73.1524447
  24.3748323  34.9293340  74.2138120  24.1358093  35.3322751  72.9247563
  24.3448101  34.2144913  73.0435503  13.9871464  36.4521001  62.9481866
  14.0639340  37.2159326  62.3761372  14.6054885  35.8176822  62.5861480
  14.1597741  36.6178489  63.6057959  13.3347406  36.1981696  62.9354587
  23.0469268  40.2847350  64.1700672  23.2819083  40.5643851  65.0546578
  23.8835073  40.0753037  63.7549955  22.6329666  39.7201276  64.1905733
  22.7213012  40.7991279  63.8249991  22.3281256  36.8113586  72.4205892
  21.6716784  37.1114211  73.0492071  22.6196875  35.9658764  72.7635360
  22.0458013  36.7354244  71.7841930  22.8621746  37.2616565  72.3873551
  22.5059495  40.5472387  70.1726967  21.6728331  40.5374408  70.6422156
  23.0527002  39.9169034  70.6422156  22.4176149  40.3500548  69.5073092
  22.7934700  41.1853308  70.1903743  12.9236672  43.0008109  62.2135026
  13.6280345  43.6478844  62.1788544  13.2804697  42.2341206  61.7651969
  12.7625864  42.8464930  62.8767688  12.3532451  43.2375949  61.8839909
  16.3802633  31.4628977  61.0467766  17.1412109  31.1452805  61.5318518
  16.4247192  31.0077009  60.2060266  15.7873245  31.3028644  61.3833594
  16.4172137  32.1556951  60.9555598  10.1512312  47.0445102  64.6424144
   9.5149912  47.6303465  65.0518292   9.6235330  46.3349747  64.2775473
  10.5045695  47.3764161  64.1368330  10.6021417  46.7979283  65.1175901
  21.9049279  36.8693299  69.7265123  22.7542101  37.2485925  69.4995310
  21.9869116  36.6349954  70.6514080  21.3928182  37.3367742  69.6338813
  21.7756014  36.3018647  69.3376036  14.6510992  45.1510546  62.1293569
  14.3468356  45.7617941  61.4576055  15.5656220  44.9832646  61.9037899
  14.6014471  45.4384614  62.7657530  14.2787083  44.5582781  62.1109722
  28.2823390  35.1277426  62.2820922  27.6039525  34.5664012  61.9052043
  27.8649148  35.9850640  62.3641166  28.4809475  34.8881009  62.9092959
  28.8377500  35.1624437  61.8585352  28.5323316  37.8254474  71.0671868
  29.1928203  37.9438394  70.3841217  28.1784159  36.9501630  70.9087949
  28.8244709  37.8638227  71.7021687  28.0306142  38.3100381  71.0113254
  26.8268389  36.9334249  73.4720570  26.7685265  37.8503505  73.2019422
  27.1045444  36.9709837  74.3870532  26.2050327  36.6186654  73.4147813
  27.2985341  36.5913128  73.0845625  30.5651819  34.9660763  68.2967425
  31.3936796  34.5406816  68.0747110  29.9168176  34.5304754  67.7444921
  30.4150709  34.8750370  68.9748579  30.5923174  35.6511170  68.1539069
  17.9119735  46.9812317  62.3648235  17.9131282  47.9234688  62.5331149
  17.3461702  46.8742707  61.6011482  18.5591832  46.7538374  62.2269377
  17.6544753  46.6317712  62.9149526  20.5354531  28.6582320  65.5821595
  19.8749644  28.4149160  66.2312835  21.3391247  28.2381445  65.8883368
  20.3576292  28.4202232  64.9478847  20.6133954  29.3538871  65.5567037
  13.7943113  35.2669553  66.7276724  13.2908619  35.5494631  67.4913477
  14.5027201  34.7354160  67.0925395  13.3965170  34.8856514  66.2963372
  14.0512322  35.8189070  66.3826043  32.6730878  37.1130541  68.4105867
  32.0478174  36.3892299  68.4409923  32.9952492  37.1155036  67.5097327
  32.3578545  37.7193028  68.5626146  33.1984765  37.0048683  68.8610137
  27.2356030  39.9781405  59.4911417  27.1247518  40.6982905  60.1133956
  28.0202220  40.2108421  58.9947527  27.3262470  39.3714836  59.8277245
  26.6796147  39.9303755  59.0675847  27.4625016  34.6370282  72.0302663
  28.4099334  34.7056139  71.9114723  27.2125089  35.4616898  72.4460451
  27.1409175  34.5631353  71.4129621  27.3037302  34.0940580  72.4418024
  15.8935569  39.9675261  66.1082468  16.3479316  39.9499715  66.9504110
  16.1366214  39.1428646  65.6882254  15.2013140  40.0038602  66.2008778
  16.1060218  40.5129458  65.7235807  25.3020569  40.8248475  62.8032298
  24.9360169  41.5882718  62.3563383  25.9307914  41.1910462  63.4247767
  24.8003396  40.4704880  63.1383984  25.6219090  40.4014940  62.3471460
  17.1914404  39.4649725  63.0372821  18.0407226  39.0910170  62.8025227
  17.2509074  39.6225563  63.9791483  17.0823212  40.0650974  62.6922140
  16.6747119  39.0158993  62.8930323   8.2165304  37.0187487  67.7961107
   8.8112012  36.2969658  67.5924639   7.3955383  36.7811482  67.3647755
   8.1247317  37.0763117  68.4869540   8.4624816  37.6225480  67.5422593
  12.9456065  31.1101712  66.1945139  12.8451475  31.9785153  65.8034838
  12.7637411  30.5014730  65.4782147  13.5962802  31.0211731  66.4363444
  12.4883450  31.0207648  66.7170658  22.2461419  35.0101671  65.3509356
  21.9337954  35.0558909  66.2546180  21.9724779  35.8393194  64.9599055
  22.9430037  34.9460721  65.3332579  21.9540027  34.4696464  65.0157670
   6.2587357  33.5972198  64.0335955   6.7165744  33.2808274  64.8121201
   5.5734209  34.1699921  64.3751281   6.6952125  33.9536205  63.6185238
   5.9810302  33.0636393  63.6765066  26.0352917  39.9805901  72.8413177
  25.4290739  39.4061848  72.3739201  26.2916352  40.6370534  72.1936079
  25.7171717  40.2826939  73.3872041  26.5935894  39.6225564  73.0654706
  29.6685570  38.1340831  66.6788822  30.2332056  37.4065846  66.4186669
  30.0900227  38.9089383  66.3055298  29.0242341  38.0532499  66.4186668
  29.6350707  38.1834811  67.3767965   7.2985435  31.4571822  60.2293610
   7.4503867  31.2983736  59.2981014   7.9619190  30.9293172  60.6741312
   7.3799499  32.1356909  60.3820961   6.6553753  31.2518333  60.4139159
  28.4018505  39.3102464  63.6036747  27.8048704  39.0146746  62.9163669
  28.0254182  38.9640518  64.4126049  29.0450187  39.0550912  63.4997301
  28.4289860  40.0099839  63.6234737  27.1536192  42.2112588  71.2743691
  26.7737227  42.7823981  70.6061532  28.0427386  42.0393862  70.9639492
  27.1663209  42.5329584  71.8952088  26.7904659  41.6156245  71.3259879
  11.7758949  28.9060386  57.5515477  11.3526971  29.3338829  58.2954240
  12.2677973  28.1822144  57.9397493  11.2984262  28.6668051  57.0989994
  12.2065982  29.3498045  57.2227431  17.4321954  23.9070383  60.4768486
  16.5632833  24.3095712  60.4570496  17.7156744  23.9062218  59.5632666
  17.8698269  24.2846680  60.8721212  17.3969771  23.2546576  60.7257501
  19.5874439  44.4774450  70.6627216  19.6567259  44.5350080  69.7102488
  18.9338834  43.7944456  70.8147496  20.2028993  44.2994488  70.9455643
  19.3744017  45.0873680  70.9328364  22.8517823  34.0013856  71.0650655
  22.1826334  33.6943829  71.6774199  23.6571859  34.0222063  71.5819605
  22.9152909  33.5584362  70.5255430  22.6941657  34.6394777  70.8253563
   4.2195345  34.8823854  64.8312119   3.7420658  35.1795902  64.0562229
   3.6981872  34.1561117  65.1713303   4.8627027  34.6664221  64.6579708
   4.2662999  35.3967783  65.3049735  29.4179870  34.6627478  64.7506020
  29.0213474  34.8721792  63.9041952  28.8007996  35.0073094  65.3954834
  29.4930425  33.9715835  64.8248482  30.0415253  34.9738330  64.8142416
  25.6588594  41.9687592  65.7462082  25.6224863  41.4911087  66.5749374
  26.4665724  42.4790696  65.7985341  25.6813761  41.5241769  65.2052716
  25.1040258  42.3904797  65.6790331  15.9824690  29.1195525  56.4067419
  15.2630905  29.6466010  56.0581382  16.7035795  29.2636641  55.7936803
  16.1568287  29.3330663  57.0495019  15.8057998  28.4422686  56.4258338
  15.2255628  35.9817980  53.6200340  15.4097375  35.4829186  52.8238318
  14.9161030  36.8301379  53.3046644  14.7325057  35.6641808  54.0018717
  15.8057998  36.0565074  54.0039930  30.0727021  34.4729124  71.0360742
  29.9976466  34.6974490  70.1083501  30.2129983  33.5261846  71.0424381
  30.6159887  34.8052265  71.3274022  29.4861143  34.6390695  71.3790209
  17.8877248  35.3326833  61.6145833  18.4569922  34.6913252  62.0409687
  17.0476802  34.8844266  61.5240736  17.8213295  35.9062721  62.0112702
  18.1429136  35.5110878  60.9873796  25.3903915  30.0875093  70.4604892
  26.0837891  29.6192485  69.9945059  25.1652249  30.8174572  69.8849043
  24.8361352  29.6710960  70.5608984  25.6219089  30.3206191  71.0777935
  17.7855338  46.4276470  57.4461887  17.0089977  46.4243810  56.8861602
  18.3403675  47.1167701  57.0813216  17.6123288  46.5733917  58.1087478
  18.1117367  45.8087426  57.4207329  17.1683463  36.7709420  66.3316926
  16.9171989  36.6153994  67.2417390  16.3369619  36.8517752  65.8635879
  17.5418919  37.3604525  66.2751241  17.5418919  36.2336873  66.0827910
  25.9336781  43.3763994  69.3340680  25.6109393  44.0565410  68.7429268
  25.1808133  43.1604360  69.8849042  26.1444109  42.8146497  68.9734436
  26.4636856  43.6164494  69.7229768  11.4843330  30.0883257  59.9769240
  11.8624974  30.7994942  60.4945261  10.5877080  30.0070843  60.3000718
  11.4889518  30.2491755  59.2952730  11.8388260  29.4935079  60.0780402
  14.9426610  44.4990822  70.4512966  15.4565027  43.9985698  69.8177290
  14.0350664  44.3778324  70.1719895  15.0373464  44.2496425  71.0982994
  15.1187528  45.1755496  70.4336190  12.8809432  44.1345164  69.0575892
  12.9265539  44.4243727  68.1468356  12.7614317  43.1853392  69.0017277
  13.4738819  44.2884261  69.3962933  12.3399660  44.4325377  69.3856867
  21.7022780  44.4725460  60.5185678  21.9037733  44.0679719  61.3621461
  20.8460676  44.1177782  60.2816870  21.6734105  45.1690176  60.5793789
  22.1826335  44.2994487  60.0405636   8.0658420  39.4706879  60.9612165
   8.9878704  39.7189029  60.8961627   7.8920596  38.9787487  60.1586503
   7.9567228  39.0701964  61.5247806   7.6582327  40.0381530  60.9965718
  25.4175270  25.5490130  66.1011760  24.5468828  25.2399690  66.3536131
  25.2754988  26.4479757  65.8041911  25.8528491  25.5351326  66.6484766
  25.6796440  25.1554616  65.5849880   9.9549320  42.3884385  68.6269611
   9.5167232  41.5837811  68.3462397   9.9514679  42.9456974  67.8498508
   9.6033257  42.6909505  69.1509272  10.6102246  42.2533083  68.8327292
  14.6522539  37.3498381  65.3092162  14.3422168  36.6958243  65.9357128
  14.3093078  37.0546746  64.4656378  14.4034159  37.9838477  65.4697294
  15.3514250  37.3698422  65.2986096  12.5050882  42.5337749  64.8326262
  12.4860356  41.5956203  65.0193023  12.4791075  42.5888884  63.8773249
  11.9479452  42.8530250  65.1140546  13.0905214  42.8240394  65.0808206
  22.2715454  34.9493381  59.6551904  22.0434921  34.1185528  59.2387046
  21.6341507  35.5739580  59.3087081  22.2161198  34.9003483  60.3509835
  22.9227965  35.1403983  59.4854848  21.3212268  25.6678133  65.7539865
  20.4419224  25.4028601  65.4845788  21.8379553  25.6367864  64.9492990
  21.3142986  26.3157033  66.0191515  21.5781477  25.2228226  66.2305765
  29.9387569  40.9742664  69.6989352  30.1535312  40.0495841  69.5751915
  30.0282462  41.1167451  70.6415085  30.3838940  41.3808817  69.3439676
  29.2840417  41.1065389  69.4896316  20.1139873  37.9544539  73.4953914
  19.9915891  38.2773783  74.3884673  20.3137505  38.7378823  72.9827390
  20.6451496  37.4992570  73.4678143  19.5308636  37.6478594  73.2613391
  19.1832988  36.0307878  59.3179005  18.8513224  35.5588528  60.0815758
  18.5747716  35.8046183  58.6136221  19.1815668  36.7215439  59.4338660
  19.8328179  35.8225812  59.1609228  21.8483477  33.3906461  57.4518457
  21.5804572  34.1422312  56.9222227  22.7103316  33.1522291  57.1096060
  21.8904942  33.5678259  58.1278398  21.3968598  32.8611481  57.3761853
  19.8195388  21.8711041  63.7656022  19.2341056  21.9923539  63.0181904
  19.3819073  22.3189525  64.4889725  19.8992131  21.1901460  63.9084378
  20.4453865  22.1572862  63.6390301  13.5085230  40.7966784  60.5680652
  13.8439635  40.9942705  59.6940812  13.8347259  39.9169033  60.7568627
  13.7515875  41.2567742  61.0368770  12.8081971  40.8068846  60.5730149
  13.7868058  48.5423732  63.0535455  14.2989155  48.6689302  62.2559290
  12.9611949  48.9951206  62.8831327  13.6753772  47.8618233  63.1716323
  14.1141634  48.8240645  63.6050888  18.5620699  31.6298713  67.8470225
  19.2393017  31.4424853  67.1971914  17.7497380  31.3285841  67.4397290
  18.6850455  31.2808190  68.4402851  18.5308929  32.3157284  67.9813728
  14.1545780  27.2889672  58.1066266  14.0471908  26.4414437  57.6738772
  14.8162214  27.7421228  57.5847818  13.5518243  27.6453679  58.1045052
  14.3733937  27.2040515  58.7656501  11.9831635  38.9567034  68.2875499
  11.1598621  39.3869971  68.0570331  12.6188262  39.3069804  67.6638817
  12.1684930  39.1134707  68.9437450  11.9271606  38.2626813  68.2196677
  24.8817458  40.4423189  75.2306315  25.1704210  40.2504422  74.3382627
  25.6669422  40.3243352  75.7659113  24.6456096  41.0991904  75.2780076
  24.3782964  39.9985531  75.4279143  14.8035196  38.6611316  70.8967740
  15.1227943  38.2198152  70.1097641  14.1753625  38.0471262  71.2771974
  15.3294857  38.7840144  71.3415441  14.4905957  39.2645226  70.7327252
  21.8887621  44.4202903  72.1236043  21.7213305  43.9581532  72.9452623
  21.0516042  44.3974284  71.6611564  22.0850612  45.0812443  72.2473479
  22.3858607  44.0945081  71.7530803   5.0503416  32.0119917  62.0317762
   5.6144128  31.8838017  61.2695151   5.6288465  32.3830894  62.6985779
   4.5289943  32.4541246  61.8825767   4.7841831  31.4016605  62.2488580
  19.4142388  38.0377365  69.7081275  19.5204713  38.9289425  69.3750802
  20.2548608  37.6147912  69.5327650  19.2802936  38.0454932  70.3947282
  18.8969330  37.7078719  69.3729589  11.7504914  50.8714297  65.1501170
  11.5651620  51.6711881  65.6415562  12.2545182  50.3288677  65.7575218
  11.1563980  50.5505466  64.9662693  12.1257691  51.0151331  64.5773605
  18.4777767  47.0710464  70.9830410  18.3646160  47.3862141  71.8796524
  18.8599826  46.1982116  71.0820359  17.8611666  47.0355288  70.6528221
  18.9096347  47.4907257  70.6252449  13.1292038  40.0704047  66.0361219
  14.0852959  40.0238644  66.0403646  12.8601586  39.4008775  65.4067969
  12.8711283  39.9295590  66.6718109  12.9126975  40.7035978  65.8317681
  27.3452996  37.9177114  61.6980220  27.8452849  37.8826021  60.8820207
  26.4336635  37.9903796  61.4165935  27.4434491  37.3351411  62.0734957
  27.5329384  38.4745621  62.0784454  22.9510866  39.7144122  66.9624319
  22.7172597  39.9336415  67.8639930  23.8863940  39.5147788  66.9999086
  22.5885106  39.1575615  66.7418146  22.8304204  40.2565659  66.5367536
  21.3477849  38.3643351  65.1430461  21.6872669  38.4525167  66.0340007
  21.7802203  39.0640726  64.6523140  21.5111751  37.7380822  64.8771740
  20.6532326  38.4488425  65.1338537  20.5498869  41.3927209  63.2819411
  20.7363710  40.6080677  62.7657531  20.8818633  41.1873720  64.1566322
  20.8807086  41.9487551  63.0160689  19.8616854  41.5168284  63.3017400
   8.8787512  41.7728000  62.9927343   9.5865826  41.1277677  62.9983911
   8.1426296  41.3159702  62.5847337   8.7176705  41.9687592  63.6446867
   9.0600392  42.3353662  62.6179677  24.1773785  38.2973824  71.5748895
  24.3806058  37.6748038  70.8769751  23.5134257  37.8556578  72.1038053
  24.7478006  38.4341456  71.9574342  23.9256538  38.8942414  71.3090173
  19.3334099  38.6741955  59.4034604  19.4003825  37.7229770  59.3171934
  20.1445870  39.0069178  59.0195014  18.7762669  38.9150620  59.0541496
  19.2843351  38.8583155  60.0759189  17.1279319  30.1675259  58.6475633
  16.5661701  29.8617479  57.9340925  17.8542385  29.5437225  58.6645338
  17.3611814  30.8145994  58.5181627  16.7815217  30.1614021  59.2549680
  20.5094723  40.4476262  72.3986688  20.8050756  41.1596112  72.9657684
  19.6919443  40.7685093  72.0168311  20.9811674  40.3173949  71.8987443
  20.3968890  39.8658723  72.7698999  13.3145333  44.5101049  66.5261469
  13.2573756  43.6980990  66.0219798  13.9224831  45.0575658  66.0304650
  12.6863762  44.8171076  66.5728159  13.5604845  44.3851809  67.1696141
  18.9673698  44.1002235  57.6731700  18.7006340  45.0175574  57.7361025
  18.4748901  43.7589279  56.9264653  19.6555714  44.0508255  57.5593259
  18.8010930  43.7536207  58.2579474  24.4516200  43.0955245  61.3536609
  24.7887926  43.9189613  61.0008146  23.6970232  43.3535374  61.8839910
  24.2553209  42.6672720  60.8367658  24.9342848  42.7787238  61.7482265
  25.8326417  37.7515545  75.9667297  25.4654469  36.8819856  75.8040951
  25.1259650  38.2328792  76.3973577  26.3938262  37.7099131  76.3825085
  26.0104656  38.0605984  75.3649818  26.7027087  30.0266803  65.8791444
  27.4555734  29.4355367  65.8749018  26.9359582  30.7153951  65.2575975
  26.1242037  29.6911002  65.6726692  26.6022497  30.2936746  66.5183689
  23.3996879  42.3978281  56.7355465  24.0959723  42.5582697  57.3726497
  22.6745359  42.9485551  57.0304100  23.6046472  42.5823564  56.0920793
  23.2132037  41.7225855  56.7369607  15.0379239  38.5125292  61.6209472
  15.5742823  38.1540872  60.9138404  15.6695451  38.8962826  62.2290590
  14.6020244  39.0020189  61.3755811  14.6695744  38.0063013  61.9334884
  14.4426758  41.1955369  58.0868275  15.3554666  41.0399943  57.8428757
  14.2042301  41.9985613  57.6236725  14.0373759  40.6627729  57.8824736
  14.3826313  41.2820856  58.7783779  18.8461262  38.8926084  65.7002463
  18.4974066  38.0442684  65.9746037  19.7023367  38.6888925  65.3233584
  18.4298567  39.1881801  65.2222421  18.9142535  39.3220856  66.2489611
  11.5368718  35.5441559  64.0145036  12.2308468  36.0283384  63.5676122
  11.0669087  36.2096006  64.5179637  11.1096326  35.2387862  63.5506416
  11.8064944  35.0583404  64.4387677  27.6778532  41.1841061  76.5352435
  28.5513841  41.2669805  76.9177883  27.2529234  42.0210151  76.7219197
  27.7188450  41.0767368  75.8444002  27.3262469  40.6562411  76.8315213
  27.2431086  42.5754162  60.6225125  27.2806363  43.3866055  60.1155170
  26.3343592  42.5186697  60.9159618  27.4076534  42.0255057  60.2215830
  27.6790080  42.6052183  61.1691061  29.3140639  32.1875385  68.1821912
  30.0392159  31.7923541  67.6985302  29.6033164  32.1826395  69.0943590
  29.1974392  32.8419605  67.9622810  28.7292081  31.8086841  68.1058237
  27.2869871  35.4506671  69.3680092  27.0635526  34.9252515  68.5993842
  27.1195555  34.8709545  70.1104714  27.9596002  35.6413190  69.3489174
  26.8834193  36.0213982  69.4033646  20.4788728  42.4876428  66.9956659
  21.2432845  42.8117920  66.5190759  20.0325810  43.2784198  67.2990147
  20.0631806  42.1165451  66.5721089  20.6751718  42.0904172  67.5366026
  13.3566799  32.0699629  60.8565648  14.1822908  31.7176446  61.1910263
  13.2412098  32.8962575  61.3246695  13.3965171  32.1801899  60.1664286
  12.8278270  31.6319125  60.9930364  22.2911752  30.5153535  68.1864338
  21.6820707  30.2038600  68.8560639  21.7282587  30.8815522  67.5040757
  22.7149503  31.0081092  68.4473562  22.6739585  29.9874884  67.9339967
  18.5072215  41.6956412  71.3203309  17.7757188  42.2410609  71.6088305
  18.0990349  40.8783281  71.0360740  18.8478582  41.9997861  70.7892937
  18.9529360  41.5801069  71.8471255  10.4029559  36.0752869  60.2548169
  10.8723417  35.8744287  59.4444725  10.7418605  35.4437268  60.8905059
  10.5363238  36.7305254  60.4619992   9.7141771  35.9928207  60.1685498
  10.6621862  33.5257763  62.4433124  10.8099878  34.2369449  63.0669806
   9.7372710  33.6041600  62.2071387  11.0692181  33.6017105  61.8790412
  10.7892032  32.9056472  62.7410043  17.4581762  29.1256763  65.7073174
  17.1793160  28.3957283  65.1543599  18.0049269  28.7206940  66.3804830
  17.8265256  29.5902628  65.3367934  16.9050746  29.4432934  65.9958169
  16.6510405  37.2530832  59.8892427  17.3184575  37.8283050  59.5165974
  17.1331280  36.6819438  60.4867480  16.1695304  37.6254056  60.2357250
  16.3386940  36.8787195  59.3864898  32.7931766  33.5523125  67.4786200
  33.4796461  33.2261221  68.0591547  33.2602530  34.0695631  66.8217178
  32.4502306  33.0219980  67.1780996  32.3399567  33.9536206  67.8314663
  16.8300191  45.7756746  66.8881856  16.8329058  46.3480387  66.1202676
  16.3277243  45.0089843  66.6124139  17.4830022  45.5944123  67.0635481
  16.5211367  46.0920670  67.4305365  30.3394380  38.4643559  69.3453818
  30.0086163  38.2867679  68.4650339  31.2366403  38.1312253  69.3368966
  30.3319324  39.1518461  69.4783179  29.9555000  38.1295923  69.8262144
  21.4644097  27.1820061  60.7823187  21.4032106  27.6294463  61.6266042
  21.6965045  26.2805939  61.0043502  20.8512637  27.2040515  60.4457359
  21.9597763  27.4734954  60.3835105  24.4764460  21.7171945  66.2638105
  23.6456390  21.2452595  66.2044136  24.4464238  22.3458969  65.5425616
  24.5295622  22.0482839  66.8782863  25.0168459  21.2787359  66.1874430
  19.8258897  37.1416314  54.4777546  19.9904346  37.3314668  53.5535660
  18.8744165  37.0587570  54.5392728  20.1388136  36.5455889  54.6672592
  20.0556751  37.6650057  54.8822196  19.1151715  33.2779696  62.9969771
  20.0712635  33.3269594  63.0082908  18.8524771  33.5237351  63.8836890
  18.8501677  33.7250015  62.5281653  18.9027066  32.6284466  62.8463633
   8.8210161  39.8956744  67.6907517   8.0398612  40.3292341  67.3456836
   8.5381145  38.9983447  67.8689427   9.3371673  39.9030229  67.2184044
   9.0375225  40.2079844  68.2783575   9.5190326  34.8876926  66.5275611
   8.9006905  34.3071636  66.0834981  10.3486849  34.7480717  66.0707702
   9.3158053  35.5555869  66.4724068   9.5767676  34.7170449  67.2035552
  15.0171393  32.7709252  55.3347680  14.2694707  33.2518417  54.9812146
  14.7527129  31.8519583  55.2944629  15.5892934  32.8807440  54.9451521
  15.1453111  32.9632101  55.9959128  26.3308951  31.7053972  63.7705520
  25.6259504  31.2424436  63.3180036  25.9873717  32.5876218  63.9112662
  26.4769647  31.3963533  64.3821993  26.9082454  31.7245849  63.3752793
  13.5593297  41.3510796  70.3784647  14.0102403  41.8883344  71.0304171
  14.0327570  40.5190696  70.3855357  12.8890261  41.2567743  70.5559485
  13.5933934  41.6503256  69.7456041  26.4492520  42.5305088  57.1562751
  26.7188746  42.7991362  56.2780484  26.9515467  41.7331999  57.3281020
  26.6051366  43.0265305  57.6250869  25.7627825  42.3986446  57.1753669
  16.9449117  47.9124461  68.7266632  17.4154522  47.5944207  69.4967025
  16.9703152  47.1792322  68.1114803  16.2838457  48.0761537  68.8900049
  17.2641864  48.4729710  68.4558413  16.8559999  27.2759033  63.5301356
  17.0828985  26.3585693  63.3766934  15.9281980  27.3342828  63.3045685
  16.9587682  27.4469593  64.2011799  17.2376284  27.6968072  63.1207208
  18.7624105  32.8954409  57.4186117  19.6711598  33.1726415  57.3033533
  18.6290426  32.2255055  56.7489816  18.6636836  32.6296713  58.0585433
  18.3259337  33.4343287  57.3196167  21.5059790  31.0877175  59.1665797
  21.5383106  32.0446515  59.1694081  20.5972296  30.8791026  59.3836615
  21.6734105  30.8358283  58.5351333  21.9418784  30.8235809  59.6467052
  15.9172283  31.3996193  66.5982719  16.5563550  30.7419313  66.3232074
  15.0708328  30.9595276  66.5204901  16.0338530  31.5963949  67.2601238
  15.9437864  31.9601442  66.1803718  15.5275169  33.8135914  63.6121599
  16.0690714  33.1477384  64.0357169  14.6557180  33.6866262  63.9862194
  15.7665399  34.4553577  63.7564097  15.5159699  33.7201025  62.9184882
  23.4857130  43.8054683  65.3127518  24.2068235  43.1828897  65.4025543
  23.2547729  44.0349038  66.2136058  23.6918270  44.3725252  64.9584913
  22.9430037  43.5094883  64.9853613  22.5567564  37.6956244  61.0630400
  21.9678592  37.6760284  60.3092642  22.7622931  38.6231645  61.1832482
  22.2392138  37.4376114  61.6315539  23.1375708  37.3277926  60.9336395
  23.4810942  35.0689549  62.1760261  23.5030335  36.0136414  62.0261195
  23.2998062  34.6937747  61.3140630  24.0971269  34.8427853  62.4192709
  22.9747580  34.9015731  62.6299887  21.9643951  37.9381238  58.2812819
  21.6364601  37.1718418  57.8124702  22.3581480  38.4851765  57.6010452
  21.4413157  38.2773782  58.5987729  22.4435958  37.7511461  58.7564577
  17.8016997  32.0964990  54.8610064  16.8565773  32.2504086  54.8560567
  18.1665850  32.8293047  54.3653246  18.0482282  32.0936413  55.5164944
  17.9546975  31.4873926  54.5512937  16.4403077  24.5483964  63.1009218
  15.8623800  24.5136953  62.3379536  16.6013884  23.6310625  63.3208320
  17.0395972  24.8741786  62.9425299  16.1279612  24.8794858  63.6319590
  16.2734534  42.7338166  68.7400983  15.9674577  43.0395945  67.8852062
  16.3843046  41.7895383  68.6304967  16.8825579  43.0367368  68.9069755
  15.8000262  42.8713962  69.2357801  23.9706872  32.2267303  69.4012432
  23.5168898  32.8684966  69.9471297  23.2755574  31.8156243  68.8871766
  24.4342994  32.5418980  68.9826360  24.2986221  31.7523458  69.7972230
   9.4947840  32.7713334  56.1698610  10.4173897  32.6615147  56.4010849
   9.1945619  31.8887006  55.9520721   9.1327854  33.0297546  56.7107977
   9.4272340  33.1987694  55.6190248  27.2292521  29.9348244  68.6177690
  28.0768023  30.3630769  68.7386842  26.8580159  30.3540954  67.8406586
  27.3123905  29.2477425  68.5124101  26.8181787  30.0381112  69.1742620
  24.8540331  28.4067510  64.8934375  25.4590962  29.0456596  65.2703255
  24.0982816  28.4169572  65.4810433  24.6669716  28.5941370  64.2464348
  25.1450177  27.7698837  64.8764670  26.5370092  33.5167949  61.1676919
  26.0855213  33.8274718  60.3835105  26.9307621  32.6847848  60.9046482
  27.0300663  33.9728082  61.3663889  26.0837892  33.4208565  61.6930722
   6.0687874  35.9801651  66.6025144   6.2725920  35.8421771  65.6776187
   5.1958338  36.3745329  66.5996860   6.0635912  35.3714669  66.9482896
   6.5335544  36.4120918  66.8966708  31.3151600  31.3138871  66.7976762
  30.8405780  31.6261971  66.0276369  32.1713704  31.7384653  66.7396934
  30.9849156  31.5020896  67.3852819  31.3832873  30.6178238  66.7814127
  24.4054321  43.8569075  54.3186555  24.0012869  44.6668721  54.6297825
  24.0913535  43.1849308  54.9225247  24.2022048  43.7152453  53.6631675
  25.1028712  43.9038561  54.3419901  12.2776122  36.1532624  68.7436338
  12.8087744  36.3802484  69.5073091  11.7268200  36.9224021  68.5993840
  12.6840668  36.0311961  68.1871408  11.8850140  35.5894715  68.8744486
  20.7388652  52.5087666  62.3089621  20.5009969  53.4056881  62.5430144
  20.3272144  51.9682459  62.9835419  20.4923366  52.3438343  61.6753944
  21.4345722  52.4271170  62.3174474  25.2196807  57.1272795  57.8845949
  25.9609984  57.7139323  58.0352087  25.0505170  57.1905580  56.9448500
  25.3830708  56.4704080  58.0620788  24.6602282  57.3354861  58.2508762
  34.3423923  59.1542322  53.9509600  34.5104012  58.2160777  53.8547935
  34.1663005  59.2713995  54.8850480  34.9012674  59.5269629  53.7565056
  33.7881360  59.3465172  53.5698294  28.2981122  51.6265421  67.7091366
  29.1098667  52.1241968  67.8045960  28.5810138  50.7626887  67.4079091
  27.9649811  51.5767358  68.3229053  27.8766465  51.9270128  67.2382035
  20.4600050  60.5822848  65.3848765  21.1314633  61.1326035  65.7879274
  20.8982138  60.1793438  64.6360504  20.2377251  60.0940199  65.8345964
  19.9167184  60.9701207  65.1741587  31.3880909  62.5010518  63.6029675
  30.7685940  61.8515287  63.2699202  31.0878687  63.3306123  63.2310293
  31.3719251  62.5235054  64.3022961  32.0381873  62.3548989  63.3894213
  32.3187795  56.9917411  62.1696621  32.2067736  57.1921910  61.2398167
  32.2275582  56.0409308  62.2226951  32.9521328  57.1930075  62.3909865
  31.8262997  57.3093583  62.5514998  23.0286363  55.8645676  65.0129384
  23.2520709  56.2221931  65.8727802  22.0742763  55.9221306  64.9698049
  23.3230850  56.2442385  64.5038215  23.2399465  55.1995311  64.9599054
  30.1941304  41.3942070  72.4113968  30.3719543  42.3339945  72.4184679
  29.5405699  41.2684665  73.0987046  29.9412510  41.1945736  71.7898499
  30.7755222  41.0308660  72.5528182  29.6098520  55.1411516  69.0377903
  29.4556995  54.3781356  69.5942833  30.5261069  55.3714037  69.1961822
  29.5088157  54.9798936  68.3639175  29.1872316  55.6690167  69.2181025
  24.1111681  64.3851177  66.9751597  24.8859721  63.8396979  67.1123384
  23.9327668  64.3153072  66.0368290  23.5701908  64.1442512  67.3485120
  24.2416492  65.0485211  67.1540577  37.8295879  52.6834969  59.3306285
  38.1996694  53.5644967  59.3829544  36.8885069  52.8112786  59.4529579
  37.9612237  52.3969066  58.7055461  38.0911275  52.2744321  59.8340885
  29.9649225  54.9145737  55.2089029  30.0122653  54.2907704  55.9329803
  29.3737159  54.5046925  54.5781637  29.7080017  55.5285792  55.4266918
  30.5982758  55.0141863  54.9260602  43.1296633  57.5053174  62.1470348
  42.9610770  58.2589438  61.5813494  42.2930828  57.3387521  62.5797841
  43.3271171  56.9505080  61.7673185  43.6267619  57.6547363  62.6165537
  17.7926467  49.8167774  67.0805186  17.3625207  49.2954444  67.7586340
  17.1870063  49.7943238  66.3401778  17.8919510  50.4740572  67.2997217
  18.4086794  49.5342696  66.9051561  23.2266675  48.9737447  63.2472928
  23.5638400  49.8192269  62.9496009  22.3664156  49.1741946  63.6142812
  23.1700872  48.5275293  62.7105988  23.6464011  48.6989936  63.7359036
  23.0142026  58.2887459  59.7605492  23.4714640  57.6322826  59.2344618
  23.6977853  58.9113245  60.0115721  22.5171040  58.6059548  59.3836613
  22.7272595  57.9956236  60.3276488  36.5420967  48.4977272  63.4056849
  36.5103425  47.8379979  64.0986495  36.1466118  48.0670252  62.6469593
  36.1754793  49.0656005  63.5874113  37.2037401  48.6814389  63.2685061
  34.8677809  43.1868252  69.4620545  35.3579513  43.9204474  69.8361139
  34.7488467  42.5813930  70.1939100  34.2488614  43.4027885  69.2166884
  35.2309342  42.8847215  68.9458665  32.4717773  58.1903581  68.3384617
  32.9642571  59.0031805  68.4551343  32.4377136  58.0650259  67.3902315
  32.7997122  57.6559611  68.6474673  31.8262997  58.2524119  68.6029196
  27.4632637  43.6571273  73.6085285  27.8731824  43.1578396  72.9021289
  26.5244921  43.5971148  73.4310447  27.6156841  43.3754359  74.2307825
  27.6757286  44.3237967  73.5965077  24.0332259  48.4144444  53.3845674
  24.1775635  48.9100579  52.5784657  23.1487253  48.6553109  53.6589249
  24.0753725  47.7269543  53.2629451  24.5014570  48.5940737  53.8724711
  28.2848332  51.9188478  60.4471500  28.2929161  51.6951278  59.5165975
  28.5671575  51.1178647  60.8883846  28.7288156  52.4438551  60.5786718
  27.6405103  52.1001101  60.6522109  25.3813386  46.2903287  69.5214513
  26.2029081  45.9543404  69.1643624  25.1359648  47.0027220  68.9310171
  24.8905909  45.7910410  69.5249868  25.4748694  46.5303787  70.1734038
  38.8301358  51.2203350  67.7833829  39.4496326  50.5361109  68.0365272
  37.9681519  50.8218847  67.9106622  38.9046140  51.7849424  68.1899693
  38.9219345  51.4015973  67.1130457  19.5304711  48.7949319  57.3641644
  19.9444313  48.8108536  56.5007870  19.0304858  49.6102037  57.4044694
  19.1066960  48.2421637  57.4249755  20.0137133  48.7765607  57.8697457
  44.0118545  54.1405351  65.8395464  43.6550520  53.5991978  65.1352681
  44.7231500  54.6308412  65.4287174  43.5228388  54.5757277  66.0884480
  44.2554963  53.7404517  66.3599770  22.8825667  61.6298499  66.1513803
  23.2151204  62.4406311  66.5360464  23.6527520  61.2126202  65.7653000
  22.6002424  61.2195604  66.6442337  22.4027886  61.7670214  65.6606482
  32.2754782  43.8783978  68.7422197  33.1345754  43.4607598  68.7938385
  31.9723693  43.9139154  69.6494377  32.3297491  44.5234301  68.4749334
  31.8378467  43.4983186  68.3497755  35.8885362  42.3597141  67.1809280
  35.1443317  42.6838633  66.6746395  35.7932734  42.7736779  68.0393556
  35.8631328  41.6624261  67.2389108  36.4930219  42.5471001  66.8818218
  24.4881779  53.3187312  58.1129905  24.7087257  52.3875168  58.0953128
  25.3345734  53.7637218  58.1610737  24.1452318  53.5036677  57.5310416
  24.0967344  53.4705996  58.6730190  31.6715699  42.9704536  63.2677990
  30.8476910  43.2799058  62.8887898  31.4510221  42.1270126  63.6637788
  32.1576988  42.8912534  62.7714101  31.9036647  43.4187102  63.7528743
  20.3918776  50.5238635  69.7802523  20.7781249  50.5802017  68.9048541
  20.5258229  49.6134698  70.0432961  20.7163484  50.9594644  70.2221941
  19.7094496  50.6781813  69.7590391  34.0444795  53.7727033  56.3848216
  34.8077366  54.0474544  55.8764118  33.2985430  54.1507412  55.9195453
  33.9977142  53.0745987  56.4017921  34.0802752  54.0205100  57.0388953
  28.7403625  61.1166818  66.1139037  27.9349589  60.8558112  65.6677193
  29.4158623  60.5508497  65.7405513  28.8852774  61.7906998  65.9887458
  28.6855142  61.0146198  66.8040399  37.7256648  51.9070086  64.3751282
  37.6240511  52.2874960  63.5025585  36.8492471  51.9523242  64.7590872
  37.9410164  51.2427887  64.3319947  38.1811941  52.2768816  64.7555517
  35.5375073  57.6086042  56.4640175  35.8296466  58.4724576  56.7539313
  36.2563084  57.2815973  55.9230808  35.4289655  57.1868837  57.0120253
  34.9491874  57.6596353  56.0885438  33.3464629  46.4658755  74.3467481
  34.1992092  46.3319701  73.9337977  33.1074399  45.6036551  74.6875735
  33.3938056  46.9320950  74.8671787  32.8759224  46.6859213  73.8779363
  24.7924414  46.3785103  64.6381719  24.1983480  45.6424386  64.7859572
  24.3184368  46.9512826  64.0350098  24.9292734  46.7104162  65.2385055
  25.3917310  46.1580562  64.3510865  25.8674676  51.3575065  64.9648552
  25.4281040  51.8408724  64.2648195  25.9101915  51.9751861  65.6938823
  25.4985408  50.7892248  65.1430461  26.5106358  51.1635885  64.7661582
  39.1921345  55.1664630  59.1057685  39.2065683  56.1176815  59.2104203
  39.3035631  55.0264338  58.1660236  39.7146365  54.8704830  59.4642716
  38.5807206  54.9031428  59.3242645  30.3205703  58.6900539  55.2145598
  31.1646564  58.2401643  55.2541578  29.7166619  58.1066671  55.6748863
  30.3557887  59.3118161  55.5348791  30.1190751  58.7810933  54.5505865
  24.1406129  48.7867670  68.6594881  24.0124411  49.5424346  69.2329517
  24.5828632  49.1439842  67.8894488  24.5384072  48.3034010  68.9720293
  23.5251575  48.5042592  68.4827114  35.3746945  40.9141069  64.2584557
  35.9422298  41.3211305  63.6043819  34.6633990  40.5242298  63.7486317
  35.7205273  40.4221677  64.6155446  35.1258565  41.3937987  64.7032258
  32.7056043  57.2424055  56.1451123  32.8557153  56.3463005  55.8445920
  33.5785579  57.6330991  56.1811748  32.2974176  57.5898248  55.6946853
  32.4071142  57.2440385  56.7786800  19.9732987  51.8927199  59.8305528
  20.3098939  52.3675127  60.5906926  20.0246829  50.9708953  60.0822828
  19.3110780  52.0768399  59.6969096  20.3682063  52.0176439  59.2662816
  31.0041529  52.1588979  68.5633216  31.2830131  51.2881043  68.2797718
  31.7512442  52.7243218  68.3674531  30.4371949  52.3650633  68.2090611
  30.8650115  52.1629804  69.2492152  31.6975506  52.9717202  64.8573750
  32.4446419  53.3828262  64.4225043  30.9620064  53.5579647  64.6763557
  31.5768844  52.3344446  64.5936242  31.8095566  52.9206892  65.5468041
  26.2721902  48.3315701  55.4514406  25.5360686  48.5152818  56.0355108
  25.8686224  47.9567981  54.6679663  26.6168683  48.9206723  55.2937558
  26.7127085  47.8743320  55.7455970  28.3200516  50.8137197  58.0451083
  28.2126645  50.8614847  57.0954638  29.0694522  50.2323741  58.1723875
  28.4511101  51.4473210  58.3123946  27.7473201  50.5475418  58.3463357
  33.4105489  54.3887500  63.1893101  33.9930953  54.1936073  62.4553333
  33.8175808  55.1370691  63.6270092  32.7702674  54.5549070  62.9595004
  33.3672476  53.8412890  63.6227666  29.1866542  43.9571897  70.7171689
  28.7449813  44.7679708  70.4668531  30.0850113  44.2245924  70.9144517
  28.8841227  43.6750902  71.2821473  29.1756846  43.4958692  70.1910815
  21.8086952  47.3113576  61.1174872  21.7988803  47.2276667  62.0713742
  21.6239432  46.4279083  60.7978749  21.3150608  47.7596142  60.9039409
  22.4345429  47.5289540  60.8947485  31.6819622  61.6196437  60.3184565
  31.4412071  61.4175608  59.4140669  31.0693936  61.1109663  60.8487866
  32.3418736  61.4249093  60.4478571  31.6115255  62.3038678  60.4457357
  29.7068468  58.0940115  68.5972627  30.6542786  58.1797437  68.4911967
  29.5942635  57.2967026  69.1155720  29.4447298  58.6480044  68.9359669
  29.3927683  58.0307330  67.9757159  25.3663276  50.6279667  58.2339057
  25.1117161  50.1846091  59.0428359  26.3154915  50.7259463  58.3017880
  25.1965866  50.2409473  57.6752914  25.0557132  51.2529948  58.1865296
  29.2703701  64.8399062  59.8970208  29.8205849  64.4055300  59.2464826
  29.1087121  65.7098833  59.5314466  28.6681938  64.4928952  59.9832879
  29.6023465  64.8868548  60.5114966  33.7355970  52.5287708  68.6467603
  34.1726512  51.9698789  69.2895203  33.9925179  53.4187521  68.8885908
  33.9515260  52.3760860  67.9990505  33.0410447  52.4528366  68.6849440
  35.4849685  63.7621307  55.4167923  35.2124591  63.1599645  56.1090499
  36.1691285  64.2973442  55.8205503  35.7384252  63.4102207  54.8680775
  34.9486101  64.1609893  55.2110242  31.1248191  50.7435011  71.1195127
  31.1126947  51.4587521  70.4831166  31.7269954  51.0402976  71.8018707
  30.4856923  50.6357235  71.3839706  31.3569139  50.1531740  70.8239420
  26.8576233  64.1160820  64.5915027  26.9280600  63.7539658  63.7083264
  26.6209097  65.0342324  64.4550311  26.3605247  63.7841762  64.9556627
  27.4678825  64.0654592  64.9294998  31.2801264  40.4878957  66.2609820
  32.0514663  40.3123490  66.7997974  31.0255149  41.3807347  66.4907917
  31.4388977  40.4429884  65.5807453  30.7662846  40.0367814  66.4101816
  29.1052478  53.3154653  71.0176893  28.5527236  53.7575982  71.6618635
  29.9164250  53.1252216  71.4872082  28.8027163  52.7247300  70.7963648
  29.2288008  53.7339198  70.4696815  26.8420349  44.8324740  63.0337466
  26.5568238  45.0635425  62.1498631  26.2606431  45.3293122  63.6100386
  26.7733302  44.1449839  63.1440553  27.5094518  45.0194517  63.1341558
  23.2468747  51.9380355  69.0377902  22.9899538  51.9555902  68.1150159
  23.8906202  52.6414474  69.1205217  22.6949278  52.0564276  69.4507406
  23.5326631  51.3195394  69.2025461  31.8107112  47.5248716  72.3824054
  31.4700745  48.3658630  72.6892897  32.3932576  47.2317493  73.0824411
  31.2899413  47.0676335  72.2862389  32.1646269  47.6052965  71.7834860
  30.2957442  60.1025931  62.4100784  31.1023025  59.7968151  62.8251501
  29.6647003  59.3987730  62.5642276  30.0769284  60.6994521  62.7028206
  30.3927390  60.2005726  61.7227706  29.9793563  57.6037052  57.7509518
  30.7986163  57.4016223  58.2042073  29.8425243  56.8602851  57.1633461
  29.4516581  57.6596353  58.2070357  30.0382460  58.1989313  57.3874989
  24.9217677  44.6373314  75.6994433  24.9910498  44.3764608  74.7809116
  25.4321454  45.4448465  75.7574260  24.2537735  44.7532739  75.8733915
  25.1896583  44.1441675  76.1180505  23.6873930  58.1421848  63.0549597
  24.2410719  58.1572900  62.2750209  23.5788511  57.2121952  63.2529496
  23.9997395  58.4736824  63.5867040  23.0684735  58.4414308  62.9255592
  20.0893461  55.1186979  62.8470703  20.5235135  55.8000643  62.3330037
  19.2054229  55.0713411  62.4836174  20.4201678  54.5063255  62.7749454
  20.0697162  55.2954695  63.5237715  34.0739243  64.0985273  63.4636675
  33.4174771  63.4469631  63.2175943  34.8187062  63.5829097  63.7726732
  34.2546350  64.4888127  62.9121242  33.8314372  64.5124911  63.9741986
  34.8181288  61.3800020  62.9368730  34.9832510  61.2289501  63.8674255
  34.1299273  60.7533408  62.7113059  34.5998904  62.0364652  62.8279785
  35.3943244  61.2603852  62.5599850  35.6396982  46.0764066  66.8924284
  35.6708751  46.9778188  67.2148691  35.6310380  45.5387436  67.6836809
  35.0606159  45.9690373  66.5141263  36.2037694  45.9335197  66.5021055
  33.0502823  49.0378397  66.2051206  33.1270699  49.6155110  65.4449808
  33.1311113  48.1552069  65.8444961  33.5623920  49.1656214  66.6654471
  32.4296307  49.1227553  66.5176618  25.6053506  45.6799974  60.4796769
  25.3155208  46.5536488  60.2180474  26.2594885  45.4379062  59.8241889
  25.8894069  45.6946944  61.1189014  25.0701469  45.2292913  60.4740201
  34.4422739  62.3732700  57.5366985  33.5421848  62.0483044  57.4914436
  34.4896166  62.8284669  58.3774484  34.8978032  61.8417307  57.5168995
  34.5739097  62.8129534  57.0084897  33.9088022  46.9463837  62.8711121
  33.2465814  47.5211972  62.4864460  33.5040796  46.6165190  63.6729712
  34.0623773  46.4201516  62.4362414  34.4925033  47.3052339  63.0174832
  39.8202915  55.9850008  65.8070195  39.5206467  55.0762401  65.7914631
  40.6776567  55.9482585  66.2312835  39.8762945  56.2381148  65.1564812
  39.3786186  56.3854924  66.1754221  30.7056629  47.5518159  62.5663491
  30.0798152  46.8283999  62.5267511  30.6727539  47.8469794  63.4763955
  31.3482537  47.3313618  62.4008861  30.5157146  48.0670252  62.1321855
  39.6182189  53.2093207  65.9222779  38.9658131  52.8794561  65.3042666
  39.5535557  52.6218514  66.6753466  40.2602324  53.1827846  65.6429707
  39.4721493  53.8674169  66.1089541  27.0741297  54.0915452  58.1334966
  26.9234413  55.0137781  57.9263143  27.6728419  54.1078751  58.8802013
  26.4725307  53.7759693  58.3053235  27.3645369  53.7600476  57.5904386
  28.0331084  46.4960858  70.0065266  28.1537746  47.2435885  70.5927181
  28.2328716  46.8398309  69.1353710  28.4713173  45.9767940  70.1748180
  27.3737744  46.2629761  70.0355180  29.9239307  53.0978689  57.3429512
  30.2045229  52.2564691  56.9844481  28.9736121  53.0190769  57.4256827
  30.2172246  53.2113619  57.9680336  30.0913622  53.6212432  56.9087877
  20.8225809  48.0490623  65.4513446  21.2232620  47.7106245  66.2510824
  20.9086061  47.3354443  64.8191912  20.1482358  48.2037884  65.5581177
  21.1609082  48.6193852  65.2271918  34.3221849  50.6381730  64.0442022
  35.1524146  50.2911619  63.7175189  34.5034729  51.5595894  64.2287571
  33.8210449  50.5761192  63.5591270  34.1258858  50.3030011  64.6261511
  20.8566445  47.6832719  74.4994830  20.3133579  47.2566524  75.1620421
  21.3860747  48.3107495  74.9909222  21.2642538  47.2150111  74.1763352
  20.4582728  48.0115035  74.0271357  25.6330635  52.0670419  54.4148220
  25.9292442  52.6438967  53.7098365  25.4477340  52.6561442  55.1452633
  25.0551359  51.7200309  54.2239032  26.1330488  51.6081708  54.5859419
  26.6295700  54.3311870  62.9481866  26.7063576  55.0950195  62.3761372
  27.2479121  53.6967691  62.5861480  26.8021977  54.4969358  63.6057959
  25.9771642  54.0772565  62.9354587  35.6893504  58.1638219  64.1700672
  35.9243319  58.4434720  65.0546578  36.5259309  57.9543906  63.7549955
  35.2753902  57.5992146  64.1905733  35.3637248  58.6782148  63.8249991
  25.5660908  60.8798978  62.2135026  26.2704581  61.5269713  62.1788544
  25.9228932  60.1132075  61.7651969  25.4050100  60.7255800  62.8767688
  24.9956687  61.1166818  61.8839909  29.0226868  49.3419846  61.0467766
  29.7836345  49.0243674  61.5318518  29.0671428  48.8867878  60.2060266
  28.4297481  49.1819513  61.3833594  29.0596373  50.0347820  60.9555598
  21.0263855  47.9772106  70.0927935  20.3243276  47.4068878  70.4046276
  21.7856011  47.7355277  70.6231236  21.1534026  47.8653506  69.4139710
  20.8606860  48.6504121  70.1910814  22.7936548  64.9235971  64.6424144
  22.1574148  65.5094334  65.0518292  22.2659566  64.2140616  64.2775473
  23.1469931  65.2555030  64.1368330  23.2445653  64.6770152  65.1175901
  27.2935228  63.0301416  62.1293569  26.9892592  63.6408810  61.4576055
  28.2080456  62.8623515  61.9037899  27.2438707  63.3175484  62.7657530
  26.9211319  62.4373650  62.1109722  40.9247626  53.0068295  62.2820922
  40.2463761  52.4454881  61.9052043  40.5073384  53.8641509  62.3641166
  41.1233711  52.7671878  62.9092959  41.4801736  53.0415306  61.8585352
  30.5543971  64.8603186  62.3648235  30.5555518  65.8025557  62.5331149
  29.9885938  64.7533576  61.6011482  31.2016068  64.6329243  62.2269377
  30.2968989  64.5108581  62.9149526  33.1778767  46.5373189  65.5821595
  32.5173880  46.2940029  66.2312835  33.9815483  46.1172314  65.8883368
  33.0000528  46.2993101  64.9478847  33.2558190  47.2329740  65.5567037
  26.4367349  53.1460422  66.7276724  25.9332855  53.4285500  67.4913477
  27.1451437  52.6145030  67.0925395  26.0389406  52.7647383  66.2963372
  26.6936558  53.6979939  66.3826043  39.8780266  57.8572274  59.4911417
  39.7671754  58.5773774  60.1133956  40.6626456  58.0899290  58.9947527
  39.9686706  57.2505705  59.8277245  39.3220383  57.8094624  59.0675847
  28.5359805  57.8466130  66.1082468  28.9903552  57.8290584  66.9504110
  28.7790450  57.0219515  65.6882254  27.8437376  57.8829471  66.2008778
  28.7484454  58.3920327  65.7235807  37.9444805  58.7039344  62.8032298
  37.5784405  59.4673587  62.3563383  38.5732150  59.0701331  63.4247767
  37.4427632  58.3495749  63.1383984  38.2643326  58.2805809  62.3471460
  29.8338640  57.3440594  63.0372821  30.6831462  56.9701039  62.8025227
  29.8933310  57.5016432  63.9791483  29.7247448  57.9441844  62.6922140
  29.3171355  56.8949862  62.8930323  22.5280736  47.0464046  72.2098713
  22.1504865  47.3550403  73.0329436  22.4339655  46.0939613  72.2459337
  22.1781993  47.3085000  71.6625706  23.2024187  47.2260338  72.1632022
  20.8589540  54.8978356  67.7961107  21.4536248  54.1760527  67.5924639
  20.0379619  54.6602351  67.3647755  20.7671553  54.9553987  68.4869540
  21.1049052  55.5016349  67.5422593  25.5880300  48.9892581  66.1945139
  25.4875711  49.8576022  65.8034838  25.4061647  48.3805599  65.4782147
  26.2387038  48.9002600  66.4363444  25.1307686  48.8998518  66.7170658
  34.8885655  52.8892540  65.3509356  34.5762190  52.9349779  66.2546180
  34.6149015  53.7184063  64.9599055  35.5854273  52.8251591  65.3332579
  34.5964263  52.3487333  65.0157670  18.9011593  51.4763067  64.0335955
  19.3589980  51.1599143  64.8121201  18.2158445  52.0490791  64.3751281
  19.3376361  51.8327075  63.6185238  18.6234538  50.9427262  63.6765066
  19.9409671  49.3362691  60.2293610  20.0928103  49.1774605  59.2981014
  20.6043426  48.8084041  60.6741312  20.0223735  50.0147778  60.3820961
  19.2977989  49.1309202  60.4139159  41.0442741  57.1893333  63.6036747
  40.4472940  56.8937615  62.9163669  40.6678417  56.8431387  64.4126049
  41.6874423  56.9341781  63.4997301  41.0714096  57.8890708  63.6234737
  24.4183185  46.7851255  57.5515477  23.9951207  47.2129698  58.2954240
  24.9102209  46.0613013  57.9397493  23.9408498  46.5458920  57.0989994
  24.8490218  47.2288914  57.2227431  30.0746190  41.7861253  60.4768486
  29.2057069  42.1886581  60.4570496  30.3580980  41.7853087  59.5632666
  30.5122505  42.1637549  60.8721212  30.0394007  41.1337445  60.7257501
  28.3367946  49.2415556  71.6067092  29.1502812  49.7036927  71.8075276
  27.8420055  49.8522950  71.0622370  28.4695852  48.6491873  71.2566914
  27.9863430  49.0913202  72.1936078  16.8619581  52.7614723  64.8312119
  16.3844894  53.0586771  64.0562229  16.3406108  52.0351986  65.1713303
  17.5051263  52.5455090  64.6579708  16.9087235  53.2758652  65.3049735
  33.7448346  43.6367148  73.1121396  33.4307560  43.3015430  73.9528896
  34.3008229  42.9361608  72.7684858  33.2096309  43.7616388  72.6793903
  34.1149161  44.2237759  73.2026493  42.0604106  52.5418347  64.7506020
  41.6637710  52.7512661  63.9041952  41.4432231  52.8863963  65.3954834
  42.1354661  51.8506704  64.8248482  42.6839489  52.8529199  64.8142416
  28.1976533  43.6056879  65.8246971  28.9984381  43.4485123  66.3246216
  28.3581567  43.1909076  64.9775832  27.6457064  43.3137904  66.1421881
  28.0850700  44.2927698  65.7462083  26.9384523  48.6430636  73.7181301
  26.2947067  48.1601059  73.1998208  27.6260764  48.8720909  73.0937548
  26.6520865  49.2191020  73.9931946  27.1942184  48.2417556  74.2321967
  28.6248926  46.9986394  56.4067419  27.9055141  47.5256879  56.0581382
  29.3460030  47.1427510  55.7936803  28.7992523  47.2121533  57.0495019
  28.4482234  46.3213555  56.4258338  27.8679864  53.8608849  53.6200340
  28.0521611  53.3620055  52.8238318  27.5585266  54.7092248  53.3046644
  27.3749292  53.5432677  54.0018717  28.4482234  53.9355943  54.0039930
  27.5002141  46.0363983  75.0114284  27.6572533  45.4513785  74.2710876
  27.4615316  46.9100496  74.6225197  26.8963057  45.8792227  75.3275051
  28.0238707  45.9955735  75.4752904  30.5301484  53.2117702  61.6145833
  31.0994158  52.5704121  62.0409687  29.6901038  52.7635135  61.5240736
  30.4637531  53.7853590  62.0112702  30.7853372  53.3901747  60.9873796
  38.0328151  47.9665962  70.4604892  38.7262127  47.4983354  69.9945059
  37.8076485  48.6965441  69.8849043  37.4785588  47.5501829  70.5608984
  38.2643325  48.1997060  71.0777935  30.4279574  64.3067339  57.4461887
  29.6514213  64.3034679  56.8861602  30.9827911  64.9958570  57.0813216
  30.2547524  64.4524786  58.1087478  30.7541603  63.6878295  57.4207329
  34.9226292  38.1400598  66.3521989  34.6333767  37.6281164  65.5970088
  34.9699719  37.5052337  67.0670838  35.5502089  38.4262419  66.2326978
  34.4607490  38.6454712  66.5006913  29.8107699  54.6500289  66.3316926
  29.5596225  54.4944863  67.2417390  28.9793855  54.7308621  65.8635879
  30.1843155  55.2395395  66.2751241  30.1843155  54.1127742  66.0827910
  24.1267566  47.9674126  59.9769240  24.5049210  48.6785811  60.4945261
  23.2301316  47.8861712  60.3000718  24.1313754  48.1282624  59.2952730
  24.4812496  47.3725949  60.0780402  25.5233668  62.0136034  69.0575892
  25.5689775  62.3034596  68.1468356  25.4038553  61.0644261  69.0017277
  26.1163055  62.1675130  69.3962933  24.9823896  62.3116246  69.3856867
  34.3447016  62.3516329  60.5185678  34.5461969  61.9470588  61.3621461
  33.4884912  61.9968651  60.2816870  34.3158341  63.0481045  60.5793789
  34.8250571  62.1785356  60.0405636  20.7082656  57.3497748  60.9612165
  21.6302940  57.5979898  60.8961627  20.5344832  56.8578356  60.1586503
  20.5991464  56.9492833  61.5247806  20.3006563  57.9172400  60.9965718
  38.0599506  43.4280999  66.1011760  37.1893064  43.1190560  66.3536131
  37.9179224  44.3270626  65.8041911  38.4952727  43.4142195  66.6484766
  38.3220676  43.0345486  65.5849880  22.5973556  60.2675254  68.6269611
  22.1591468  59.4628680  68.3462397  22.5938915  60.8247843  67.8498508
  22.2457493  60.5700374  69.1509272  23.2526482  60.1323952  68.8327292
  27.2946775  55.2289250  65.3092162  26.9846404  54.5749112  65.9357128
  26.9517314  54.9337615  64.4656378  27.0458395  55.8629346  65.4697294
  27.9938486  55.2489292  65.2986096  25.1475118  60.4128618  64.8326262
  25.1284592  59.4747072  65.0193023  25.1215311  60.4679753  63.8773249
  24.5903688  60.7321119  65.1140546  25.7329450  60.7031263  65.0808206
  34.9139690  52.8284250  59.6551904  34.6859157  51.9976397  59.2387046
  34.2765743  53.4530449  59.3087081  34.8585434  52.7794352  60.3509835
  35.5652201  53.0194852  59.4854848  33.9636504  43.5469002  65.7539865
  33.0843460  43.2819470  65.4845788  34.4803789  43.5158733  64.9492990
  33.9567222  44.1947902  66.0191515  34.2205713  43.1019095  66.2305765
  31.8257224  53.9098747  59.3179005  31.4937460  53.4379397  60.0815758
  31.2171952  53.6837052  58.6136221  31.8239904  54.6006308  59.4338660
  32.4752415  53.7016681  59.1609228  34.4907713  51.2697330  57.4518457
  34.2228808  52.0213181  56.9222227  35.3527552  51.0313160  57.1096060
  34.5329178  51.4469128  58.1278398  34.0392834  50.7402350  57.3761853
  24.2197099  50.5348862  71.5430696  23.7982442  51.2125783  71.0155679
  25.1538626  50.6385813  71.3634644  24.0863419  50.6316410  72.2225992
  24.0003168  49.8988354  71.3507365  32.4619624  39.7501910  63.7656022
  31.8765292  39.8714408  63.0181904  32.0243309  40.1980394  64.4889725
  32.5416367  39.0692329  63.9084378  33.0878101  40.0363731  63.6390301
  26.1509466  58.6757653  60.5680652  26.4863871  58.8733574  59.6940812
  26.4771495  57.7959902  60.7568627  26.3940111  59.1358611  61.0368770
  25.4506207  58.6859715  60.5730149  26.4292294  66.4214601  63.0535455
  26.9413391  66.5480171  62.2559290  25.6036185  66.8742075  62.8831327
  26.3178008  65.7409102  63.1716323  26.7565870  66.7031514  63.6050888
  31.2044935  49.5089582  67.8470225  31.8817253  49.3215722  67.1971914
  30.3921616  49.2076710  67.4397290  31.3274691  49.1599059  68.4402851
  31.1733165  50.1948153  67.9813728  26.7970016  45.1680541  58.1066266
  26.6896144  44.3205306  57.6738772  27.4586450  45.6212097  57.5847818
  26.1942479  45.5244548  58.1045052  27.0158173  45.0831384  58.7656501
  24.6255871  56.8357903  68.2875499  23.8022856  57.2660840  68.0570331
  25.2612498  57.1860673  67.6638817  24.8109166  56.9925576  68.9437450
  24.5695842  56.1417682  68.2196677  27.4459432  56.5402185  70.8967740
  27.7652179  56.0989021  70.1097641  26.8177861  55.9262131  71.2771974
  27.9719093  56.6631013  71.3415441  27.1330193  57.1436095  70.7327252
  27.2571496  51.3301539  70.1825961  27.5602585  51.3105579  69.2746710
  27.7808063  52.0168275  70.5955465  26.5752990  51.4865129  70.2130017
  27.3691556  50.7132907  70.4944302  17.6927652  49.8910786  62.0317762
  18.2568364  49.7628886  61.2695151  18.2712701  50.2621763  62.6985779
  17.1714179  50.3332115  61.8825767  17.4266067  49.2807474  62.2488580
  32.0566624  55.9168234  69.7081275  32.1628949  56.8080294  69.3750802
  32.8972844  55.4938782  69.5327650  31.9227172  55.9245801  70.3947282
  31.5393566  55.5869588  69.3729589  24.3929150  68.7505166  65.1501170
  24.2075856  69.5502750  65.6415562  24.8969418  68.2079546  65.7575218
  23.7988216  68.4296335  64.9662693  24.7681927  68.8942200  64.5773605
  21.4617076  52.1531824  71.5204421  21.1389688  53.0133616  71.2496202
  21.4674811  51.6347071  70.7157546  22.1071852  52.2038052  71.7877285
  21.0350458  51.8670004  71.9963250  25.7716274  57.9494916  66.0361219
  26.7277195  57.9029513  66.0403646  25.5025822  57.2799644  65.4067969
  25.5135519  57.8086459  66.6718109  25.5551211  58.5826847  65.8317681
  39.9877232  55.7967983  61.6980220  40.4877085  55.7616890  60.8820207
  39.0760871  55.8694665  61.4165935  40.0858727  55.2142280  62.0734957
  40.1753620  56.3536490  62.0784454  35.5935102  57.5934991  66.9624319
  35.3596833  57.8127284  67.8639930  36.5288176  57.3938657  66.9999086
  35.2309342  57.0366484  66.7418146  35.4728440  58.1356528  66.5367536
  33.9902085  56.2434220  65.1430461  34.3296905  56.3316036  66.0340007
  34.4226439  56.9431596  64.6523140  34.1535987  55.6171691  64.8771740
  33.2956562  56.3279294  65.1338537  33.1923105  59.2718078  63.2819411
  33.3787946  58.4871546  62.7657531  33.5242869  59.0664589  64.1566322
  33.5231322  59.8278420  63.0160689  32.5041090  59.3959153  63.3017400
  28.3090818  44.4626012  78.0710794  27.7351956  43.6987686  78.0081469
  28.8269650  44.4393310  77.2656848  27.9338041  45.0525199  78.1071419
  28.7241966  44.4152444  78.6325222  21.5211748  59.6518870  62.9927343
  22.2290062  59.0068547  62.9983911  20.7850532  59.1950571  62.5847337
  21.3600941  59.8478461  63.6446867  21.7024628  60.2144531  62.6179677
  22.0991024  47.1121325  67.7671194  22.8681329  47.6742904  67.8611646
  21.6377995  47.1958234  68.6022125  21.6955345  47.3301371  67.2382035
  22.2902053  46.4479125  67.6561036  31.9758335  56.5532824  59.4034604
  32.0428061  55.6020639  59.3171934  32.7870106  56.8860048  59.0195014
  31.4186905  56.7941489  59.0541496  31.9267587  56.7374024  60.0759189
  29.7703555  48.0466128  58.6475633  29.2085937  47.7408348  57.9340925
  30.4966621  47.4228094  58.6645338  30.0036050  48.6936863  58.5181627
  29.4239453  48.0404891  59.2549680  25.9569569  62.3891918  66.5261469
  25.8997992  61.5771859  66.0219798  26.5649067  62.9366527  66.0304650
  25.3287998  62.6961945  66.5728159  26.2029081  62.2642678  67.1696141
  31.6097934  61.9793104  57.6731700  31.3430576  62.8966443  57.7361025
  31.1173137  61.6380148  56.9264653  32.2979950  61.9299124  57.5593259
  31.4435166  61.6327076  58.2579474  37.0940436  60.9746114  61.3536609
  37.4312162  61.7980482  61.0008146  36.3394468  61.2326243  61.8839910
  36.8977445  60.5463589  60.8367658  37.5767084  60.6578107  61.7482265
  25.1677190  47.1468336  72.1476459  24.2555056  47.3105412  71.9065225
  25.6168975  47.0202767  71.3118457  25.4344548  47.6955193  72.4912998
  25.2191032  46.5740613  72.5457470  39.3451323  47.9057672  65.8791444
  40.0979970  47.3146236  65.8749018  39.5783818  48.5944820  65.2575975
  38.7666273  47.5701871  65.6726692  39.2446733  48.1727615  66.5183689
  36.0421115  60.2769150  56.7355465  36.7383959  60.4373566  57.3726497
  35.3169595  60.8276420  57.0304100  36.2470708  60.4614433  56.0920793
  35.8556273  59.6016724  56.7369607  27.6803475  56.3916161  61.6209472
  28.2167059  56.0331741  60.9138404  28.3119687  56.7753695  62.2290590
  27.2444480  56.8811058  61.3755811  27.3119980  55.8853882  61.9334884
  27.0850994  59.0746238  58.0868275  27.9978902  58.9190812  57.8428757
  26.8466537  59.8776482  57.6236725  26.6797995  58.5418598  57.8824736
  27.0250549  59.1611725  58.7783779  31.4885498  56.7716953  65.7002463
  31.1398302  55.9233553  65.9746037  32.3447603  56.5679794  65.3233584
  31.0722803  57.0672670  65.2222421  31.5566771  57.2011725  66.2489611
  24.1792954  53.4232428  64.0145036  24.8732704  53.9074253  63.5676122
  23.7093323  54.0886875  64.5179637  23.7520562  53.1178731  63.5506416
  24.4489180  52.9374273  64.4387677  33.7760116  40.3323531  67.1837564
  34.1016371  39.5595391  66.7220157  34.3377734  41.0459711  66.8825289
  33.1068626  40.4564606  67.0168792  33.8314372  40.2490705  67.8767211
  23.7116416  50.8880210  74.0483489  23.5430553  50.4622180  73.2075989
  23.4241212  51.7918827  73.9210697  23.3450242  50.5802018  74.5588800
  24.3940696  50.8647508  74.2046195  39.8855322  60.4545031  60.6225125
  39.9230599  61.2656924  60.1155170  38.9767828  60.3977566  60.9159618
  40.0500770  59.9045926  60.2215830  40.3214316  60.4843052  61.1691061
  41.9564875  50.0666254  68.1821912  42.6816395  49.6714410  67.6985302
  42.2457400  50.0617264  69.0943590  41.8398628  50.7210474  67.9622810
  41.3716317  49.6877710  68.1058237  25.6446103  54.4030387  71.6159016
  24.7728114  54.7133074  71.8619747  25.8039590  53.6559444  72.1929007
  25.6567347  54.2046301  70.9441501  26.1232337  54.9023264  71.7198462
  31.7258407  46.4691414  67.8484367  31.6600228  45.6350902  68.3130059
  32.2783649  47.0129282  68.4098795  32.0237535  46.3797351  67.2212330
  31.0936422  46.7581812  67.7678265  33.1212964  60.3667297  66.9956659
  33.8857081  60.6908789  66.5190759  32.6750046  61.1575067  67.2990147
  32.7056042  59.9956320  66.5721089  33.3175954  59.9695042  67.5366026
  32.7668033  48.1715368  69.7915662  32.4065367  49.0325325  69.5787270
  32.3932576  47.9604725  70.6478725  32.5745456  47.6975606  69.3142691
  33.4648197  48.1972565  69.8262144  25.9991035  49.9490498  60.8565648
  26.8247144  49.5967315  61.1910263  25.8836334  50.7753444  61.3246695
  26.0389407  50.0592769  60.1664286  25.4702506  49.5109994  60.9930364
  34.9335988  48.3944404  68.1864338  34.3244943  48.0829469  68.8560639
  34.3706823  48.7606391  67.5040757  35.3573739  48.8871961  68.4473562
  35.3163821  47.8665753  67.9339967  23.0453795  53.9543738  60.2548169
  23.5147653  53.7535156  59.4444725  23.3842841  53.3228137  60.8905059
  23.1787474  54.6096123  60.4619992  22.3566006  53.8719076  60.1685498
  23.3046098  51.4048632  62.4433124  23.4524114  52.1160318  63.0669806
  22.3796946  51.4832469  62.2071387  23.7116417  51.4807974  61.8790412
  23.4316268  50.7847341  62.7410043  30.1005998  47.0047632  65.7073174
  29.8217396  46.2748152  65.1543599  30.6473505  46.5997809  66.3804830
  30.4689492  47.4693497  65.3367934  29.5474982  47.3223804  65.9958169
  29.2934641  55.1321701  59.8892427  29.9608811  55.7073919  59.5165974
  29.7755516  54.5610308  60.4867480  28.8119540  55.5044926  60.2357250
  28.9811176  54.7578064  59.3864898  33.6016517  38.9492079  70.1592618
  33.2431172  38.9467585  69.2711356  34.0716149  38.1184227  70.2292653
  34.0375512  39.4897287  70.2483572  33.0872327  38.9835008  70.6330233
  34.1068333  45.0610930  60.7823187  34.0456342  45.5085332  61.6266042
  34.3389281  44.1596808  61.0043502  33.4936873  45.0831384  60.4457359
  34.6021999  45.3525823  60.3835105  20.2752529  50.7177814  66.1662296
  20.2683247  49.7686041  66.0481427  19.6476731  50.8761817  66.8719221
  20.9126476  50.9406850  66.3486631  20.0737576  51.0415223  65.5786238
  37.1188696  39.5962815  66.2638105  36.2880626  39.1243464  66.2044136
  37.0888474  40.2249838  65.5425616  37.1719858  39.9273708  66.8782863
  37.6592695  39.1578228  66.1874430  32.4683133  55.0207183  54.4777546
  32.6328582  55.2105537  53.5535660  31.5168401  54.9378439  54.5392728
  32.7812372  54.4246758  54.6672592  32.6980987  55.5440926  54.8822196
  31.7575951  51.1570565  62.9969771  32.7136871  51.2060463  63.0082908
  31.4949007  51.4028220  63.8836890  31.4925913  51.6040884  62.5281653
  31.5451302  50.5075335  62.8463633  21.4634397  57.7747613  67.6907517
  20.6822848  58.2083210  67.3456836  21.1805381  56.8774316  67.8689427
  21.9795909  57.7821098  67.2184044  21.6799461  58.0870713  68.2783575
  22.1614562  52.7667796  66.5275611  21.5431141  52.1862505  66.0834981
  22.9911085  52.6271586  66.0707702  21.9582289  53.4346738  66.4724068
  22.2191912  52.5961318  67.2035552  36.3590766  45.0508869  70.8479837
  36.4739693  44.9488248  71.7926784  36.3123113  45.9976147  70.7129263
  36.9023632  44.7781770  70.5015014  35.7678700  44.7414347  70.6358517
  30.2472467  42.7418345  67.3223493  29.9233532  42.4466710  68.1729988
  30.9908739  43.3060337  67.5316529  30.4510514  42.1972313  66.9334406
  29.7518802  43.1006848  66.9808167  27.6595629  50.6500121  55.3347680
  26.9118943  51.1309286  54.9812146  27.3951365  49.7310452  55.2944629
  28.2317170  50.7598309  54.9451521  27.7877347  50.8422970  55.9959128
  38.9733187  49.5844841  63.7705520  38.2683740  49.1215306  63.3180036
  38.6297953  50.4667087  63.9112662  39.1193883  49.2754402  64.3821993
  39.5506690  49.6036718  63.3752793  39.0916756  60.4095957  57.1562751
  39.3612982  60.6782231  56.2780484  39.5939703  59.6122868  57.3281020
  39.2475601  60.9056174  57.6250869  38.4052061  60.2777315  57.1753669
  29.4984234  45.1549902  63.5301356  29.7253221  44.2376563  63.3766934
  28.5706216  45.2133697  63.3045685  29.6011918  45.3260462  64.2011799
  29.8800520  45.5758941  63.1207208  31.4048341  50.7745278  57.4186117
  32.3135834  51.0517284  57.3033533  31.2714662  50.1045924  56.7489816
  31.3061072  50.5087582  58.0585433  30.9683573  51.3134156  57.3196167
  28.5596519  49.2787062  66.5982719  29.1987786  48.6210182  66.3232074
  27.7132564  48.8386145  66.5204901  28.6762766  49.4754818  67.2601238
  28.5862100  49.8392311  66.1803718  28.1699405  51.6926783  63.6121599
  28.7114950  51.0268253  64.0357169  27.2981416  51.5657131  63.9862194
  28.4089635  52.3344446  63.7564097  28.1583935  51.5991894  62.9184882
  35.1991800  55.5747113  61.0630400  34.6102828  55.5551153  60.3092642
  35.4047167  56.5022514  61.1832482  34.8816374  55.3166984  61.6315539
  35.7799944  55.2068796  60.9336395  36.1235178  52.9480418  62.1760261
  36.1454571  53.8927283  62.0261195  35.9422298  52.5728616  61.3140630
  36.7395505  52.7218722  62.4192709  35.6171816  52.7806600  62.6299887
  26.8212502  45.8196184  66.7460572  27.1393702  44.9712785  66.4349302
  26.7132857  46.3417680  65.9505621  26.2098363  45.7473585  67.0791045
  27.2871719  46.1160067  67.1759781  30.1415915  44.2788894  75.7630829
  29.4707105  44.1935655  75.0849675  30.8222875  43.6567190  75.5071103
  30.3956257  44.9308619  75.7779322  29.8806292  44.1155901  76.3909938
  34.6068187  55.8172107  58.2812819  34.2788837  55.0509287  57.8124702
  35.0005716  56.3642634  57.6010452  34.0837393  56.1564651  58.5987729
  35.0860194  55.6302330  58.7564577  29.0827313  42.4274833  63.1009218
  28.5048036  42.3927822  62.3379536  29.2438120  41.5101494  63.3208320
  29.6820208  42.7532655  62.9425299  28.7703848  42.7585727  63.6319590
  36.6131108  50.1058172  69.4012432  36.1593134  50.7475835  69.9471297
  35.9179810  49.6947112  68.8871766  37.0767230  50.4209849  68.9826360
  36.9410457  49.6314327  69.7972230  31.8603633  44.5503745  71.5763037
  32.4677358  44.1417180  72.1936079  31.9348415  45.4885291  71.7516662
  32.0433834  44.4062628  70.9165731  31.2056481  44.3286957  71.6901479
  22.1372076  50.6504204  56.1698610  23.0598133  50.5406016  56.4010849
  21.8369854  49.7677875  55.9520721  21.7752090  50.9088415  56.7107977
  22.0696576  51.0778563  55.6190248  39.8716757  47.8139113  68.6177690
  40.7192259  48.2421638  68.7386842  39.5004395  48.2331823  67.8406586
  39.9548141  47.1268294  68.5124101  39.4606023  47.9171981  69.1742620
  37.4964567  46.2858379  64.8934375  38.1015198  46.9247465  65.2703255
  36.7407052  46.2960441  65.4810433  37.3093952  46.4732239  64.2464348
  37.7874412  45.6489706  64.8764670  39.1794328  51.3958818  61.1676919
  38.7279449  51.7065587  60.3835105  39.5731857  50.5638717  60.9046482
  39.6724899  51.8518951  61.3663889  38.7262128  51.2999434  61.6930722
  18.7112110  53.8592520  66.6025144  18.9150156  53.7212641  65.6776187
  17.8382574  54.2536198  66.5996860  18.7060148  53.2505538  66.9482896
  19.1759780  54.2911787  66.8966708  43.9575836  49.1929740  66.7976762
  43.4830016  49.5052840  66.0276369  44.8137940  49.6175522  66.7396934
  43.6273392  49.3811765  67.3852819  44.0257109  48.4969107  66.7814127
  37.0478557  61.7359944  54.3186555  36.6437105  62.5459590  54.6297825
  36.7337771  61.0640177  54.9225247  36.8446284  61.5943323  53.6631675
  37.7452948  61.7829430  54.3419901  24.9200358  54.0323493  68.7436338
  25.4511980  54.2593353  69.5073091  24.3692436  54.8014891  68.5993840
  25.3264904  53.9102830  68.1871408  24.5274376  53.4685584  68.8744486
  42.6073461  72.7936607  55.2089029  42.6546889  72.1698573  55.9329803
  42.0161395  72.3837794  54.5781637  42.3504253  73.4076661  55.4266918
  43.2406994  72.8932732  54.9260602  36.6756495  66.2935314  53.3845674
  36.8199871  66.7891448  52.5784657  35.7911489  66.5343979  53.6589249
  36.7177961  65.6060412  53.2629451  37.1438806  66.4731606  53.8724711
  32.1728947  66.6740188  57.3641644  32.5868549  66.6899405  56.5007870
  31.6729094  67.4892906  57.4044694  31.7491196  66.1212506  57.4249755
  32.6561369  66.6556476  57.8697457  37.1306015  71.1978181  58.1129905
  37.3511493  70.2666038  58.0953128  37.9769970  71.6428087  58.1610737
  36.7876554  71.3827546  57.5310416  36.7391580  71.3496865  58.6730190
  32.6157223  69.7718068  59.8305528  32.9523175  70.2465996  60.5906926
  32.6671065  68.8499822  60.0822828  31.9535016  69.9559268  59.6969096
  33.0106299  69.8967308  59.2662816  38.9146138  66.2106570  55.4514406
  38.1784922  66.3943687  56.0355108  38.5110460  65.8358850  54.6679663
  39.2592919  66.7997593  55.2937558  39.3551321  65.7534189  55.7455970
  40.9624752  68.6928066  58.0451083  40.8550881  68.7405716  57.0954638
  41.7118758  68.1114610  58.1723875  41.0935337  69.3264079  58.3123946
  40.3897437  68.4266287  58.3463357  34.4511188  65.1904445  61.1174872
  34.4413039  65.1067536  62.0713742  34.2663667  64.3069952  60.7978749
  33.9574844  65.6387012  60.9039409  35.0769665  65.4080409  60.8947485
  38.0087512  68.5070536  58.2339057  37.7541397  68.0636960  59.0428359
  38.9579151  68.6050332  58.3017880  37.8390102  68.1200342  57.6752914
  37.6981368  69.1320818  58.1865296  39.4844585  62.7115609  63.0337466
  39.1992474  62.9426295  62.1498631  38.9030667  63.2083991  63.6100386
  39.4157538  62.0240708  63.1440553  40.1518754  62.8985386  63.1341558
  38.2477742  63.5590844  60.4796769  37.9579444  64.4327357  60.2180474
  38.9019121  63.3169931  59.8241889  38.5318305  63.5737813  61.1189014
  37.7125705  63.1083782  60.4740201  44.2077611  63.6239958  58.5117988
  44.7654814  63.3778221  59.2493112  44.7770284  63.5509194  57.7460022
  43.6627424  63.1888031  58.4580587  43.9756662  64.2804591  58.5853379
  38.2754871  69.9461288  54.4148220  38.5716678  70.5229837  53.7098365
  38.0901576  70.5352311  55.1452633  37.6975595  69.5991178  54.2239032
  38.7754724  69.4872577  54.5859419  32.5833907  67.2153560  60.2293610
  32.7352338  67.0565475  59.2981014  33.2467662  66.6874910  60.6741312
  32.6647971  67.8938647  60.3820961  31.9402225  67.0100072  60.4139159
  37.0607421  64.6642125  57.5515477  36.6375443  65.0920567  58.2954240
  37.5526445  63.9403882  57.9397493  36.5832734  64.4249790  57.0989994
  37.4914454  65.1079783  57.2227431  42.7170426  59.6652122  60.4768486
  41.8481305  60.0677450  60.4570496  43.0005216  59.6643957  59.5632666
  43.1546741  60.0428418  60.8721212  42.6818243  59.0128314  60.7257501
  41.2673162  64.8777263  56.4067419  40.5479377  65.4047748  56.0581382
  41.9884266  65.0218380  55.7936803  41.4416759  65.0912402  57.0495019
  41.0906470  64.2004424  56.4258338  40.5104100  71.7399718  53.6200340
  40.6945847  71.2410924  52.8238318  40.2009502  72.5883117  53.3046644
  40.0173528  71.4223546  54.0018717  41.0906470  71.8146812  54.0039930
  36.7691802  65.8464995  59.9769240  37.1473446  66.5576681  60.4945261
  35.8725552  65.7652581  60.3000718  36.7737990  66.0073493  59.2952730
  37.1236732  65.2516818  60.0780402  39.4394252  63.0471410  58.1066266
  39.3320380  62.1996175  57.6738772  40.1010686  63.5002966  57.5847818
  38.8366715  63.4035417  58.1045052  39.6582409  62.9622253  58.7656501
  30.3351888  67.7701655  62.0317762  30.8992600  67.6419755  61.2695151
  30.9136937  68.1412632  62.6985779  29.8138415  68.2122984  61.8825767
  30.0690303  67.1598343  62.2488580  42.4127791  65.9256997  58.6475633
  41.8510173  65.6199217  57.9340925  43.1390857  65.3018963  58.6645338
  42.6460286  66.5727732  58.5181627  42.0663689  65.9195760  59.2549680
  45.1107369  72.8998052  54.4777546  45.2752818  73.0896407  53.5535660
  44.1592637  72.8169308  54.5392728  45.4236608  72.3037627  54.6672592
  45.3405223  73.4231795  54.8822196  40.3019865  68.5290990  55.3347680
  39.5543179  69.0100155  54.9812146  40.0375601  67.6101321  55.2944629
  40.8741406  68.6389178  54.9451521  40.4301583  68.7213840  55.9959128
  44.0472577  68.6536148  57.4186117  44.9560070  68.9308153  57.3033533
  43.9138898  67.9836793  56.7489816  43.9485308  68.3878451  58.0585433
  43.6107809  69.1925025  57.3196167  43.0865469  67.8546728  54.8610064
  42.1414245  68.0085824  54.8560567  43.4514322  68.5874785  54.3653246
  43.3330754  67.8518151  55.5164944  43.2395447  67.2455664  54.5512937
  41.7251549  60.3065702  63.1009218  41.1472272  60.2718691  62.3379536
  41.8862356  59.3892363  63.3208320  42.3244444  60.6323524  62.9425299
  41.4128084  60.6376596  63.6319590  34.7796312  68.5295073  56.1698610
  35.7022369  68.4196885  56.4010849  34.4794090  67.6468745  55.9520721
  34.4176326  68.7879284  56.7107977  34.7120812  68.9569432  55.6190248
   8.0964417   7.8110492  46.8252188   7.8585734   8.7079707  47.0592711
   7.6847910   7.2705285  47.4997986   7.8499132   7.6461169  46.1916511
   8.7921488   7.7293996  46.8337041  12.5772572  12.4295621  42.4008517
  13.3185750  13.0162149  42.5514654  12.4080936  12.4928406  41.4611067
  12.7406473  11.7726906  42.5783355  12.0178048  12.6377687  42.7671330
  21.6999688  14.4565148  38.4672167  21.8679778  13.5183603  38.3710502
  21.5238770  14.5736821  39.4013048  22.2588439  14.8292455  38.2727623
  21.1457126  14.6487998  38.0860861  15.6556887   6.9288247  52.2253933
  16.4674432   7.4264794  52.3208528  15.9385904   6.0649713  51.9241659
  15.3225576   6.8790184  52.8391620  15.2342231   7.2292954  51.7544602
  20.9113082  15.7184104  58.3333817  20.0325811  15.7653590  58.7116838
  21.4967414  15.7000393  59.0906931  20.9852090  15.1370649  57.9501298
  21.0394800  16.2793436  57.9345735   1.7328870  13.7253422  51.9510357
   1.2773576  14.4001767  52.4537886   1.0833680  13.4167065  51.3188823
   2.2894527  13.9943779  51.6222311   1.9390011  13.2023762  52.3689359
   7.8175815  15.8845674  49.9011332   8.4890399  16.4348861  50.3041841
   8.2557904  15.4816264  49.1523071   7.5953017  15.3963025  50.3508531
   7.2742949  16.2724033  49.6904154  18.7456674  17.8033344  48.1192242
  18.1261706  17.1538114  47.7861769  18.4454453  18.6328949  47.7472860
  18.7295016  17.8257881  48.8185528  19.3957638  17.6571815  47.9056780
  19.6763561  12.2940237  46.6859188  19.5643501  12.4944736  45.7560734
  19.5851347  11.3432134  46.7389518  20.3097093  12.4952901  46.9072433
  19.1838763  12.6116409  47.0677565   6.4763968  19.5971774  51.9050738
   6.2679734  20.5185938  52.0599302   7.1345761  19.6143238  51.2106949
   6.7350497  19.3003809  52.4841943   5.9071295  19.2464921  51.6978915
  10.3862129  11.1668502  49.5291951  10.6096474  11.5244757  50.3890370
   9.4318529  11.2244132  49.4860616  10.6806615  11.5465211  49.0200782
  10.5975231  10.5018137  49.4761621  10.7026008  18.9909287  54.6620832
  11.2510835  18.3103788  54.2710531  11.3249844  19.6359610  54.9972518
  10.2834445  19.2775190  54.1812506  10.3151987  18.7272003  55.1825138
  25.4821903  12.5487707  52.1334695  26.0658915  12.1115368  51.5133369
  26.0352919  13.1999267  52.5640976  24.9516054  12.8578146  51.7975938
  25.2287336  12.0923491  52.5987458  16.9674285  10.4434343  53.5540470
  16.8132760   9.6804182  54.1105400  17.8836834  10.6736863  53.7124389
  16.8663923  10.2821762  52.8801742  16.5448081  10.9712993  53.7343592
  11.4687446  19.6874003  51.4914164  12.2435487  19.1419806  51.6285951
  11.2903434  19.6175898  50.5530857  10.9277674  19.4465338  51.8647688
  11.5992258  20.3508038  51.6703144  25.1871644   7.9857795  43.8468852
  25.5572459   8.8667793  43.8992111  24.2460835   8.1135612  43.9692146
  25.3188003   7.6991892  43.2218028  25.4487041   7.5767147  44.3503452
  17.3224991  10.2168564  39.7251597  17.3698418   9.5930530  40.4492370
  16.7312924   9.8069751  39.0944204  17.0655782  10.8308618  39.9429485
  17.9558523  10.3164689  39.4423170  18.6983247  17.4424429  52.6249086
  18.1839056  18.0793103  52.1299339  18.0476509  16.8517077  53.0046250
  19.1324921  17.0925742  52.2027659  19.0666741  17.7600601  53.1283687
  30.4872399  12.8076001  46.6632915  30.3186536  13.5612264  46.0976061
  29.6506593  12.6410348  47.0960408  30.6846937  12.2527906  46.2835752
  30.9843384  12.9570189  47.1328104  13.2279309  22.2671212  51.0056340
  12.6488486  21.5608517  51.2898909  13.7642893  22.4622639  51.7749662
  13.6291893  22.0580981  50.4710613  12.8572720  22.8292791  50.8140081
  10.3717792  13.5910285  44.2768059  10.8290406  12.9345653  43.7507185
  11.0553619  14.2136072  44.5278288   9.8746806  13.9082374  43.8999180
  10.0848361  13.2979062  44.8439056  27.3401035  14.3287332  52.6157163
  28.0895041  13.9506953  53.0767500  27.2021168  15.1770732  53.0371520
  27.4855958  14.4120159  51.9354796  26.7748776  13.9225262  52.6857199
  23.8996733   3.8000098  47.9219416  23.8679190   3.1402806  48.6149062
  23.5041884   3.3693078  47.1632160  23.5330559   4.3678832  48.1036680
  24.5613167   3.9837215  47.7847629  16.9674285  12.3295414  56.7883534
  17.4252673  11.5146778  56.9934144  16.1920471  12.0511160  56.2990355
  16.7826764  12.6647132  57.3745449  17.3698417  12.7479959  56.3973233
  19.8293538  13.4926407  52.8547184  20.3218336  14.3054631  52.9713910
  19.7952902  13.3673085  51.9064882  20.1572888  12.9582437  53.1637240
  19.1838762  13.5546945  53.1191763  25.9515760  16.1115536  62.5314747
  25.6553953  15.8445592  63.4012161  25.2558689  16.6831012  62.2062056
  26.5572164  16.4597894  62.5731940  26.0300956  15.5551112  62.1149888
  28.4416877  13.5265254  58.6112748  27.9567135  13.1688999  57.8673984
  27.7754255  13.9560026  59.1472617  28.7574983  13.0153985  58.9704850
  28.9197338  13.9894789  58.3949001  23.3754392  16.3483375  54.6825894
  22.9701393  15.4824429  54.6479412  22.9620564  16.7765900  55.4314155
  24.0665274  16.2944488  54.7787559  23.2489995  16.7047383  54.0935695
  15.6424098   7.2211304  44.9634067  15.6504927   6.9974104  44.0328542
  15.9247340   6.4201473  45.4046413  16.0863921   7.7461377  45.0949286
  14.9980869   7.4023927  45.1684677  26.1877124   6.5226177  52.2996397
  26.8072092   5.8383935  52.5527839  25.3257284   6.1241673  52.4269189
  26.2621905   7.0872251  52.7062261  26.2795111   6.7038799  51.6293024
  31.3694310   9.4428177  50.3558031  31.0126286   8.9014804  49.6515248
  32.0807266   9.9331239  49.9449741  30.8804154   9.8780104  50.6047047
  31.6130729   9.0427343  50.8762337  16.3306112  16.3720159  56.9920001
  15.7855925  15.7935281  57.5258657  15.7151558  17.0031678  56.6186477
  16.8075025  16.6961651  57.3879799  16.6533500  16.0115327  56.4864188
  10.2401432  16.9321326  50.6676370  10.5726970  17.7429137  51.0523031
  11.0103285  16.5149028  50.2815567   9.9578190  16.5218430  51.1604904
   9.7603652  17.0693040  50.1769049  22.9072081  15.4399851  60.0558939
  23.3904502  16.2654632  60.0417517  23.5775117  14.7676002  59.9420497
  22.5758090  15.3583355  60.6668341  22.4412864  15.4167150  59.5333419
  23.2461127  -2.3380032  51.6971847  22.5019083  -2.0138541  51.1908962
  23.1508499  -1.9240395  52.5556123  23.2207093  -3.0352913  51.7551675
  23.8505985  -2.1506173  51.3980786  11.8457544   8.6210138  42.6292472
  12.0663022   7.6897995  42.6115695  12.6921499   9.0660044  42.6773304
  11.5028084   8.8059503  42.0472983  11.4543109   8.7728822  43.1892757
  21.4020561   9.0749859  40.9010783  22.1653131   9.3497370  40.3926685
  20.6561195   9.4530238  40.4358020  21.3552907   8.3768813  40.9180489
  21.4378518   9.3227926  41.5551521  16.0979391  16.4189645  50.6301604
  15.2925354  16.1580938  50.1839760  16.7734389  15.8531323  50.2568080
  16.2428540  17.0929824  50.5050025  16.0430908  16.3169024  51.3202966
  25.0832413   7.2092913  48.8913850  24.9816277   7.5897787  48.0188152
  24.2068236   7.2546068  49.2753439  25.2985930   6.5450713  48.8482515
  25.5387707   7.5791642  49.2718084  22.8950839  12.9108868  40.9802742
  23.1872231  13.7747402  41.2701880  23.6138850  12.5838800  40.4393376
  22.7865420  12.4891664  41.5282820  22.3067640  12.9619179  40.6048005
  15.7197747  23.4690042  49.4499991  15.3895303  23.2334449  48.5823791
  15.0425428  23.1664922  50.0545754  16.3283018  23.1489375  49.5786926
  15.8057998  24.1626180  49.5016179  13.2250441   6.6597891  49.4811119
  12.7856806   7.1431550  48.7810762  13.2677681   7.2774687  50.2101390
  12.8561173   6.0915075  49.6593028  13.8682123   6.4658711  49.2824149
  26.5497111  10.4687456  43.6220252  26.5641448  11.4199641  43.7266770
  26.6611397  10.3287164  42.6822803  27.0722130  10.1727656  43.9805284
  25.9382971  10.2054254  43.8405212  17.6781469  13.9923365  39.7308165
  18.5222330  13.5424469  39.7704145  17.0742385  13.4089497  40.1911430
  17.7133652  14.6140987  40.0511359  17.4766516  14.0833759  39.0668432
  22.7322710  -3.7836105  48.7747124  23.2998064  -3.3765869  48.1206386
  22.0209755  -4.1734876  48.2648884  23.0781038  -4.2755496  49.1318013
  22.4834331  -3.3039187  49.2194826  20.0631808  12.5446881  40.6613691
  20.2132919  11.6485831  40.3608487  20.9361344  12.9353817  40.6974315
  19.6549942  12.8921074  40.2109420  19.7646907  12.5463211  41.2949367
   7.3308753   7.1950025  44.3468095   7.6674705   7.6697953  45.1069493
   7.3822595   6.2731779  44.5985395   6.6686545   7.3791225  44.2131663
   7.7257829   7.3199265  43.7825383  18.3617295   7.4611805  53.0795784
  18.6405896   6.5903869  52.7960285  19.1088207   8.0266044  52.8837098
  17.7947715   7.6673459  52.7253179  18.2225880   7.4652630  53.7654719
  19.0551272   8.2740028  49.3736317  19.8022184   8.6851088  48.9387611
  18.3195829   8.8602474  49.1926124  18.9344610   7.6367272  49.1098809
  19.1671331   8.2229718  50.0630608  22.5810052  17.7159693  52.1751888
  22.4718860  18.6639218  52.2444852  22.7923154  17.4330532  53.0654362
  21.9903759  17.4134573  51.9538643  23.1023525  17.5579772  51.7360755
  13.6297668   3.6338527  39.9676973  12.8936452   3.8175644  40.5517675
  13.2261989   3.2590807  39.1842230  13.9744449   4.2229550  39.8100125
  14.0702850   3.1766146  40.2618537  15.6776282   6.1160023  42.5613650
  15.5702410   6.1637673  41.6117206  16.4270288   5.5346567  42.6886442
  15.8086867   6.7496036  42.8286513  15.1048967   5.8498244  42.8625925
  20.7681254   9.6910326  47.7055668  21.3506719   9.4958899  46.9715900
  21.1751574  10.4393517  48.1432659  20.1278440   9.8571897  47.4757571
  20.7248242   9.1435717  48.1390233  18.2705081  16.3291499  59.0631159
  17.6094420  15.6943238  59.3395946  17.9235205  16.6982063  58.2513573
  18.3519144  16.8276211  59.5474840  18.8842314  16.0127575  58.9478575
  22.4158830  18.5969692  60.3762132  23.3713977  18.6512662  60.3896482
  22.1243211  19.5085876  60.3755061  22.1947578  18.2658798  59.8013354
  22.1785920  18.2626138  60.9440199  19.0395387  16.9219263  44.8347132
  18.7987837  16.7198434  43.9303237  18.4269701  16.4132489  45.3650433
  19.6994501  16.7271919  44.9641138  18.9691020  17.6061505  44.9619924
  24.7662759  17.5988021  57.3985866  24.0070603  17.0468504  57.2119104
  24.8113093  18.2026013  56.6568316  24.6756319  17.9494874  57.9975060
  25.3482450  17.2130074  57.4388917  17.0644234  13.3962941  53.1135194
  18.0118552  13.4820263  53.0074534  16.9518401  12.5989852  53.6318287
  16.8023064  13.9502871  53.4522236  16.7503449  13.3330156  52.4919726
  12.7239042   5.9302493  42.7501625  12.4692927   5.4868917  43.5590926
  13.6730680   6.0282289  42.8180447  12.5541632   5.5432299  42.1915481
  12.4132897   6.5552775  42.7027863  16.6279467  20.1421888  44.4132775
  17.1781615  19.7078126  43.7627393  16.4662886  21.0121659  44.0477033
  16.0257703  19.7951778  44.4995446  16.9599231  20.1891374  45.0277533
  21.0931736   7.8310534  53.1630170  21.5302277   7.2721615  53.8057771
  21.3500944   8.7210347  53.4048475  21.3091026   7.6783686  52.5153072
  20.3986212   7.7551193  53.2012007  22.8425450  19.0644133  39.9330490
  22.5700357  18.4622471  40.6253066  23.5267051  19.5996268  40.3368070
  23.0960018  18.7125033  39.3843342  22.3061866  19.4632719  39.7272810
  18.9569775  21.8707122  57.3872728  19.5262449  21.6163735  58.1134715
  19.4200125  22.5916787  56.9601803  18.8686430  21.3367234  56.9432097
  18.3334392  22.0825930  57.6241535  14.2151999  19.4183646  49.1077595
  14.2856366  19.0562484  48.2245831  13.9784862  20.3365150  48.9712878
  13.7181013  19.0864588  49.4719194  14.8254591  19.3677419  49.4457565
   4.1369735  11.6273543  51.8909317   4.3159521  12.4242549  51.3931285
   3.1820362  11.5910202  51.9510358   4.3852342  11.0647881  51.5557631
   4.4239166  11.6632801  52.5287420  20.8368300  17.6228887  62.3462127
  21.3575999  17.9160110  61.5980937  19.9419371  17.5734907  62.0103370
  21.0527590  16.9962276  62.5675371  20.8783992  18.0833928  62.8723001
  17.6533207  15.4048757  46.9263351  18.4598791  15.0990977  47.3414068
  17.0222769  14.7010556  47.0804844  17.4345050  16.0017347  47.2190773
  17.7503156  15.5028553  46.2390273  17.3369328  12.9059879  42.2672085
  18.1561929  12.7039050  42.7204640  17.2001008  12.1625677  41.6796028
  16.8092347  12.9619179  42.7232924  17.3958226  13.5012139  41.9037556
  11.0449695  13.4444674  47.5712164  11.5986485  13.4595726  46.7912777
  10.9364277  12.5144778  47.7692063  11.3573160  13.7759650  48.1029607
  10.4260501  13.7437134  47.4418159   7.4469227  10.4209806  47.3633270
   7.8810901  11.1023469  46.8492604   6.5629994  10.3736238  46.9998741
   7.7777444   9.8086081  47.2912021   7.4272928  10.5977521  48.0400282
  21.4315009  19.4008100  47.9799242  20.7750536  18.7492457  47.7338510
  22.1762827  18.8851924  48.2889299  21.6122115  19.7910953  47.4283809
  21.1890138  19.8147737  48.4904553  22.1757054  16.6822846  47.4531297
  22.3408276  16.5312327  48.3836822  21.4875039  16.0556235  47.2275626
  21.9574670  17.3387478  47.3442352  22.7519010  16.5626678  47.0762418
  22.9972748   1.3786892  51.4086851  23.0284517   2.2801014  51.7311258
  22.9886145   0.8410262  52.1999376  22.4181925   1.2713199  51.0303830
  23.5613460   1.2358023  51.0183622  20.4078588   4.3401223  50.7213773
  20.4846464   4.9177936  49.9612375  20.4886879   3.4574895  50.3607528
  20.9199685   4.4679040  51.1817038  19.7872073   4.4250379  51.0339185
  21.7998504  17.6755526  42.0529552  20.8997613  17.3505870  42.0077003
  21.8471931  18.1307495  42.8937051  22.2553798  17.1440134  42.0331562
  21.9314863  18.1152360  41.5247464  24.6831375  10.2589060  53.1453393
  25.5451215   9.9396559  53.4126257  24.8701990  10.9815055  52.5457128
  24.3222936   9.7547194  52.8207773  24.3205616  10.4858921  53.6997110
  21.2663787   2.2486663  47.3873688  20.6041580   2.8234799  47.0027027
  20.8616562   1.9188017  48.1892279  21.4199539   1.7224342  46.9524982
  21.8500798   2.6075165  47.5337399  27.1778681  11.2872834  50.3232762
  26.8782233  10.3785228  50.3077198  28.0352332  11.2505411  50.7475403
  27.2338711  11.5403974  49.6727379  26.7361951  11.6877750  50.6916788
  18.0632394   2.8540985  47.0826058  17.4373917   2.1306825  47.0430078
  18.0303304   3.1492620  47.9926522  18.7058303   2.6336444  46.9171428
  17.8732912   3.3693078  46.6484422  26.9757955   8.5116033  50.4385346
  26.3233897   8.1817387  49.8205233  26.9111323   7.9241340  51.1916033
  27.6178090   8.4850672  50.1592274  26.8297259   9.1696996  50.6252108
  18.9229140   1.0471915  43.0280555  19.4806344   0.8010178  43.7655679
  19.4921814   0.9741151  42.2622589  18.3778954   0.6119989  42.9743154
  18.6908192   1.7036548  43.1015946  14.4317063   9.3938278  42.6497533
  14.2810179  10.3160607  42.4425710  15.0304185   9.4101578  43.3964581
  13.8301073   9.0782519  42.8215802  14.7221135   9.0623302  42.1066953
  17.2815072   8.4001515  41.8592079  17.5620994   7.5587518  41.5007048
  16.3311887   8.3213596  41.9419394  17.5748011   8.5136445  42.4842903
  17.4489388   8.9235258  41.4250444  21.6797615   5.9404556  48.5604590
  22.5099912   5.5934445  48.2337756  21.8610495   6.8618720  48.7450138
  21.1786215   5.8784018  48.0753837  21.4834624   5.6052837  49.1424078
  12.9906400   7.3693245  38.9310787  13.2868207   7.9461794  38.2260933
  12.8053106   7.9584268  39.6615200  12.4127124   7.0223135  38.7401599
  13.4906254   6.9104534  39.1021986  24.5145512   8.0364024  57.7853740
  25.4504360   8.2001099  57.6687014  24.3748325   8.1107036  58.7300687
  24.1358095   8.5136446  57.4410130  24.3448102   7.3958608  57.5598070
  13.9871465   9.6334696  47.4644434  14.0639341  10.3973022  46.8923940
  14.6054887   8.9990518  47.1024047  14.1597742   9.7992184  48.1220527
  13.3347407   9.3795392  47.4517154  23.0469269  13.4661046  48.6863239
  23.2819085  13.7457546  49.5709145  23.8835075  13.2566732  48.2712523
  22.6329668  12.9014972  48.7068300  22.7213014  13.9804974  48.3412558
   9.6044806  20.8439677  53.1750376   9.5652207  20.0609475  53.7237525
  10.3394475  20.6855674  52.5824821   9.0092324  20.9243926  52.8151202
   9.7193733  21.4142906  53.5646534  22.3281258   9.9927282  56.9368459
  21.6716785  10.2927907  57.5654638  22.6196876   9.1472460  57.2797927
  22.0458015   9.9167940  56.3004498  22.8621748  10.4430260  56.9036119
  22.5059497  13.7286083  54.6889534  21.6728332  13.7188103  55.1584723
  23.0527004  13.0982729  55.1584723  22.4176151  13.5314243  54.0235659
  22.7934701  14.3667003  54.7066311  12.9236673  16.1821804  46.7297594
  13.6280347  16.8292540  46.6951111  13.2804698  15.4154901  46.2814537
  12.7625866  16.0278626  47.3930255  12.3532453  16.4189644  46.4002476
  16.3802634   4.6442672  45.5630333  17.1412110   4.3266501  46.0481085
  16.4247194   4.1890704  44.7222833  15.7873247   4.4842339  45.8996161
  16.4172138   5.3370646  45.4718165  10.1512313  20.2258798  49.1586711
   9.5149913  20.8117161  49.5680859   9.6235332  19.5163442  48.7938040
[truncated: 1,080,547 more chars]
