# Supplementary material for: Benchmarking Water Models in Molecular Dynamics of Protein–Glycosaminoglycan Complexes
Source: J Chem Inf Model. 2024 Feb 27;64(5):1691–703. doi: 10.1021/acs.jcim.4c00030 (PMC10934818; doi:10.1021/acs.jcim.4c00030)
Supplement: Supplementary file 2 — ci4c00030_si_002.zip [file ci4c00030_si_002.zip › users2/anilas/Water_project/manuscript/JCIM/TIP5P/2JCQ/top.top]

%VERSION  VERSION_STAMP = V0001.000  DATE = 05/22/23  14:47:44                  
%FLAG TITLE                                                                     
%FORMAT(20a4)                                                                   
default_name                                                                    
%FLAG POINTERS                                                                  
%FORMAT(10I8)                                                                   
   40560      22   24047   16536    2691    1776    5590    5493       0       0
   97366    7786   16536    1776    5493      71     166     211      39       1
       0       0       0       0       0       0       0       2      28       0
   15240
%FLAG ATOM_NAME                                                                 
%FORMAT(20a4)                                                                   
N   H1  H2  H3  CA  HA  CB  HB2 HB3 CG  HG2 HG3 CD  OE1 NE2 HE21HE22C   O   N   
H   CA  HA  CB  HB  CG2 HG21HG22HG23CG1 HG12HG13CD1 HD11HD12HD13C   O   N   H   
CA  HA  CB  HB2 HB3 CG  OD1 OD2 C   O   N   H   CA  HA  CB  HB2 HB3 CG  HG  CD1 
HD11HD12HD13CD2 HD21HD22HD23C   O   N   H   CA  HA  CB  HB2 HB3 CG  OD1 ND2 HD21
HD22C   O   N   H   CA  HA  CB  HB  CG1 HG11HG12HG13CG2 HG21HG22HG23C   O   N   
H   CA  HA  CB  HB  CG2 HG21HG22HG23OG1 HG1 C   O   N   H   CA  HA  CB  HB2 HB3 
SG  C   O   N   H   CA  HA  CB  HB2 HB3 CG  HG2 HG3 CD  HD2 HD3 NE  HE  CZ  NH1 
HH11HH12NH2 HH21HH22C   O   N   H   CA  HA  CB  HB2 HB3 CG  CD1 HD1 CE1 HE1 CZ  
OH  HH  CE2 HE2 CD2 HD2 C   O   N   H   CA  HA  CB  HB1 HB2 HB3 C   O   N   H   
CA  HA2 HA3 C   O   N   H   CA  HA  CB  HB  CG1 HG11HG12HG13CG2 HG21HG22HG23C   
O   N   H   CA  HA  CB  HB2 HB3 CG  CD1 HD1 CE1 HE1 CZ  HZ  CE2 HE2 CD2 HD2 C   
O   N   H   CA  HA  CB  HB2 HB3 CG  ND1 CE1 HE1 NE2 HE2 CD2 HD2 C   O   N   H   
CA  HA  CB  HB  CG1 HG11HG12HG13CG2 HG21HG22HG23C   O   N   H   CA  HA  CB  HB2 
HB3 CG  HG2 HG3 CD  OE1 OE2 C   O   N   H   CA  HA  CB  HB2 HB3 CG  HG2 HG3 CD  
HD2 HD3 CE  HE2 HE3 NZ  HZ1 HZ2 HZ3 C   O   N   H   CA  HA  CB  HB2 HB3 CG  OD1 
ND2 HD21HD22C   O   N   H   CA  HA2 HA3 C   O   N   H   CA  HA  CB  HB2 HB3 CG  
HG2 HG3 CD  HD2 HD3 NE  HE  CZ  NH1 HH11HH12NH2 HH21HH22C   O   N   H   CA  HA  
CB  HB2 HB3 CG  CD1 HD1 CE1 HE1 CZ  OH  HH  CE2 HE2 CD2 HD2 C   O   N   H   CA  
HA  CB  HB2 HB3 OG  HG  C   O   N   H   CA  HA  CB  HB  CG2 HG21HG22HG23CG1 HG12
HG13CD1 HD11HD12HD13C   O   N   H   CA  HA  CB  HB2 HB3 OG  HG  C   O   N   H   
CA  HA  CB  HB2 HB3 CG  HG2 HG3 CD  HD2 HD3 NE  HE  CZ  NH1 HH11HH12NH2 HH21HH22
C   O   N   H   CA  HA  CB  HB  CG2 HG21HG22HG23OG1 HG1 C   O   N   H   CA  HA  
CB  HB2 HB3 CG  HG2 HG3 CD  OE1 OE2 C   O   N   H   CA  HA  CB  HB1 HB2 HB3 C   
O   N   H   CA  HA  CB  HB1 HB2 HB3 C   O   N   H   CA  HA  CB  HB2 HB3 CG  OD1 
OD2 C   O   N   H   CA  HA  CB  HB2 HB3 CG  HG  CD1 HD11HD12HD13CD2 HD21HD22HD23
C   O   N   H   CA  HA  CB  HB2 HB3 SG  C   O   N   H   CA  HA  CB  HB2 HB3 CG  
HG2 HG3 CD  OE1 NE2 HE21HE22C   O   N   H   CA  HA  CB  HB1 HB2 HB3 C   O   N   
H   CA  HA  CB  HB2 HB3 CG  CD1 HD1 CE1 HE1 CZ  HZ  CE2 HE2 CD2 HD2 C   O   N   
H   CA  HA  CB  HB2 HB3 CG  OD1 ND2 HD21HD22C   O   N   H   CA  HA  CB  HB2 HB3 
OG  HG  C   O   N   H   CA  HA  CB  HB  CG2 HG21HG22HG23OG1 HG1 C   O   N   H   
CA  HA  CB  HB2 HB3 CG  HG  CD1 HD11HD12HD13CD2 HD21HD22HD23C   O   N   CD  HD2 
HD3 CG  HG2 HG3 CB  HB2 HB3 CA  HA  C   O   N   H   CA  HA  CB  HB  CG2 HG21HG22
HG23OG1 HG1 C   O   N   H   CA  HA  CB  HB2 HB3 CG  HG2 HG3 SD  CE  HE1 HE2 HE3 
C   O   N   H   CA  HA  CB  HB2 HB3 CG  OD1 OD2 C   O   N   H   CA  HA  CB  HB2 
HB3 CG  HG2 HG3 CD  OE1 NE2 HE21HE22C   O   N   H   CA  HA  CB  HB2 HB3 CG  HG2 
HG3 SD  CE  HE1 HE2 HE3 C   O   N   H   CA  HA  CB  HB2 HB3 CG  HG2 HG3 CD  HD2 
HD3 CE  HE2 HE3 NZ  HZ1 HZ2 HZ3 C   O   N   H   CA  HA  CB  HB2 HB3 CG  HG  CD1 
HD11HD12HD13CD2 HD21HD22HD23C   O   N   H   CA  HA  CB  HB1 HB2 HB3 C   O   N   
H   CA  HA  CB  HB2 HB3 CG  HG  CD1 HD11HD12HD13CD2 HD21HD22HD23C   O   N   H   
CA  HA  CB  HB2 HB3 OG  HG  C   O   N   H   CA  HA  CB  HB2 HB3 CG  HG2 HG3 CD  
HD2 HD3 CE  HE2 HE3 NZ  HZ1 HZ2 HZ3 C   O   N   H   CA  HA2 HA3 C   O   N   H   
CA  HA  CB  HB2 HB3 CG  CD1 HD1 CE1 HE1 CZ  HZ  CE2 HE2 CD2 HD2 C   O   N   H   
CA  HA  CB  HB2 HB3 CG  HG2 HG3 CD  OE1 OE2 C   O   N   H   CA  HA  CB  HB  CG2 
HG21HG22HG23OG1 HG1 C   O   N   H   CA  HA  CB  HB2 HB3 SG  C   O   N   H   CA  
HA  CB  HB2 HB3 CG  HG2 HG3 CD  HD2 HD3 NE  HE  CZ  NH1 HH11HH12NH2 HH21HH22C   
O   N   H   CA  HA  CB  HB2 HB3 CG  CD1 HD1 CE1 HE1 CZ  OH  HH  CE2 HE2 CD2 HD2 
C   O   N   H   CA  HA2 HA3 C   O   N   H   CA  HA  CB  HB2 HB3 CG  CD1 HD1 CE1 
HE1 CZ  HZ  CE2 HE2 CD2 HD2 C   O   N   H   CA  HA  CB  HB  CG2 HG21HG22HG23CG1 
HG12HG13CD1 HD11HD12HD13C   O   N   H   CA  HA  CB  HB2 HB3 CG  HG2 HG3 CD  OE1 
OE2 C   O   N   H   CA  HA2 HA3 C   O   N   H   CA  HA  CB  HB2 HB3 CG  OD1 ND2 
HD21HD22C   O   N   H   CA  HA  CB  HB  CG1 HG11HG12HG13CG2 HG21HG22HG23C   O   
N   H   CA  HA  CB  HB  CG1 HG11HG12HG13CG2 HG21HG22HG23C   O   N   H   CA  HA  
CB  HB  CG2 HG21HG22HG23CG1 HG12HG13CD1 HD11HD12HD13C   O   N   CD  HD2 HD3 CG  
HG2 HG3 CB  HB2 HB3 CA  HA  C   O   N   H   CA  HA  CB  HB2 HB3 CG  HG2 HG3 CD  
HD2 HD3 NE  HE  CZ  NH1 HH11HH12NH2 HH21HH22C   O   N   H   CA  HA  CB  HB  CG2 
HG21HG22HG23CG1 HG12HG13CD1 HD11HD12HD13C   O   N   H   CA  HA  CB  HB2 HB3 CG  
ND1 CE1 HE1 NE2 HE2 CD2 HD2 C   O   N   CD  HD2 HD3 CG  HG2 HG3 CB  HB2 HB3 CA  
HA  C   O   N   H   CA  HA  CB  HB2 HB3 CG  OD1 ND2 HD21HD22C   O   N   H   CA  
HA  CB  HB1 HB2 HB3 C   O   N   H   CA  HA  CB  HB  CG2 HG21HG22HG23CG1 HG12HG13
CD1 HD11HD12HD13C   O   N   H   CA  HA  CB  HB2 HB3 SG  C   O   N   H   CA  HA  
CB  HB1 HB2 HB3 C   O   N   H   CA  HA  CB  HB1 HB2 HB3 C   O   N   H   CA  HA  
CB  HB2 HB3 CG  OD1 ND2 HD21HD22C   O   N   H   CA  HA  CB  HB2 HB3 CG  ND1 CE1 
HE1 NE2 HE2 CD2 HD2 C   O   N   H   CA  HA  CB  HB  CG2 HG21HG22HG23OG1 HG1 C   
O   N   H   CA  HA2 HA3 C   O   N   H   CA  HA  CB  HB  CG1 HG11HG12HG13CG2 HG21
HG22HG23C   O   N   H   CA  HA  CB  HB2 HB3 CG  CD1 HD1 CE1 HE1 CZ  OH  HH  CE2 
HE2 CD2 HD2 C   O   N   H   CA  HA  CB  HB  CG2 HG21HG22HG23CG1 HG12HG13CD1 HD11
HD12HD13C   O   N   H   CA  HA  CB  HB2 HB3 CG  HG  CD1 HD11HD12HD13CD2 HD21HD22
HD23C   O   N   H   CA  HA  CB  HB  CG1 HG11HG12HG13CG2 HG21HG22HG23C   O   N   
H   CA  HA  CB  HB  CG2 HG21HG22HG23OG1 HG1 C   O   N   H   CA  HA  CB  HB2 HB3 
OG  HG  C   O   N   H   CA  HA  CB  HB2 HB3 CG  OD1 ND2 HD21HD22C   O   N   H   
CA  HA  CB  HB  CG2 HG21HG22HG23OG1 HG1 C   O   N   H   CA  HA  CB  HB2 HB3 OG  
HG  C   O   N   H   CA  HA  CB  HB2 HB3 CG  ND1 CE1 HE1 NE2 HE2 CD2 HD2 C   O   
N   H   CA  HA  CB  HB2 HB3 CG  CD1 HD1 CE1 HE1 CZ  OH  HH  CE2 HE2 CD2 HD2 C   
O   N   H   CA  HA  CB  HB2 HB3 CG  OD1 OD2 C   O   N   H   CA  HA  CB  HB  CG2 
HG21HG22HG23OG1 HG1 C   O   N   H   CA  HA  CB  HB2 HB3 CG  CD1 HD1 CE1 HE1 CZ  
OH  HH  CE2 HE2 CD2 HD2 C   O   N   H   CA  HA  CB  HB2 HB3 SG  C   O   N   H   
CA  HA  CB  HB2 HB3 CG  CD1 HD1 CE1 HE1 CZ  HZ  CE2 HE2 CD2 HD2 C   O   N   H   
CA  HA  CB  HB2 HB3 CG  OD1 ND2 HD21HD22C   O   N   H   CA  HA  CB  HB1 HB2 HB3 
C   O   N   H   CA  HA  CB  HB2 HB3 OG  HG  C   O   N   H   CA  HA  CB  HB1 HB2 
HB3 C   O   N   CD  HD2 HD3 CG  HG2 HG3 CB  HB2 HB3 CA  HA  C   O   N   CD  HD2 
HD3 CG  HG2 HG3 CB  HB2 HB3 CA  HA  C   O   N   H   CA  HA  CB  HB2 HB3 CG  HG2 
HG3 CD  OE1 OE2 C   O   N   H   CA  HA  CB  HB2 HB3 CG  HG2 HG3 CD  OE1 OE2 C   
O   N   H   CA  HA  CB  HB2 HB3 CG  OD1 OD2 C   O   N   H   CA  HA  CB  HB2 HB3 
SG  C   O   N   H   CA  HA  CB  HB  CG2 HG21HG22HG23OG1 HG1 C   O   N   H   CA  
HA  CB  HB2 HB3 OG  HG  C   O   N   H   CA  HA  CB  HB  CG1 HG11HG12HG13CG2 HG21
HG22HG23C   O   N   H   CA  HA  CB  HB  CG2 HG21HG22HG23OG1 HG1 C   O   N   H   
CA  HA  CB  HB2 HB3 CG  OD1 OD2 C   O   N   H   CA  HA  CB  HB2 HB3 CG  HG  CD1 
HD11HD12HD13CD2 HD21HD22HD23C   O   N   CD  HD2 HD3 CG  HG2 HG3 CB  HB2 HB3 CA  
HA  C   O   N   H   CA  HA  CB  HB2 HB3 CG  OD1 ND2 HD21HD22C   O   N   H   CA  
HA  CB  HB2 HB3 OG  HG  C   O   N   H   CA  HA  CB  HB2 HB3 CG  CD1 HD1 CE1 HE1 
CZ  HZ  CE2 HE2 CD2 HD2 C   O   N   H   CA  HA  CB  HB2 HB3 CG  OD1 OD2 C   O   
N   H   CA  HA2 HA3 C   O   N   CD  HD2 HD3 CG  HG2 HG3 CB  HB2 HB3 CA  HA  C   
O   N   H   CA  HA  CB  HB  CG1 HG11HG12HG13CG2 HG21HG22HG23C   O   N   H   CA  
HA  CB  HB  CG2 HG21HG22HG23OG1 HG1 C   O   N   H   CA  HA  CB  HB  CG2 HG21HG22
HG23CG1 HG12HG13CD1 HD11HD12HD13C   O   N   H   CA  HA  CB  HB  CG2 HG21HG22HG23
OG1 HG1 C   O   N   H   CA  HA  CB  HB  CG2 HG21HG22HG23CG1 HG12HG13CD1 HD11HD12
HD13C   O   N   H   CA  HA  CB  HB  CG1 HG11HG12HG13CG2 HG21HG22HG23C   O   N   
H   CA  HA  CB  HB2 HB3 CG  OD1 ND2 HD21HD22C   O   N   H   CA  HA  CB  HB2 HB3 
CG  HG2 HG3 CD  HD2 HD3 NE  HE  CZ  NH1 HH11HH12NH2 HH21HH22C   O   N   H   CA  
HA  CB  HB2 HB3 CG  OD1 OD2 C   O   N   H   CA  HA2 HA3 C   O   N   H   CA  HA  
CB  HB  CG2 HG21HG22HG23OG1 HG1 C   O   N   H   CA  HA  CB  HB2 HB3 CG  HG2 HG3 
CD  HD2 HD3 NE  HE  CZ  NH1 HH11HH12NH2 HH21HH22C   O   N   H   CA  HA  CB  HB2 
HB3 CG  CD1 HD1 CE1 HE1 CZ  OH  HH  CE2 HE2 CD2 HD2 C   O   N   H   CA  HA  CB  
HB2 HB3 OG  HG  C   O   N   H   CA  HA  CB  HB2 HB3 CG  HG2 HG3 CD  HD2 HD3 CE  
HE2 HE3 NZ  HZ1 HZ2 HZ3 C   O   N   H   CA  HA  CB  HB2 HB3 CG  HG2 HG3 CD  HD2 
HD3 CE  HE2 HE3 NZ  HZ1 HZ2 HZ3 C   O   N   H   CA  HA2 HA3 C   O   N   H   CA  
HA  CB  HB2 HB3 CG  HG2 HG3 CD  OE1 OE2 C   O   N   H   CA  HA  CB  HB2 HB3 CG  
CD1 HD1 CE1 HE1 CZ  OH  HH  CE2 HE2 CD2 HD2 C   O   N   H   CA  HA  CB  HB2 HB3 
CG  HG2 HG3 CD  HD2 HD3 NE  HE  CZ  NH1 HH11HH12NH2 HH21HH22C   O   N   H   CA  
HA  CB  HB  CG2 HG21HG22HG23OG1 HG1 C   O   N   H   CA  HA  CB  HB2 HB3 CG  ND1 
CE1 HE1 NE2 HE2 CD2 HD2 C   O   N   H   CA  HA  CB  HB2 HB3 CG  HG2 HG3 CD  OE1 
NE2 HE21HE22C   O   N   H   CA  HA  CB  HB2 HB3 CG  HG2 HG3 CD  OE1 OE2 C   O   
N   H   CA  HA  CB  HB2 HB3 CG  OD1 OD2 C   O   N   H   CA  HA  CB  HB  CG2 HG21
HG22HG23CG1 HG12HG13CD1 HD11HD12HD13C   O   N   H   CA  HA  CB  HB2 HB3 CG  OD1 
OD2 C   O   OXT HO1 O1  C1  H1  O5  C5  H5  C6  H62 H61 O6  H6O C4  H4  O4  H4O 
C3  H3  C2  H2  N2  H2N C2N O2N CME H3M H2M H1M O3  C1  H1  O5  C5  H5  C6  O6B 
O6A C4  H4  C3  H3  O3  H3O C2  H2  O2  H2O O4  C1  H1  O5  C5  H5  C6  H62 H61 
O6  H6O C4  H4  O4  H4O C3  H3  C2  H2  N2  H2N C2N O2N CME H3M H2M H1M O3  C1  
H1  O5  C5  H5  C6  O6B O6A C4  H4  C3  H3  O3  H3O C2  H2  O2  H2O O4  C1  H1  
O5  C5  H5  C6  H62 H61 O6  H6O C4  H4  O4  H4O C3  H3  C2  H2  N2  H2N C2N O2N 
CME H3M H2M H1M O3  C1  H1  O5  C5  H5  C6  O6B O6A C4  H4  C3  H3  O3  H3O C2  
H2  O2  H2O O4  C1  H1  O5  C5  H5  C6  H62 H61 O6  H6O C4  H4  O4  H4O C3  H3  
O3  H3O C2  H2  N2  H2N C2N O2N CME H3M H2M H1M Na+ Na+ Na+ Na+ Na+ Na+ Na+ Na+ 
O   H1  H2  EP1 EP2 O   H1  H2  EP1 EP2 O   H1  H2  EP1 EP2 O   H1  H2  EP1 EP2 
O   H1  H2  EP1 EP2 O   H1  H2  EP1 EP2 O   H1  H2  EP1 EP2 O   H1  H2  EP1 EP2 
O   H1  H2  EP1 EP2 O   H1  H2  EP1 EP2 O   H1  H2  EP1 EP2 O   H1  H2  EP1 EP2 
O   H1  H2  EP1 EP2 O   H1  H2  EP1 EP2 O   H1  H2  EP1 EP2 O   H1  H2  EP1 EP2 
O   H1  H2  EP1 EP2 O   H1  H2  EP1 EP2 O   H1  H2  EP1 EP2 O   H1  H2  EP1 EP2 
O   H1  H2  EP1 EP2 O   H1  H2  EP1 EP2 O   H1  H2  EP1 EP2 O   H1  H2  EP1 EP2 
O   H1  H2  EP1 EP2 O   H1  H2  EP1 EP2 O   H1  H2  EP1 EP2 O   H1  H2  EP1 EP2 
O   H1  H2  EP1 EP2 O   H1  H2  EP1 EP2 O   H1  H2  EP1 EP2 O   H1  H2  EP1 EP2 
O   H1  H2  EP1 EP2 O   H1  H2  EP1 EP2 O   H1  H2  EP1 EP2 O   H1  H2  EP1 EP2 
O   H1  H2  EP1 EP2 O   H1  H2  EP1 EP2 O   H1  H2  EP1 EP2 O   H1  H2  EP1 EP2 
O   H1  H2  EP1 EP2 O   H1  H2  EP1 EP2 O   H1  H2  EP1 EP2 O   H1  H2  EP1 EP2 
O   H1  H2  EP1 EP2 O   H1  H2  EP1 EP2 O   H1  H2  EP1 EP2 O   H1  H2  EP1 EP2 
O   H1  H2  EP1 EP2 O   H1  H2  EP1 EP2 O   H1  H2  EP1 EP2 O   H1  H2  EP1 EP2 
O   H1  H2  EP1 EP2 O   H1  H2  EP1 EP2 O   H1  H2  EP1 EP2 O   H1  H2  EP1 EP2 
O   H1  H2  EP1 EP2 O   H1  H2  EP1 EP2 O   H1  H2  EP1 EP2 O   H1  H2  EP1 EP2 
O   H1  H2  EP1 EP2 O   H1  H2  EP1 EP2 O   H1  H2  EP1 EP2 O   H1  H2  EP1 EP2 
O   H1  H2  EP1 EP2 O   H1  H2  EP1 EP2 O   H1  H2  EP1 EP2 O   H1  H2  EP1 EP2 
O   H1  H2  EP1 EP2 O   H1  H2  EP1 EP2 O   H1  H2  EP1 EP2 O   H1  H2  EP1 EP2 
O   H1  H2  EP1 EP2 O   H1  H2  EP1 EP2 O   H1  H2  EP1 EP2 O   H1  H2  EP1 EP2 
O   H1  H2  EP1 EP2 O   H1  H2  EP1 EP2 O   H1  H2  EP1 EP2 O   H1  H2  EP1 EP2 
O   H1  H2  EP1 EP2 O   H1  H2  EP1 EP2 O   H1  H2  EP1 EP2 O   H1  H2  EP1 EP2 
O   H1  H2  EP1 EP2 O   H1  H2  EP1 EP2 O   H1  H2  EP1 EP2 O   H1  H2  EP1 EP2 
O   H1  H2  EP1 EP2 O   H1  H2  EP1 EP2 O   H1  H2  EP1 EP2 O   H1  H2  EP1 EP2 
O   H1  H2  EP1 EP2 O   H1  H2  EP1 EP2 O   H1  H2  EP1 EP2 O   H1  H2  EP1 EP2 
O   H1  H2  EP1 EP2 O   H1  H2  EP1 EP2 O   H1  H2  EP1 EP2 O   H1  H2  EP1 EP2 
O   H1  H2  EP1 EP2 O   H1  H2  EP1 EP2 O   H1  H2  EP1 EP2 O   H1  H2  EP1 EP2 
O   H1  H2  EP1 EP2 O   H1  H2  EP1 EP2 O   H1  H2  EP1 EP2 O   H1  H2  EP1 EP2 
O   H1  H2  EP1 EP2 O   H1  H2  EP1 EP2 O   H1  H2  EP1 EP2 O   H1  H2  EP1 EP2 
O   H1  H2  EP1 EP2 O   H1  H2  EP1 EP2 O   H1  H2  EP1 EP2 O   H1  H2  EP1 EP2 
O   H1  H2  EP1 EP2 O   H1  H2  EP1 EP2 O   H1  H2  EP1 EP2 O   H1  H2  EP1 EP2 
O   H1  H2  EP1 EP2 O   H1  H2  EP1 EP2 O   H1  H2  EP1 EP2 O   H1  H2  EP1 EP2 
O   H1  H2  EP1 EP2 O   H1  H2  EP1 EP2 O   H1  H2  EP1 EP2 O   H1  H2  EP1 EP2 
O   H1  H2  EP1 EP2 O   H1  H2  EP1 EP2 O   H1  H2  EP1 EP2 O   H1  H2  EP1 EP2 
O   H1  H2  EP1 EP2 O   H1  H2  EP1 EP2 O   H1  H2  EP1 EP2 O   H1  H2  EP1 EP2 
O   H1  H2  EP1 EP2 O   H1  H2  EP1 EP2 O   H1  H2  EP1 EP2 O   H1  H2  EP1 EP2 
O   H1  H2  EP1 EP2 O   H1  H2  EP1 EP2 O   H1  H2  EP1 EP2 O   H1  H2  EP1 EP2 
O   H1  H2  EP1 EP2 O   H1  H2  EP1 EP2 O   H1  H2  EP1 EP2 O   H1  H2  EP1 EP2 
O   H1  H2  EP1 EP2 O   H1  H2  EP1 EP2 O   H1  H2  EP1 EP2 O   H1  H2  EP1 EP2 
O   H1  H2  EP1 EP2 O   H1  H2  EP1 EP2 O   H1  H2  EP1 EP2 O   H1  H2  EP1 EP2 
O   H1  H2  EP1 EP2 O   H1  H2  EP1 EP2 O   H1  H2  EP1 EP2 O   H1  H2  EP1 EP2 
O   H1  H2  EP1 EP2 O   H1  H2  EP1 EP2 O   H1  H2  EP1 EP2 O   H1  H2  EP1 EP2 
O   H1  H2  EP1 EP2 O   H1  H2  EP1 EP2 O   H1  H2  EP1 EP2 O   H1  H2  EP1 EP2 
O   H1  H2  EP1 EP2 O   H1  H2  EP1 EP2 O   H1  H2  EP1 EP2 O   H1  H2  EP1 EP2 
O   H1  H2  EP1 EP2 O   H1  H2  EP1 EP2 O   H1  H2  EP1 EP2 O   H1  H2  EP1 EP2 
O   H1  H2  EP1 EP2 O   H1  H2  EP1 EP2 O   H1  H2  EP1 EP2 O   H1  H2  EP1 EP2 
O   H1  H2  EP1 EP2 O   H1  H2  EP1 EP2 O   H1  H2  EP1 EP2 O   H1  H2  EP1 EP2 
O   H1  H2  EP1 EP2 O   H1  H2  EP1 EP2 O   H1  H2  EP1 EP2 O   H1  H2  EP1 EP2 
O   H1  H2  EP1 EP2 O   H1  H2  EP1 EP2 O   H1  H2  EP1 EP2 O   H1  H2  EP1 EP2 
O   H1  H2  EP1 EP2 O   H1  H2  EP1 EP2 O   H1  H2  EP1 EP2 O   H1  H2  EP1 EP2 
O   H1  H2  EP1 EP2 O   H1  H2  EP1 EP2 O   H1  H2  EP1 EP2 O   H1  H2  EP1 EP2 
O   H1  H2  EP1 EP2 O   H1  H2  EP1 EP2 O   H1  H2  EP1 EP2 O   H1  H2  EP1 EP2 
O   H1  H2  EP1 EP2 O   H1  H2  EP1 EP2 O   H1  H2  EP1 EP2 O   H1  H2  EP1 EP2 
O   H1  H2  EP1 EP2 O   H1  H2  EP1 EP2 O   H1  H2  EP1 EP2 O   H1  H2  EP1 EP2 
O   H1  H2  EP1 EP2 O   H1  H2  EP1 EP2 O   H1  H2  EP1 EP2 O   H1  H2  EP1 EP2 
O   H1  H2  EP1 EP2 O   H1  H2  EP1 EP2 O   H1  H2  EP1 EP2 O   H1  H2  EP1 EP2 
O   H1  H2  EP1 EP2 O   H1  H2  EP1 EP2 O   H1  H2  EP1 EP2 O   H1  H2  EP1 EP2 
O   H1  H2  EP1 EP2 O   H1  H2  EP1 EP2 O   H1  H2  EP1 EP2 O   H1  H2  EP1 EP2 
O   H1  H2  EP1 EP2 O   H1  H2  EP1 EP2 O   H1  H2  EP1 EP2 O   H1  H2  EP1 EP2 
O   H1  H2  EP1 EP2 O   H1  H2  EP1 EP2 O   H1  H2  EP1 EP2 O   H1  H2  EP1 EP2 
O   H1  H2  EP1 EP2 O   H1  H2  EP1 EP2 O   H1  H2  EP1 EP2 O   H1  H2  EP1 EP2 
O   H1  H2  EP1 EP2 O   H1  H2  EP1 EP2 O   H1  H2  EP1 EP2 O   H1  H2  EP1 EP2 
O   H1  H2  EP1 EP2 O   H1  H2  EP1 EP2 O   H1  H2  EP1 EP2 O   H1  H2  EP1 EP2 
O   H1  H2  EP1 EP2 O   H1  H2  EP1 EP2 O   H1  H2  EP1 EP2 O   H1  H2  EP1 EP2 
O   H1  H2  EP1 EP2 O   H1  H2  EP1 EP2 O   H1  H2  EP1 EP2 O   H1  H2  EP1 EP2 
O   H1  H2  EP1 EP2 O   H1  H2  EP1 EP2 O   H1  H2  EP1 EP2 O   H1  H2  EP1 EP2 
O   H1  H2  EP1 EP2 O   H1  H2  EP1 EP2 O   H1  H2  EP1 EP2 O   H1  H2  EP1 EP2 
O   H1  H2  EP1 EP2 O   H1  H2  EP1 EP2 O   H1  H2  EP1 EP2 O   H1  H2  EP1 EP2 
O   H1  H2  EP1 EP2 O   H1  H2  EP1 EP2 O   H1  H2  EP1 EP2 O   H1  H2  EP1 EP2 
O   H1  H2  EP1 EP2 O   H1  H2  EP1 EP2 O   H1  H2  EP1 EP2 O   H1  H2  EP1 EP2 
O   H1  H2  EP1 EP2 O   H1  H2  EP1 EP2 O   H1  H2  EP1 EP2 O   H1  H2  EP1 EP2 
O   H1  H2  EP1 EP2 O   H1  H2  EP1 EP2 O   H1  H2  EP1 EP2 O   H1  H2  EP1 EP2 
O   H1  H2  EP1 EP2 O   H1  H2  EP1 EP2 O   H1  H2  EP1 EP2 O   H1  H2  EP1 EP2 
O   H1  H2  EP1 EP2 O   H1  H2  EP1 EP2 O   H1  H2  EP1 EP2 O   H1  H2  EP1 EP2 
O   H1  H2  EP1 EP2 O   H1  H2  EP1 EP2 O   H1  H2  EP1 EP2 O   H1  H2  EP1 EP2 
O   H1  H2  EP1 EP2 O   H1  H2  EP1 EP2 O   H1  H2  EP1 EP2 O   H1  H2  EP1 EP2 
O   H1  H2  EP1 EP2 O   H1  H2  EP1 EP2 O   H1  H2  EP1 EP2 O   H1  H2  EP1 EP2 
O   H1  H2  EP1 EP2 O   H1  H2  EP1 EP2 O   H1  H2  EP1 EP2 O   H1  H2  EP1 EP2 
O   H1  H2  EP1 EP2 O   H1  H2  EP1 EP2 O   H1  H2  EP1 EP2 O   H1  H2  EP1 EP2 
O   H1  H2  EP1 EP2 O   H1  H2  EP1 EP2 O   H1  H2  EP1 EP2 O   H1  H2  EP1 EP2 
O   H1  H2  EP1 EP2 O   H1  H2  EP1 EP2 O   H1  H2  EP1 EP2 O   H1  H2  EP1 EP2 
O   H1  H2  EP1 EP2 O   H1  H2  EP1 EP2 O   H1  H2  EP1 EP2 O   H1  H2  EP1 EP2 
O   H1  H2  EP1 EP2 O   H1  H2  EP1 EP2 O   H1  H2  EP1 EP2 O   H1  H2  EP1 EP2 
O   H1  H2  EP1 EP2 O   H1  H2  EP1 EP2 O   H1  H2  EP1 EP2 O   H1  H2  EP1 EP2 
O   H1  H2  EP1 EP2 O   H1  H2  EP1 EP2 O   H1  H2  EP1 EP2 O   H1  H2  EP1 EP2 
O   H1  H2  EP1 EP2 O   H1  H2  EP1 EP2 O   H1  H2  EP1 EP2 O   H1  H2  EP1 EP2 
O   H1  H2  EP1 EP2 O   H1  H2  EP1 EP2 O   H1  H2  EP1 EP2 O   H1  H2  EP1 EP2 
O   H1  H2  EP1 EP2 O   H1  H2  EP1 EP2 O   H1  H2  EP1 EP2 O   H1  H2  EP1 EP2 
O   H1  H2  EP1 EP2 O   H1  H2  EP1 EP2 O   H1  H2  EP1 EP2 O   H1  H2  EP1 EP2 
O   H1  H2  EP1 EP2 O   H1  H2  EP1 EP2 O   H1  H2  EP1 EP2 O   H1  H2  EP1 EP2 
O   H1  H2  EP1 EP2 O   H1  H2  EP1 EP2 O   H1  H2  EP1 EP2 O   H1  H2  EP1 EP2 
O   H1  H2  EP1 EP2 O   H1  H2  EP1 EP2 O   H1  H2  EP1 EP2 O   H1  H2  EP1 EP2 
O   H1  H2  EP1 EP2 O   H1  H2  EP1 EP2 O   H1  H2  EP1 EP2 O   H1  H2  EP1 EP2 
O   H1  H2  EP1 EP2 O   H1  H2  EP1 EP2 O   H1  H2  EP1 EP2 O   H1  H2  EP1 EP2 
O   H1  H2  EP1 EP2 O   H1  H2  EP1 EP2 O   H1  H2  EP1 EP2 O   H1  H2  EP1 EP2 
O   H1  H2  EP1 EP2 O   H1  H2  EP1 EP2 O   H1  H2  EP1 EP2 O   H1  H2  EP1 EP2 
O   H1  H2  EP1 EP2 O   H1  H2  EP1 EP2 O   H1  H2  EP1 EP2 O   H1  H2  EP1 EP2 
O   H1  H2  EP1 EP2 O   H1  H2  EP1 EP2 O   H1  H2  EP1 EP2 O   H1  H2  EP1 EP2 
O   H1  H2  EP1 EP2 O   H1  H2  EP1 EP2 O   H1  H2  EP1 EP2 O   H1  H2  EP1 EP2 
O   H1  H2  EP1 EP2 O   H1  H2  EP1 EP2 O   H1  H2  EP1 EP2 O   H1  H2  EP1 EP2 
O   H1  H2  EP1 EP2 O   H1  H2  EP1 EP2 O   H1  H2  EP1 EP2 O   H1  H2  EP1 EP2 
O   H1  H2  EP1 EP2 O   H1  H2  EP1 EP2 O   H1  H2  EP1 EP2 O   H1  H2  EP1 EP2 
O   H1  H2  EP1 EP2 O   H1  H2  EP1 EP2 O   H1  H2  EP1 EP2 O   H1  H2  EP1 EP2 
O   H1  H2  EP1 EP2 O   H1  H2  EP1 EP2 O   H1  H2  EP1 EP2 O   H1  H2  EP1 EP2 
O   H1  H2  EP1 EP2 O   H1  H2  EP1 EP2 O   H1  H2  EP1 EP2 O   H1  H2  EP1 EP2 
O   H1  H2  EP1 EP2 O   H1  H2  EP1 EP2 O   H1  H2  EP1 EP2 O   H1  H2  EP1 EP2 
O   H1  H2  EP1 EP2 O   H1  H2  EP1 EP2 O   H1  H2  EP1 EP2 O   H1  H2  EP1 EP2 
O   H1  H2  EP1 EP2 O   H1  H2  EP1 EP2 O   H1  H2  EP1 EP2 O   H1  H2  EP1 EP2 
O   H1  H2  EP1 EP2 O   H1  H2  EP1 EP2 O   H1  H2  EP1 EP2 O   H1  H2  EP1 EP2 
O   H1  H2  EP1 EP2 O   H1  H2  EP1 EP2 O   H1  H2  EP1 EP2 O   H1  H2  EP1 EP2 
O   H1  H2  EP1 EP2 O   H1  H2  EP1 EP2 O   H1  H2  EP1 EP2 O   H1  H2  EP1 EP2 
O   H1  H2  EP1 EP2 O   H1  H2  EP1 EP2 O   H1  H2  EP1 EP2 O   H1  H2  EP1 EP2 
O   H1  H2  EP1 EP2 O   H1  H2  EP1 EP2 O   H1  H2  EP1 EP2 O   H1  H2  EP1 EP2 
O   H1  H2  EP1 EP2 O   H1  H2  EP1 EP2 O   H1  H2  EP1 EP2 O   H1  H2  EP1 EP2 
O   H1  H2  EP1 EP2 O   H1  H2  EP1 EP2 O   H1  H2  EP1 EP2 O   H1  H2  EP1 EP2 
O   H1  H2  EP1 EP2 O   H1  H2  EP1 EP2 O   H1  H2  EP1 EP2 O   H1  H2  EP1 EP2 
O   H1  H2  EP1 EP2 O   H1  H2  EP1 EP2 O   H1  H2  EP1 EP2 O   H1  H2  EP1 EP2 
O   H1  H2  EP1 EP2 O   H1  H2  EP1 EP2 O   H1  H2  EP1 EP2 O   H1  H2  EP1 EP2 
O   H1  H2  EP1 EP2 O   H1  H2  EP1 EP2 O   H1  H2  EP1 EP2 O   H1  H2  EP1 EP2 
O   H1  H2  EP1 EP2 O   H1  H2  EP1 EP2 O   H1  H2  EP1 EP2 O   H1  H2  EP1 EP2 
O   H1  H2  EP1 EP2 O   H1  H2  EP1 EP2 O   H1  H2  EP1 EP2 O   H1  H2  EP1 EP2 
O   H1  H2  EP1 EP2 O   H1  H2  EP1 EP2 O   H1  H2  EP1 EP2 O   H1  H2  EP1 EP2 
O   H1  H2  EP1 EP2 O   H1  H2  EP1 EP2 O   H1  H2  EP1 EP2 O   H1  H2  EP1 EP2 
O   H1  H2  EP1 EP2 O   H1  H2  EP1 EP2 O   H1  H2  EP1 EP2 O   H1  H2  EP1 EP2 
O   H1  H2  EP1 EP2 O   H1  H2  EP1 EP2 O   H1  H2  EP1 EP2 O   H1  H2  EP1 EP2 
O   H1  H2  EP1 EP2 O   H1  H2  EP1 EP2 O   H1  H2  EP1 EP2 O   H1  H2  EP1 EP2 
O   H1  H2  EP1 EP2 O   H1  H2  EP1 EP2 O   H1  H2  EP1 EP2 O   H1  H2  EP1 EP2 
O   H1  H2  EP1 EP2 O   H1  H2  EP1 EP2 O   H1  H2  EP1 EP2 O   H1  H2  EP1 EP2 
O   H1  H2  EP1 EP2 O   H1  H2  EP1 EP2 O   H1  H2  EP1 EP2 O   H1  H2  EP1 EP2 
O   H1  H2  EP1 EP2 O   H1  H2  EP1 EP2 O   H1  H2  EP1 EP2 O   H1  H2  EP1 EP2 
O   H1  H2  EP1 EP2 O   H1  H2  EP1 EP2 O   H1  H2  EP1 EP2 O   H1  H2  EP1 EP2 
O   H1  H2  EP1 EP2 O   H1  H2  EP1 EP2 O   H1  H2  EP1 EP2 O   H1  H2  EP1 EP2 
O   H1  H2  EP1 EP2 O   H1  H2  EP1 EP2 O   H1  H2  EP1 EP2 O   H1  H2  EP1 EP2 
O   H1  H2  EP1 EP2 O   H1  H2  EP1 EP2 O   H1  H2  EP1 EP2 O   H1  H2  EP1 EP2 
O   H1  H2  EP1 EP2 O   H1  H2  EP1 EP2 O   H1  H2  EP1 EP2 O   H1  H2  EP1 EP2 
O   H1  H2  EP1 EP2 O   H1  H2  EP1 EP2 O   H1  H2  EP1 EP2 O   H1  H2  EP1 EP2 
O   H1  H2  EP1 EP2 O   H1  H2  EP1 EP2 O   H1  H2  EP1 EP2 O   H1  H2  EP1 EP2 
O   H1  H2  EP1 EP2 O   H1  H2  EP1 EP2 O   H1  H2  EP1 EP2 O   H1  H2  EP1 EP2 
O   H1  H2  EP1 EP2 O   H1  H2  EP1 EP2 O   H1  H2  EP1 EP2 O   H1  H2  EP1 EP2 
O   H1  H2  EP1 EP2 O   H1  H2  EP1 EP2 O   H1  H2  EP1 EP2 O   H1  H2  EP1 EP2 
O   H1  H2  EP1 EP2 O   H1  H2  EP1 EP2 O   H1  H2  EP1 EP2 O   H1  H2  EP1 EP2 
O   H1  H2  EP1 EP2 O   H1  H2  EP1 EP2 O   H1  H2  EP1 EP2 O   H1  H2  EP1 EP2 
O   H1  H2  EP1 EP2 O   H1  H2  EP1 EP2 O   H1  H2  EP1 EP2 O   H1  H2  EP1 EP2 
O   H1  H2  EP1 EP2 O   H1  H2  EP1 EP2 O   H1  H2  EP1 EP2 O   H1  H2  EP1 EP2 
O   H1  H2  EP1 EP2 O   H1  H2  EP1 EP2 O   H1  H2  EP1 EP2 O   H1  H2  EP1 EP2 
O   H1  H2  EP1 EP2 O   H1  H2  EP1 EP2 O   H1  H2  EP1 EP2 O   H1  H2  EP1 EP2 
O   H1  H2  EP1 EP2 O   H1  H2  EP1 EP2 O   H1  H2  EP1 EP2 O   H1  H2  EP1 EP2 
O   H1  H2  EP1 EP2 O   H1  H2  EP1 EP2 O   H1  H2  EP1 EP2 O   H1  H2  EP1 EP2 
O   H1  H2  EP1 EP2 O   H1  H2  EP1 EP2 O   H1  H2  EP1 EP2 O   H1  H2  EP1 EP2 
O   H1  H2  EP1 EP2 O   H1  H2  EP1 EP2 O   H1  H2  EP1 EP2 O   H1  H2  EP1 EP2 
O   H1  H2  EP1 EP2 O   H1  H2  EP1 EP2 O   H1  H2  EP1 EP2 O   H1  H2  EP1 EP2 
O   H1  H2  EP1 EP2 O   H1  H2  EP1 EP2 O   H1  H2  EP1 EP2 O   H1  H2  EP1 EP2 
O   H1  H2  EP1 EP2 O   H1  H2  EP1 EP2 O   H1  H2  EP1 EP2 O   H1  H2  EP1 EP2 
O   H1  H2  EP1 EP2 O   H1  H2  EP1 EP2 O   H1  H2  EP1 EP2 O   H1  H2  EP1 EP2 
O   H1  H2  EP1 EP2 O   H1  H2  EP1 EP2 O   H1  H2  EP1 EP2 O   H1  H2  EP1 EP2 
O   H1  H2  EP1 EP2 O   H1  H2  EP1 EP2 O   H1  H2  EP1 EP2 O   H1  H2  EP1 EP2 
O   H1  H2  EP1 EP2 O   H1  H2  EP1 EP2 O   H1  H2  EP1 EP2 O   H1  H2  EP1 EP2 
O   H1  H2  EP1 EP2 O   H1  H2  EP1 EP2 O   H1  H2  EP1 EP2 O   H1  H2  EP1 EP2 
O   H1  H2  EP1 EP2 O   H1  H2  EP1 EP2 O   H1  H2  EP1 EP2 O   H1  H2  EP1 EP2 
O   H1  H2  EP1 EP2 O   H1  H2  EP1 EP2 O   H1  H2  EP1 EP2 O   H1  H2  EP1 EP2 
O   H1  H2  EP1 EP2 O   H1  H2  EP1 EP2 O   H1  H2  EP1 EP2 O   H1  H2  EP1 EP2 
O   H1  H2  EP1 EP2 O   H1  H2  EP1 EP2 O   H1  H2  EP1 EP2 O   H1  H2  EP1 EP2 
O   H1  H2  EP1 EP2 O   H1  H2  EP1 EP2 O   H1  H2  EP1 EP2 O   H1  H2  EP1 EP2 
O   H1  H2  EP1 EP2 O   H1  H2  EP1 EP2 O   H1  H2  EP1 EP2 O   H1  H2  EP1 EP2 
O   H1  H2  EP1 EP2 O   H1  H2  EP1 EP2 O   H1  H2  EP1 EP2 O   H1  H2  EP1 EP2 
O   H1  H2  EP1 EP2 O   H1  H2  EP1 EP2 O   H1  H2  EP1 EP2 O   H1  H2  EP1 EP2 
O   H1  H2  EP1 EP2 O   H1  H2  EP1 EP2 O   H1  H2  EP1 EP2 O   H1  H2  EP1 EP2 
O   H1  H2  EP1 EP2 O   H1  H2  EP1 EP2 O   H1  H2  EP1 EP2 O   H1  H2  EP1 EP2 
O   H1  H2  EP1 EP2 O   H1  H2  EP1 EP2 O   H1  H2  EP1 EP2 O   H1  H2  EP1 EP2 
O   H1  H2  EP1 EP2 O   H1  H2  EP1 EP2 O   H1  H2  EP1 EP2 O   H1  H2  EP1 EP2 
O   H1  H2  EP1 EP2 O   H1  H2  EP1 EP2 O   H1  H2  EP1 EP2 O   H1  H2  EP1 EP2 
O   H1  H2  EP1 EP2 O   H1  H2  EP1 EP2 O   H1  H2  EP1 EP2 O   H1  H2  EP1 EP2 
O   H1  H2  EP1 EP2 O   H1  H2  EP1 EP2 O   H1  H2  EP1 EP2 O   H1  H2  EP1 EP2 
O   H1  H2  EP1 EP2 O   H1  H2  EP1 EP2 O   H1  H2  EP1 EP2 O   H1  H2  EP1 EP2 
O   H1  H2  EP1 EP2 O   H1  H2  EP1 EP2 O   H1  H2  EP1 EP2 O   H1  H2  EP1 EP2 
O   H1  H2  EP1 EP2 O   H1  H2  EP1 EP2 O   H1  H2  EP1 EP2 O   H1  H2  EP1 EP2 
O   H1  H2  EP1 EP2 O   H1  H2  EP1 EP2 O   H1  H2  EP1 EP2 O   H1  H2  EP1 EP2 
O   H1  H2  EP1 EP2 O   H1  H2  EP1 EP2 O   H1  H2  EP1 EP2 O   H1  H2  EP1 EP2 
O   H1  H2  EP1 EP2 O   H1  H2  EP1 EP2 O   H1  H2  EP1 EP2 O   H1  H2  EP1 EP2 
O   H1  H2  EP1 EP2 O   H1  H2  EP1 EP2 O   H1  H2  EP1 EP2 O   H1  H2  EP1 EP2 
O   H1  H2  EP1 EP2 O   H1  H2  EP1 EP2 O   H1  H2  EP1 EP2 O   H1  H2  EP1 EP2 
O   H1  H2  EP1 EP2 O   H1  H2  EP1 EP2 O   H1  H2  EP1 EP2 O   H1  H2  EP1 EP2 
O   H1  H2  EP1 EP2 O   H1  H2  EP1 EP2 O   H1  H2  EP1 EP2 O   H1  H2  EP1 EP2 
O   H1  H2  EP1 EP2 O   H1  H2  EP1 EP2 O   H1  H2  EP1 EP2 O   H1  H2  EP1 EP2 
O   H1  H2  EP1 EP2 O   H1  H2  EP1 EP2 O   H1  H2  EP1 EP2 O   H1  H2  EP1 EP2 
O   H1  H2  EP1 EP2 O   H1  H2  EP1 EP2 O   H1  H2  EP1 EP2 O   H1  H2  EP1 EP2 
O   H1  H2  EP1 EP2 O   H1  H2  EP1 EP2 O   H1  H2  EP1 EP2 O   H1  H2  EP1 EP2 
O   H1  H2  EP1 EP2 O   H1  H2  EP1 EP2 O   H1  H2  EP1 EP2 O   H1  H2  EP1 EP2 
O   H1  H2  EP1 EP2 O   H1  H2  EP1 EP2 O   H1  H2  EP1 EP2 O   H1  H2  EP1 EP2 
O   H1  H2  EP1 EP2 O   H1  H2  EP1 EP2 O   H1  H2  EP1 EP2 O   H1  H2  EP1 EP2 
O   H1  H2  EP1 EP2 O   H1  H2  EP1 EP2 O   H1  H2  EP1 EP2 O   H1  H2  EP1 EP2 
O   H1  H2  EP1 EP2 O   H1  H2  EP1 EP2 O   H1  H2  EP1 EP2 O   H1  H2  EP1 EP2 
O   H1  H2  EP1 EP2 O   H1  H2  EP1 EP2 O   H1  H2  EP1 EP2 O   H1  H2  EP1 EP2 
O   H1  H2  EP1 EP2 O   H1  H2  EP1 EP2 O   H1  H2  EP1 EP2 O   H1  H2  EP1 EP2 
O   H1  H2  EP1 EP2 O   H1  H2  EP1 EP2 O   H1  H2  EP1 EP2 O   H1  H2  EP1 EP2 
O   H1  H2  EP1 EP2 O   H1  H2  EP1 EP2 O   H1  H2  EP1 EP2 O   H1  H2  EP1 EP2 
O   H1  H2  EP1 EP2 O   H1  H2  EP1 EP2 O   H1  H2  EP1 EP2 O   H1  H2  EP1 EP2 
O   H1  H2  EP1 EP2 O   H1  H2  EP1 EP2 O   H1  H2  EP1 EP2 O   H1  H2  EP1 EP2 
O   H1  H2  EP1 EP2 O   H1  H2  EP1 EP2 O   H1  H2  EP1 EP2 O   H1  H2  EP1 EP2 
O   H1  H2  EP1 EP2 O   H1  H2  EP1 EP2 O   H1  H2  EP1 EP2 O   H1  H2  EP1 EP2 
O   H1  H2  EP1 EP2 O   H1  H2  EP1 EP2 O   H1  H2  EP1 EP2 O   H1  H2  EP1 EP2 
O   H1  H2  EP1 EP2 O   H1  H2  EP1 EP2 O   H1  H2  EP1 EP2 O   H1  H2  EP1 EP2 
O   H1  H2  EP1 EP2 O   H1  H2  EP1 EP2 O   H1  H2  EP1 EP2 O   H1  H2  EP1 EP2 
O   H1  H2  EP1 EP2 O   H1  H2  EP1 EP2 O   H1  H2  EP1 EP2 O   H1  H2  EP1 EP2 
O   H1  H2  EP1 EP2 O   H1  H2  EP1 EP2 O   H1  H2  EP1 EP2 O   H1  H2  EP1 EP2 
O   H1  H2  EP1 EP2 O   H1  H2  EP1 EP2 O   H1  H2  EP1 EP2 O   H1  H2  EP1 EP2 
O   H1  H2  EP1 EP2 O   H1  H2  EP1 EP2 O   H1  H2  EP1 EP2 O   H1  H2  EP1 EP2 
O   H1  H2  EP1 EP2 O   H1  H2  EP1 EP2 O   H1  H2  EP1 EP2 O   H1  H2  EP1 EP2 
O   H1  H2  EP1 EP2 O   H1  H2  EP1 EP2 O   H1  H2  EP1 EP2 O   H1  H2  EP1 EP2 
O   H1  H2  EP1 EP2 O   H1  H2  EP1 EP2 O   H1  H2  EP1 EP2 O   H1  H2  EP1 EP2 
O   H1  H2  EP1 EP2 O   H1  H2  EP1 EP2 O   H1  H2  EP1 EP2 O   H1  H2  EP1 EP2 
O   H1  H2  EP1 EP2 O   H1  H2  EP1 EP2 O   H1  H2  EP1 EP2 O   H1  H2  EP1 EP2 
O   H1  H2  EP1 EP2 O   H1  H2  EP1 EP2 O   H1  H2  EP1 EP2 O   H1  H2  EP1 EP2 
O   H1  H2  EP1 EP2 O   H1  H2  EP1 EP2 O   H1  H2  EP1 EP2 O   H1  H2  EP1 EP2 
O   H1  H2  EP1 EP2 O   H1  H2  EP1 EP2 O   H1  H2  EP1 EP2 O   H1  H2  EP1 EP2 
O   H1  H2  EP1 EP2 O   H1  H2  EP1 EP2 O   H1  H2  EP1 EP2 O   H1  H2  EP1 EP2 
O   H1  H2  EP1 EP2 O   H1  H2  EP1 EP2 O   H1  H2  EP1 EP2 O   H1  H2  EP1 EP2 
O   H1  H2  EP1 EP2 O   H1  H2  EP1 EP2 O   H1  H2  EP1 EP2 O   H1  H2  EP1 EP2 
O   H1  H2  EP1 EP2 O   H1  H2  EP1 EP2 O   H1  H2  EP1 EP2 O   H1  H2  EP1 EP2 
O   H1  H2  EP1 EP2 O   H1  H2  EP1 EP2 O   H1  H2  EP1 EP2 O   H1  H2  EP1 EP2 
O   H1  H2  EP1 EP2 O   H1  H2  EP1 EP2 O   H1  H2  EP1 EP2 O   H1  H2  EP1 EP2 
O   H1  H2  EP1 EP2 O   H1  H2  EP1 EP2 O   H1  H2  EP1 EP2 O   H1  H2  EP1 EP2 
O   H1  H2  EP1 EP2 O   H1  H2  EP1 EP2 O   H1  H2  EP1 EP2 O   H1  H2  EP1 EP2 
O   H1  H2  EP1 EP2 O   H1  H2  EP1 EP2 O   H1  H2  EP1 EP2 O   H1  H2  EP1 EP2 
O   H1  H2  EP1 EP2 O   H1  H2  EP1 EP2 O   H1  H2  EP1 EP2 O   H1  H2  EP1 EP2 
O   H1  H2  EP1 EP2 O   H1  H2  EP1 EP2 O   H1  H2  EP1 EP2 O   H1  H2  EP1 EP2 
O   H1  H2  EP1 EP2 O   H1  H2  EP1 EP2 O   H1  H2  EP1 EP2 O   H1  H2  EP1 EP2 
O   H1  H2  EP1 EP2 O   H1  H2  EP1 EP2 O   H1  H2  EP1 EP2 O   H1  H2  EP1 EP2 
O   H1  H2  EP1 EP2 O   H1  H2  EP1 EP2 O   H1  H2  EP1 EP2 O   H1  H2  EP1 EP2 
O   H1  H2  EP1 EP2 O   H1  H2  EP1 EP2 O   H1  H2  EP1 EP2 O   H1  H2  EP1 EP2 
O   H1  H2  EP1 EP2 O   H1  H2  EP1 EP2 O   H1  H2  EP1 EP2 O   H1  H2  EP1 EP2 
O   H1  H2  EP1 EP2 O   H1  H2  EP1 EP2 O   H1  H2  EP1 EP2 O   H1  H2  EP1 EP2 
O   H1  H2  EP1 EP2 O   H1  H2  EP1 EP2 O   H1  H2  EP1 EP2 O   H1  H2  EP1 EP2 
O   H1  H2  EP1 EP2 O   H1  H2  EP1 EP2 O   H1  H2  EP1 EP2 O   H1  H2  EP1 EP2 
O   H1  H2  EP1 EP2 O   H1  H2  EP1 EP2 O   H1  H2  EP1 EP2 O   H1  H2  EP1 EP2 
O   H1  H2  EP1 EP2 O   H1  H2  EP1 EP2 O   H1  H2  EP1 EP2 O   H1  H2  EP1 EP2 
O   H1  H2  EP1 EP2 O   H1  H2  EP1 EP2 O   H1  H2  EP1 EP2 O   H1  H2  EP1 EP2 
O   H1  H2  EP1 EP2 O   H1  H2  EP1 EP2 O   H1  H2  EP1 EP2 O   H1  H2  EP1 EP2 
O   H1  H2  EP1 EP2 O   H1  H2  EP1 EP2 O   H1  H2  EP1 EP2 O   H1  H2  EP1 EP2 
O   H1  H2  EP1 EP2 O   H1  H2  EP1 EP2 O   H1  H2  EP1 EP2 O   H1  H2  EP1 EP2 
O   H1  H2  EP1 EP2 O   H1  H2  EP1 EP2 O   H1  H2  EP1 EP2 O   H1  H2  EP1 EP2 
O   H1  H2  EP1 EP2 O   H1  H2  EP1 EP2 O   H1  H2  EP1 EP2 O   H1  H2  EP1 EP2 
O   H1  H2  EP1 EP2 O   H1  H2  EP1 EP2 O   H1  H2  EP1 EP2 O   H1  H2  EP1 EP2 
O   H1  H2  EP1 EP2 O   H1  H2  EP1 EP2 O   H1  H2  EP1 EP2 O   H1  H2  EP1 EP2 
O   H1  H2  EP1 EP2 O   H1  H2  EP1 EP2 O   H1  H2  EP1 EP2 O   H1  H2  EP1 EP2 
O   H1  H2  EP1 EP2 O   H1  H2  EP1 EP2 O   H1  H2  EP1 EP2 O   H1  H2  EP1 EP2 
O   H1  H2  EP1 EP2 O   H1  H2  EP1 EP2 O   H1  H2  EP1 EP2 O   H1  H2  EP1 EP2 
O   H1  H2  EP1 EP2 O   H1  H2  EP1 EP2 O   H1  H2  EP1 EP2 O   H1  H2  EP1 EP2 
O   H1  H2  EP1 EP2 O   H1  H2  EP1 EP2 O   H1  H2  EP1 EP2 O   H1  H2  EP1 EP2 
O   H1  H2  EP1 EP2 O   H1  H2  EP1 EP2 O   H1  H2  EP1 EP2 O   H1  H2  EP1 EP2 
O   H1  H2  EP1 EP2 O   H1  H2  EP1 EP2 O   H1  H2  EP1 EP2 O   H1  H2  EP1 EP2 
O   H1  H2  EP1 EP2 O   H1  H2  EP1 EP2 O   H1  H2  EP1 EP2 O   H1  H2  EP1 EP2 
O   H1  H2  EP1 EP2 O   H1  H2  EP1 EP2 O   H1  H2  EP1 EP2 O   H1  H2  EP1 EP2 
O   H1  H2  EP1 EP2 O   H1  H2  EP1 EP2 O   H1  H2  EP1 EP2 O   H1  H2  EP1 EP2 
O   H1  H2  EP1 EP2 O   H1  H2  EP1 EP2 O   H1  H2  EP1 EP2 O   H1  H2  EP1 EP2 
O   H1  H2  EP1 EP2 O   H1  H2  EP1 EP2 O   H1  H2  EP1 EP2 O   H1  H2  EP1 EP2 
O   H1  H2  EP1 EP2 O   H1  H2  EP1 EP2 O   H1  H2  EP1 EP2 O   H1  H2  EP1 EP2 
O   H1  H2  EP1 EP2 O   H1  H2  EP1 EP2 O   H1  H2  EP1 EP2 O   H1  H2  EP1 EP2 
O   H1  H2  EP1 EP2 O   H1  H2  EP1 EP2 O   H1  H2  EP1 EP2 O   H1  H2  EP1 EP2 
O   H1  H2  EP1 EP2 O   H1  H2  EP1 EP2 O   H1  H2  EP1 EP2 O   H1  H2  EP1 EP2 
O   H1  H2  EP1 EP2 O   H1  H2  EP1 EP2 O   H1  H2  EP1 EP2 O   H1  H2  EP1 EP2 
O   H1  H2  EP1 EP2 O   H1  H2  EP1 EP2 O   H1  H2  EP1 EP2 O   H1  H2  EP1 EP2 
O   H1  H2  EP1 EP2 O   H1  H2  EP1 EP2 O   H1  H2  EP1 EP2 O   H1  H2  EP1 EP2 
O   H1  H2  EP1 EP2 O   H1  H2  EP1 EP2 O   H1  H2  EP1 EP2 O   H1  H2  EP1 EP2 
O   H1  H2  EP1 EP2 O   H1  H2  EP1 EP2 O   H1  H2  EP1 EP2 O   H1  H2  EP1 EP2 
O   H1  H2  EP1 EP2 O   H1  H2  EP1 EP2 O   H1  H2  EP1 EP2 O   H1  H2  EP1 EP2 
O   H1  H2  EP1 EP2 O   H1  H2  EP1 EP2 O   H1  H2  EP1 EP2 O   H1  H2  EP1 EP2 
O   H1  H2  EP1 EP2 O   H1  H2  EP1 EP2 O   H1  H2  EP1 EP2 O   H1  H2  EP1 EP2 
O   H1  H2  EP1 EP2 O   H1  H2  EP1 EP2 O   H1  H2  EP1 EP2 O   H1  H2  EP1 EP2 
O   H1  H2  EP1 EP2 O   H1  H2  EP1 EP2 O   H1  H2  EP1 EP2 O   H1  H2  EP1 EP2 
O   H1  H2  EP1 EP2 O   H1  H2  EP1 EP2 O   H1  H2  EP1 EP2 O   H1  H2  EP1 EP2 
O   H1  H2  EP1 EP2 O   H1  H2  EP1 EP2 O   H1  H2  EP1 EP2 O   H1  H2  EP1 EP2 
O   H1  H2  EP1 EP2 O   H1  H2  EP1 EP2 O   H1  H2  EP1 EP2 O   H1  H2  EP1 EP2 
O   H1  H2  EP1 EP2 O   H1  H2  EP1 EP2 O   H1  H2  EP1 EP2 O   H1  H2  EP1 EP2 
O   H1  H2  EP1 EP2 O   H1  H2  EP1 EP2 O   H1  H2  EP1 EP2 O   H1  H2  EP1 EP2 
O   H1  H2  EP1 EP2 O   H1  H2  EP1 EP2 O   H1  H2  EP1 EP2 O   H1  H2  EP1 EP2 
O   H1  H2  EP1 EP2 O   H1  H2  EP1 EP2 O   H1  H2  EP1 EP2 O   H1  H2  EP1 EP2 
O   H1  H2  EP1 EP2 O   H1  H2  EP1 EP2 O   H1  H2  EP1 EP2 O   H1  H2  EP1 EP2 
O   H1  H2  EP1 EP2 O   H1  H2  EP1 EP2 O   H1  H2  EP1 EP2 O   H1  H2  EP1 EP2 
O   H1  H2  EP1 EP2 O   H1  H2  EP1 EP2 O   H1  H2  EP1 EP2 O   H1  H2  EP1 EP2 
O   H1  H2  EP1 EP2 O   H1  H2  EP1 EP2 O   H1  H2  EP1 EP2 O   H1  H2  EP1 EP2 
O   H1  H2  EP1 EP2 O   H1  H2  EP1 EP2 O   H1  H2  EP1 EP2 O   H1  H2  EP1 EP2 
O   H1  H2  EP1 EP2 O   H1  H2  EP1 EP2 O   H1  H2  EP1 EP2 O   H1  H2  EP1 EP2 
O   H1  H2  EP1 EP2 O   H1  H2  EP1 EP2 O   H1  H2  EP1 EP2 O   H1  H2  EP1 EP2 
O   H1  H2  EP1 EP2 O   H1  H2  EP1 EP2 O   H1  H2  EP1 EP2 O   H1  H2  EP1 EP2 
O   H1  H2  EP1 EP2 O   H1  H2  EP1 EP2 O   H1  H2  EP1 EP2 O   H1  H2  EP1 EP2 
O   H1  H2  EP1 EP2 O   H1  H2  EP1 EP2 O   H1  H2  EP1 EP2 O   H1  H2  EP1 EP2 
O   H1  H2  EP1 EP2 O   H1  H2  EP1 EP2 O   H1  H2  EP1 EP2 O   H1  H2  EP1 EP2 
O   H1  H2  EP1 EP2 O   H1  H2  EP1 EP2 O   H1  H2  EP1 EP2 O   H1  H2  EP1 EP2 
O   H1  H2  EP1 EP2 O   H1  H2  EP1 EP2 O   H1  H2  EP1 EP2 O   H1  H2  EP1 EP2 
O   H1  H2  EP1 EP2 O   H1  H2  EP1 EP2 O   H1  H2  EP1 EP2 O   H1  H2  EP1 EP2 
O   H1  H2  EP1 EP2 O   H1  H2  EP1 EP2 O   H1  H2  EP1 EP2 O   H1  H2  EP1 EP2 
O   H1  H2  EP1 EP2 O   H1  H2  EP1 EP2 O   H1  H2  EP1 EP2 O   H1  H2  EP1 EP2 
O   H1  H2  EP1 EP2 O   H1  H2  EP1 EP2 O   H1  H2  EP1 EP2 O   H1  H2  EP1 EP2 
O   H1  H2  EP1 EP2 O   H1  H2  EP1 EP2 O   H1  H2  EP1 EP2 O   H1  H2  EP1 EP2 
O   H1  H2  EP1 EP2 O   H1  H2  EP1 EP2 O   H1  H2  EP1 EP2 O   H1  H2  EP1 EP2 
O   H1  H2  EP1 EP2 O   H1  H2  EP1 EP2 O   H1  H2  EP1 EP2 O   H1  H2  EP1 EP2 
O   H1  H2  EP1 EP2 O   H1  H2  EP1 EP2 O   H1  H2  EP1 EP2 O   H1  H2  EP1 EP2 
O   H1  H2  EP1 EP2 O   H1  H2  EP1 EP2 O   H1  H2  EP1 EP2 O   H1  H2  EP1 EP2 
O   H1  H2  EP1 EP2 O   H1  H2  EP1 EP2 O   H1  H2  EP1 EP2 O   H1  H2  EP1 EP2 
O   H1  H2  EP1 EP2 O   H1  H2  EP1 EP2 O   H1  H2  EP1 EP2 O   H1  H2  EP1 EP2 
O   H1  H2  EP1 EP2 O   H1  H2  EP1 EP2 O   H1  H2  EP1 EP2 O   H1  H2  EP1 EP2 
O   H1  H2  EP1 EP2 O   H1  H2  EP1 EP2 O   H1  H2  EP1 EP2 O   H1  H2  EP1 EP2 
O   H1  H2  EP1 EP2 O   H1  H2  EP1 EP2 O   H1  H2  EP1 EP2 O   H1  H2  EP1 EP2 
O   H1  H2  EP1 EP2 O   H1  H2  EP1 EP2 O   H1  H2  EP1 EP2 O   H1  H2  EP1 EP2 
O   H1  H2  EP1 EP2 O   H1  H2  EP1 EP2 O   H1  H2  EP1 EP2 O   H1  H2  EP1 EP2 
O   H1  H2  EP1 EP2 O   H1  H2  EP1 EP2 O   H1  H2  EP1 EP2 O   H1  H2  EP1 EP2 
O   H1  H2  EP1 EP2 O   H1  H2  EP1 EP2 O   H1  H2  EP1 EP2 O   H1  H2  EP1 EP2 
O   H1  H2  EP1 EP2 O   H1  H2  EP1 EP2 O   H1  H2  EP1 EP2 O   H1  H2  EP1 EP2 
O   H1  H2  EP1 EP2 O   H1  H2  EP1 EP2 O   H1  H2  EP1 EP2 O   H1  H2  EP1 EP2 
O   H1  H2  EP1 EP2 O   H1  H2  EP1 EP2 O   H1  H2  EP1 EP2 O   H1  H2  EP1 EP2 
O   H1  H2  EP1 EP2 O   H1  H2  EP1 EP2 O   H1  H2  EP1 EP2 O   H1  H2  EP1 EP2 
O   H1  H2  EP1 EP2 O   H1  H2  EP1 EP2 O   H1  H2  EP1 EP2 O   H1  H2  EP1 EP2 
O   H1  H2  EP1 EP2 O   H1  H2  EP1 EP2 O   H1  H2  EP1 EP2 O   H1  H2  EP1 EP2 
O   H1  H2  EP1 EP2 O   H1  H2  EP1 EP2 O   H1  H2  EP1 EP2 O   H1  H2  EP1 EP2 
O   H1  H2  EP1 EP2 O   H1  H2  EP1 EP2 O   H1  H2  EP1 EP2 O   H1  H2  EP1 EP2 
O   H1  H2  EP1 EP2 O   H1  H2  EP1 EP2 O   H1  H2  EP1 EP2 O   H1  H2  EP1 EP2 
O   H1  H2  EP1 EP2 O   H1  H2  EP1 EP2 O   H1  H2  EP1 EP2 O   H1  H2  EP1 EP2 
O   H1  H2  EP1 EP2 O   H1  H2  EP1 EP2 O   H1  H2  EP1 EP2 O   H1  H2  EP1 EP2 
O   H1  H2  EP1 EP2 O   H1  H2  EP1 EP2 O   H1  H2  EP1 EP2 O   H1  H2  EP1 EP2 
O   H1  H2  EP1 EP2 O   H1  H2  EP1 EP2 O   H1  H2  EP1 EP2 O   H1  H2  EP1 EP2 
O   H1  H2  EP1 EP2 O   H1  H2  EP1 EP2 O   H1  H2  EP1 EP2 O   H1  H2  EP1 EP2 
O   H1  H2  EP1 EP2 O   H1  H2  EP1 EP2 O   H1  H2  EP1 EP2 O   H1  H2  EP1 EP2 
O   H1  H2  EP1 EP2 O   H1  H2  EP1 EP2 O   H1  H2  EP1 EP2 O   H1  H2  EP1 EP2 
O   H1  H2  EP1 EP2 O   H1  H2  EP1 EP2 O   H1  H2  EP1 EP2 O   H1  H2  EP1 EP2 
O   H1  H2  EP1 EP2 O   H1  H2  EP1 EP2 O   H1  H2  EP1 EP2 O   H1  H2  EP1 EP2 
O   H1  H2  EP1 EP2 O   H1  H2  EP1 EP2 O   H1  H2  EP1 EP2 O   H1  H2  EP1 EP2 
O   H1  H2  EP1 EP2 O   H1  H2  EP1 EP2 O   H1  H2  EP1 EP2 O   H1  H2  EP1 EP2 
O   H1  H2  EP1 EP2 O   H1  H2  EP1 EP2 O   H1  H2  EP1 EP2 O   H1  H2  EP1 EP2 
O   H1  H2  EP1 EP2 O   H1  H2  EP1 EP2 O   H1  H2  EP1 EP2 O   H1  H2  EP1 EP2 
O   H1  H2  EP1 EP2 O   H1  H2  EP1 EP2 O   H1  H2  EP1 EP2 O   H1  H2  EP1 EP2 
O   H1  H2  EP1 EP2 O   H1  H2  EP1 EP2 O   H1  H2  EP1 EP2 O   H1  H2  EP1 EP2 
O   H1  H2  EP1 EP2 O   H1  H2  EP1 EP2 O   H1  H2  EP1 EP2 O   H1  H2  EP1 EP2 
O   H1  H2  EP1 EP2 O   H1  H2  EP1 EP2 O   H1  H2  EP1 EP2 O   H1  H2  EP1 EP2 
O   H1  H2  EP1 EP2 O   H1  H2  EP1 EP2 O   H1  H2  EP1 EP2 O   H1  H2  EP1 EP2 
O   H1  H2  EP1 EP2 O   H1  H2  EP1 EP2 O   H1  H2  EP1 EP2 O   H1  H2  EP1 EP2 
O   H1  H2  EP1 EP2 O   H1  H2  EP1 EP2 O   H1  H2  EP1 EP2 O   H1  H2  EP1 EP2 
O   H1  H2  EP1 EP2 O   H1  H2  EP1 EP2 O   H1  H2  EP1 EP2 O   H1  H2  EP1 EP2 
O   H1  H2  EP1 EP2 O   H1  H2  EP1 EP2 O   H1  H2  EP1 EP2 O   H1  H2  EP1 EP2 
O   H1  H2  EP1 EP2 O   H1  H2  EP1 EP2 O   H1  H2  EP1 EP2 O   H1  H2  EP1 EP2 
O   H1  H2  EP1 EP2 O   H1  H2  EP1 EP2 O   H1  H2  EP1 EP2 O   H1  H2  EP1 EP2 
O   H1  H2  EP1 EP2 O   H1  H2  EP1 EP2 O   H1  H2  EP1 EP2 O   H1  H2  EP1 EP2 
O   H1  H2  EP1 EP2 O   H1  H2  EP1 EP2 O   H1  H2  EP1 EP2 O   H1  H2  EP1 EP2 
O   H1  H2  EP1 EP2 O   H1  H2  EP1 EP2 O   H1  H2  EP1 EP2 O   H1  H2  EP1 EP2 
O   H1  H2  EP1 EP2 O   H1  H2  EP1 EP2 O   H1  H2  EP1 EP2 O   H1  H2  EP1 EP2 
O   H1  H2  EP1 EP2 O   H1  H2  EP1 EP2 O   H1  H2  EP1 EP2 O   H1  H2  EP1 EP2 
O   H1  H2  EP1 EP2 O   H1  H2  EP1 EP2 O   H1  H2  EP1 EP2 O   H1  H2  EP1 EP2 
O   H1  H2  EP1 EP2 O   H1  H2  EP1 EP2 O   H1  H2  EP1 EP2 O   H1  H2  EP1 EP2 
O   H1  H2  EP1 EP2 O   H1  H2  EP1 EP2 O   H1  H2  EP1 EP2 O   H1  H2  EP1 EP2 
O   H1  H2  EP1 EP2 O   H1  H2  EP1 EP2 O   H1  H2  EP1 EP2 O   H1  H2  EP1 EP2 
O   H1  H2  EP1 EP2 O   H1  H2  EP1 EP2 O   H1  H2  EP1 EP2 O   H1  H2  EP1 EP2 
O   H1  H2  EP1 EP2 O   H1  H2  EP1 EP2 O   H1  H2  EP1 EP2 O   H1  H2  EP1 EP2 
O   H1  H2  EP1 EP2 O   H1  H2  EP1 EP2 O   H1  H2  EP1 EP2 O   H1  H2  EP1 EP2 
O   H1  H2  EP1 EP2 O   H1  H2  EP1 EP2 O   H1  H2  EP1 EP2 O   H1  H2  EP1 EP2 
O   H1  H2  EP1 EP2 O   H1  H2  EP1 EP2 O   H1  H2  EP1 EP2 O   H1  H2  EP1 EP2 
O   H1  H2  EP1 EP2 O   H1  H2  EP1 EP2 O   H1  H2  EP1 EP2 O   H1  H2  EP1 EP2 
O   H1  H2  EP1 EP2 O   H1  H2  EP1 EP2 O   H1  H2  EP1 EP2 O   H1  H2  EP1 EP2 
O   H1  H2  EP1 EP2 O   H1  H2  EP1 EP2 O   H1  H2  EP1 EP2 O   H1  H2  EP1 EP2 
O   H1  H2  EP1 EP2 O   H1  H2  EP1 EP2 O   H1  H2  EP1 EP2 O   H1  H2  EP1 EP2 
O   H1  H2  EP1 EP2 O   H1  H2  EP1 EP2 O   H1  H2  EP1 EP2 O   H1  H2  EP1 EP2 
O   H1  H2  EP1 EP2 O   H1  H2  EP1 EP2 O   H1  H2  EP1 EP2 O   H1  H2  EP1 EP2 
O   H1  H2  EP1 EP2 O   H1  H2  EP1 EP2 O   H1  H2  EP1 EP2 O   H1  H2  EP1 EP2 
O   H1  H2  EP1 EP2 O   H1  H2  EP1 EP2 O   H1  H2  EP1 EP2 O   H1  H2  EP1 EP2 
O   H1  H2  EP1 EP2 O   H1  H2  EP1 EP2 O   H1  H2  EP1 EP2 O   H1  H2  EP1 EP2 
O   H1  H2  EP1 EP2 O   H1  H2  EP1 EP2 O   H1  H2  EP1 EP2 O   H1  H2  EP1 EP2 
O   H1  H2  EP1 EP2 O   H1  H2  EP1 EP2 O   H1  H2  EP1 EP2 O   H1  H2  EP1 EP2 
O   H1  H2  EP1 EP2 O   H1  H2  EP1 EP2 O   H1  H2  EP1 EP2 O   H1  H2  EP1 EP2 
O   H1  H2  EP1 EP2 O   H1  H2  EP1 EP2 O   H1  H2  EP1 EP2 O   H1  H2  EP1 EP2 
O   H1  H2  EP1 EP2 O   H1  H2  EP1 EP2 O   H1  H2  EP1 EP2 O   H1  H2  EP1 EP2 
O   H1  H2  EP1 EP2 O   H1  H2  EP1 EP2 O   H1  H2  EP1 EP2 O   H1  H2  EP1 EP2 
O   H1  H2  EP1 EP2 O   H1  H2  EP1 EP2 O   H1  H2  EP1 EP2 O   H1  H2  EP1 EP2 
O   H1  H2  EP1 EP2 O   H1  H2  EP1 EP2 O   H1  H2  EP1 EP2 O   H1  H2  EP1 EP2 
O   H1  H2  EP1 EP2 O   H1  H2  EP1 EP2 O   H1  H2  EP1 EP2 O   H1  H2  EP1 EP2 
O   H1  H2  EP1 EP2 O   H1  H2  EP1 EP2 O   H1  H2  EP1 EP2 O   H1  H2  EP1 EP2 
O   H1  H2  EP1 EP2 O   H1  H2  EP1 EP2 O   H1  H2  EP1 EP2 O   H1  H2  EP1 EP2 
O   H1  H2  EP1 EP2 O   H1  H2  EP1 EP2 O   H1  H2  EP1 EP2 O   H1  H2  EP1 EP2 
O   H1  H2  EP1 EP2 O   H1  H2  EP1 EP2 O   H1  H2  EP1 EP2 O   H1  H2  EP1 EP2 
O   H1  H2  EP1 EP2 O   H1  H2  EP1 EP2 O   H1  H2  EP1 EP2 O   H1  H2  EP1 EP2 
O   H1  H2  EP1 EP2 O   H1  H2  EP1 EP2 O   H1  H2  EP1 EP2 O   H1  H2  EP1 EP2 
O   H1  H2  EP1 EP2 O   H1  H2  EP1 EP2 O   H1  H2  EP1 EP2 O   H1  H2  EP1 EP2 
O   H1  H2  EP1 EP2 O   H1  H2  EP1 EP2 O   H1  H2  EP1 EP2 O   H1  H2  EP1 EP2 
O   H1  H2  EP1 EP2 O   H1  H2  EP1 EP2 O   H1  H2  EP1 EP2 O   H1  H2  EP1 EP2 
O   H1  H2  EP1 EP2 O   H1  H2  EP1 EP2 O   H1  H2  EP1 EP2 O   H1  H2  EP1 EP2 
O   H1  H2  EP1 EP2 O   H1  H2  EP1 EP2 O   H1  H2  EP1 EP2 O   H1  H2  EP1 EP2 
O   H1  H2  EP1 EP2 O   H1  H2  EP1 EP2 O   H1  H2  EP1 EP2 O   H1  H2  EP1 EP2 
O   H1  H2  EP1 EP2 O   H1  H2  EP1 EP2 O   H1  H2  EP1 EP2 O   H1  H2  EP1 EP2 
O   H1  H2  EP1 EP2 O   H1  H2  EP1 EP2 O   H1  H2  EP1 EP2 O   H1  H2  EP1 EP2 
O   H1  H2  EP1 EP2 O   H1  H2  EP1 EP2 O   H1  H2  EP1 EP2 O   H1  H2  EP1 EP2 
O   H1  H2  EP1 EP2 O   H1  H2  EP1 EP2 O   H1  H2  EP1 EP2 O   H1  H2  EP1 EP2 
O   H1  H2  EP1 EP2 O   H1  H2  EP1 EP2 O   H1  H2  EP1 EP2 O   H1  H2  EP1 EP2 
O   H1  H2  EP1 EP2 O   H1  H2  EP1 EP2 O   H1  H2  EP1 EP2 O   H1  H2  EP1 EP2 
O   H1  H2  EP1 EP2 O   H1  H2  EP1 EP2 O   H1  H2  EP1 EP2 O   H1  H2  EP1 EP2 
O   H1  H2  EP1 EP2 O   H1  H2  EP1 EP2 O   H1  H2  EP1 EP2 O   H1  H2  EP1 EP2 
O   H1  H2  EP1 EP2 O   H1  H2  EP1 EP2 O   H1  H2  EP1 EP2 O   H1  H2  EP1 EP2 
O   H1  H2  EP1 EP2 O   H1  H2  EP1 EP2 O   H1  H2  EP1 EP2 O   H1  H2  EP1 EP2 
O   H1  H2  EP1 EP2 O   H1  H2  EP1 EP2 O   H1  H2  EP1 EP2 O   H1  H2  EP1 EP2 
O   H1  H2  EP1 EP2 O   H1  H2  EP1 EP2 O   H1  H2  EP1 EP2 O   H1  H2  EP1 EP2 
O   H1  H2  EP1 EP2 O   H1  H2  EP1 EP2 O   H1  H2  EP1 EP2 O   H1  H2  EP1 EP2 
O   H1  H2  EP1 EP2 O   H1  H2  EP1 EP2 O   H1  H2  EP1 EP2 O   H1  H2  EP1 EP2 
O   H1  H2  EP1 EP2 O   H1  H2  EP1 EP2 O   H1  H2  EP1 EP2 O   H1  H2  EP1 EP2 
O   H1  H2  EP1 EP2 O   H1  H2  EP1 EP2 O   H1  H2  EP1 EP2 O   H1  H2  EP1 EP2 
O   H1  H2  EP1 EP2 O   H1  H2  EP1 EP2 O   H1  H2  EP1 EP2 O   H1  H2  EP1 EP2 
O   H1  H2  EP1 EP2 O   H1  H2  EP1 EP2 O   H1  H2  EP1 EP2 O   H1  H2  EP1 EP2 
O   H1  H2  EP1 EP2 O   H1  H2  EP1 EP2 O   H1  H2  EP1 EP2 O   H1  H2  EP1 EP2 
O   H1  H2  EP1 EP2 O   H1  H2  EP1 EP2 O   H1  H2  EP1 EP2 O   H1  H2  EP1 EP2 
O   H1  H2  EP1 EP2 O   H1  H2  EP1 EP2 O   H1  H2  EP1 EP2 O   H1  H2  EP1 EP2 
O   H1  H2  EP1 EP2 O   H1  H2  EP1 EP2 O   H1  H2  EP1 EP2 O   H1  H2  EP1 EP2 
O   H1  H2  EP1 EP2 O   H1  H2  EP1 EP2 O   H1  H2  EP1 EP2 O   H1  H2  EP1 EP2 
O   H1  H2  EP1 EP2 O   H1  H2  EP1 EP2 O   H1  H2  EP1 EP2 O   H1  H2  EP1 EP2 
O   H1  H2  EP1 EP2 O   H1  H2  EP1 EP2 O   H1  H2  EP1 EP2 O   H1  H2  EP1 EP2 
O   H1  H2  EP1 EP2 O   H1  H2  EP1 EP2 O   H1  H2  EP1 EP2 O   H1  H2  EP1 EP2 
O   H1  H2  EP1 EP2 O   H1  H2  EP1 EP2 O   H1  H2  EP1 EP2 O   H1  H2  EP1 EP2 
O   H1  H2  EP1 EP2 O   H1  H2  EP1 EP2 O   H1  H2  EP1 EP2 O   H1  H2  EP1 EP2 
O   H1  H2  EP1 EP2 O   H1  H2  EP1 EP2 O   H1  H2  EP1 EP2 O   H1  H2  EP1 EP2 
O   H1  H2  EP1 EP2 O   H1  H2  EP1 EP2 O   H1  H2  EP1 EP2 O   H1  H2  EP1 EP2 
O   H1  H2  EP1 EP2 O   H1  H2  EP1 EP2 O   H1  H2  EP1 EP2 O   H1  H2  EP1 EP2 
O   H1  H2  EP1 EP2 O   H1  H2  EP1 EP2 O   H1  H2  EP1 EP2 O   H1  H2  EP1 EP2 
O   H1  H2  EP1 EP2 O   H1  H2  EP1 EP2 O   H1  H2  EP1 EP2 O   H1  H2  EP1 EP2 
O   H1  H2  EP1 EP2 O   H1  H2  EP1 EP2 O   H1  H2  EP1 EP2 O   H1  H2  EP1 EP2 
O   H1  H2  EP1 EP2 O   H1  H2  EP1 EP2 O   H1  H2  EP1 EP2 O   H1  H2  EP1 EP2 
O   H1  H2  EP1 EP2 O   H1  H2  EP1 EP2 O   H1  H2  EP1 EP2 O   H1  H2  EP1 EP2 
O   H1  H2  EP1 EP2 O   H1  H2  EP1 EP2 O   H1  H2  EP1 EP2 O   H1  H2  EP1 EP2 
O   H1  H2  EP1 EP2 O   H1  H2  EP1 EP2 O   H1  H2  EP1 EP2 O   H1  H2  EP1 EP2 
O   H1  H2  EP1 EP2 O   H1  H2  EP1 EP2 O   H1  H2  EP1 EP2 O   H1  H2  EP1 EP2 
O   H1  H2  EP1 EP2 O   H1  H2  EP1 EP2 O   H1  H2  EP1 EP2 O   H1  H2  EP1 EP2 
O   H1  H2  EP1 EP2 O   H1  H2  EP1 EP2 O   H1  H2  EP1 EP2 O   H1  H2  EP1 EP2 
O   H1  H2  EP1 EP2 O   H1  H2  EP1 EP2 O   H1  H2  EP1 EP2 O   H1  H2  EP1 EP2 
O   H1  H2  EP1 EP2 O   H1  H2  EP1 EP2 O   H1  H2  EP1 EP2 O   H1  H2  EP1 EP2 
O   H1  H2  EP1 EP2 O   H1  H2  EP1 EP2 O   H1  H2  EP1 EP2 O   H1  H2  EP1 EP2 
O   H1  H2  EP1 EP2 O   H1  H2  EP1 EP2 O   H1  H2  EP1 EP2 O   H1  H2  EP1 EP2 
O   H1  H2  EP1 EP2 O   H1  H2  EP1 EP2 O   H1  H2  EP1 EP2 O   H1  H2  EP1 EP2 
O   H1  H2  EP1 EP2 O   H1  H2  EP1 EP2 O   H1  H2  EP1 EP2 O   H1  H2  EP1 EP2 
O   H1  H2  EP1 EP2 O   H1  H2  EP1 EP2 O   H1  H2  EP1 EP2 O   H1  H2  EP1 EP2 
O   H1  H2  EP1 EP2 O   H1  H2  EP1 EP2 O   H1  H2  EP1 EP2 O   H1  H2  EP1 EP2 
O   H1  H2  EP1 EP2 O   H1  H2  EP1 EP2 O   H1  H2  EP1 EP2 O   H1  H2  EP1 EP2 
O   H1  H2  EP1 EP2 O   H1  H2  EP1 EP2 O   H1  H2  EP1 EP2 O   H1  H2  EP1 EP2 
O   H1  H2  EP1 EP2 O   H1  H2  EP1 EP2 O   H1  H2  EP1 EP2 O   H1  H2  EP1 EP2 
O   H1  H2  EP1 EP2 O   H1  H2  EP1 EP2 O   H1  H2  EP1 EP2 O   H1  H2  EP1 EP2 
O   H1  H2  EP1 EP2 O   H1  H2  EP1 EP2 O   H1  H2  EP1 EP2 O   H1  H2  EP1 EP2 
O   H1  H2  EP1 EP2 O   H1  H2  EP1 EP2 O   H1  H2  EP1 EP2 O   H1  H2  EP1 EP2 
O   H1  H2  EP1 EP2 O   H1  H2  EP1 EP2 O   H1  H2  EP1 EP2 O   H1  H2  EP1 EP2 
O   H1  H2  EP1 EP2 O   H1  H2  EP1 EP2 O   H1  H2  EP1 EP2 O   H1  H2  EP1 EP2 
O   H1  H2  EP1 EP2 O   H1  H2  EP1 EP2 O   H1  H2  EP1 EP2 O   H1  H2  EP1 EP2 
O   H1  H2  EP1 EP2 O   H1  H2  EP1 EP2 O   H1  H2  EP1 EP2 O   H1  H2  EP1 EP2 
O   H1  H2  EP1 EP2 O   H1  H2  EP1 EP2 O   H1  H2  EP1 EP2 O   H1  H2  EP1 EP2 
O   H1  H2  EP1 EP2 O   H1  H2  EP1 EP2 O   H1  H2  EP1 EP2 O   H1  H2  EP1 EP2 
O   H1  H2  EP1 EP2 O   H1  H2  EP1 EP2 O   H1  H2  EP1 EP2 O   H1  H2  EP1 EP2 
O   H1  H2  EP1 EP2 O   H1  H2  EP1 EP2 O   H1  H2  EP1 EP2 O   H1  H2  EP1 EP2 
O   H1  H2  EP1 EP2 O   H1  H2  EP1 EP2 O   H1  H2  EP1 EP2 O   H1  H2  EP1 EP2 
O   H1  H2  EP1 EP2 O   H1  H2  EP1 EP2 O   H1  H2  EP1 EP2 O   H1  H2  EP1 EP2 
O   H1  H2  EP1 EP2 O   H1  H2  EP1 EP2 O   H1  H2  EP1 EP2 O   H1  H2  EP1 EP2 
O   H1  H2  EP1 EP2 O   H1  H2  EP1 EP2 O   H1  H2  EP1 EP2 O   H1  H2  EP1 EP2 
O   H1  H2  EP1 EP2 O   H1  H2  EP1 EP2 O   H1  H2  EP1 EP2 O   H1  H2  EP1 EP2 
O   H1  H2  EP1 EP2 O   H1  H2  EP1 EP2 O   H1  H2  EP1 EP2 O   H1  H2  EP1 EP2 
O   H1  H2  EP1 EP2 O   H1  H2  EP1 EP2 O   H1  H2  EP1 EP2 O   H1  H2  EP1 EP2 
O   H1  H2  EP1 EP2 O   H1  H2  EP1 EP2 O   H1  H2  EP1 EP2 O   H1  H2  EP1 EP2 
O   H1  H2  EP1 EP2 O   H1  H2  EP1 EP2 O   H1  H2  EP1 EP2 O   H1  H2  EP1 EP2 
O   H1  H2  EP1 EP2 O   H1  H2  EP1 EP2 O   H1  H2  EP1 EP2 O   H1  H2  EP1 EP2 
O   H1  H2  EP1 EP2 O   H1  H2  EP1 EP2 O   H1  H2  EP1 EP2 O   H1  H2  EP1 EP2 
O   H1  H2  EP1 EP2 O   H1  H2  EP1 EP2 O   H1  H2  EP1 EP2 O   H1  H2  EP1 EP2 
O   H1  H2  EP1 EP2 O   H1  H2  EP1 EP2 O   H1  H2  EP1 EP2 O   H1  H2  EP1 EP2 
O   H1  H2  EP1 EP2 O   H1  H2  EP1 EP2 O   H1  H2  EP1 EP2 O   H1  H2  EP1 EP2 
O   H1  H2  EP1 EP2 O   H1  H2  EP1 EP2 O   H1  H2  EP1 EP2 O   H1  H2  EP1 EP2 
O   H1  H2  EP1 EP2 O   H1  H2  EP1 EP2 O   H1  H2  EP1 EP2 O   H1  H2  EP1 EP2 
O   H1  H2  EP1 EP2 O   H1  H2  EP1 EP2 O   H1  H2  EP1 EP2 O   H1  H2  EP1 EP2 
O   H1  H2  EP1 EP2 O   H1  H2  EP1 EP2 O   H1  H2  EP1 EP2 O   H1  H2  EP1 EP2 
O   H1  H2  EP1 EP2 O   H1  H2  EP1 EP2 O   H1  H2  EP1 EP2 O   H1  H2  EP1 EP2 
O   H1  H2  EP1 EP2 O   H1  H2  EP1 EP2 O   H1  H2  EP1 EP2 O   H1  H2  EP1 EP2 
O   H1  H2  EP1 EP2 O   H1  H2  EP1 EP2 O   H1  H2  EP1 EP2 O   H1  H2  EP1 EP2 
O   H1  H2  EP1 EP2 O   H1  H2  EP1 EP2 O   H1  H2  EP1 EP2 O   H1  H2  EP1 EP2 
O   H1  H2  EP1 EP2 O   H1  H2  EP1 EP2 O   H1  H2  EP1 EP2 O   H1  H2  EP1 EP2 
O   H1  H2  EP1 EP2 O   H1  H2  EP1 EP2 O   H1  H2  EP1 EP2 O   H1  H2  EP1 EP2 
O   H1  H2  EP1 EP2 O   H1  H2  EP1 EP2 O   H1  H2  EP1 EP2 O   H1  H2  EP1 EP2 
O   H1  H2  EP1 EP2 O   H1  H2  EP1 EP2 O   H1  H2  EP1 EP2 O   H1  H2  EP1 EP2 
O   H1  H2  EP1 EP2 O   H1  H2  EP1 EP2 O   H1  H2  EP1 EP2 O   H1  H2  EP1 EP2 
O   H1  H2  EP1 EP2 O   H1  H2  EP1 EP2 O   H1  H2  EP1 EP2 O   H1  H2  EP1 EP2 
O   H1  H2  EP1 EP2 O   H1  H2  EP1 EP2 O   H1  H2  EP1 EP2 O   H1  H2  EP1 EP2 
O   H1  H2  EP1 EP2 O   H1  H2  EP1 EP2 O   H1  H2  EP1 EP2 O   H1  H2  EP1 EP2 
O   H1  H2  EP1 EP2 O   H1  H2  EP1 EP2 O   H1  H2  EP1 EP2 O   H1  H2  EP1 EP2 
O   H1  H2  EP1 EP2 O   H1  H2  EP1 EP2 O   H1  H2  EP1 EP2 O   H1  H2  EP1 EP2 
O   H1  H2  EP1 EP2 O   H1  H2  EP1 EP2 O   H1  H2  EP1 EP2 O   H1  H2  EP1 EP2 
O   H1  H2  EP1 EP2 O   H1  H2  EP1 EP2 O   H1  H2  EP1 EP2 O   H1  H2  EP1 EP2 
O   H1  H2  EP1 EP2 O   H1  H2  EP1 EP2 O   H1  H2  EP1 EP2 O   H1  H2  EP1 EP2 
O   H1  H2  EP1 EP2 O   H1  H2  EP1 EP2 O   H1  H2  EP1 EP2 O   H1  H2  EP1 EP2 
O   H1  H2  EP1 EP2 O   H1  H2  EP1 EP2 O   H1  H2  EP1 EP2 O   H1  H2  EP1 EP2 
O   H1  H2  EP1 EP2 O   H1  H2  EP1 EP2 O   H1  H2  EP1 EP2 O   H1  H2  EP1 EP2 
O   H1  H2  EP1 EP2 O   H1  H2  EP1 EP2 O   H1  H2  EP1 EP2 O   H1  H2  EP1 EP2 
O   H1  H2  EP1 EP2 O   H1  H2  EP1 EP2 O   H1  H2  EP1 EP2 O   H1  H2  EP1 EP2 
O   H1  H2  EP1 EP2 O   H1  H2  EP1 EP2 O   H1  H2  EP1 EP2 O   H1  H2  EP1 EP2 
O   H1  H2  EP1 EP2 O   H1  H2  EP1 EP2 O   H1  H2  EP1 EP2 O   H1  H2  EP1 EP2 
O   H1  H2  EP1 EP2 O   H1  H2  EP1 EP2 O   H1  H2  EP1 EP2 O   H1  H2  EP1 EP2 
O   H1  H2  EP1 EP2 O   H1  H2  EP1 EP2 O   H1  H2  EP1 EP2 O   H1  H2  EP1 EP2 
O   H1  H2  EP1 EP2 O   H1  H2  EP1 EP2 O   H1  H2  EP1 EP2 O   H1  H2  EP1 EP2 
O   H1  H2  EP1 EP2 O   H1  H2  EP1 EP2 O   H1  H2  EP1 EP2 O   H1  H2  EP1 EP2 
O   H1  H2  EP1 EP2 O   H1  H2  EP1 EP2 O   H1  H2  EP1 EP2 O   H1  H2  EP1 EP2 
O   H1  H2  EP1 EP2 O   H1  H2  EP1 EP2 O   H1  H2  EP1 EP2 O   H1  H2  EP1 EP2 
O   H1  H2  EP1 EP2 O   H1  H2  EP1 EP2 O   H1  H2  EP1 EP2 O   H1  H2  EP1 EP2 
O   H1  H2  EP1 EP2 O   H1  H2  EP1 EP2 O   H1  H2  EP1 EP2 O   H1  H2  EP1 EP2 
O   H1  H2  EP1 EP2 O   H1  H2  EP1 EP2 O   H1  H2  EP1 EP2 O   H1  H2  EP1 EP2 
O   H1  H2  EP1 EP2 O   H1  H2  EP1 EP2 O   H1  H2  EP1 EP2 O   H1  H2  EP1 EP2 
O   H1  H2  EP1 EP2 O   H1  H2  EP1 EP2 O   H1  H2  EP1 EP2 O   H1  H2  EP1 EP2 
O   H1  H2  EP1 EP2 O   H1  H2  EP1 EP2 O   H1  H2  EP1 EP2 O   H1  H2  EP1 EP2 
O   H1  H2  EP1 EP2 O   H1  H2  EP1 EP2 O   H1  H2  EP1 EP2 O   H1  H2  EP1 EP2 
O   H1  H2  EP1 EP2 O   H1  H2  EP1 EP2 O   H1  H2  EP1 EP2 O   H1  H2  EP1 EP2 
O   H1  H2  EP1 EP2 O   H1  H2  EP1 EP2 O   H1  H2  EP1 EP2 O   H1  H2  EP1 EP2 
O   H1  H2  EP1 EP2 O   H1  H2  EP1 EP2 O   H1  H2  EP1 EP2 O   H1  H2  EP1 EP2 
O   H1  H2  EP1 EP2 O   H1  H2  EP1 EP2 O   H1  H2  EP1 EP2 O   H1  H2  EP1 EP2 
O   H1  H2  EP1 EP2 O   H1  H2  EP1 EP2 O   H1  H2  EP1 EP2 O   H1  H2  EP1 EP2 
O   H1  H2  EP1 EP2 O   H1  H2  EP1 EP2 O   H1  H2  EP1 EP2 O   H1  H2  EP1 EP2 
O   H1  H2  EP1 EP2 O   H1  H2  EP1 EP2 O   H1  H2  EP1 EP2 O   H1  H2  EP1 EP2 
O   H1  H2  EP1 EP2 O   H1  H2  EP1 EP2 O   H1  H2  EP1 EP2 O   H1  H2  EP1 EP2 
O   H1  H2  EP1 EP2 O   H1  H2  EP1 EP2 O   H1  H2  EP1 EP2 O   H1  H2  EP1 EP2 
O   H1  H2  EP1 EP2 O   H1  H2  EP1 EP2 O   H1  H2  EP1 EP2 O   H1  H2  EP1 EP2 
O   H1  H2  EP1 EP2 O   H1  H2  EP1 EP2 O   H1  H2  EP1 EP2 O   H1  H2  EP1 EP2 
O   H1  H2  EP1 EP2 O   H1  H2  EP1 EP2 O   H1  H2  EP1 EP2 O   H1  H2  EP1 EP2 
O   H1  H2  EP1 EP2 O   H1  H2  EP1 EP2 O   H1  H2  EP1 EP2 O   H1  H2  EP1 EP2 
O   H1  H2  EP1 EP2 O   H1  H2  EP1 EP2 O   H1  H2  EP1 EP2 O   H1  H2  EP1 EP2 
O   H1  H2  EP1 EP2 O   H1  H2  EP1 EP2 O   H1  H2  EP1 EP2 O   H1  H2  EP1 EP2 
O   H1  H2  EP1 EP2 O   H1  H2  EP1 EP2 O   H1  H2  EP1 EP2 O   H1  H2  EP1 EP2 
O   H1  H2  EP1 EP2 O   H1  H2  EP1 EP2 O   H1  H2  EP1 EP2 O   H1  H2  EP1 EP2 
O   H1  H2  EP1 EP2 O   H1  H2  EP1 EP2 O   H1  H2  EP1 EP2 O   H1  H2  EP1 EP2 
O   H1  H2  EP1 EP2 O   H1  H2  EP1 EP2 O   H1  H2  EP1 EP2 O   H1  H2  EP1 EP2 
O   H1  H2  EP1 EP2 O   H1  H2  EP1 EP2 O   H1  H2  EP1 EP2 O   H1  H2  EP1 EP2 
O   H1  H2  EP1 EP2 O   H1  H2  EP1 EP2 O   H1  H2  EP1 EP2 O   H1  H2  EP1 EP2 
O   H1  H2  EP1 EP2 O   H1  H2  EP1 EP2 O   H1  H2  EP1 EP2 O   H1  H2  EP1 EP2 
O   H1  H2  EP1 EP2 O   H1  H2  EP1 EP2 O   H1  H2  EP1 EP2 O   H1  H2  EP1 EP2 
O   H1  H2  EP1 EP2 O   H1  H2  EP1 EP2 O   H1  H2  EP1 EP2 O   H1  H2  EP1 EP2 
O   H1  H2  EP1 EP2 O   H1  H2  EP1 EP2 O   H1  H2  EP1 EP2 O   H1  H2  EP1 EP2 
O   H1  H2  EP1 EP2 O   H1  H2  EP1 EP2 O   H1  H2  EP1 EP2 O   H1  H2  EP1 EP2 
O   H1  H2  EP1 EP2 O   H1  H2  EP1 EP2 O   H1  H2  EP1 EP2 O   H1  H2  EP1 EP2 
O   H1  H2  EP1 EP2 O   H1  H2  EP1 EP2 O   H1  H2  EP1 EP2 O   H1  H2  EP1 EP2 
O   H1  H2  EP1 EP2 O   H1  H2  EP1 EP2 O   H1  H2  EP1 EP2 O   H1  H2  EP1 EP2 
O   H1  H2  EP1 EP2 O   H1  H2  EP1 EP2 O   H1  H2  EP1 EP2 O   H1  H2  EP1 EP2 
O   H1  H2  EP1 EP2 O   H1  H2  EP1 EP2 O   H1  H2  EP1 EP2 O   H1  H2  EP1 EP2 
O   H1  H2  EP1 EP2 O   H1  H2  EP1 EP2 O   H1  H2  EP1 EP2 O   H1  H2  EP1 EP2 
O   H1  H2  EP1 EP2 O   H1  H2  EP1 EP2 O   H1  H2  EP1 EP2 O   H1  H2  EP1 EP2 
O   H1  H2  EP1 EP2 O   H1  H2  EP1 EP2 O   H1  H2  EP1 EP2 O   H1  H2  EP1 EP2 
O   H1  H2  EP1 EP2 O   H1  H2  EP1 EP2 O   H1  H2  EP1 EP2 O   H1  H2  EP1 EP2 
O   H1  H2  EP1 EP2 O   H1  H2  EP1 EP2 O   H1  H2  EP1 EP2 O   H1  H2  EP1 EP2 
O   H1  H2  EP1 EP2 O   H1  H2  EP1 EP2 O   H1  H2  EP1 EP2 O   H1  H2  EP1 EP2 
O   H1  H2  EP1 EP2 O   H1  H2  EP1 EP2 O   H1  H2  EP1 EP2 O   H1  H2  EP1 EP2 
O   H1  H2  EP1 EP2 O   H1  H2  EP1 EP2 O   H1  H2  EP1 EP2 O   H1  H2  EP1 EP2 
O   H1  H2  EP1 EP2 O   H1  H2  EP1 EP2 O   H1  H2  EP1 EP2 O   H1  H2  EP1 EP2 
O   H1  H2  EP1 EP2 O   H1  H2  EP1 EP2 O   H1  H2  EP1 EP2 O   H1  H2  EP1 EP2 
O   H1  H2  EP1 EP2 O   H1  H2  EP1 EP2 O   H1  H2  EP1 EP2 O   H1  H2  EP1 EP2 
O   H1  H2  EP1 EP2 O   H1  H2  EP1 EP2 O   H1  H2  EP1 EP2 O   H1  H2  EP1 EP2 
O   H1  H2  EP1 EP2 O   H1  H2  EP1 EP2 O   H1  H2  EP1 EP2 O   H1  H2  EP1 EP2 
O   H1  H2  EP1 EP2 O   H1  H2  EP1 EP2 O   H1  H2  EP1 EP2 O   H1  H2  EP1 EP2 
O   H1  H2  EP1 EP2 O   H1  H2  EP1 EP2 O   H1  H2  EP1 EP2 O   H1  H2  EP1 EP2 
O   H1  H2  EP1 EP2 O   H1  H2  EP1 EP2 O   H1  H2  EP1 EP2 O   H1  H2  EP1 EP2 
O   H1  H2  EP1 EP2 O   H1  H2  EP1 EP2 O   H1  H2  EP1 EP2 O   H1  H2  EP1 EP2 
O   H1  H2  EP1 EP2 O   H1  H2  EP1 EP2 O   H1  H2  EP1 EP2 O   H1  H2  EP1 EP2 
O   H1  H2  EP1 EP2 O   H1  H2  EP1 EP2 O   H1  H2  EP1 EP2 O   H1  H2  EP1 EP2 
O   H1  H2  EP1 EP2 O   H1  H2  EP1 EP2 O   H1  H2  EP1 EP2 O   H1  H2  EP1 EP2 
O   H1  H2  EP1 EP2 O   H1  H2  EP1 EP2 O   H1  H2  EP1 EP2 O   H1  H2  EP1 EP2 
O   H1  H2  EP1 EP2 O   H1  H2  EP1 EP2 O   H1  H2  EP1 EP2 O   H1  H2  EP1 EP2 
O   H1  H2  EP1 EP2 O   H1  H2  EP1 EP2 O   H1  H2  EP1 EP2 O   H1  H2  EP1 EP2 
O   H1  H2  EP1 EP2 O   H1  H2  EP1 EP2 O   H1  H2  EP1 EP2 O   H1  H2  EP1 EP2 
O   H1  H2  EP1 EP2 O   H1  H2  EP1 EP2 O   H1  H2  EP1 EP2 O   H1  H2  EP1 EP2 
O   H1  H2  EP1 EP2 O   H1  H2  EP1 EP2 O   H1  H2  EP1 EP2 O   H1  H2  EP1 EP2 
O   H1  H2  EP1 EP2 O   H1  H2  EP1 EP2 O   H1  H2  EP1 EP2 O   H1  H2  EP1 EP2 
O   H1  H2  EP1 EP2 O   H1  H2  EP1 EP2 O   H1  H2  EP1 EP2 O   H1  H2  EP1 EP2 
O   H1  H2  EP1 EP2 O   H1  H2  EP1 EP2 O   H1  H2  EP1 EP2 O   H1  H2  EP1 EP2 
O   H1  H2  EP1 EP2 O   H1  H2  EP1 EP2 O   H1  H2  EP1 EP2 O   H1  H2  EP1 EP2 
O   H1  H2  EP1 EP2 O   H1  H2  EP1 EP2 O   H1  H2  EP1 EP2 O   H1  H2  EP1 EP2 
O   H1  H2  EP1 EP2 O   H1  H2  EP1 EP2 O   H1  H2  EP1 EP2 O   H1  H2  EP1 EP2 
O   H1  H2  EP1 EP2 O   H1  H2  EP1 EP2 O   H1  H2  EP1 EP2 O   H1  H2  EP1 EP2 
O   H1  H2  EP1 EP2 O   H1  H2  EP1 EP2 O   H1  H2  EP1 EP2 O   H1  H2  EP1 EP2 
O   H1  H2  EP1 EP2 O   H1  H2  EP1 EP2 O   H1  H2  EP1 EP2 O   H1  H2  EP1 EP2 
O   H1  H2  EP1 EP2 O   H1  H2  EP1 EP2 O   H1  H2  EP1 EP2 O   H1  H2  EP1 EP2 
O   H1  H2  EP1 EP2 O   H1  H2  EP1 EP2 O   H1  H2  EP1 EP2 O   H1  H2  EP1 EP2 
O   H1  H2  EP1 EP2 O   H1  H2  EP1 EP2 O   H1  H2  EP1 EP2 O   H1  H2  EP1 EP2 
O   H1  H2  EP1 EP2 O   H1  H2  EP1 EP2 O   H1  H2  EP1 EP2 O   H1  H2  EP1 EP2 
O   H1  H2  EP1 EP2 O   H1  H2  EP1 EP2 O   H1  H2  EP1 EP2 O   H1  H2  EP1 EP2 
O   H1  H2  EP1 EP2 O   H1  H2  EP1 EP2 O   H1  H2  EP1 EP2 O   H1  H2  EP1 EP2 
O   H1  H2  EP1 EP2 O   H1  H2  EP1 EP2 O   H1  H2  EP1 EP2 O   H1  H2  EP1 EP2 
O   H1  H2  EP1 EP2 O   H1  H2  EP1 EP2 O   H1  H2  EP1 EP2 O   H1  H2  EP1 EP2 
O   H1  H2  EP1 EP2 O   H1  H2  EP1 EP2 O   H1  H2  EP1 EP2 O   H1  H2  EP1 EP2 
O   H1  H2  EP1 EP2 O   H1  H2  EP1 EP2 O   H1  H2  EP1 EP2 O   H1  H2  EP1 EP2 
O   H1  H2  EP1 EP2 O   H1  H2  EP1 EP2 O   H1  H2  EP1 EP2 O   H1  H2  EP1 EP2 
O   H1  H2  EP1 EP2 O   H1  H2  EP1 EP2 O   H1  H2  EP1 EP2 O   H1  H2  EP1 EP2 
O   H1  H2  EP1 EP2 O   H1  H2  EP1 EP2 O   H1  H2  EP1 EP2 O   H1  H2  EP1 EP2 
O   H1  H2  EP1 EP2 O   H1  H2  EP1 EP2 O   H1  H2  EP1 EP2 O   H1  H2  EP1 EP2 
O   H1  H2  EP1 EP2 O   H1  H2  EP1 EP2 O   H1  H2  EP1 EP2 O   H1  H2  EP1 EP2 
O   H1  H2  EP1 EP2 O   H1  H2  EP1 EP2 O   H1  H2  EP1 EP2 O   H1  H2  EP1 EP2 
O   H1  H2  EP1 EP2 O   H1  H2  EP1 EP2 O   H1  H2  EP1 EP2 O   H1  H2  EP1 EP2 
O   H1  H2  EP1 EP2 O   H1  H2  EP1 EP2 O   H1  H2  EP1 EP2 O   H1  H2  EP1 EP2 
O   H1  H2  EP1 EP2 O   H1  H2  EP1 EP2 O   H1  H2  EP1 EP2 O   H1  H2  EP1 EP2 
O   H1  H2  EP1 EP2 O   H1  H2  EP1 EP2 O   H1  H2  EP1 EP2 O   H1  H2  EP1 EP2 
O   H1  H2  EP1 EP2 O   H1  H2  EP1 EP2 O   H1  H2  EP1 EP2 O   H1  H2  EP1 EP2 
O   H1  H2  EP1 EP2 O   H1  H2  EP1 EP2 O   H1  H2  EP1 EP2 O   H1  H2  EP1 EP2 
O   H1  H2  EP1 EP2 O   H1  H2  EP1 EP2 O   H1  H2  EP1 EP2 O   H1  H2  EP1 EP2 
O   H1  H2  EP1 EP2 O   H1  H2  EP1 EP2 O   H1  H2  EP1 EP2 O   H1  H2  EP1 EP2 
O   H1  H2  EP1 EP2 O   H1  H2  EP1 EP2 O   H1  H2  EP1 EP2 O   H1  H2  EP1 EP2 
O   H1  H2  EP1 EP2 O   H1  H2  EP1 EP2 O   H1  H2  EP1 EP2 O   H1  H2  EP1 EP2 
O   H1  H2  EP1 EP2 O   H1  H2  EP1 EP2 O   H1  H2  EP1 EP2 O   H1  H2  EP1 EP2 
O   H1  H2  EP1 EP2 O   H1  H2  EP1 EP2 O   H1  H2  EP1 EP2 O   H1  H2  EP1 EP2 
O   H1  H2  EP1 EP2 O   H1  H2  EP1 EP2 O   H1  H2  EP1 EP2 O   H1  H2  EP1 EP2 
O   H1  H2  EP1 EP2 O   H1  H2  EP1 EP2 O   H1  H2  EP1 EP2 O   H1  H2  EP1 EP2 
O   H1  H2  EP1 EP2 O   H1  H2  EP1 EP2 O   H1  H2  EP1 EP2 O   H1  H2  EP1 EP2 
O   H1  H2  EP1 EP2 O   H1  H2  EP1 EP2 O   H1  H2  EP1 EP2 O   H1  H2  EP1 EP2 
O   H1  H2  EP1 EP2 O   H1  H2  EP1 EP2 O   H1  H2  EP1 EP2 O   H1  H2  EP1 EP2 
O   H1  H2  EP1 EP2 O   H1  H2  EP1 EP2 O   H1  H2  EP1 EP2 O   H1  H2  EP1 EP2 
O   H1  H2  EP1 EP2 O   H1  H2  EP1 EP2 O   H1  H2  EP1 EP2 O   H1  H2  EP1 EP2 
O   H1  H2  EP1 EP2 O   H1  H2  EP1 EP2 O   H1  H2  EP1 EP2 O   H1  H2  EP1 EP2 
O   H1  H2  EP1 EP2 O   H1  H2  EP1 EP2 O   H1  H2  EP1 EP2 O   H1  H2  EP1 EP2 
O   H1  H2  EP1 EP2 O   H1  H2  EP1 EP2 O   H1  H2  EP1 EP2 O   H1  H2  EP1 EP2 
O   H1  H2  EP1 EP2 O   H1  H2  EP1 EP2 O   H1  H2  EP1 EP2 O   H1  H2  EP1 EP2 
O   H1  H2  EP1 EP2 O   H1  H2  EP1 EP2 O   H1  H2  EP1 EP2 O   H1  H2  EP1 EP2 
O   H1  H2  EP1 EP2 O   H1  H2  EP1 EP2 O   H1  H2  EP1 EP2 O   H1  H2  EP1 EP2 
O   H1  H2  EP1 EP2 O   H1  H2  EP1 EP2 O   H1  H2  EP1 EP2 O   H1  H2  EP1 EP2 
O   H1  H2  EP1 EP2 O   H1  H2  EP1 EP2 O   H1  H2  EP1 EP2 O   H1  H2  EP1 EP2 
O   H1  H2  EP1 EP2 O   H1  H2  EP1 EP2 O   H1  H2  EP1 EP2 O   H1  H2  EP1 EP2 
O   H1  H2  EP1 EP2 O   H1  H2  EP1 EP2 O   H1  H2  EP1 EP2 O   H1  H2  EP1 EP2 
O   H1  H2  EP1 EP2 O   H1  H2  EP1 EP2 O   H1  H2  EP1 EP2 O   H1  H2  EP1 EP2 
O   H1  H2  EP1 EP2 O   H1  H2  EP1 EP2 O   H1  H2  EP1 EP2 O   H1  H2  EP1 EP2 
O   H1  H2  EP1 EP2 O   H1  H2  EP1 EP2 O   H1  H2  EP1 EP2 O   H1  H2  EP1 EP2 
O   H1  H2  EP1 EP2 O   H1  H2  EP1 EP2 O   H1  H2  EP1 EP2 O   H1  H2  EP1 EP2 
O   H1  H2  EP1 EP2 O   H1  H2  EP1 EP2 O   H1  H2  EP1 EP2 O   H1  H2  EP1 EP2 
O   H1  H2  EP1 EP2 O   H1  H2  EP1 EP2 O   H1  H2  EP1 EP2 O   H1  H2  EP1 EP2 
O   H1  H2  EP1 EP2 O   H1  H2  EP1 EP2 O   H1  H2  EP1 EP2 O   H1  H2  EP1 EP2 
O   H1  H2  EP1 EP2 O   H1  H2  EP1 EP2 O   H1  H2  EP1 EP2 O   H1  H2  EP1 EP2 
O   H1  H2  EP1 EP2 O   H1  H2  EP1 EP2 O   H1  H2  EP1 EP2 O   H1  H2  EP1 EP2 
O   H1  H2  EP1 EP2 O   H1  H2  EP1 EP2 O   H1  H2  EP1 EP2 O   H1  H2  EP1 EP2 
O   H1  H2  EP1 EP2 O   H1  H2  EP1 EP2 O   H1  H2  EP1 EP2 O   H1  H2  EP1 EP2 
O   H1  H2  EP1 EP2 O   H1  H2  EP1 EP2 O   H1  H2  EP1 EP2 O   H1  H2  EP1 EP2 
O   H1  H2  EP1 EP2 O   H1  H2  EP1 EP2 O   H1  H2  EP1 EP2 O   H1  H2  EP1 EP2 
O   H1  H2  EP1 EP2 O   H1  H2  EP1 EP2 O   H1  H2  EP1 EP2 O   H1  H2  EP1 EP2 
O   H1  H2  EP1 EP2 O   H1  H2  EP1 EP2 O   H1  H2  EP1 EP2 O   H1  H2  EP1 EP2 
O   H1  H2  EP1 EP2 O   H1  H2  EP1 EP2 O   H1  H2  EP1 EP2 O   H1  H2  EP1 EP2 
O   H1  H2  EP1 EP2 O   H1  H2  EP1 EP2 O   H1  H2  EP1 EP2 O   H1  H2  EP1 EP2 
O   H1  H2  EP1 EP2 O   H1  H2  EP1 EP2 O   H1  H2  EP1 EP2 O   H1  H2  EP1 EP2 
O   H1  H2  EP1 EP2 O   H1  H2  EP1 EP2 O   H1  H2  EP1 EP2 O   H1  H2  EP1 EP2 
O   H1  H2  EP1 EP2 O   H1  H2  EP1 EP2 O   H1  H2  EP1 EP2 O   H1  H2  EP1 EP2 
O   H1  H2  EP1 EP2 O   H1  H2  EP1 EP2 O   H1  H2  EP1 EP2 O   H1  H2  EP1 EP2 
O   H1  H2  EP1 EP2 O   H1  H2  EP1 EP2 O   H1  H2  EP1 EP2 O   H1  H2  EP1 EP2 
O   H1  H2  EP1 EP2 O   H1  H2  EP1 EP2 O   H1  H2  EP1 EP2 O   H1  H2  EP1 EP2 
O   H1  H2  EP1 EP2 O   H1  H2  EP1 EP2 O   H1  H2  EP1 EP2 O   H1  H2  EP1 EP2 
O   H1  H2  EP1 EP2 O   H1  H2  EP1 EP2 O   H1  H2  EP1 EP2 O   H1  H2  EP1 EP2 
O   H1  H2  EP1 EP2 O   H1  H2  EP1 EP2 O   H1  H2  EP1 EP2 O   H1  H2  EP1 EP2 
O   H1  H2  EP1 EP2 O   H1  H2  EP1 EP2 O   H1  H2  EP1 EP2 O   H1  H2  EP1 EP2 
O   H1  H2  EP1 EP2 O   H1  H2  EP1 EP2 O   H1  H2  EP1 EP2 O   H1  H2  EP1 EP2 
O   H1  H2  EP1 EP2 O   H1  H2  EP1 EP2 O   H1  H2  EP1 EP2 O   H1  H2  EP1 EP2 
O   H1  H2  EP1 EP2 O   H1  H2  EP1 EP2 O   H1  H2  EP1 EP2 O   H1  H2  EP1 EP2 
O   H1  H2  EP1 EP2 O   H1  H2  EP1 EP2 O   H1  H2  EP1 EP2 O   H1  H2  EP1 EP2 
O   H1  H2  EP1 EP2 O   H1  H2  EP1 EP2 O   H1  H2  EP1 EP2 O   H1  H2  EP1 EP2 
O   H1  H2  EP1 EP2 O   H1  H2  EP1 EP2 O   H1  H2  EP1 EP2 O   H1  H2  EP1 EP2 
O   H1  H2  EP1 EP2 O   H1  H2  EP1 EP2 O   H1  H2  EP1 EP2 O   H1  H2  EP1 EP2 
O   H1  H2  EP1 EP2 O   H1  H2  EP1 EP2 O   H1  H2  EP1 EP2 O   H1  H2  EP1 EP2 
O   H1  H2  EP1 EP2 O   H1  H2  EP1 EP2 O   H1  H2  EP1 EP2 O   H1  H2  EP1 EP2 
O   H1  H2  EP1 EP2 O   H1  H2  EP1 EP2 O   H1  H2  EP1 EP2 O   H1  H2  EP1 EP2 
O   H1  H2  EP1 EP2 O   H1  H2  EP1 EP2 O   H1  H2  EP1 EP2 O   H1  H2  EP1 EP2 
O   H1  H2  EP1 EP2 O   H1  H2  EP1 EP2 O   H1  H2  EP1 EP2 O   H1  H2  EP1 EP2 
O   H1  H2  EP1 EP2 O   H1  H2  EP1 EP2 O   H1  H2  EP1 EP2 O   H1  H2  EP1 EP2 
O   H1  H2  EP1 EP2 O   H1  H2  EP1 EP2 O   H1  H2  EP1 EP2 O   H1  H2  EP1 EP2 
O   H1  H2  EP1 EP2 O   H1  H2  EP1 EP2 O   H1  H2  EP1 EP2 O   H1  H2  EP1 EP2 
O   H1  H2  EP1 EP2 O   H1  H2  EP1 EP2 O   H1  H2  EP1 EP2 O   H1  H2  EP1 EP2 
O   H1  H2  EP1 EP2 O   H1  H2  EP1 EP2 O   H1  H2  EP1 EP2 O   H1  H2  EP1 EP2 
O   H1  H2  EP1 EP2 O   H1  H2  EP1 EP2 O   H1  H2  EP1 EP2 O   H1  H2  EP1 EP2 
O   H1  H2  EP1 EP2 O   H1  H2  EP1 EP2 O   H1  H2  EP1 EP2 O   H1  H2  EP1 EP2 
O   H1  H2  EP1 EP2 O   H1  H2  EP1 EP2 O   H1  H2  EP1 EP2 O   H1  H2  EP1 EP2 
O   H1  H2  EP1 EP2 O   H1  H2  EP1 EP2 O   H1  H2  EP1 EP2 O   H1  H2  EP1 EP2 
O   H1  H2  EP1 EP2 O   H1  H2  EP1 EP2 O   H1  H2  EP1 EP2 O   H1  H2  EP1 EP2 
O   H1  H2  EP1 EP2 O   H1  H2  EP1 EP2 O   H1  H2  EP1 EP2 O   H1  H2  EP1 EP2 
O   H1  H2  EP1 EP2 O   H1  H2  EP1 EP2 O   H1  H2  EP1 EP2 O   H1  H2  EP1 EP2 
O   H1  H2  EP1 EP2 O   H1  H2  EP1 EP2 O   H1  H2  EP1 EP2 O   H1  H2  EP1 EP2 
O   H1  H2  EP1 EP2 O   H1  H2  EP1 EP2 O   H1  H2  EP1 EP2 O   H1  H2  EP1 EP2 
O   H1  H2  EP1 EP2 O   H1  H2  EP1 EP2 O   H1  H2  EP1 EP2 O   H1  H2  EP1 EP2 
O   H1  H2  EP1 EP2 O   H1  H2  EP1 EP2 O   H1  H2  EP1 EP2 O   H1  H2  EP1 EP2 
O   H1  H2  EP1 EP2 O   H1  H2  EP1 EP2 O   H1  H2  EP1 EP2 O   H1  H2  EP1 EP2 
O   H1  H2  EP1 EP2 O   H1  H2  EP1 EP2 O   H1  H2  EP1 EP2 O   H1  H2  EP1 EP2 
O   H1  H2  EP1 EP2 O   H1  H2  EP1 EP2 O   H1  H2  EP1 EP2 O   H1  H2  EP1 EP2 
O   H1  H2  EP1 EP2 O   H1  H2  EP1 EP2 O   H1  H2  EP1 EP2 O   H1  H2  EP1 EP2 
O   H1  H2  EP1 EP2 O   H1  H2  EP1 EP2 O   H1  H2  EP1 EP2 O   H1  H2  EP1 EP2 
O   H1  H2  EP1 EP2 O   H1  H2  EP1 EP2 O   H1  H2  EP1 EP2 O   H1  H2  EP1 EP2 
O   H1  H2  EP1 EP2 O   H1  H2  EP1 EP2 O   H1  H2  EP1 EP2 O   H1  H2  EP1 EP2 
O   H1  H2  EP1 EP2 O   H1  H2  EP1 EP2 O   H1  H2  EP1 EP2 O   H1  H2  EP1 EP2 
O   H1  H2  EP1 EP2 O   H1  H2  EP1 EP2 O   H1  H2  EP1 EP2 O   H1  H2  EP1 EP2 
O   H1  H2  EP1 EP2 O   H1  H2  EP1 EP2 O   H1  H2  EP1 EP2 O   H1  H2  EP1 EP2 
O   H1  H2  EP1 EP2 O   H1  H2  EP1 EP2 O   H1  H2  EP1 EP2 O   H1  H2  EP1 EP2 
O   H1  H2  EP1 EP2 O   H1  H2  EP1 EP2 O   H1  H2  EP1 EP2 O   H1  H2  EP1 EP2 
O   H1  H2  EP1 EP2 O   H1  H2  EP1 EP2 O   H1  H2  EP1 EP2 O   H1  H2  EP1 EP2 
O   H1  H2  EP1 EP2 O   H1  H2  EP1 EP2 O   H1  H2  EP1 EP2 O   H1  H2  EP1 EP2 
O   H1  H2  EP1 EP2 O   H1  H2  EP1 EP2 O   H1  H2  EP1 EP2 O   H1  H2  EP1 EP2 
O   H1  H2  EP1 EP2 O   H1  H2  EP1 EP2 O   H1  H2  EP1 EP2 O   H1  H2  EP1 EP2 
O   H1  H2  EP1 EP2 O   H1  H2  EP1 EP2 O   H1  H2  EP1 EP2 O   H1  H2  EP1 EP2 
O   H1  H2  EP1 EP2 O   H1  H2  EP1 EP2 O   H1  H2  EP1 EP2 O   H1  H2  EP1 EP2 
O   H1  H2  EP1 EP2 O   H1  H2  EP1 EP2 O   H1  H2  EP1 EP2 O   H1  H2  EP1 EP2 
O   H1  H2  EP1 EP2 O   H1  H2  EP1 EP2 O   H1  H2  EP1 EP2 O   H1  H2  EP1 EP2 
O   H1  H2  EP1 EP2 O   H1  H2  EP1 EP2 O   H1  H2  EP1 EP2 O   H1  H2  EP1 EP2 
O   H1  H2  EP1 EP2 O   H1  H2  EP1 EP2 O   H1  H2  EP1 EP2 O   H1  H2  EP1 EP2 
O   H1  H2  EP1 EP2 O   H1  H2  EP1 EP2 O   H1  H2  EP1 EP2 O   H1  H2  EP1 EP2 
O   H1  H2  EP1 EP2 O   H1  H2  EP1 EP2 O   H1  H2  EP1 EP2 O   H1  H2  EP1 EP2 
O   H1  H2  EP1 EP2 O   H1  H2  EP1 EP2 O   H1  H2  EP1 EP2 O   H1  H2  EP1 EP2 
O   H1  H2  EP1 EP2 O   H1  H2  EP1 EP2 O   H1  H2  EP1 EP2 O   H1  H2  EP1 EP2 
O   H1  H2  EP1 EP2 O   H1  H2  EP1 EP2 O   H1  H2  EP1 EP2 O   H1  H2  EP1 EP2 
O   H1  H2  EP1 EP2 O   H1  H2  EP1 EP2 O   H1  H2  EP1 EP2 O   H1  H2  EP1 EP2 
O   H1  H2  EP1 EP2 O   H1  H2  EP1 EP2 O   H1  H2  EP1 EP2 O   H1  H2  EP1 EP2 
O   H1  H2  EP1 EP2 O   H1  H2  EP1 EP2 O   H1  H2  EP1 EP2 O   H1  H2  EP1 EP2 
O   H1  H2  EP1 EP2 O   H1  H2  EP1 EP2 O   H1  H2  EP1 EP2 O   H1  H2  EP1 EP2 
O   H1  H2  EP1 EP2 O   H1  H2  EP1 EP2 O   H1  H2  EP1 EP2 O   H1  H2  EP1 EP2 
O   H1  H2  EP1 EP2 O   H1  H2  EP1 EP2 O   H1  H2  EP1 EP2 O   H1  H2  EP1 EP2 
O   H1  H2  EP1 EP2 O   H1  H2  EP1 EP2 O   H1  H2  EP1 EP2 O   H1  H2  EP1 EP2 
O   H1  H2  EP1 EP2 O   H1  H2  EP1 EP2 O   H1  H2  EP1 EP2 O   H1  H2  EP1 EP2 
O   H1  H2  EP1 EP2 O   H1  H2  EP1 EP2 O   H1  H2  EP1 EP2 O   H1  H2  EP1 EP2 
O   H1  H2  EP1 EP2 O   H1  H2  EP1 EP2 O   H1  H2  EP1 EP2 O   H1  H2  EP1 EP2 
O   H1  H2  EP1 EP2 O   H1  H2  EP1 EP2 O   H1  H2  EP1 EP2 O   H1  H2  EP1 EP2 
O   H1  H2  EP1 EP2 O   H1  H2  EP1 EP2 O   H1  H2  EP1 EP2 O   H1  H2  EP1 EP2 
O   H1  H2  EP1 EP2 O   H1  H2  EP1 EP2 O   H1  H2  EP1 EP2 O   H1  H2  EP1 EP2 
O   H1  H2  EP1 EP2 O   H1  H2  EP1 EP2 O   H1  H2  EP1 EP2 O   H1  H2  EP1 EP2 
O   H1  H2  EP1 EP2 O   H1  H2  EP1 EP2 O   H1  H2  EP1 EP2 O   H1  H2  EP1 EP2 
O   H1  H2  EP1 EP2 O   H1  H2  EP1 EP2 O   H1  H2  EP1 EP2 O   H1  H2  EP1 EP2 
O   H1  H2  EP1 EP2 O   H1  H2  EP1 EP2 O   H1  H2  EP1 EP2 O   H1  H2  EP1 EP2 
O   H1  H2  EP1 EP2 O   H1  H2  EP1 EP2 O   H1  H2  EP1 EP2 O   H1  H2  EP1 EP2 
O   H1  H2  EP1 EP2 O   H1  H2  EP1 EP2 O   H1  H2  EP1 EP2 O   H1  H2  EP1 EP2 
O   H1  H2  EP1 EP2 O   H1  H2  EP1 EP2 O   H1  H2  EP1 EP2 O   H1  H2  EP1 EP2 
O   H1  H2  EP1 EP2 O   H1  H2  EP1 EP2 O   H1  H2  EP1 EP2 O   H1  H2  EP1 EP2 
O   H1  H2  EP1 EP2 O   H1  H2  EP1 EP2 O   H1  H2  EP1 EP2 O   H1  H2  EP1 EP2 
O   H1  H2  EP1 EP2 O   H1  H2  EP1 EP2 O   H1  H2  EP1 EP2 O   H1  H2  EP1 EP2 
O   H1  H2  EP1 EP2 O   H1  H2  EP1 EP2 O   H1  H2  EP1 EP2 O   H1  H2  EP1 EP2 
O   H1  H2  EP1 EP2 O   H1  H2  EP1 EP2 O   H1  H2  EP1 EP2 O   H1  H2  EP1 EP2 
O   H1  H2  EP1 EP2 O   H1  H2  EP1 EP2 O   H1  H2  EP1 EP2 O   H1  H2  EP1 EP2 
O   H1  H2  EP1 EP2 O   H1  H2  EP1 EP2 O   H1  H2  EP1 EP2 O   H1  H2  EP1 EP2 
O   H1  H2  EP1 EP2 O   H1  H2  EP1 EP2 O   H1  H2  EP1 EP2 O   H1  H2  EP1 EP2 
O   H1  H2  EP1 EP2 O   H1  H2  EP1 EP2 O   H1  H2  EP1 EP2 O   H1  H2  EP1 EP2 
O   H1  H2  EP1 EP2 O   H1  H2  EP1 EP2 O   H1  H2  EP1 EP2 O   H1  H2  EP1 EP2 
O   H1  H2  EP1 EP2 O   H1  H2  EP1 EP2 O   H1  H2  EP1 EP2 O   H1  H2  EP1 EP2 
O   H1  H2  EP1 EP2 O   H1  H2  EP1 EP2 O   H1  H2  EP1 EP2 O   H1  H2  EP1 EP2 
O   H1  H2  EP1 EP2 O   H1  H2  EP1 EP2 O   H1  H2  EP1 EP2 O   H1  H2  EP1 EP2 
O   H1  H2  EP1 EP2 O   H1  H2  EP1 EP2 O   H1  H2  EP1 EP2 O   H1  H2  EP1 EP2 
O   H1  H2  EP1 EP2 O   H1  H2  EP1 EP2 O   H1  H2  EP1 EP2 O   H1  H2  EP1 EP2 
O   H1  H2  EP1 EP2 O   H1  H2  EP1 EP2 O   H1  H2  EP1 EP2 O   H1  H2  EP1 EP2 
O   H1  H2  EP1 EP2 O   H1  H2  EP1 EP2 O   H1  H2  EP1 EP2 O   H1  H2  EP1 EP2 
O   H1  H2  EP1 EP2 O   H1  H2  EP1 EP2 O   H1  H2  EP1 EP2 O   H1  H2  EP1 EP2 
O   H1  H2  EP1 EP2 O   H1  H2  EP1 EP2 O   H1  H2  EP1 EP2 O   H1  H2  EP1 EP2 
O   H1  H2  EP1 EP2 O   H1  H2  EP1 EP2 O   H1  H2  EP1 EP2 O   H1  H2  EP1 EP2 
O   H1  H2  EP1 EP2 O   H1  H2  EP1 EP2 O   H1  H2  EP1 EP2 O   H1  H2  EP1 EP2 
O   H1  H2  EP1 EP2 O   H1  H2  EP1 EP2 O   H1  H2  EP1 EP2 O   H1  H2  EP1 EP2 
O   H1  H2  EP1 EP2 O   H1  H2  EP1 EP2 O   H1  H2  EP1 EP2 O   H1  H2  EP1 EP2 
O   H1  H2  EP1 EP2 O   H1  H2  EP1 EP2 O   H1  H2  EP1 EP2 O   H1  H2  EP1 EP2 
O   H1  H2  EP1 EP2 O   H1  H2  EP1 EP2 O   H1  H2  EP1 EP2 O   H1  H2  EP1 EP2 
O   H1  H2  EP1 EP2 O   H1  H2  EP1 EP2 O   H1  H2  EP1 EP2 O   H1  H2  EP1 EP2 
O   H1  H2  EP1 EP2 O   H1  H2  EP1 EP2 O   H1  H2  EP1 EP2 O   H1  H2  EP1 EP2 
O   H1  H2  EP1 EP2 O   H1  H2  EP1 EP2 O   H1  H2  EP1 EP2 O   H1  H2  EP1 EP2 
O   H1  H2  EP1 EP2 O   H1  H2  EP1 EP2 O   H1  H2  EP1 EP2 O   H1  H2  EP1 EP2 
O   H1  H2  EP1 EP2 O   H1  H2  EP1 EP2 O   H1  H2  EP1 EP2 O   H1  H2  EP1 EP2 
O   H1  H2  EP1 EP2 O   H1  H2  EP1 EP2 O   H1  H2  EP1 EP2 O   H1  H2  EP1 EP2 
O   H1  H2  EP1 EP2 O   H1  H2  EP1 EP2 O   H1  H2  EP1 EP2 O   H1  H2  EP1 EP2 
O   H1  H2  EP1 EP2 O   H1  H2  EP1 EP2 O   H1  H2  EP1 EP2 O   H1  H2  EP1 EP2 
O   H1  H2  EP1 EP2 O   H1  H2  EP1 EP2 O   H1  H2  EP1 EP2 O   H1  H2  EP1 EP2 
O   H1  H2  EP1 EP2 O   H1  H2  EP1 EP2 O   H1  H2  EP1 EP2 O   H1  H2  EP1 EP2 
O   H1  H2  EP1 EP2 O   H1  H2  EP1 EP2 O   H1  H2  EP1 EP2 O   H1  H2  EP1 EP2 
O   H1  H2  EP1 EP2 O   H1  H2  EP1 EP2 O   H1  H2  EP1 EP2 O   H1  H2  EP1 EP2 
O   H1  H2  EP1 EP2 O   H1  H2  EP1 EP2 O   H1  H2  EP1 EP2 O   H1  H2  EP1 EP2 
O   H1  H2  EP1 EP2 O   H1  H2  EP1 EP2 O   H1  H2  EP1 EP2 O   H1  H2  EP1 EP2 
O   H1  H2  EP1 EP2 O   H1  H2  EP1 EP2 O   H1  H2  EP1 EP2 O   H1  H2  EP1 EP2 
O   H1  H2  EP1 EP2 O   H1  H2  EP1 EP2 O   H1  H2  EP1 EP2 O   H1  H2  EP1 EP2 
O   H1  H2  EP1 EP2 O   H1  H2  EP1 EP2 O   H1  H2  EP1 EP2 O   H1  H2  EP1 EP2 
O   H1  H2  EP1 EP2 O   H1  H2  EP1 EP2 O   H1  H2  EP1 EP2 O   H1  H2  EP1 EP2 
O   H1  H2  EP1 EP2 O   H1  H2  EP1 EP2 O   H1  H2  EP1 EP2 O   H1  H2  EP1 EP2 
O   H1  H2  EP1 EP2 O   H1  H2  EP1 EP2 O   H1  H2  EP1 EP2 O   H1  H2  EP1 EP2 
O   H1  H2  EP1 EP2 O   H1  H2  EP1 EP2 O   H1  H2  EP1 EP2 O   H1  H2  EP1 EP2 
O   H1  H2  EP1 EP2 O   H1  H2  EP1 EP2 O   H1  H2  EP1 EP2 O   H1  H2  EP1 EP2 
O   H1  H2  EP1 EP2 O   H1  H2  EP1 EP2 O   H1  H2  EP1 EP2 O   H1  H2  EP1 EP2 
O   H1  H2  EP1 EP2 O   H1  H2  EP1 EP2 O   H1  H2  EP1 EP2 O   H1  H2  EP1 EP2 
O   H1  H2  EP1 EP2 O   H1  H2  EP1 EP2 O   H1  H2  EP1 EP2 O   H1  H2  EP1 EP2 
O   H1  H2  EP1 EP2 O   H1  H2  EP1 EP2 O   H1  H2  EP1 EP2 O   H1  H2  EP1 EP2 
O   H1  H2  EP1 EP2 O   H1  H2  EP1 EP2 O   H1  H2  EP1 EP2 O   H1  H2  EP1 EP2 
O   H1  H2  EP1 EP2 O   H1  H2  EP1 EP2 O   H1  H2  EP1 EP2 O   H1  H2  EP1 EP2 
O   H1  H2  EP1 EP2 O   H1  H2  EP1 EP2 O   H1  H2  EP1 EP2 O   H1  H2  EP1 EP2 
O   H1  H2  EP1 EP2 O   H1  H2  EP1 EP2 O   H1  H2  EP1 EP2 O   H1  H2  EP1 EP2 
O   H1  H2  EP1 EP2 O   H1  H2  EP1 EP2 O   H1  H2  EP1 EP2 O   H1  H2  EP1 EP2 
O   H1  H2  EP1 EP2 O   H1  H2  EP1 EP2 O   H1  H2  EP1 EP2 O   H1  H2  EP1 EP2 
O   H1  H2  EP1 EP2 O   H1  H2  EP1 EP2 O   H1  H2  EP1 EP2 O   H1  H2  EP1 EP2 
O   H1  H2  EP1 EP2 O   H1  H2  EP1 EP2 O   H1  H2  EP1 EP2 O   H1  H2  EP1 EP2 
O   H1  H2  EP1 EP2 O   H1  H2  EP1 EP2 O   H1  H2  EP1 EP2 O   H1  H2  EP1 EP2 
O   H1  H2  EP1 EP2 O   H1  H2  EP1 EP2 O   H1  H2  EP1 EP2 O   H1  H2  EP1 EP2 
O   H1  H2  EP1 EP2 O   H1  H2  EP1 EP2 O   H1  H2  EP1 EP2 O   H1  H2  EP1 EP2 
O   H1  H2  EP1 EP2 O   H1  H2  EP1 EP2 O   H1  H2  EP1 EP2 O   H1  H2  EP1 EP2 
O   H1  H2  EP1 EP2 O   H1  H2  EP1 EP2 O   H1  H2  EP1 EP2 O   H1  H2  EP1 EP2 
O   H1  H2  EP1 EP2 O   H1  H2  EP1 EP2 O   H1  H2  EP1 EP2 O   H1  H2  EP1 EP2 
O   H1  H2  EP1 EP2 O   H1  H2  EP1 EP2 O   H1  H2  EP1 EP2 O   H1  H2  EP1 EP2 
O   H1  H2  EP1 EP2 O   H1  H2  EP1 EP2 O   H1  H2  EP1 EP2 O   H1  H2  EP1 EP2 
O   H1  H2  EP1 EP2 O   H1  H2  EP1 EP2 O   H1  H2  EP1 EP2 O   H1  H2  EP1 EP2 
O   H1  H2  EP1 EP2 O   H1  H2  EP1 EP2 O   H1  H2  EP1 EP2 O   H1  H2  EP1 EP2 
O   H1  H2  EP1 EP2 O   H1  H2  EP1 EP2 O   H1  H2  EP1 EP2 O   H1  H2  EP1 EP2 
O   H1  H2  EP1 EP2 O   H1  H2  EP1 EP2 O   H1  H2  EP1 EP2 O   H1  H2  EP1 EP2 
O   H1  H2  EP1 EP2 O   H1  H2  EP1 EP2 O   H1  H2  EP1 EP2 O   H1  H2  EP1 EP2 
O   H1  H2  EP1 EP2 O   H1  H2  EP1 EP2 O   H1  H2  EP1 EP2 O   H1  H2  EP1 EP2 
O   H1  H2  EP1 EP2 O   H1  H2  EP1 EP2 O   H1  H2  EP1 EP2 O   H1  H2  EP1 EP2 
O   H1  H2  EP1 EP2 O   H1  H2  EP1 EP2 O   H1  H2  EP1 EP2 O   H1  H2  EP1 EP2 
O   H1  H2  EP1 EP2 O   H1  H2  EP1 EP2 O   H1  H2  EP1 EP2 O   H1  H2  EP1 EP2 
O   H1  H2  EP1 EP2 O   H1  H2  EP1 EP2 O   H1  H2  EP1 EP2 O   H1  H2  EP1 EP2 
O   H1  H2  EP1 EP2 O   H1  H2  EP1 EP2 O   H1  H2  EP1 EP2 O   H1  H2  EP1 EP2 
O   H1  H2  EP1 EP2 O   H1  H2  EP1 EP2 O   H1  H2  EP1 EP2 O   H1  H2  EP1 EP2 
O   H1  H2  EP1 EP2 O   H1  H2  EP1 EP2 O   H1  H2  EP1 EP2 O   H1  H2  EP1 EP2 
O   H1  H2  EP1 EP2 O   H1  H2  EP1 EP2 O   H1  H2  EP1 EP2 O   H1  H2  EP1 EP2 
O   H1  H2  EP1 EP2 O   H1  H2  EP1 EP2 O   H1  H2  EP1 EP2 O   H1  H2  EP1 EP2 
O   H1  H2  EP1 EP2 O   H1  H2  EP1 EP2 O   H1  H2  EP1 EP2 O   H1  H2  EP1 EP2 
O   H1  H2  EP1 EP2 O   H1  H2  EP1 EP2 O   H1  H2  EP1 EP2 O   H1  H2  EP1 EP2 
O   H1  H2  EP1 EP2 O   H1  H2  EP1 EP2 O   H1  H2  EP1 EP2 O   H1  H2  EP1 EP2 
O   H1  H2  EP1 EP2 O   H1  H2  EP1 EP2 O   H1  H2  EP1 EP2 O   H1  H2  EP1 EP2 
O   H1  H2  EP1 EP2 O   H1  H2  EP1 EP2 O   H1  H2  EP1 EP2 O   H1  H2  EP1 EP2 
O   H1  H2  EP1 EP2 O   H1  H2  EP1 EP2 O   H1  H2  EP1 EP2 O   H1  H2  EP1 EP2 
O   H1  H2  EP1 EP2 O   H1  H2  EP1 EP2 O   H1  H2  EP1 EP2 O   H1  H2  EP1 EP2 
O   H1  H2  EP1 EP2 O   H1  H2  EP1 EP2 O   H1  H2  EP1 EP2 O   H1  H2  EP1 EP2 
O   H1  H2  EP1 EP2 O   H1  H2  EP1 EP2 O   H1  H2  EP1 EP2 O   H1  H2  EP1 EP2 
O   H1  H2  EP1 EP2 O   H1  H2  EP1 EP2 O   H1  H2  EP1 EP2 O   H1  H2  EP1 EP2 
O   H1  H2  EP1 EP2 O   H1  H2  EP1 EP2 O   H1  H2  EP1 EP2 O   H1  H2  EP1 EP2 
O   H1  H2  EP1 EP2 O   H1  H2  EP1 EP2 O   H1  H2  EP1 EP2 O   H1  H2  EP1 EP2 
O   H1  H2  EP1 EP2 O   H1  H2  EP1 EP2 O   H1  H2  EP1 EP2 O   H1  H2  EP1 EP2 
O   H1  H2  EP1 EP2 O   H1  H2  EP1 EP2 O   H1  H2  EP1 EP2 O   H1  H2  EP1 EP2 
O   H1  H2  EP1 EP2 O   H1  H2  EP1 EP2 O   H1  H2  EP1 EP2 O   H1  H2  EP1 EP2 
O   H1  H2  EP1 EP2 O   H1  H2  EP1 EP2 O   H1  H2  EP1 EP2 O   H1  H2  EP1 EP2 
O   H1  H2  EP1 EP2 O   H1  H2  EP1 EP2 O   H1  H2  EP1 EP2 O   H1  H2  EP1 EP2 
O   H1  H2  EP1 EP2 O   H1  H2  EP1 EP2 O   H1  H2  EP1 EP2 O   H1  H2  EP1 EP2 
O   H1  H2  EP1 EP2 O   H1  H2  EP1 EP2 O   H1  H2  EP1 EP2 O   H1  H2  EP1 EP2 
O   H1  H2  EP1 EP2 O   H1  H2  EP1 EP2 O   H1  H2  EP1 EP2 O   H1  H2  EP1 EP2 
O   H1  H2  EP1 EP2 O   H1  H2  EP1 EP2 O   H1  H2  EP1 EP2 O   H1  H2  EP1 EP2 
O   H1  H2  EP1 EP2 O   H1  H2  EP1 EP2 O   H1  H2  EP1 EP2 O   H1  H2  EP1 EP2 
O   H1  H2  EP1 EP2 O   H1  H2  EP1 EP2 O   H1  H2  EP1 EP2 O   H1  H2  EP1 EP2 
O   H1  H2  EP1 EP2 O   H1  H2  EP1 EP2 O   H1  H2  EP1 EP2 O   H1  H2  EP1 EP2 
O   H1  H2  EP1 EP2 O   H1  H2  EP1 EP2 O   H1  H2  EP1 EP2 O   H1  H2  EP1 EP2 
O   H1  H2  EP1 EP2 O   H1  H2  EP1 EP2 O   H1  H2  EP1 EP2 O   H1  H2  EP1 EP2 
O   H1  H2  EP1 EP2 O   H1  H2  EP1 EP2 O   H1  H2  EP1 EP2 O   H1  H2  EP1 EP2 
O   H1  H2  EP1 EP2 O   H1  H2  EP1 EP2 O   H1  H2  EP1 EP2 O   H1  H2  EP1 EP2 
O   H1  H2  EP1 EP2 O   H1  H2  EP1 EP2 O   H1  H2  EP1 EP2 O   H1  H2  EP1 EP2 
O   H1  H2  EP1 EP2 O   H1  H2  EP1 EP2 O   H1  H2  EP1 EP2 O   H1  H2  EP1 EP2 
O   H1  H2  EP1 EP2 O   H1  H2  EP1 EP2 O   H1  H2  EP1 EP2 O   H1  H2  EP1 EP2 
O   H1  H2  EP1 EP2 O   H1  H2  EP1 EP2 O   H1  H2  EP1 EP2 O   H1  H2  EP1 EP2 
O   H1  H2  EP1 EP2 O   H1  H2  EP1 EP2 O   H1  H2  EP1 EP2 O   H1  H2  EP1 EP2 
O   H1  H2  EP1 EP2 O   H1  H2  EP1 EP2 O   H1  H2  EP1 EP2 O   H1  H2  EP1 EP2 
O   H1  H2  EP1 EP2 O   H1  H2  EP1 EP2 O   H1  H2  EP1 EP2 O   H1  H2  EP1 EP2 
O   H1  H2  EP1 EP2 O   H1  H2  EP1 EP2 O   H1  H2  EP1 EP2 O   H1  H2  EP1 EP2 
O   H1  H2  EP1 EP2 O   H1  H2  EP1 EP2 O   H1  H2  EP1 EP2 O   H1  H2  EP1 EP2 
O   H1  H2  EP1 EP2 O   H1  H2  EP1 EP2 O   H1  H2  EP1 EP2 O   H1  H2  EP1 EP2 
O   H1  H2  EP1 EP2 O   H1  H2  EP1 EP2 O   H1  H2  EP1 EP2 O   H1  H2  EP1 EP2 
O   H1  H2  EP1 EP2 O   H1  H2  EP1 EP2 O   H1  H2  EP1 EP2 O   H1  H2  EP1 EP2 
O   H1  H2  EP1 EP2 O   H1  H2  EP1 EP2 O   H1  H2  EP1 EP2 O   H1  H2  EP1 EP2 
O   H1  H2  EP1 EP2 O   H1  H2  EP1 EP2 O   H1  H2  EP1 EP2 O   H1  H2  EP1 EP2 
O   H1  H2  EP1 EP2 O   H1  H2  EP1 EP2 O   H1  H2  EP1 EP2 O   H1  H2  EP1 EP2 
O   H1  H2  EP1 EP2 O   H1  H2  EP1 EP2 O   H1  H2  EP1 EP2 O   H1  H2  EP1 EP2 
O   H1  H2  EP1 EP2 O   H1  H2  EP1 EP2 O   H1  H2  EP1 EP2 O   H1  H2  EP1 EP2 
O   H1  H2  EP1 EP2 O   H1  H2  EP1 EP2 O   H1  H2  EP1 EP2 O   H1  H2  EP1 EP2 
O   H1  H2  EP1 EP2 O   H1  H2  EP1 EP2 O   H1  H2  EP1 EP2 O   H1  H2  EP1 EP2 
O   H1  H2  EP1 EP2 O   H1  H2  EP1 EP2 O   H1  H2  EP1 EP2 O   H1  H2  EP1 EP2 
O   H1  H2  EP1 EP2 O   H1  H2  EP1 EP2 O   H1  H2  EP1 EP2 O   H1  H2  EP1 EP2 
O   H1  H2  EP1 EP2 O   H1  H2  EP1 EP2 O   H1  H2  EP1 EP2 O   H1  H2  EP1 EP2 
O   H1  H2  EP1 EP2 O   H1  H2  EP1 EP2 O   H1  H2  EP1 EP2 O   H1  H2  EP1 EP2 
O   H1  H2  EP1 EP2 O   H1  H2  EP1 EP2 O   H1  H2  EP1 EP2 O   H1  H2  EP1 EP2 
O   H1  H2  EP1 EP2 O   H1  H2  EP1 EP2 O   H1  H2  EP1 EP2 O   H1  H2  EP1 EP2 
O   H1  H2  EP1 EP2 O   H1  H2  EP1 EP2 O   H1  H2  EP1 EP2 O   H1  H2  EP1 EP2 
O   H1  H2  EP1 EP2 O   H1  H2  EP1 EP2 O   H1  H2  EP1 EP2 O   H1  H2  EP1 EP2 
O   H1  H2  EP1 EP2 O   H1  H2  EP1 EP2 O   H1  H2  EP1 EP2 O   H1  H2  EP1 EP2 
O   H1  H2  EP1 EP2 O   H1  H2  EP1 EP2 O   H1  H2  EP1 EP2 O   H1  H2  EP1 EP2 
O   H1  H2  EP1 EP2 O   H1  H2  EP1 EP2 O   H1  H2  EP1 EP2 O   H1  H2  EP1 EP2 
O   H1  H2  EP1 EP2 O   H1  H2  EP1 EP2 O   H1  H2  EP1 EP2 O   H1  H2  EP1 EP2 
O   H1  H2  EP1 EP2 O   H1  H2  EP1 EP2 O   H1  H2  EP1 EP2 O   H1  H2  EP1 EP2 
O   H1  H2  EP1 EP2 O   H1  H2  EP1 EP2 O   H1  H2  EP1 EP2 O   H1  H2  EP1 EP2 
O   H1  H2  EP1 EP2 O   H1  H2  EP1 EP2 O   H1  H2  EP1 EP2 O   H1  H2  EP1 EP2 
O   H1  H2  EP1 EP2 O   H1  H2  EP1 EP2 O   H1  H2  EP1 EP2 O   H1  H2  EP1 EP2 
O   H1  H2  EP1 EP2 O   H1  H2  EP1 EP2 O   H1  H2  EP1 EP2 O   H1  H2  EP1 EP2 
O   H1  H2  EP1 EP2 O   H1  H2  EP1 EP2 O   H1  H2  EP1 EP2 O   H1  H2  EP1 EP2 
O   H1  H2  EP1 EP2 O   H1  H2  EP1 EP2 O   H1  H2  EP1 EP2 O   H1  H2  EP1 EP2 
O   H1  H2  EP1 EP2 O   H1  H2  EP1 EP2 O   H1  H2  EP1 EP2 O   H1  H2  EP1 EP2 
O   H1  H2  EP1 EP2 O   H1  H2  EP1 EP2 O   H1  H2  EP1 EP2 O   H1  H2  EP1 EP2 
O   H1  H2  EP1 EP2 O   H1  H2  EP1 EP2 O   H1  H2  EP1 EP2 O   H1  H2  EP1 EP2 
O   H1  H2  EP1 EP2 O   H1  H2  EP1 EP2 O   H1  H2  EP1 EP2 O   H1  H2  EP1 EP2 
O   H1  H2  EP1 EP2 O   H1  H2  EP1 EP2 O   H1  H2  EP1 EP2 O   H1  H2  EP1 EP2 
O   H1  H2  EP1 EP2 O   H1  H2  EP1 EP2 O   H1  H2  EP1 EP2 O   H1  H2  EP1 EP2 
O   H1  H2  EP1 EP2 O   H1  H2  EP1 EP2 O   H1  H2  EP1 EP2 O   H1  H2  EP1 EP2 
O   H1  H2  EP1 EP2 O   H1  H2  EP1 EP2 O   H1  H2  EP1 EP2 O   H1  H2  EP1 EP2 
O   H1  H2  EP1 EP2 O   H1  H2  EP1 EP2 O   H1  H2  EP1 EP2 O   H1  H2  EP1 EP2 
O   H1  H2  EP1 EP2 O   H1  H2  EP1 EP2 O   H1  H2  EP1 EP2 O   H1  H2  EP1 EP2 
O   H1  H2  EP1 EP2 O   H1  H2  EP1 EP2 O   H1  H2  EP1 EP2 O   H1  H2  EP1 EP2 
O   H1  H2  EP1 EP2 O   H1  H2  EP1 EP2 O   H1  H2  EP1 EP2 O   H1  H2  EP1 EP2 
O   H1  H2  EP1 EP2 O   H1  H2  EP1 EP2 O   H1  H2  EP1 EP2 O   H1  H2  EP1 EP2 
O   H1  H2  EP1 EP2 O   H1  H2  EP1 EP2 O   H1  H2  EP1 EP2 O   H1  H2  EP1 EP2 
O   H1  H2  EP1 EP2 O   H1  H2  EP1 EP2 O   H1  H2  EP1 EP2 O   H1  H2  EP1 EP2 
O   H1  H2  EP1 EP2 O   H1  H2  EP1 EP2 O   H1  H2  EP1 EP2 O   H1  H2  EP1 EP2 
O   H1  H2  EP1 EP2 O   H1  H2  EP1 EP2 O   H1  H2  EP1 EP2 O   H1  H2  EP1 EP2 
O   H1  H2  EP1 EP2 O   H1  H2  EP1 EP2 O   H1  H2  EP1 EP2 O   H1  H2  EP1 EP2 
O   H1  H2  EP1 EP2 O   H1  H2  EP1 EP2 O   H1  H2  EP1 EP2 O   H1  H2  EP1 EP2 
O   H1  H2  EP1 EP2 O   H1  H2  EP1 EP2 O   H1  H2  EP1 EP2 O   H1  H2  EP1 EP2 
O   H1  H2  EP1 EP2 O   H1  H2  EP1 EP2 O   H1  H2  EP1 EP2 O   H1  H2  EP1 EP2 
O   H1  H2  EP1 EP2 O   H1  H2  EP1 EP2 O   H1  H2  EP1 EP2 O   H1  H2  EP1 EP2 
O   H1  H2  EP1 EP2 O   H1  H2  EP1 EP2 O   H1  H2  EP1 EP2 O   H1  H2  EP1 EP2 
O   H1  H2  EP1 EP2 O   H1  H2  EP1 EP2 O   H1  H2  EP1 EP2 O   H1  H2  EP1 EP2 
O   H1  H2  EP1 EP2 O   H1  H2  EP1 EP2 O   H1  H2  EP1 EP2 O   H1  H2  EP1 EP2 
O   H1  H2  EP1 EP2 O   H1  H2  EP1 EP2 O   H1  H2  EP1 EP2 O   H1  H2  EP1 EP2 
O   H1  H2  EP1 EP2 O   H1  H2  EP1 EP2 O   H1  H2  EP1 EP2 O   H1  H2  EP1 EP2 
O   H1  H2  EP1 EP2 O   H1  H2  EP1 EP2 O   H1  H2  EP1 EP2 O   H1  H2  EP1 EP2 
O   H1  H2  EP1 EP2 O   H1  H2  EP1 EP2 O   H1  H2  EP1 EP2 O   H1  H2  EP1 EP2 
O   H1  H2  EP1 EP2 O   H1  H2  EP1 EP2 O   H1  H2  EP1 EP2 O   H1  H2  EP1 EP2 
O   H1  H2  EP1 EP2 O   H1  H2  EP1 EP2 O   H1  H2  EP1 EP2 O   H1  H2  EP1 EP2 
O   H1  H2  EP1 EP2 O   H1  H2  EP1 EP2 O   H1  H2  EP1 EP2 O   H1  H2  EP1 EP2 
O   H1  H2  EP1 EP2 O   H1  H2  EP1 EP2 O   H1  H2  EP1 EP2 O   H1  H2  EP1 EP2 
O   H1  H2  EP1 EP2 O   H1  H2  EP1 EP2 O   H1  H2  EP1 EP2 O   H1  H2  EP1 EP2 
O   H1  H2  EP1 EP2 O   H1  H2  EP1 EP2 O   H1  H2  EP1 EP2 O   H1  H2  EP1 EP2 
O   H1  H2  EP1 EP2 O   H1  H2  EP1 EP2 O   H1  H2  EP1 EP2 O   H1  H2  EP1 EP2 
O   H1  H2  EP1 EP2 O   H1  H2  EP1 EP2 O   H1  H2  EP1 EP2 O   H1  H2  EP1 EP2 
O   H1  H2  EP1 EP2 O   H1  H2  EP1 EP2 O   H1  H2  EP1 EP2 O   H1  H2  EP1 EP2 
O   H1  H2  EP1 EP2 O   H1  H2  EP1 EP2 O   H1  H2  EP1 EP2 O   H1  H2  EP1 EP2 
O   H1  H2  EP1 EP2 O   H1  H2  EP1 EP2 O   H1  H2  EP1 EP2 O   H1  H2  EP1 EP2 
O   H1  H2  EP1 EP2 O   H1  H2  EP1 EP2 O   H1  H2  EP1 EP2 O   H1  H2  EP1 EP2 
O   H1  H2  EP1 EP2 O   H1  H2  EP1 EP2 O   H1  H2  EP1 EP2 O   H1  H2  EP1 EP2 
O   H1  H2  EP1 EP2 O   H1  H2  EP1 EP2 O   H1  H2  EP1 EP2 O   H1  H2  EP1 EP2 
O   H1  H2  EP1 EP2 O   H1  H2  EP1 EP2 O   H1  H2  EP1 EP2 O   H1  H2  EP1 EP2 
O   H1  H2  EP1 EP2 O   H1  H2  EP1 EP2 O   H1  H2  EP1 EP2 O   H1  H2  EP1 EP2 
O   H1  H2  EP1 EP2 O   H1  H2  EP1 EP2 O   H1  H2  EP1 EP2 O   H1  H2  EP1 EP2 
O   H1  H2  EP1 EP2 O   H1  H2  EP1 EP2 O   H1  H2  EP1 EP2 O   H1  H2  EP1 EP2 
O   H1  H2  EP1 EP2 O   H1  H2  EP1 EP2 O   H1  H2  EP1 EP2 O   H1  H2  EP1 EP2 
O   H1  H2  EP1 EP2 O   H1  H2  EP1 EP2 O   H1  H2  EP1 EP2 O   H1  H2  EP1 EP2 
O   H1  H2  EP1 EP2 O   H1  H2  EP1 EP2 O   H1  H2  EP1 EP2 O   H1  H2  EP1 EP2 
O   H1  H2  EP1 EP2 O   H1  H2  EP1 EP2 O   H1  H2  EP1 EP2 O   H1  H2  EP1 EP2 
O   H1  H2  EP1 EP2 O   H1  H2  EP1 EP2 O   H1  H2  EP1 EP2 O   H1  H2  EP1 EP2 
O   H1  H2  EP1 EP2 O   H1  H2  EP1 EP2 O   H1  H2  EP1 EP2 O   H1  H2  EP1 EP2 
O   H1  H2  EP1 EP2 O   H1  H2  EP1 EP2 O   H1  H2  EP1 EP2 O   H1  H2  EP1 EP2 
O   H1  H2  EP1 EP2 O   H1  H2  EP1 EP2 O   H1  H2  EP1 EP2 O   H1  H2  EP1 EP2 
O   H1  H2  EP1 EP2 O   H1  H2  EP1 EP2 O   H1  H2  EP1 EP2 O   H1  H2  EP1 EP2 
O   H1  H2  EP1 EP2 O   H1  H2  EP1 EP2 O   H1  H2  EP1 EP2 O   H1  H2  EP1 EP2 
O   H1  H2  EP1 EP2 O   H1  H2  EP1 EP2 O   H1  H2  EP1 EP2 O   H1  H2  EP1 EP2 
O   H1  H2  EP1 EP2 O   H1  H2  EP1 EP2 O   H1  H2  EP1 EP2 O   H1  H2  EP1 EP2 
O   H1  H2  EP1 EP2 O   H1  H2  EP1 EP2 O   H1  H2  EP1 EP2 O   H1  H2  EP1 EP2 
O   H1  H2  EP1 EP2 O   H1  H2  EP1 EP2 O   H1  H2  EP1 EP2 O   H1  H2  EP1 EP2 
O   H1  H2  EP1 EP2 O   H1  H2  EP1 EP2 O   H1  H2  EP1 EP2 O   H1  H2  EP1 EP2 
O   H1  H2  EP1 EP2 O   H1  H2  EP1 EP2 O   H1  H2  EP1 EP2 O   H1  H2  EP1 EP2 
O   H1  H2  EP1 EP2 O   H1  H2  EP1 EP2 O   H1  H2  EP1 EP2 O   H1  H2  EP1 EP2 
O   H1  H2  EP1 EP2 O   H1  H2  EP1 EP2 O   H1  H2  EP1 EP2 O   H1  H2  EP1 EP2 
O   H1  H2  EP1 EP2 O   H1  H2  EP1 EP2 O   H1  H2  EP1 EP2 O   H1  H2  EP1 EP2 
O   H1  H2  EP1 EP2 O   H1  H2  EP1 EP2 O   H1  H2  EP1 EP2 O   H1  H2  EP1 EP2 
O   H1  H2  EP1 EP2 O   H1  H2  EP1 EP2 O   H1  H2  EP1 EP2 O   H1  H2  EP1 EP2 
O   H1  H2  EP1 EP2 O   H1  H2  EP1 EP2 O   H1  H2  EP1 EP2 O   H1  H2  EP1 EP2 
O   H1  H2  EP1 EP2 O   H1  H2  EP1 EP2 O   H1  H2  EP1 EP2 O   H1  H2  EP1 EP2 
O   H1  H2  EP1 EP2 O   H1  H2  EP1 EP2 O   H1  H2  EP1 EP2 O   H1  H2  EP1 EP2 
O   H1  H2  EP1 EP2 O   H1  H2  EP1 EP2 O   H1  H2  EP1 EP2 O   H1  H2  EP1 EP2 
O   H1  H2  EP1 EP2 O   H1  H2  EP1 EP2 O   H1  H2  EP1 EP2 O   H1  H2  EP1 EP2 
O   H1  H2  EP1 EP2 O   H1  H2  EP1 EP2 O   H1  H2  EP1 EP2 O   H1  H2  EP1 EP2 
O   H1  H2  EP1 EP2 O   H1  H2  EP1 EP2 O   H1  H2  EP1 EP2 O   H1  H2  EP1 EP2 
O   H1  H2  EP1 EP2 O   H1  H2  EP1 EP2 O   H1  H2  EP1 EP2 O   H1  H2  EP1 EP2 
O   H1  H2  EP1 EP2 O   H1  H2  EP1 EP2 O   H1  H2  EP1 EP2 O   H1  H2  EP1 EP2 
O   H1  H2  EP1 EP2 O   H1  H2  EP1 EP2 O   H1  H2  EP1 EP2 O   H1  H2  EP1 EP2 
O   H1  H2  EP1 EP2 O   H1  H2  EP1 EP2 O   H1  H2  EP1 EP2 O   H1  H2  EP1 EP2 
O   H1  H2  EP1 EP2 O   H1  H2  EP1 EP2 O   H1  H2  EP1 EP2 O   H1  H2  EP1 EP2 
O   H1  H2  EP1 EP2 O   H1  H2  EP1 EP2 O   H1  H2  EP1 EP2 O   H1  H2  EP1 EP2 
O   H1  H2  EP1 EP2 O   H1  H2  EP1 EP2 O   H1  H2  EP1 EP2 O   H1  H2  EP1 EP2 
O   H1  H2  EP1 EP2 O   H1  H2  EP1 EP2 O   H1  H2  EP1 EP2 O   H1  H2  EP1 EP2 
O   H1  H2  EP1 EP2 O   H1  H2  EP1 EP2 O   H1  H2  EP1 EP2 O   H1  H2  EP1 EP2 
O   H1  H2  EP1 EP2 O   H1  H2  EP1 EP2 O   H1  H2  EP1 EP2 O   H1  H2  EP1 EP2 
O   H1  H2  EP1 EP2 O   H1  H2  EP1 EP2 O   H1  H2  EP1 EP2 O   H1  H2  EP1 EP2 
O   H1  H2  EP1 EP2 O   H1  H2  EP1 EP2 O   H1  H2  EP1 EP2 O   H1  H2  EP1 EP2 
O   H1  H2  EP1 EP2 O   H1  H2  EP1 EP2 O   H1  H2  EP1 EP2 O   H1  H2  EP1 EP2 
O   H1  H2  EP1 EP2 O   H1  H2  EP1 EP2 O   H1  H2  EP1 EP2 O   H1  H2  EP1 EP2 
O   H1  H2  EP1 EP2 O   H1  H2  EP1 EP2 O   H1  H2  EP1 EP2 O   H1  H2  EP1 EP2 
O   H1  H2  EP1 EP2 O   H1  H2  EP1 EP2 O   H1  H2  EP1 EP2 O   H1  H2  EP1 EP2 
O   H1  H2  EP1 EP2 O   H1  H2  EP1 EP2 O   H1  H2  EP1 EP2 O   H1  H2  EP1 EP2 
O   H1  H2  EP1 EP2 O   H1  H2  EP1 EP2 O   H1  H2  EP1 EP2 O   H1  H2  EP1 EP2 
O   H1  H2  EP1 EP2 O   H1  H2  EP1 EP2 O   H1  H2  EP1 EP2 O   H1  H2  EP1 EP2 
O   H1  H2  EP1 EP2 O   H1  H2  EP1 EP2 O   H1  H2  EP1 EP2 O   H1  H2  EP1 EP2 
O   H1  H2  EP1 EP2 O   H1  H2  EP1 EP2 O   H1  H2  EP1 EP2 O   H1  H2  EP1 EP2 
O   H1  H2  EP1 EP2 O   H1  H2  EP1 EP2 O   H1  H2  EP1 EP2 O   H1  H2  EP1 EP2 
O   H1  H2  EP1 EP2 O   H1  H2  EP1 EP2 O   H1  H2  EP1 EP2 O   H1  H2  EP1 EP2 
O   H1  H2  EP1 EP2 O   H1  H2  EP1 EP2 O   H1  H2  EP1 EP2 O   H1  H2  EP1 EP2 
O   H1  H2  EP1 EP2 O   H1  H2  EP1 EP2 O   H1  H2  EP1 EP2 O   H1  H2  EP1 EP2 
O   H1  H2  EP1 EP2 O   H1  H2  EP1 EP2 O   H1  H2  EP1 EP2 O   H1  H2  EP1 EP2 
O   H1  H2  EP1 EP2 O   H1  H2  EP1 EP2 O   H1  H2  EP1 EP2 O   H1  H2  EP1 EP2 
O   H1  H2  EP1 EP2 O   H1  H2  EP1 EP2 O   H1  H2  EP1 EP2 O   H1  H2  EP1 EP2 
O   H1  H2  EP1 EP2 O   H1  H2  EP1 EP2 O   H1  H2  EP1 EP2 O   H1  H2  EP1 EP2 
O   H1  H2  EP1 EP2 O   H1  H2  EP1 EP2 O   H1  H2  EP1 EP2 O   H1  H2  EP1 EP2 
O   H1  H2  EP1 EP2 O   H1  H2  EP1 EP2 O   H1  H2  EP1 EP2 O   H1  H2  EP1 EP2 
O   H1  H2  EP1 EP2 O   H1  H2  EP1 EP2 O   H1  H2  EP1 EP2 O   H1  H2  EP1 EP2 
O   H1  H2  EP1 EP2 O   H1  H2  EP1 EP2 O   H1  H2  EP1 EP2 O   H1  H2  EP1 EP2 
O   H1  H2  EP1 EP2 O   H1  H2  EP1 EP2 O   H1  H2  EP1 EP2 O   H1  H2  EP1 EP2 
O   H1  H2  EP1 EP2 O   H1  H2  EP1 EP2 O   H1  H2  EP1 EP2 O   H1  H2  EP1 EP2 
O   H1  H2  EP1 EP2 O   H1  H2  EP1 EP2 O   H1  H2  EP1 EP2 O   H1  H2  EP1 EP2 
O   H1  H2  EP1 EP2 O   H1  H2  EP1 EP2 O   H1  H2  EP1 EP2 O   H1  H2  EP1 EP2 
O   H1  H2  EP1 EP2 O   H1  H2  EP1 EP2 O   H1  H2  EP1 EP2 O   H1  H2  EP1 EP2 
O   H1  H2  EP1 EP2 O   H1  H2  EP1 EP2 O   H1  H2  EP1 EP2 O   H1  H2  EP1 EP2 
O   H1  H2  EP1 EP2 O   H1  H2  EP1 EP2 O   H1  H2  EP1 EP2 O   H1  H2  EP1 EP2 
O   H1  H2  EP1 EP2 O   H1  H2  EP1 EP2 O   H1  H2  EP1 EP2 O   H1  H2  EP1 EP2 
O   H1  H2  EP1 EP2 O   H1  H2  EP1 EP2 O   H1  H2  EP1 EP2 O   H1  H2  EP1 EP2 
O   H1  H2  EP1 EP2 O   H1  H2  EP1 EP2 O   H1  H2  EP1 EP2 O   H1  H2  EP1 EP2 
O   H1  H2  EP1 EP2 O   H1  H2  EP1 EP2 O   H1  H2  EP1 EP2 O   H1  H2  EP1 EP2 
O   H1  H2  EP1 EP2 O   H1  H2  EP1 EP2 O   H1  H2  EP1 EP2 O   H1  H2  EP1 EP2 
O   H1  H2  EP1 EP2 O   H1  H2  EP1 EP2 O   H1  H2  EP1 EP2 O   H1  H2  EP1 EP2 
O   H1  H2  EP1 EP2 O   H1  H2  EP1 EP2 O   H1  H2  EP1 EP2 O   H1  H2  EP1 EP2 
O   H1  H2  EP1 EP2 O   H1  H2  EP1 EP2 O   H1  H2  EP1 EP2 O   H1  H2  EP1 EP2 
O   H1  H2  EP1 EP2 O   H1  H2  EP1 EP2 O   H1  H2  EP1 EP2 O   H1  H2  EP1 EP2 
O   H1  H2  EP1 EP2 O   H1  H2  EP1 EP2 O   H1  H2  EP1 EP2 O   H1  H2  EP1 EP2 
O   H1  H2  EP1 EP2 O   H1  H2  EP1 EP2 O   H1  H2  EP1 EP2 O   H1  H2  EP1 EP2 
O   H1  H2  EP1 EP2 O   H1  H2  EP1 EP2 O   H1  H2  EP1 EP2 O   H1  H2  EP1 EP2 
O   H1  H2  EP1 EP2 O   H1  H2  EP1 EP2 O   H1  H2  EP1 EP2 O   H1  H2  EP1 EP2 
O   H1  H2  EP1 EP2 O   H1  H2  EP1 EP2 O   H1  H2  EP1 EP2 O   H1  H2  EP1 EP2 
O   H1  H2  EP1 EP2 O   H1  H2  EP1 EP2 O   H1  H2  EP1 EP2 O   H1  H2  EP1 EP2 
O   H1  H2  EP1 EP2 O   H1  H2  EP1 EP2 O   H1  H2  EP1 EP2 O   H1  H2  EP1 EP2 
O   H1  H2  EP1 EP2 O   H1  H2  EP1 EP2 O   H1  H2  EP1 EP2 O   H1  H2  EP1 EP2 
O   H1  H2  EP1 EP2 O   H1  H2  EP1 EP2 O   H1  H2  EP1 EP2 O   H1  H2  EP1 EP2 
O   H1  H2  EP1 EP2 O   H1  H2  EP1 EP2 O   H1  H2  EP1 EP2 O   H1  H2  EP1 EP2 
O   H1  H2  EP1 EP2 O   H1  H2  EP1 EP2 O   H1  H2  EP1 EP2 O   H1  H2  EP1 EP2 
O   H1  H2  EP1 EP2 O   H1  H2  EP1 EP2 O   H1  H2  EP1 EP2 O   H1  H2  EP1 EP2 
O   H1  H2  EP1 EP2 O   H1  H2  EP1 EP2 O   H1  H2  EP1 EP2 O   H1  H2  EP1 EP2 
O   H1  H2  EP1 EP2 O   H1  H2  EP1 EP2 O   H1  H2  EP1 EP2 O   H1  H2  EP1 EP2 
O   H1  H2  EP1 EP2 O   H1  H2  EP1 EP2 O   H1  H2  EP1 EP2 O   H1  H2  EP1 EP2 
O   H1  H2  EP1 EP2 O   H1  H2  EP1 EP2 O   H1  H2  EP1 EP2 O   H1  H2  EP1 EP2 
O   H1  H2  EP1 EP2 O   H1  H2  EP1 EP2 O   H1  H2  EP1 EP2 O   H1  H2  EP1 EP2 
O   H1  H2  EP1 EP2 O   H1  H2  EP1 EP2 O   H1  H2  EP1 EP2 O   H1  H2  EP1 EP2 
O   H1  H2  EP1 EP2 O   H1  H2  EP1 EP2 O   H1  H2  EP1 EP2 O   H1  H2  EP1 EP2 
O   H1  H2  EP1 EP2 O   H1  H2  EP1 EP2 O   H1  H2  EP1 EP2 O   H1  H2  EP1 EP2 
O   H1  H2  EP1 EP2 O   H1  H2  EP1 EP2 O   H1  H2  EP1 EP2 O   H1  H2  EP1 EP2 
O   H1  H2  EP1 EP2 O   H1  H2  EP1 EP2 O   H1  H2  EP1 EP2 O   H1  H2  EP1 EP2 
O   H1  H2  EP1 EP2 O   H1  H2  EP1 EP2 O   H1  H2  EP1 EP2 O   H1  H2  EP1 EP2 
O   H1  H2  EP1 EP2 O   H1  H2  EP1 EP2 O   H1  H2  EP1 EP2 O   H1  H2  EP1 EP2 
O   H1  H2  EP1 EP2 O   H1  H2  EP1 EP2 O   H1  H2  EP1 EP2 O   H1  H2  EP1 EP2 
O   H1  H2  EP1 EP2 O   H1  H2  EP1 EP2 O   H1  H2  EP1 EP2 O   H1  H2  EP1 EP2 
O   H1  H2  EP1 EP2 O   H1  H2  EP1 EP2 O   H1  H2  EP1 EP2 O   H1  H2  EP1 EP2 
O   H1  H2  EP1 EP2 O   H1  H2  EP1 EP2 O   H1  H2  EP1 EP2 O   H1  H2  EP1 EP2 
O   H1  H2  EP1 EP2 O   H1  H2  EP1 EP2 O   H1  H2  EP1 EP2 O   H1  H2  EP1 EP2 
O   H1  H2  EP1 EP2 O   H1  H2  EP1 EP2 O   H1  H2  EP1 EP2 O   H1  H2  EP1 EP2 
O   H1  H2  EP1 EP2 O   H1  H2  EP1 EP2 O   H1  H2  EP1 EP2 O   H1  H2  EP1 EP2 
O   H1  H2  EP1 EP2 O   H1  H2  EP1 EP2 O   H1  H2  EP1 EP2 O   H1  H2  EP1 EP2 
O   H1  H2  EP1 EP2 O   H1  H2  EP1 EP2 O   H1  H2  EP1 EP2 O   H1  H2  EP1 EP2 
O   H1  H2  EP1 EP2 O   H1  H2  EP1 EP2 O   H1  H2  EP1 EP2 O   H1  H2  EP1 EP2 
O   H1  H2  EP1 EP2 O   H1  H2  EP1 EP2 O   H1  H2  EP1 EP2 O   H1  H2  EP1 EP2 
O   H1  H2  EP1 EP2 O   H1  H2  EP1 EP2 O   H1  H2  EP1 EP2 O   H1  H2  EP1 EP2 
O   H1  H2  EP1 EP2 O   H1  H2  EP1 EP2 O   H1  H2  EP1 EP2 O   H1  H2  EP1 EP2 
O   H1  H2  EP1 EP2 O   H1  H2  EP1 EP2 O   H1  H2  EP1 EP2 O   H1  H2  EP1 EP2 
O   H1  H2  EP1 EP2 O   H1  H2  EP1 EP2 O   H1  H2  EP1 EP2 O   H1  H2  EP1 EP2 
O   H1  H2  EP1 EP2 O   H1  H2  EP1 EP2 O   H1  H2  EP1 EP2 O   H1  H2  EP1 EP2 
O   H1  H2  EP1 EP2 O   H1  H2  EP1 EP2 O   H1  H2  EP1 EP2 O   H1  H2  EP1 EP2 
O   H1  H2  EP1 EP2 O   H1  H2  EP1 EP2 O   H1  H2  EP1 EP2 O   H1  H2  EP1 EP2 
O   H1  H2  EP1 EP2 O   H1  H2  EP1 EP2 O   H1  H2  EP1 EP2 O   H1  H2  EP1 EP2 
O   H1  H2  EP1 EP2 O   H1  H2  EP1 EP2 O   H1  H2  EP1 EP2 O   H1  H2  EP1 EP2 
O   H1  H2  EP1 EP2 O   H1  H2  EP1 EP2 O   H1  H2  EP1 EP2 O   H1  H2  EP1 EP2 
O   H1  H2  EP1 EP2 O   H1  H2  EP1 EP2 O   H1  H2  EP1 EP2 O   H1  H2  EP1 EP2 
O   H1  H2  EP1 EP2 O   H1  H2  EP1 EP2 O   H1  H2  EP1 EP2 O   H1  H2  EP1 EP2 
O   H1  H2  EP1 EP2 O   H1  H2  EP1 EP2 O   H1  H2  EP1 EP2 O   H1  H2  EP1 EP2 
O   H1  H2  EP1 EP2 O   H1  H2  EP1 EP2 O   H1  H2  EP1 EP2 O   H1  H2  EP1 EP2 
O   H1  H2  EP1 EP2 O   H1  H2  EP1 EP2 O   H1  H2  EP1 EP2 O   H1  H2  EP1 EP2 
O   H1  H2  EP1 EP2 O   H1  H2  EP1 EP2 O   H1  H2  EP1 EP2 O   H1  H2  EP1 EP2 
O   H1  H2  EP1 EP2 O   H1  H2  EP1 EP2 O   H1  H2  EP1 EP2 O   H1  H2  EP1 EP2 
O   H1  H2  EP1 EP2 O   H1  H2  EP1 EP2 O   H1  H2  EP1 EP2 O   H1  H2  EP1 EP2 
O   H1  H2  EP1 EP2 O   H1  H2  EP1 EP2 O   H1  H2  EP1 EP2 O   H1  H2  EP1 EP2 
O   H1  H2  EP1 EP2 O   H1  H2  EP1 EP2 O   H1  H2  EP1 EP2 O   H1  H2  EP1 EP2 
O   H1  H2  EP1 EP2 O   H1  H2  EP1 EP2 O   H1  H2  EP1 EP2 O   H1  H2  EP1 EP2 
O   H1  H2  EP1 EP2 O   H1  H2  EP1 EP2 O   H1  H2  EP1 EP2 O   H1  H2  EP1 EP2 
O   H1  H2  EP1 EP2 O   H1  H2  EP1 EP2 O   H1  H2  EP1 EP2 O   H1  H2  EP1 EP2 
O   H1  H2  EP1 EP2 O   H1  H2  EP1 EP2 O   H1  H2  EP1 EP2 O   H1  H2  EP1 EP2 
O   H1  H2  EP1 EP2 O   H1  H2  EP1 EP2 O   H1  H2  EP1 EP2 O   H1  H2  EP1 EP2 
O   H1  H2  EP1 EP2 O   H1  H2  EP1 EP2 O   H1  H2  EP1 EP2 O   H1  H2  EP1 EP2 
O   H1  H2  EP1 EP2 O   H1  H2  EP1 EP2 O   H1  H2  EP1 EP2 O   H1  H2  EP1 EP2 
O   H1  H2  EP1 EP2 O   H1  H2  EP1 EP2 O   H1  H2  EP1 EP2 O   H1  H2  EP1 EP2 
O   H1  H2  EP1 EP2 O   H1  H2  EP1 EP2 O   H1  H2  EP1 EP2 O   H1  H2  EP1 EP2 
O   H1  H2  EP1 EP2 O   H1  H2  EP1 EP2 O   H1  H2  EP1 EP2 O   H1  H2  EP1 EP2 
O   H1  H2  EP1 EP2 O   H1  H2  EP1 EP2 O   H1  H2  EP1 EP2 O   H1  H2  EP1 EP2 
O   H1  H2  EP1 EP2 O   H1  H2  EP1 EP2 O   H1  H2  EP1 EP2 O   H1  H2  EP1 EP2 
O   H1  H2  EP1 EP2 O   H1  H2  EP1 EP2 O   H1  H2  EP1 EP2 O   H1  H2  EP1 EP2 
O   H1  H2  EP1 EP2 O   H1  H2  EP1 EP2 O   H1  H2  EP1 EP2 O   H1  H2  EP1 EP2 
O   H1  H2  EP1 EP2 O   H1  H2  EP1 EP2 O   H1  H2  EP1 EP2 O   H1  H2  EP1 EP2 
O   H1  H2  EP1 EP2 O   H1  H2  EP1 EP2 O   H1  H2  EP1 EP2 O   H1  H2  EP1 EP2 
O   H1  H2  EP1 EP2 O   H1  H2  EP1 EP2 O   H1  H2  EP1 EP2 O   H1  H2  EP1 EP2 
O   H1  H2  EP1 EP2 O   H1  H2  EP1 EP2 O   H1  H2  EP1 EP2 O   H1  H2  EP1 EP2 
O   H1  H2  EP1 EP2 O   H1  H2  EP1 EP2 O   H1  H2  EP1 EP2 O   H1  H2  EP1 EP2 
O   H1  H2  EP1 EP2 O   H1  H2  EP1 EP2 O   H1  H2  EP1 EP2 O   H1  H2  EP1 EP2 
O   H1  H2  EP1 EP2 O   H1  H2  EP1 EP2 O   H1  H2  EP1 EP2 O   H1  H2  EP1 EP2 
O   H1  H2  EP1 EP2 O   H1  H2  EP1 EP2 O   H1  H2  EP1 EP2 O   H1  H2  EP1 EP2 
O   H1  H2  EP1 EP2 O   H1  H2  EP1 EP2 O   H1  H2  EP1 EP2 O   H1  H2  EP1 EP2 
O   H1  H2  EP1 EP2 O   H1  H2  EP1 EP2 O   H1  H2  EP1 EP2 O   H1  H2  EP1 EP2 
O   H1  H2  EP1 EP2 O   H1  H2  EP1 EP2 O   H1  H2  EP1 EP2 O   H1  H2  EP1 EP2 
O   H1  H2  EP1 EP2 O   H1  H2  EP1 EP2 O   H1  H2  EP1 EP2 O   H1  H2  EP1 EP2 
O   H1  H2  EP1 EP2 O   H1  H2  EP1 EP2 O   H1  H2  EP1 EP2 O   H1  H2  EP1 EP2 
O   H1  H2  EP1 EP2 O   H1  H2  EP1 EP2 O   H1  H2  EP1 EP2 O   H1  H2  EP1 EP2 
O   H1  H2  EP1 EP2 O   H1  H2  EP1 EP2 O   H1  H2  EP1 EP2 O   H1  H2  EP1 EP2 
O   H1  H2  EP1 EP2 O   H1  H2  EP1 EP2 O   H1  H2  EP1 EP2 O   H1  H2  EP1 EP2 
O   H1  H2  EP1 EP2 O   H1  H2  EP1 EP2 O   H1  H2  EP1 EP2 O   H1  H2  EP1 EP2 
O   H1  H2  EP1 EP2 O   H1  H2  EP1 EP2 O   H1  H2  EP1 EP2 O   H1  H2  EP1 EP2 
O   H1  H2  EP1 EP2 O   H1  H2  EP1 EP2 O   H1  H2  EP1 EP2 O   H1  H2  EP1 EP2 
O   H1  H2  EP1 EP2 O   H1  H2  EP1 EP2 O   H1  H2  EP1 EP2 O   H1  H2  EP1 EP2 
O   H1  H2  EP1 EP2 O   H1  H2  EP1 EP2 O   H1  H2  EP1 EP2 O   H1  H2  EP1 EP2 
O   H1  H2  EP1 EP2 O   H1  H2  EP1 EP2 O   H1  H2  EP1 EP2 O   H1  H2  EP1 EP2 
O   H1  H2  EP1 EP2 O   H1  H2  EP1 EP2 O   H1  H2  EP1 EP2 O   H1  H2  EP1 EP2 
O   H1  H2  EP1 EP2 O   H1  H2  EP1 EP2 O   H1  H2  EP1 EP2 O   H1  H2  EP1 EP2 
O   H1  H2  EP1 EP2 O   H1  H2  EP1 EP2 O   H1  H2  EP1 EP2 O   H1  H2  EP1 EP2 
O   H1  H2  EP1 EP2 O   H1  H2  EP1 EP2 O   H1  H2  EP1 EP2 O   H1  H2  EP1 EP2 
O   H1  H2  EP1 EP2 O   H1  H2  EP1 EP2 O   H1  H2  EP1 EP2 O   H1  H2  EP1 EP2 
O   H1  H2  EP1 EP2 O   H1  H2  EP1 EP2 O   H1  H2  EP1 EP2 O   H1  H2  EP1 EP2 
O   H1  H2  EP1 EP2 O   H1  H2  EP1 EP2 O   H1  H2  EP1 EP2 O   H1  H2  EP1 EP2 
O   H1  H2  EP1 EP2 O   H1  H2  EP1 EP2 O   H1  H2  EP1 EP2 O   H1  H2  EP1 EP2 
O   H1  H2  EP1 EP2 O   H1  H2  EP1 EP2 O   H1  H2  EP1 EP2 O   H1  H2  EP1 EP2 
O   H1  H2  EP1 EP2 O   H1  H2  EP1 EP2 O   H1  H2  EP1 EP2 O   H1  H2  EP1 EP2 
O   H1  H2  EP1 EP2 O   H1  H2  EP1 EP2 O   H1  H2  EP1 EP2 O   H1  H2  EP1 EP2 
O   H1  H2  EP1 EP2 O   H1  H2  EP1 EP2 O   H1  H2  EP1 EP2 O   H1  H2  EP1 EP2 
O   H1  H2  EP1 EP2 O   H1  H2  EP1 EP2 O   H1  H2  EP1 EP2 O   H1  H2  EP1 EP2 
O   H1  H2  EP1 EP2 O   H1  H2  EP1 EP2 O   H1  H2  EP1 EP2 O   H1  H2  EP1 EP2 
O   H1  H2  EP1 EP2 O   H1  H2  EP1 EP2 O   H1  H2  EP1 EP2 O   H1  H2  EP1 EP2 
O   H1  H2  EP1 EP2 O   H1  H2  EP1 EP2 O   H1  H2  EP1 EP2 O   H1  H2  EP1 EP2 
O   H1  H2  EP1 EP2 O   H1  H2  EP1 EP2 O   H1  H2  EP1 EP2 O   H1  H2  EP1 EP2 
O   H1  H2  EP1 EP2 O   H1  H2  EP1 EP2 O   H1  H2  EP1 EP2 O   H1  H2  EP1 EP2 
O   H1  H2  EP1 EP2 O   H1  H2  EP1 EP2 O   H1  H2  EP1 EP2 O   H1  H2  EP1 EP2 
O   H1  H2  EP1 EP2 O   H1  H2  EP1 EP2 O   H1  H2  EP1 EP2 O   H1  H2  EP1 EP2 
O   H1  H2  EP1 EP2 O   H1  H2  EP1 EP2 O   H1  H2  EP1 EP2 O   H1  H2  EP1 EP2 
O   H1  H2  EP1 EP2 O   H1  H2  EP1 EP2 O   H1  H2  EP1 EP2 O   H1  H2  EP1 EP2 
O   H1  H2  EP1 EP2 O   H1  H2  EP1 EP2 O   H1  H2  EP1 EP2 O   H1  H2  EP1 EP2 
O   H1  H2  EP1 EP2 O   H1  H2  EP1 EP2 O   H1  H2  EP1 EP2 O   H1  H2  EP1 EP2 
O   H1  H2  EP1 EP2 O   H1  H2  EP1 EP2 O   H1  H2  EP1 EP2 O   H1  H2  EP1 EP2 
O   H1  H2  EP1 EP2 O   H1  H2  EP1 EP2 O   H1  H2  EP1 EP2 O   H1  H2  EP1 EP2 
O   H1  H2  EP1 EP2 O   H1  H2  EP1 EP2 O   H1  H2  EP1 EP2 O   H1  H2  EP1 EP2 
O   H1  H2  EP1 EP2 O   H1  H2  EP1 EP2 O   H1  H2  EP1 EP2 O   H1  H2  EP1 EP2 
O   H1  H2  EP1 EP2 O   H1  H2  EP1 EP2 O   H1  H2  EP1 EP2 O   H1  H2  EP1 EP2 
O   H1  H2  EP1 EP2 O   H1  H2  EP1 EP2 O   H1  H2  EP1 EP2 O   H1  H2  EP1 EP2 
O   H1  H2  EP1 EP2 O   H1  H2  EP1 EP2 O   H1  H2  EP1 EP2 O   H1  H2  EP1 EP2 
O   H1  H2  EP1 EP2 O   H1  H2  EP1 EP2 O   H1  H2  EP1 EP2 O   H1  H2  EP1 EP2 
O   H1  H2  EP1 EP2 O   H1  H2  EP1 EP2 O   H1  H2  EP1 EP2 O   H1  H2  EP1 EP2 
O   H1  H2  EP1 EP2 O   H1  H2  EP1 EP2 O   H1  H2  EP1 EP2 O   H1  H2  EP1 EP2 
O   H1  H2  EP1 EP2 O   H1  H2  EP1 EP2 O   H1  H2  EP1 EP2 O   H1  H2  EP1 EP2 
O   H1  H2  EP1 EP2 O   H1  H2  EP1 EP2 O   H1  H2  EP1 EP2 O   H1  H2  EP1 EP2 
O   H1  H2  EP1 EP2 O   H1  H2  EP1 EP2 O   H1  H2  EP1 EP2 O   H1  H2  EP1 EP2 
O   H1  H2  EP1 EP2 O   H1  H2  EP1 EP2 O   H1  H2  EP1 EP2 O   H1  H2  EP1 EP2 
O   H1  H2  EP1 EP2 O   H1  H2  EP1 EP2 O   H1  H2  EP1 EP2 O   H1  H2  EP1 EP2 
O   H1  H2  EP1 EP2 O   H1  H2  EP1 EP2 O   H1  H2  EP1 EP2 O   H1  H2  EP1 EP2 
O   H1  H2  EP1 EP2 O   H1  H2  EP1 EP2 O   H1  H2  EP1 EP2 O   H1  H2  EP1 EP2 
O   H1  H2  EP1 EP2 O   H1  H2  EP1 EP2 O   H1  H2  EP1 EP2 O   H1  H2  EP1 EP2 
O   H1  H2  EP1 EP2 O   H1  H2  EP1 EP2 O   H1  H2  EP1 EP2 O   H1  H2  EP1 EP2 
O   H1  H2  EP1 EP2 O   H1  H2  EP1 EP2 O   H1  H2  EP1 EP2 O   H1  H2  EP1 EP2 
O   H1  H2  EP1 EP2 O   H1  H2  EP1 EP2 O   H1  H2  EP1 EP2 O   H1  H2  EP1 EP2 
O   H1  H2  EP1 EP2 O   H1  H2  EP1 EP2 O   H1  H2  EP1 EP2 O   H1  H2  EP1 EP2 
O   H1  H2  EP1 EP2 O   H1  H2  EP1 EP2 O   H1  H2  EP1 EP2 O   H1  H2  EP1 EP2 
O   H1  H2  EP1 EP2 O   H1  H2  EP1 EP2 O   H1  H2  EP1 EP2 O   H1  H2  EP1 EP2 
O   H1  H2  EP1 EP2 O   H1  H2  EP1 EP2 O   H1  H2  EP1 EP2 O   H1  H2  EP1 EP2 
O   H1  H2  EP1 EP2 O   H1  H2  EP1 EP2 O   H1  H2  EP1 EP2 O   H1  H2  EP1 EP2 
O   H1  H2  EP1 EP2 O   H1  H2  EP1 EP2 O   H1  H2  EP1 EP2 O   H1  H2  EP1 EP2 
O   H1  H2  EP1 EP2 O   H1  H2  EP1 EP2 O   H1  H2  EP1 EP2 O   H1  H2  EP1 EP2 
O   H1  H2  EP1 EP2 O   H1  H2  EP1 EP2 O   H1  H2  EP1 EP2 O   H1  H2  EP1 EP2 
O   H1  H2  EP1 EP2 O   H1  H2  EP1 EP2 O   H1  H2  EP1 EP2 O   H1  H2  EP1 EP2 
O   H1  H2  EP1 EP2 O   H1  H2  EP1 EP2 O   H1  H2  EP1 EP2 O   H1  H2  EP1 EP2 
O   H1  H2  EP1 EP2 O   H1  H2  EP1 EP2 O   H1  H2  EP1 EP2 O   H1  H2  EP1 EP2 
O   H1  H2  EP1 EP2 O   H1  H2  EP1 EP2 O   H1  H2  EP1 EP2 O   H1  H2  EP1 EP2 
O   H1  H2  EP1 EP2 O   H1  H2  EP1 EP2 O   H1  H2  EP1 EP2 O   H1  H2  EP1 EP2 
O   H1  H2  EP1 EP2 O   H1  H2  EP1 EP2 O   H1  H2  EP1 EP2 O   H1  H2  EP1 EP2 
O   H1  H2  EP1 EP2 O   H1  H2  EP1 EP2 O   H1  H2  EP1 EP2 O   H1  H2  EP1 EP2 
O   H1  H2  EP1 EP2 O   H1  H2  EP1 EP2 O   H1  H2  EP1 EP2 O   H1  H2  EP1 EP2 
O   H1  H2  EP1 EP2 O   H1  H2  EP1 EP2 O   H1  H2  EP1 EP2 O   H1  H2  EP1 EP2 
O   H1  H2  EP1 EP2 O   H1  H2  EP1 EP2 O   H1  H2  EP1 EP2 O   H1  H2  EP1 EP2 
O   H1  H2  EP1 EP2 O   H1  H2  EP1 EP2 O   H1  H2  EP1 EP2 O   H1  H2  EP1 EP2 
O   H1  H2  EP1 EP2 O   H1  H2  EP1 EP2 O   H1  H2  EP1 EP2 O   H1  H2  EP1 EP2 
O   H1  H2  EP1 EP2 O   H1  H2  EP1 EP2 O   H1  H2  EP1 EP2 O   H1  H2  EP1 EP2 
O   H1  H2  EP1 EP2 O   H1  H2  EP1 EP2 O   H1  H2  EP1 EP2 O   H1  H2  EP1 EP2 
O   H1  H2  EP1 EP2 O   H1  H2  EP1 EP2 O   H1  H2  EP1 EP2 O   H1  H2  EP1 EP2 
O   H1  H2  EP1 EP2 O   H1  H2  EP1 EP2 O   H1  H2  EP1 EP2 O   H1  H2  EP1 EP2 
O   H1  H2  EP1 EP2 O   H1  H2  EP1 EP2 O   H1  H2  EP1 EP2 O   H1  H2  EP1 EP2 
O   H1  H2  EP1 EP2 O   H1  H2  EP1 EP2 O   H1  H2  EP1 EP2 O   H1  H2  EP1 EP2 
O   H1  H2  EP1 EP2 O   H1  H2  EP1 EP2 O   H1  H2  EP1 EP2 O   H1  H2  EP1 EP2 
O   H1  H2  EP1 EP2 O   H1  H2  EP1 EP2 O   H1  H2  EP1 EP2 O   H1  H2  EP1 EP2 
O   H1  H2  EP1 EP2 O   H1  H2  EP1 EP2 O   H1  H2  EP1 EP2 O   H1  H2  EP1 EP2 
O   H1  H2  EP1 EP2 O   H1  H2  EP1 EP2 O   H1  H2  EP1 EP2 O   H1  H2  EP1 EP2 
O   H1  H2  EP1 EP2 O   H1  H2  EP1 EP2 O   H1  H2  EP1 EP2 O   H1  H2  EP1 EP2 
O   H1  H2  EP1 EP2 O   H1  H2  EP1 EP2 O   H1  H2  EP1 EP2 O   H1  H2  EP1 EP2 
O   H1  H2  EP1 EP2 O   H1  H2  EP1 EP2 O   H1  H2  EP1 EP2 O   H1  H2  EP1 EP2 
O   H1  H2  EP1 EP2 O   H1  H2  EP1 EP2 O   H1  H2  EP1 EP2 O   H1  H2  EP1 EP2 
O   H1  H2  EP1 EP2 O   H1  H2  EP1 EP2 O   H1  H2  EP1 EP2 O   H1  H2  EP1 EP2 
O   H1  H2  EP1 EP2 O   H1  H2  EP1 EP2 O   H1  H2  EP1 EP2 O   H1  H2  EP1 EP2 
O   H1  H2  EP1 EP2 O   H1  H2  EP1 EP2 O   H1  H2  EP1 EP2 O   H1  H2  EP1 EP2 
O   H1  H2  EP1 EP2 O   H1  H2  EP1 EP2 O   H1  H2  EP1 EP2 O   H1  H2  EP1 EP2 
O   H1  H2  EP1 EP2 O   H1  H2  EP1 EP2 O   H1  H2  EP1 EP2 O   H1  H2  EP1 EP2 
O   H1  H2  EP1 EP2 O   H1  H2  EP1 EP2 O   H1  H2  EP1 EP2 O   H1  H2  EP1 EP2 
O   H1  H2  EP1 EP2 O   H1  H2  EP1 EP2 O   H1  H2  EP1 EP2 O   H1  H2  EP1 EP2 
O   H1  H2  EP1 EP2 O   H1  H2  EP1 EP2 O   H1  H2  EP1 EP2 O   H1  H2  EP1 EP2 
O   H1  H2  EP1 EP2 O   H1  H2  EP1 EP2 O   H1  H2  EP1 EP2 O   H1  H2  EP1 EP2 
O   H1  H2  EP1 EP2 O   H1  H2  EP1 EP2 O   H1  H2  EP1 EP2 O   H1  H2  EP1 EP2 
O   H1  H2  EP1 EP2 O   H1  H2  EP1 EP2 O   H1  H2  EP1 EP2 O   H1  H2  EP1 EP2 
O   H1  H2  EP1 EP2 O   H1  H2  EP1 EP2 O   H1  H2  EP1 EP2 O   H1  H2  EP1 EP2 
O   H1  H2  EP1 EP2 O   H1  H2  EP1 EP2 O   H1  H2  EP1 EP2 O   H1  H2  EP1 EP2 
O   H1  H2  EP1 EP2 O   H1  H2  EP1 EP2 O   H1  H2  EP1 EP2 O   H1  H2  EP1 EP2 
O   H1  H2  EP1 EP2 O   H1  H2  EP1 EP2 O   H1  H2  EP1 EP2 O   H1  H2  EP1 EP2 
O   H1  H2  EP1 EP2 O   H1  H2  EP1 EP2 O   H1  H2  EP1 EP2 O   H1  H2  EP1 EP2 
O   H1  H2  EP1 EP2 O   H1  H2  EP1 EP2 O   H1  H2  EP1 EP2 O   H1  H2  EP1 EP2 
O   H1  H2  EP1 EP2 O   H1  H2  EP1 EP2 O   H1  H2  EP1 EP2 O   H1  H2  EP1 EP2 
O   H1  H2  EP1 EP2 O   H1  H2  EP1 EP2 O   H1  H2  EP1 EP2 O   H1  H2  EP1 EP2 
O   H1  H2  EP1 EP2 O   H1  H2  EP1 EP2 O   H1  H2  EP1 EP2 O   H1  H2  EP1 EP2 
O   H1  H2  EP1 EP2 O   H1  H2  EP1 EP2 O   H1  H2  EP1 EP2 O   H1  H2  EP1 EP2 
O   H1  H2  EP1 EP2 O   H1  H2  EP1 EP2 O   H1  H2  EP1 EP2 O   H1  H2  EP1 EP2 
O   H1  H2  EP1 EP2 O   H1  H2  EP1 EP2 O   H1  H2  EP1 EP2 O   H1  H2  EP1 EP2 
O   H1  H2  EP1 EP2 O   H1  H2  EP1 EP2 O   H1  H2  EP1 EP2 O   H1  H2  EP1 EP2 
O   H1  H2  EP1 EP2 O   H1  H2  EP1 EP2 O   H1  H2  EP1 EP2 O   H1  H2  EP1 EP2 
O   H1  H2  EP1 EP2 O   H1  H2  EP1 EP2 O   H1  H2  EP1 EP2 O   H1  H2  EP1 EP2 
O   H1  H2  EP1 EP2 O   H1  H2  EP1 EP2 O   H1  H2  EP1 EP2 O   H1  H2  EP1 EP2 
O   H1  H2  EP1 EP2 O   H1  H2  EP1 EP2 O   H1  H2  EP1 EP2 O   H1  H2  EP1 EP2 
O   H1  H2  EP1 EP2 O   H1  H2  EP1 EP2 O   H1  H2  EP1 EP2 O   H1  H2  EP1 EP2 
O   H1  H2  EP1 EP2 O   H1  H2  EP1 EP2 O   H1  H2  EP1 EP2 O   H1  H2  EP1 EP2 
O   H1  H2  EP1 EP2 O   H1  H2  EP1 EP2 O   H1  H2  EP1 EP2 O   H1  H2  EP1 EP2 
O   H1  H2  EP1 EP2 O   H1  H2  EP1 EP2 O   H1  H2  EP1 EP2 O   H1  H2  EP1 EP2 
O   H1  H2  EP1 EP2 O   H1  H2  EP1 EP2 O   H1  H2  EP1 EP2 O   H1  H2  EP1 EP2 
O   H1  H2  EP1 EP2 O   H1  H2  EP1 EP2 O   H1  H2  EP1 EP2 O   H1  H2  EP1 EP2 
O   H1  H2  EP1 EP2 O   H1  H2  EP1 EP2 O   H1  H2  EP1 EP2 O   H1  H2  EP1 EP2 
O   H1  H2  EP1 EP2 O   H1  H2  EP1 EP2 O   H1  H2  EP1 EP2 O   H1  H2  EP1 EP2 
O   H1  H2  EP1 EP2 O   H1  H2  EP1 EP2 O   H1  H2  EP1 EP2 O   H1  H2  EP1 EP2 
O   H1  H2  EP1 EP2 O   H1  H2  EP1 EP2 O   H1  H2  EP1 EP2 O   H1  H2  EP1 EP2 
O   H1  H2  EP1 EP2 O   H1  H2  EP1 EP2 O   H1  H2  EP1 EP2 O   H1  H2  EP1 EP2 
O   H1  H2  EP1 EP2 O   H1  H2  EP1 EP2 O   H1  H2  EP1 EP2 O   H1  H2  EP1 EP2 
O   H1  H2  EP1 EP2 O   H1  H2  EP1 EP2 O   H1  H2  EP1 EP2 O   H1  H2  EP1 EP2 
O   H1  H2  EP1 EP2 O   H1  H2  EP1 EP2 O   H1  H2  EP1 EP2 O   H1  H2  EP1 EP2 
O   H1  H2  EP1 EP2 O   H1  H2  EP1 EP2 O   H1  H2  EP1 EP2 O   H1  H2  EP1 EP2 
O   H1  H2  EP1 EP2 O   H1  H2  EP1 EP2 O   H1  H2  EP1 EP2 O   H1  H2  EP1 EP2 
O   H1  H2  EP1 EP2 O   H1  H2  EP1 EP2 O   H1  H2  EP1 EP2 O   H1  H2  EP1 EP2 
O   H1  H2  EP1 EP2 O   H1  H2  EP1 EP2 O   H1  H2  EP1 EP2 O   H1  H2  EP1 EP2 
O   H1  H2  EP1 EP2 O   H1  H2  EP1 EP2 O   H1  H2  EP1 EP2 O   H1  H2  EP1 EP2 
O   H1  H2  EP1 EP2 O   H1  H2  EP1 EP2 O   H1  H2  EP1 EP2 O   H1  H2  EP1 EP2 
O   H1  H2  EP1 EP2 O   H1  H2  EP1 EP2 O   H1  H2  EP1 EP2 O   H1  H2  EP1 EP2 
O   H1  H2  EP1 EP2 O   H1  H2  EP1 EP2 O   H1  H2  EP1 EP2 O   H1  H2  EP1 EP2 
O   H1  H2  EP1 EP2 O   H1  H2  EP1 EP2 O   H1  H2  EP1 EP2 O   H1  H2  EP1 EP2 
O   H1  H2  EP1 EP2 O   H1  H2  EP1 EP2 O   H1  H2  EP1 EP2 O   H1  H2  EP1 EP2 
O   H1  H2  EP1 EP2 O   H1  H2  EP1 EP2 O   H1  H2  EP1 EP2 O   H1  H2  EP1 EP2 
O   H1  H2  EP1 EP2 O   H1  H2  EP1 EP2 O   H1  H2  EP1 EP2 O   H1  H2  EP1 EP2 
O   H1  H2  EP1 EP2 O   H1  H2  EP1 EP2 O   H1  H2  EP1 EP2 O   H1  H2  EP1 EP2 
O   H1  H2  EP1 EP2 O   H1  H2  EP1 EP2 O   H1  H2  EP1 EP2 O   H1  H2  EP1 EP2 
O   H1  H2  EP1 EP2 O   H1  H2  EP1 EP2 O   H1  H2  EP1 EP2 O   H1  H2  EP1 EP2 
O   H1  H2  EP1 EP2 O   H1  H2  EP1 EP2 O   H1  H2  EP1 EP2 O   H1  H2  EP1 EP2 
O   H1  H2  EP1 EP2 O   H1  H2  EP1 EP2 O   H1  H2  EP1 EP2 O   H1  H2  EP1 EP2 
O   H1  H2  EP1 EP2 O   H1  H2  EP1 EP2 O   H1  H2  EP1 EP2 O   H1  H2  EP1 EP2 
O   H1  H2  EP1 EP2 O   H1  H2  EP1 EP2 O   H1  H2  EP1 EP2 O   H1  H2  EP1 EP2 
O   H1  H2  EP1 EP2 O   H1  H2  EP1 EP2 O   H1  H2  EP1 EP2 O   H1  H2  EP1 EP2 
O   H1  H2  EP1 EP2 O   H1  H2  EP1 EP2 O   H1  H2  EP1 EP2 O   H1  H2  EP1 EP2 
O   H1  H2  EP1 EP2 O   H1  H2  EP1 EP2 O   H1  H2  EP1 EP2 O   H1  H2  EP1 EP2 
O   H1  H2  EP1 EP2 O   H1  H2  EP1 EP2 O   H1  H2  EP1 EP2 O   H1  H2  EP1 EP2 
O   H1  H2  EP1 EP2 O   H1  H2  EP1 EP2 O   H1  H2  EP1 EP2 O   H1  H2  EP1 EP2 
O   H1  H2  EP1 EP2 O   H1  H2  EP1 EP2 O   H1  H2  EP1 EP2 O   H1  H2  EP1 EP2 
O   H1  H2  EP1 EP2 O   H1  H2  EP1 EP2 O   H1  H2  EP1 EP2 O   H1  H2  EP1 EP2 
O   H1  H2  EP1 EP2 O   H1  H2  EP1 EP2 O   H1  H2  EP1 EP2 O   H1  H2  EP1 EP2 
O   H1  H2  EP1 EP2 O   H1  H2  EP1 EP2 O   H1  H2  EP1 EP2 O   H1  H2  EP1 EP2 
O   H1  H2  EP1 EP2 O   H1  H2  EP1 EP2 O   H1  H2  EP1 EP2 O   H1  H2  EP1 EP2 
O   H1  H2  EP1 EP2 O   H1  H2  EP1 EP2 O   H1  H2  EP1 EP2 O   H1  H2  EP1 EP2 
O   H1  H2  EP1 EP2 O   H1  H2  EP1 EP2 O   H1  H2  EP1 EP2 O   H1  H2  EP1 EP2 
O   H1  H2  EP1 EP2 O   H1  H2  EP1 EP2 O   H1  H2  EP1 EP2 O   H1  H2  EP1 EP2 
O   H1  H2  EP1 EP2 O   H1  H2  EP1 EP2 O   H1  H2  EP1 EP2 O   H1  H2  EP1 EP2 
O   H1  H2  EP1 EP2 O   H1  H2  EP1 EP2 O   H1  H2  EP1 EP2 O   H1  H2  EP1 EP2 
O   H1  H2  EP1 EP2 O   H1  H2  EP1 EP2 O   H1  H2  EP1 EP2 O   H1  H2  EP1 EP2 
O   H1  H2  EP1 EP2 O   H1  H2  EP1 EP2 O   H1  H2  EP1 EP2 O   H1  H2  EP1 EP2 
O   H1  H2  EP1 EP2 O   H1  H2  EP1 EP2 O   H1  H2  EP1 EP2 O   H1  H2  EP1 EP2 
O   H1  H2  EP1 EP2 O   H1  H2  EP1 EP2 O   H1  H2  EP1 EP2 O   H1  H2  EP1 EP2 
O   H1  H2  EP1 EP2 O   H1  H2  EP1 EP2 O   H1  H2  EP1 EP2 O   H1  H2  EP1 EP2 
O   H1  H2  EP1 EP2 O   H1  H2  EP1 EP2 O   H1  H2  EP1 EP2 O   H1  H2  EP1 EP2 
O   H1  H2  EP1 EP2 O   H1  H2  EP1 EP2 O   H1  H2  EP1 EP2 O   H1  H2  EP1 EP2 
O   H1  H2  EP1 EP2 O   H1  H2  EP1 EP2 O   H1  H2  EP1 EP2 O   H1  H2  EP1 EP2 
O   H1  H2  EP1 EP2 O   H1  H2  EP1 EP2 O   H1  H2  EP1 EP2 O   H1  H2  EP1 EP2 
O   H1  H2  EP1 EP2 O   H1  H2  EP1 EP2 O   H1  H2  EP1 EP2 O   H1  H2  EP1 EP2 
O   H1  H2  EP1 EP2 O   H1  H2  EP1 EP2 O   H1  H2  EP1 EP2 O   H1  H2  EP1 EP2 
O   H1  H2  EP1 EP2 O   H1  H2  EP1 EP2 O   H1  H2  EP1 EP2 O   H1  H2  EP1 EP2 
O   H1  H2  EP1 EP2 O   H1  H2  EP1 EP2 O   H1  H2  EP1 EP2 O   H1  H2  EP1 EP2 
O   H1  H2  EP1 EP2 O   H1  H2  EP1 EP2 O   H1  H2  EP1 EP2 O   H1  H2  EP1 EP2 
O   H1  H2  EP1 EP2 O   H1  H2  EP1 EP2 O   H1  H2  EP1 EP2 O   H1  H2  EP1 EP2 
O   H1  H2  EP1 EP2 O   H1  H2  EP1 EP2 O   H1  H2  EP1 EP2 O   H1  H2  EP1 EP2 
O   H1  H2  EP1 EP2 O   H1  H2  EP1 EP2 O   H1  H2  EP1 EP2 O   H1  H2  EP1 EP2 
O   H1  H2  EP1 EP2 O   H1  H2  EP1 EP2 O   H1  H2  EP1 EP2 O   H1  H2  EP1 EP2 
O   H1  H2  EP1 EP2 O   H1  H2  EP1 EP2 O   H1  H2  EP1 EP2 O   H1  H2  EP1 EP2 
O   H1  H2  EP1 EP2 O   H1  H2  EP1 EP2 O   H1  H2  EP1 EP2 O   H1  H2  EP1 EP2 
O   H1  H2  EP1 EP2 O   H1  H2  EP1 EP2 O   H1  H2  EP1 EP2 O   H1  H2  EP1 EP2 
O   H1  H2  EP1 EP2 O   H1  H2  EP1 EP2 O   H1  H2  EP1 EP2 O   H1  H2  EP1 EP2 
O   H1  H2  EP1 EP2 O   H1  H2  EP1 EP2 O   H1  H2  EP1 EP2 O   H1  H2  EP1 EP2 
O   H1  H2  EP1 EP2 O   H1  H2  EP1 EP2 O   H1  H2  EP1 EP2 O   H1  H2  EP1 EP2 
O   H1  H2  EP1 EP2 O   H1  H2  EP1 EP2 O   H1  H2  EP1 EP2 O   H1  H2  EP1 EP2 
O   H1  H2  EP1 EP2 O   H1  H2  EP1 EP2 O   H1  H2  EP1 EP2 O   H1  H2  EP1 EP2 
O   H1  H2  EP1 EP2 O   H1  H2  EP1 EP2 O   H1  H2  EP1 EP2 O   H1  H2  EP1 EP2 
O   H1  H2  EP1 EP2 O   H1  H2  EP1 EP2 O   H1  H2  EP1 EP2 O   H1  H2  EP1 EP2 
O   H1  H2  EP1 EP2 O   H1  H2  EP1 EP2 O   H1  H2  EP1 EP2 O   H1  H2  EP1 EP2 
O   H1  H2  EP1 EP2 O   H1  H2  EP1 EP2 O   H1  H2  EP1 EP2 O   H1  H2  EP1 EP2 
O   H1  H2  EP1 EP2 O   H1  H2  EP1 EP2 O   H1  H2  EP1 EP2 O   H1  H2  EP1 EP2 
O   H1  H2  EP1 EP2 O   H1  H2  EP1 EP2 O   H1  H2  EP1 EP2 O   H1  H2  EP1 EP2 
O   H1  H2  EP1 EP2 O   H1  H2  EP1 EP2 O   H1  H2  EP1 EP2 O   H1  H2  EP1 EP2 
O   H1  H2  EP1 EP2 O   H1  H2  EP1 EP2 O   H1  H2  EP1 EP2 O   H1  H2  EP1 EP2 
O   H1  H2  EP1 EP2 O   H1  H2  EP1 EP2 O   H1  H2  EP1 EP2 O   H1  H2  EP1 EP2 
O   H1  H2  EP1 EP2 O   H1  H2  EP1 EP2 O   H1  H2  EP1 EP2 O   H1  H2  EP1 EP2 
O   H1  H2  EP1 EP2 O   H1  H2  EP1 EP2 O   H1  H2  EP1 EP2 O   H1  H2  EP1 EP2 
O   H1  H2  EP1 EP2 O   H1  H2  EP1 EP2 O   H1  H2  EP1 EP2 O   H1  H2  EP1 EP2 
O   H1  H2  EP1 EP2 O   H1  H2  EP1 EP2 O   H1  H2  EP1 EP2 O   H1  H2  EP1 EP2 
O   H1  H2  EP1 EP2 O   H1  H2  EP1 EP2 O   H1  H2  EP1 EP2 O   H1  H2  EP1 EP2 
O   H1  H2  EP1 EP2 O   H1  H2  EP1 EP2 O   H1  H2  EP1 EP2 O   H1  H2  EP1 EP2 
O   H1  H2  EP1 EP2 O   H1  H2  EP1 EP2 O   H1  H2  EP1 EP2 O   H1  H2  EP1 EP2 
O   H1  H2  EP1 EP2 O   H1  H2  EP1 EP2 O   H1  H2  EP1 EP2 O   H1  H2  EP1 EP2 
O   H1  H2  EP1 EP2 O   H1  H2  EP1 EP2 O   H1  H2  EP1 EP2 O   H1  H2  EP1 EP2 
O   H1  H2  EP1 EP2 O   H1  H2  EP1 EP2 O   H1  H2  EP1 EP2 O   H1  H2  EP1 EP2 
O   H1  H2  EP1 EP2 O   H1  H2  EP1 EP2 O   H1  H2  EP1 EP2 O   H1  H2  EP1 EP2 
O   H1  H2  EP1 EP2 O   H1  H2  EP1 EP2 O   H1  H2  EP1 EP2 O   H1  H2  EP1 EP2 
O   H1  H2  EP1 EP2 O   H1  H2  EP1 EP2 O   H1  H2  EP1 EP2 O   H1  H2  EP1 EP2 
O   H1  H2  EP1 EP2 O   H1  H2  EP1 EP2 O   H1  H2  EP1 EP2 O   H1  H2  EP1 EP2 
O   H1  H2  EP1 EP2 O   H1  H2  EP1 EP2 O   H1  H2  EP1 EP2 O   H1  H2  EP1 EP2 
O   H1  H2  EP1 EP2 O   H1  H2  EP1 EP2 O   H1  H2  EP1 EP2 O   H1  H2  EP1 EP2 
O   H1  H2  EP1 EP2 O   H1  H2  EP1 EP2 O   H1  H2  EP1 EP2 O   H1  H2  EP1 EP2 
O   H1  H2  EP1 EP2 O   H1  H2  EP1 EP2 O   H1  H2  EP1 EP2 O   H1  H2  EP1 EP2 
O   H1  H2  EP1 EP2 O   H1  H2  EP1 EP2 O   H1  H2  EP1 EP2 O   H1  H2  EP1 EP2 
O   H1  H2  EP1 EP2 O   H1  H2  EP1 EP2 O   H1  H2  EP1 EP2 O   H1  H2  EP1 EP2 
O   H1  H2  EP1 EP2 O   H1  H2  EP1 EP2 O   H1  H2  EP1 EP2 O   H1  H2  EP1 EP2 
O   H1  H2  EP1 EP2 O   H1  H2  EP1 EP2 O   H1  H2  EP1 EP2 O   H1  H2  EP1 EP2 
O   H1  H2  EP1 EP2 O   H1  H2  EP1 EP2 O   H1  H2  EP1 EP2 O   H1  H2  EP1 EP2 
O   H1  H2  EP1 EP2 O   H1  H2  EP1 EP2 O   H1  H2  EP1 EP2 O   H1  H2  EP1 EP2 
O   H1  H2  EP1 EP2 O   H1  H2  EP1 EP2 O   H1  H2  EP1 EP2 O   H1  H2  EP1 EP2 
O   H1  H2  EP1 EP2 O   H1  H2  EP1 EP2 O   H1  H2  EP1 EP2 O   H1  H2  EP1 EP2 
O   H1  H2  EP1 EP2 O   H1  H2  EP1 EP2 O   H1  H2  EP1 EP2 O   H1  H2  EP1 EP2 
O   H1  H2  EP1 EP2 O   H1  H2  EP1 EP2 O   H1  H2  EP1 EP2 O   H1  H2  EP1 EP2 
O   H1  H2  EP1 EP2 O   H1  H2  EP1 EP2 O   H1  H2  EP1 EP2 O   H1  H2  EP1 EP2 
O   H1  H2  EP1 EP2 O   H1  H2  EP1 EP2 O   H1  H2  EP1 EP2 O   H1  H2  EP1 EP2 
O   H1  H2  EP1 EP2 O   H1  H2  EP1 EP2 O   H1  H2  EP1 EP2 O   H1  H2  EP1 EP2 
O   H1  H2  EP1 EP2 O   H1  H2  EP1 EP2 O   H1  H2  EP1 EP2 O   H1  H2  EP1 EP2 
O   H1  H2  EP1 EP2 O   H1  H2  EP1 EP2 O   H1  H2  EP1 EP2 O   H1  H2  EP1 EP2 
O   H1  H2  EP1 EP2 O   H1  H2  EP1 EP2 O   H1  H2  EP1 EP2 O   H1  H2  EP1 EP2 
O   H1  H2  EP1 EP2 O   H1  H2  EP1 EP2 O   H1  H2  EP1 EP2 O   H1  H2  EP1 EP2 
O   H1  H2  EP1 EP2 O   H1  H2  EP1 EP2 O   H1  H2  EP1 EP2 O   H1  H2  EP1 EP2 
O   H1  H2  EP1 EP2 O   H1  H2  EP1 EP2 O   H1  H2  EP1 EP2 O   H1  H2  EP1 EP2 
O   H1  H2  EP1 EP2 O   H1  H2  EP1 EP2 O   H1  H2  EP1 EP2 O   H1  H2  EP1 EP2 
O   H1  H2  EP1 EP2 O   H1  H2  EP1 EP2 O   H1  H2  EP1 EP2 O   H1  H2  EP1 EP2 
O   H1  H2  EP1 EP2 O   H1  H2  EP1 EP2 O   H1  H2  EP1 EP2 O   H1  H2  EP1 EP2 
O   H1  H2  EP1 EP2 O   H1  H2  EP1 EP2 O   H1  H2  EP1 EP2 O   H1  H2  EP1 EP2 
O   H1  H2  EP1 EP2 O   H1  H2  EP1 EP2 O   H1  H2  EP1 EP2 O   H1  H2  EP1 EP2 
O   H1  H2  EP1 EP2 O   H1  H2  EP1 EP2 O   H1  H2  EP1 EP2 O   H1  H2  EP1 EP2 
O   H1  H2  EP1 EP2 O   H1  H2  EP1 EP2 O   H1  H2  EP1 EP2 O   H1  H2  EP1 EP2 
O   H1  H2  EP1 EP2 O   H1  H2  EP1 EP2 O   H1  H2  EP1 EP2 O   H1  H2  EP1 EP2 
O   H1  H2  EP1 EP2 O   H1  H2  EP1 EP2 O   H1  H2  EP1 EP2 O   H1  H2  EP1 EP2 
O   H1  H2  EP1 EP2 O   H1  H2  EP1 EP2 O   H1  H2  EP1 EP2 O   H1  H2  EP1 EP2 
O   H1  H2  EP1 EP2 O   H1  H2  EP1 EP2 O   H1  H2  EP1 EP2 O   H1  H2  EP1 EP2 
O   H1  H2  EP1 EP2 O   H1  H2  EP1 EP2 O   H1  H2  EP1 EP2 O   H1  H2  EP1 EP2 
O   H1  H2  EP1 EP2 O   H1  H2  EP1 EP2 O   H1  H2  EP1 EP2 O   H1  H2  EP1 EP2 
O   H1  H2  EP1 EP2 O   H1  H2  EP1 EP2 O   H1  H2  EP1 EP2 O   H1  H2  EP1 EP2 
O   H1  H2  EP1 EP2 O   H1  H2  EP1 EP2 O   H1  H2  EP1 EP2 O   H1  H2  EP1 EP2 
O   H1  H2  EP1 EP2 O   H1  H2  EP1 EP2 O   H1  H2  EP1 EP2 O   H1  H2  EP1 EP2 
O   H1  H2  EP1 EP2 O   H1  H2  EP1 EP2 O   H1  H2  EP1 EP2 O   H1  H2  EP1 EP2 
O   H1  H2  EP1 EP2 O   H1  H2  EP1 EP2 O   H1  H2  EP1 EP2 O   H1  H2  EP1 EP2 
O   H1  H2  EP1 EP2 O   H1  H2  EP1 EP2 O   H1  H2  EP1 EP2 O   H1  H2  EP1 EP2 
O   H1  H2  EP1 EP2 O   H1  H2  EP1 EP2 O   H1  H2  EP1 EP2 O   H1  H2  EP1 EP2 
O   H1  H2  EP1 EP2 O   H1  H2  EP1 EP2 O   H1  H2  EP1 EP2 O   H1  H2  EP1 EP2 
O   H1  H2  EP1 EP2 O   H1  H2  EP1 EP2 O   H1  H2  EP1 EP2 O   H1  H2  EP1 EP2 
O   H1  H2  EP1 EP2 O   H1  H2  EP1 EP2 O   H1  H2  EP1 EP2 O   H1  H2  EP1 EP2 
O   H1  H2  EP1 EP2 O   H1  H2  EP1 EP2 O   H1  H2  EP1 EP2 O   H1  H2  EP1 EP2 
O   H1  H2  EP1 EP2 O   H1  H2  EP1 EP2 O   H1  H2  EP1 EP2 O   H1  H2  EP1 EP2 
O   H1  H2  EP1 EP2 O   H1  H2  EP1 EP2 O   H1  H2  EP1 EP2 O   H1  H2  EP1 EP2 
O   H1  H2  EP1 EP2 O   H1  H2  EP1 EP2 O   H1  H2  EP1 EP2 O   H1  H2  EP1 EP2 
O   H1  H2  EP1 EP2 O   H1  H2  EP1 EP2 O   H1  H2  EP1 EP2 O   H1  H2  EP1 EP2 
O   H1  H2  EP1 EP2 O   H1  H2  EP1 EP2 O   H1  H2  EP1 EP2 O   H1  H2  EP1 EP2 
O   H1  H2  EP1 EP2 O   H1  H2  EP1 EP2 O   H1  H2  EP1 EP2 O   H1  H2  EP1 EP2 
O   H1  H2  EP1 EP2 O   H1  H2  EP1 EP2 O   H1  H2  EP1 EP2 O   H1  H2  EP1 EP2 
O   H1  H2  EP1 EP2 O   H1  H2  EP1 EP2 O   H1  H2  EP1 EP2 O   H1  H2  EP1 EP2 
O   H1  H2  EP1 EP2 O   H1  H2  EP1 EP2 O   H1  H2  EP1 EP2 O   H1  H2  EP1 EP2 
O   H1  H2  EP1 EP2 O   H1  H2  EP1 EP2 O   H1  H2  EP1 EP2 O   H1  H2  EP1 EP2 
O   H1  H2  EP1 EP2 O   H1  H2  EP1 EP2 O   H1  H2  EP1 EP2 O   H1  H2  EP1 EP2 
O   H1  H2  EP1 EP2 O   H1  H2  EP1 EP2 O   H1  H2  EP1 EP2 O   H1  H2  EP1 EP2 
O   H1  H2  EP1 EP2 O   H1  H2  EP1 EP2 O   H1  H2  EP1 EP2 O   H1  H2  EP1 EP2 
O   H1  H2  EP1 EP2 O   H1  H2  EP1 EP2 O   H1  H2  EP1 EP2 O   H1  H2  EP1 EP2 
O   H1  H2  EP1 EP2 O   H1  H2  EP1 EP2 O   H1  H2  EP1 EP2 O   H1  H2  EP1 EP2 
O   H1  H2  EP1 EP2 O   H1  H2  EP1 EP2 O   H1  H2  EP1 EP2 O   H1  H2  EP1 EP2 
O   H1  H2  EP1 EP2 O   H1  H2  EP1 EP2 O   H1  H2  EP1 EP2 O   H1  H2  EP1 EP2 
O   H1  H2  EP1 EP2 O   H1  H2  EP1 EP2 O   H1  H2  EP1 EP2 O   H1  H2  EP1 EP2 
O   H1  H2  EP1 EP2 O   H1  H2  EP1 EP2 O   H1  H2  EP1 EP2 O   H1  H2  EP1 EP2 
O   H1  H2  EP1 EP2 O   H1  H2  EP1 EP2 O   H1  H2  EP1 EP2 O   H1  H2  EP1 EP2 
O   H1  H2  EP1 EP2 O   H1  H2  EP1 EP2 O   H1  H2  EP1 EP2 O   H1  H2  EP1 EP2 
O   H1  H2  EP1 EP2 O   H1  H2  EP1 EP2 O   H1  H2  EP1 EP2 O   H1  H2  EP1 EP2 
O   H1  H2  EP1 EP2 O   H1  H2  EP1 EP2 O   H1  H2  EP1 EP2 O   H1  H2  EP1 EP2 
O   H1  H2  EP1 EP2 O   H1  H2  EP1 EP2 O   H1  H2  EP1 EP2 O   H1  H2  EP1 EP2 
O   H1  H2  EP1 EP2 O   H1  H2  EP1 EP2 O   H1  H2  EP1 EP2 O   H1  H2  EP1 EP2 
O   H1  H2  EP1 EP2 O   H1  H2  EP1 EP2 O   H1  H2  EP1 EP2 O   H1  H2  EP1 EP2 
O   H1  H2  EP1 EP2 O   H1  H2  EP1 EP2 O   H1  H2  EP1 EP2 O   H1  H2  EP1 EP2 
O   H1  H2  EP1 EP2 O   H1  H2  EP1 EP2 O   H1  H2  EP1 EP2 O   H1  H2  EP1 EP2 
O   H1  H2  EP1 EP2 O   H1  H2  EP1 EP2 O   H1  H2  EP1 EP2 O   H1  H2  EP1 EP2 
O   H1  H2  EP1 EP2 O   H1  H2  EP1 EP2 O   H1  H2  EP1 EP2 O   H1  H2  EP1 EP2 
O   H1  H2  EP1 EP2 O   H1  H2  EP1 EP2 O   H1  H2  EP1 EP2 O   H1  H2  EP1 EP2 
O   H1  H2  EP1 EP2 O   H1  H2  EP1 EP2 O   H1  H2  EP1 EP2 O   H1  H2  EP1 EP2 
O   H1  H2  EP1 EP2 O   H1  H2  EP1 EP2 O   H1  H2  EP1 EP2 O   H1  H2  EP1 EP2 
O   H1  H2  EP1 EP2 O   H1  H2  EP1 EP2 O   H1  H2  EP1 EP2 O   H1  H2  EP1 EP2 
O   H1  H2  EP1 EP2 O   H1  H2  EP1 EP2 O   H1  H2  EP1 EP2 O   H1  H2  EP1 EP2 
O   H1  H2  EP1 EP2 O   H1  H2  EP1 EP2 O   H1  H2  EP1 EP2 O   H1  H2  EP1 EP2 
O   H1  H2  EP1 EP2 O   H1  H2  EP1 EP2 O   H1  H2  EP1 EP2 O   H1  H2  EP1 EP2 
O   H1  H2  EP1 EP2 O   H1  H2  EP1 EP2 O   H1  H2  EP1 EP2 O   H1  H2  EP1 EP2 
O   H1  H2  EP1 EP2 O   H1  H2  EP1 EP2 O   H1  H2  EP1 EP2 O   H1  H2  EP1 EP2 
O   H1  H2  EP1 EP2 O   H1  H2  EP1 EP2 O   H1  H2  EP1 EP2 O   H1  H2  EP1 EP2 
O   H1  H2  EP1 EP2 O   H1  H2  EP1 EP2 O   H1  H2  EP1 EP2 O   H1  H2  EP1 EP2 
O   H1  H2  EP1 EP2 O   H1  H2  EP1 EP2 O   H1  H2  EP1 EP2 O   H1  H2  EP1 EP2 
O   H1  H2  EP1 EP2 O   H1  H2  EP1 EP2 O   H1  H2  EP1 EP2 O   H1  H2  EP1 EP2 
O   H1  H2  EP1 EP2 O   H1  H2  EP1 EP2 O   H1  H2  EP1 EP2 O   H1  H2  EP1 EP2 
O   H1  H2  EP1 EP2 O   H1  H2  EP1 EP2 O   H1  H2  EP1 EP2 O   H1  H2  EP1 EP2 
O   H1  H2  EP1 EP2 O   H1  H2  EP1 EP2 O   H1  H2  EP1 EP2 O   H1  H2  EP1 EP2 
O   H1  H2  EP1 EP2 O   H1  H2  EP1 EP2 O   H1  H2  EP1 EP2 O   H1  H2  EP1 EP2 
O   H1  H2  EP1 EP2 O   H1  H2  EP1 EP2 O   H1  H2  EP1 EP2 O   H1  H2  EP1 EP2 
O   H1  H2  EP1 EP2 O   H1  H2  EP1 EP2 O   H1  H2  EP1 EP2 O   H1  H2  EP1 EP2 
O   H1  H2  EP1 EP2 O   H1  H2  EP1 EP2 O   H1  H2  EP1 EP2 O   H1  H2  EP1 EP2 
O   H1  H2  EP1 EP2 O   H1  H2  EP1 EP2 O   H1  H2  EP1 EP2 O   H1  H2  EP1 EP2 
O   H1  H2  EP1 EP2 O   H1  H2  EP1 EP2 O   H1  H2  EP1 EP2 O   H1  H2  EP1 EP2 
O   H1  H2  EP1 EP2 O   H1  H2  EP1 EP2 O   H1  H2  EP1 EP2 O   H1  H2  EP1 EP2 
O   H1  H2  EP1 EP2 O   H1  H2  EP1 EP2 O   H1  H2  EP1 EP2 O   H1  H2  EP1 EP2 
O   H1  H2  EP1 EP2 O   H1  H2  EP1 EP2 O   H1  H2  EP1 EP2 O   H1  H2  EP1 EP2 
O   H1  H2  EP1 EP2 O   H1  H2  EP1 EP2 O   H1  H2  EP1 EP2 O   H1  H2  EP1 EP2 
O   H1  H2  EP1 EP2 O   H1  H2  EP1 EP2 O   H1  H2  EP1 EP2 O   H1  H2  EP1 EP2 
O   H1  H2  EP1 EP2 O   H1  H2  EP1 EP2 O   H1  H2  EP1 EP2 O   H1  H2  EP1 EP2 
O   H1  H2  EP1 EP2 O   H1  H2  EP1 EP2 O   H1  H2  EP1 EP2 O   H1  H2  EP1 EP2 
O   H1  H2  EP1 EP2 O   H1  H2  EP1 EP2 O   H1  H2  EP1 EP2 O   H1  H2  EP1 EP2 
O   H1  H2  EP1 EP2 O   H1  H2  EP1 EP2 O   H1  H2  EP1 EP2 O   H1  H2  EP1 EP2 
O   H1  H2  EP1 EP2 O   H1  H2  EP1 EP2 O   H1  H2  EP1 EP2 O   H1  H2  EP1 EP2 
O   H1  H2  EP1 EP2 O   H1  H2  EP1 EP2 O   H1  H2  EP1 EP2 O   H1  H2  EP1 EP2 
O   H1  H2  EP1 EP2 O   H1  H2  EP1 EP2 O   H1  H2  EP1 EP2 O   H1  H2  EP1 EP2 
O   H1  H2  EP1 EP2 O   H1  H2  EP1 EP2 O   H1  H2  EP1 EP2 O   H1  H2  EP1 EP2 
O   H1  H2  EP1 EP2 O   H1  H2  EP1 EP2 O   H1  H2  EP1 EP2 O   H1  H2  EP1 EP2 
O   H1  H2  EP1 EP2 O   H1  H2  EP1 EP2 O   H1  H2  EP1 EP2 O   H1  H2  EP1 EP2 
O   H1  H2  EP1 EP2 O   H1  H2  EP1 EP2 O   H1  H2  EP1 EP2 O   H1  H2  EP1 EP2 
O   H1  H2  EP1 EP2 O   H1  H2  EP1 EP2 O   H1  H2  EP1 EP2 O   H1  H2  EP1 EP2 
O   H1  H2  EP1 EP2 O   H1  H2  EP1 EP2 O   H1  H2  EP1 EP2 O   H1  H2  EP1 EP2 
O   H1  H2  EP1 EP2 O   H1  H2  EP1 EP2 O   H1  H2  EP1 EP2 O   H1  H2  EP1 EP2 
O   H1  H2  EP1 EP2 O   H1  H2  EP1 EP2 O   H1  H2  EP1 EP2 O   H1  H2  EP1 EP2 
O   H1  H2  EP1 EP2 O   H1  H2  EP1 EP2 O   H1  H2  EP1 EP2 O   H1  H2  EP1 EP2 
O   H1  H2  EP1 EP2 O   H1  H2  EP1 EP2 O   H1  H2  EP1 EP2 O   H1  H2  EP1 EP2 
O   H1  H2  EP1 EP2 O   H1  H2  EP1 EP2 O   H1  H2  EP1 EP2 O   H1  H2  EP1 EP2 
O   H1  H2  EP1 EP2 O   H1  H2  EP1 EP2 O   H1  H2  EP1 EP2 O   H1  H2  EP1 EP2 
O   H1  H2  EP1 EP2 O   H1  H2  EP1 EP2 O   H1  H2  EP1 EP2 O   H1  H2  EP1 EP2 
O   H1  H2  EP1 EP2 O   H1  H2  EP1 EP2 O   H1  H2  EP1 EP2 O   H1  H2  EP1 EP2 
O   H1  H2  EP1 EP2 O   H1  H2  EP1 EP2 O   H1  H2  EP1 EP2 O   H1  H2  EP1 EP2 
O   H1  H2  EP1 EP2 O   H1  H2  EP1 EP2 O   H1  H2  EP1 EP2 O   H1  H2  EP1 EP2 
O   H1  H2  EP1 EP2 O   H1  H2  EP1 EP2 O   H1  H2  EP1 EP2 O   H1  H2  EP1 EP2 
O   H1  H2  EP1 EP2 O   H1  H2  EP1 EP2 O   H1  H2  EP1 EP2 O   H1  H2  EP1 EP2 
O   H1  H2  EP1 EP2 O   H1  H2  EP1 EP2 O   H1  H2  EP1 EP2 O   H1  H2  EP1 EP2 
O   H1  H2  EP1 EP2 O   H1  H2  EP1 EP2 O   H1  H2  EP1 EP2 O   H1  H2  EP1 EP2 
O   H1  H2  EP1 EP2 O   H1  H2  EP1 EP2 O   H1  H2  EP1 EP2 O   H1  H2  EP1 EP2 
O   H1  H2  EP1 EP2 O   H1  H2  EP1 EP2 O   H1  H2  EP1 EP2 O   H1  H2  EP1 EP2 
O   H1  H2  EP1 EP2 O   H1  H2  EP1 EP2 O   H1  H2  EP1 EP2 O   H1  H2  EP1 EP2 
O   H1  H2  EP1 EP2 O   H1  H2  EP1 EP2 O   H1  H2  EP1 EP2 O   H1  H2  EP1 EP2 
O   H1  H2  EP1 EP2 O   H1  H2  EP1 EP2 O   H1  H2  EP1 EP2 O   H1  H2  EP1 EP2 
O   H1  H2  EP1 EP2 O   H1  H2  EP1 EP2 O   H1  H2  EP1 EP2 O   H1  H2  EP1 EP2 
O   H1  H2  EP1 EP2 O   H1  H2  EP1 EP2 O   H1  H2  EP1 EP2 O   H1  H2  EP1 EP2 
O   H1  H2  EP1 EP2 O   H1  H2  EP1 EP2 O   H1  H2  EP1 EP2 O   H1  H2  EP1 EP2 
O   H1  H2  EP1 EP2 O   H1  H2  EP1 EP2 O   H1  H2  EP1 EP2 O   H1  H2  EP1 EP2 
O   H1  H2  EP1 EP2 O   H1  H2  EP1 EP2 O   H1  H2  EP1 EP2 O   H1  H2  EP1 EP2 
O   H1  H2  EP1 EP2 O   H1  H2  EP1 EP2 O   H1  H2  EP1 EP2 O   H1  H2  EP1 EP2 
O   H1  H2  EP1 EP2 O   H1  H2  EP1 EP2 O   H1  H2  EP1 EP2 O   H1  H2  EP1 EP2 
O   H1  H2  EP1 EP2 O   H1  H2  EP1 EP2 O   H1  H2  EP1 EP2 O   H1  H2  EP1 EP2 
O   H1  H2  EP1 EP2 O   H1  H2  EP1 EP2 O   H1  H2  EP1 EP2 O   H1  H2  EP1 EP2 
O   H1  H2  EP1 EP2 O   H1  H2  EP1 EP2 O   H1  H2  EP1 EP2 O   H1  H2  EP1 EP2 
O   H1  H2  EP1 EP2 O   H1  H2  EP1 EP2 O   H1  H2  EP1 EP2 O   H1  H2  EP1 EP2 
O   H1  H2  EP1 EP2 O   H1  H2  EP1 EP2 O   H1  H2  EP1 EP2 O   H1  H2  EP1 EP2 
O   H1  H2  EP1 EP2 O   H1  H2  EP1 EP2 O   H1  H2  EP1 EP2 O   H1  H2  EP1 EP2 
O   H1  H2  EP1 EP2 O   H1  H2  EP1 EP2 O   H1  H2  EP1 EP2 O   H1  H2  EP1 EP2 
O   H1  H2  EP1 EP2 O   H1  H2  EP1 EP2 O   H1  H2  EP1 EP2 O   H1  H2  EP1 EP2 
O   H1  H2  EP1 EP2 O   H1  H2  EP1 EP2 O   H1  H2  EP1 EP2 O   H1  H2  EP1 EP2 
O   H1  H2  EP1 EP2 O   H1  H2  EP1 EP2 O   H1  H2  EP1 EP2 O   H1  H2  EP1 EP2 
O   H1  H2  EP1 EP2 O   H1  H2  EP1 EP2 O   H1  H2  EP1 EP2 O   H1  H2  EP1 EP2 
O   H1  H2  EP1 EP2 O   H1  H2  EP1 EP2 O   H1  H2  EP1 EP2 O   H1  H2  EP1 EP2 
O   H1  H2  EP1 EP2 O   H1  H2  EP1 EP2 O   H1  H2  EP1 EP2 O   H1  H2  EP1 EP2 
O   H1  H2  EP1 EP2 O   H1  H2  EP1 EP2 O   H1  H2  EP1 EP2 O   H1  H2  EP1 EP2 
O   H1  H2  EP1 EP2 O   H1  H2  EP1 EP2 O   H1  H2  EP1 EP2 O   H1  H2  EP1 EP2 
O   H1  H2  EP1 EP2 O   H1  H2  EP1 EP2 O   H1  H2  EP1 EP2 O   H1  H2  EP1 EP2 
O   H1  H2  EP1 EP2 O   H1  H2  EP1 EP2 O   H1  H2  EP1 EP2 O   H1  H2  EP1 EP2 
O   H1  H2  EP1 EP2 O   H1  H2  EP1 EP2 O   H1  H2  EP1 EP2 O   H1  H2  EP1 EP2 
O   H1  H2  EP1 EP2 O   H1  H2  EP1 EP2 O   H1  H2  EP1 EP2 O   H1  H2  EP1 EP2 
O   H1  H2  EP1 EP2 O   H1  H2  EP1 EP2 O   H1  H2  EP1 EP2 O   H1  H2  EP1 EP2 
O   H1  H2  EP1 EP2 O   H1  H2  EP1 EP2 O   H1  H2  EP1 EP2 O   H1  H2  EP1 EP2 
O   H1  H2  EP1 EP2 O   H1  H2  EP1 EP2 O   H1  H2  EP1 EP2 O   H1  H2  EP1 EP2 
O   H1  H2  EP1 EP2 O   H1  H2  EP1 EP2 O   H1  H2  EP1 EP2 O   H1  H2  EP1 EP2 
O   H1  H2  EP1 EP2 O   H1  H2  EP1 EP2 O   H1  H2  EP1 EP2 O   H1  H2  EP1 EP2 
O   H1  H2  EP1 EP2 O   H1  H2  EP1 EP2 O   H1  H2  EP1 EP2 O   H1  H2  EP1 EP2 
O   H1  H2  EP1 EP2 O   H1  H2  EP1 EP2 O   H1  H2  EP1 EP2 O   H1  H2  EP1 EP2 
O   H1  H2  EP1 EP2 O   H1  H2  EP1 EP2 O   H1  H2  EP1 EP2 O   H1  H2  EP1 EP2 
O   H1  H2  EP1 EP2 O   H1  H2  EP1 EP2 O   H1  H2  EP1 EP2 O   H1  H2  EP1 EP2 
O   H1  H2  EP1 EP2 O   H1  H2  EP1 EP2 O   H1  H2  EP1 EP2 O   H1  H2  EP1 EP2 
O   H1  H2  EP1 EP2 O   H1  H2  EP1 EP2 O   H1  H2  EP1 EP2 O   H1  H2  EP1 EP2 
O   H1  H2  EP1 EP2 O   H1  H2  EP1 EP2 O   H1  H2  EP1 EP2 O   H1  H2  EP1 EP2 
O   H1  H2  EP1 EP2 O   H1  H2  EP1 EP2 O   H1  H2  EP1 EP2 O   H1  H2  EP1 EP2 
O   H1  H2  EP1 EP2 O   H1  H2  EP1 EP2 O   H1  H2  EP1 EP2 O   H1  H2  EP1 EP2 
O   H1  H2  EP1 EP2 O   H1  H2  EP1 EP2 O   H1  H2  EP1 EP2 O   H1  H2  EP1 EP2 
O   H1  H2  EP1 EP2 O   H1  H2  EP1 EP2 O   H1  H2  EP1 EP2 O   H1  H2  EP1 EP2 
O   H1  H2  EP1 EP2 O   H1  H2  EP1 EP2 O   H1  H2  EP1 EP2 O   H1  H2  EP1 EP2 
O   H1  H2  EP1 EP2 O   H1  H2  EP1 EP2 O   H1  H2  EP1 EP2 O   H1  H2  EP1 EP2 
O   H1  H2  EP1 EP2 O   H1  H2  EP1 EP2 O   H1  H2  EP1 EP2 O   H1  H2  EP1 EP2 
O   H1  H2  EP1 EP2 O   H1  H2  EP1 EP2 O   H1  H2  EP1 EP2 O   H1  H2  EP1 EP2 
O   H1  H2  EP1 EP2 O   H1  H2  EP1 EP2 O   H1  H2  EP1 EP2 O   H1  H2  EP1 EP2 
O   H1  H2  EP1 EP2 O   H1  H2  EP1 EP2 O   H1  H2  EP1 EP2 O   H1  H2  EP1 EP2 
O   H1  H2  EP1 EP2 O   H1  H2  EP1 EP2 O   H1  H2  EP1 EP2 O   H1  H2  EP1 EP2 
O   H1  H2  EP1 EP2 O   H1  H2  EP1 EP2 O   H1  H2  EP1 EP2 O   H1  H2  EP1 EP2 
O   H1  H2  EP1 EP2 O   H1  H2  EP1 EP2 O   H1  H2  EP1 EP2 O   H1  H2  EP1 EP2 
O   H1  H2  EP1 EP2 O   H1  H2  EP1 EP2 O   H1  H2  EP1 EP2 O   H1  H2  EP1 EP2 
O   H1  H2  EP1 EP2 O   H1  H2  EP1 EP2 O   H1  H2  EP1 EP2 O   H1  H2  EP1 EP2 
O   H1  H2  EP1 EP2 O   H1  H2  EP1 EP2 O   H1  H2  EP1 EP2 O   H1  H2  EP1 EP2 
O   H1  H2  EP1 EP2 O   H1  H2  EP1 EP2 O   H1  H2  EP1 EP2 O   H1  H2  EP1 EP2 
O   H1  H2  EP1 EP2 O   H1  H2  EP1 EP2 O   H1  H2  EP1 EP2 O   H1  H2  EP1 EP2 
O   H1  H2  EP1 EP2 O   H1  H2  EP1 EP2 O   H1  H2  EP1 EP2 O   H1  H2  EP1 EP2 
O   H1  H2  EP1 EP2 O   H1  H2  EP1 EP2 O   H1  H2  EP1 EP2 O   H1  H2  EP1 EP2 
O   H1  H2  EP1 EP2 O   H1  H2  EP1 EP2 O   H1  H2  EP1 EP2 O   H1  H2  EP1 EP2 
O   H1  H2  EP1 EP2 O   H1  H2  EP1 EP2 O   H1  H2  EP1 EP2 O   H1  H2  EP1 EP2 
O   H1  H2  EP1 EP2 O   H1  H2  EP1 EP2 O   H1  H2  EP1 EP2 O   H1  H2  EP1 EP2 
O   H1  H2  EP1 EP2 O   H1  H2  EP1 EP2 O   H1  H2  EP1 EP2 O   H1  H2  EP1 EP2 
O   H1  H2  EP1 EP2 O   H1  H2  EP1 EP2 O   H1  H2  EP1 EP2 O   H1  H2  EP1 EP2 
O   H1  H2  EP1 EP2 O   H1  H2  EP1 EP2 O   H1  H2  EP1 EP2 O   H1  H2  EP1 EP2 
O   H1  H2  EP1 EP2 O   H1  H2  EP1 EP2 O   H1  H2  EP1 EP2 O   H1  H2  EP1 EP2 
O   H1  H2  EP1 EP2 O   H1  H2  EP1 EP2 O   H1  H2  EP1 EP2 O   H1  H2  EP1 EP2 
O   H1  H2  EP1 EP2 O   H1  H2  EP1 EP2 O   H1  H2  EP1 EP2 O   H1  H2  EP1 EP2 
O   H1  H2  EP1 EP2 O   H1  H2  EP1 EP2 O   H1  H2  EP1 EP2 O   H1  H2  EP1 EP2 
O   H1  H2  EP1 EP2 O   H1  H2  EP1 EP2 O   H1  H2  EP1 EP2 O   H1  H2  EP1 EP2 
O   H1  H2  EP1 EP2 O   H1  H2  EP1 EP2 O   H1  H2  EP1 EP2 O   H1  H2  EP1 EP2 
O   H1  H2  EP1 EP2 O   H1  H2  EP1 EP2 O   H1  H2  EP1 EP2 O   H1  H2  EP1 EP2 
O   H1  H2  EP1 EP2 O   H1  H2  EP1 EP2 O   H1  H2  EP1 EP2 O   H1  H2  EP1 EP2 
O   H1  H2  EP1 EP2 O   H1  H2  EP1 EP2 O   H1  H2  EP1 EP2 O   H1  H2  EP1 EP2 
O   H1  H2  EP1 EP2 O   H1  H2  EP1 EP2 O   H1  H2  EP1 EP2 O   H1  H2  EP1 EP2 
O   H1  H2  EP1 EP2 O   H1  H2  EP1 EP2 O   H1  H2  EP1 EP2 O   H1  H2  EP1 EP2 
O   H1  H2  EP1 EP2 O   H1  H2  EP1 EP2 O   H1  H2  EP1 EP2 O   H1  H2  EP1 EP2 
O   H1  H2  EP1 EP2 O   H1  H2  EP1 EP2 O   H1  H2  EP1 EP2 O   H1  H2  EP1 EP2 
O   H1  H2  EP1 EP2 O   H1  H2  EP1 EP2 O   H1  H2  EP1 EP2 O   H1  H2  EP1 EP2 
O   H1  H2  EP1 EP2 O   H1  H2  EP1 EP2 O   H1  H2  EP1 EP2 O   H1  H2  EP1 EP2 
O   H1  H2  EP1 EP2 O   H1  H2  EP1 EP2 O   H1  H2  EP1 EP2 O   H1  H2  EP1 EP2 
O   H1  H2  EP1 EP2 O   H1  H2  EP1 EP2 O   H1  H2  EP1 EP2 O   H1  H2  EP1 EP2 
O   H1  H2  EP1 EP2 O   H1  H2  EP1 EP2 O   H1  H2  EP1 EP2 O   H1  H2  EP1 EP2 
O   H1  H2  EP1 EP2 O   H1  H2  EP1 EP2 O   H1  H2  EP1 EP2 O   H1  H2  EP1 EP2 
O   H1  H2  EP1 EP2 O   H1  H2  EP1 EP2 O   H1  H2  EP1 EP2 O   H1  H2  EP1 EP2 
O   H1  H2  EP1 EP2 O   H1  H2  EP1 EP2 O   H1  H2  EP1 EP2 O   H1  H2  EP1 EP2 
O   H1  H2  EP1 EP2 O   H1  H2  EP1 EP2 O   H1  H2  EP1 EP2 O   H1  H2  EP1 EP2 
O   H1  H2  EP1 EP2 O   H1  H2  EP1 EP2 O   H1  H2  EP1 EP2 O   H1  H2  EP1 EP2 
O   H1  H2  EP1 EP2 O   H1  H2  EP1 EP2 O   H1  H2  EP1 EP2 O   H1  H2  EP1 EP2 
O   H1  H2  EP1 EP2 O   H1  H2  EP1 EP2 O   H1  H2  EP1 EP2 O   H1  H2  EP1 EP2 
O   H1  H2  EP1 EP2 O   H1  H2  EP1 EP2 O   H1  H2  EP1 EP2 O   H1  H2  EP1 EP2 
O   H1  H2  EP1 EP2 O   H1  H2  EP1 EP2 O   H1  H2  EP1 EP2 O   H1  H2  EP1 EP2 
O   H1  H2  EP1 EP2 O   H1  H2  EP1 EP2 O   H1  H2  EP1 EP2 O   H1  H2  EP1 EP2 
O   H1  H2  EP1 EP2 O   H1  H2  EP1 EP2 O   H1  H2  EP1 EP2 O   H1  H2  EP1 EP2 
O   H1  H2  EP1 EP2 O   H1  H2  EP1 EP2 O   H1  H2  EP1 EP2 O   H1  H2  EP1 EP2 
O   H1  H2  EP1 EP2 O   H1  H2  EP1 EP2 O   H1  H2  EP1 EP2 O   H1  H2  EP1 EP2 
O   H1  H2  EP1 EP2 O   H1  H2  EP1 EP2 O   H1  H2  EP1 EP2 O   H1  H2  EP1 EP2 
O   H1  H2  EP1 EP2 O   H1  H2  EP1 EP2 O   H1  H2  EP1 EP2 O   H1  H2  EP1 EP2 
O   H1  H2  EP1 EP2 O   H1  H2  EP1 EP2 O   H1  H2  EP1 EP2 O   H1  H2  EP1 EP2 
O   H1  H2  EP1 EP2 O   H1  H2  EP1 EP2 O   H1  H2  EP1 EP2 O   H1  H2  EP1 EP2 
O   H1  H2  EP1 EP2 O   H1  H2  EP1 EP2 O   H1  H2  EP1 EP2 O   H1  H2  EP1 EP2 
O   H1  H2  EP1 EP2 O   H1  H2  EP1 EP2 O   H1  H2  EP1 EP2 O   H1  H2  EP1 EP2 
O   H1  H2  EP1 EP2 O   H1  H2  EP1 EP2 O   H1  H2  EP1 EP2 O   H1  H2  EP1 EP2 
O   H1  H2  EP1 EP2 O   H1  H2  EP1 EP2 O   H1  H2  EP1 EP2 O   H1  H2  EP1 EP2 
O   H1  H2  EP1 EP2 O   H1  H2  EP1 EP2 O   H1  H2  EP1 EP2 O   H1  H2  EP1 EP2 
O   H1  H2  EP1 EP2 O   H1  H2  EP1 EP2 O   H1  H2  EP1 EP2 O   H1  H2  EP1 EP2 
O   H1  H2  EP1 EP2 O   H1  H2  EP1 EP2 O   H1  H2  EP1 EP2 O   H1  H2  EP1 EP2 
O   H1  H2  EP1 EP2 O   H1  H2  EP1 EP2 O   H1  H2  EP1 EP2 O   H1  H2  EP1 EP2 
O   H1  H2  EP1 EP2 O   H1  H2  EP1 EP2 O   H1  H2  EP1 EP2 O   H1  H2  EP1 EP2 
O   H1  H2  EP1 EP2 O   H1  H2  EP1 EP2 O   H1  H2  EP1 EP2 O   H1  H2  EP1 EP2 
O   H1  H2  EP1 EP2 O   H1  H2  EP1 EP2 O   H1  H2  EP1 EP2 O   H1  H2  EP1 EP2 
O   H1  H2  EP1 EP2 O   H1  H2  EP1 EP2 O   H1  H2  EP1 EP2 O   H1  H2  EP1 EP2 
O   H1  H2  EP1 EP2 O   H1  H2  EP1 EP2 O   H1  H2  EP1 EP2 O   H1  H2  EP1 EP2 
O   H1  H2  EP1 EP2 O   H1  H2  EP1 EP2 O   H1  H2  EP1 EP2 O   H1  H2  EP1 EP2 
O   H1  H2  EP1 EP2 O   H1  H2  EP1 EP2 O   H1  H2  EP1 EP2 O   H1  H2  EP1 EP2 
O   H1  H2  EP1 EP2 O   H1  H2  EP1 EP2 O   H1  H2  EP1 EP2 O   H1  H2  EP1 EP2 
O   H1  H2  EP1 EP2 O   H1  H2  EP1 EP2 O   H1  H2  EP1 EP2 O   H1  H2  EP1 EP2 
O   H1  H2  EP1 EP2 O   H1  H2  EP1 EP2 O   H1  H2  EP1 EP2 O   H1  H2  EP1 EP2 
O   H1  H2  EP1 EP2 O   H1  H2  EP1 EP2 O   H1  H2  EP1 EP2 O   H1  H2  EP1 EP2 
O   H1  H2  EP1 EP2 O   H1  H2  EP1 EP2 O   H1  H2  EP1 EP2 O   H1  H2  EP1 EP2 
O   H1  H2  EP1 EP2 O   H1  H2  EP1 EP2 O   H1  H2  EP1 EP2 O   H1  H2  EP1 EP2 
O   H1  H2  EP1 EP2 O   H1  H2  EP1 EP2 O   H1  H2  EP1 EP2 O   H1  H2  EP1 EP2 
O   H1  H2  EP1 EP2 O   H1  H2  EP1 EP2 O   H1  H2  EP1 EP2 O   H1  H2  EP1 EP2 
O   H1  H2  EP1 EP2 O   H1  H2  EP1 EP2 O   H1  H2  EP1 EP2 O   H1  H2  EP1 EP2 
O   H1  H2  EP1 EP2 O   H1  H2  EP1 EP2 O   H1  H2  EP1 EP2 O   H1  H2  EP1 EP2 
O   H1  H2  EP1 EP2 O   H1  H2  EP1 EP2 O   H1  H2  EP1 EP2 O   H1  H2  EP1 EP2 
O   H1  H2  EP1 EP2 O   H1  H2  EP1 EP2 O   H1  H2  EP1 EP2 O   H1  H2  EP1 EP2 
O   H1  H2  EP1 EP2 O   H1  H2  EP1 EP2 O   H1  H2  EP1 EP2 O   H1  H2  EP1 EP2 
O   H1  H2  EP1 EP2 O   H1  H2  EP1 EP2 O   H1  H2  EP1 EP2 O   H1  H2  EP1 EP2 
O   H1  H2  EP1 EP2 O   H1  H2  EP1 EP2 O   H1  H2  EP1 EP2 O   H1  H2  EP1 EP2 
O   H1  H2  EP1 EP2 O   H1  H2  EP1 EP2 O   H1  H2  EP1 EP2 O   H1  H2  EP1 EP2 
O   H1  H2  EP1 EP2 O   H1  H2  EP1 EP2 O   H1  H2  EP1 EP2 O   H1  H2  EP1 EP2 
O   H1  H2  EP1 EP2 O   H1  H2  EP1 EP2 O   H1  H2  EP1 EP2 O   H1  H2  EP1 EP2 
O   H1  H2  EP1 EP2 O   H1  H2  EP1 EP2 O   H1  H2  EP1 EP2 O   H1  H2  EP1 EP2 
O   H1  H2  EP1 EP2 O   H1  H2  EP1 EP2 O   H1  H2  EP1 EP2 O   H1  H2  EP1 EP2 
O   H1  H2  EP1 EP2 O   H1  H2  EP1 EP2 O   H1  H2  EP1 EP2 O   H1  H2  EP1 EP2 
O   H1  H2  EP1 EP2 O   H1  H2  EP1 EP2 O   H1  H2  EP1 EP2 O   H1  H2  EP1 EP2 
O   H1  H2  EP1 EP2 O   H1  H2  EP1 EP2 O   H1  H2  EP1 EP2 O   H1  H2  EP1 EP2 
O   H1  H2  EP1 EP2 O   H1  H2  EP1 EP2 O   H1  H2  EP1 EP2 O   H1  H2  EP1 EP2 
O   H1  H2  EP1 EP2 O   H1  H2  EP1 EP2 O   H1  H2  EP1 EP2 O   H1  H2  EP1 EP2 
O   H1  H2  EP1 EP2 O   H1  H2  EP1 EP2 O   H1  H2  EP1 EP2 O   H1  H2  EP1 EP2 
O   H1  H2  EP1 EP2 O   H1  H2  EP1 EP2 O   H1  H2  EP1 EP2 O   H1  H2  EP1 EP2 
O   H1  H2  EP1 EP2 O   H1  H2  EP1 EP2 O   H1  H2  EP1 EP2 O   H1  H2  EP1 EP2 
O   H1  H2  EP1 EP2 O   H1  H2  EP1 EP2 O   H1  H2  EP1 EP2 O   H1  H2  EP1 EP2 
O   H1  H2  EP1 EP2 O   H1  H2  EP1 EP2 O   H1  H2  EP1 EP2 O   H1  H2  EP1 EP2 
O   H1  H2  EP1 EP2 O   H1  H2  EP1 EP2 O   H1  H2  EP1 EP2 O   H1  H2  EP1 EP2 
O   H1  H2  EP1 EP2 O   H1  H2  EP1 EP2 O   H1  H2  EP1 EP2 O   H1  H2  EP1 EP2 
O   H1  H2  EP1 EP2 O   H1  H2  EP1 EP2 O   H1  H2  EP1 EP2 O   H1  H2  EP1 EP2 
O   H1  H2  EP1 EP2 O   H1  H2  EP1 EP2 O   H1  H2  EP1 EP2 O   H1  H2  EP1 EP2 
O   H1  H2  EP1 EP2 O   H1  H2  EP1 EP2 O   H1  H2  EP1 EP2 O   H1  H2  EP1 EP2 
O   H1  H2  EP1 EP2 O   H1  H2  EP1 EP2 O   H1  H2  EP1 EP2 O   H1  H2  EP1 EP2 
O   H1  H2  EP1 EP2 O   H1  H2  EP1 EP2 O   H1  H2  EP1 EP2 O   H1  H2  EP1 EP2 
O   H1  H2  EP1 EP2 O   H1  H2  EP1 EP2 O   H1  H2  EP1 EP2 O   H1  H2  EP1 EP2 
O   H1  H2  EP1 EP2 O   H1  H2  EP1 EP2 O   H1  H2  EP1 EP2 O   H1  H2  EP1 EP2 
O   H1  H2  EP1 EP2 O   H1  H2  EP1 EP2 O   H1  H2  EP1 EP2 O   H1  H2  EP1 EP2 
O   H1  H2  EP1 EP2 O   H1  H2  EP1 EP2 O   H1  H2  EP1 EP2 O   H1  H2  EP1 EP2 
O   H1  H2  EP1 EP2 O   H1  H2  EP1 EP2 O   H1  H2  EP1 EP2 O   H1  H2  EP1 EP2 
O   H1  H2  EP1 EP2 O   H1  H2  EP1 EP2 O   H1  H2  EP1 EP2 O   H1  H2  EP1 EP2 
O   H1  H2  EP1 EP2 O   H1  H2  EP1 EP2 O   H1  H2  EP1 EP2 O   H1  H2  EP1 EP2 
O   H1  H2  EP1 EP2 O   H1  H2  EP1 EP2 O   H1  H2  EP1 EP2 O   H1  H2  EP1 EP2 
O   H1  H2  EP1 EP2 O   H1  H2  EP1 EP2 O   H1  H2  EP1 EP2 O   H1  H2  EP1 EP2 
O   H1  H2  EP1 EP2 O   H1  H2  EP1 EP2 O   H1  H2  EP1 EP2 O   H1  H2  EP1 EP2 
O   H1  H2  EP1 EP2 O   H1  H2  EP1 EP2 O   H1  H2  EP1 EP2 O   H1  H2  EP1 EP2 
O   H1  H2  EP1 EP2 O   H1  H2  EP1 EP2 O   H1  H2  EP1 EP2 O   H1  H2  EP1 EP2 
O   H1  H2  EP1 EP2 O   H1  H2  EP1 EP2 O   H1  H2  EP1 EP2 O   H1  H2  EP1 EP2 
O   H1  H2  EP1 EP2 O   H1  H2  EP1 EP2 O   H1  H2  EP1 EP2 O   H1  H2  EP1 EP2 
O   H1  H2  EP1 EP2 O   H1  H2  EP1 EP2 O   H1  H2  EP1 EP2 O   H1  H2  EP1 EP2 
O   H1  H2  EP1 EP2 O   H1  H2  EP1 EP2 O   H1  H2  EP1 EP2 O   H1  H2  EP1 EP2 
O   H1  H2  EP1 EP2 O   H1  H2  EP1 EP2 O   H1  H2  EP1 EP2 O   H1  H2  EP1 EP2 
O   H1  H2  EP1 EP2 O   H1  H2  EP1 EP2 O   H1  H2  EP1 EP2 O   H1  H2  EP1 EP2 
O   H1  H2  EP1 EP2 O   H1  H2  EP1 EP2 O   H1  H2  EP1 EP2 O   H1  H2  EP1 EP2 
O   H1  H2  EP1 EP2 O   H1  H2  EP1 EP2 O   H1  H2  EP1 EP2 O   H1  H2  EP1 EP2 
O   H1  H2  EP1 EP2 O   H1  H2  EP1 EP2 O   H1  H2  EP1 EP2 O   H1  H2  EP1 EP2 
O   H1  H2  EP1 EP2 O   H1  H2  EP1 EP2 O   H1  H2  EP1 EP2 O   H1  H2  EP1 EP2 
O   H1  H2  EP1 EP2 O   H1  H2  EP1 EP2 O   H1  H2  EP1 EP2 O   H1  H2  EP1 EP2 
O   H1  H2  EP1 EP2 O   H1  H2  EP1 EP2 O   H1  H2  EP1 EP2 O   H1  H2  EP1 EP2 
O   H1  H2  EP1 EP2 O   H1  H2  EP1 EP2 O   H1  H2  EP1 EP2 O   H1  H2  EP1 EP2 
O   H1  H2  EP1 EP2 O   H1  H2  EP1 EP2 O   H1  H2  EP1 EP2 O   H1  H2  EP1 EP2 
O   H1  H2  EP1 EP2 O   H1  H2  EP1 EP2 O   H1  H2  EP1 EP2 O   H1  H2  EP1 EP2 
O   H1  H2  EP1 EP2 O   H1  H2  EP1 EP2 O   H1  H2  EP1 EP2 O   H1  H2  EP1 EP2 
O   H1  H2  EP1 EP2 O   H1  H2  EP1 EP2 O   H1  H2  EP1 EP2 O   H1  H2  EP1 EP2 
O   H1  H2  EP1 EP2 O   H1  H2  EP1 EP2 O   H1  H2  EP1 EP2 O   H1  H2  EP1 EP2 
O   H1  H2  EP1 EP2 O   H1  H2  EP1 EP2 O   H1  H2  EP1 EP2 O   H1  H2  EP1 EP2 
O   H1  H2  EP1 EP2 O   H1  H2  EP1 EP2 O   H1  H2  EP1 EP2 O   H1  H2  EP1 EP2 
O   H1  H2  EP1 EP2 O   H1  H2  EP1 EP2 O   H1  H2  EP1 EP2 O   H1  H2  EP1 EP2 
O   H1  H2  EP1 EP2 O   H1  H2  EP1 EP2 O   H1  H2  EP1 EP2 O   H1  H2  EP1 EP2 
O   H1  H2  EP1 EP2 O   H1  H2  EP1 EP2 O   H1  H2  EP1 EP2 O   H1  H2  EP1 EP2 
O   H1  H2  EP1 EP2 O   H1  H2  EP1 EP2 O   H1  H2  EP1 EP2 O   H1  H2  EP1 EP2 
O   H1  H2  EP1 EP2 O   H1  H2  EP1 EP2 O   H1  H2  EP1 EP2 O   H1  H2  EP1 EP2 
O   H1  H2  EP1 EP2 O   H1  H2  EP1 EP2 O   H1  H2  EP1 EP2 O   H1  H2  EP1 EP2 
O   H1  H2  EP1 EP2 O   H1  H2  EP1 EP2 O   H1  H2  EP1 EP2 O   H1  H2  EP1 EP2 
O   H1  H2  EP1 EP2 O   H1  H2  EP1 EP2 O   H1  H2  EP1 EP2 O   H1  H2  EP1 EP2 
O   H1  H2  EP1 EP2 O   H1  H2  EP1 EP2 O   H1  H2  EP1 EP2 O   H1  H2  EP1 EP2 
O   H1  H2  EP1 EP2 O   H1  H2  EP1 EP2 O   H1  H2  EP1 EP2 O   H1  H2  EP1 EP2 
O   H1  H2  EP1 EP2 O   H1  H2  EP1 EP2 O   H1  H2  EP1 EP2 O   H1  H2  EP1 EP2 
O   H1  H2  EP1 EP2 O   H1  H2  EP1 EP2 O   H1  H2  EP1 EP2 O   H1  H2  EP1 EP2 
O   H1  H2  EP1 EP2 O   H1  H2  EP1 EP2 O   H1  H2  EP1 EP2 O   H1  H2  EP1 EP2 
O   H1  H2  EP1 EP2 O   H1  H2  EP1 EP2 O   H1  H2  EP1 EP2 O   H1  H2  EP1 EP2 
O   H1  H2  EP1 EP2 O   H1  H2  EP1 EP2 O   H1  H2  EP1 EP2 O   H1  H2  EP1 EP2 
O   H1  H2  EP1 EP2 O   H1  H2  EP1 EP2 O   H1  H2  EP1 EP2 O   H1  H2  EP1 EP2 
O   H1  H2  EP1 EP2 O   H1  H2  EP1 EP2 O   H1  H2  EP1 EP2 O   H1  H2  EP1 EP2 
O   H1  H2  EP1 EP2 O   H1  H2  EP1 EP2 O   H1  H2  EP1 EP2 O   H1  H2  EP1 EP2 
O   H1  H2  EP1 EP2 O   H1  H2  EP1 EP2 O   H1  H2  EP1 EP2 O   H1  H2  EP1 EP2 
O   H1  H2  EP1 EP2 O   H1  H2  EP1 EP2 O   H1  H2  EP1 EP2 O   H1  H2  EP1 EP2 
O   H1  H2  EP1 EP2 O   H1  H2  EP1 EP2 O   H1  H2  EP1 EP2 O   H1  H2  EP1 EP2 
O   H1  H2  EP1 EP2 O   H1  H2  EP1 EP2 O   H1  H2  EP1 EP2 O   H1  H2  EP1 EP2 
O   H1  H2  EP1 EP2 O   H1  H2  EP1 EP2 O   H1  H2  EP1 EP2 O   H1  H2  EP1 EP2 
O   H1  H2  EP1 EP2 O   H1  H2  EP1 EP2 O   H1  H2  EP1 EP2 O   H1  H2  EP1 EP2 
O   H1  H2  EP1 EP2 O   H1  H2  EP1 EP2 O   H1  H2  EP1 EP2 O   H1  H2  EP1 EP2 
O   H1  H2  EP1 EP2 O   H1  H2  EP1 EP2 O   H1  H2  EP1 EP2 O   H1  H2  EP1 EP2 
O   H1  H2  EP1 EP2 O   H1  H2  EP1 EP2 O   H1  H2  EP1 EP2 O   H1  H2  EP1 EP2 
O   H1  H2  EP1 EP2 O   H1  H2  EP1 EP2 O   H1  H2  EP1 EP2 O   H1  H2  EP1 EP2 
O   H1  H2  EP1 EP2 O   H1  H2  EP1 EP2 O   H1  H2  EP1 EP2 O   H1  H2  EP1 EP2 
O   H1  H2  EP1 EP2 O   H1  H2  EP1 EP2 O   H1  H2  EP1 EP2 O   H1  H2  EP1 EP2 
O   H1  H2  EP1 EP2 O   H1  H2  EP1 EP2 O   H1  H2  EP1 EP2 O   H1  H2  EP1 EP2 
O   H1  H2  EP1 EP2 O   H1  H2  EP1 EP2 O   H1  H2  EP1 EP2 O   H1  H2  EP1 EP2 
O   H1  H2  EP1 EP2 O   H1  H2  EP1 EP2 O   H1  H2  EP1 EP2 O   H1  H2  EP1 EP2 
O   H1  H2  EP1 EP2 O   H1  H2  EP1 EP2 O   H1  H2  EP1 EP2 O   H1  H2  EP1 EP2 
O   H1  H2  EP1 EP2 O   H1  H2  EP1 EP2 O   H1  H2  EP1 EP2 O   H1  H2  EP1 EP2 
O   H1  H2  EP1 EP2 O   H1  H2  EP1 EP2 O   H1  H2  EP1 EP2 O   H1  H2  EP1 EP2 
O   H1  H2  EP1 EP2 O   H1  H2  EP1 EP2 O   H1  H2  EP1 EP2 O   H1  H2  EP1 EP2 
O   H1  H2  EP1 EP2 O   H1  H2  EP1 EP2 O   H1  H2  EP1 EP2 O   H1  H2  EP1 EP2 
O   H1  H2  EP1 EP2 O   H1  H2  EP1 EP2 O   H1  H2  EP1 EP2 O   H1  H2  EP1 EP2 
O   H1  H2  EP1 EP2 O   H1  H2  EP1 EP2 O   H1  H2  EP1 EP2 O   H1  H2  EP1 EP2 
O   H1  H2  EP1 EP2 O   H1  H2  EP1 EP2 O   H1  H2  EP1 EP2 O   H1  H2  EP1 EP2 
O   H1  H2  EP1 EP2 O   H1  H2  EP1 EP2 O   H1  H2  EP1 EP2 O   H1  H2  EP1 EP2 
O   H1  H2  EP1 EP2 O   H1  H2  EP1 EP2 O   H1  H2  EP1 EP2 O   H1  H2  EP1 EP2 
O   H1  H2  EP1 EP2 O   H1  H2  EP1 EP2 O   H1  H2  EP1 EP2 O   H1  H2  EP1 EP2 
O   H1  H2  EP1 EP2 O   H1  H2  EP1 EP2 O   H1  H2  EP1 EP2 O   H1  H2  EP1 EP2 
O   H1  H2  EP1 EP2 O   H1  H2  EP1 EP2 O   H1  H2  EP1 EP2 O   H1  H2  EP1 EP2 
O   H1  H2  EP1 EP2 O   H1  H2  EP1 EP2 O   H1  H2  EP1 EP2 O   H1  H2  EP1 EP2 
O   H1  H2  EP1 EP2 O   H1  H2  EP1 EP2 O   H1  H2  EP1 EP2 O   H1  H2  EP1 EP2 
O   H1  H2  EP1 EP2 O   H1  H2  EP1 EP2 O   H1  H2  EP1 EP2 O   H1  H2  EP1 EP2 
O   H1  H2  EP1 EP2 O   H1  H2  EP1 EP2 O   H1  H2  EP1 EP2 O   H1  H2  EP1 EP2 
O   H1  H2  EP1 EP2 O   H1  H2  EP1 EP2 O   H1  H2  EP1 EP2 O   H1  H2  EP1 EP2 
O   H1  H2  EP1 EP2 O   H1  H2  EP1 EP2 O   H1  H2  EP1 EP2 O   H1  H2  EP1 EP2 
O   H1  H2  EP1 EP2 O   H1  H2  EP1 EP2 O   H1  H2  EP1 EP2 O   H1  H2  EP1 EP2 
O   H1  H2  EP1 EP2 O   H1  H2  EP1 EP2 O   H1  H2  EP1 EP2 O   H1  H2  EP1 EP2 
O   H1  H2  EP1 EP2 O   H1  H2  EP1 EP2 O   H1  H2  EP1 EP2 O   H1  H2  EP1 EP2 
O   H1  H2  EP1 EP2 O   H1  H2  EP1 EP2 O   H1  H2  EP1 EP2 O   H1  H2  EP1 EP2 
O   H1  H2  EP1 EP2 O   H1  H2  EP1 EP2 O   H1  H2  EP1 EP2 O   H1  H2  EP1 EP2 
O   H1  H2  EP1 EP2 O   H1  H2  EP1 EP2 O   H1  H2  EP1 EP2 O   H1  H2  EP1 EP2 
O   H1  H2  EP1 EP2 O   H1  H2  EP1 EP2 O   H1  H2  EP1 EP2 O   H1  H2  EP1 EP2 
O   H1  H2  EP1 EP2 O   H1  H2  EP1 EP2 O   H1  H2  EP1 EP2 O   H1  H2  EP1 EP2 
O   H1  H2  EP1 EP2 O   H1  H2  EP1 EP2 O   H1  H2  EP1 EP2 O   H1  H2  EP1 EP2 
O   H1  H2  EP1 EP2 O   H1  H2  EP1 EP2 O   H1  H2  EP1 EP2 O   H1  H2  EP1 EP2 
O   H1  H2  EP1 EP2 O   H1  H2  EP1 EP2 O   H1  H2  EP1 EP2 O   H1  H2  EP1 EP2 
O   H1  H2  EP1 EP2 O   H1  H2  EP1 EP2 O   H1  H2  EP1 EP2 O   H1  H2  EP1 EP2 
O   H1  H2  EP1 EP2 O   H1  H2  EP1 EP2 O   H1  H2  EP1 EP2 O   H1  H2  EP1 EP2 
O   H1  H2  EP1 EP2 O   H1  H2  EP1 EP2 O   H1  H2  EP1 EP2 O   H1  H2  EP1 EP2 
O   H1  H2  EP1 EP2 O   H1  H2  EP1 EP2 O   H1  H2  EP1 EP2 O   H1  H2  EP1 EP2 
O   H1  H2  EP1 EP2 O   H1  H2  EP1 EP2 O   H1  H2  EP1 EP2 O   H1  H2  EP1 EP2 
O   H1  H2  EP1 EP2 O   H1  H2  EP1 EP2 O   H1  H2  EP1 EP2 O   H1  H2  EP1 EP2 
O   H1  H2  EP1 EP2 O   H1  H2  EP1 EP2 O   H1  H2  EP1 EP2 O   H1  H2  EP1 EP2 
O   H1  H2  EP1 EP2 O   H1  H2  EP1 EP2 O   H1  H2  EP1 EP2 O   H1  H2  EP1 EP2 
O   H1  H2  EP1 EP2 O   H1  H2  EP1 EP2 O   H1  H2  EP1 EP2 O   H1  H2  EP1 EP2 
O   H1  H2  EP1 EP2 O   H1  H2  EP1 EP2 O   H1  H2  EP1 EP2 O   H1  H2  EP1 EP2 
O   H1  H2  EP1 EP2 O   H1  H2  EP1 EP2 O   H1  H2  EP1 EP2 O   H1  H2  EP1 EP2 
O   H1  H2  EP1 EP2 O   H1  H2  EP1 EP2 O   H1  H2  EP1 EP2 O   H1  H2  EP1 EP2 
O   H1  H2  EP1 EP2 O   H1  H2  EP1 EP2 O   H1  H2  EP1 EP2 O   H1  H2  EP1 EP2 
O   H1  H2  EP1 EP2 O   H1  H2  EP1 EP2 O   H1  H2  EP1 EP2 O   H1  H2  EP1 EP2 
O   H1  H2  EP1 EP2 O   H1  H2  EP1 EP2 O   H1  H2  EP1 EP2 O   H1  H2  EP1 EP2 
O   H1  H2  EP1 EP2 O   H1  H2  EP1 EP2 O   H1  H2  EP1 EP2 O   H1  H2  EP1 EP2 
O   H1  H2  EP1 EP2 O   H1  H2  EP1 EP2 O   H1  H2  EP1 EP2 O   H1  H2  EP1 EP2 
O   H1  H2  EP1 EP2 O   H1  H2  EP1 EP2 O   H1  H2  EP1 EP2 O   H1  H2  EP1 EP2 
O   H1  H2  EP1 EP2 O   H1  H2  EP1 EP2 O   H1  H2  EP1 EP2 O   H1  H2  EP1 EP2 
O   H1  H2  EP1 EP2 O   H1  H2  EP1 EP2 O   H1  H2  EP1 EP2 O   H1  H2  EP1 EP2 
O   H1  H2  EP1 EP2 O   H1  H2  EP1 EP2 O   H1  H2  EP1 EP2 O   H1  H2  EP1 EP2 
O   H1  H2  EP1 EP2 O   H1  H2  EP1 EP2 O   H1  H2  EP1 EP2 O   H1  H2  EP1 EP2 
O   H1  H2  EP1 EP2 O   H1  H2  EP1 EP2 O   H1  H2  EP1 EP2 O   H1  H2  EP1 EP2 
O   H1  H2  EP1 EP2 O   H1  H2  EP1 EP2 O   H1  H2  EP1 EP2 O   H1  H2  EP1 EP2 
O   H1  H2  EP1 EP2 O   H1  H2  EP1 EP2 O   H1  H2  EP1 EP2 O   H1  H2  EP1 EP2 
O   H1  H2  EP1 EP2 O   H1  H2  EP1 EP2 O   H1  H2  EP1 EP2 O   H1  H2  EP1 EP2 
O   H1  H2  EP1 EP2 O   H1  H2  EP1 EP2 O   H1  H2  EP1 EP2 O   H1  H2  EP1 EP2 
O   H1  H2  EP1 EP2 O   H1  H2  EP1 EP2 O   H1  H2  EP1 EP2 O   H1  H2  EP1 EP2 
O   H1  H2  EP1 EP2 O   H1  H2  EP1 EP2 O   H1  H2  EP1 EP2 O   H1  H2  EP1 EP2 
O   H1  H2  EP1 EP2 O   H1  H2  EP1 EP2 O   H1  H2  EP1 EP2 O   H1  H2  EP1 EP2 
O   H1  H2  EP1 EP2 O   H1  H2  EP1 EP2 O   H1  H2  EP1 EP2 O   H1  H2  EP1 EP2 
O   H1  H2  EP1 EP2 O   H1  H2  EP1 EP2 O   H1  H2  EP1 EP2 O   H1  H2  EP1 EP2 
O   H1  H2  EP1 EP2 O   H1  H2  EP1 EP2 O   H1  H2  EP1 EP2 O   H1  H2  EP1 EP2 
O   H1  H2  EP1 EP2 O   H1  H2  EP1 EP2 O   H1  H2  EP1 EP2 O   H1  H2  EP1 EP2 
O   H1  H2  EP1 EP2 O   H1  H2  EP1 EP2 O   H1  H2  EP1 EP2 O   H1  H2  EP1 EP2 
O   H1  H2  EP1 EP2 O   H1  H2  EP1 EP2 O   H1  H2  EP1 EP2 O   H1  H2  EP1 EP2 
O   H1  H2  EP1 EP2 O   H1  H2  EP1 EP2 O   H1  H2  EP1 EP2 O   H1  H2  EP1 EP2 
O   H1  H2  EP1 EP2 O   H1  H2  EP1 EP2 O   H1  H2  EP1 EP2 O   H1  H2  EP1 EP2 
O   H1  H2  EP1 EP2 O   H1  H2  EP1 EP2 O   H1  H2  EP1 EP2 O   H1  H2  EP1 EP2 
O   H1  H2  EP1 EP2 O   H1  H2  EP1 EP2 O   H1  H2  EP1 EP2 O   H1  H2  EP1 EP2 
O   H1  H2  EP1 EP2 O   H1  H2  EP1 EP2 O   H1  H2  EP1 EP2 O   H1  H2  EP1 EP2 
O   H1  H2  EP1 EP2 O   H1  H2  EP1 EP2 O   H1  H2  EP1 EP2 O   H1  H2  EP1 EP2 
O   H1  H2  EP1 EP2 O   H1  H2  EP1 EP2 O   H1  H2  EP1 EP2 O   H1  H2  EP1 EP2 
O   H1  H2  EP1 EP2 O   H1  H2  EP1 EP2 O   H1  H2  EP1 EP2 O   H1  H2  EP1 EP2 
O   H1  H2  EP1 EP2 O   H1  H2  EP1 EP2 O   H1  H2  EP1 EP2 O   H1  H2  EP1 EP2 
O   H1  H2  EP1 EP2 O   H1  H2  EP1 EP2 O   H1  H2  EP1 EP2 O   H1  H2  EP1 EP2 
O   H1  H2  EP1 EP2 O   H1  H2  EP1 EP2 O   H1  H2  EP1 EP2 O   H1  H2  EP1 EP2 
O   H1  H2  EP1 EP2 O   H1  H2  EP1 EP2 O   H1  H2  EP1 EP2 O   H1  H2  EP1 EP2 
O   H1  H2  EP1 EP2 O   H1  H2  EP1 EP2 O   H1  H2  EP1 EP2 O   H1  H2  EP1 EP2 
O   H1  H2  EP1 EP2 O   H1  H2  EP1 EP2 O   H1  H2  EP1 EP2 O   H1  H2  EP1 EP2 
O   H1  H2  EP1 EP2 O   H1  H2  EP1 EP2 O   H1  H2  EP1 EP2 O   H1  H2  EP1 EP2 
O   H1  H2  EP1 EP2 O   H1  H2  EP1 EP2 O   H1  H2  EP1 EP2 O   H1  H2  EP1 EP2 
O   H1  H2  EP1 EP2 O   H1  H2  EP1 EP2 O   H1  H2  EP1 EP2 O   H1  H2  EP1 EP2 
O   H1  H2  EP1 EP2 O   H1  H2  EP1 EP2 O   H1  H2  EP1 EP2 O   H1  H2  EP1 EP2 
O   H1  H2  EP1 EP2 O   H1  H2  EP1 EP2 O   H1  H2  EP1 EP2 O   H1  H2  EP1 EP2 
O   H1  H2  EP1 EP2 O   H1  H2  EP1 EP2 O   H1  H2  EP1 EP2 O   H1  H2  EP1 EP2 
O   H1  H2  EP1 EP2 O   H1  H2  EP1 EP2 O   H1  H2  EP1 EP2 O   H1  H2  EP1 EP2 
O   H1  H2  EP1 EP2 O   H1  H2  EP1 EP2 O   H1  H2  EP1 EP2 O   H1  H2  EP1 EP2 
O   H1  H2  EP1 EP2 O   H1  H2  EP1 EP2 O   H1  H2  EP1 EP2 O   H1  H2  EP1 EP2 
O   H1  H2  EP1 EP2 O   H1  H2  EP1 EP2 O   H1  H2  EP1 EP2 O   H1  H2  EP1 EP2 
O   H1  H2  EP1 EP2 O   H1  H2  EP1 EP2 O   H1  H2  EP1 EP2 O   H1  H2  EP1 EP2 
O   H1  H2  EP1 EP2 O   H1  H2  EP1 EP2 O   H1  H2  EP1 EP2 O   H1  H2  EP1 EP2 
O   H1  H2  EP1 EP2 O   H1  H2  EP1 EP2 O   H1  H2  EP1 EP2 O   H1  H2  EP1 EP2 
O   H1  H2  EP1 EP2 O   H1  H2  EP1 EP2 O   H1  H2  EP1 EP2 O   H1  H2  EP1 EP2 
O   H1  H2  EP1 EP2 O   H1  H2  EP1 EP2 O   H1  H2  EP1 EP2 O   H1  H2  EP1 EP2 
O   H1  H2  EP1 EP2 O   H1  H2  EP1 EP2 O   H1  H2  EP1 EP2 O   H1  H2  EP1 EP2 
O   H1  H2  EP1 EP2 O   H1  H2  EP1 EP2 O   H1  H2  EP1 EP2 O   H1  H2  EP1 EP2 
O   H1  H2  EP1 EP2 O   H1  H2  EP1 EP2 O   H1  H2  EP1 EP2 O   H1  H2  EP1 EP2 
O   H1  H2  EP1 EP2 O   H1  H2  EP1 EP2 O   H1  H2  EP1 EP2 O   H1  H2  EP1 EP2 
O   H1  H2  EP1 EP2 O   H1  H2  EP1 EP2 O   H1  H2  EP1 EP2 O   H1  H2  EP1 EP2 
O   H1  H2  EP1 EP2 O   H1  H2  EP1 EP2 O   H1  H2  EP1 EP2 O   H1  H2  EP1 EP2 
O   H1  H2  EP1 EP2 O   H1  H2  EP1 EP2 O   H1  H2  EP1 EP2 O   H1  H2  EP1 EP2 
O   H1  H2  EP1 EP2 O   H1  H2  EP1 EP2 O   H1  H2  EP1 EP2 O   H1  H2  EP1 EP2 
O   H1  H2  EP1 EP2 O   H1  H2  EP1 EP2 O   H1  H2  EP1 EP2 O   H1  H2  EP1 EP2 
O   H1  H2  EP1 EP2 O   H1  H2  EP1 EP2 O   H1  H2  EP1 EP2 O   H1  H2  EP1 EP2 
O   H1  H2  EP1 EP2 O   H1  H2  EP1 EP2 O   H1  H2  EP1 EP2 O   H1  H2  EP1 EP2 
O   H1  H2  EP1 EP2 O   H1  H2  EP1 EP2 O   H1  H2  EP1 EP2 O   H1  H2  EP1 EP2 
O   H1  H2  EP1 EP2 O   H1  H2  EP1 EP2 O   H1  H2  EP1 EP2 O   H1  H2  EP1 EP2 
O   H1  H2  EP1 EP2 O   H1  H2  EP1 EP2 O   H1  H2  EP1 EP2 O   H1  H2  EP1 EP2 
O   H1  H2  EP1 EP2 O   H1  H2  EP1 EP2 O   H1  H2  EP1 EP2 O   H1  H2  EP1 EP2 
O   H1  H2  EP1 EP2 O   H1  H2  EP1 EP2 O   H1  H2  EP1 EP2 O   H1  H2  EP1 EP2 
O   H1  H2  EP1 EP2 O   H1  H2  EP1 EP2 O   H1  H2  EP1 EP2 O   H1  H2  EP1 EP2 
O   H1  H2  EP1 EP2 O   H1  H2  EP1 EP2 O   H1  H2  EP1 EP2 O   H1  H2  EP1 EP2 
O   H1  H2  EP1 EP2 O   H1  H2  EP1 EP2 O   H1  H2  EP1 EP2 O   H1  H2  EP1 EP2 
O   H1  H2  EP1 EP2 O   H1  H2  EP1 EP2 O   H1  H2  EP1 EP2 O   H1  H2  EP1 EP2 
O   H1  H2  EP1 EP2 O   H1  H2  EP1 EP2 O   H1  H2  EP1 EP2 O   H1  H2  EP1 EP2 
O   H1  H2  EP1 EP2 O   H1  H2  EP1 EP2 O   H1  H2  EP1 EP2 O   H1  H2  EP1 EP2 
O   H1  H2  EP1 EP2 O   H1  H2  EP1 EP2 O   H1  H2  EP1 EP2 O   H1  H2  EP1 EP2 
O   H1  H2  EP1 EP2 O   H1  H2  EP1 EP2 O   H1  H2  EP1 EP2 O   H1  H2  EP1 EP2 
O   H1  H2  EP1 EP2 O   H1  H2  EP1 EP2 O   H1  H2  EP1 EP2 O   H1  H2  EP1 EP2 
O   H1  H2  EP1 EP2 O   H1  H2  EP1 EP2 O   H1  H2  EP1 EP2 O   H1  H2  EP1 EP2 
O   H1  H2  EP1 EP2 O   H1  H2  EP1 EP2 O   H1  H2  EP1 EP2 O   H1  H2  EP1 EP2 
O   H1  H2  EP1 EP2 O   H1  H2  EP1 EP2 O   H1  H2  EP1 EP2 O   H1  H2  EP1 EP2 
O   H1  H2  EP1 EP2 O   H1  H2  EP1 EP2 O   H1  H2  EP1 EP2 O   H1  H2  EP1 EP2 
O   H1  H2  EP1 EP2 O   H1  H2  EP1 EP2 O   H1  H2  EP1 EP2 O   H1  H2  EP1 EP2 
O   H1  H2  EP1 EP2 O   H1  H2  EP1 EP2 O   H1  H2  EP1 EP2 O   H1  H2  EP1 EP2 
O   H1  H2  EP1 EP2 O   H1  H2  EP1 EP2 O   H1  H2  EP1 EP2 O   H1  H2  EP1 EP2 
O   H1  H2  EP1 EP2 O   H1  H2  EP1 EP2 O   H1  H2  EP1 EP2 O   H1  H2  EP1 EP2 
O   H1  H2  EP1 EP2 O   H1  H2  EP1 EP2 O   H1  H2  EP1 EP2 O   H1  H2  EP1 EP2 
O   H1  H2  EP1 EP2 O   H1  H2  EP1 EP2 O   H1  H2  EP1 EP2 O   H1  H2  EP1 EP2 
O   H1  H2  EP1 EP2 O   H1  H2  EP1 EP2 O   H1  H2  EP1 EP2 O   H1  H2  EP1 EP2 
O   H1  H2  EP1 EP2 O   H1  H2  EP1 EP2 O   H1  H2  EP1 EP2 O   H1  H2  EP1 EP2 
O   H1  H2  EP1 EP2 O   H1  H2  EP1 EP2 O   H1  H2  EP1 EP2 O   H1  H2  EP1 EP2 
O   H1  H2  EP1 EP2 O   H1  H2  EP1 EP2 O   H1  H2  EP1 EP2 O   H1  H2  EP1 EP2 
O   H1  H2  EP1 EP2 O   H1  H2  EP1 EP2 O   H1  H2  EP1 EP2 O   H1  H2  EP1 EP2 
O   H1  H2  EP1 EP2 O   H1  H2  EP1 EP2 O   H1  H2  EP1 EP2 O   H1  H2  EP1 EP2 
O   H1  H2  EP1 EP2 O   H1  H2  EP1 EP2 O   H1  H2  EP1 EP2 O   H1  H2  EP1 EP2 
O   H1  H2  EP1 EP2 O   H1  H2  EP1 EP2 O   H1  H2  EP1 EP2 O   H1  H2  EP1 EP2 
O   H1  H2  EP1 EP2 O   H1  H2  EP1 EP2 O   H1  H2  EP1 EP2 O   H1  H2  EP1 EP2 
O   H1  H2  EP1 EP2 O   H1  H2  EP1 EP2 O   H1  H2  EP1 EP2 O   H1  H2  EP1 EP2 
O   H1  H2  EP1 EP2 O   H1  H2  EP1 EP2 O   H1  H2  EP1 EP2 O   H1  H2  EP1 EP2 
O   H1  H2  EP1 EP2 O   H1  H2  EP1 EP2 O   H1  H2  EP1 EP2 O   H1  H2  EP1 EP2 
O   H1  H2  EP1 EP2 O   H1  H2  EP1 EP2 O   H1  H2  EP1 EP2 O   H1  H2  EP1 EP2 
O   H1  H2  EP1 EP2 O   H1  H2  EP1 EP2 O   H1  H2  EP1 EP2 O   H1  H2  EP1 EP2 
O   H1  H2  EP1 EP2 O   H1  H2  EP1 EP2 O   H1  H2  EP1 EP2 O   H1  H2  EP1 EP2 
O   H1  H2  EP1 EP2 O   H1  H2  EP1 EP2 O   H1  H2  EP1 EP2 O   H1  H2  EP1 EP2 
O   H1  H2  EP1 EP2 O   H1  H2  EP1 EP2 O   H1  H2  EP1 EP2 O   H1  H2  EP1 EP2 
O   H1  H2  EP1 EP2 O   H1  H2  EP1 EP2 O   H1  H2  EP1 EP2 O   H1  H2  EP1 EP2 
O   H1  H2  EP1 EP2 O   H1  H2  EP1 EP2 O   H1  H2  EP1 EP2 O   H1  H2  EP1 EP2 
O   H1  H2  EP1 EP2 O   H1  H2  EP1 EP2 O   H1  H2  EP1 EP2 O   H1  H2  EP1 EP2 
O   H1  H2  EP1 EP2 O   H1  H2  EP1 EP2 O   H1  H2  EP1 EP2 O   H1  H2  EP1 EP2 
O   H1  H2  EP1 EP2 O   H1  H2  EP1 EP2 O   H1  H2  EP1 EP2 O   H1  H2  EP1 EP2 
O   H1  H2  EP1 EP2 O   H1  H2  EP1 EP2 O   H1  H2  EP1 EP2 O   H1  H2  EP1 EP2 
O   H1  H2  EP1 EP2 O   H1  H2  EP1 EP2 O   H1  H2  EP1 EP2 O   H1  H2  EP1 EP2 
O   H1  H2  EP1 EP2 O   H1  H2  EP1 EP2 O   H1  H2  EP1 EP2 O   H1  H2  EP1 EP2 
O   H1  H2  EP1 EP2 O   H1  H2  EP1 EP2 O   H1  H2  EP1 EP2 O   H1  H2  EP1 EP2 
O   H1  H2  EP1 EP2 O   H1  H2  EP1 EP2 O   H1  H2  EP1 EP2 O   H1  H2  EP1 EP2 
O   H1  H2  EP1 EP2 O   H1  H2  EP1 EP2 O   H1  H2  EP1 EP2 O   H1  H2  EP1 EP2 
O   H1  H2  EP1 EP2 O   H1  H2  EP1 EP2 O   H1  H2  EP1 EP2 O   H1  H2  EP1 EP2 
O   H1  H2  EP1 EP2 O   H1  H2  EP1 EP2 O   H1  H2  EP1 EP2 O   H1  H2  EP1 EP2 
O   H1  H2  EP1 EP2 O   H1  H2  EP1 EP2 O   H1  H2  EP1 EP2 O   H1  H2  EP1 EP2 
O   H1  H2  EP1 EP2 O   H1  H2  EP1 EP2 O   H1  H2  EP1 EP2 O   H1  H2  EP1 EP2 
O   H1  H2  EP1 EP2 O   H1  H2  EP1 EP2 O   H1  H2  EP1 EP2 O   H1  H2  EP1 EP2 
O   H1  H2  EP1 EP2 O   H1  H2  EP1 EP2 O   H1  H2  EP1 EP2 O   H1  H2  EP1 EP2 
O   H1  H2  EP1 EP2 O   H1  H2  EP1 EP2 O   H1  H2  EP1 EP2 O   H1  H2  EP1 EP2 
O   H1  H2  EP1 EP2 O   H1  H2  EP1 EP2 O   H1  H2  EP1 EP2 O   H1  H2  EP1 EP2 
O   H1  H2  EP1 EP2 O   H1  H2  EP1 EP2 O   H1  H2  EP1 EP2 O   H1  H2  EP1 EP2 
O   H1  H2  EP1 EP2 O   H1  H2  EP1 EP2 O   H1  H2  EP1 EP2 O   H1  H2  EP1 EP2 
O   H1  H2  EP1 EP2 O   H1  H2  EP1 EP2 O   H1  H2  EP1 EP2 O   H1  H2  EP1 EP2 
O   H1  H2  EP1 EP2 O   H1  H2  EP1 EP2 O   H1  H2  EP1 EP2 O   H1  H2  EP1 EP2 
O   H1  H2  EP1 EP2 O   H1  H2  EP1 EP2 O   H1  H2  EP1 EP2 O   H1  H2  EP1 EP2 
O   H1  H2  EP1 EP2 O   H1  H2  EP1 EP2 O   H1  H2  EP1 EP2 O   H1  H2  EP1 EP2 
O   H1  H2  EP1 EP2 O   H1  H2  EP1 EP2 O   H1  H2  EP1 EP2 O   H1  H2  EP1 EP2 
O   H1  H2  EP1 EP2 O   H1  H2  EP1 EP2 O   H1  H2  EP1 EP2 O   H1  H2  EP1 EP2 
O   H1  H2  EP1 EP2 O   H1  H2  EP1 EP2 O   H1  H2  EP1 EP2 O   H1  H2  EP1 EP2 
O   H1  H2  EP1 EP2 O   H1  H2  EP1 EP2 O   H1  H2  EP1 EP2 O   H1  H2  EP1 EP2 
O   H1  H2  EP1 EP2 O   H1  H2  EP1 EP2 O   H1  H2  EP1 EP2 O   H1  H2  EP1 EP2 
O   H1  H2  EP1 EP2 O   H1  H2  EP1 EP2 O   H1  H2  EP1 EP2 O   H1  H2  EP1 EP2 
O   H1  H2  EP1 EP2 O   H1  H2  EP1 EP2 O   H1  H2  EP1 EP2 O   H1  H2  EP1 EP2 
O   H1  H2  EP1 EP2 O   H1  H2  EP1 EP2 O   H1  H2  EP1 EP2 O   H1  H2  EP1 EP2 
O   H1  H2  EP1 EP2 O   H1  H2  EP1 EP2 O   H1  H2  EP1 EP2 O   H1  H2  EP1 EP2 
O   H1  H2  EP1 EP2 O   H1  H2  EP1 EP2 O   H1  H2  EP1 EP2 O   H1  H2  EP1 EP2 
O   H1  H2  EP1 EP2 O   H1  H2  EP1 EP2 O   H1  H2  EP1 EP2 O   H1  H2  EP1 EP2 
O   H1  H2  EP1 EP2 O   H1  H2  EP1 EP2 O   H1  H2  EP1 EP2 O   H1  H2  EP1 EP2 
O   H1  H2  EP1 EP2 O   H1  H2  EP1 EP2 O   H1  H2  EP1 EP2 O   H1  H2  EP1 EP2 
O   H1  H2  EP1 EP2 O   H1  H2  EP1 EP2 O   H1  H2  EP1 EP2 O   H1  H2  EP1 EP2 
O   H1  H2  EP1 EP2 O   H1  H2  EP1 EP2 O   H1  H2  EP1 EP2 O   H1  H2  EP1 EP2 
O   H1  H2  EP1 EP2 O   H1  H2  EP1 EP2 O   H1  H2  EP1 EP2 O   H1  H2  EP1 EP2 
O   H1  H2  EP1 EP2 O   H1  H2  EP1 EP2 O   H1  H2  EP1 EP2 O   H1  H2  EP1 EP2 
O   H1  H2  EP1 EP2 O   H1  H2  EP1 EP2 O   H1  H2  EP1 EP2 O   H1  H2  EP1 EP2 
O   H1  H2  EP1 EP2 O   H1  H2  EP1 EP2 O   H1  H2  EP1 EP2 O   H1  H2  EP1 EP2 
O   H1  H2  EP1 EP2 O   H1  H2  EP1 EP2 O   H1  H2  EP1 EP2 O   H1  H2  EP1 EP2 
O   H1  H2  EP1 EP2 O   H1  H2  EP1 EP2 O   H1  H2  EP1 EP2 O   H1  H2  EP1 EP2 
O   H1  H2  EP1 EP2 O   H1  H2  EP1 EP2 O   H1  H2  EP1 EP2 O   H1  H2  EP1 EP2 
O   H1  H2  EP1 EP2 O   H1  H2  EP1 EP2 O   H1  H2  EP1 EP2 O   H1  H2  EP1 EP2 
O   H1  H2  EP1 EP2 O   H1  H2  EP1 EP2 O   H1  H2  EP1 EP2 O   H1  H2  EP1 EP2 
O   H1  H2  EP1 EP2 O   H1  H2  EP1 EP2 O   H1  H2  EP1 EP2 O   H1  H2  EP1 EP2 
O   H1  H2  EP1 EP2 O   H1  H2  EP1 EP2 O   H1  H2  EP1 EP2 O   H1  H2  EP1 EP2 
O   H1  H2  EP1 EP2 O   H1  H2  EP1 EP2 O   H1  H2  EP1 EP2 O   H1  H2  EP1 EP2 
O   H1  H2  EP1 EP2 O   H1  H2  EP1 EP2 O   H1  H2  EP1 EP2 O   H1  H2  EP1 EP2 
O   H1  H2  EP1 EP2 O   H1  H2  EP1 EP2 O   H1  H2  EP1 EP2 O   H1  H2  EP1 EP2 
O   H1  H2  EP1 EP2 O   H1  H2  EP1 EP2 O   H1  H2  EP1 EP2 O   H1  H2  EP1 EP2 
O   H1  H2  EP1 EP2 O   H1  H2  EP1 EP2 O   H1  H2  EP1 EP2 O   H1  H2  EP1 EP2 
O   H1  H2  EP1 EP2 O   H1  H2  EP1 EP2 O   H1  H2  EP1 EP2 O   H1  H2  EP1 EP2 
O   H1  H2  EP1 EP2 O   H1  H2  EP1 EP2 O   H1  H2  EP1 EP2 O   H1  H2  EP1 EP2 
O   H1  H2  EP1 EP2 O   H1  H2  EP1 EP2 O   H1  H2  EP1 EP2 O   H1  H2  EP1 EP2 
O   H1  H2  EP1 EP2 O   H1  H2  EP1 EP2 O   H1  H2  EP1 EP2 O   H1  H2  EP1 EP2 
O   H1  H2  EP1 EP2 O   H1  H2  EP1 EP2 O   H1  H2  EP1 EP2 O   H1  H2  EP1 EP2 
O   H1  H2  EP1 EP2 O   H1  H2  EP1 EP2 O   H1  H2  EP1 EP2 O   H1  H2  EP1 EP2 
O   H1  H2  EP1 EP2 O   H1  H2  EP1 EP2 O   H1  H2  EP1 EP2 O   H1  H2  EP1 EP2 
O   H1  H2  EP1 EP2 O   H1  H2  EP1 EP2 O   H1  H2  EP1 EP2 O   H1  H2  EP1 EP2 
O   H1  H2  EP1 EP2 O   H1  H2  EP1 EP2 O   H1  H2  EP1 EP2 O   H1  H2  EP1 EP2 
O   H1  H2  EP1 EP2 O   H1  H2  EP1 EP2 O   H1  H2  EP1 EP2 O   H1  H2  EP1 EP2 
O   H1  H2  EP1 EP2 O   H1  H2  EP1 EP2 O   H1  H2  EP1 EP2 O   H1  H2  EP1 EP2 
O   H1  H2  EP1 EP2 O   H1  H2  EP1 EP2 O   H1  H2  EP1 EP2 O   H1  H2  EP1 EP2 
O   H1  H2  EP1 EP2 O   H1  H2  EP1 EP2 O   H1  H2  EP1 EP2 O   H1  H2  EP1 EP2 
O   H1  H2  EP1 EP2 O   H1  H2  EP1 EP2 O   H1  H2  EP1 EP2 O   H1  H2  EP1 EP2 
O   H1  H2  EP1 EP2 O   H1  H2  EP1 EP2 O   H1  H2  EP1 EP2 O   H1  H2  EP1 EP2 
O   H1  H2  EP1 EP2 O   H1  H2  EP1 EP2 O   H1  H2  EP1 EP2 O   H1  H2  EP1 EP2 
O   H1  H2  EP1 EP2 O   H1  H2  EP1 EP2 O   H1  H2  EP1 EP2 O   H1  H2  EP1 EP2 
O   H1  H2  EP1 EP2 O   H1  H2  EP1 EP2 O   H1  H2  EP1 EP2 O   H1  H2  EP1 EP2 
O   H1  H2  EP1 EP2 O   H1  H2  EP1 EP2 O   H1  H2  EP1 EP2 O   H1  H2  EP1 EP2 
O   H1  H2  EP1 EP2 O   H1  H2  EP1 EP2 O   H1  H2  EP1 EP2 O   H1  H2  EP1 EP2 
O   H1  H2  EP1 EP2 O   H1  H2  EP1 EP2 O   H1  H2  EP1 EP2 O   H1  H2  EP1 EP2 
O   H1  H2  EP1 EP2 O   H1  H2  EP1 EP2 O   H1  H2  EP1 EP2 O   H1  H2  EP1 EP2 
O   H1  H2  EP1 EP2 O   H1  H2  EP1 EP2 O   H1  H2  EP1 EP2 O   H1  H2  EP1 EP2 
O   H1  H2  EP1 EP2 O   H1  H2  EP1 EP2 O   H1  H2  EP1 EP2 O   H1  H2  EP1 EP2 
O   H1  H2  EP1 EP2 O   H1  H2  EP1 EP2 O   H1  H2  EP1 EP2 O   H1  H2  EP1 EP2 
O   H1  H2  EP1 EP2 O   H1  H2  EP1 EP2 O   H1  H2  EP1 EP2 O   H1  H2  EP1 EP2 
O   H1  H2  EP1 EP2 O   H1  H2  EP1 EP2 O   H1  H2  EP1 EP2 O   H1  H2  EP1 EP2 
O   H1  H2  EP1 EP2 O   H1  H2  EP1 EP2 O   H1  H2  EP1 EP2 O   H1  H2  EP1 EP2 
O   H1  H2  EP1 EP2 O   H1  H2  EP1 EP2 O   H1  H2  EP1 EP2 O   H1  H2  EP1 EP2 
O   H1  H2  EP1 EP2 O   H1  H2  EP1 EP2 O   H1  H2  EP1 EP2 O   H1  H2  EP1 EP2 
O   H1  H2  EP1 EP2 O   H1  H2  EP1 EP2 O   H1  H2  EP1 EP2 O   H1  H2  EP1 EP2 
O   H1  H2  EP1 EP2 O   H1  H2  EP1 EP2 O   H1  H2  EP1 EP2 O   H1  H2  EP1 EP2 
O   H1  H2  EP1 EP2 O   H1  H2  EP1 EP2 O   H1  H2  EP1 EP2 O   H1  H2  EP1 EP2 
O   H1  H2  EP1 EP2 O   H1  H2  EP1 EP2 O   H1  H2  EP1 EP2 O   H1  H2  EP1 EP2 
O   H1  H2  EP1 EP2 O   H1  H2  EP1 EP2 O   H1  H2  EP1 EP2 O   H1  H2  EP1 EP2 
O   H1  H2  EP1 EP2 O   H1  H2  EP1 EP2 O   H1  H2  EP1 EP2 O   H1  H2  EP1 EP2 
O   H1  H2  EP1 EP2 O   H1  H2  EP1 EP2 O   H1  H2  EP1 EP2 O   H1  H2  EP1 EP2 
O   H1  H2  EP1 EP2 O   H1  H2  EP1 EP2 O   H1  H2  EP1 EP2 O   H1  H2  EP1 EP2 
O   H1  H2  EP1 EP2 O   H1  H2  EP1 EP2 O   H1  H2  EP1 EP2 O   H1  H2  EP1 EP2 
O   H1  H2  EP1 EP2 O   H1  H2  EP1 EP2 O   H1  H2  EP1 EP2 O   H1  H2  EP1 EP2 
O   H1  H2  EP1 EP2 O   H1  H2  EP1 EP2 O   H1  H2  EP1 EP2 O   H1  H2  EP1 EP2 
O   H1  H2  EP1 EP2 O   H1  H2  EP1 EP2 O   H1  H2  EP1 EP2 O   H1  H2  EP1 EP2 
O   H1  H2  EP1 EP2 O   H1  H2  EP1 EP2 O   H1  H2  EP1 EP2 O   H1  H2  EP1 EP2 
O   H1  H2  EP1 EP2 O   H1  H2  EP1 EP2 O   H1  H2  EP1 EP2 O   H1  H2  EP1 EP2 
O   H1  H2  EP1 EP2 O   H1  H2  EP1 EP2 O   H1  H2  EP1 EP2 O   H1  H2  EP1 EP2 
O   H1  H2  EP1 EP2 O   H1  H2  EP1 EP2 O   H1  H2  EP1 EP2 O   H1  H2  EP1 EP2 
O   H1  H2  EP1 EP2 O   H1  H2  EP1 EP2 O   H1  H2  EP1 EP2 O   H1  H2  EP1 EP2 
O   H1  H2  EP1 EP2 O   H1  H2  EP1 EP2 O   H1  H2  EP1 EP2 O   H1  H2  EP1 EP2 
O   H1  H2  EP1 EP2 O   H1  H2  EP1 EP2 O   H1  H2  EP1 EP2 O   H1  H2  EP1 EP2 
O   H1  H2  EP1 EP2 O   H1  H2  EP1 EP2 O   H1  H2  EP1 EP2 O   H1  H2  EP1 EP2 
O   H1  H2  EP1 EP2 O   H1  H2  EP1 EP2 O   H1  H2  EP1 EP2 O   H1  H2  EP1 EP2 
O   H1  H2  EP1 EP2 O   H1  H2  EP1 EP2 O   H1  H2  EP1 EP2 O   H1  H2  EP1 EP2 
O   H1  H2  EP1 EP2 O   H1  H2  EP1 EP2 O   H1  H2  EP1 EP2 O   H1  H2  EP1 EP2 
O   H1  H2  EP1 EP2 O   H1  H2  EP1 EP2 O   H1  H2  EP1 EP2 O   H1  H2  EP1 EP2 
O   H1  H2  EP1 EP2 O   H1  H2  EP1 EP2 O   H1  H2  EP1 EP2 O   H1  H2  EP1 EP2 
O   H1  H2  EP1 EP2 O   H1  H2  EP1 EP2 O   H1  H2  EP1 EP2 O   H1  H2  EP1 EP2 
O   H1  H2  EP1 EP2 O   H1  H2  EP1 EP2 O   H1  H2  EP1 EP2 O   H1  H2  EP1 EP2 
O   H1  H2  EP1 EP2 O   H1  H2  EP1 EP2 O   H1  H2  EP1 EP2 O   H1  H2  EP1 EP2 
O   H1  H2  EP1 EP2 O   H1  H2  EP1 EP2 O   H1  H2  EP1 EP2 O   H1  H2  EP1 EP2 
O   H1  H2  EP1 EP2 O   H1  H2  EP1 EP2 O   H1  H2  EP1 EP2 O   H1  H2  EP1 EP2 
O   H1  H2  EP1 EP2 O   H1  H2  EP1 EP2 O   H1  H2  EP1 EP2 O   H1  H2  EP1 EP2 
O   H1  H2  EP1 EP2 O   H1  H2  EP1 EP2 O   H1  H2  EP1 EP2 O   H1  H2  EP1 EP2 
O   H1  H2  EP1 EP2 O   H1  H2  EP1 EP2 O   H1  H2  EP1 EP2 O   H1  H2  EP1 EP2 
O   H1  H2  EP1 EP2 O   H1  H2  EP1 EP2 O   H1  H2  EP1 EP2 O   H1  H2  EP1 EP2 
O   H1  H2  EP1 EP2 O   H1  H2  EP1 EP2 O   H1  H2  EP1 EP2 O   H1  H2  EP1 EP2 
O   H1  H2  EP1 EP2 O   H1  H2  EP1 EP2 O   H1  H2  EP1 EP2 O   H1  H2  EP1 EP2 
O   H1  H2  EP1 EP2 O   H1  H2  EP1 EP2 O   H1  H2  EP1 EP2 O   H1  H2  EP1 EP2 
O   H1  H2  EP1 EP2 O   H1  H2  EP1 EP2 O   H1  H2  EP1 EP2 O   H1  H2  EP1 EP2 
%FLAG CHARGE                                                                    
%FORMAT(5E16.8)                                                                 
  2.72058939E+00  3.63717108E+00  3.63717108E+00  3.63717108E+00  9.76715280E-01
  1.84956345E+00  1.18627173E+00  9.11115000E-02  9.11115000E-02 -1.64547369E+00
  6.03158130E-01  6.03158130E-01  1.34006794E+01 -1.11757366E+01 -1.82787891E+01
  8.07065667E+00  8.07065667E+00  1.11575143E+01 -1.04104000E+01 -7.57501011E+00
  4.95464337E+00 -1.08787131E+00  1.58351787E+00  2.37436569E+00  3.40757010E-01
 -5.83842492E+00  1.60720686E+00  1.60720686E+00  1.60720686E+00 -7.83558900E-01
  4.30046280E-01  4.30046280E-01 -1.20267180E+00  3.38934780E-01  3.38934780E-01
  3.38934780E-01  1.08841798E+01 -1.03484442E+01 -9.40817349E+00  5.35006728E+00
  6.94269630E-01  1.60356240E+00 -5.52135690E-01 -2.22312060E-01 -2.22312060E-01
  1.45669066E+01 -1.46033512E+01 -1.46033512E+01  9.77808618E+00 -1.06035564E+01
 -7.57501011E+00  4.95464337E+00 -9.43915140E-01  1.68009606E+00 -2.00809746E+00
  8.32759110E-01  8.32759110E-01  6.43429413E+00 -6.57825030E-01 -7.50940983E+00
  1.82223000E+00  1.82223000E+00  1.82223000E+00 -7.50940983E+00  1.82223000E+00
  1.82223000E+00  1.82223000E+00  1.08841798E+01 -1.03484442E+01 -7.57501011E+00
  4.95464337E+00  2.60578890E-01  1.90969704E+00 -3.71917143E+00  1.45231731E+00
  1.45231731E+00  1.29924999E+01 -1.08076461E+01 -1.67481159E+01  7.64607708E+00
  7.64607708E+00  1.08841798E+01 -1.03484442E+01 -7.57501011E+00  4.95464337E+00
 -1.59445125E+00  1.76574087E+00  5.43935655E+00 -5.41202310E-01 -5.81655816E+00
  1.44138393E+00  1.44138393E+00  1.44138393E+00 -5.81655816E+00  1.44138393E+00
  1.44138393E+00  1.44138393E+00  1.08841798E+01 -1.03484442E+01 -7.57501011E+00
  4.95464337E+00 -7.08847470E-01  1.83498561E+00  6.65842842E+00  7.83558900E-02
 -4.44259674E+00  1.16987166E+00  1.16987166E+00  1.16987166E+00 -1.23200970E+01
  7.47478746E+00  1.08841798E+01 -1.03484442E+01 -7.57501011E+00  4.95464337E+00
  7.81736670E-01  1.39582818E+00 -1.43956170E+00  1.65822930E+00  1.65822930E+00
 -1.96983063E+00  1.08841798E+01 -1.03484442E+01 -6.33953817E+00  5.00566581E+00
 -4.80522051E+00  2.84267880E+00 -1.27556100E-02  5.95869210E-01  5.95869210E-01
  7.10669700E-01  5.19335550E-01  5.19335550E-01  8.85603780E-01  1.25187201E+00
  1.25187201E+00 -9.64870785E+00  6.29762688E+00  1.47163295E+01 -1.57203782E+01
  8.15994594E+00  8.15994594E+00 -1.57203782E+01  8.15994594E+00  8.15994594E+00
  1.33769904E+01 -1.07402236E+01 -7.57501011E+00  4.95464337E+00 -2.55112200E-02
  1.59627348E+00 -2.76978960E-01  5.37557850E-01  5.37557850E-01 -2.00445300E-02
 -3.47317038E+00  3.09596877E+00 -4.26584043E+00  3.01761288E+00  5.87851398E+00
 -1.01662212E+01  7.27434216E+00 -4.26584043E+00  3.01761288E+00 -3.47317038E+00
  3.09596877E+00  1.08841798E+01 -1.03484442E+01 -7.57501011E+00  4.95464337E+00
  6.14091510E-01  1.49969529E+00 -3.32556975E+00  1.09880469E+00  1.09880469E+00
  1.09880469E+00  1.08841798E+01 -1.03484442E+01 -7.57501011E+00  4.95464337E+00
 -4.59201960E-01  1.27191654E+00  1.27191654E+00  1.08841798E+01 -1.03484442E+01
 -7.57501011E+00  4.95464337E+00 -1.59445125E+00  1.76574087E+00  5.43935655E+00
 -5.41202310E-01 -5.81655816E+00  1.44138393E+00  1.44138393E+00  1.44138393E+00
 -5.81655816E+00  1.44138393E+00  1.44138393E+00  1.44138393E+00  1.08841798E+01
 -1.03484442E+01 -7.57501011E+00  4.95464337E+00 -4.37335200E-02  1.78214094E+00
 -6.25024890E-01  5.37557850E-01  5.37557850E-01  2.15023140E-01 -2.28872088E+00
  2.42356590E+00 -3.10507992E+00  2.60578890E+00 -1.95343056E+00  2.36343231E+00
 -3.10507992E+00  2.60578890E+00 -2.28872088E+00  2.42356590E+00  1.08841798E+01
 -1.03484442E+01 -7.57501011E+00  4.95464337E+00 -1.05871563E+00  2.47823280E+00
 -1.34845020E-01  6.68758410E-01  6.68758410E-01  3.40392564E+00 -9.89835336E+00
  2.97934605E+00  2.61490005E+00 -5.09313285E+00  6.08442597E+00 -4.02166161E+00
  3.39299226E+00  1.08841798E+01 -1.03484442E+01 -7.57501011E+00  4.95464337E+00
 -1.59445125E+00  1.76574087E+00  5.43935655E+00 -5.41202310E-01 -5.81655816E+00
  1.44138393E+00  1.44138393E+00  1.44138393E+00 -5.81655816E+00  1.44138393E+00
  1.44138393E+00  1.44138393E+00  1.08841798E+01 -1.03484442E+01 -9.40817349E+00
  5.35006728E+00  7.23425310E-01  2.01356415E+00  1.02044880E+00 -3.15245790E-01
 -3.15245790E-01  2.47823280E-01 -7.74447750E-01 -7.74447750E-01  1.46762404E+01
 -1.49204192E+01 -1.49204192E+01  9.77808618E+00 -1.06035564E+01 -6.33953817E+00
  5.00566581E+00 -4.37335200E+00  2.59849998E+00 -1.71289620E-01  6.59647260E-01
  6.59647260E-01  3.40757010E-01  1.87689690E-01  1.87689690E-01 -8.72848170E-01
  1.13160483E+00  1.13160483E+00 -2.60578890E-01  2.06823105E+00  2.06823105E+00
 -7.02287442E+00  6.19558200E+00  6.19558200E+00  6.19558200E+00  1.33769904E+01
 -1.07402236E+01 -7.57501011E+00  4.95464337E+00  2.60578890E-01  1.90969704E+00
 -3.71917143E+00  1.45231731E+00  1.45231731E+00  1.29924999E+01 -1.08076461E+01
 -1.67481159E+01  7.64607708E+00  7.64607708E+00  1.08841798E+01 -1.03484442E+01
 -7.57501011E+00  4.95464337E+00 -4.59201960E-01  1.27191654E+00  1.27191654E+00
  1.08841798E+01 -1.03484442E+01 -6.33953817E+00  5.00566581E+00 -4.80522051E+00
  2.84267880E+00 -1.27556100E-02  5.95869210E-01  5.95869210E-01  7.10669700E-01
  5.19335550E-01  5.19335550E-01  8.85603780E-01  1.25187201E+00  1.25187201E+00
 -9.64870785E+00  6.29762688E+00  1.47163295E+01 -1.57203782E+01  8.15994594E+00
  8.15994594E+00 -1.57203782E+01  8.15994594E+00  8.15994594E+00  1.33769904E+01
 -1.07402236E+01 -7.57501011E+00  4.95464337E+00 -2.55112200E-02  1.59627348E+00
 -2.76978960E-01  5.37557850E-01  5.37557850E-01 -2.00445300E-02 -3.47317038E+00
  3.09596877E+00 -4.26584043E+00  3.01761288E+00  5.87851398E+00 -1.01662212E+01
  7.27434216E+00 -4.26584043E+00  3.01761288E+00 -3.47317038E+00  3.09596877E+00
  1.08841798E+01 -1.03484442E+01 -7.57501011E+00  4.95464337E+00 -4.53735270E-01
  1.53613989E+00  3.85766091E+00  6.41424960E-01  6.41424960E-01 -1.19283176E+01
  7.79003325E+00  1.08841798E+01 -1.03484442E+01 -7.57501011E+00  4.95464337E+00
 -1.08787131E+00  1.58351787E+00  2.37436569E+00  3.40757010E-01 -5.83842492E+00
  1.60720686E+00  1.60720686E+00  1.60720686E+00 -7.83558900E-01  4.30046280E-01
  4.30046280E-01 -1.20267180E+00  3.38934780E-01  3.38934780E-01  3.38934780E-01
  1.08841798E+01 -1.03484442E+01 -7.57501011E+00  4.95464337E+00 -4.53735270E-01
  1.53613989E+00  3.85766091E+00  6.41424960E-01  6.41424960E-01 -1.19283176E+01
  7.79003325E+00  1.08841798E+01 -1.03484442E+01 -6.33953817E+00  5.00566581E+00
 -4.80522051E+00  2.84267880E+00 -1.27556100E-02  5.95869210E-01  5.95869210E-01
  7.10669700E-01  5.19335550E-01  5.19335550E-01  8.85603780E-01  1.25187201E+00
  1.25187201E+00 -9.64870785E+00  6.29762688E+00  1.47163295E+01 -1.57203782E+01
  8.15994594E+00  8.15994594E+00 -1.57203782E+01  8.15994594E+00  8.15994594E+00
  1.33769904E+01 -1.07402236E+01 -7.57501011E+00  4.95464337E+00 -7.08847470E-01
  1.83498561E+00  6.65842842E+00  7.83558900E-02 -4.44259674E+00  1.16987166E+00
  1.16987166E+00  1.16987166E+00 -1.23200970E+01  7.47478746E+00  1.08841798E+01
 -1.03484442E+01 -9.40817349E+00  5.35006728E+00  7.23425310E-01  2.01356415E+00
  1.02044880E+00 -3.15245790E-01 -3.15245790E-01  2.47823280E-01 -7.74447750E-01
 -7.74447750E-01  1.46762404E+01 -1.49204192E+01 -1.49204192E+01  9.77808618E+00
 -1.06035564E+01 -7.57501011E+00  4.95464337E+00  6.14091510E-01  1.49969529E+00
 -3.32556975E+00  1.09880469E+00  1.09880469E+00  1.09880469E+00  1.08841798E+01
 -1.03484442E+01 -7.57501011E+00  4.95464337E+00  6.14091510E-01  1.49969529E+00
 -3.32556975E+00  1.09880469E+00  1.09880469E+00  1.09880469E+00  1.08841798E+01
 -1.03484442E+01 -9.40817349E+00  5.35006728E+00  6.94269630E-01  1.60356240E+00
 -5.52135690E-01 -2.22312060E-01 -2.22312060E-01  1.45669066E+01 -1.46033512E+01
 -1.46033512E+01  9.77808618E+00 -1.06035564E+01 -7.57501011E+00  4.95464337E+00
 -9.43915140E-01  1.68009606E+00 -2.00809746E+00  8.32759110E-01  8.32759110E-01
  6.43429413E+00 -6.57825030E-01 -7.50940983E+00  1.82223000E+00  1.82223000E+00
  1.82223000E+00 -7.50940983E+00  1.82223000E+00  1.82223000E+00  1.82223000E+00
  1.08841798E+01 -1.03484442E+01 -7.57501011E+00  4.95464337E+00  7.81736670E-01
  1.39582818E+00 -1.43956170E+00  1.65822930E+00  1.65822930E+00 -1.96983063E+00
  1.08841798E+01 -1.03484442E+01 -7.57501011E+00  4.95464337E+00 -5.64891300E-02
  1.54889550E+00 -6.56002800E-02  3.11601330E-01  3.11601330E-01 -1.17533835E+00
  6.41424960E-01  6.41424960E-01  1.26663207E+01 -1.10900918E+01 -1.71417176E+01
  7.74629973E+00  7.74629973E+00  1.08841798E+01 -1.03484442E+01 -7.57501011E+00
  4.95464337E+00  6.14091510E-01  1.49969529E+00 -3.32556975E+00  1.09880469E+00
  1.09880469E+00  1.09880469E+00  1.08841798E+01 -1.03484442E+01 -7.57501011E+00
  4.95464337E+00 -4.37335200E-02  1.78214094E+00 -6.25024890E-01  5.37557850E-01
  5.37557850E-01  2.15023140E-01 -2.28872088E+00  2.42356590E+00 -3.10507992E+00
  2.60578890E+00 -1.95343056E+00  2.36343231E+00 -3.10507992E+00  2.60578890E+00
 -2.28872088E+00  2.42356590E+00  1.08841798E+01 -1.03484442E+01 -7.57501011E+00
  4.95464337E+00  2.60578890E-01  1.90969704E+00 -3.71917143E+00  1.45231731E+00
  1.45231731E+00  1.29924999E+01 -1.08076461E+01 -1.67481159E+01  7.64607708E+00
  7.64607708E+00  1.08841798E+01 -1.03484442E+01 -7.57501011E+00  4.95464337E+00
 -4.53735270E-01  1.53613989E+00  3.85766091E+00  6.41424960E-01  6.41424960E-01
 -1.19283176E+01  7.79003325E+00  1.08841798E+01 -1.03484442E+01 -7.57501011E+00
  4.95464337E+00 -7.08847470E-01  1.83498561E+00  6.65842842E+00  7.83558900E-02
 -4.44259674E+00  1.16987166E+00  1.16987166E+00  1.16987166E+00 -1.23200970E+01
  7.47478746E+00  1.08841798E+01 -1.03484442E+01 -7.57501011E+00  4.95464337E+00
 -9.43915140E-01  1.68009606E+00 -2.00809746E+00  8.32759110E-01  8.32759110E-01
  6.43429413E+00 -6.57825030E-01 -7.50940983E+00  1.82223000E+00  1.82223000E+00
  1.82223000E+00 -7.50940983E+00  1.82223000E+00  1.82223000E+00  1.82223000E+00
  1.08841798E+01 -1.03484442E+01 -4.64304204E+00  3.49868160E-01  7.12491930E-01
  7.12491930E-01  3.44401470E-01  3.88134990E-01  3.88134990E-01 -1.27556100E-01
  4.61024190E-01  4.61024190E-01 -4.84713180E-01  1.16804943E+00  1.07438681E+01
 -1.04741780E+01 -7.57501011E+00  4.95464337E+00 -7.08847470E-01  1.83498561E+00
  6.65842842E+00  7.83558900E-02 -4.44259674E+00  1.16987166E+00  1.16987166E+00
  1.16987166E+00 -1.23200970E+01  7.47478746E+00  1.08841798E+01 -1.03484442E+01
 -7.57501011E+00  4.95464337E+00 -4.31868510E-01  1.60356240E+00  6.23202660E-01
  4.39157430E-01  4.39157430E-01  3.28001400E-02  8.01781200E-01  8.01781200E-01
 -4.98744351E+00 -9.76715280E-01  1.24640532E+00  1.24640532E+00  1.24640532E+00
  1.08841798E+01 -1.03484442E+01 -9.40817349E+00  5.35006728E+00  6.94269630E-01
  1.60356240E+00 -5.52135690E-01 -2.22312060E-01 -2.22312060E-01  1.45669066E+01
 -1.46033512E+01 -1.46033512E+01  9.77808618E+00 -1.06035564E+01 -7.57501011E+00
  4.95464337E+00 -5.64891300E-02  1.54889550E+00 -6.56002800E-02  3.11601330E-01
  3.11601330E-01 -1.17533835E+00  6.41424960E-01  6.41424960E-01  1.26663207E+01
 -1.10900918E+01 -1.71417176E+01  7.74629973E+00  7.74629973E+00  1.08841798E+01
 -1.03484442E+01 -7.57501011E+00  4.95464337E+00 -4.31868510E-01  1.60356240E+00
  6.23202660E-01  4.39157430E-01  4.39157430E-01  3.28001400E-02  8.01781200E-01
  8.01781200E-01 -4.98744351E+00 -9.76715280E-01  1.24640532E+00  1.24640532E+00
  1.24640532E+00  1.08841798E+01 -1.03484442E+01 -6.33953817E+00  5.00566581E+00
 -4.37335200E+00  2.59849998E+00 -1.71289620E-01  6.59647260E-01  6.59647260E-01
  3.40757010E-01  1.87689690E-01  1.87689690E-01 -8.72848170E-01  1.13160483E+00
  1.13160483E+00 -2.60578890E-01  2.06823105E+00  2.06823105E+00 -7.02287442E+00
  6.19558200E+00  6.19558200E+00  6.19558200E+00  1.33769904E+01 -1.07402236E+01
 -7.57501011E+00  4.95464337E+00 -9.43915140E-01  1.68009606E+00 -2.00809746E+00
  8.32759110E-01  8.32759110E-01  6.43429413E+00 -6.57825030E-01 -7.50940983E+00
  1.82223000E+00  1.82223000E+00  1.82223000E+00 -7.50940983E+00  1.82223000E+00
  1.82223000E+00  1.82223000E+00  1.08841798E+01 -1.03484442E+01 -7.57501011E+00
  4.95464337E+00  6.14091510E-01  1.49969529E+00 -3.32556975E+00  1.09880469E+00
  1.09880469E+00  1.09880469E+00  1.08841798E+01 -1.03484442E+01 -7.57501011E+00
  4.95464337E+00 -9.43915140E-01  1.68009606E+00 -2.00809746E+00  8.32759110E-01
  8.32759110E-01  6.43429413E+00 -6.57825030E-01 -7.50940983E+00  1.82223000E+00
  1.82223000E+00  1.82223000E+00 -7.50940983E+00  1.82223000E+00  1.82223000E+00
  1.82223000E+00  1.08841798E+01 -1.03484442E+01 -7.57501011E+00  4.95464337E+00
 -4.53735270E-01  1.53613989E+00  3.85766091E+00  6.41424960E-01  6.41424960E-01
 -1.19283176E+01  7.79003325E+00  1.08841798E+01 -1.03484442E+01 -6.33953817E+00
  5.00566581E+00 -4.37335200E+00  2.59849998E+00 -1.71289620E-01  6.59647260E-01
  6.59647260E-01  3.40757010E-01  1.87689690E-01  1.87689690E-01 -8.72848170E-01
  1.13160483E+00  1.13160483E+00 -2.60578890E-01  2.06823105E+00  2.06823105E+00
 -7.02287442E+00  6.19558200E+00  6.19558200E+00  6.19558200E+00  1.33769904E+01
 -1.07402236E+01 -7.57501011E+00  4.95464337E+00 -4.59201960E-01  1.27191654E+00
  1.27191654E+00  1.08841798E+01 -1.03484442E+01 -7.57501011E+00  4.95464337E+00
 -4.37335200E-02  1.78214094E+00 -6.25024890E-01  5.37557850E-01  5.37557850E-01
  2.15023140E-01 -2.28872088E+00  2.42356590E+00 -3.10507992E+00  2.60578890E+00
 -1.95343056E+00  2.36343231E+00 -3.10507992E+00  2.60578890E+00 -2.28872088E+00
  2.42356590E+00  1.08841798E+01 -1.03484442E+01 -9.40817349E+00  5.35006728E+00
  7.23425310E-01  2.01356415E+00  1.02044880E+00 -3.15245790E-01 -3.15245790E-01
  2.47823280E-01 -7.74447750E-01 -7.74447750E-01  1.46762404E+01 -1.49204192E+01
 -1.49204192E+01  9.77808618E+00 -1.06035564E+01 -7.57501011E+00  4.95464337E+00
 -7.08847470E-01  1.83498561E+00  6.65842842E+00  7.83558900E-02 -4.44259674E+00
  1.16987166E+00  1.16987166E+00  1.16987166E+00 -1.23200970E+01  7.47478746E+00
  1.08841798E+01 -1.03484442E+01 -7.57501011E+00  4.95464337E+00  7.81736670E-01
  1.39582818E+00 -1.43956170E+00  1.65822930E+00  1.65822930E+00 -1.96983063E+00
  1.08841798E+01 -1.03484442E+01 -6.33953817E+00  5.00566581E+00 -4.80522051E+00
  2.84267880E+00 -1.27556100E-02  5.95869210E-01  5.95869210E-01  7.10669700E-01
  5.19335550E-01  5.19335550E-01  8.85603780E-01  1.25187201E+00  1.25187201E+00
 -9.64870785E+00  6.29762688E+00  1.47163295E+01 -1.57203782E+01  8.15994594E+00
  8.15994594E+00 -1.57203782E+01  8.15994594E+00  8.15994594E+00  1.33769904E+01
 -1.07402236E+01 -7.57501011E+00  4.95464337E+00 -2.55112200E-02  1.59627348E+00
 -2.76978960E-01  5.37557850E-01  5.37557850E-01 -2.00445300E-02 -3.47317038E+00
  3.09596877E+00 -4.26584043E+00  3.01761288E+00  5.87851398E+00 -1.01662212E+01
  7.27434216E+00 -4.26584043E+00  3.01761288E+00 -3.47317038E+00  3.09596877E+00
  1.08841798E+01 -1.03484442E+01 -7.57501011E+00  4.95464337E+00 -4.59201960E-01
  1.27191654E+00  1.27191654E+00  1.08841798E+01 -1.03484442E+01 -7.57501011E+00
  4.95464337E+00 -4.37335200E-02  1.78214094E+00 -6.25024890E-01  5.37557850E-01
  5.37557850E-01  2.15023140E-01 -2.28872088E+00  2.42356590E+00 -3.10507992E+00
  2.60578890E+00 -1.95343056E+00  2.36343231E+00 -3.10507992E+00  2.60578890E+00
 -2.28872088E+00  2.42356590E+00  1.08841798E+01 -1.03484442E+01 -7.57501011E+00
  4.95464337E+00 -1.08787131E+00  1.58351787E+00  2.37436569E+00  3.40757010E-01
 -5.83842492E+00  1.60720686E+00  1.60720686E+00  1.60720686E+00 -7.83558900E-01
  4.30046280E-01  4.30046280E-01 -1.20267180E+00  3.38934780E-01  3.38934780E-01
  3.38934780E-01  1.08841798E+01 -1.03484442E+01 -9.40817349E+00  5.35006728E+00
  7.23425310E-01  2.01356415E+00  1.02044880E+00 -3.15245790E-01 -3.15245790E-01
  2.47823280E-01 -7.74447750E-01 -7.74447750E-01  1.46762404E+01 -1.49204192E+01
 -1.49204192E+01  9.77808618E+00 -1.06035564E+01 -7.57501011E+00  4.95464337E+00
 -4.59201960E-01  1.27191654E+00  1.27191654E+00  1.08841798E+01 -1.03484442E+01
 -7.57501011E+00  4.95464337E+00  2.60578890E-01  1.90969704E+00 -3.71917143E+00
  1.45231731E+00  1.45231731E+00  1.29924999E+01 -1.08076461E+01 -1.67481159E+01
  7.64607708E+00  7.64607708E+00  1.08841798E+01 -1.03484442E+01 -7.57501011E+00
  4.95464337E+00 -1.59445125E+00  1.76574087E+00  5.43935655E+00 -5.41202310E-01
 -5.81655816E+00  1.44138393E+00  1.44138393E+00  1.44138393E+00 -5.81655816E+00
  1.44138393E+00  1.44138393E+00  1.44138393E+00  1.08841798E+01 -1.03484442E+01
 -7.57501011E+00  4.95464337E+00 -1.59445125E+00  1.76574087E+00  5.43935655E+00
 -5.41202310E-01 -5.81655816E+00  1.44138393E+00  1.44138393E+00  1.44138393E+00
 -5.81655816E+00  1.44138393E+00  1.44138393E+00  1.44138393E+00  1.08841798E+01
 -1.03484442E+01 -7.57501011E+00  4.95464337E+00 -1.08787131E+00  1.58351787E+00
  2.37436569E+00  3.40757010E-01 -5.83842492E+00  1.60720686E+00  1.60720686E+00
  1.60720686E+00 -7.83558900E-01  4.30046280E-01  4.30046280E-01 -1.20267180E+00
  3.38934780E-01  3.38934780E-01  3.38934780E-01  1.08841798E+01 -1.03484442E+01
 -4.64304204E+00  3.49868160E-01  7.12491930E-01  7.12491930E-01  3.44401470E-01
  3.88134990E-01  3.88134990E-01 -1.27556100E-01  4.61024190E-01  4.61024190E-01
 -4.84713180E-01  1.16804943E+00  1.07438681E+01 -1.04741780E+01 -6.33953817E+00
  5.00566581E+00 -4.80522051E+00  2.84267880E+00 -1.27556100E-02  5.95869210E-01
  5.95869210E-01  7.10669700E-01  5.19335550E-01  5.19335550E-01  8.85603780E-01
  1.25187201E+00  1.25187201E+00 -9.64870785E+00  6.29762688E+00  1.47163295E+01
 -1.57203782E+01  8.15994594E+00  8.15994594E+00 -1.57203782E+01  8.15994594E+00
  8.15994594E+00  1.33769904E+01 -1.07402236E+01 -7.57501011E+00  4.95464337E+00
 -1.08787131E+00  1.58351787E+00  2.37436569E+00  3.40757010E-01 -5.83842492E+00
  1.60720686E+00  1.60720686E+00  1.60720686E+00 -7.83558900E-01  4.30046280E-01
  4.30046280E-01 -1.20267180E+00  3.38934780E-01  3.38934780E-01  3.38934780E-01
  1.08841798E+01 -1.03484442E+01 -7.57501011E+00  4.95464337E+00 -1.05871563E+00
  2.47823280E+00 -1.34845020E-01  6.68758410E-01  6.68758410E-01  3.40392564E+00
 -9.89835336E+00  2.97934605E+00  2.61490005E+00 -5.09313285E+00  6.08442597E+00
 -4.02166161E+00  3.39299226E+00  1.08841798E+01 -1.03484442E+01 -4.64304204E+00
  3.49868160E-01  7.12491930E-01  7.12491930E-01  3.44401470E-01  3.88134990E-01
  3.88134990E-01 -1.27556100E-01  4.61024190E-01  4.61024190E-01 -4.84713180E-01
  1.16804943E+00  1.07438681E+01 -1.04741780E+01 -7.57501011E+00  4.95464337E+00
  2.60578890E-01  1.90969704E+00 -3.71917143E+00  1.45231731E+00  1.45231731E+00
  1.29924999E+01 -1.08076461E+01 -1.67481159E+01  7.64607708E+00  7.64607708E+00
  1.08841798E+01 -1.03484442E+01 -7.57501011E+00  4.95464337E+00  6.14091510E-01
  1.49969529E+00 -3.32556975E+00  1.09880469E+00  1.09880469E+00  1.09880469E+00
  1.08841798E+01 -1.03484442E+01 -7.57501011E+00  4.95464337E+00 -1.08787131E+00
  1.58351787E+00  2.37436569E+00  3.40757010E-01 -5.83842492E+00  1.60720686E+00
  1.60720686E+00  1.60720686E+00 -7.83558900E-01  4.30046280E-01  4.30046280E-01
 -1.20267180E+00  3.38934780E-01  3.38934780E-01  3.38934780E-01  1.08841798E+01
 -1.03484442E+01 -7.57501011E+00  4.95464337E+00  7.81736670E-01  1.39582818E+00
 -1.43956170E+00  1.65822930E+00  1.65822930E+00 -1.96983063E+00  1.08841798E+01
 -1.03484442E+01 -7.57501011E+00  4.95464337E+00  6.14091510E-01  1.49969529E+00
 -3.32556975E+00  1.09880469E+00  1.09880469E+00  1.09880469E+00  1.08841798E+01
 -1.03484442E+01 -7.57501011E+00  4.95464337E+00  6.14091510E-01  1.49969529E+00
 -3.32556975E+00  1.09880469E+00  1.09880469E+00  1.09880469E+00  1.08841798E+01
 -1.03484442E+01 -7.57501011E+00  4.95464337E+00  2.60578890E-01  1.90969704E+00
 -3.71917143E+00  1.45231731E+00  1.45231731E+00  1.29924999E+01 -1.08076461E+01
 -1.67481159E+01  7.64607708E+00  7.64607708E+00  1.08841798E+01 -1.03484442E+01
 -7.57501011E+00  4.95464337E+00 -1.05871563E+00  2.47823280E+00 -1.34845020E-01
  6.68758410E-01  6.68758410E-01  3.40392564E+00 -9.89835336E+00  2.97934605E+00
  2.61490005E+00 -5.09313285E+00  6.08442597E+00 -4.02166161E+00  3.39299226E+00
  1.08841798E+01 -1.03484442E+01 -7.57501011E+00  4.95464337E+00 -7.08847470E-01
  1.83498561E+00  6.65842842E+00  7.83558900E-02 -4.44259674E+00  1.16987166E+00
  1.16987166E+00  1.16987166E+00 -1.23200970E+01  7.47478746E+00  1.08841798E+01
 -1.03484442E+01 -7.57501011E+00  4.95464337E+00 -4.59201960E-01  1.27191654E+00
  1.27191654E+00  1.08841798E+01 -1.03484442E+01 -7.57501011E+00  4.95464337E+00
 -1.59445125E+00  1.76574087E+00  5.43935655E+00 -5.41202310E-01 -5.81655816E+00
  1.44138393E+00  1.44138393E+00  1.44138393E+00 -5.81655816E+00  1.44138393E+00
  1.44138393E+00  1.44138393E+00  1.08841798E+01 -1.03484442E+01 -7.57501011E+00
  4.95464337E+00 -2.55112200E-02  1.59627348E+00 -2.76978960E-01  5.37557850E-01
  5.37557850E-01 -2.00445300E-02 -3.47317038E+00  3.09596877E+00 -4.26584043E+00
  3.01761288E+00  5.87851398E+00 -1.01662212E+01  7.27434216E+00 -4.26584043E+00
  3.01761288E+00 -3.47317038E+00  3.09596877E+00  1.08841798E+01 -1.03484442E+01
 -7.57501011E+00  4.95464337E+00 -1.08787131E+00  1.58351787E+00  2.37436569E+00
  3.40757010E-01 -5.83842492E+00  1.60720686E+00  1.60720686E+00  1.60720686E+00
 -7.83558900E-01  4.30046280E-01  4.30046280E-01 -1.20267180E+00  3.38934780E-01
  3.38934780E-01  3.38934780E-01  1.08841798E+01 -1.03484442E+01 -7.57501011E+00
  4.95464337E+00 -9.43915140E-01  1.68009606E+00 -2.00809746E+00  8.32759110E-01
  8.32759110E-01  6.43429413E+00 -6.57825030E-01 -7.50940983E+00  1.82223000E+00
  1.82223000E+00  1.82223000E+00 -7.50940983E+00  1.82223000E+00  1.82223000E+00
  1.82223000E+00  1.08841798E+01 -1.03484442E+01 -7.57501011E+00  4.95464337E+00
 -1.59445125E+00  1.76574087E+00  5.43935655E+00 -5.41202310E-01 -5.81655816E+00
  1.44138393E+00  1.44138393E+00  1.44138393E+00 -5.81655816E+00  1.44138393E+00
  1.44138393E+00  1.44138393E+00  1.08841798E+01 -1.03484442E+01 -7.57501011E+00
  4.95464337E+00 -7.08847470E-01  1.83498561E+00  6.65842842E+00  7.83558900E-02
 -4.44259674E+00  1.16987166E+00  1.16987166E+00  1.16987166E+00 -1.23200970E+01
  7.47478746E+00  1.08841798E+01 -1.03484442E+01 -7.57501011E+00  4.95464337E+00
 -4.53735270E-01  1.53613989E+00  3.85766091E+00  6.41424960E-01  6.41424960E-01
 -1.19283176E+01  7.79003325E+00  1.08841798E+01 -1.03484442E+01 -7.57501011E+00
  4.95464337E+00  2.60578890E-01  1.90969704E+00 -3.71917143E+00  1.45231731E+00
  1.45231731E+00  1.29924999E+01 -1.08076461E+01 -1.67481159E+01  7.64607708E+00
  7.64607708E+00  1.08841798E+01 -1.03484442E+01 -7.57501011E+00  4.95464337E+00
 -7.08847470E-01  1.83498561E+00  6.65842842E+00  7.83558900E-02 -4.44259674E+00
  1.16987166E+00  1.16987166E+00  1.16987166E+00 -1.23200970E+01  7.47478746E+00
  1.08841798E+01 -1.03484442E+01 -7.57501011E+00  4.95464337E+00 -4.53735270E-01
  1.53613989E+00  3.85766091E+00  6.41424960E-01  6.41424960E-01 -1.19283176E+01
  7.79003325E+00  1.08841798E+01 -1.03484442E+01 -7.57501011E+00  4.95464337E+00
 -1.05871563E+00  2.47823280E+00 -1.34845020E-01  6.68758410E-01  6.68758410E-01
  3.40392564E+00 -9.89835336E+00  2.97934605E+00  2.61490005E+00 -5.09313285E+00
  6.08442597E+00 -4.02166161E+00  3.39299226E+00  1.08841798E+01 -1.03484442E+01
 -7.57501011E+00  4.95464337E+00 -2.55112200E-02  1.59627348E+00 -2.76978960E-01
  5.37557850E-01  5.37557850E-01 -2.00445300E-02 -3.47317038E+00  3.09596877E+00
 -4.26584043E+00  3.01761288E+00  5.87851398E+00 -1.01662212E+01  7.27434216E+00
 -4.26584043E+00  3.01761288E+00 -3.47317038E+00  3.09596877E+00  1.08841798E+01
 -1.03484442E+01 -9.40817349E+00  5.35006728E+00  6.94269630E-01  1.60356240E+00
 -5.52135690E-01 -2.22312060E-01 -2.22312060E-01  1.45669066E+01 -1.46033512E+01
 -1.46033512E+01  9.77808618E+00 -1.06035564E+01 -7.57501011E+00  4.95464337E+00
 -7.08847470E-01  1.83498561E+00  6.65842842E+00  7.83558900E-02 -4.44259674E+00
  1.16987166E+00  1.16987166E+00  1.16987166E+00 -1.23200970E+01  7.47478746E+00
  1.08841798E+01 -1.03484442E+01 -7.57501011E+00  4.95464337E+00 -2.55112200E-02
  1.59627348E+00 -2.76978960E-01  5.37557850E-01  5.37557850E-01 -2.00445300E-02
 -3.47317038E+00  3.09596877E+00 -4.26584043E+00  3.01761288E+00  5.87851398E+00
 -1.01662212E+01  7.27434216E+00 -4.26584043E+00  3.01761288E+00 -3.47317038E+00
  3.09596877E+00  1.08841798E+01 -1.03484442E+01 -7.57501011E+00  4.95464337E+00
  7.81736670E-01  1.39582818E+00 -1.43956170E+00  1.65822930E+00  1.65822930E+00
 -1.96983063E+00  1.08841798E+01 -1.03484442E+01 -7.57501011E+00  4.95464337E+00
 -4.37335200E-02  1.78214094E+00 -6.25024890E-01  5.37557850E-01  5.37557850E-01
  2.15023140E-01 -2.28872088E+00  2.42356590E+00 -3.10507992E+00  2.60578890E+00
 -1.95343056E+00  2.36343231E+00 -3.10507992E+00  2.60578890E+00 -2.28872088E+00
  2.42356590E+00  1.08841798E+01 -1.03484442E+01 -7.57501011E+00  4.95464337E+00
  2.60578890E-01  1.90969704E+00 -3.71917143E+00  1.45231731E+00  1.45231731E+00
  1.29924999E+01 -1.08076461E+01 -1.67481159E+01  7.64607708E+00  7.64607708E+00
  1.08841798E+01 -1.03484442E+01 -7.57501011E+00  4.95464337E+00  6.14091510E-01
  1.49969529E+00 -3.32556975E+00  1.09880469E+00  1.09880469E+00  1.09880469E+00
  1.08841798E+01 -1.03484442E+01 -7.57501011E+00  4.95464337E+00 -4.53735270E-01
  1.53613989E+00  3.85766091E+00  6.41424960E-01  6.41424960E-01 -1.19283176E+01
  7.79003325E+00  1.08841798E+01 -1.03484442E+01 -7.57501011E+00  4.95464337E+00
  6.14091510E-01  1.49969529E+00 -3.32556975E+00  1.09880469E+00  1.09880469E+00
  1.09880469E+00  1.08841798E+01 -1.03484442E+01 -4.64304204E+00  3.49868160E-01
  7.12491930E-01  7.12491930E-01  3.44401470E-01  3.88134990E-01  3.88134990E-01
 -1.27556100E-01  4.61024190E-01  4.61024190E-01 -4.84713180E-01  1.16804943E+00
  1.07438681E+01 -1.04741780E+01 -4.64304204E+00  3.49868160E-01  7.12491930E-01
  7.12491930E-01  3.44401470E-01  3.88134990E-01  3.88134990E-01 -1.27556100E-01
  4.61024190E-01  4.61024190E-01 -4.84713180E-01  1.16804943E+00  1.07438681E+01
 -1.04741780E+01 -9.40817349E+00  5.35006728E+00  7.23425310E-01  2.01356415E+00
  1.02044880E+00 -3.15245790E-01 -3.15245790E-01  2.47823280E-01 -7.74447750E-01
 -7.74447750E-01  1.46762404E+01 -1.49204192E+01 -1.49204192E+01  9.77808618E+00
 -1.06035564E+01 -9.40817349E+00  5.35006728E+00  7.23425310E-01  2.01356415E+00
  1.02044880E+00 -3.15245790E-01 -3.15245790E-01  2.47823280E-01 -7.74447750E-01
 -7.74447750E-01  1.46762404E+01 -1.49204192E+01 -1.49204192E+01  9.77808618E+00
 -1.06035564E+01 -9.40817349E+00  5.35006728E+00  6.94269630E-01  1.60356240E+00
 -5.52135690E-01 -2.22312060E-01 -2.22312060E-01  1.45669066E+01 -1.46033512E+01
 -1.46033512E+01  9.77808618E+00 -1.06035564E+01 -7.57501011E+00  4.95464337E+00
  7.81736670E-01  1.39582818E+00 -1.43956170E+00  1.65822930E+00  1.65822930E+00
 -1.96983063E+00  1.08841798E+01 -1.03484442E+01 -7.57501011E+00  4.95464337E+00
 -7.08847470E-01  1.83498561E+00  6.65842842E+00  7.83558900E-02 -4.44259674E+00
  1.16987166E+00  1.16987166E+00  1.16987166E+00 -1.23200970E+01  7.47478746E+00
  1.08841798E+01 -1.03484442E+01 -7.57501011E+00  4.95464337E+00 -4.53735270E-01
  1.53613989E+00  3.85766091E+00  6.41424960E-01  6.41424960E-01 -1.19283176E+01
  7.79003325E+00  1.08841798E+01 -1.03484442E+01 -7.57501011E+00  4.95464337E+00
 -1.59445125E+00  1.76574087E+00  5.43935655E+00 -5.41202310E-01 -5.81655816E+00
  1.44138393E+00  1.44138393E+00  1.44138393E+00 -5.81655816E+00  1.44138393E+00
  1.44138393E+00  1.44138393E+00  1.08841798E+01 -1.03484442E+01 -7.57501011E+00
  4.95464337E+00 -7.08847470E-01  1.83498561E+00  6.65842842E+00  7.83558900E-02
 -4.44259674E+00  1.16987166E+00  1.16987166E+00  1.16987166E+00 -1.23200970E+01
  7.47478746E+00  1.08841798E+01 -1.03484442E+01 -9.40817349E+00  5.35006728E+00
  6.94269630E-01  1.60356240E+00 -5.52135690E-01 -2.22312060E-01 -2.22312060E-01
  1.45669066E+01 -1.46033512E+01 -1.46033512E+01  9.77808618E+00 -1.06035564E+01
 -7.57501011E+00  4.95464337E+00 -9.43915140E-01  1.68009606E+00 -2.00809746E+00
  8.32759110E-01  8.32759110E-01  6.43429413E+00 -6.57825030E-01 -7.50940983E+00
  1.82223000E+00  1.82223000E+00  1.82223000E+00 -7.50940983E+00  1.82223000E+00
  1.82223000E+00  1.82223000E+00  1.08841798E+01 -1.03484442E+01 -4.64304204E+00
  3.49868160E-01  7.12491930E-01  7.12491930E-01  3.44401470E-01  3.88134990E-01
  3.88134990E-01 -1.27556100E-01  4.61024190E-01  4.61024190E-01 -4.84713180E-01
  1.16804943E+00  1.07438681E+01 -1.04741780E+01 -7.57501011E+00  4.95464337E+00
  2.60578890E-01  1.90969704E+00 -3.71917143E+00  1.45231731E+00  1.45231731E+00
  1.29924999E+01 -1.08076461E+01 -1.67481159E+01  7.64607708E+00  7.64607708E+00
  1.08841798E+01 -1.03484442E+01 -7.57501011E+00  4.95464337E+00 -4.53735270E-01
  1.53613989E+00  3.85766091E+00  6.41424960E-01  6.41424960E-01 -1.19283176E+01
  7.79003325E+00  1.08841798E+01 -1.03484442E+01 -7.57501011E+00  4.95464337E+00
 -4.37335200E-02  1.78214094E+00 -6.25024890E-01  5.37557850E-01  5.37557850E-01
  2.15023140E-01 -2.28872088E+00  2.42356590E+00 -3.10507992E+00  2.60578890E+00
 -1.95343056E+00  2.36343231E+00 -3.10507992E+00  2.60578890E+00 -2.28872088E+00
  2.42356590E+00  1.08841798E+01 -1.03484442E+01 -9.40817349E+00  5.35006728E+00
  6.94269630E-01  1.60356240E+00 -5.52135690E-01 -2.22312060E-01 -2.22312060E-01
  1.45669066E+01 -1.46033512E+01 -1.46033512E+01  9.77808618E+00 -1.06035564E+01
 -7.57501011E+00  4.95464337E+00 -4.59201960E-01  1.27191654E+00  1.27191654E+00
  1.08841798E+01 -1.03484442E+01 -4.64304204E+00  3.49868160E-01  7.12491930E-01
  7.12491930E-01  3.44401470E-01  3.88134990E-01  3.88134990E-01 -1.27556100E-01
  4.61024190E-01  4.61024190E-01 -4.84713180E-01  1.16804943E+00  1.07438681E+01
 -1.04741780E+01 -7.57501011E+00  4.95464337E+00 -1.59445125E+00  1.76574087E+00
  5.43935655E+00 -5.41202310E-01 -5.81655816E+00  1.44138393E+00  1.44138393E+00
  1.44138393E+00 -5.81655816E+00  1.44138393E+00  1.44138393E+00  1.44138393E+00
  1.08841798E+01 -1.03484442E+01 -7.57501011E+00  4.95464337E+00 -7.08847470E-01
  1.83498561E+00  6.65842842E+00  7.83558900E-02 -4.44259674E+00  1.16987166E+00
  1.16987166E+00  1.16987166E+00 -1.23200970E+01  7.47478746E+00  1.08841798E+01
 -1.03484442E+01 -7.57501011E+00  4.95464337E+00 -1.08787131E+00  1.58351787E+00
  2.37436569E+00  3.40757010E-01 -5.83842492E+00  1.60720686E+00  1.60720686E+00
  1.60720686E+00 -7.83558900E-01  4.30046280E-01  4.30046280E-01 -1.20267180E+00
  3.38934780E-01  3.38934780E-01  3.38934780E-01  1.08841798E+01 -1.03484442E+01
 -7.57501011E+00  4.95464337E+00 -7.08847470E-01  1.83498561E+00  6.65842842E+00
  7.83558900E-02 -4.44259674E+00  1.16987166E+00  1.16987166E+00  1.16987166E+00
 -1.23200970E+01  7.47478746E+00  1.08841798E+01 -1.03484442E+01 -7.57501011E+00
  4.95464337E+00 -1.08787131E+00  1.58351787E+00  2.37436569E+00  3.40757010E-01
 -5.83842492E+00  1.60720686E+00  1.60720686E+00  1.60720686E+00 -7.83558900E-01
  4.30046280E-01  4.30046280E-01 -1.20267180E+00  3.38934780E-01  3.38934780E-01
  3.38934780E-01  1.08841798E+01 -1.03484442E+01 -7.57501011E+00  4.95464337E+00
 -1.59445125E+00  1.76574087E+00  5.43935655E+00 -5.41202310E-01 -5.81655816E+00
  1.44138393E+00  1.44138393E+00  1.44138393E+00 -5.81655816E+00  1.44138393E+00
  1.44138393E+00  1.44138393E+00  1.08841798E+01 -1.03484442E+01 -7.57501011E+00
  4.95464337E+00  2.60578890E-01  1.90969704E+00 -3.71917143E+00  1.45231731E+00
  1.45231731E+00  1.29924999E+01 -1.08076461E+01 -1.67481159E+01  7.64607708E+00
  7.64607708E+00  1.08841798E+01 -1.03484442E+01 -6.33953817E+00  5.00566581E+00
 -4.80522051E+00  2.84267880E+00 -1.27556100E-02  5.95869210E-01  5.95869210E-01
  7.10669700E-01  5.19335550E-01  5.19335550E-01  8.85603780E-01  1.25187201E+00
  1.25187201E+00 -9.64870785E+00  6.29762688E+00  1.47163295E+01 -1.57203782E+01
  8.15994594E+00  8.15994594E+00 -1.57203782E+01  8.15994594E+00  8.15994594E+00
  1.33769904E+01 -1.07402236E+01 -9.40817349E+00  5.35006728E+00  6.94269630E-01
  1.60356240E+00 -5.52135690E-01 -2.22312060E-01 -2.22312060E-01  1.45669066E+01
 -1.46033512E+01 -1.46033512E+01  9.77808618E+00 -1.06035564E+01 -7.57501011E+00
  4.95464337E+00 -4.59201960E-01  1.27191654E+00  1.27191654E+00  1.08841798E+01
 -1.03484442E+01 -7.57501011E+00  4.95464337E+00 -7.08847470E-01  1.83498561E+00
  6.65842842E+00  7.83558900E-02 -4.44259674E+00  1.16987166E+00  1.16987166E+00
  1.16987166E+00 -1.23200970E+01  7.47478746E+00  1.08841798E+01 -1.03484442E+01
 -6.33953817E+00  5.00566581E+00 -4.80522051E+00  2.84267880E+00 -1.27556100E-02
  5.95869210E-01  5.95869210E-01  7.10669700E-01  5.19335550E-01  5.19335550E-01
  8.85603780E-01  1.25187201E+00  1.25187201E+00 -9.64870785E+00  6.29762688E+00
  1.47163295E+01 -1.57203782E+01  8.15994594E+00  8.15994594E+00 -1.57203782E+01
  8.15994594E+00  8.15994594E+00  1.33769904E+01 -1.07402236E+01 -7.57501011E+00
  4.95464337E+00 -2.55112200E-02  1.59627348E+00 -2.76978960E-01  5.37557850E-01
  5.37557850E-01 -2.00445300E-02 -3.47317038E+00  3.09596877E+00 -4.26584043E+00
  3.01761288E+00  5.87851398E+00 -1.01662212E+01  7.27434216E+00 -4.26584043E+00
  3.01761288E+00 -3.47317038E+00  3.09596877E+00  1.08841798E+01 -1.03484442E+01
 -7.57501011E+00  4.95464337E+00 -4.53735270E-01  1.53613989E+00  3.85766091E+00
  6.41424960E-01  6.41424960E-01 -1.19283176E+01  7.79003325E+00  1.08841798E+01
 -1.03484442E+01 -6.33953817E+00  5.00566581E+00 -4.37335200E+00  2.59849998E+00
 -1.71289620E-01  6.59647260E-01  6.59647260E-01  3.40757010E-01  1.87689690E-01
  1.87689690E-01 -8.72848170E-01  1.13160483E+00  1.13160483E+00 -2.60578890E-01
  2.06823105E+00  2.06823105E+00 -7.02287442E+00  6.19558200E+00  6.19558200E+00
  6.19558200E+00  1.33769904E+01 -1.07402236E+01 -6.33953817E+00  5.00566581E+00
 -4.37335200E+00  2.59849998E+00 -1.71289620E-01  6.59647260E-01  6.59647260E-01
  3.40757010E-01  1.87689690E-01  1.87689690E-01 -8.72848170E-01  1.13160483E+00
  1.13160483E+00 -2.60578890E-01  2.06823105E+00  2.06823105E+00 -7.02287442E+00
  6.19558200E+00  6.19558200E+00  6.19558200E+00  1.33769904E+01 -1.07402236E+01
 -7.57501011E+00  4.95464337E+00 -4.59201960E-01  1.27191654E+00  1.27191654E+00
  1.08841798E+01 -1.03484442E+01 -9.40817349E+00  5.35006728E+00  7.23425310E-01
  2.01356415E+00  1.02044880E+00 -3.15245790E-01 -3.15245790E-01  2.47823280E-01
 -7.74447750E-01 -7.74447750E-01  1.46762404E+01 -1.49204192E+01 -1.49204192E+01
  9.77808618E+00 -1.06035564E+01 -7.57501011E+00  4.95464337E+00 -2.55112200E-02
  1.59627348E+00 -2.76978960E-01  5.37557850E-01  5.37557850E-01 -2.00445300E-02
 -3.47317038E+00  3.09596877E+00 -4.26584043E+00  3.01761288E+00  5.87851398E+00
 -1.01662212E+01  7.27434216E+00 -4.26584043E+00  3.01761288E+00 -3.47317038E+00
  3.09596877E+00  1.08841798E+01 -1.03484442E+01 -6.33953817E+00  5.00566581E+00
 -4.80522051E+00  2.84267880E+00 -1.27556100E-02  5.95869210E-01  5.95869210E-01
  7.10669700E-01  5.19335550E-01  5.19335550E-01  8.85603780E-01  1.25187201E+00
  1.25187201E+00 -9.64870785E+00  6.29762688E+00  1.47163295E+01 -1.57203782E+01
  8.15994594E+00  8.15994594E+00 -1.57203782E+01  8.15994594E+00  8.15994594E+00
  1.33769904E+01 -1.07402236E+01 -7.57501011E+00  4.95464337E+00 -7.08847470E-01
  1.83498561E+00  6.65842842E+00  7.83558900E-02 -4.44259674E+00  1.16987166E+00
  1.16987166E+00  1.16987166E+00 -1.23200970E+01  7.47478746E+00  1.08841798E+01
 -1.03484442E+01 -7.57501011E+00  4.95464337E+00 -1.05871563E+00  2.47823280E+00
 -1.34845020E-01  6.68758410E-01  6.68758410E-01  3.40392564E+00 -9.89835336E+00
  2.97934605E+00  2.61490005E+00 -5.09313285E+00  6.08442597E+00 -4.02166161E+00
  3.39299226E+00  1.08841798E+01 -1.03484442E+01 -7.57501011E+00  4.95464337E+00
 -5.64891300E-02  1.54889550E+00 -6.56002800E-02  3.11601330E-01  3.11601330E-01
 -1.17533835E+00  6.41424960E-01  6.41424960E-01  1.26663207E+01 -1.10900918E+01
 -1.71417176E+01  7.74629973E+00  7.74629973E+00  1.08841798E+01 -1.03484442E+01
 -9.40817349E+00  5.35006728E+00  7.23425310E-01  2.01356415E+00  1.02044880E+00
 -3.15245790E-01 -3.15245790E-01  2.47823280E-01 -7.74447750E-01 -7.74447750E-01
  1.46762404E+01 -1.49204192E+01 -1.49204192E+01  9.77808618E+00 -1.06035564E+01
 -9.40817349E+00  5.35006728E+00  6.94269630E-01  1.60356240E+00 -5.52135690E-01
 -2.22312060E-01 -2.22312060E-01  1.45669066E+01 -1.46033512E+01 -1.46033512E+01
  9.77808618E+00 -1.06035564E+01 -7.57501011E+00  4.95464337E+00 -1.08787131E+00
  1.58351787E+00  2.37436569E+00  3.40757010E-01 -5.83842492E+00  1.60720686E+00
  1.60720686E+00  1.60720686E+00 -7.83558900E-01  4.30046280E-01  4.30046280E-01
 -1.20267180E+00  3.38934780E-01  3.38934780E-01  3.38934780E-01  1.08841798E+01
 -1.03484442E+01 -9.46101816E+00  5.56691265E+00 -3.31099191E+00  1.90605258E+00
 -1.23364971E+00 -3.86312760E-01 -3.86312760E-01  1.61285577E+01 -1.48730413E+01
 -1.48730413E+01  1.32221009E+01 -1.43719280E+01 -1.43719280E+01  8.10892350E+00
 -1.16440497E+01  5.22980010E+00  0.00000000E+00 -7.89025590E+00  3.79023840E+00
  0.00000000E+00  5.26624470E+00  0.00000000E+00  0.00000000E+00 -1.25551647E+01
  7.72625520E+00  5.50313460E+00  0.00000000E+00 -1.30471668E+01  7.94492280E+00
  3.28001400E+00  0.00000000E+00  8.74670400E+00  0.00000000E+00 -1.31565006E+01
  5.46669000E+00  1.18080504E+01 -1.04960448E+01  6.19558200E-01  0.00000000E+00
  0.00000000E+00  0.00000000E+00 -8.23647960E+00  4.57379730E+00  0.00000000E+00
 -7.52580990E+00  1.36667250E+00  0.00000000E+00  1.62725139E+01 -1.49058414E+01
 -1.49058414E+01  4.86535410E+00  0.00000000E+00  4.84713180E+00  0.00000000E+00
 -1.27738323E+01  7.34358690E+00  7.48936530E+00  0.00000000E+00 -1.34845020E+01
  7.68981060E+00 -9.07470540E+00  5.22980010E+00  0.00000000E+00 -7.89025590E+00
  3.79023840E+00  0.00000000E+00  5.26624470E+00  0.00000000E+00  0.00000000E+00
 -1.25551647E+01  7.72625520E+00  5.50313460E+00  0.00000000E+00 -1.30471668E+01
  7.94492280E+00  3.28001400E+00  0.00000000E+00  8.74670400E+00  0.00000000E+00
 -1.31565006E+01  5.46669000E+00  1.18080504E+01 -1.04960448E+01  6.19558200E-01
  0.00000000E+00  0.00000000E+00  0.00000000E+00 -8.23647960E+00  4.57379730E+00
  0.00000000E+00 -7.52580990E+00  1.36667250E+00  0.00000000E+00  1.62725139E+01
 -1.49058414E+01 -1.49058414E+01  4.86535410E+00  0.00000000E+00  4.84713180E+00
  0.00000000E+00 -1.27738323E+01  7.34358690E+00  7.48936530E+00  0.00000000E+00
 -1.34845020E+01  7.68981060E+00 -9.07470540E+00  5.22980010E+00  0.00000000E+00
 -7.89025590E+00  3.79023840E+00  0.00000000E+00  5.26624470E+00  0.00000000E+00
  0.00000000E+00 -1.25551647E+01  7.72625520E+00  5.50313460E+00  0.00000000E+00
 -1.30471668E+01  7.94492280E+00  3.28001400E+00  0.00000000E+00  8.74670400E+00
  0.00000000E+00 -1.31565006E+01  5.46669000E+00  1.18080504E+01 -1.04960448E+01
  6.19558200E-01  0.00000000E+00  0.00000000E+00  0.00000000E+00 -8.23647960E+00
  4.57379730E+00  0.00000000E+00 -7.52580990E+00  1.36667250E+00  0.00000000E+00
  1.62725139E+01 -1.49058414E+01 -1.49058414E+01  4.86535410E+00  0.00000000E+00
  4.84713180E+00  0.00000000E+00 -1.27738323E+01  7.34358690E+00  7.48936530E+00
  0.00000000E+00 -1.34845020E+01  7.68981060E+00 -9.07470540E+00  5.22980010E+00
  0.00000000E+00 -7.89025590E+00  3.79023840E+00  0.00000000E+00  5.26624470E+00
  0.00000000E+00  0.00000000E+00 -1.25551647E+01  7.72625520E+00  5.50313460E+00
  0.00000000E+00 -1.30471668E+01  7.94492280E+00  3.28001400E+00  0.00000000E+00
 -1.24093863E+01  7.70803290E+00  8.74670400E+00  0.00000000E+00 -1.31565006E+01
  5.46669000E+00  1.18080504E+01 -1.04960448E+01  6.19558200E-01  0.00000000E+00
  0.00000000E+00  0.00000000E+00  1.82223000E+01  1.82223000E+01  1.82223000E+01
  1.82223000E+01  1.82223000E+01  1.82223000E+01  1.82223000E+01  1.82223000E+01
  0.00000000E+00  4.39157430E+00  4.39157430E+00 -4.39157430E+00 -4.39157430E+00
  0.00000000E+00  4.39157430E+00  4.39157430E+00 -4.39157430E+00 -4.39157430E+00
  0.00000000E+00  4.39157430E+00  4.39157430E+00 -4.39157430E+00 -4.39157430E+00
  0.00000000E+00  4.39157430E+00  4.39157430E+00 -4.39157430E+00 -4.39157430E+00
  0.00000000E+00  4.39157430E+00  4.39157430E+00 -4.39157430E+00 -4.39157430E+00
  0.00000000E+00  4.39157430E+00  4.39157430E+00 -4.39157430E+00 -4.39157430E+00
  0.00000000E+00  4.39157430E+00  4.39157430E+00 -4.39157430E+00 -4.39157430E+00
  0.00000000E+00  4.39157430E+00  4.39157430E+00 -4.39157430E+00 -4.39157430E+00
  0.00000000E+00  4.39157430E+00  4.39157430E+00 -4.39157430E+00 -4.39157430E+00
  0.00000000E+00  4.39157430E+00  4.39157430E+00 -4.39157430E+00 -4.39157430E+00
  0.00000000E+00  4.39157430E+00  4.39157430E+00 -4.39157430E+00 -4.39157430E+00
  0.00000000E+00  4.39157430E+00  4.39157430E+00 -4.39157430E+00 -4.39157430E+00
  0.00000000E+00  4.39157430E+00  4.39157430E+00 -4.39157430E+00 -4.39157430E+00
  0.00000000E+00  4.39157430E+00  4.39157430E+00 -4.39157430E+00 -4.39157430E+00
  0.00000000E+00  4.39157430E+00  4.39157430E+00 -4.39157430E+00 -4.39157430E+00
  0.00000000E+00  4.39157430E+00  4.39157430E+00 -4.39157430E+00 -4.39157430E+00
  0.00000000E+00  4.39157430E+00  4.39157430E+00 -4.39157430E+00 -4.39157430E+00
  0.00000000E+00  4.39157430E+00  4.39157430E+00 -4.39157430E+00 -4.39157430E+00
  0.00000000E+00  4.39157430E+00  4.39157430E+00 -4.39157430E+00 -4.39157430E+00
  0.00000000E+00  4.39157430E+00  4.39157430E+00 -4.39157430E+00 -4.39157430E+00
  0.00000000E+00  4.39157430E+00  4.39157430E+00 -4.39157430E+00 -4.39157430E+00
  0.00000000E+00  4.39157430E+00  4.39157430E+00 -4.39157430E+00 -4.39157430E+00
  0.00000000E+00  4.39157430E+00  4.39157430E+00 -4.39157430E+00 -4.39157430E+00
  0.00000000E+00  4.39157430E+00  4.39157430E+00 -4.39157430E+00 -4.39157430E+00
  0.00000000E+00  4.39157430E+00  4.39157430E+00 -4.39157430E+00 -4.39157430E+00
  0.00000000E+00  4.39157430E+00  4.39157430E+00 -4.39157430E+00 -4.39157430E+00
  0.00000000E+00  4.39157430E+00  4.39157430E+00 -4.39157430E+00 -4.39157430E+00
  0.00000000E+00  4.39157430E+00  4.39157430E+00 -4.39157430E+00 -4.39157430E+00
  0.00000000E+00  4.39157430E+00  4.39157430E+00 -4.39157430E+00 -4.39157430E+00
  0.00000000E+00  4.39157430E+00  4.39157430E+00 -4.39157430E+00 -4.39157430E+00
  0.00000000E+00  4.39157430E+00  4.39157430E+00 -4.39157430E+00 -4.39157430E+00
  0.00000000E+00  4.39157430E+00  4.39157430E+00 -4.39157430E+00 -4.39157430E+00
  0.00000000E+00  4.39157430E+00  4.39157430E+00 -4.39157430E+00 -4.39157430E+00
  0.00000000E+00  4.39157430E+00  4.39157430E+00 -4.39157430E+00 -4.39157430E+00
  0.00000000E+00  4.39157430E+00  4.39157430E+00 -4.39157430E+00 -4.39157430E+00
  0.00000000E+00  4.39157430E+00  4.39157430E+00 -4.39157430E+00 -4.39157430E+00
  0.00000000E+00  4.39157430E+00  4.39157430E+00 -4.39157430E+00 -4.39157430E+00
  0.00000000E+00  4.39157430E+00  4.39157430E+00 -4.39157430E+00 -4.39157430E+00
  0.00000000E+00  4.39157430E+00  4.39157430E+00 -4.39157430E+00 -4.39157430E+00
  0.00000000E+00  4.39157430E+00  4.39157430E+00 -4.39157430E+00 -4.39157430E+00
  0.00000000E+00  4.39157430E+00  4.39157430E+00 -4.39157430E+00 -4.39157430E+00
  0.00000000E+00  4.39157430E+00  4.39157430E+00 -4.39157430E+00 -4.39157430E+00
  0.00000000E+00  4.39157430E+00  4.39157430E+00 -4.39157430E+00 -4.39157430E+00
  0.00000000E+00  4.39157430E+00  4.39157430E+00 -4.39157430E+00 -4.39157430E+00
  0.00000000E+00  4.39157430E+00  4.39157430E+00 -4.39157430E+00 -4.39157430E+00
  0.00000000E+00  4.39157430E+00  4.39157430E+00 -4.39157430E+00 -4.39157430E+00
  0.00000000E+00  4.39157430E+00  4.39157430E+00 -4.39157430E+00 -4.39157430E+00
  0.00000000E+00  4.39157430E+00  4.39157430E+00 -4.39157430E+00 -4.39157430E+00
  0.00000000E+00  4.39157430E+00  4.39157430E+00 -4.39157430E+00 -4.39157430E+00
  0.00000000E+00  4.39157430E+00  4.39157430E+00 -4.39157430E+00 -4.39157430E+00
  0.00000000E+00  4.39157430E+00  4.39157430E+00 -4.39157430E+00 -4.39157430E+00
  0.00000000E+00  4.39157430E+00  4.39157430E+00 -4.39157430E+00 -4.39157430E+00
  0.00000000E+00  4.39157430E+00  4.39157430E+00 -4.39157430E+00 -4.39157430E+00
  0.00000000E+00  4.39157430E+00  4.39157430E+00 -4.39157430E+00 -4.39157430E+00
  0.00000000E+00  4.39157430E+00  4.39157430E+00 -4.39157430E+00 -4.39157430E+00
  0.00000000E+00  4.39157430E+00  4.39157430E+00 -4.39157430E+00 -4.39157430E+00
  0.00000000E+00  4.39157430E+00  4.39157430E+00 -4.39157430E+00 -4.39157430E+00
  0.00000000E+00  4.39157430E+00  4.39157430E+00 -4.39157430E+00 -4.39157430E+00
  0.00000000E+00  4.39157430E+00  4.39157430E+00 -4.39157430E+00 -4.39157430E+00
  0.00000000E+00  4.39157430E+00  4.39157430E+00 -4.39157430E+00 -4.39157430E+00
  0.00000000E+00  4.39157430E+00  4.39157430E+00 -4.39157430E+00 -4.39157430E+00
  0.00000000E+00  4.39157430E+00  4.39157430E+00 -4.39157430E+00 -4.39157430E+00
  0.00000000E+00  4.39157430E+00  4.39157430E+00 -4.39157430E+00 -4.39157430E+00
  0.00000000E+00  4.39157430E+00  4.39157430E+00 -4.39157430E+00 -4.39157430E+00
  0.00000000E+00  4.39157430E+00  4.39157430E+00 -4.39157430E+00 -4.39157430E+00
  0.00000000E+00  4.39157430E+00  4.39157430E+00 -4.39157430E+00 -4.39157430E+00
  0.00000000E+00  4.39157430E+00  4.39157430E+00 -4.39157430E+00 -4.39157430E+00
  0.00000000E+00  4.39157430E+00  4.39157430E+00 -4.39157430E+00 -4.39157430E+00
  0.00000000E+00  4.39157430E+00  4.39157430E+00 -4.39157430E+00 -4.39157430E+00
  0.00000000E+00  4.39157430E+00  4.39157430E+00 -4.39157430E+00 -4.39157430E+00
  0.00000000E+00  4.39157430E+00  4.39157430E+00 -4.39157430E+00 -4.39157430E+00
  0.00000000E+00  4.39157430E+00  4.39157430E+00 -4.39157430E+00 -4.39157430E+00
  0.00000000E+00  4.39157430E+00  4.39157430E+00 -4.39157430E+00 -4.39157430E+00
  0.00000000E+00  4.39157430E+00  4.39157430E+00 -4.39157430E+00 -4.39157430E+00
  0.00000000E+00  4.39157430E+00  4.39157430E+00 -4.39157430E+00 -4.39157430E+00
  0.00000000E+00  4.39157430E+00  4.39157430E+00 -4.39157430E+00 -4.39157430E+00
  0.00000000E+00  4.39157430E+00  4.39157430E+00 -4.39157430E+00 -4.39157430E+00
  0.00000000E+00  4.39157430E+00  4.39157430E+00 -4.39157430E+00 -4.39157430E+00
  0.00000000E+00  4.39157430E+00  4.39157430E+00 -4.39157430E+00 -4.39157430E+00
  0.00000000E+00  4.39157430E+00  4.39157430E+00 -4.39157430E+00 -4.39157430E+00
  0.00000000E+00  4.39157430E+00  4.39157430E+00 -4.39157430E+00 -4.39157430E+00
  0.00000000E+00  4.39157430E+00  4.39157430E+00 -4.39157430E+00 -4.39157430E+00
  0.00000000E+00  4.39157430E+00  4.39157430E+00 -4.39157430E+00 -4.39157430E+00
  0.00000000E+00  4.39157430E+00  4.39157430E+00 -4.39157430E+00 -4.39157430E+00
  0.00000000E+00  4.39157430E+00  4.39157430E+00 -4.39157430E+00 -4.39157430E+00
  0.00000000E+00  4.39157430E+00  4.39157430E+00 -4.39157430E+00 -4.39157430E+00
  0.00000000E+00  4.39157430E+00  4.39157430E+00 -4.39157430E+00 -4.39157430E+00
  0.00000000E+00  4.39157430E+00  4.39157430E+00 -4.39157430E+00 -4.39157430E+00
  0.00000000E+00  4.39157430E+00  4.39157430E+00 -4.39157430E+00 -4.39157430E+00
  0.00000000E+00  4.39157430E+00  4.39157430E+00 -4.39157430E+00 -4.39157430E+00
  0.00000000E+00  4.39157430E+00  4.39157430E+00 -4.39157430E+00 -4.39157430E+00
  0.00000000E+00  4.39157430E+00  4.39157430E+00 -4.39157430E+00 -4.39157430E+00
  0.00000000E+00  4.39157430E+00  4.39157430E+00 -4.39157430E+00 -4.39157430E+00
  0.00000000E+00  4.39157430E+00  4.39157430E+00 -4.39157430E+00 -4.39157430E+00
  0.00000000E+00  4.39157430E+00  4.39157430E+00 -4.39157430E+00 -4.39157430E+00
  0.00000000E+00  4.39157430E+00  4.39157430E+00 -4.39157430E+00 -4.39157430E+00
  0.00000000E+00  4.39157430E+00  4.39157430E+00 -4.39157430E+00 -4.39157430E+00
  0.00000000E+00  4.39157430E+00  4.39157430E+00 -4.39157430E+00 -4.39157430E+00
  0.00000000E+00  4.39157430E+00  4.39157430E+00 -4.39157430E+00 -4.39157430E+00
  0.00000000E+00  4.39157430E+00  4.39157430E+00 -4.39157430E+00 -4.39157430E+00
  0.00000000E+00  4.39157430E+00  4.39157430E+00 -4.39157430E+00 -4.39157430E+00
  0.00000000E+00  4.39157430E+00  4.39157430E+00 -4.39157430E+00 -4.39157430E+00
  0.00000000E+00  4.39157430E+00  4.39157430E+00 -4.39157430E+00 -4.39157430E+00
  0.00000000E+00  4.39157430E+00  4.39157430E+00 -4.39157430E+00 -4.39157430E+00
  0.00000000E+00  4.39157430E+00  4.39157430E+00 -4.39157430E+00 -4.39157430E+00
  0.00000000E+00  4.39157430E+00  4.39157430E+00 -4.39157430E+00 -4.39157430E+00
  0.00000000E+00  4.39157430E+00  4.39157430E+00 -4.39157430E+00 -4.39157430E+00
  0.00000000E+00  4.39157430E+00  4.39157430E+00 -4.39157430E+00 -4.39157430E+00
  0.00000000E+00  4.39157430E+00  4.39157430E+00 -4.39157430E+00 -4.39157430E+00
  0.00000000E+00  4.39157430E+00  4.39157430E+00 -4.39157430E+00 -4.39157430E+00
  0.00000000E+00  4.39157430E+00  4.39157430E+00 -4.39157430E+00 -4.39157430E+00
  0.00000000E+00  4.39157430E+00  4.39157430E+00 -4.39157430E+00 -4.39157430E+00
  0.00000000E+00  4.39157430E+00  4.39157430E+00 -4.39157430E+00 -4.39157430E+00
  0.00000000E+00  4.39157430E+00  4.39157430E+00 -4.39157430E+00 -4.39157430E+00
  0.00000000E+00  4.39157430E+00  4.39157430E+00 -4.39157430E+00 -4.39157430E+00
  0.00000000E+00  4.39157430E+00  4.39157430E+00 -4.39157430E+00 -4.39157430E+00
  0.00000000E+00  4.39157430E+00  4.39157430E+00 -4.39157430E+00 -4.39157430E+00
  0.00000000E+00  4.39157430E+00  4.39157430E+00 -4.39157430E+00 -4.39157430E+00
  0.00000000E+00  4.39157430E+00  4.39157430E+00 -4.39157430E+00 -4.39157430E+00
  0.00000000E+00  4.39157430E+00  4.39157430E+00 -4.39157430E+00 -4.39157430E+00
  0.00000000E+00  4.39157430E+00  4.39157430E+00 -4.39157430E+00 -4.39157430E+00
  0.00000000E+00  4.39157430E+00  4.39157430E+00 -4.39157430E+00 -4.39157430E+00
  0.00000000E+00  4.39157430E+00  4.39157430E+00 -4.39157430E+00 -4.39157430E+00
  0.00000000E+00  4.39157430E+00  4.39157430E+00 -4.39157430E+00 -4.39157430E+00
  0.00000000E+00  4.39157430E+00  4.39157430E+00 -4.39157430E+00 -4.39157430E+00
  0.00000000E+00  4.39157430E+00  4.39157430E+00 -4.39157430E+00 -4.39157430E+00
  0.00000000E+00  4.39157430E+00  4.39157430E+00 -4.39157430E+00 -4.39157430E+00
  0.00000000E+00  4.39157430E+00  4.39157430E+00 -4.39157430E+00 -4.39157430E+00
  0.00000000E+00  4.39157430E+00  4.39157430E+00 -4.39157430E+00 -4.39157430E+00
  0.00000000E+00  4.39157430E+00  4.39157430E+00 -4.39157430E+00 -4.39157430E+00
  0.00000000E+00  4.39157430E+00  4.39157430E+00 -4.39157430E+00 -4.39157430E+00
  0.00000000E+00  4.39157430E+00  4.39157430E+00 -4.39157430E+00 -4.39157430E+00
  0.00000000E+00  4.39157430E+00  4.39157430E+00 -4.39157430E+00 -4.39157430E+00
  0.00000000E+00  4.39157430E+00  4.39157430E+00 -4.39157430E+00 -4.39157430E+00
  0.00000000E+00  4.39157430E+00  4.39157430E+00 -4.39157430E+00 -4.39157430E+00
  0.00000000E+00  4.39157430E+00  4.39157430E+00 -4.39157430E+00 -4.39157430E+00
  0.00000000E+00  4.39157430E+00  4.39157430E+00 -4.39157430E+00 -4.39157430E+00
  0.00000000E+00  4.39157430E+00  4.39157430E+00 -4.39157430E+00 -4.39157430E+00
  0.00000000E+00  4.39157430E+00  4.39157430E+00 -4.39157430E+00 -4.39157430E+00
  0.00000000E+00  4.39157430E+00  4.39157430E+00 -4.39157430E+00 -4.39157430E+00
  0.00000000E+00  4.39157430E+00  4.39157430E+00 -4.39157430E+00 -4.39157430E+00
  0.00000000E+00  4.39157430E+00  4.39157430E+00 -4.39157430E+00 -4.39157430E+00
  0.00000000E+00  4.39157430E+00  4.39157430E+00 -4.39157430E+00 -4.39157430E+00
  0.00000000E+00  4.39157430E+00  4.39157430E+00 -4.39157430E+00 -4.39157430E+00
  0.00000000E+00  4.39157430E+00  4.39157430E+00 -4.39157430E+00 -4.39157430E+00
  0.00000000E+00  4.39157430E+00  4.39157430E+00 -4.39157430E+00 -4.39157430E+00
  0.00000000E+00  4.39157430E+00  4.39157430E+00 -4.39157430E+00 -4.39157430E+00
  0.00000000E+00  4.39157430E+00  4.39157430E+00 -4.39157430E+00 -4.39157430E+00
  0.00000000E+00  4.39157430E+00  4.39157430E+00 -4.39157430E+00 -4.39157430E+00
  0.00000000E+00  4.39157430E+00  4.39157430E+00 -4.39157430E+00 -4.39157430E+00
  0.00000000E+00  4.39157430E+00  4.39157430E+00 -4.39157430E+00 -4.39157430E+00
  0.00000000E+00  4.39157430E+00  4.39157430E+00 -4.39157430E+00 -4.39157430E+00
  0.00000000E+00  4.39157430E+00  4.39157430E+00 -4.39157430E+00 -4.39157430E+00
  0.00000000E+00  4.39157430E+00  4.39157430E+00 -4.39157430E+00 -4.39157430E+00
  0.00000000E+00  4.39157430E+00  4.39157430E+00 -4.39157430E+00 -4.39157430E+00
  0.00000000E+00  4.39157430E+00  4.39157430E+00 -4.39157430E+00 -4.39157430E+00
  0.00000000E+00  4.39157430E+00  4.39157430E+00 -4.39157430E+00 -4.39157430E+00
  0.00000000E+00  4.39157430E+00  4.39157430E+00 -4.39157430E+00 -4.39157430E+00
  0.00000000E+00  4.39157430E+00  4.39157430E+00 -4.39157430E+00 -4.39157430E+00
  0.00000000E+00  4.39157430E+00  4.39157430E+00 -4.39157430E+00 -4.39157430E+00
  0.00000000E+00  4.39157430E+00  4.39157430E+00 -4.39157430E+00 -4.39157430E+00
  0.00000000E+00  4.39157430E+00  4.39157430E+00 -4.39157430E+00 -4.39157430E+00
  0.00000000E+00  4.39157430E+00  4.39157430E+00 -4.39157430E+00 -4.39157430E+00
  0.00000000E+00  4.39157430E+00  4.39157430E+00 -4.39157430E+00 -4.39157430E+00
  0.00000000E+00  4.39157430E+00  4.39157430E+00 -4.39157430E+00 -4.39157430E+00
  0.00000000E+00  4.39157430E+00  4.39157430E+00 -4.39157430E+00 -4.39157430E+00
  0.00000000E+00  4.39157430E+00  4.39157430E+00 -4.39157430E+00 -4.39157430E+00
  0.00000000E+00  4.39157430E+00  4.39157430E+00 -4.39157430E+00 -4.39157430E+00
  0.00000000E+00  4.39157430E+00  4.39157430E+00 -4.39157430E+00 -4.39157430E+00
  0.00000000E+00  4.39157430E+00  4.39157430E+00 -4.39157430E+00 -4.39157430E+00
  0.00000000E+00  4.39157430E+00  4.39157430E+00 -4.39157430E+00 -4.39157430E+00
  0.00000000E+00  4.39157430E+00  4.39157430E+00 -4.39157430E+00 -4.39157430E+00
  0.00000000E+00  4.39157430E+00  4.39157430E+00 -4.39157430E+00 -4.39157430E+00
  0.00000000E+00  4.39157430E+00  4.39157430E+00 -4.39157430E+00 -4.39157430E+00
  0.00000000E+00  4.39157430E+00  4.39157430E+00 -4.39157430E+00 -4.39157430E+00
  0.00000000E+00  4.39157430E+00  4.39157430E+00 -4.39157430E+00 -4.39157430E+00
  0.00000000E+00  4.39157430E+00  4.39157430E+00 -4.39157430E+00 -4.39157430E+00
  0.00000000E+00  4.39157430E+00  4.39157430E+00 -4.39157430E+00 -4.39157430E+00
  0.00000000E+00  4.39157430E+00  4.39157430E+00 -4.39157430E+00 -4.39157430E+00
  0.00000000E+00  4.39157430E+00  4.39157430E+00 -4.39157430E+00 -4.39157430E+00
  0.00000000E+00  4.39157430E+00  4.39157430E+00 -4.39157430E+00 -4.39157430E+00
  0.00000000E+00  4.39157430E+00  4.39157430E+00 -4.39157430E+00 -4.39157430E+00
  0.00000000E+00  4.39157430E+00  4.39157430E+00 -4.39157430E+00 -4.39157430E+00
  0.00000000E+00  4.39157430E+00  4.39157430E+00 -4.39157430E+00 -4.39157430E+00
  0.00000000E+00  4.39157430E+00  4.39157430E+00 -4.39157430E+00 -4.39157430E+00
  0.00000000E+00  4.39157430E+00  4.39157430E+00 -4.39157430E+00 -4.39157430E+00
  0.00000000E+00  4.39157430E+00  4.39157430E+00 -4.39157430E+00 -4.39157430E+00
  0.00000000E+00  4.39157430E+00  4.39157430E+00 -4.39157430E+00 -4.39157430E+00
  0.00000000E+00  4.39157430E+00  4.39157430E+00 -4.39157430E+00 -4.39157430E+00
  0.00000000E+00  4.39157430E+00  4.39157430E+00 -4.39157430E+00 -4.39157430E+00
  0.00000000E+00  4.39157430E+00  4.39157430E+00 -4.39157430E+00 -4.39157430E+00
  0.00000000E+00  4.39157430E+00  4.39157430E+00 -4.39157430E+00 -4.39157430E+00
  0.00000000E+00  4.39157430E+00  4.39157430E+00 -4.39157430E+00 -4.39157430E+00
  0.00000000E+00  4.39157430E+00  4.39157430E+00 -4.39157430E+00 -4.39157430E+00
  0.00000000E+00  4.39157430E+00  4.39157430E+00 -4.39157430E+00 -4.39157430E+00
  0.00000000E+00  4.39157430E+00  4.39157430E+00 -4.39157430E+00 -4.39157430E+00
  0.00000000E+00  4.39157430E+00  4.39157430E+00 -4.39157430E+00 -4.39157430E+00
  0.00000000E+00  4.39157430E+00  4.39157430E+00 -4.39157430E+00 -4.39157430E+00
  0.00000000E+00  4.39157430E+00  4.39157430E+00 -4.39157430E+00 -4.39157430E+00
  0.00000000E+00  4.39157430E+00  4.39157430E+00 -4.39157430E+00 -4.39157430E+00
  0.00000000E+00  4.39157430E+00  4.39157430E+00 -4.39157430E+00 -4.39157430E+00
  0.00000000E+00  4.39157430E+00  4.39157430E+00 -4.39157430E+00 -4.39157430E+00
  0.00000000E+00  4.39157430E+00  4.39157430E+00 -4.39157430E+00 -4.39157430E+00
  0.00000000E+00  4.39157430E+00  4.39157430E+00 -4.39157430E+00 -4.39157430E+00
  0.00000000E+00  4.39157430E+00  4.39157430E+00 -4.39157430E+00 -4.39157430E+00
  0.00000000E+00  4.39157430E+00  4.39157430E+00 -4.39157430E+00 -4.39157430E+00
  0.00000000E+00  4.39157430E+00  4.39157430E+00 -4.39157430E+00 -4.39157430E+00
  0.00000000E+00  4.39157430E+00  4.39157430E+00 -4.39157430E+00 -4.39157430E+00
  0.00000000E+00  4.39157430E+00  4.39157430E+00 -4.39157430E+00 -4.39157430E+00
  0.00000000E+00  4.39157430E+00  4.39157430E+00 -4.39157430E+00 -4.39157430E+00
  0.00000000E+00  4.39157430E+00  4.39157430E+00 -4.39157430E+00 -4.39157430E+00
  0.00000000E+00  4.39157430E+00  4.39157430E+00 -4.39157430E+00 -4.39157430E+00
  0.00000000E+00  4.39157430E+00  4.39157430E+00 -4.39157430E+00 -4.39157430E+00
  0.00000000E+00  4.39157430E+00  4.39157430E+00 -4.39157430E+00 -4.39157430E+00
  0.00000000E+00  4.39157430E+00  4.39157430E+00 -4.39157430E+00 -4.39157430E+00
  0.00000000E+00  4.39157430E+00  4.39157430E+00 -4.39157430E+00 -4.39157430E+00
  0.00000000E+00  4.39157430E+00  4.39157430E+00 -4.39157430E+00 -4.39157430E+00
  0.00000000E+00  4.39157430E+00  4.39157430E+00 -4.39157430E+00 -4.39157430E+00
  0.00000000E+00  4.39157430E+00  4.39157430E+00 -4.39157430E+00 -4.39157430E+00
  0.00000000E+00  4.39157430E+00  4.39157430E+00 -4.39157430E+00 -4.39157430E+00
  0.00000000E+00  4.39157430E+00  4.39157430E+00 -4.39157430E+00 -4.39157430E+00
  0.00000000E+00  4.39157430E+00  4.39157430E+00 -4.39157430E+00 -4.39157430E+00
  0.00000000E+00  4.39157430E+00  4.39157430E+00 -4.39157430E+00 -4.39157430E+00
  0.00000000E+00  4.39157430E+00  4.39157430E+00 -4.39157430E+00 -4.39157430E+00
  0.00000000E+00  4.39157430E+00  4.39157430E+00 -4.39157430E+00 -4.39157430E+00
  0.00000000E+00  4.39157430E+00  4.39157430E+00 -4.39157430E+00 -4.39157430E+00
  0.00000000E+00  4.39157430E+00  4.39157430E+00 -4.39157430E+00 -4.39157430E+00
  0.00000000E+00  4.39157430E+00  4.39157430E+00 -4.39157430E+00 -4.39157430E+00
  0.00000000E+00  4.39157430E+00  4.39157430E+00 -4.39157430E+00 -4.39157430E+00
  0.00000000E+00  4.39157430E+00  4.39157430E+00 -4.39157430E+00 -4.39157430E+00
  0.00000000E+00  4.39157430E+00  4.39157430E+00 -4.39157430E+00 -4.39157430E+00
  0.00000000E+00  4.39157430E+00  4.39157430E+00 -4.39157430E+00 -4.39157430E+00
  0.00000000E+00  4.39157430E+00  4.39157430E+00 -4.39157430E+00 -4.39157430E+00
  0.00000000E+00  4.39157430E+00  4.39157430E+00 -4.39157430E+00 -4.39157430E+00
  0.00000000E+00  4.39157430E+00  4.39157430E+00 -4.39157430E+00 -4.39157430E+00
  0.00000000E+00  4.39157430E+00  4.39157430E+00 -4.39157430E+00 -4.39157430E+00
  0.00000000E+00  4.39157430E+00  4.39157430E+00 -4.39157430E+00 -4.39157430E+00
  0.00000000E+00  4.39157430E+00  4.39157430E+00 -4.39157430E+00 -4.39157430E+00
  0.00000000E+00  4.39157430E+00  4.39157430E+00 -4.39157430E+00 -4.39157430E+00
  0.00000000E+00  4.39157430E+00  4.39157430E+00 -4.39157430E+00 -4.39157430E+00
  0.00000000E+00  4.39157430E+00  4.39157430E+00 -4.39157430E+00 -4.39157430E+00
  0.00000000E+00  4.39157430E+00  4.39157430E+00 -4.39157430E+00 -4.39157430E+00
  0.00000000E+00  4.39157430E+00  4.39157430E+00 -4.39157430E+00 -4.39157430E+00
  0.00000000E+00  4.39157430E+00  4.39157430E+00 -4.39157430E+00 -4.39157430E+00
  0.00000000E+00  4.39157430E+00  4.39157430E+00 -4.39157430E+00 -4.39157430E+00
  0.00000000E+00  4.39157430E+00  4.39157430E+00 -4.39157430E+00 -4.39157430E+00
  0.00000000E+00  4.39157430E+00  4.39157430E+00 -4.39157430E+00 -4.39157430E+00
  0.00000000E+00  4.39157430E+00  4.39157430E+00 -4.39157430E+00 -4.39157430E+00
  0.00000000E+00  4.39157430E+00  4.39157430E+00 -4.39157430E+00 -4.39157430E+00
  0.00000000E+00  4.39157430E+00  4.39157430E+00 -4.39157430E+00 -4.39157430E+00
  0.00000000E+00  4.39157430E+00  4.39157430E+00 -4.39157430E+00 -4.39157430E+00
  0.00000000E+00  4.39157430E+00  4.39157430E+00 -4.39157430E+00 -4.39157430E+00
  0.00000000E+00  4.39157430E+00  4.39157430E+00 -4.39157430E+00 -4.39157430E+00
  0.00000000E+00  4.39157430E+00  4.39157430E+00 -4.39157430E+00 -4.39157430E+00
  0.00000000E+00  4.39157430E+00  4.39157430E+00 -4.39157430E+00 -4.39157430E+00
  0.00000000E+00  4.39157430E+00  4.39157430E+00 -4.39157430E+00 -4.39157430E+00
  0.00000000E+00  4.39157430E+00  4.39157430E+00 -4.39157430E+00 -4.39157430E+00
  0.00000000E+00  4.39157430E+00  4.39157430E+00 -4.39157430E+00 -4.39157430E+00
  0.00000000E+00  4.39157430E+00  4.39157430E+00 -4.39157430E+00 -4.39157430E+00
  0.00000000E+00  4.39157430E+00  4.39157430E+00 -4.39157430E+00 -4.39157430E+00
  0.00000000E+00  4.39157430E+00  4.39157430E+00 -4.39157430E+00 -4.39157430E+00
  0.00000000E+00  4.39157430E+00  4.39157430E+00 -4.39157430E+00 -4.39157430E+00
  0.00000000E+00  4.39157430E+00  4.39157430E+00 -4.39157430E+00 -4.39157430E+00
  0.00000000E+00  4.39157430E+00  4.39157430E+00 -4.39157430E+00 -4.39157430E+00
  0.00000000E+00  4.39157430E+00  4.39157430E+00 -4.39157430E+00 -4.39157430E+00
  0.00000000E+00  4.39157430E+00  4.39157430E+00 -4.39157430E+00 -4.39157430E+00
  0.00000000E+00  4.39157430E+00  4.39157430E+00 -4.39157430E+00 -4.39157430E+00
  0.00000000E+00  4.39157430E+00  4.39157430E+00 -4.39157430E+00 -4.39157430E+00
  0.00000000E+00  4.39157430E+00  4.39157430E+00 -4.39157430E+00 -4.39157430E+00
  0.00000000E+00  4.39157430E+00  4.39157430E+00 -4.39157430E+00 -4.39157430E+00
  0.00000000E+00  4.39157430E+00  4.39157430E+00 -4.39157430E+00 -4.39157430E+00
  0.00000000E+00  4.39157430E+00  4.39157430E+00 -4.39157430E+00 -4.39157430E+00
  0.00000000E+00  4.39157430E+00  4.39157430E+00 -4.39157430E+00 -4.39157430E+00
  0.00000000E+00  4.39157430E+00  4.39157430E+00 -4.39157430E+00 -4.39157430E+00
  0.00000000E+00  4.39157430E+00  4.39157430E+00 -4.39157430E+00 -4.39157430E+00
  0.00000000E+00  4.39157430E+00  4.39157430E+00 -4.39157430E+00 -4.39157430E+00
  0.00000000E+00  4.39157430E+00  4.39157430E+00 -4.39157430E+00 -4.39157430E+00
  0.00000000E+00  4.39157430E+00  4.39157430E+00 -4.39157430E+00 -4.39157430E+00
  0.00000000E+00  4.39157430E+00  4.39157430E+00 -4.39157430E+00 -4.39157430E+00
  0.00000000E+00  4.39157430E+00  4.39157430E+00 -4.39157430E+00 -4.39157430E+00
  0.00000000E+00  4.39157430E+00  4.39157430E+00 -4.39157430E+00 -4.39157430E+00
  0.00000000E+00  4.39157430E+00  4.39157430E+00 -4.39157430E+00 -4.39157430E+00
  0.00000000E+00  4.39157430E+00  4.39157430E+00 -4.39157430E+00 -4.39157430E+00
  0.00000000E+00  4.39157430E+00  4.39157430E+00 -4.39157430E+00 -4.39157430E+00
  0.00000000E+00  4.39157430E+00  4.39157430E+00 -4.39157430E+00 -4.39157430E+00
  0.00000000E+00  4.39157430E+00  4.39157430E+00 -4.39157430E+00 -4.39157430E+00
  0.00000000E+00  4.39157430E+00  4.39157430E+00 -4.39157430E+00 -4.39157430E+00
  0.00000000E+00  4.39157430E+00  4.39157430E+00 -4.39157430E+00 -4.39157430E+00
  0.00000000E+00  4.39157430E+00  4.39157430E+00 -4.39157430E+00 -4.39157430E+00
  0.00000000E+00  4.39157430E+00  4.39157430E+00 -4.39157430E+00 -4.39157430E+00
  0.00000000E+00  4.39157430E+00  4.39157430E+00 -4.39157430E+00 -4.39157430E+00
  0.00000000E+00  4.39157430E+00  4.39157430E+00 -4.39157430E+00 -4.39157430E+00
  0.00000000E+00  4.39157430E+00  4.39157430E+00 -4.39157430E+00 -4.39157430E+00
  0.00000000E+00  4.39157430E+00  4.39157430E+00 -4.39157430E+00 -4.39157430E+00
  0.00000000E+00  4.39157430E+00  4.39157430E+00 -4.39157430E+00 -4.39157430E+00
  0.00000000E+00  4.39157430E+00  4.39157430E+00 -4.39157430E+00 -4.39157430E+00
  0.00000000E+00  4.39157430E+00  4.39157430E+00 -4.39157430E+00 -4.39157430E+00
  0.00000000E+00  4.39157430E+00  4.39157430E+00 -4.39157430E+00 -4.39157430E+00
  0.00000000E+00  4.39157430E+00  4.39157430E+00 -4.39157430E+00 -4.39157430E+00
  0.00000000E+00  4.39157430E+00  4.39157430E+00 -4.39157430E+00 -4.39157430E+00
  0.00000000E+00  4.39157430E+00  4.39157430E+00 -4.39157430E+00 -4.39157430E+00
  0.00000000E+00  4.39157430E+00  4.39157430E+00 -4.39157430E+00 -4.39157430E+00
  0.00000000E+00  4.39157430E+00  4.39157430E+00 -4.39157430E+00 -4.39157430E+00
  0.00000000E+00  4.39157430E+00  4.39157430E+00 -4.39157430E+00 -4.39157430E+00
  0.00000000E+00  4.39157430E+00  4.39157430E+00 -4.39157430E+00 -4.39157430E+00
  0.00000000E+00  4.39157430E+00  4.39157430E+00 -4.39157430E+00 -4.39157430E+00
  0.00000000E+00  4.39157430E+00  4.39157430E+00 -4.39157430E+00 -4.39157430E+00
  0.00000000E+00  4.39157430E+00  4.39157430E+00 -4.39157430E+00 -4.39157430E+00
  0.00000000E+00  4.39157430E+00  4.39157430E+00 -4.39157430E+00 -4.39157430E+00
  0.00000000E+00  4.39157430E+00  4.39157430E+00 -4.39157430E+00 -4.39157430E+00
  0.00000000E+00  4.39157430E+00  4.39157430E+00 -4.39157430E+00 -4.39157430E+00
  0.00000000E+00  4.39157430E+00  4.39157430E+00 -4.39157430E+00 -4.39157430E+00
  0.00000000E+00  4.39157430E+00  4.39157430E+00 -4.39157430E+00 -4.39157430E+00
  0.00000000E+00  4.39157430E+00  4.39157430E+00 -4.39157430E+00 -4.39157430E+00
  0.00000000E+00  4.39157430E+00  4.39157430E+00 -4.39157430E+00 -4.39157430E+00
  0.00000000E+00  4.39157430E+00  4.39157430E+00 -4.39157430E+00 -4.39157430E+00
  0.00000000E+00  4.39157430E+00  4.39157430E+00 -4.39157430E+00 -4.39157430E+00
  0.00000000E+00  4.39157430E+00  4.39157430E+00 -4.39157430E+00 -4.39157430E+00
  0.00000000E+00  4.39157430E+00  4.39157430E+00 -4.39157430E+00 -4.39157430E+00
  0.00000000E+00  4.39157430E+00  4.39157430E+00 -4.39157430E+00 -4.39157430E+00
  0.00000000E+00  4.39157430E+00  4.39157430E+00 -4.39157430E+00 -4.39157430E+00
  0.00000000E+00  4.39157430E+00  4.39157430E+00 -4.39157430E+00 -4.39157430E+00
  0.00000000E+00  4.39157430E+00  4.39157430E+00 -4.39157430E+00 -4.39157430E+00
  0.00000000E+00  4.39157430E+00  4.39157430E+00 -4.39157430E+00 -4.39157430E+00
  0.00000000E+00  4.39157430E+00  4.39157430E+00 -4.39157430E+00 -4.39157430E+00
  0.00000000E+00  4.39157430E+00  4.39157430E+00 -4.39157430E+00 -4.39157430E+00
  0.00000000E+00  4.39157430E+00  4.39157430E+00 -4.39157430E+00 -4.39157430E+00
  0.00000000E+00  4.39157430E+00  4.39157430E+00 -4.39157430E+00 -4.39157430E+00
  0.00000000E+00  4.39157430E+00  4.39157430E+00 -4.39157430E+00 -4.39157430E+00
  0.00000000E+00  4.39157430E+00  4.39157430E+00 -4.39157430E+00 -4.39157430E+00
  0.00000000E+00  4.39157430E+00  4.39157430E+00 -4.39157430E+00 -4.39157430E+00
  0.00000000E+00  4.39157430E+00  4.39157430E+00 -4.39157430E+00 -4.39157430E+00
  0.00000000E+00  4.39157430E+00  4.39157430E+00 -4.39157430E+00 -4.39157430E+00
  0.00000000E+00  4.39157430E+00  4.39157430E+00 -4.39157430E+00 -4.39157430E+00
  0.00000000E+00  4.39157430E+00  4.39157430E+00 -4.39157430E+00 -4.39157430E+00
  0.00000000E+00  4.39157430E+00  4.39157430E+00 -4.39157430E+00 -4.39157430E+00
  0.00000000E+00  4.39157430E+00  4.39157430E+00 -4.39157430E+00 -4.39157430E+00
  0.00000000E+00  4.39157430E+00  4.39157430E+00 -4.39157430E+00 -4.39157430E+00
  0.00000000E+00  4.39157430E+00  4.39157430E+00 -4.39157430E+00 -4.39157430E+00
  0.00000000E+00  4.39157430E+00  4.39157430E+00 -4.39157430E+00 -4.39157430E+00
  0.00000000E+00  4.39157430E+00  4.39157430E+00 -4.39157430E+00 -4.39157430E+00
  0.00000000E+00  4.39157430E+00  4.39157430E+00 -4.39157430E+00 -4.39157430E+00
  0.00000000E+00  4.39157430E+00  4.39157430E+00 -4.39157430E+00 -4.39157430E+00
  0.00000000E+00  4.39157430E+00  4.39157430E+00 -4.39157430E+00 -4.39157430E+00
  0.00000000E+00  4.39157430E+00  4.39157430E+00 -4.39157430E+00 -4.39157430E+00
  0.00000000E+00  4.39157430E+00  4.39157430E+00 -4.39157430E+00 -4.39157430E+00
  0.00000000E+00  4.39157430E+00  4.39157430E+00 -4.39157430E+00 -4.39157430E+00
  0.00000000E+00  4.39157430E+00  4.39157430E+00 -4.39157430E+00 -4.39157430E+00
  0.00000000E+00  4.39157430E+00  4.39157430E+00 -4.39157430E+00 -4.39157430E+00
  0.00000000E+00  4.39157430E+00  4.39157430E+00 -4.39157430E+00 -4.39157430E+00
  0.00000000E+00  4.39157430E+00  4.39157430E+00 -4.39157430E+00 -4.39157430E+00
  0.00000000E+00  4.39157430E+00  4.39157430E+00 -4.39157430E+00 -4.39157430E+00
  0.00000000E+00  4.39157430E+00  4.39157430E+00 -4.39157430E+00 -4.39157430E+00
  0.00000000E+00  4.39157430E+00  4.39157430E+00 -4.39157430E+00 -4.39157430E+00
  0.00000000E+00  4.39157430E+00  4.39157430E+00 -4.39157430E+00 -4.39157430E+00
  0.00000000E+00  4.39157430E+00  4.39157430E+00 -4.39157430E+00 -4.39157430E+00
  0.00000000E+00  4.39157430E+00  4.39157430E+00 -4.39157430E+00 -4.39157430E+00
  0.00000000E+00  4.39157430E+00  4.39157430E+00 -4.39157430E+00 -4.39157430E+00
  0.00000000E+00  4.39157430E+00  4.39157430E+00 -4.39157430E+00 -4.39157430E+00
  0.00000000E+00  4.39157430E+00  4.39157430E+00 -4.39157430E+00 -4.39157430E+00
  0.00000000E+00  4.39157430E+00  4.39157430E+00 -4.39157430E+00 -4.39157430E+00
  0.00000000E+00  4.39157430E+00  4.39157430E+00 -4.39157430E+00 -4.39157430E+00
  0.00000000E+00  4.39157430E+00  4.39157430E+00 -4.39157430E+00 -4.39157430E+00
  0.00000000E+00  4.39157430E+00  4.39157430E+00 -4.39157430E+00 -4.39157430E+00
  0.00000000E+00  4.39157430E+00  4.39157430E+00 -4.39157430E+00 -4.39157430E+00
  0.00000000E+00  4.39157430E+00  4.39157430E+00 -4.39157430E+00 -4.39157430E+00
  0.00000000E+00  4.39157430E+00  4.39157430E+00 -4.39157430E+00 -4.39157430E+00
  0.00000000E+00  4.39157430E+00  4.39157430E+00 -4.39157430E+00 -4.39157430E+00
  0.00000000E+00  4.39157430E+00  4.39157430E+00 -4.39157430E+00 -4.39157430E+00
  0.00000000E+00  4.39157430E+00  4.39157430E+00 -4.39157430E+00 -4.39157430E+00
  0.00000000E+00  4.39157430E+00  4.39157430E+00 -4.39157430E+00 -4.39157430E+00
  0.00000000E+00  4.39157430E+00  4.39157430E+00 -4.39157430E+00 -4.39157430E+00
  0.00000000E+00  4.39157430E+00  4.39157430E+00 -4.39157430E+00 -4.39157430E+00
  0.00000000E+00  4.39157430E+00  4.39157430E+00 -4.39157430E+00 -4.39157430E+00
  0.00000000E+00  4.39157430E+00  4.39157430E+00 -4.39157430E+00 -4.39157430E+00
  0.00000000E+00  4.39157430E+00  4.39157430E+00 -4.39157430E+00 -4.39157430E+00
  0.00000000E+00  4.39157430E+00  4.39157430E+00 -4.39157430E+00 -4.39157430E+00
  0.00000000E+00  4.39157430E+00  4.39157430E+00 -4.39157430E+00 -4.39157430E+00
  0.00000000E+00  4.39157430E+00  4.39157430E+00 -4.39157430E+00 -4.39157430E+00
  0.00000000E+00  4.39157430E+00  4.39157430E+00 -4.39157430E+00 -4.39157430E+00
  0.00000000E+00  4.39157430E+00  4.39157430E+00 -4.39157430E+00 -4.39157430E+00
  0.00000000E+00  4.39157430E+00  4.39157430E+00 -4.39157430E+00 -4.39157430E+00
  0.00000000E+00  4.39157430E+00  4.39157430E+00 -4.39157430E+00 -4.39157430E+00
  0.00000000E+00  4.39157430E+00  4.39157430E+00 -4.39157430E+00 -4.39157430E+00
  0.00000000E+00  4.39157430E+00  4.39157430E+00 -4.39157430E+00 -4.39157430E+00
  0.00000000E+00  4.39157430E+00  4.39157430E+00 -4.39157430E+00 -4.39157430E+00
  0.00000000E+00  4.39157430E+00  4.39157430E+00 -4.39157430E+00 -4.39157430E+00
  0.00000000E+00  4.39157430E+00  4.39157430E+00 -4.39157430E+00 -4.39157430E+00
  0.00000000E+00  4.39157430E+00  4.39157430E+00 -4.39157430E+00 -4.39157430E+00
  0.00000000E+00  4.39157430E+00  4.39157430E+00 -4.39157430E+00 -4.39157430E+00
  0.00000000E+00  4.39157430E+00  4.39157430E+00 -4.39157430E+00 -4.39157430E+00
  0.00000000E+00  4.39157430E+00  4.39157430E+00 -4.39157430E+00 -4.39157430E+00
  0.00000000E+00  4.39157430E+00  4.39157430E+00 -4.39157430E+00 -4.39157430E+00
  0.00000000E+00  4.39157430E+00  4.39157430E+00 -4.39157430E+00 -4.39157430E+00
  0.00000000E+00  4.39157430E+00  4.39157430E+00 -4.39157430E+00 -4.39157430E+00
  0.00000000E+00  4.39157430E+00  4.39157430E+00 -4.39157430E+00 -4.39157430E+00
  0.00000000E+00  4.39157430E+00  4.39157430E+00 -4.39157430E+00 -4.39157430E+00
  0.00000000E+00  4.39157430E+00  4.39157430E+00 -4.39157430E+00 -4.39157430E+00
  0.00000000E+00  4.39157430E+00  4.39157430E+00 -4.39157430E+00 -4.39157430E+00
  0.00000000E+00  4.39157430E+00  4.39157430E+00 -4.39157430E+00 -4.39157430E+00
  0.00000000E+00  4.39157430E+00  4.39157430E+00 -4.39157430E+00 -4.39157430E+00
  0.00000000E+00  4.39157430E+00  4.39157430E+00 -4.39157430E+00 -4.39157430E+00
  0.00000000E+00  4.39157430E+00  4.39157430E+00 -4.39157430E+00 -4.39157430E+00
  0.00000000E+00  4.39157430E+00  4.39157430E+00 -4.39157430E+00 -4.39157430E+00
  0.00000000E+00  4.39157430E+00  4.39157430E+00 -4.39157430E+00 -4.39157430E+00
  0.00000000E+00  4.39157430E+00  4.39157430E+00 -4.39157430E+00 -4.39157430E+00
  0.00000000E+00  4.39157430E+00  4.39157430E+00 -4.39157430E+00 -4.39157430E+00
  0.00000000E+00  4.39157430E+00  4.39157430E+00 -4.39157430E+00 -4.39157430E+00
  0.00000000E+00  4.39157430E+00  4.39157430E+00 -4.39157430E+00 -4.39157430E+00
  0.00000000E+00  4.39157430E+00  4.39157430E+00 -4.39157430E+00 -4.39157430E+00
  0.00000000E+00  4.39157430E+00  4.39157430E+00 -4.39157430E+00 -4.39157430E+00
  0.00000000E+00  4.39157430E+00  4.39157430E+00 -4.39157430E+00 -4.39157430E+00
  0.00000000E+00  4.39157430E+00  4.39157430E+00 -4.39157430E+00 -4.39157430E+00
  0.00000000E+00  4.39157430E+00  4.39157430E+00 -4.39157430E+00 -4.39157430E+00
  0.00000000E+00  4.39157430E+00  4.39157430E+00 -4.39157430E+00 -4.39157430E+00
  0.00000000E+00  4.39157430E+00  4.39157430E+00 -4.39157430E+00 -4.39157430E+00
  0.00000000E+00  4.39157430E+00  4.39157430E+00 -4.39157430E+00 -4.39157430E+00
  0.00000000E+00  4.39157430E+00  4.39157430E+00 -4.39157430E+00 -4.39157430E+00
  0.00000000E+00  4.39157430E+00  4.39157430E+00 -4.39157430E+00 -4.39157430E+00
  0.00000000E+00  4.39157430E+00  4.39157430E+00 -4.39157430E+00 -4.39157430E+00
  0.00000000E+00  4.39157430E+00  4.39157430E+00 -4.39157430E+00 -4.39157430E+00
  0.00000000E+00  4.39157430E+00  4.39157430E+00 -4.39157430E+00 -4.39157430E+00
  0.00000000E+00  4.39157430E+00  4.39157430E+00 -4.39157430E+00 -4.39157430E+00
  0.00000000E+00  4.39157430E+00  4.39157430E+00 -4.39157430E+00 -4.39157430E+00
  0.00000000E+00  4.39157430E+00  4.39157430E+00 -4.39157430E+00 -4.39157430E+00
  0.00000000E+00  4.39157430E+00  4.39157430E+00 -4.39157430E+00 -4.39157430E+00
  0.00000000E+00  4.39157430E+00  4.39157430E+00 -4.39157430E+00 -4.39157430E+00
  0.00000000E+00  4.39157430E+00  4.39157430E+00 -4.39157430E+00 -4.39157430E+00
  0.00000000E+00  4.39157430E+00  4.39157430E+00 -4.39157430E+00 -4.39157430E+00
  0.00000000E+00  4.39157430E+00  4.39157430E+00 -4.39157430E+00 -4.39157430E+00
  0.00000000E+00  4.39157430E+00  4.39157430E+00 -4.39157430E+00 -4.39157430E+00
  0.00000000E+00  4.39157430E+00  4.39157430E+00 -4.39157430E+00 -4.39157430E+00
  0.00000000E+00  4.39157430E+00  4.39157430E+00 -4.39157430E+00 -4.39157430E+00
  0.00000000E+00  4.39157430E+00  4.39157430E+00 -4.39157430E+00 -4.39157430E+00
  0.00000000E+00  4.39157430E+00  4.39157430E+00 -4.39157430E+00 -4.39157430E+00
  0.00000000E+00  4.39157430E+00  4.39157430E+00 -4.39157430E+00 -4.39157430E+00
  0.00000000E+00  4.39157430E+00  4.39157430E+00 -4.39157430E+00 -4.39157430E+00
  0.00000000E+00  4.39157430E+00  4.39157430E+00 -4.39157430E+00 -4.39157430E+00
  0.00000000E+00  4.39157430E+00  4.39157430E+00 -4.39157430E+00 -4.39157430E+00
  0.00000000E+00  4.39157430E+00  4.39157430E+00 -4.39157430E+00 -4.39157430E+00
  0.00000000E+00  4.39157430E+00  4.39157430E+00 -4.39157430E+00 -4.39157430E+00
  0.00000000E+00  4.39157430E+00  4.39157430E+00 -4.39157430E+00 -4.39157430E+00
  0.00000000E+00  4.39157430E+00  4.39157430E+00 -4.39157430E+00 -4.39157430E+00
  0.00000000E+00  4.39157430E+00  4.39157430E+00 -4.39157430E+00 -4.39157430E+00
  0.00000000E+00  4.39157430E+00  4.39157430E+00 -4.39157430E+00 -4.39157430E+00
  0.00000000E+00  4.39157430E+00  4.39157430E+00 -4.39157430E+00 -4.39157430E+00
  0.00000000E+00  4.39157430E+00  4.39157430E+00 -4.39157430E+00 -4.39157430E+00
  0.00000000E+00  4.39157430E+00  4.39157430E+00 -4.39157430E+00 -4.39157430E+00
  0.00000000E+00  4.39157430E+00  4.39157430E+00 -4.39157430E+00 -4.39157430E+00
  0.00000000E+00  4.39157430E+00  4.39157430E+00 -4.39157430E+00 -4.39157430E+00
  0.00000000E+00  4.39157430E+00  4.39157430E+00 -4.39157430E+00 -4.39157430E+00
  0.00000000E+00  4.39157430E+00  4.39157430E+00 -4.39157430E+00 -4.39157430E+00
  0.00000000E+00  4.39157430E+00  4.39157430E+00 -4.39157430E+00 -4.39157430E+00
  0.00000000E+00  4.39157430E+00  4.39157430E+00 -4.39157430E+00 -4.39157430E+00
  0.00000000E+00  4.39157430E+00  4.39157430E+00 -4.39157430E+00 -4.39157430E+00
  0.00000000E+00  4.39157430E+00  4.39157430E+00 -4.39157430E+00 -4.39157430E+00
  0.00000000E+00  4.39157430E+00  4.39157430E+00 -4.39157430E+00 -4.39157430E+00
  0.00000000E+00  4.39157430E+00  4.39157430E+00 -4.39157430E+00 -4.39157430E+00
  0.00000000E+00  4.39157430E+00  4.39157430E+00 -4.39157430E+00 -4.39157430E+00
  0.00000000E+00  4.39157430E+00  4.39157430E+00 -4.39157430E+00 -4.39157430E+00
  0.00000000E+00  4.39157430E+00  4.39157430E+00 -4.39157430E+00 -4.39157430E+00
  0.00000000E+00  4.39157430E+00  4.39157430E+00 -4.39157430E+00 -4.39157430E+00
  0.00000000E+00  4.39157430E+00  4.39157430E+00 -4.39157430E+00 -4.39157430E+00
  0.00000000E+00  4.39157430E+00  4.39157430E+00 -4.39157430E+00 -4.39157430E+00
  0.00000000E+00  4.39157430E+00  4.39157430E+00 -4.39157430E+00 -4.39157430E+00
  0.00000000E+00  4.39157430E+00  4.39157430E+00 -4.39157430E+00 -4.39157430E+00
  0.00000000E+00  4.39157430E+00  4.39157430E+00 -4.39157430E+00 -4.39157430E+00
  0.00000000E+00  4.39157430E+00  4.39157430E+00 -4.39157430E+00 -4.39157430E+00
  0.00000000E+00  4.39157430E+00  4.39157430E+00 -4.39157430E+00 -4.39157430E+00
  0.00000000E+00  4.39157430E+00  4.39157430E+00 -4.39157430E+00 -4.39157430E+00
  0.00000000E+00  4.39157430E+00  4.39157430E+00 -4.39157430E+00 -4.39157430E+00
  0.00000000E+00  4.39157430E+00  4.39157430E+00 -4.39157430E+00 -4.39157430E+00
  0.00000000E+00  4.39157430E+00  4.39157430E+00 -4.39157430E+00 -4.39157430E+00
  0.00000000E+00  4.39157430E+00  4.39157430E+00 -4.39157430E+00 -4.39157430E+00
  0.00000000E+00  4.39157430E+00  4.39157430E+00 -4.39157430E+00 -4.39157430E+00
  0.00000000E+00  4.39157430E+00  4.39157430E+00 -4.39157430E+00 -4.39157430E+00
  0.00000000E+00  4.39157430E+00  4.39157430E+00 -4.39157430E+00 -4.39157430E+00
  0.00000000E+00  4.39157430E+00  4.39157430E+00 -4.39157430E+00 -4.39157430E+00
  0.00000000E+00  4.39157430E+00  4.39157430E+00 -4.39157430E+00 -4.39157430E+00
  0.00000000E+00  4.39157430E+00  4.39157430E+00 -4.39157430E+00 -4.39157430E+00
  0.00000000E+00  4.39157430E+00  4.39157430E+00 -4.39157430E+00 -4.39157430E+00
  0.00000000E+00  4.39157430E+00  4.39157430E+00 -4.39157430E+00 -4.39157430E+00
  0.00000000E+00  4.39157430E+00  4.39157430E+00 -4.39157430E+00 -4.39157430E+00
  0.00000000E+00  4.39157430E+00  4.39157430E+00 -4.39157430E+00 -4.39157430E+00
  0.00000000E+00  4.39157430E+00  4.39157430E+00 -4.39157430E+00 -4.39157430E+00
  0.00000000E+00  4.39157430E+00  4.39157430E+00 -4.39157430E+00 -4.39157430E+00
  0.00000000E+00  4.39157430E+00  4.39157430E+00 -4.39157430E+00 -4.39157430E+00
  0.00000000E+00  4.39157430E+00  4.39157430E+00 -4.39157430E+00 -4.39157430E+00
  0.00000000E+00  4.39157430E+00  4.39157430E+00 -4.39157430E+00 -4.39157430E+00
  0.00000000E+00  4.39157430E+00  4.39157430E+00 -4.39157430E+00 -4.39157430E+00
  0.00000000E+00  4.39157430E+00  4.39157430E+00 -4.39157430E+00 -4.39157430E+00
  0.00000000E+00  4.39157430E+00  4.39157430E+00 -4.39157430E+00 -4.39157430E+00
  0.00000000E+00  4.39157430E+00  4.39157430E+00 -4.39157430E+00 -4.39157430E+00
  0.00000000E+00  4.39157430E+00  4.39157430E+00 -4.39157430E+00 -4.39157430E+00
  0.00000000E+00  4.39157430E+00  4.39157430E+00 -4.39157430E+00 -4.39157430E+00
  0.00000000E+00  4.39157430E+00  4.39157430E+00 -4.39157430E+00 -4.39157430E+00
  0.00000000E+00  4.39157430E+00  4.39157430E+00 -4.39157430E+00 -4.39157430E+00
  0.00000000E+00  4.39157430E+00  4.39157430E+00 -4.39157430E+00 -4.39157430E+00
  0.00000000E+00  4.39157430E+00  4.39157430E+00 -4.39157430E+00 -4.39157430E+00
  0.00000000E+00  4.39157430E+00  4.39157430E+00 -4.39157430E+00 -4.39157430E+00
  0.00000000E+00  4.39157430E+00  4.39157430E+00 -4.39157430E+00 -4.39157430E+00
  0.00000000E+00  4.39157430E+00  4.39157430E+00 -4.39157430E+00 -4.39157430E+00
  0.00000000E+00  4.39157430E+00  4.39157430E+00 -4.39157430E+00 -4.39157430E+00
  0.00000000E+00  4.39157430E+00  4.39157430E+00 -4.39157430E+00 -4.39157430E+00
  0.00000000E+00  4.39157430E+00  4.39157430E+00 -4.39157430E+00 -4.39157430E+00
  0.00000000E+00  4.39157430E+00  4.39157430E+00 -4.39157430E+00 -4.39157430E+00
  0.00000000E+00  4.39157430E+00  4.39157430E+00 -4.39157430E+00 -4.39157430E+00
  0.00000000E+00  4.39157430E+00  4.39157430E+00 -4.39157430E+00 -4.39157430E+00
  0.00000000E+00  4.39157430E+00  4.39157430E+00 -4.39157430E+00 -4.39157430E+00
  0.00000000E+00  4.39157430E+00  4.39157430E+00 -4.39157430E+00 -4.39157430E+00
  0.00000000E+00  4.39157430E+00  4.39157430E+00 -4.39157430E+00 -4.39157430E+00
  0.00000000E+00  4.39157430E+00  4.39157430E+00 -4.39157430E+00 -4.39157430E+00
  0.00000000E+00  4.39157430E+00  4.39157430E+00 -4.39157430E+00 -4.39157430E+00
  0.00000000E+00  4.39157430E+00  4.39157430E+00 -4.39157430E+00 -4.39157430E+00
  0.00000000E+00  4.39157430E+00  4.39157430E+00 -4.39157430E+00 -4.39157430E+00
  0.00000000E+00  4.39157430E+00  4.39157430E+00 -4.39157430E+00 -4.39157430E+00
  0.00000000E+00  4.39157430E+00  4.39157430E+00 -4.39157430E+00 -4.39157430E+00
  0.00000000E+00  4.39157430E+00  4.39157430E+00 -4.39157430E+00 -4.39157430E+00
  0.00000000E+00  4.39157430E+00  4.39157430E+00 -4.39157430E+00 -4.39157430E+00
  0.00000000E+00  4.39157430E+00  4.39157430E+00 -4.39157430E+00 -4.39157430E+00
  0.00000000E+00  4.39157430E+00  4.39157430E+00 -4.39157430E+00 -4.39157430E+00
  0.00000000E+00  4.39157430E+00  4.39157430E+00 -4.39157430E+00 -4.39157430E+00
  0.00000000E+00  4.39157430E+00  4.39157430E+00 -4.39157430E+00 -4.39157430E+00
  0.00000000E+00  4.39157430E+00  4.39157430E+00 -4.39157430E+00 -4.39157430E+00
  0.00000000E+00  4.39157430E+00  4.39157430E+00 -4.39157430E+00 -4.39157430E+00
  0.00000000E+00  4.39157430E+00  4.39157430E+00 -4.39157430E+00 -4.39157430E+00
  0.00000000E+00  4.39157430E+00  4.39157430E+00 -4.39157430E+00 -4.39157430E+00
  0.00000000E+00  4.39157430E+00  4.39157430E+00 -4.39157430E+00 -4.39157430E+00
  0.00000000E+00  4.39157430E+00  4.39157430E+00 -4.39157430E+00 -4.39157430E+00
  0.00000000E+00  4.39157430E+00  4.39157430E+00 -4.39157430E+00 -4.39157430E+00
  0.00000000E+00  4.39157430E+00  4.39157430E+00 -4.39157430E+00 -4.39157430E+00
  0.00000000E+00  4.39157430E+00  4.39157430E+00 -4.39157430E+00 -4.39157430E+00
  0.00000000E+00  4.39157430E+00  4.39157430E+00 -4.39157430E+00 -4.39157430E+00
  0.00000000E+00  4.39157430E+00  4.39157430E+00 -4.39157430E+00 -4.39157430E+00
  0.00000000E+00  4.39157430E+00  4.39157430E+00 -4.39157430E+00 -4.39157430E+00
  0.00000000E+00  4.39157430E+00  4.39157430E+00 -4.39157430E+00 -4.39157430E+00
  0.00000000E+00  4.39157430E+00  4.39157430E+00 -4.39157430E+00 -4.39157430E+00
  0.00000000E+00  4.39157430E+00  4.39157430E+00 -4.39157430E+00 -4.39157430E+00
  0.00000000E+00  4.39157430E+00  4.39157430E+00 -4.39157430E+00 -4.39157430E+00
  0.00000000E+00  4.39157430E+00  4.39157430E+00 -4.39157430E+00 -4.39157430E+00
  0.00000000E+00  4.39157430E+00  4.39157430E+00 -4.39157430E+00 -4.39157430E+00
  0.00000000E+00  4.39157430E+00  4.39157430E+00 -4.39157430E+00 -4.39157430E+00
  0.00000000E+00  4.39157430E+00  4.39157430E+00 -4.39157430E+00 -4.39157430E+00
  0.00000000E+00  4.39157430E+00  4.39157430E+00 -4.39157430E+00 -4.39157430E+00
  0.00000000E+00  4.39157430E+00  4.39157430E+00 -4.39157430E+00 -4.39157430E+00
  0.00000000E+00  4.39157430E+00  4.39157430E+00 -4.39157430E+00 -4.39157430E+00
  0.00000000E+00  4.39157430E+00  4.39157430E+00 -4.39157430E+00 -4.39157430E+00
  0.00000000E+00  4.39157430E+00  4.39157430E+00 -4.39157430E+00 -4.39157430E+00
  0.00000000E+00  4.39157430E+00  4.39157430E+00 -4.39157430E+00 -4.39157430E+00
  0.00000000E+00  4.39157430E+00  4.39157430E+00 -4.39157430E+00 -4.39157430E+00
  0.00000000E+00  4.39157430E+00  4.39157430E+00 -4.39157430E+00 -4.39157430E+00
  0.00000000E+00  4.39157430E+00  4.39157430E+00 -4.39157430E+00 -4.39157430E+00
  0.00000000E+00  4.39157430E+00  4.39157430E+00 -4.39157430E+00 -4.39157430E+00
  0.00000000E+00  4.39157430E+00  4.39157430E+00 -4.39157430E+00 -4.39157430E+00
  0.00000000E+00  4.39157430E+00  4.39157430E+00 -4.39157430E+00 -4.39157430E+00
  0.00000000E+00  4.39157430E+00  4.39157430E+00 -4.39157430E+00 -4.39157430E+00
  0.00000000E+00  4.39157430E+00  4.39157430E+00 -4.39157430E+00 -4.39157430E+00
  0.00000000E+00  4.39157430E+00  4.39157430E+00 -4.39157430E+00 -4.39157430E+00
  0.00000000E+00  4.39157430E+00  4.39157430E+00 -4.39157430E+00 -4.39157430E+00
  0.00000000E+00  4.39157430E+00  4.39157430E+00 -4.39157430E+00 -4.39157430E+00
  0.00000000E+00  4.39157430E+00  4.39157430E+00 -4.39157430E+00 -4.39157430E+00
  0.00000000E+00  4.39157430E+00  4.39157430E+00 -4.39157430E+00 -4.39157430E+00
  0.00000000E+00  4.39157430E+00  4.39157430E+00 -4.39157430E+00 -4.39157430E+00
  0.00000000E+00  4.39157430E+00  4.39157430E+00 -4.39157430E+00 -4.39157430E+00
  0.00000000E+00  4.39157430E+00  4.39157430E+00 -4.39157430E+00 -4.39157430E+00
  0.00000000E+00  4.39157430E+00  4.39157430E+00 -4.39157430E+00 -4.39157430E+00
  0.00000000E+00  4.39157430E+00  4.39157430E+00 -4.39157430E+00 -4.39157430E+00
  0.00000000E+00  4.39157430E+00  4.39157430E+00 -4.39157430E+00 -4.39157430E+00
  0.00000000E+00  4.39157430E+00  4.39157430E+00 -4.39157430E+00 -4.39157430E+00
  0.00000000E+00  4.39157430E+00  4.39157430E+00 -4.39157430E+00 -4.39157430E+00
  0.00000000E+00  4.39157430E+00  4.39157430E+00 -4.39157430E+00 -4.39157430E+00
  0.00000000E+00  4.39157430E+00  4.39157430E+00 -4.39157430E+00 -4.39157430E+00
  0.00000000E+00  4.39157430E+00  4.39157430E+00 -4.39157430E+00 -4.39157430E+00
  0.00000000E+00  4.39157430E+00  4.39157430E+00 -4.39157430E+00 -4.39157430E+00
  0.00000000E+00  4.39157430E+00  4.39157430E+00 -4.39157430E+00 -4.39157430E+00
  0.00000000E+00  4.39157430E+00  4.39157430E+00 -4.39157430E+00 -4.39157430E+00
  0.00000000E+00  4.39157430E+00  4.39157430E+00 -4.39157430E+00 -4.39157430E+00
  0.00000000E+00  4.39157430E+00  4.39157430E+00 -4.39157430E+00 -4.39157430E+00
  0.00000000E+00  4.39157430E+00  4.39157430E+00 -4.39157430E+00 -4.39157430E+00
  0.00000000E+00  4.39157430E+00  4.39157430E+00 -4.39157430E+00 -4.39157430E+00
  0.00000000E+00  4.39157430E+00  4.39157430E+00 -4.39157430E+00 -4.39157430E+00
  0.00000000E+00  4.39157430E+00  4.39157430E+00 -4.39157430E+00 -4.39157430E+00
  0.00000000E+00  4.39157430E+00  4.39157430E+00 -4.39157430E+00 -4.39157430E+00
  0.00000000E+00  4.39157430E+00  4.39157430E+00 -4.39157430E+00 -4.39157430E+00
  0.00000000E+00  4.39157430E+00  4.39157430E+00 -4.39157430E+00 -4.39157430E+00
  0.00000000E+00  4.39157430E+00  4.39157430E+00 -4.39157430E+00 -4.39157430E+00
  0.00000000E+00  4.39157430E+00  4.39157430E+00 -4.39157430E+00 -4.39157430E+00
  0.00000000E+00  4.39157430E+00  4.39157430E+00 -4.39157430E+00 -4.39157430E+00
  0.00000000E+00  4.39157430E+00  4.39157430E+00 -4.39157430E+00 -4.39157430E+00
  0.00000000E+00  4.39157430E+00  4.39157430E+00 -4.39157430E+00 -4.39157430E+00
  0.00000000E+00  4.39157430E+00  4.39157430E+00 -4.39157430E+00 -4.39157430E+00
  0.00000000E+00  4.39157430E+00  4.39157430E+00 -4.39157430E+00 -4.39157430E+00
  0.00000000E+00  4.39157430E+00  4.39157430E+00 -4.39157430E+00 -4.39157430E+00
  0.00000000E+00  4.39157430E+00  4.39157430E+00 -4.39157430E+00 -4.39157430E+00
  0.00000000E+00  4.39157430E+00  4.39157430E+00 -4.39157430E+00 -4.39157430E+00
  0.00000000E+00  4.39157430E+00  4.39157430E+00 -4.39157430E+00 -4.39157430E+00
  0.00000000E+00  4.39157430E+00  4.39157430E+00 -4.39157430E+00 -4.39157430E+00
  0.00000000E+00  4.39157430E+00  4.39157430E+00 -4.39157430E+00 -4.39157430E+00
  0.00000000E+00  4.39157430E+00  4.39157430E+00 -4.39157430E+00 -4.39157430E+00
  0.00000000E+00  4.39157430E+00  4.39157430E+00 -4.39157430E+00 -4.39157430E+00
  0.00000000E+00  4.39157430E+00  4.39157430E+00 -4.39157430E+00 -4.39157430E+00
  0.00000000E+00  4.39157430E+00  4.39157430E+00 -4.39157430E+00 -4.39157430E+00
  0.00000000E+00  4.39157430E+00  4.39157430E+00 -4.39157430E+00 -4.39157430E+00
  0.00000000E+00  4.39157430E+00  4.39157430E+00 -4.39157430E+00 -4.39157430E+00
  0.00000000E+00  4.39157430E+00  4.39157430E+00 -4.39157430E+00 -4.39157430E+00
  0.00000000E+00  4.39157430E+00  4.39157430E+00 -4.39157430E+00 -4.39157430E+00
  0.00000000E+00  4.39157430E+00  4.39157430E+00 -4.39157430E+00 -4.39157430E+00
  0.00000000E+00  4.39157430E+00  4.39157430E+00 -4.39157430E+00 -4.39157430E+00
  0.00000000E+00  4.39157430E+00  4.39157430E+00 -4.39157430E+00 -4.39157430E+00
  0.00000000E+00  4.39157430E+00  4.39157430E+00 -4.39157430E+00 -4.39157430E+00
  0.00000000E+00  4.39157430E+00  4.39157430E+00 -4.39157430E+00 -4.39157430E+00
  0.00000000E+00  4.39157430E+00  4.39157430E+00 -4.39157430E+00 -4.39157430E+00
  0.00000000E+00  4.39157430E+00  4.39157430E+00 -4.39157430E+00 -4.39157430E+00
  0.00000000E+00  4.39157430E+00  4.39157430E+00 -4.39157430E+00 -4.39157430E+00
  0.00000000E+00  4.39157430E+00  4.39157430E+00 -4.39157430E+00 -4.39157430E+00
  0.00000000E+00  4.39157430E+00  4.39157430E+00 -4.39157430E+00 -4.39157430E+00
  0.00000000E+00  4.39157430E+00  4.39157430E+00 -4.39157430E+00 -4.39157430E+00
  0.00000000E+00  4.39157430E+00  4.39157430E+00 -4.39157430E+00 -4.39157430E+00
  0.00000000E+00  4.39157430E+00  4.39157430E+00 -4.39157430E+00 -4.39157430E+00
  0.00000000E+00  4.39157430E+00  4.39157430E+00 -4.39157430E+00 -4.39157430E+00
  0.00000000E+00  4.39157430E+00  4.39157430E+00 -4.39157430E+00 -4.39157430E+00
  0.00000000E+00  4.39157430E+00  4.39157430E+00 -4.39157430E+00 -4.39157430E+00
  0.00000000E+00  4.39157430E+00  4.39157430E+00 -4.39157430E+00 -4.39157430E+00
  0.00000000E+00  4.39157430E+00  4.39157430E+00 -4.39157430E+00 -4.39157430E+00
  0.00000000E+00  4.39157430E+00  4.39157430E+00 -4.39157430E+00 -4.39157430E+00
  0.00000000E+00  4.39157430E+00  4.39157430E+00 -4.39157430E+00 -4.39157430E+00
  0.00000000E+00  4.39157430E+00  4.39157430E+00 -4.39157430E+00 -4.39157430E+00
  0.00000000E+00  4.39157430E+00  4.39157430E+00 -4.39157430E+00 -4.39157430E+00
  0.00000000E+00  4.39157430E+00  4.39157430E+00 -4.39157430E+00 -4.39157430E+00
  0.00000000E+00  4.39157430E+00  4.39157430E+00 -4.39157430E+00 -4.39157430E+00
  0.00000000E+00  4.39157430E+00  4.39157430E+00 -4.39157430E+00 -4.39157430E+00
  0.00000000E+00  4.39157430E+00  4.39157430E+00 -4.39157430E+00 -4.39157430E+00
  0.00000000E+00  4.39157430E+00  4.39157430E+00 -4.39157430E+00 -4.39157430E+00
  0.00000000E+00  4.39157430E+00  4.39157430E+00 -4.39157430E+00 -4.39157430E+00
  0.00000000E+00  4.39157430E+00  4.39157430E+00 -4.39157430E+00 -4.39157430E+00
  0.00000000E+00  4.39157430E+00  4.39157430E+00 -4.39157430E+00 -4.39157430E+00
  0.00000000E+00  4.39157430E+00  4.39157430E+00 -4.39157430E+00 -4.39157430E+00
  0.00000000E+00  4.39157430E+00  4.39157430E+00 -4.39157430E+00 -4.39157430E+00
  0.00000000E+00  4.39157430E+00  4.39157430E+00 -4.39157430E+00 -4.39157430E+00
  0.00000000E+00  4.39157430E+00  4.39157430E+00 -4.39157430E+00 -4.39157430E+00
  0.00000000E+00  4.39157430E+00  4.39157430E+00 -4.39157430E+00 -4.39157430E+00
  0.00000000E+00  4.39157430E+00  4.39157430E+00 -4.39157430E+00 -4.39157430E+00
  0.00000000E+00  4.39157430E+00  4.39157430E+00 -4.39157430E+00 -4.39157430E+00
  0.00000000E+00  4.39157430E+00  4.39157430E+00 -4.39157430E+00 -4.39157430E+00
  0.00000000E+00  4.39157430E+00  4.39157430E+00 -4.39157430E+00 -4.39157430E+00
  0.00000000E+00  4.39157430E+00  4.39157430E+00 -4.39157430E+00 -4.39157430E+00
  0.00000000E+00  4.39157430E+00  4.39157430E+00 -4.39157430E+00 -4.39157430E+00
  0.00000000E+00  4.39157430E+00  4.39157430E+00 -4.39157430E+00 -4.39157430E+00
  0.00000000E+00  4.39157430E+00  4.39157430E+00 -4.39157430E+00 -4.39157430E+00
  0.00000000E+00  4.39157430E+00  4.39157430E+00 -4.39157430E+00 -4.39157430E+00
  0.00000000E+00  4.39157430E+00  4.39157430E+00 -4.39157430E+00 -4.39157430E+00
  0.00000000E+00  4.39157430E+00  4.39157430E+00 -4.39157430E+00 -4.39157430E+00
  0.00000000E+00  4.39157430E+00  4.39157430E+00 -4.39157430E+00 -4.39157430E+00
  0.00000000E+00  4.39157430E+00  4.39157430E+00 -4.39157430E+00 -4.39157430E+00
  0.00000000E+00  4.39157430E+00  4.39157430E+00 -4.39157430E+00 -4.39157430E+00
  0.00000000E+00  4.39157430E+00  4.39157430E+00 -4.39157430E+00 -4.39157430E+00
  0.00000000E+00  4.39157430E+00  4.39157430E+00 -4.39157430E+00 -4.39157430E+00
  0.00000000E+00  4.39157430E+00  4.39157430E+00 -4.39157430E+00 -4.39157430E+00
  0.00000000E+00  4.39157430E+00  4.39157430E+00 -4.39157430E+00 -4.39157430E+00
  0.00000000E+00  4.39157430E+00  4.39157430E+00 -4.39157430E+00 -4.39157430E+00
  0.00000000E+00  4.39157430E+00  4.39157430E+00 -4.39157430E+00 -4.39157430E+00
  0.00000000E+00  4.39157430E+00  4.39157430E+00 -4.39157430E+00 -4.39157430E+00
  0.00000000E+00  4.39157430E+00  4.39157430E+00 -4.39157430E+00 -4.39157430E+00
  0.00000000E+00  4.39157430E+00  4.39157430E+00 -4.39157430E+00 -4.39157430E+00
  0.00000000E+00  4.39157430E+00  4.39157430E+00 -4.39157430E+00 -4.39157430E+00
  0.00000000E+00  4.39157430E+00  4.39157430E+00 -4.39157430E+00 -4.39157430E+00
  0.00000000E+00  4.39157430E+00  4.39157430E+00 -4.39157430E+00 -4.39157430E+00
  0.00000000E+00  4.39157430E+00  4.39157430E+00 -4.39157430E+00 -4.39157430E+00
  0.00000000E+00  4.39157430E+00  4.39157430E+00 -4.39157430E+00 -4.39157430E+00
  0.00000000E+00  4.39157430E+00  4.39157430E+00 -4.39157430E+00 -4.39157430E+00
  0.00000000E+00  4.39157430E+00  4.39157430E+00 -4.39157430E+00 -4.39157430E+00
  0.00000000E+00  4.39157430E+00  4.39157430E+00 -4.39157430E+00 -4.39157430E+00
  0.00000000E+00  4.39157430E+00  4.39157430E+00 -4.39157430E+00 -4.39157430E+00
  0.00000000E+00  4.39157430E+00  4.39157430E+00 -4.39157430E+00 -4.39157430E+00
  0.00000000E+00  4.39157430E+00  4.39157430E+00 -4.39157430E+00 -4.39157430E+00
  0.00000000E+00  4.39157430E+00  4.39157430E+00 -4.39157430E+00 -4.39157430E+00
  0.00000000E+00  4.39157430E+00  4.39157430E+00 -4.39157430E+00 -4.39157430E+00
  0.00000000E+00  4.39157430E+00  4.39157430E+00 -4.39157430E+00 -4.39157430E+00
  0.00000000E+00  4.39157430E+00  4.39157430E+00 -4.39157430E+00 -4.39157430E+00
  0.00000000E+00  4.39157430E+00  4.39157430E+00 -4.39157430E+00 -4.39157430E+00
  0.00000000E+00  4.39157430E+00  4.39157430E+00 -4.39157430E+00 -4.39157430E+00
  0.00000000E+00  4.39157430E+00  4.39157430E+00 -4.39157430E+00 -4.39157430E+00
  0.00000000E+00  4.39157430E+00  4.39157430E+00 -4.39157430E+00 -4.39157430E+00
  0.00000000E+00  4.39157430E+00  4.39157430E+00 -4.39157430E+00 -4.39157430E+00
  0.00000000E+00  4.39157430E+00  4.39157430E+00 -4.39157430E+00 -4.39157430E+00
  0.00000000E+00  4.39157430E+00  4.39157430E+00 -4.39157430E+00 -4.39157430E+00
  0.00000000E+00  4.39157430E+00  4.39157430E+00 -4.39157430E+00 -4.39157430E+00
  0.00000000E+00  4.39157430E+00  4.39157430E+00 -4.39157430E+00 -4.39157430E+00
  0.00000000E+00  4.39157430E+00  4.39157430E+00 -4.39157430E+00 -4.39157430E+00
  0.00000000E+00  4.39157430E+00  4.39157430E+00 -4.39157430E+00 -4.39157430E+00
  0.00000000E+00  4.39157430E+00  4.39157430E+00 -4.39157430E+00 -4.39157430E+00
  0.00000000E+00  4.39157430E+00  4.39157430E+00 -4.39157430E+00 -4.39157430E+00
  0.00000000E+00  4.39157430E+00  4.39157430E+00 -4.39157430E+00 -4.39157430E+00
  0.00000000E+00  4.39157430E+00  4.39157430E+00 -4.39157430E+00 -4.39157430E+00
  0.00000000E+00  4.39157430E+00  4.39157430E+00 -4.39157430E+00 -4.39157430E+00
  0.00000000E+00  4.39157430E+00  4.39157430E+00 -4.39157430E+00 -4.39157430E+00
  0.00000000E+00  4.39157430E+00  4.39157430E+00 -4.39157430E+00 -4.39157430E+00
  0.00000000E+00  4.39157430E+00  4.39157430E+00 -4.39157430E+00 -4.39157430E+00
  0.00000000E+00  4.39157430E+00  4.39157430E+00 -4.39157430E+00 -4.39157430E+00
  0.00000000E+00  4.39157430E+00  4.39157430E+00 -4.39157430E+00 -4.39157430E+00
  0.00000000E+00  4.39157430E+00  4.39157430E+00 -4.39157430E+00 -4.39157430E+00
  0.00000000E+00  4.39157430E+00  4.39157430E+00 -4.39157430E+00 -4.39157430E+00
  0.00000000E+00  4.39157430E+00  4.39157430E+00 -4.39157430E+00 -4.39157430E+00
  0.00000000E+00  4.39157430E+00  4.39157430E+00 -4.39157430E+00 -4.39157430E+00
  0.00000000E+00  4.39157430E+00  4.39157430E+00 -4.39157430E+00 -4.39157430E+00
  0.00000000E+00  4.39157430E+00  4.39157430E+00 -4.39157430E+00 -4.39157430E+00
  0.00000000E+00  4.39157430E+00  4.39157430E+00 -4.39157430E+00 -4.39157430E+00
  0.00000000E+00  4.39157430E+00  4.39157430E+00 -4.39157430E+00 -4.39157430E+00
  0.00000000E+00  4.39157430E+00  4.39157430E+00 -4.39157430E+00 -4.39157430E+00
  0.00000000E+00  4.39157430E+00  4.39157430E+00 -4.39157430E+00 -4.39157430E+00
  0.00000000E+00  4.39157430E+00  4.39157430E+00 -4.39157430E+00 -4.39157430E+00
  0.00000000E+00  4.39157430E+00  4.39157430E+00 -4.39157430E+00 -4.39157430E+00
  0.00000000E+00  4.39157430E+00  4.39157430E+00 -4.39157430E+00 -4.39157430E+00
  0.00000000E+00  4.39157430E+00  4.39157430E+00 -4.39157430E+00 -4.39157430E+00
  0.00000000E+00  4.39157430E+00  4.39157430E+00 -4.39157430E+00 -4.39157430E+00
  0.00000000E+00  4.39157430E+00  4.39157430E+00 -4.39157430E+00 -4.39157430E+00
  0.00000000E+00  4.39157430E+00  4.39157430E+00 -4.39157430E+00 -4.39157430E+00
  0.00000000E+00  4.39157430E+00  4.39157430E+00 -4.39157430E+00 -4.39157430E+00
  0.00000000E+00  4.39157430E+00  4.39157430E+00 -4.39157430E+00 -4.39157430E+00
  0.00000000E+00  4.39157430E+00  4.39157430E+00 -4.39157430E+00 -4.39157430E+00
  0.00000000E+00  4.39157430E+00  4.39157430E+00 -4.39157430E+00 -4.39157430E+00
  0.00000000E+00  4.39157430E+00  4.39157430E+00 -4.39157430E+00 -4.39157430E+00
  0.00000000E+00  4.39157430E+00  4.39157430E+00 -4.39157430E+00 -4.39157430E+00
  0.00000000E+00  4.39157430E+00  4.39157430E+00 -4.39157430E+00 -4.39157430E+00
  0.00000000E+00  4.39157430E+00  4.39157430E+00 -4.39157430E+00 -4.39157430E+00
  0.00000000E+00  4.39157430E+00  4.39157430E+00 -4.39157430E+00 -4.39157430E+00
  0.00000000E+00  4.39157430E+00  4.39157430E+00 -4.39157430E+00 -4.39157430E+00
  0.00000000E+00  4.39157430E+00  4.39157430E+00 -4.39157430E+00 -4.39157430E+00
  0.00000000E+00  4.39157430E+00  4.39157430E+00 -4.39157430E+00 -4.39157430E+00
  0.00000000E+00  4.39157430E+00  4.39157430E+00 -4.39157430E+00 -4.39157430E+00
  0.00000000E+00  4.39157430E+00  4.39157430E+00 -4.39157430E+00 -4.39157430E+00
  0.00000000E+00  4.39157430E+00  4.39157430E+00 -4.39157430E+00 -4.39157430E+00
  0.00000000E+00  4.39157430E+00  4.39157430E+00 -4.39157430E+00 -4.39157430E+00
  0.00000000E+00  4.39157430E+00  4.39157430E+00 -4.39157430E+00 -4.39157430E+00
  0.00000000E+00  4.39157430E+00  4.39157430E+00 -4.39157430E+00 -4.39157430E+00
  0.00000000E+00  4.39157430E+00  4.39157430E+00 -4.39157430E+00 -4.39157430E+00
  0.00000000E+00  4.39157430E+00  4.39157430E+00 -4.39157430E+00 -4.39157430E+00
  0.00000000E+00  4.39157430E+00  4.39157430E+00 -4.39157430E+00 -4.39157430E+00
  0.00000000E+00  4.39157430E+00  4.39157430E+00 -4.39157430E+00 -4.39157430E+00
  0.00000000E+00  4.39157430E+00  4.39157430E+00 -4.39157430E+00 -4.39157430E+00
  0.00000000E+00  4.39157430E+00  4.39157430E+00 -4.39157430E+00 -4.39157430E+00
  0.00000000E+00  4.39157430E+00  4.39157430E+00 -4.39157430E+00 -4.39157430E+00
  0.00000000E+00  4.39157430E+00  4.39157430E+00 -4.39157430E+00 -4.39157430E+00
  0.00000000E+00  4.39157430E+00  4.39157430E+00 -4.39157430E+00 -4.39157430E+00
  0.00000000E+00  4.39157430E+00  4.39157430E+00 -4.39157430E+00 -4.39157430E+00
  0.00000000E+00  4.39157430E+00  4.39157430E+00 -4.39157430E+00 -4.39157430E+00
  0.00000000E+00  4.39157430E+00  4.39157430E+00 -4.39157430E+00 -4.39157430E+00
  0.00000000E+00  4.39157430E+00  4.39157430E+00 -4.39157430E+00 -4.39157430E+00
  0.00000000E+00  4.39157430E+00  4.39157430E+00 -4.39157430E+00 -4.39157430E+00
  0.00000000E+00  4.39157430E+00  4.39157430E+00 -4.39157430E+00 -4.39157430E+00
  0.00000000E+00  4.39157430E+00  4.39157430E+00 -4.39157430E+00 -4.39157430E+00
  0.00000000E+00  4.39157430E+00  4.39157430E+00 -4.39157430E+00 -4.39157430E+00
  0.00000000E+00  4.39157430E+00  4.39157430E+00 -4.39157430E+00 -4.39157430E+00
  0.00000000E+00  4.39157430E+00  4.39157430E+00 -4.39157430E+00 -4.39157430E+00
  0.00000000E+00  4.39157430E+00  4.39157430E+00 -4.39157430E+00 -4.39157430E+00
  0.00000000E+00  4.39157430E+00  4.39157430E+00 -4.39157430E+00 -4.39157430E+00
  0.00000000E+00  4.39157430E+00  4.39157430E+00 -4.39157430E+00 -4.39157430E+00
  0.00000000E+00  4.39157430E+00  4.39157430E+00 -4.39157430E+00 -4.39157430E+00
  0.00000000E+00  4.39157430E+00  4.39157430E+00 -4.39157430E+00 -4.39157430E+00
  0.00000000E+00  4.39157430E+00  4.39157430E+00 -4.39157430E+00 -4.39157430E+00
  0.00000000E+00  4.39157430E+00  4.39157430E+00 -4.39157430E+00 -4.39157430E+00
  0.00000000E+00  4.39157430E+00  4.39157430E+00 -4.39157430E+00 -4.39157430E+00
  0.00000000E+00  4.39157430E+00  4.39157430E+00 -4.39157430E+00 -4.39157430E+00
  0.00000000E+00  4.39157430E+00  4.39157430E+00 -4.39157430E+00 -4.39157430E+00
  0.00000000E+00  4.39157430E+00  4.39157430E+00 -4.39157430E+00 -4.39157430E+00
  0.00000000E+00  4.39157430E+00  4.39157430E+00 -4.39157430E+00 -4.39157430E+00
  0.00000000E+00  4.39157430E+00  4.39157430E+00 -4.39157430E+00 -4.39157430E+00
  0.00000000E+00  4.39157430E+00  4.39157430E+00 -4.39157430E+00 -4.39157430E+00
  0.00000000E+00  4.39157430E+00  4.39157430E+00 -4.39157430E+00 -4.39157430E+00
  0.00000000E+00  4.39157430E+00  4.39157430E+00 -4.39157430E+00 -4.39157430E+00
  0.00000000E+00  4.39157430E+00  4.39157430E+00 -4.39157430E+00 -4.39157430E+00
  0.00000000E+00  4.39157430E+00  4.39157430E+00 -4.39157430E+00 -4.39157430E+00
  0.00000000E+00  4.39157430E+00  4.39157430E+00 -4.39157430E+00 -4.39157430E+00
  0.00000000E+00  4.39157430E+00  4.39157430E+00 -4.39157430E+00 -4.39157430E+00
  0.00000000E+00  4.39157430E+00  4.39157430E+00 -4.39157430E+00 -4.39157430E+00
  0.00000000E+00  4.39157430E+00  4.39157430E+00 -4.39157430E+00 -4.39157430E+00
  0.00000000E+00  4.39157430E+00  4.39157430E+00 -4.39157430E+00 -4.39157430E+00
  0.00000000E+00  4.39157430E+00  4.39157430E+00 -4.39157430E+00 -4.39157430E+00
  0.00000000E+00  4.39157430E+00  4.39157430E+00 -4.39157430E+00 -4.39157430E+00
  0.00000000E+00  4.39157430E+00  4.39157430E+00 -4.39157430E+00 -4.39157430E+00
  0.00000000E+00  4.39157430E+00  4.39157430E+00 -4.39157430E+00 -4.39157430E+00
  0.00000000E+00  4.39157430E+00  4.39157430E+00 -4.39157430E+00 -4.39157430E+00
  0.00000000E+00  4.39157430E+00  4.39157430E+00 -4.39157430E+00 -4.39157430E+00
  0.00000000E+00  4.39157430E+00  4.39157430E+00 -4.39157430E+00 -4.39157430E+00
  0.00000000E+00  4.39157430E+00  4.39157430E+00 -4.39157430E+00 -4.39157430E+00
  0.00000000E+00  4.39157430E+00  4.39157430E+00 -4.39157430E+00 -4.39157430E+00
  0.00000000E+00  4.39157430E+00  4.39157430E+00 -4.39157430E+00 -4.39157430E+00
  0.00000000E+00  4.39157430E+00  4.39157430E+00 -4.39157430E+00 -4.39157430E+00
  0.00000000E+00  4.39157430E+00  4.39157430E+00 -4.39157430E+00 -4.39157430E+00
  0.00000000E+00  4.39157430E+00  4.39157430E+00 -4.39157430E+00 -4.39157430E+00
  0.00000000E+00  4.39157430E+00  4.39157430E+00 -4.39157430E+00 -4.39157430E+00
  0.00000000E+00  4.39157430E+00  4.39157430E+00 -4.39157430E+00 -4.39157430E+00
  0.00000000E+00  4.39157430E+00  4.39157430E+00 -4.39157430E+00 -4.39157430E+00
  0.00000000E+00  4.39157430E+00  4.39157430E+00 -4.39157430E+00 -4.39157430E+00
  0.00000000E+00  4.39157430E+00  4.39157430E+00 -4.39157430E+00 -4.39157430E+00
  0.00000000E+00  4.39157430E+00  4.39157430E+00 -4.39157430E+00 -4.39157430E+00
  0.00000000E+00  4.39157430E+00  4.39157430E+00 -4.39157430E+00 -4.39157430E+00
  0.00000000E+00  4.39157430E+00  4.39157430E+00 -4.39157430E+00 -4.39157430E+00
  0.00000000E+00  4.39157430E+00  4.39157430E+00 -4.39157430E+00 -4.39157430E+00
  0.00000000E+00  4.39157430E+00  4.39157430E+00 -4.39157430E+00 -4.39157430E+00
  0.00000000E+00  4.39157430E+00  4.39157430E+00 -4.39157430E+00 -4.39157430E+00
  0.00000000E+00  4.39157430E+00  4.39157430E+00 -4.39157430E+00 -4.39157430E+00
  0.00000000E+00  4.39157430E+00  4.39157430E+00 -4.39157430E+00 -4.39157430E+00
  0.00000000E+00  4.39157430E+00  4.39157430E+00 -4.39157430E+00 -4.39157430E+00
  0.00000000E+00  4.39157430E+00  4.39157430E+00 -4.39157430E+00 -4.39157430E+00
  0.00000000E+00  4.39157430E+00  4.39157430E+00 -4.39157430E+00 -4.39157430E+00
  0.00000000E+00  4.39157430E+00  4.39157430E+00 -4.39157430E+00 -4.39157430E+00
  0.00000000E+00  4.39157430E+00  4.39157430E+00 -4.39157430E+00 -4.39157430E+00
  0.00000000E+00  4.39157430E+00  4.39157430E+00 -4.39157430E+00 -4.39157430E+00
  0.00000000E+00  4.39157430E+00  4.39157430E+00 -4.39157430E+00 -4.39157430E+00
  0.00000000E+00  4.39157430E+00  4.39157430E+00 -4.39157430E+00 -4.39157430E+00
  0.00000000E+00  4.39157430E+00  4.39157430E+00 -4.39157430E+00 -4.39157430E+00
  0.00000000E+00  4.39157430E+00  4.39157430E+00 -4.39157430E+00 -4.39157430E+00
  0.00000000E+00  4.39157430E+00  4.39157430E+00 -4.39157430E+00 -4.39157430E+00
  0.00000000E+00  4.39157430E+00  4.39157430E+00 -4.39157430E+00 -4.39157430E+00
  0.00000000E+00  4.39157430E+00  4.39157430E+00 -4.39157430E+00 -4.39157430E+00
  0.00000000E+00  4.39157430E+00  4.39157430E+00 -4.39157430E+00 -4.39157430E+00
  0.00000000E+00  4.39157430E+00  4.39157430E+00 -4.39157430E+00 -4.39157430E+00
  0.00000000E+00  4.39157430E+00  4.39157430E+00 -4.39157430E+00 -4.39157430E+00
  0.00000000E+00  4.39157430E+00  4.39157430E+00 -4.39157430E+00 -4.39157430E+00
  0.00000000E+00  4.39157430E+00  4.39157430E+00 -4.39157430E+00 -4.39157430E+00
  0.00000000E+00  4.39157430E+00  4.39157430E+00 -4.39157430E+00 -4.39157430E+00
  0.00000000E+00  4.39157430E+00  4.39157430E+00 -4.39157430E+00 -4.39157430E+00
  0.00000000E+00  4.39157430E+00  4.39157430E+00 -4.39157430E+00 -4.39157430E+00
  0.00000000E+00  4.39157430E+00  4.39157430E+00 -4.39157430E+00 -4.39157430E+00
  0.00000000E+00  4.39157430E+00  4.39157430E+00 -4.39157430E+00 -4.39157430E+00
  0.00000000E+00  4.39157430E+00  4.39157430E+00 -4.39157430E+00 -4.39157430E+00
  0.00000000E+00  4.39157430E+00  4.39157430E+00 -4.39157430E+00 -4.39157430E+00
  0.00000000E+00  4.39157430E+00  4.39157430E+00 -4.39157430E+00 -4.39157430E+00
  0.00000000E+00  4.39157430E+00  4.39157430E+00 -4.39157430E+00 -4.39157430E+00
  0.00000000E+00  4.39157430E+00  4.39157430E+00 -4.39157430E+00 -4.39157430E+00
  0.00000000E+00  4.39157430E+00  4.39157430E+00 -4.39157430E+00 -4.39157430E+00
  0.00000000E+00  4.39157430E+00  4.39157430E+00 -4.39157430E+00 -4.39157430E+00
  0.00000000E+00  4.39157430E+00  4.39157430E+00 -4.39157430E+00 -4.39157430E+00
  0.00000000E+00  4.39157430E+00  4.39157430E+00 -4.39157430E+00 -4.39157430E+00
  0.00000000E+00  4.39157430E+00  4.39157430E+00 -4.39157430E+00 -4.39157430E+00
  0.00000000E+00  4.39157430E+00  4.39157430E+00 -4.39157430E+00 -4.39157430E+00
  0.00000000E+00  4.39157430E+00  4.39157430E+00 -4.39157430E+00 -4.39157430E+00
  0.00000000E+00  4.39157430E+00  4.39157430E+00 -4.39157430E+00 -4.39157430E+00
  0.00000000E+00  4.39157430E+00  4.39157430E+00 -4.39157430E+00 -4.39157430E+00
  0.00000000E+00  4.39157430E+00  4.39157430E+00 -4.39157430E+00 -4.39157430E+00
  0.00000000E+00  4.39157430E+00  4.39157430E+00 -4.39157430E+00 -4.39157430E+00
  0.00000000E+00  4.39157430E+00  4.39157430E+00 -4.39157430E+00 -4.39157430E+00
  0.00000000E+00  4.39157430E+00  4.39157430E+00 -4.39157430E+00 -4.39157430E+00
  0.00000000E+00  4.39157430E+00  4.39157430E+00 -4.39157430E+00 -4.39157430E+00
  0.00000000E+00  4.39157430E+00  4.39157430E+00 -4.39157430E+00 -4.39157430E+00
  0.00000000E+00  4.39157430E+00  4.39157430E+00 -4.39157430E+00 -4.39157430E+00
  0.00000000E+00  4.39157430E+00  4.39157430E+00 -4.39157430E+00 -4.39157430E+00
  0.00000000E+00  4.39157430E+00  4.39157430E+00 -4.39157430E+00 -4.39157430E+00
  0.00000000E+00  4.39157430E+00  4.39157430E+00 -4.39157430E+00 -4.39157430E+00
  0.00000000E+00  4.39157430E+00  4.39157430E+00 -4.39157430E+00 -4.39157430E+00
  0.00000000E+00  4.39157430E+00  4.39157430E+00 -4.39157430E+00 -4.39157430E+00
  0.00000000E+00  4.39157430E+00  4.39157430E+00 -4.39157430E+00 -4.39157430E+00
  0.00000000E+00  4.39157430E+00  4.39157430E+00 -4.39157430E+00 -4.39157430E+00
  0.00000000E+00  4.39157430E+00  4.39157430E+00 -4.39157430E+00 -4.39157430E+00
  0.00000000E+00  4.39157430E+00  4.39157430E+00 -4.39157430E+00 -4.39157430E+00
  0.00000000E+00  4.39157430E+00  4.39157430E+00 -4.39157430E+00 -4.39157430E+00
  0.00000000E+00  4.39157430E+00  4.39157430E+00 -4.39157430E+00 -4.39157430E+00
  0.00000000E+00  4.39157430E+00  4.39157430E+00 -4.39157430E+00 -4.39157430E+00
  0.00000000E+00  4.39157430E+00  4.39157430E+00 -4.39157430E+00 -4.39157430E+00
  0.00000000E+00  4.39157430E+00  4.39157430E+00 -4.39157430E+00 -4.39157430E+00
  0.00000000E+00  4.39157430E+00  4.39157430E+00 -4.39157430E+00 -4.39157430E+00
  0.00000000E+00  4.39157430E+00  4.39157430E+00 -4.39157430E+00 -4.39157430E+00
  0.00000000E+00  4.39157430E+00  4.39157430E+00 -4.39157430E+00 -4.39157430E+00
  0.00000000E+00  4.39157430E+00  4.39157430E+00 -4.39157430E+00 -4.39157430E+00
  0.00000000E+00  4.39157430E+00  4.39157430E+00 -4.39157430E+00 -4.39157430E+00
  0.00000000E+00  4.39157430E+00  4.39157430E+00 -4.39157430E+00 -4.39157430E+00
  0.00000000E+00  4.39157430E+00  4.39157430E+00 -4.39157430E+00 -4.39157430E+00
  0.00000000E+00  4.39157430E+00  4.39157430E+00 -4.39157430E+00 -4.39157430E+00
  0.00000000E+00  4.39157430E+00  4.39157430E+00 -4.39157430E+00 -4.39157430E+00
  0.00000000E+00  4.39157430E+00  4.39157430E+00 -4.39157430E+00 -4.39157430E+00
  0.00000000E+00  4.39157430E+00  4.39157430E+00 -4.39157430E+00 -4.39157430E+00
  0.00000000E+00  4.39157430E+00  4.39157430E+00 -4.39157430E+00 -4.39157430E+00
  0.00000000E+00  4.39157430E+00  4.39157430E+00 -4.39157430E+00 -4.39157430E+00
  0.00000000E+00  4.39157430E+00  4.39157430E+00 -4.39157430E+00 -4.39157430E+00
  0.00000000E+00  4.39157430E+00  4.39157430E+00 -4.39157430E+00 -4.39157430E+00
  0.00000000E+00  4.39157430E+00  4.39157430E+00 -4.39157430E+00 -4.39157430E+00
  0.00000000E+00  4.39157430E+00  4.39157430E+00 -4.39157430E+00 -4.39157430E+00
  0.00000000E+00  4.39157430E+00  4.39157430E+00 -4.39157430E+00 -4.39157430E+00
  0.00000000E+00  4.39157430E+00  4.39157430E+00 -4.39157430E+00 -4.39157430E+00
  0.00000000E+00  4.39157430E+00  4.39157430E+00 -4.39157430E+00 -4.39157430E+00
  0.00000000E+00  4.39157430E+00  4.39157430E+00 -4.39157430E+00 -4.39157430E+00
  0.00000000E+00  4.39157430E+00  4.39157430E+00 -4.39157430E+00 -4.39157430E+00
  0.00000000E+00  4.39157430E+00  4.39157430E+00 -4.39157430E+00 -4.39157430E+00
  0.00000000E+00  4.39157430E+00  4.39157430E+00 -4.39157430E+00 -4.39157430E+00
  0.00000000E+00  4.39157430E+00  4.39157430E+00 -4.39157430E+00 -4.39157430E+00
  0.00000000E+00  4.39157430E+00  4.39157430E+00 -4.39157430E+00 -4.39157430E+00
  0.00000000E+00  4.39157430E+00  4.39157430E+00 -4.39157430E+00 -4.39157430E+00
  0.00000000E+00  4.39157430E+00  4.39157430E+00 -4.39157430E+00 -4.39157430E+00
  0.00000000E+00  4.39157430E+00  4.39157430E+00 -4.39157430E+00 -4.39157430E+00
  0.00000000E+00  4.39157430E+00  4.39157430E+00 -4.39157430E+00 -4.39157430E+00
  0.00000000E+00  4.39157430E+00  4.39157430E+00 -4.39157430E+00 -4.39157430E+00
  0.00000000E+00  4.39157430E+00  4.39157430E+00 -4.39157430E+00 -4.39157430E+00
  0.00000000E+00  4.39157430E+00  4.39157430E+00 -4.39157430E+00 -4.39157430E+00
  0.00000000E+00  4.39157430E+00  4.39157430E+00 -4.39157430E+00 -4.39157430E+00
  0.00000000E+00  4.39157430E+00  4.39157430E+00 -4.39157430E+00 -4.39157430E+00
  0.00000000E+00  4.39157430E+00  4.39157430E+00 -4.39157430E+00 -4.39157430E+00
  0.00000000E+00  4.39157430E+00  4.39157430E+00 -4.39157430E+00 -4.39157430E+00
  0.00000000E+00  4.39157430E+00  4.39157430E+00 -4.39157430E+00 -4.39157430E+00
  0.00000000E+00  4.39157430E+00  4.39157430E+00 -4.39157430E+00 -4.39157430E+00
  0.00000000E+00  4.39157430E+00  4.39157430E+00 -4.39157430E+00 -4.39157430E+00
  0.00000000E+00  4.39157430E+00  4.39157430E+00 -4.39157430E+00 -4.39157430E+00
  0.00000000E+00  4.39157430E+00  4.39157430E+00 -4.39157430E+00 -4.39157430E+00
  0.00000000E+00  4.39157430E+00  4.39157430E+00 -4.39157430E+00 -4.39157430E+00
  0.00000000E+00  4.39157430E+00  4.39157430E+00 -4.39157430E+00 -4.39157430E+00
  0.00000000E+00  4.39157430E+00  4.39157430E+00 -4.39157430E+00 -4.39157430E+00
  0.00000000E+00  4.39157430E+00  4.39157430E+00 -4.39157430E+00 -4.39157430E+00
  0.00000000E+00  4.39157430E+00  4.39157430E+00 -4.39157430E+00 -4.39157430E+00
  0.00000000E+00  4.39157430E+00  4.39157430E+00 -4.39157430E+00 -4.39157430E+00
  0.00000000E+00  4.39157430E+00  4.39157430E+00 -4.39157430E+00 -4.39157430E+00
  0.00000000E+00  4.39157430E+00  4.39157430E+00 -4.39157430E+00 -4.39157430E+00
  0.00000000E+00  4.39157430E+00  4.39157430E+00 -4.39157430E+00 -4.39157430E+00
  0.00000000E+00  4.39157430E+00  4.39157430E+00 -4.39157430E+00 -4.39157430E+00
  0.00000000E+00  4.39157430E+00  4.39157430E+00 -4.39157430E+00 -4.39157430E+00
  0.00000000E+00  4.39157430E+00  4.39157430E+00 -4.39157430E+00 -4.39157430E+00
  0.00000000E+00  4.39157430E+00  4.39157430E+00 -4.39157430E+00 -4.39157430E+00
  0.00000000E+00  4.39157430E+00  4.39157430E+00 -4.39157430E+00 -4.39157430E+00
  0.00000000E+00  4.39157430E+00  4.39157430E+00 -4.39157430E+00 -4.39157430E+00
  0.00000000E+00  4.39157430E+00  4.39157430E+00 -4.39157430E+00 -4.39157430E+00
  0.00000000E+00  4.39157430E+00  4.39157430E+00 -4.39157430E+00 -4.39157430E+00
  0.00000000E+00  4.39157430E+00  4.39157430E+00 -4.39157430E+00 -4.39157430E+00
  0.00000000E+00  4.39157430E+00  4.39157430E+00 -4.39157430E+00 -4.39157430E+00
  0.00000000E+00  4.39157430E+00  4.39157430E+00 -4.39157430E+00 -4.39157430E+00
  0.00000000E+00  4.39157430E+00  4.39157430E+00 -4.39157430E+00 -4.39157430E+00
  0.00000000E+00  4.39157430E+00  4.39157430E+00 -4.39157430E+00 -4.39157430E+00
  0.00000000E+00  4.39157430E+00  4.39157430E+00 -4.39157430E+00 -4.39157430E+00
  0.00000000E+00  4.39157430E+00  4.39157430E+00 -4.39157430E+00 -4.39157430E+00
  0.00000000E+00  4.39157430E+00  4.39157430E+00 -4.39157430E+00 -4.39157430E+00
  0.00000000E+00  4.39157430E+00  4.39157430E+00 -4.39157430E+00 -4.39157430E+00
  0.00000000E+00  4.39157430E+00  4.39157430E+00 -4.39157430E+00 -4.39157430E+00
  0.00000000E+00  4.39157430E+00  4.39157430E+00 -4.39157430E+00 -4.39157430E+00
  0.00000000E+00  4.39157430E+00  4.39157430E+00 -4.39157430E+00 -4.39157430E+00
  0.00000000E+00  4.39157430E+00  4.39157430E+00 -4.39157430E+00 -4.39157430E+00
  0.00000000E+00  4.39157430E+00  4.39157430E+00 -4.39157430E+00 -4.39157430E+00
  0.00000000E+00  4.39157430E+00  4.39157430E+00 -4.39157430E+00 -4.39157430E+00
  0.00000000E+00  4.39157430E+00  4.39157430E+00 -4.39157430E+00 -4.39157430E+00
  0.00000000E+00  4.39157430E+00  4.39157430E+00 -4.39157430E+00 -4.39157430E+00
  0.00000000E+00  4.39157430E+00  4.39157430E+00 -4.39157430E+00 -4.39157430E+00
  0.00000000E+00  4.39157430E+00  4.39157430E+00 -4.39157430E+00 -4.39157430E+00
  0.00000000E+00  4.39157430E+00  4.39157430E+00 -4.39157430E+00 -4.39157430E+00
  0.00000000E+00  4.39157430E+00  4.39157430E+00 -4.39157430E+00 -4.39157430E+00
  0.00000000E+00  4.39157430E+00  4.39157430E+00 -4.39157430E+00 -4.39157430E+00
  0.00000000E+00  4.39157430E+00  4.39157430E+00 -4.39157430E+00 -4.39157430E+00
  0.00000000E+00  4.39157430E+00  4.39157430E+00 -4.39157430E+00 -4.39157430E+00
  0.00000000E+00  4.39157430E+00  4.39157430E+00 -4.39157430E+00 -4.39157430E+00
  0.00000000E+00  4.39157430E+00  4.39157430E+00 -4.39157430E+00 -4.39157430E+00
  0.00000000E+00  4.39157430E+00  4.39157430E+00 -4.39157430E+00 -4.39157430E+00
  0.00000000E+00  4.39157430E+00  4.39157430E+00 -4.39157430E+00 -4.39157430E+00
  0.00000000E+00  4.39157430E+00  4.39157430E+00 -4.39157430E+00 -4.39157430E+00
  0.00000000E+00  4.39157430E+00  4.39157430E+00 -4.39157430E+00 -4.39157430E+00
  0.00000000E+00  4.39157430E+00  4.39157430E+00 -4.39157430E+00 -4.39157430E+00
  0.00000000E+00  4.39157430E+00  4.39157430E+00 -4.39157430E+00 -4.39157430E+00
  0.00000000E+00  4.39157430E+00  4.39157430E+00 -4.39157430E+00 -4.39157430E+00
  0.00000000E+00  4.39157430E+00  4.39157430E+00 -4.39157430E+00 -4.39157430E+00
  0.00000000E+00  4.39157430E+00  4.39157430E+00 -4.39157430E+00 -4.39157430E+00
  0.00000000E+00  4.39157430E+00  4.39157430E+00 -4.39157430E+00 -4.39157430E+00
  0.00000000E+00  4.39157430E+00  4.39157430E+00 -4.39157430E+00 -4.39157430E+00
  0.00000000E+00  4.39157430E+00  4.39157430E+00 -4.39157430E+00 -4.39157430E+00
  0.00000000E+00  4.39157430E+00  4.39157430E+00 -4.39157430E+00 -4.39157430E+00
  0.00000000E+00  4.39157430E+00  4.39157430E+00 -4.39157430E+00 -4.39157430E+00
  0.00000000E+00  4.39157430E+00  4.39157430E+00 -4.39157430E+00 -4.39157430E+00
  0.00000000E+00  4.39157430E+00  4.39157430E+00 -4.39157430E+00 -4.39157430E+00
  0.00000000E+00  4.39157430E+00  4.39157430E+00 -4.39157430E+00 -4.39157430E+00
  0.00000000E+00  4.39157430E+00  4.39157430E+00 -4.39157430E+00 -4.39157430E+00
  0.00000000E+00  4.39157430E+00  4.39157430E+00 -4.39157430E+00 -4.39157430E+00
  0.00000000E+00  4.39157430E+00  4.39157430E+00 -4.39157430E+00 -4.39157430E+00
  0.00000000E+00  4.39157430E+00  4.39157430E+00 -4.39157430E+00 -4.39157430E+00
  0.00000000E+00  4.39157430E+00  4.39157430E+00 -4.39157430E+00 -4.39157430E+00
  0.00000000E+00  4.39157430E+00  4.39157430E+00 -4.39157430E+00 -4.39157430E+00
  0.00000000E+00  4.39157430E+00  4.39157430E+00 -4.39157430E+00 -4.39157430E+00
  0.00000000E+00  4.39157430E+00  4.39157430E+00 -4.39157430E+00 -4.39157430E+00
  0.00000000E+00  4.39157430E+00  4.39157430E+00 -4.39157430E+00 -4.39157430E+00
  0.00000000E+00  4.39157430E+00  4.39157430E+00 -4.39157430E+00 -4.39157430E+00
  0.00000000E+00  4.39157430E+00  4.39157430E+00 -4.39157430E+00 -4.39157430E+00
  0.00000000E+00  4.39157430E+00  4.39157430E+00 -4.39157430E+00 -4.39157430E+00
  0.00000000E+00  4.39157430E+00  4.39157430E+00 -4.39157430E+00 -4.39157430E+00
  0.00000000E+00  4.39157430E+00  4.39157430E+00 -4.39157430E+00 -4.39157430E+00
  0.00000000E+00  4.39157430E+00  4.39157430E+00 -4.39157430E+00 -4.39157430E+00
  0.00000000E+00  4.39157430E+00  4.39157430E+00 -4.39157430E+00 -4.39157430E+00
  0.00000000E+00  4.39157430E+00  4.39157430E+00 -4.39157430E+00 -4.39157430E+00
  0.00000000E+00  4.39157430E+00  4.39157430E+00 -4.39157430E+00 -4.39157430E+00
  0.00000000E+00  4.39157430E+00  4.39157430E+00 -4.39157430E+00 -4.39157430E+00
  0.00000000E+00  4.39157430E+00  4.39157430E+00 -4.39157430E+00 -4.39157430E+00
  0.00000000E+00  4.39157430E+00  4.39157430E+00 -4.39157430E+00 -4.39157430E+00
  0.00000000E+00  4.39157430E+00  4.39157430E+00 -4.39157430E+00 -4.39157430E+00
  0.00000000E+00  4.39157430E+00  4.39157430E+00 -4.39157430E+00 -4.39157430E+00
  0.00000000E+00  4.39157430E+00  4.39157430E+00 -4.39157430E+00 -4.39157430E+00
  0.00000000E+00  4.39157430E+00  4.39157430E+00 -4.39157430E+00 -4.39157430E+00
  0.00000000E+00  4.39157430E+00  4.39157430E+00 -4.39157430E+00 -4.39157430E+00
  0.00000000E+00  4.39157430E+00  4.39157430E+00 -4.39157430E+00 -4.39157430E+00
  0.00000000E+00  4.39157430E+00  4.39157430E+00 -4.39157430E+00 -4.39157430E+00
  0.00000000E+00  4.39157430E+00  4.39157430E+00 -4.39157430E+00 -4.39157430E+00
  0.00000000E+00  4.39157430E+00  4.39157430E+00 -4.39157430E+00 -4.39157430E+00
  0.00000000E+00  4.39157430E+00  4.39157430E+00 -4.39157430E+00 -4.39157430E+00
  0.00000000E+00  4.39157430E+00  4.39157430E+00 -4.39157430E+00 -4.39157430E+00
  0.00000000E+00  4.39157430E+00  4.39157430E+00 -4.39157430E+00 -4.39157430E+00
  0.00000000E+00  4.39157430E+00  4.39157430E+00 -4.39157430E+00 -4.39157430E+00
  0.00000000E+00  4.39157430E+00  4.39157430E+00 -4.39157430E+00 -4.39157430E+00
  0.00000000E+00  4.39157430E+00  4.39157430E+00 -4.39157430E+00 -4.39157430E+00
  0.00000000E+00  4.39157430E+00  4.39157430E+00 -4.39157430E+00 -4.39157430E+00
  0.00000000E+00  4.39157430E+00  4.39157430E+00 -4.39157430E+00 -4.39157430E+00
  0.00000000E+00  4.39157430E+00  4.39157430E+00 -4.39157430E+00 -4.39157430E+00
  0.00000000E+00  4.39157430E+00  4.39157430E+00 -4.39157430E+00 -4.39157430E+00
  0.00000000E+00  4.39157430E+00  4.39157430E+00 -4.39157430E+00 -4.39157430E+00
  0.00000000E+00  4.39157430E+00  4.39157430E+00 -4.39157430E+00 -4.39157430E+00
  0.00000000E+00  4.39157430E+00  4.39157430E+00 -4.39157430E+00 -4.39157430E+00
  0.00000000E+00  4.39157430E+00  4.39157430E+00 -4.39157430E+00 -4.39157430E+00
  0.00000000E+00  4.39157430E+00  4.39157430E+00 -4.39157430E+00 -4.39157430E+00
  0.00000000E+00  4.39157430E+00  4.39157430E+00 -4.39157430E+00 -4.39157430E+00
  0.00000000E+00  4.39157430E+00  4.39157430E+00 -4.39157430E+00 -4.39157430E+00
  0.00000000E+00  4.39157430E+00  4.39157430E+00 -4.39157430E+00 -4.39157430E+00
  0.00000000E+00  4.39157430E+00  4.39157430E+00 -4.39157430E+00 -4.39157430E+00
  0.00000000E+00  4.39157430E+00  4.39157430E+00 -4.39157430E+00 -4.39157430E+00
  0.00000000E+00  4.39157430E+00  4.39157430E+00 -4.39157430E+00 -4.39157430E+00
  0.00000000E+00  4.39157430E+00  4.39157430E+00 -4.39157430E+00 -4.39157430E+00
  0.00000000E+00  4.39157430E+00  4.39157430E+00 -4.39157430E+00 -4.39157430E+00
  0.00000000E+00  4.39157430E+00  4.39157430E+00 -4.39157430E+00 -4.39157430E+00
  0.00000000E+00  4.39157430E+00  4.39157430E+00 -4.39157430E+00 -4.39157430E+00
  0.00000000E+00  4.39157430E+00  4.39157430E+00 -4.39157430E+00 -4.39157430E+00
  0.00000000E+00  4.39157430E+00  4.39157430E+00 -4.39157430E+00 -4.39157430E+00
  0.00000000E+00  4.39157430E+00  4.39157430E+00 -4.39157430E+00 -4.39157430E+00
  0.00000000E+00  4.39157430E+00  4.39157430E+00 -4.39157430E+00 -4.39157430E+00
  0.00000000E+00  4.39157430E+00  4.39157430E+00 -4.39157430E+00 -4.39157430E+00
  0.00000000E+00  4.39157430E+00  4.39157430E+00 -4.39157430E+00 -4.39157430E+00
  0.00000000E+00  4.39157430E+00  4.39157430E+00 -4.39157430E+00 -4.39157430E+00
  0.00000000E+00  4.39157430E+00  4.39157430E+00 -4.39157430E+00 -4.39157430E+00
  0.00000000E+00  4.39157430E+00  4.39157430E+00 -4.39157430E+00 -4.39157430E+00
  0.00000000E+00  4.39157430E+00  4.39157430E+00 -4.39157430E+00 -4.39157430E+00
  0.00000000E+00  4.39157430E+00  4.39157430E+00 -4.39157430E+00 -4.39157430E+00
  0.00000000E+00  4.39157430E+00  4.39157430E+00 -4.39157430E+00 -4.39157430E+00
  0.00000000E+00  4.39157430E+00  4.39157430E+00 -4.39157430E+00 -4.39157430E+00
  0.00000000E+00  4.39157430E+00  4.39157430E+00 -4.39157430E+00 -4.39157430E+00
  0.00000000E+00  4.39157430E+00  4.39157430E+00 -4.39157430E+00 -4.39157430E+00
  0.00000000E+00  4.39157430E+00  4.39157430E+00 -4.39157430E+00 -4.39157430E+00
  0.00000000E+00  4.39157430E+00  4.39157430E+00 -4.39157430E+00 -4.39157430E+00
  0.00000000E+00  4.39157430E+00  4.39157430E+00 -4.39157430E+00 -4.39157430E+00
  0.00000000E+00  4.39157430E+00  4.39157430E+00 -4.39157430E+00 -4.39157430E+00
  0.00000000E+00  4.39157430E+00  4.39157430E+00 -4.39157430E+00 -4.39157430E+00
  0.00000000E+00  4.39157430E+00  4.39157430E+00 -4.39157430E+00 -4.39157430E+00
  0.00000000E+00  4.39157430E+00  4.39157430E+00 -4.39157430E+00 -4.39157430E+00
  0.00000000E+00  4.39157430E+00  4.39157430E+00 -4.39157430E+00 -4.39157430E+00
  0.00000000E+00  4.39157430E+00  4.39157430E+00 -4.39157430E+00 -4.39157430E+00
  0.00000000E+00  4.39157430E+00  4.39157430E+00 -4.39157430E+00 -4.39157430E+00
  0.00000000E+00  4.39157430E+00  4.39157430E+00 -4.39157430E+00 -4.39157430E+00
  0.00000000E+00  4.39157430E+00  4.39157430E+00 -4.39157430E+00 -4.39157430E+00
  0.00000000E+00  4.39157430E+00  4.39157430E+00 -4.39157430E+00 -4.39157430E+00
  0.00000000E+00  4.39157430E+00  4.39157430E+00 -4.39157430E+00 -4.39157430E+00
  0.00000000E+00  4.39157430E+00  4.39157430E+00 -4.39157430E+00 -4.39157430E+00
  0.00000000E+00  4.39157430E+00  4.39157430E+00 -4.39157430E+00 -4.39157430E+00
  0.00000000E+00  4.39157430E+00  4.39157430E+00 -4.39157430E+00 -4.39157430E+00
  0.00000000E+00  4.39157430E+00  4.39157430E+00 -4.39157430E+00 -4.39157430E+00
  0.00000000E+00  4.39157430E+00  4.39157430E+00 -4.39157430E+00 -4.39157430E+00
  0.00000000E+00  4.39157430E+00  4.39157430E+00 -4.39157430E+00 -4.39157430E+00
  0.00000000E+00  4.39157430E+00  4.39157430E+00 -4.39157430E+00 -4.39157430E+00
  0.00000000E+00  4.39157430E+00  4.39157430E+00 -4.39157430E+00 -4.39157430E+00
  0.00000000E+00  4.39157430E+00  4.39157430E+00 -4.39157430E+00 -4.39157430E+00
  0.00000000E+00  4.39157430E+00  4.39157430E+00 -4.39157430E+00 -4.39157430E+00
  0.00000000E+00  4.39157430E+00  4.39157430E+00 -4.39157430E+00 -4.39157430E+00
  0.00000000E+00  4.39157430E+00  4.39157430E+00 -4.39157430E+00 -4.39157430E+00
  0.00000000E+00  4.39157430E+00  4.39157430E+00 -4.39157430E+00 -4.39157430E+00
  0.00000000E+00  4.39157430E+00  4.39157430E+00 -4.39157430E+00 -4.39157430E+00
  0.00000000E+00  4.39157430E+00  4.39157430E+00 -4.39157430E+00 -4.39157430E+00
  0.00000000E+00  4.39157430E+00  4.39157430E+00 -4.39157430E+00 -4.39157430E+00
  0.00000000E+00  4.39157430E+00  4.39157430E+00 -4.39157430E+00 -4.39157430E+00
  0.00000000E+00  4.39157430E+00  4.39157430E+00 -4.39157430E+00 -4.39157430E+00
  0.00000000E+00  4.39157430E+00  4.39157430E+00 -4.39157430E+00 -4.39157430E+00
  0.00000000E+00  4.39157430E+00  4.39157430E+00 -4.39157430E+00 -4.39157430E+00
  0.00000000E+00  4.39157430E+00  4.39157430E+00 -4.39157430E+00 -4.39157430E+00
  0.00000000E+00  4.39157430E+00  4.39157430E+00 -4.39157430E+00 -4.39157430E+00
  0.00000000E+00  4.39157430E+00  4.39157430E+00 -4.39157430E+00 -4.39157430E+00
  0.00000000E+00  4.39157430E+00  4.39157430E+00 -4.39157430E+00 -4.39157430E+00
  0.00000000E+00  4.39157430E+00  4.39157430E+00 -4.39157430E+00 -4.39157430E+00
  0.00000000E+00  4.39157430E+00  4.39157430E+00 -4.39157430E+00 -4.39157430E+00
  0.00000000E+00  4.39157430E+00  4.39157430E+00 -4.39157430E+00 -4.39157430E+00
  0.00000000E+00  4.39157430E+00  4.39157430E+00 -4.39157430E+00 -4.39157430E+00
  0.00000000E+00  4.39157430E+00  4.39157430E+00 -4.39157430E+00 -4.39157430E+00
  0.00000000E+00  4.39157430E+00  4.39157430E+00 -4.39157430E+00 -4.39157430E+00
  0.00000000E+00  4.39157430E+00  4.39157430E+00 -4.39157430E+00 -4.39157430E+00
  0.00000000E+00  4.39157430E+00  4.39157430E+00 -4.39157430E+00 -4.39157430E+00
  0.00000000E+00  4.39157430E+00  4.39157430E+00 -4.39157430E+00 -4.39157430E+00
  0.00000000E+00  4.39157430E+00  4.39157430E+00 -4.39157430E+00 -4.39157430E+00
  0.00000000E+00  4.39157430E+00  4.39157430E+00 -4.39157430E+00 -4.39157430E+00
  0.00000000E+00  4.39157430E+00  4.39157430E+00 -4.39157430E+00 -4.39157430E+00
  0.00000000E+00  4.39157430E+00  4.39157430E+00 -4.39157430E+00 -4.39157430E+00
  0.00000000E+00  4.39157430E+00  4.39157430E+00 -4.39157430E+00 -4.39157430E+00
  0.00000000E+00  4.39157430E+00  4.39157430E+00 -4.39157430E+00 -4.39157430E+00
  0.00000000E+00  4.39157430E+00  4.39157430E+00 -4.39157430E+00 -4.39157430E+00
  0.00000000E+00  4.39157430E+00  4.39157430E+00 -4.39157430E+00 -4.39157430E+00
  0.00000000E+00  4.39157430E+00  4.39157430E+00 -4.39157430E+00 -4.39157430E+00
  0.00000000E+00  4.39157430E+00  4.39157430E+00 -4.39157430E+00 -4.39157430E+00
  0.00000000E+00  4.39157430E+00  4.39157430E+00 -4.39157430E+00 -4.39157430E+00
  0.00000000E+00  4.39157430E+00  4.39157430E+00 -4.39157430E+00 -4.39157430E+00
  0.00000000E+00  4.39157430E+00  4.39157430E+00 -4.39157430E+00 -4.39157430E+00
  0.00000000E+00  4.39157430E+00  4.39157430E+00 -4.39157430E+00 -4.39157430E+00
  0.00000000E+00  4.39157430E+00  4.39157430E+00 -4.39157430E+00 -4.39157430E+00
  0.00000000E+00  4.39157430E+00  4.39157430E+00 -4.39157430E+00 -4.39157430E+00
  0.00000000E+00  4.39157430E+00  4.39157430E+00 -4.39157430E+00 -4.39157430E+00
  0.00000000E+00  4.39157430E+00  4.39157430E+00 -4.39157430E+00 -4.39157430E+00
  0.00000000E+00  4.39157430E+00  4.39157430E+00 -4.39157430E+00 -4.39157430E+00
  0.00000000E+00  4.39157430E+00  4.39157430E+00 -4.39157430E+00 -4.39157430E+00
  0.00000000E+00  4.39157430E+00  4.39157430E+00 -4.39157430E+00 -4.39157430E+00
  0.00000000E+00  4.39157430E+00  4.39157430E+00 -4.39157430E+00 -4.39157430E+00
  0.00000000E+00  4.39157430E+00  4.39157430E+00 -4.39157430E+00 -4.39157430E+00
  0.00000000E+00  4.39157430E+00  4.39157430E+00 -4.39157430E+00 -4.39157430E+00
  0.00000000E+00  4.39157430E+00  4.39157430E+00 -4.39157430E+00 -4.39157430E+00
  0.00000000E+00  4.39157430E+00  4.39157430E+00 -4.39157430E+00 -4.39157430E+00
  0.00000000E+00  4.39157430E+00  4.39157430E+00 -4.39157430E+00 -4.39157430E+00
  0.00000000E+00  4.39157430E+00  4.39157430E+00 -4.39157430E+00 -4.39157430E+00
  0.00000000E+00  4.39157430E+00  4.39157430E+00 -4.39157430E+00 -4.39157430E+00
  0.00000000E+00  4.39157430E+00  4.39157430E+00 -4.39157430E+00 -4.39157430E+00
  0.00000000E+00  4.39157430E+00  4.39157430E+00 -4.39157430E+00 -4.39157430E+00
  0.00000000E+00  4.39157430E+00  4.39157430E+00 -4.39157430E+00 -4.39157430E+00
  0.00000000E+00  4.39157430E+00  4.39157430E+00 -4.39157430E+00 -4.39157430E+00
  0.00000000E+00  4.39157430E+00  4.39157430E+00 -4.39157430E+00 -4.39157430E+00
  0.00000000E+00  4.39157430E+00  4.39157430E+00 -4.39157430E+00 -4.39157430E+00
  0.00000000E+00  4.39157430E+00  4.39157430E+00 -4.39157430E+00 -4.39157430E+00
  0.00000000E+00  4.39157430E+00  4.39157430E+00 -4.39157430E+00 -4.39157430E+00
  0.00000000E+00  4.39157430E+00  4.39157430E+00 -4.39157430E+00 -4.39157430E+00
  0.00000000E+00  4.39157430E+00  4.39157430E+00 -4.39157430E+00 -4.39157430E+00
  0.00000000E+00  4.39157430E+00  4.39157430E+00 -4.39157430E+00 -4.39157430E+00
  0.00000000E+00  4.39157430E+00  4.39157430E+00 -4.39157430E+00 -4.39157430E+00
  0.00000000E+00  4.39157430E+00  4.39157430E+00 -4.39157430E+00 -4.39157430E+00
  0.00000000E+00  4.39157430E+00  4.39157430E+00 -4.39157430E+00 -4.39157430E+00
  0.00000000E+00  4.39157430E+00  4.39157430E+00 -4.39157430E+00 -4.39157430E+00
  0.00000000E+00  4.39157430E+00  4.39157430E+00 -4.39157430E+00 -4.39157430E+00
  0.00000000E+00  4.39157430E+00  4.39157430E+00 -4.39157430E+00 -4.39157430E+00
  0.00000000E+00  4.39157430E+00  4.39157430E+00 -4.39157430E+00 -4.39157430E+00
  0.00000000E+00  4.39157430E+00  4.39157430E+00 -4.39157430E+00 -4.39157430E+00
  0.00000000E+00  4.39157430E+00  4.39157430E+00 -4.39157430E+00 -4.39157430E+00
  0.00000000E+00  4.39157430E+00  4.39157430E+00 -4.39157430E+00 -4.39157430E+00
  0.00000000E+00  4.39157430E+00  4.39157430E+00 -4.39157430E+00 -4.39157430E+00
  0.00000000E+00  4.39157430E+00  4.39157430E+00 -4.39157430E+00 -4.39157430E+00
  0.00000000E+00  4.39157430E+00  4.39157430E+00 -4.39157430E+00 -4.39157430E+00
  0.00000000E+00  4.39157430E+00  4.39157430E+00 -4.39157430E+00 -4.39157430E+00
  0.00000000E+00  4.39157430E+00  4.39157430E+00 -4.39157430E+00 -4.39157430E+00
  0.00000000E+00  4.39157430E+00  4.39157430E+00 -4.39157430E+00 -4.39157430E+00
  0.00000000E+00  4.39157430E+00  4.39157430E+00 -4.39157430E+00 -4.39157430E+00
  0.00000000E+00  4.39157430E+00  4.39157430E+00 -4.39157430E+00 -4.39157430E+00
  0.00000000E+00  4.39157430E+00  4.39157430E+00 -4.39157430E+00 -4.39157430E+00
  0.00000000E+00  4.39157430E+00  4.39157430E+00 -4.39157430E+00 -4.39157430E+00
  0.00000000E+00  4.39157430E+00  4.39157430E+00 -4.39157430E+00 -4.39157430E+00
  0.00000000E+00  4.39157430E+00  4.39157430E+00 -4.39157430E+00 -4.39157430E+00
  0.00000000E+00  4.39157430E+00  4.39157430E+00 -4.39157430E+00 -4.39157430E+00
  0.00000000E+00  4.39157430E+00  4.39157430E+00 -4.39157430E+00 -4.39157430E+00
  0.00000000E+00  4.39157430E+00  4.39157430E+00 -4.39157430E+00 -4.39157430E+00
  0.00000000E+00  4.39157430E+00  4.39157430E+00 -4.39157430E+00 -4.39157430E+00
  0.00000000E+00  4.39157430E+00  4.39157430E+00 -4.39157430E+00 -4.39157430E+00
  0.00000000E+00  4.39157430E+00  4.39157430E+00 -4.39157430E+00 -4.39157430E+00
  0.00000000E+00  4.39157430E+00  4.39157430E+00 -4.39157430E+00 -4.39157430E+00
  0.00000000E+00  4.39157430E+00  4.39157430E+00 -4.39157430E+00 -4.39157430E+00
  0.00000000E+00  4.39157430E+00  4.39157430E+00 -4.39157430E+00 -4.39157430E+00
  0.00000000E+00  4.39157430E+00  4.39157430E+00 -4.39157430E+00 -4.39157430E+00
  0.00000000E+00  4.39157430E+00  4.39157430E+00 -4.39157430E+00 -4.39157430E+00
  0.00000000E+00  4.39157430E+00  4.39157430E+00 -4.39157430E+00 -4.39157430E+00
  0.00000000E+00  4.39157430E+00  4.39157430E+00 -4.39157430E+00 -4.39157430E+00
  0.00000000E+00  4.39157430E+00  4.39157430E+00 -4.39157430E+00 -4.39157430E+00
  0.00000000E+00  4.39157430E+00  4.39157430E+00 -4.39157430E+00 -4.39157430E+00
  0.00000000E+00  4.39157430E+00  4.39157430E+00 -4.39157430E+00 -4.39157430E+00
  0.00000000E+00  4.39157430E+00  4.39157430E+00 -4.39157430E+00 -4.39157430E+00
  0.00000000E+00  4.39157430E+00  4.39157430E+00 -4.39157430E+00 -4.39157430E+00
  0.00000000E+00  4.39157430E+00  4.39157430E+00 -4.39157430E+00 -4.39157430E+00
  0.00000000E+00  4.39157430E+00  4.39157430E+00 -4.39157430E+00 -4.39157430E+00
  0.00000000E+00  4.39157430E+00  4.39157430E+00 -4.39157430E+00 -4.39157430E+00
  0.00000000E+00  4.39157430E+00  4.39157430E+00 -4.39157430E+00 -4.39157430E+00
  0.00000000E+00  4.39157430E+00  4.39157430E+00 -4.39157430E+00 -4.39157430E+00
  0.00000000E+00  4.39157430E+00  4.39157430E+00 -4.39157430E+00 -4.39157430E+00
  0.00000000E+00  4.39157430E+00  4.39157430E+00 -4.39157430E+00 -4.39157430E+00
  0.00000000E+00  4.39157430E+00  4.39157430E+00 -4.39157430E+00 -4.39157430E+00
  0.00000000E+00  4.39157430E+00  4.39157430E+00 -4.39157430E+00 -4.39157430E+00
  0.00000000E+00  4.39157430E+00  4.39157430E+00 -4.39157430E+00 -4.39157430E+00
  0.00000000E+00  4.39157430E+00  4.39157430E+00 -4.39157430E+00 -4.39157430E+00
  0.00000000E+00  4.39157430E+00  4.39157430E+00 -4.39157430E+00 -4.39157430E+00
  0.00000000E+00  4.39157430E+00  4.39157430E+00 -4.39157430E+00 -4.39157430E+00
  0.00000000E+00  4.39157430E+00  4.39157430E+00 -4.39157430E+00 -4.39157430E+00
  0.00000000E+00  4.39157430E+00  4.39157430E+00 -4.39157430E+00 -4.39157430E+00
  0.00000000E+00  4.39157430E+00  4.39157430E+00 -4.39157430E+00 -4.39157430E+00
  0.00000000E+00  4.39157430E+00  4.39157430E+00 -4.39157430E+00 -4.39157430E+00
  0.00000000E+00  4.39157430E+00  4.39157430E+00 -4.39157430E+00 -4.39157430E+00
  0.00000000E+00  4.39157430E+00  4.39157430E+00 -4.39157430E+00 -4.39157430E+00
  0.00000000E+00  4.39157430E+00  4.39157430E+00 -4.39157430E+00 -4.39157430E+00
  0.00000000E+00  4.39157430E+00  4.39157430E+00 -4.39157430E+00 -4.39157430E+00
  0.00000000E+00  4.39157430E+00  4.39157430E+00 -4.39157430E+00 -4.39157430E+00
  0.00000000E+00  4.39157430E+00  4.39157430E+00 -4.39157430E+00 -4.39157430E+00
  0.00000000E+00  4.39157430E+00  4.39157430E+00 -4.39157430E+00 -4.39157430E+00
  0.00000000E+00  4.39157430E+00  4.39157430E+00 -4.39157430E+00 -4.39157430E+00
  0.00000000E+00  4.39157430E+00  4.39157430E+00 -4.39157430E+00 -4.39157430E+00
  0.00000000E+00  4.39157430E+00  4.39157430E+00 -4.39157430E+00 -4.39157430E+00
  0.00000000E+00  4.39157430E+00  4.39157430E+00 -4.39157430E+00 -4.39157430E+00
  0.00000000E+00  4.39157430E+00  4.39157430E+00 -4.39157430E+00 -4.39157430E+00
  0.00000000E+00  4.39157430E+00  4.39157430E+00 -4.39157430E+00 -4.39157430E+00
  0.00000000E+00  4.39157430E+00  4.39157430E+00 -4.39157430E+00 -4.39157430E+00
  0.00000000E+00  4.39157430E+00  4.39157430E+00 -4.39157430E+00 -4.39157430E+00
  0.00000000E+00  4.39157430E+00  4.39157430E+00 -4.39157430E+00 -4.39157430E+00
  0.00000000E+00  4.39157430E+00  4.39157430E+00 -4.39157430E+00 -4.39157430E+00
  0.00000000E+00  4.39157430E+00  4.39157430E+00 -4.39157430E+00 -4.39157430E+00
  0.00000000E+00  4.39157430E+00  4.39157430E+00 -4.39157430E+00 -4.39157430E+00
  0.00000000E+00  4.39157430E+00  4.39157430E+00 -4.39157430E+00 -4.39157430E+00
  0.00000000E+00  4.39157430E+00  4.39157430E+00 -4.39157430E+00 -4.39157430E+00
  0.00000000E+00  4.39157430E+00  4.39157430E+00 -4.39157430E+00 -4.39157430E+00
  0.00000000E+00  4.39157430E+00  4.39157430E+00 -4.39157430E+00 -4.39157430E+00
  0.00000000E+00  4.39157430E+00  4.39157430E+00 -4.39157430E+00 -4.39157430E+00
  0.00000000E+00  4.39157430E+00  4.39157430E+00 -4.39157430E+00 -4.39157430E+00
  0.00000000E+00  4.39157430E+00  4.39157430E+00 -4.39157430E+00 -4.39157430E+00
  0.00000000E+00  4.39157430E+00  4.39157430E+00 -4.39157430E+00 -4.39157430E+00
  0.00000000E+00  4.39157430E+00  4.39157430E+00 -4.39157430E+00 -4.39157430E+00
  0.00000000E+00  4.39157430E+00  4.39157430E+00 -4.39157430E+00 -4.39157430E+00
  0.00000000E+00  4.39157430E+00  4.39157430E+00 -4.39157430E+00 -4.39157430E+00
  0.00000000E+00  4.39157430E+00  4.39157430E+00 -4.39157430E+00 -4.39157430E+00
  0.00000000E+00  4.39157430E+00  4.39157430E+00 -4.39157430E+00 -4.39157430E+00
  0.00000000E+00  4.39157430E+00  4.39157430E+00 -4.39157430E+00 -4.39157430E+00
  0.00000000E+00  4.39157430E+00  4.39157430E+00 -4.39157430E+00 -4.39157430E+00
  0.00000000E+00  4.39157430E+00  4.39157430E+00 -4.39157430E+00 -4.39157430E+00
  0.00000000E+00  4.39157430E+00  4.39157430E+00 -4.39157430E+00 -4.39157430E+00
  0.00000000E+00  4.39157430E+00  4.39157430E+00 -4.39157430E+00 -4.39157430E+00
  0.00000000E+00  4.39157430E+00  4.39157430E+00 -4.39157430E+00 -4.39157430E+00
  0.00000000E+00  4.39157430E+00  4.39157430E+00 -4.39157430E+00 -4.39157430E+00
  0.00000000E+00  4.39157430E+00  4.39157430E+00 -4.39157430E+00 -4.39157430E+00
  0.00000000E+00  4.39157430E+00  4.39157430E+00 -4.39157430E+00 -4.39157430E+00
  0.00000000E+00  4.39157430E+00  4.39157430E+00 -4.39157430E+00 -4.39157430E+00
  0.00000000E+00  4.39157430E+00  4.39157430E+00 -4.39157430E+00 -4.39157430E+00
  0.00000000E+00  4.39157430E+00  4.39157430E+00 -4.39157430E+00 -4.39157430E+00
  0.00000000E+00  4.39157430E+00  4.39157430E+00 -4.39157430E+00 -4.39157430E+00
  0.00000000E+00  4.39157430E+00  4.39157430E+00 -4.39157430E+00 -4.39157430E+00
  0.00000000E+00  4.39157430E+00  4.39157430E+00 -4.39157430E+00 -4.39157430E+00
  0.00000000E+00  4.39157430E+00  4.39157430E+00 -4.39157430E+00 -4.39157430E+00
  0.00000000E+00  4.39157430E+00  4.39157430E+00 -4.39157430E+00 -4.39157430E+00
  0.00000000E+00  4.39157430E+00  4.39157430E+00 -4.39157430E+00 -4.39157430E+00
  0.00000000E+00  4.39157430E+00  4.39157430E+00 -4.39157430E+00 -4.39157430E+00
  0.00000000E+00  4.39157430E+00  4.39157430E+00 -4.39157430E+00 -4.39157430E+00
  0.00000000E+00  4.39157430E+00  4.39157430E+00 -4.39157430E+00 -4.39157430E+00
  0.00000000E+00  4.39157430E+00  4.39157430E+00 -4.39157430E+00 -4.39157430E+00
  0.00000000E+00  4.39157430E+00  4.39157430E+00 -4.39157430E+00 -4.39157430E+00
  0.00000000E+00  4.39157430E+00  4.39157430E+00 -4.39157430E+00 -4.39157430E+00
  0.00000000E+00  4.39157430E+00  4.39157430E+00 -4.39157430E+00 -4.39157430E+00
  0.00000000E+00  4.39157430E+00  4.39157430E+00 -4.39157430E+00 -4.39157430E+00
  0.00000000E+00  4.39157430E+00  4.39157430E+00 -4.39157430E+00 -4.39157430E+00
  0.00000000E+00  4.39157430E+00  4.39157430E+00 -4.39157430E+00 -4.39157430E+00
  0.00000000E+00  4.39157430E+00  4.39157430E+00 -4.39157430E+00 -4.39157430E+00
  0.00000000E+00  4.39157430E+00  4.39157430E+00 -4.39157430E+00 -4.39157430E+00
  0.00000000E+00  4.39157430E+00  4.39157430E+00 -4.39157430E+00 -4.39157430E+00
  0.00000000E+00  4.39157430E+00  4.39157430E+00 -4.39157430E+00 -4.39157430E+00
  0.00000000E+00  4.39157430E+00  4.39157430E+00 -4.39157430E+00 -4.39157430E+00
  0.00000000E+00  4.39157430E+00  4.39157430E+00 -4.39157430E+00 -4.39157430E+00
  0.00000000E+00  4.39157430E+00  4.39157430E+00 -4.39157430E+00 -4.39157430E+00
  0.00000000E+00  4.39157430E+00  4.39157430E+00 -4.39157430E+00 -4.39157430E+00
  0.00000000E+00  4.39157430E+00  4.39157430E+00 -4.39157430E+00 -4.39157430E+00
  0.00000000E+00  4.39157430E+00  4.39157430E+00 -4.39157430E+00 -4.39157430E+00
  0.00000000E+00  4.39157430E+00  4.39157430E+00 -4.39157430E+00 -4.39157430E+00
  0.00000000E+00  4.39157430E+00  4.39157430E+00 -4.39157430E+00 -4.39157430E+00
  0.00000000E+00  4.39157430E+00  4.39157430E+00 -4.39157430E+00 -4.39157430E+00
  0.00000000E+00  4.39157430E+00  4.39157430E+00 -4.39157430E+00 -4.39157430E+00
  0.00000000E+00  4.39157430E+00  4.39157430E+00 -4.39157430E+00 -4.39157430E+00
  0.00000000E+00  4.39157430E+00  4.39157430E+00 -4.39157430E+00 -4.39157430E+00
  0.00000000E+00  4.39157430E+00  4.39157430E+00 -4.39157430E+00 -4.39157430E+00
  0.00000000E+00  4.39157430E+00  4.39157430E+00 -4.39157430E+00 -4.39157430E+00
  0.00000000E+00  4.39157430E+00  4.39157430E+00 -4.39157430E+00 -4.39157430E+00
  0.00000000E+00  4.39157430E+00  4.39157430E+00 -4.39157430E+00 -4.39157430E+00
  0.00000000E+00  4.39157430E+00  4.39157430E+00 -4.39157430E+00 -4.39157430E+00
  0.00000000E+00  4.39157430E+00  4.39157430E+00 -4.39157430E+00 -4.39157430E+00
  0.00000000E+00  4.39157430E+00  4.39157430E+00 -4.39157430E+00 -4.39157430E+00
  0.00000000E+00  4.39157430E+00  4.39157430E+00 -4.39157430E+00 -4.39157430E+00
  0.00000000E+00  4.39157430E+00  4.39157430E+00 -4.39157430E+00 -4.39157430E+00
  0.00000000E+00  4.39157430E+00  4.39157430E+00 -4.39157430E+00 -4.39157430E+00
  0.00000000E+00  4.39157430E+00  4.39157430E+00 -4.39157430E+00 -4.39157430E+00
  0.00000000E+00  4.39157430E+00  4.39157430E+00 -4.39157430E+00 -4.39157430E+00
  0.00000000E+00  4.39157430E+00  4.39157430E+00 -4.39157430E+00 -4.39157430E+00
  0.00000000E+00  4.39157430E+00  4.39157430E+00 -4.39157430E+00 -4.39157430E+00
  0.00000000E+00  4.39157430E+00  4.39157430E+00 -4.39157430E+00 -4.39157430E+00
  0.00000000E+00  4.39157430E+00  4.39157430E+00 -4.39157430E+00 -4.39157430E+00
  0.00000000E+00  4.39157430E+00  4.39157430E+00 -4.39157430E+00 -4.39157430E+00
  0.00000000E+00  4.39157430E+00  4.39157430E+00 -4.39157430E+00 -4.39157430E+00
  0.00000000E+00  4.39157430E+00  4.39157430E+00 -4.39157430E+00 -4.39157430E+00
  0.00000000E+00  4.39157430E+00  4.39157430E+00 -4.39157430E+00 -4.39157430E+00
  0.00000000E+00  4.39157430E+00  4.39157430E+00 -4.39157430E+00 -4.39157430E+00
  0.00000000E+00  4.39157430E+00  4.39157430E+00 -4.39157430E+00 -4.39157430E+00
  0.00000000E+00  4.39157430E+00  4.39157430E+00 -4.39157430E+00 -4.39157430E+00
  0.00000000E+00  4.39157430E+00  4.39157430E+00 -4.39157430E+00 -4.39157430E+00
  0.00000000E+00  4.39157430E+00  4.39157430E+00 -4.39157430E+00 -4.39157430E+00
  0.00000000E+00  4.39157430E+00  4.39157430E+00 -4.39157430E+00 -4.39157430E+00
  0.00000000E+00  4.39157430E+00  4.39157430E+00 -4.39157430E+00 -4.39157430E+00
  0.00000000E+00  4.39157430E+00  4.39157430E+00 -4.39157430E+00 -4.39157430E+00
  0.00000000E+00  4.39157430E+00  4.39157430E+00 -4.39157430E+00 -4.39157430E+00
  0.00000000E+00  4.39157430E+00  4.39157430E+00 -4.39157430E+00 -4.39157430E+00
  0.00000000E+00  4.39157430E+00  4.39157430E+00 -4.39157430E+00 -4.39157430E+00
  0.00000000E+00  4.39157430E+00  4.39157430E+00 -4.39157430E+00 -4.39157430E+00
  0.00000000E+00  4.39157430E+00  4.39157430E+00 -4.39157430E+00 -4.39157430E+00
  0.00000000E+00  4.39157430E+00  4.39157430E+00 -4.39157430E+00 -4.39157430E+00
  0.00000000E+00  4.39157430E+00  4.39157430E+00 -4.39157430E+00 -4.39157430E+00
  0.00000000E+00  4.39157430E+00  4.39157430E+00 -4.39157430E+00 -4.39157430E+00
  0.00000000E+00  4.39157430E+00  4.39157430E+00 -4.39157430E+00 -4.39157430E+00
  0.00000000E+00  4.39157430E+00  4.39157430E+00 -4.39157430E+00 -4.39157430E+00
  0.00000000E+00  4.39157430E+00  4.39157430E+00 -4.39157430E+00 -4.39157430E+00
  0.00000000E+00  4.39157430E+00  4.39157430E+00 -4.39157430E+00 -4.39157430E+00
  0.00000000E+00  4.39157430E+00  4.39157430E+00 -4.39157430E+00 -4.39157430E+00
  0.00000000E+00  4.39157430E+00  4.39157430E+00 -4.39157430E+00 -4.39157430E+00
  0.00000000E+00  4.39157430E+00  4.39157430E+00 -4.39157430E+00 -4.39157430E+00
  0.00000000E+00  4.39157430E+00  4.39157430E+00 -4.39157430E+00 -4.39157430E+00
  0.00000000E+00  4.39157430E+00  4.39157430E+00 -4.39157430E+00 -4.39157430E+00
  0.00000000E+00  4.39157430E+00  4.39157430E+00 -4.39157430E+00 -4.39157430E+00
  0.00000000E+00  4.39157430E+00  4.39157430E+00 -4.39157430E+00 -4.39157430E+00
  0.00000000E+00  4.39157430E+00  4.39157430E+00 -4.39157430E+00 -4.39157430E+00
  0.00000000E+00  4.39157430E+00  4.39157430E+00 -4.39157430E+00 -4.39157430E+00
  0.00000000E+00  4.39157430E+00  4.39157430E+00 -4.39157430E+00 -4.39157430E+00
  0.00000000E+00  4.39157430E+00  4.39157430E+00 -4.39157430E+00 -4.39157430E+00
  0.00000000E+00  4.39157430E+00  4.39157430E+00 -4.39157430E+00 -4.39157430E+00
  0.00000000E+00  4.39157430E+00  4.39157430E+00 -4.39157430E+00 -4.39157430E+00
  0.00000000E+00  4.39157430E+00  4.39157430E+00 -4.39157430E+00 -4.39157430E+00
  0.00000000E+00  4.39157430E+00  4.39157430E+00 -4.39157430E+00 -4.39157430E+00
  0.00000000E+00  4.39157430E+00  4.39157430E+00 -4.39157430E+00 -4.39157430E+00
  0.00000000E+00  4.39157430E+00  4.39157430E+00 -4.39157430E+00 -4.39157430E+00
  0.00000000E+00  4.39157430E+00  4.39157430E+00 -4.39157430E+00 -4.39157430E+00
  0.00000000E+00  4.39157430E+00  4.39157430E+00 -4.39157430E+00 -4.39157430E+00
  0.00000000E+00  4.39157430E+00  4.39157430E+00 -4.39157430E+00 -4.39157430E+00
  0.00000000E+00  4.39157430E+00  4.39157430E+00 -4.39157430E+00 -4.39157430E+00
  0.00000000E+00  4.39157430E+00  4.39157430E+00 -4.39157430E+00 -4.39157430E+00
  0.00000000E+00  4.39157430E+00  4.39157430E+00 -4.39157430E+00 -4.39157430E+00
  0.00000000E+00  4.39157430E+00  4.39157430E+00 -4.39157430E+00 -4.39157430E+00
  0.00000000E+00  4.39157430E+00  4.39157430E+00 -4.39157430E+00 -4.39157430E+00
  0.00000000E+00  4.39157430E+00  4.39157430E+00 -4.39157430E+00 -4.39157430E+00
  0.00000000E+00  4.39157430E+00  4.39157430E+00 -4.39157430E+00 -4.39157430E+00
  0.00000000E+00  4.39157430E+00  4.39157430E+00 -4.39157430E+00 -4.39157430E+00
  0.00000000E+00  4.39157430E+00  4.39157430E+00 -4.39157430E+00 -4.39157430E+00
  0.00000000E+00  4.39157430E+00  4.39157430E+00 -4.39157430E+00 -4.39157430E+00
  0.00000000E+00  4.39157430E+00  4.39157430E+00 -4.39157430E+00 -4.39157430E+00
  0.00000000E+00  4.39157430E+00  4.39157430E+00 -4.39157430E+00 -4.39157430E+00
  0.00000000E+00  4.39157430E+00  4.39157430E+00 -4.39157430E+00 -4.39157430E+00
  0.00000000E+00  4.39157430E+00  4.39157430E+00 -4.39157430E+00 -4.39157430E+00
  0.00000000E+00  4.39157430E+00  4.39157430E+00 -4.39157430E+00 -4.39157430E+00
  0.00000000E+00  4.39157430E+00  4.39157430E+00 -4.39157430E+00 -4.39157430E+00
  0.00000000E+00  4.39157430E+00  4.39157430E+00 -4.39157430E+00 -4.39157430E+00
  0.00000000E+00  4.39157430E+00  4.39157430E+00 -4.39157430E+00 -4.39157430E+00
  0.00000000E+00  4.39157430E+00  4.39157430E+00 -4.39157430E+00 -4.39157430E+00
  0.00000000E+00  4.39157430E+00  4.39157430E+00 -4.39157430E+00 -4.39157430E+00
  0.00000000E+00  4.39157430E+00  4.39157430E+00 -4.39157430E+00 -4.39157430E+00
  0.00000000E+00  4.39157430E+00  4.39157430E+00 -4.39157430E+00 -4.39157430E+00
  0.00000000E+00  4.39157430E+00  4.39157430E+00 -4.39157430E+00 -4.39157430E+00
  0.00000000E+00  4.39157430E+00  4.39157430E+00 -4.39157430E+00 -4.39157430E+00
  0.00000000E+00  4.39157430E+00  4.39157430E+00 -4.39157430E+00 -4.39157430E+00
  0.00000000E+00  4.39157430E+00  4.39157430E+00 -4.39157430E+00 -4.39157430E+00
  0.00000000E+00  4.39157430E+00  4.39157430E+00 -4.39157430E+00 -4.39157430E+00
  0.00000000E+00  4.39157430E+00  4.39157430E+00 -4.39157430E+00 -4.39157430E+00
  0.00000000E+00  4.39157430E+00  4.39157430E+00 -4.39157430E+00 -4.39157430E+00
  0.00000000E+00  4.39157430E+00  4.39157430E+00 -4.39157430E+00 -4.39157430E+00
  0.00000000E+00  4.39157430E+00  4.39157430E+00 -4.39157430E+00 -4.39157430E+00
  0.00000000E+00  4.39157430E+00  4.39157430E+00 -4.39157430E+00 -4.39157430E+00
  0.00000000E+00  4.39157430E+00  4.39157430E+00 -4.39157430E+00 -4.39157430E+00
  0.00000000E+00  4.39157430E+00  4.39157430E+00 -4.39157430E+00 -4.39157430E+00
  0.00000000E+00  4.39157430E+00  4.39157430E+00 -4.39157430E+00 -4.39157430E+00
  0.00000000E+00  4.39157430E+00  4.39157430E+00 -4.39157430E+00 -4.39157430E+00
  0.00000000E+00  4.39157430E+00  4.39157430E+00 -4.39157430E+00 -4.39157430E+00
  0.00000000E+00  4.39157430E+00  4.39157430E+00 -4.39157430E+00 -4.39157430E+00
  0.00000000E+00  4.39157430E+00  4.39157430E+00 -4.39157430E+00 -4.39157430E+00
  0.00000000E+00  4.39157430E+00  4.39157430E+00 -4.39157430E+00 -4.39157430E+00
  0.00000000E+00  4.39157430E+00  4.39157430E+00 -4.39157430E+00 -4.39157430E+00
  0.00000000E+00  4.39157430E+00  4.39157430E+00 -4.39157430E+00 -4.39157430E+00
  0.00000000E+00  4.39157430E+00  4.39157430E+00 -4.39157430E+00 -4.39157430E+00
  0.00000000E+00  4.39157430E+00  4.39157430E+00 -4.39157430E+00 -4.39157430E+00
  0.00000000E+00  4.39157430E+00  4.39157430E+00 -4.39157430E+00 -4.39157430E+00
  0.00000000E+00  4.39157430E+00  4.39157430E+00 -4.39157430E+00 -4.39157430E+00
  0.00000000E+00  4.39157430E+00  4.39157430E+00 -4.39157430E+00 -4.39157430E+00
  0.00000000E+00  4.39157430E+00  4.39157430E+00 -4.39157430E+00 -4.39157430E+00
  0.00000000E+00  4.39157430E+00  4.39157430E+00 -4.39157430E+00 -4.39157430E+00
  0.00000000E+00  4.39157430E+00  4.39157430E+00 -4.39157430E+00 -4.39157430E+00
  0.00000000E+00  4.39157430E+00  4.39157430E+00 -4.39157430E+00 -4.39157430E+00
  0.00000000E+00  4.39157430E+00  4.39157430E+00 -4.39157430E+00 -4.39157430E+00
  0.00000000E+00  4.39157430E+00  4.39157430E+00 -4.39157430E+00 -4.39157430E+00
  0.00000000E+00  4.39157430E+00  4.39157430E+00 -4.39157430E+00 -4.39157430E+00
  0.00000000E+00  4.39157430E+00  4.39157430E+00 -4.39157430E+00 -4.39157430E+00
  0.00000000E+00  4.39157430E+00  4.39157430E+00 -4.39157430E+00 -4.39157430E+00
  0.00000000E+00  4.39157430E+00  4.39157430E+00 -4.39157430E+00 -4.39157430E+00
  0.00000000E+00  4.39157430E+00  4.39157430E+00 -4.39157430E+00 -4.39157430E+00
  0.00000000E+00  4.39157430E+00  4.39157430E+00 -4.39157430E+00 -4.39157430E+00
  0.00000000E+00  4.39157430E+00  4.39157430E+00 -4.39157430E+00 -4.39157430E+00
  0.00000000E+00  4.39157430E+00  4.39157430E+00 -4.39157430E+00 -4.39157430E+00
  0.00000000E+00  4.39157430E+00  4.39157430E+00 -4.39157430E+00 -4.39157430E+00
  0.00000000E+00  4.39157430E+00  4.39157430E+00 -4.39157430E+00 -4.39157430E+00
  0.00000000E+00  4.39157430E+00  4.39157430E+00 -4.39157430E+00 -4.39157430E+00
  0.00000000E+00  4.39157430E+00  4.39157430E+00 -4.39157430E+00 -4.39157430E+00
  0.00000000E+00  4.39157430E+00  4.39157430E+00 -4.39157430E+00 -4.39157430E+00
  0.00000000E+00  4.39157430E+00  4.39157430E+00 -4.39157430E+00 -4.39157430E+00
  0.00000000E+00  4.39157430E+00  4.39157430E+00 -4.39157430E+00 -4.39157430E+00
  0.00000000E+00  4.39157430E+00  4.39157430E+00 -4.39157430E+00 -4.39157430E+00
  0.00000000E+00  4.39157430E+00  4.39157430E+00 -4.39157430E+00 -4.39157430E+00
  0.00000000E+00  4.39157430E+00  4.39157430E+00 -4.39157430E+00 -4.39157430E+00
  0.00000000E+00  4.39157430E+00  4.39157430E+00 -4.39157430E+00 -4.39157430E+00
  0.00000000E+00  4.39157430E+00  4.39157430E+00 -4.39157430E+00 -4.39157430E+00
  0.00000000E+00  4.39157430E+00  4.39157430E+00 -4.39157430E+00 -4.39157430E+00
  0.00000000E+00  4.39157430E+00  4.39157430E+00 -4.39157430E+00 -4.39157430E+00
  0.00000000E+00  4.39157430E+00  4.39157430E+00 -4.39157430E+00 -4.39157430E+00
  0.00000000E+00  4.39157430E+00  4.39157430E+00 -4.39157430E+00 -4.39157430E+00
  0.00000000E+00  4.39157430E+00  4.39157430E+00 -4.39157430E+00 -4.39157430E+00
  0.00000000E+00  4.39157430E+00  4.39157430E+00 -4.39157430E+00 -4.39157430E+00
  0.00000000E+00  4.39157430E+00  4.39157430E+00 -4.39157430E+00 -4.39157430E+00
  0.00000000E+00  4.39157430E+00  4.39157430E+00 -4.39157430E+00 -4.39157430E+00
  0.00000000E+00  4.39157430E+00  4.39157430E+00 -4.39157430E+00 -4.39157430E+00
  0.00000000E+00  4.39157430E+00  4.39157430E+00 -4.39157430E+00 -4.39157430E+00
  0.00000000E+00  4.39157430E+00  4.39157430E+00 -4.39157430E+00 -4.39157430E+00
  0.00000000E+00  4.39157430E+00  4.39157430E+00 -4.39157430E+00 -4.39157430E+00
  0.00000000E+00  4.39157430E+00  4.39157430E+00 -4.39157430E+00 -4.39157430E+00
  0.00000000E+00  4.39157430E+00  4.39157430E+00 -4.39157430E+00 -4.39157430E+00
  0.00000000E+00  4.39157430E+00  4.39157430E+00 -4.39157430E+00 -4.39157430E+00
  0.00000000E+00  4.39157430E+00  4.39157430E+00 -4.39157430E+00 -4.39157430E+00
  0.00000000E+00  4.39157430E+00  4.39157430E+00 -4.39157430E+00 -4.39157430E+00
  0.00000000E+00  4.39157430E+00  4.39157430E+00 -4.39157430E+00 -4.39157430E+00
  0.00000000E+00  4.39157430E+00  4.39157430E+00 -4.39157430E+00 -4.39157430E+00
  0.00000000E+00  4.39157430E+00  4.39157430E+00 -4.39157430E+00 -4.39157430E+00
  0.00000000E+00  4.39157430E+00  4.39157430E+00 -4.39157430E+00 -4.39157430E+00
  0.00000000E+00  4.39157430E+00  4.39157430E+00 -4.39157430E+00 -4.39157430E+00
  0.00000000E+00  4.39157430E+00  4.39157430E+00 -4.39157430E+00 -4.39157430E+00
  0.00000000E+00  4.39157430E+00  4.39157430E+00 -4.39157430E+00 -4.39157430E+00
  0.00000000E+00  4.39157430E+00  4.39157430E+00 -4.39157430E+00 -4.39157430E+00
  0.00000000E+00  4.39157430E+00  4.39157430E+00 -4.39157430E+00 -4.39157430E+00
  0.00000000E+00  4.39157430E+00  4.39157430E+00 -4.39157430E+00 -4.39157430E+00
  0.00000000E+00  4.39157430E+00  4.39157430E+00 -4.39157430E+00 -4.39157430E+00
  0.00000000E+00  4.39157430E+00  4.39157430E+00 -4.39157430E+00 -4.39157430E+00
  0.00000000E+00  4.39157430E+00  4.39157430E+00 -4.39157430E+00 -4.39157430E+00
  0.00000000E+00  4.39157430E+00  4.39157430E+00 -4.39157430E+00 -4.39157430E+00
  0.00000000E+00  4.39157430E+00  4.39157430E+00 -4.39157430E+00 -4.39157430E+00
  0.00000000E+00  4.39157430E+00  4.39157430E+00 -4.39157430E+00 -4.39157430E+00
  0.00000000E+00  4.39157430E+00  4.39157430E+00 -4.39157430E+00 -4.39157430E+00
  0.00000000E+00  4.39157430E+00  4.39157430E+00 -4.39157430E+00 -4.39157430E+00
  0.00000000E+00  4.39157430E+00  4.39157430E+00 -4.39157430E+00 -4.39157430E+00
  0.00000000E+00  4.39157430E+00  4.39157430E+00 -4.39157430E+00 -4.39157430E+00
  0.00000000E+00  4.39157430E+00  4.39157430E+00 -4.39157430E+00 -4.39157430E+00
  0.00000000E+00  4.39157430E+00  4.39157430E+00 -4.39157430E+00 -4.39157430E+00
  0.00000000E+00  4.39157430E+00  4.39157430E+00 -4.39157430E+00 -4.39157430E+00
  0.00000000E+00  4.39157430E+00  4.39157430E+00 -4.39157430E+00 -4.39157430E+00
  0.00000000E+00  4.39157430E+00  4.39157430E+00 -4.39157430E+00 -4.39157430E+00
  0.00000000E+00  4.39157430E+00  4.39157430E+00 -4.39157430E+00 -4.39157430E+00
  0.00000000E+00  4.39157430E+00  4.39157430E+00 -4.39157430E+00 -4.39157430E+00
  0.00000000E+00  4.39157430E+00  4.39157430E+00 -4.39157430E+00 -4.39157430E+00
  0.00000000E+00  4.39157430E+00  4.39157430E+00 -4.39157430E+00 -4.39157430E+00
  0.00000000E+00  4.39157430E+00  4.39157430E+00 -4.39157430E+00 -4.39157430E+00
  0.00000000E+00  4.39157430E+00  4.39157430E+00 -4.39157430E+00 -4.39157430E+00
  0.00000000E+00  4.39157430E+00  4.39157430E+00 -4.39157430E+00 -4.39157430E+00
  0.00000000E+00  4.39157430E+00  4.39157430E+00 -4.39157430E+00 -4.39157430E+00
  0.00000000E+00  4.39157430E+00  4.39157430E+00 -4.39157430E+00 -4.39157430E+00
  0.00000000E+00  4.39157430E+00  4.39157430E+00 -4.39157430E+00 -4.39157430E+00
  0.00000000E+00  4.39157430E+00  4.39157430E+00 -4.39157430E+00 -4.39157430E+00
  0.00000000E+00  4.39157430E+00  4.39157430E+00 -4.39157430E+00 -4.39157430E+00
  0.00000000E+00  4.39157430E+00  4.39157430E+00 -4.39157430E+00 -4.39157430E+00
  0.00000000E+00  4.39157430E+00  4.39157430E+00 -4.39157430E+00 -4.39157430E+00
  0.00000000E+00  4.39157430E+00  4.39157430E+00 -4.39157430E+00 -4.39157430E+00
  0.00000000E+00  4.39157430E+00  4.39157430E+00 -4.39157430E+00 -4.39157430E+00
  0.00000000E+00  4.39157430E+00  4.39157430E+00 -4.39157430E+00 -4.39157430E+00
  0.00000000E+00  4.39157430E+00  4.39157430E+00 -4.39157430E+00 -4.39157430E+00
  0.00000000E+00  4.39157430E+00  4.39157430E+00 -4.39157430E+00 -4.39157430E+00
  0.00000000E+00  4.39157430E+00  4.39157430E+00 -4.39157430E+00 -4.39157430E+00
  0.00000000E+00  4.39157430E+00  4.39157430E+00 -4.39157430E+00 -4.39157430E+00
  0.00000000E+00  4.39157430E+00  4.39157430E+00 -4.39157430E+00 -4.39157430E+00
  0.00000000E+00  4.39157430E+00  4.39157430E+00 -4.39157430E+00 -4.39157430E+00
  0.00000000E+00  4.39157430E+00  4.39157430E+00 -4.39157430E+00 -4.39157430E+00
  0.00000000E+00  4.39157430E+00  4.39157430E+00 -4.39157430E+00 -4.39157430E+00
  0.00000000E+00  4.39157430E+00  4.39157430E+00 -4.39157430E+00 -4.39157430E+00
  0.00000000E+00  4.39157430E+00  4.39157430E+00 -4.39157430E+00 -4.39157430E+00
  0.00000000E+00  4.39157430E+00  4.39157430E+00 -4.39157430E+00 -4.39157430E+00
  0.00000000E+00  4.39157430E+00  4.39157430E+00 -4.39157430E+00 -4.39157430E+00
  0.00000000E+00  4.39157430E+00  4.39157430E+00 -4.39157430E+00 -4.39157430E+00
  0.00000000E+00  4.39157430E+00  4.39157430E+00 -4.39157430E+00 -4.39157430E+00
  0.00000000E+00  4.39157430E+00  4.39157430E+00 -4.39157430E+00 -4.39157430E+00
  0.00000000E+00  4.39157430E+00  4.39157430E+00 -4.39157430E+00 -4.39157430E+00
  0.00000000E+00  4.39157430E+00  4.39157430E+00 -4.39157430E+00 -4.39157430E+00
  0.00000000E+00  4.39157430E+00  4.39157430E+00 -4.39157430E+00 -4.39157430E+00
  0.00000000E+00  4.39157430E+00  4.39157430E+00 -4.39157430E+00 -4.39157430E+00
  0.00000000E+00  4.39157430E+00  4.39157430E+00 -4.39157430E+00 -4.39157430E+00
  0.00000000E+00  4.39157430E+00  4.39157430E+00 -4.39157430E+00 -4.39157430E+00
  0.00000000E+00  4.39157430E+00  4.39157430E+00 -4.39157430E+00 -4.39157430E+00
  0.00000000E+00  4.39157430E+00  4.39157430E+00 -4.39157430E+00 -4.39157430E+00
  0.00000000E+00  4.39157430E+00  4.39157430E+00 -4.39157430E+00 -4.39157430E+00
  0.00000000E+00  4.39157430E+00  4.39157430E+00 -4.39157430E+00 -4.39157430E+00
  0.00000000E+00  4.39157430E+00  4.39157430E+00 -4.39157430E+00 -4.39157430E+00
  0.00000000E+00  4.39157430E+00  4.39157430E+00 -4.39157430E+00 -4.39157430E+00
  0.00000000E+00  4.39157430E+00  4.39157430E+00 -4.39157430E+00 -4.39157430E+00
  0.00000000E+00  4.39157430E+00  4.39157430E+00 -4.39157430E+00 -4.39157430E+00
  0.00000000E+00  4.39157430E+00  4.39157430E+00 -4.39157430E+00 -4.39157430E+00
  0.00000000E+00  4.39157430E+00  4.39157430E+00 -4.39157430E+00 -4.39157430E+00
  0.00000000E+00  4.39157430E+00  4.39157430E+00 -4.39157430E+00 -4.39157430E+00
  0.00000000E+00  4.39157430E+00  4.39157430E+00 -4.39157430E+00 -4.39157430E+00
  0.00000000E+00  4.39157430E+00  4.39157430E+00 -4.39157430E+00 -4.39157430E+00
  0.00000000E+00  4.39157430E+00  4.39157430E+00 -4.39157430E+00 -4.39157430E+00
  0.00000000E+00  4.39157430E+00  4.39157430E+00 -4.39157430E+00 -4.39157430E+00
  0.00000000E+00  4.39157430E+00  4.39157430E+00 -4.39157430E+00 -4.39157430E+00
  0.00000000E+00  4.39157430E+00  4.39157430E+00 -4.39157430E+00 -4.39157430E+00
  0.00000000E+00  4.39157430E+00  4.39157430E+00 -4.39157430E+00 -4.39157430E+00
  0.00000000E+00  4.39157430E+00  4.39157430E+00 -4.39157430E+00 -4.39157430E+00
  0.00000000E+00  4.39157430E+00  4.39157430E+00 -4.39157430E+00 -4.39157430E+00
  0.00000000E+00  4.39157430E+00  4.39157430E+00 -4.39157430E+00 -4.39157430E+00
  0.00000000E+00  4.39157430E+00  4.39157430E+00 -4.39157430E+00 -4.39157430E+00
  0.00000000E+00  4.39157430E+00  4.39157430E+00 -4.39157430E+00 -4.39157430E+00
  0.00000000E+00  4.39157430E+00  4.39157430E+00 -4.39157430E+00 -4.39157430E+00
  0.00000000E+00  4.39157430E+00  4.39157430E+00 -4.39157430E+00 -4.39157430E+00
  0.00000000E+00  4.39157430E+00  4.39157430E+00 -4.39157430E+00 -4.39157430E+00
  0.00000000E+00  4.39157430E+00  4.39157430E+00 -4.39157430E+00 -4.39157430E+00
  0.00000000E+00  4.39157430E+00  4.39157430E+00 -4.39157430E+00 -4.39157430E+00
  0.00000000E+00  4.39157430E+00  4.39157430E+00 -4.39157430E+00 -4.39157430E+00
  0.00000000E+00  4.39157430E+00  4.39157430E+00 -4.39157430E+00 -4.39157430E+00
  0.00000000E+00  4.39157430E+00  4.39157430E+00 -4.39157430E+00 -4.39157430E+00
  0.00000000E+00  4.39157430E+00  4.39157430E+00 -4.39157430E+00 -4.39157430E+00
  0.00000000E+00  4.39157430E+00  4.39157430E+00 -4.39157430E+00 -4.39157430E+00
  0.00000000E+00  4.39157430E+00  4.39157430E+00 -4.39157430E+00 -4.39157430E+00
  0.00000000E+00  4.39157430E+00  4.39157430E+00 -4.39157430E+00 -4.39157430E+00
  0.00000000E+00  4.39157430E+00  4.39157430E+00 -4.39157430E+00 -4.39157430E+00
  0.00000000E+00  4.39157430E+00  4.39157430E+00 -4.39157430E+00 -4.39157430E+00
  0.00000000E+00  4.39157430E+00  4.39157430E+00 -4.39157430E+00 -4.39157430E+00
  0.00000000E+00  4.39157430E+00  4.39157430E+00 -4.39157430E+00 -4.39157430E+00
  0.00000000E+00  4.39157430E+00  4.39157430E+00 -4.39157430E+00 -4.39157430E+00
  0.00000000E+00  4.39157430E+00  4.39157430E+00 -4.39157430E+00 -4.39157430E+00
  0.00000000E+00  4.39157430E+00  4.39157430E+00 -4.39157430E+00 -4.39157430E+00
  0.00000000E+00  4.39157430E+00  4.39157430E+00 -4.39157430E+00 -4.39157430E+00
  0.00000000E+00  4.39157430E+00  4.39157430E+00 -4.39157430E+00 -4.39157430E+00
  0.00000000E+00  4.39157430E+00  4.39157430E+00 -4.39157430E+00 -4.39157430E+00
  0.00000000E+00  4.39157430E+00  4.39157430E+00 -4.39157430E+00 -4.39157430E+00
  0.00000000E+00  4.39157430E+00  4.39157430E+00 -4.39157430E+00 -4.39157430E+00
  0.00000000E+00  4.39157430E+00  4.39157430E+00 -4.39157430E+00 -4.39157430E+00
  0.00000000E+00  4.39157430E+00  4.39157430E+00 -4.39157430E+00 -4.39157430E+00
  0.00000000E+00  4.39157430E+00  4.39157430E+00 -4.39157430E+00 -4.39157430E+00
  0.00000000E+00  4.39157430E+00  4.39157430E+00 -4.39157430E+00 -4.39157430E+00
  0.00000000E+00  4.39157430E+00  4.39157430E+00 -4.39157430E+00 -4.39157430E+00
  0.00000000E+00  4.39157430E+00  4.39157430E+00 -4.39157430E+00 -4.39157430E+00
  0.00000000E+00  4.39157430E+00  4.39157430E+00 -4.39157430E+00 -4.39157430E+00
  0.00000000E+00  4.39157430E+00  4.39157430E+00 -4.39157430E+00 -4.39157430E+00
  0.00000000E+00  4.39157430E+00  4.39157430E+00 -4.39157430E+00 -4.39157430E+00
  0.00000000E+00  4.39157430E+00  4.39157430E+00 -4.39157430E+00 -4.39157430E+00
  0.00000000E+00  4.39157430E+00  4.39157430E+00 -4.39157430E+00 -4.39157430E+00
  0.00000000E+00  4.39157430E+00  4.39157430E+00 -4.39157430E+00 -4.39157430E+00
  0.00000000E+00  4.39157430E+00  4.39157430E+00 -4.39157430E+00 -4.39157430E+00
  0.00000000E+00  4.39157430E+00  4.39157430E+00 -4.39157430E+00 -4.39157430E+00
  0.00000000E+00  4.39157430E+00  4.39157430E+00 -4.39157430E+00 -4.39157430E+00
  0.00000000E+00  4.39157430E+00  4.39157430E+00 -4.39157430E+00 -4.39157430E+00
  0.00000000E+00  4.39157430E+00  4.39157430E+00 -4.39157430E+00 -4.39157430E+00
  0.00000000E+00  4.39157430E+00  4.39157430E+00 -4.39157430E+00 -4.39157430E+00
  0.00000000E+00  4.39157430E+00  4.39157430E+00 -4.39157430E+00 -4.39157430E+00
  0.00000000E+00  4.39157430E+00  4.39157430E+00 -4.39157430E+00 -4.39157430E+00
  0.00000000E+00  4.39157430E+00  4.39157430E+00 -4.39157430E+00 -4.39157430E+00
  0.00000000E+00  4.39157430E+00  4.39157430E+00 -4.39157430E+00 -4.39157430E+00
  0.00000000E+00  4.39157430E+00  4.39157430E+00 -4.39157430E+00 -4.39157430E+00
  0.00000000E+00  4.39157430E+00  4.39157430E+00 -4.39157430E+00 -4.39157430E+00
  0.00000000E+00  4.39157430E+00  4.39157430E+00 -4.39157430E+00 -4.39157430E+00
  0.00000000E+00  4.39157430E+00  4.39157430E+00 -4.39157430E+00 -4.39157430E+00
  0.00000000E+00  4.39157430E+00  4.39157430E+00 -4.39157430E+00 -4.39157430E+00
  0.00000000E+00  4.39157430E+00  4.39157430E+00 -4.39157430E+00 -4.39157430E+00
  0.00000000E+00  4.39157430E+00  4.39157430E+00 -4.39157430E+00 -4.39157430E+00
  0.00000000E+00  4.39157430E+00  4.39157430E+00 -4.39157430E+00 -4.39157430E+00
  0.00000000E+00  4.39157430E+00  4.39157430E+00 -4.39157430E+00 -4.39157430E+00
  0.00000000E+00  4.39157430E+00  4.39157430E+00 -4.39157430E+00 -4.39157430E+00
  0.00000000E+00  4.39157430E+00  4.39157430E+00 -4.39157430E+00 -4.39157430E+00
  0.00000000E+00  4.39157430E+00  4.39157430E+00 -4.39157430E+00 -4.39157430E+00
  0.00000000E+00  4.39157430E+00  4.39157430E+00 -4.39157430E+00 -4.39157430E+00
  0.00000000E+00  4.39157430E+00  4.39157430E+00 -4.39157430E+00 -4.39157430E+00
  0.00000000E+00  4.39157430E+00  4.39157430E+00 -4.39157430E+00 -4.39157430E+00
  0.00000000E+00  4.39157430E+00  4.39157430E+00 -4.39157430E+00 -4.39157430E+00
  0.00000000E+00  4.39157430E+00  4.39157430E+00 -4.39157430E+00 -4.39157430E+00
  0.00000000E+00  4.39157430E+00  4.39157430E+00 -4.39157430E+00 -4.39157430E+00
  0.00000000E+00  4.39157430E+00  4.39157430E+00 -4.39157430E+00 -4.39157430E+00
  0.00000000E+00  4.39157430E+00  4.39157430E+00 -4.39157430E+00 -4.39157430E+00
  0.00000000E+00  4.39157430E+00  4.39157430E+00 -4.39157430E+00 -4.39157430E+00
  0.00000000E+00  4.39157430E+00  4.39157430E+00 -4.39157430E+00 -4.39157430E+00
  0.00000000E+00  4.39157430E+00  4.39157430E+00 -4.39157430E+00 -4.39157430E+00
  0.00000000E+00  4.39157430E+00  4.39157430E+00 -4.39157430E+00 -4.39157430E+00
  0.00000000E+00  4.39157430E+00  4.39157430E+00 -4.39157430E+00 -4.39157430E+00
  0.00000000E+00  4.39157430E+00  4.39157430E+00 -4.39157430E+00 -4.39157430E+00
  0.00000000E+00  4.39157430E+00  4.39157430E+00 -4.39157430E+00 -4.39157430E+00
  0.00000000E+00  4.39157430E+00  4.39157430E+00 -4.39157430E+00 -4.39157430E+00
  0.00000000E+00  4.39157430E+00  4.39157430E+00 -4.39157430E+00 -4.39157430E+00
  0.00000000E+00  4.39157430E+00  4.39157430E+00 -4.39157430E+00 -4.39157430E+00
  0.00000000E+00  4.39157430E+00  4.39157430E+00 -4.39157430E+00 -4.39157430E+00
  0.00000000E+00  4.39157430E+00  4.39157430E+00 -4.39157430E+00 -4.39157430E+00
  0.00000000E+00  4.39157430E+00  4.39157430E+00 -4.39157430E+00 -4.39157430E+00
  0.00000000E+00  4.39157430E+00  4.39157430E+00 -4.39157430E+00 -4.39157430E+00
  0.00000000E+00  4.39157430E+00  4.39157430E+00 -4.39157430E+00 -4.39157430E+00
  0.00000000E+00  4.39157430E+00  4.39157430E+00 -4.39157430E+00 -4.39157430E+00
  0.00000000E+00  4.39157430E+00  4.39157430E+00 -4.39157430E+00 -4.39157430E+00
  0.00000000E+00  4.39157430E+00  4.39157430E+00 -4.39157430E+00 -4.39157430E+00
  0.00000000E+00  4.39157430E+00  4.39157430E+00 -4.39157430E+00 -4.39157430E+00
  0.00000000E+00  4.39157430E+00  4.39157430E+00 -4.39157430E+00 -4.39157430E+00
  0.00000000E+00  4.39157430E+00  4.39157430E+00 -4.39157430E+00 -4.39157430E+00
  0.00000000E+00  4.39157430E+00  4.39157430E+00 -4.39157430E+00 -4.39157430E+00
  0.00000000E+00  4.39157430E+00  4.39157430E+00 -4.39157430E+00 -4.39157430E+00
  0.00000000E+00  4.39157430E+00  4.39157430E+00 -4.39157430E+00 -4.39157430E+00
  0.00000000E+00  4.39157430E+00  4.39157430E+00 -4.39157430E+00 -4.39157430E+00
  0.00000000E+00  4.39157430E+00  4.39157430E+00 -4.39157430E+00 -4.39157430E+00
  0.00000000E+00  4.39157430E+00  4.39157430E+00 -4.39157430E+00 -4.39157430E+00
  0.00000000E+00  4.39157430E+00  4.39157430E+00 -4.39157430E+00 -4.39157430E+00
  0.00000000E+00  4.39157430E+00  4.39157430E+00 -4.39157430E+00 -4.39157430E+00
  0.00000000E+00  4.39157430E+00  4.39157430E+00 -4.39157430E+00 -4.39157430E+00
  0.00000000E+00  4.39157430E+00  4.39157430E+00 -4.39157430E+00 -4.39157430E+00
  0.00000000E+00  4.39157430E+00  4.39157430E+00 -4.39157430E+00 -4.39157430E+00
  0.00000000E+00  4.39157430E+00  4.39157430E+00 -4.39157430E+00 -4.39157430E+00
  0.00000000E+00  4.39157430E+00  4.39157430E+00 -4.39157430E+00 -4.39157430E+00
  0.00000000E+00  4.39157430E+00  4.39157430E+00 -4.39157430E+00 -4.39157430E+00
  0.00000000E+00  4.39157430E+00  4.39157430E+00 -4.39157430E+00 -4.39157430E+00
  0.00000000E+00  4.39157430E+00  4.39157430E+00 -4.39157430E+00 -4.39157430E+00
  0.00000000E+00  4.39157430E+00  4.39157430E+00 -4.39157430E+00 -4.39157430E+00
  0.00000000E+00  4.39157430E+00  4.39157430E+00 -4.39157430E+00 -4.39157430E+00
  0.00000000E+00  4.39157430E+00  4.39157430E+00 -4.39157430E+00 -4.39157430E+00
  0.00000000E+00  4.39157430E+00  4.39157430E+00 -4.39157430E+00 -4.39157430E+00
  0.00000000E+00  4.39157430E+00  4.39157430E+00 -4.39157430E+00 -4.39157430E+00
  0.00000000E+00  4.39157430E+00  4.39157430E+00 -4.39157430E+00 -4.39157430E+00
  0.00000000E+00  4.39157430E+00  4.39157430E+00 -4.39157430E+00 -4.39157430E+00
  0.00000000E+00  4.39157430E+00  4.39157430E+00 -4.39157430E+00 -4.39157430E+00
  0.00000000E+00  4.39157430E+00  4.39157430E+00 -4.39157430E+00 -4.39157430E+00
  0.00000000E+00  4.39157430E+00  4.39157430E+00 -4.39157430E+00 -4.39157430E+00
  0.00000000E+00  4.39157430E+00  4.39157430E+00 -4.39157430E+00 -4.39157430E+00
  0.00000000E+00  4.39157430E+00  4.39157430E+00 -4.39157430E+00 -4.39157430E+00
  0.00000000E+00  4.39157430E+00  4.39157430E+00 -4.39157430E+00 -4.39157430E+00
  0.00000000E+00  4.39157430E+00  4.39157430E+00 -4.39157430E+00 -4.39157430E+00
  0.00000000E+00  4.39157430E+00  4.39157430E+00 -4.39157430E+00 -4.39157430E+00
  0.00000000E+00  4.39157430E+00  4.39157430E+00 -4.39157430E+00 -4.39157430E+00
  0.00000000E+00  4.39157430E+00  4.39157430E+00 -4.39157430E+00 -4.39157430E+00
  0.00000000E+00  4.39157430E+00  4.39157430E+00 -4.39157430E+00 -4.39157430E+00
  0.00000000E+00  4.39157430E+00  4.39157430E+00 -4.39157430E+00 -4.39157430E+00
  0.00000000E+00  4.39157430E+00  4.39157430E+00 -4.39157430E+00 -4.39157430E+00
  0.00000000E+00  4.39157430E+00  4.39157430E+00 -4.39157430E+00 -4.39157430E+00
  0.00000000E+00  4.39157430E+00  4.39157430E+00 -4.39157430E+00 -4.39157430E+00
  0.00000000E+00  4.39157430E+00  4.39157430E+00 -4.39157430E+00 -4.39157430E+00
  0.00000000E+00  4.39157430E+00  4.39157430E+00 -4.39157430E+00 -4.39157430E+00
  0.00000000E+00  4.39157430E+00  4.39157430E+00 -4.39157430E+00 -4.39157430E+00
  0.00000000E+00  4.39157430E+00  4.39157430E+00 -4.39157430E+00 -4.39157430E+00
  0.00000000E+00  4.39157430E+00  4.39157430E+00 -4.39157430E+00 -4.39157430E+00
  0.00000000E+00  4.39157430E+00  4.39157430E+00 -4.39157430E+00 -4.39157430E+00
  0.00000000E+00  4.39157430E+00  4.39157430E+00 -4.39157430E+00 -4.39157430E+00
  0.00000000E+00  4.39157430E+00  4.39157430E+00 -4.39157430E+00 -4.39157430E+00
  0.00000000E+00  4.39157430E+00  4.39157430E+00 -4.39157430E+00 -4.39157430E+00
  0.00000000E+00  4.39157430E+00  4.39157430E+00 -4.39157430E+00 -4.39157430E+00
  0.00000000E+00  4.39157430E+00  4.39157430E+00 -4.39157430E+00 -4.39157430E+00
  0.00000000E+00  4.39157430E+00  4.39157430E+00 -4.39157430E+00 -4.39157430E+00
  0.00000000E+00  4.39157430E+00  4.39157430E+00 -4.39157430E+00 -4.39157430E+00
  0.00000000E+00  4.39157430E+00  4.39157430E+00 -4.39157430E+00 -4.39157430E+00
  0.00000000E+00  4.39157430E+00  4.39157430E+00 -4.39157430E+00 -4.39157430E+00
  0.00000000E+00  4.39157430E+00  4.39157430E+00 -4.39157430E+00 -4.39157430E+00
  0.00000000E+00  4.39157430E+00  4.39157430E+00 -4.39157430E+00 -4.39157430E+00
  0.00000000E+00  4.39157430E+00  4.39157430E+00 -4.39157430E+00 -4.39157430E+00
  0.00000000E+00  4.39157430E+00  4.39157430E+00 -4.39157430E+00 -4.39157430E+00
  0.00000000E+00  4.39157430E+00  4.39157430E+00 -4.39157430E+00 -4.39157430E+00
  0.00000000E+00  4.39157430E+00  4.39157430E+00 -4.39157430E+00 -4.39157430E+00
  0.00000000E+00  4.39157430E+00  4.39157430E+00 -4.39157430E+00 -4.39157430E+00
  0.00000000E+00  4.39157430E+00  4.39157430E+00 -4.39157430E+00 -4.39157430E+00
  0.00000000E+00  4.39157430E+00  4.39157430E+00 -4.39157430E+00 -4.39157430E+00
  0.00000000E+00  4.39157430E+00  4.39157430E+00 -4.39157430E+00 -4.39157430E+00
  0.00000000E+00  4.39157430E+00  4.39157430E+00 -4.39157430E+00 -4.39157430E+00
  0.00000000E+00  4.39157430E+00  4.39157430E+00 -4.39157430E+00 -4.39157430E+00
  0.00000000E+00  4.39157430E+00  4.39157430E+00 -4.39157430E+00 -4.39157430E+00
  0.00000000E+00  4.39157430E+00  4.39157430E+00 -4.39157430E+00 -4.39157430E+00
  0.00000000E+00  4.39157430E+00  4.39157430E+00 -4.39157430E+00 -4.39157430E+00
  0.00000000E+00  4.39157430E+00  4.39157430E+00 -4.39157430E+00 -4.39157430E+00
  0.00000000E+00  4.39157430E+00  4.39157430E+00 -4.39157430E+00 -4.39157430E+00
  0.00000000E+00  4.39157430E+00  4.39157430E+00 -4.39157430E+00 -4.39157430E+00
  0.00000000E+00  4.39157430E+00  4.39157430E+00 -4.39157430E+00 -4.39157430E+00
  0.00000000E+00  4.39157430E+00  4.39157430E+00 -4.39157430E+00 -4.39157430E+00
  0.00000000E+00  4.39157430E+00  4.39157430E+00 -4.39157430E+00 -4.39157430E+00
  0.00000000E+00  4.39157430E+00  4.39157430E+00 -4.39157430E+00 -4.39157430E+00
  0.00000000E+00  4.39157430E+00  4.39157430E+00 -4.39157430E+00 -4.39157430E+00
  0.00000000E+00  4.39157430E+00  4.39157430E+00 -4.39157430E+00 -4.39157430E+00
  0.00000000E+00  4.39157430E+00  4.39157430E+00 -4.39157430E+00 -4.39157430E+00
  0.00000000E+00  4.39157430E+00  4.39157430E+00 -4.39157430E+00 -4.39157430E+00
  0.00000000E+00  4.39157430E+00  4.39157430E+00 -4.39157430E+00 -4.39157430E+00
  0.00000000E+00  4.39157430E+00  4.39157430E+00 -4.39157430E+00 -4.39157430E+00
  0.00000000E+00  4.39157430E+00  4.39157430E+00 -4.39157430E+00 -4.39157430E+00
  0.00000000E+00  4.39157430E+00  4.39157430E+00 -4.39157430E+00 -4.39157430E+00
  0.00000000E+00  4.39157430E+00  4.39157430E+00 -4.39157430E+00 -4.39157430E+00
  0.00000000E+00  4.39157430E+00  4.39157430E+00 -4.39157430E+00 -4.39157430E+00
  0.00000000E+00  4.39157430E+00  4.39157430E+00 -4.39157430E+00 -4.39157430E+00
  0.00000000E+00  4.39157430E+00  4.39157430E+00 -4.39157430E+00 -4.39157430E+00
  0.00000000E+00  4.39157430E+00  4.39157430E+00 -4.39157430E+00 -4.39157430E+00
  0.00000000E+00  4.39157430E+00  4.39157430E+00 -4.39157430E+00 -4.39157430E+00
  0.00000000E+00  4.39157430E+00  4.39157430E+00 -4.39157430E+00 -4.39157430E+00
  0.00000000E+00  4.39157430E+00  4.39157430E+00 -4.39157430E+00 -4.39157430E+00
  0.00000000E+00  4.39157430E+00  4.39157430E+00 -4.39157430E+00 -4.39157430E+00
  0.00000000E+00  4.39157430E+00  4.39157430E+00 -4.39157430E+00 -4.39157430E+00
  0.00000000E+00  4.39157430E+00  4.39157430E+00 -4.39157430E+00 -4.39157430E+00
  0.00000000E+00  4.39157430E+00  4.39157430E+00 -4.39157430E+00 -4.39157430E+00
  0.00000000E+00  4.39157430E+00  4.39157430E+00 -4.39157430E+00 -4.39157430E+00
  0.00000000E+00  4.39157430E+00  4.39157430E+00 -4.39157430E+00 -4.39157430E+00
  0.00000000E+00  4.39157430E+00  4.39157430E+00 -4.39157430E+00 -4.39157430E+00
  0.00000000E+00  4.39157430E+00  4.39157430E+00 -4.39157430E+00 -4.39157430E+00
  0.00000000E+00  4.39157430E+00  4.39157430E+00 -4.39157430E+00 -4.39157430E+00
  0.00000000E+00  4.39157430E+00  4.39157430E+00 -4.39157430E+00 -4.39157430E+00
  0.00000000E+00  4.39157430E+00  4.39157430E+00 -4.39157430E+00 -4.39157430E+00
  0.00000000E+00  4.39157430E+00  4.39157430E+00 -4.39157430E+00 -4.39157430E+00
  0.00000000E+00  4.39157430E+00  4.39157430E+00 -4.39157430E+00 -4.39157430E+00
  0.00000000E+00  4.39157430E+00  4.39157430E+00 -4.39157430E+00 -4.39157430E+00
  0.00000000E+00  4.39157430E+00  4.39157430E+00 -4.39157430E+00 -4.39157430E+00
  0.00000000E+00  4.39157430E+00  4.39157430E+00 -4.39157430E+00 -4.39157430E+00
  0.00000000E+00  4.39157430E+00  4.39157430E+00 -4.39157430E+00 -4.39157430E+00
  0.00000000E+00  4.39157430E+00  4.39157430E+00 -4.39157430E+00 -4.39157430E+00
  0.00000000E+00  4.39157430E+00  4.39157430E+00 -4.39157430E+00 -4.39157430E+00
  0.00000000E+00  4.39157430E+00  4.39157430E+00 -4.39157430E+00 -4.39157430E+00
  0.00000000E+00  4.39157430E+00  4.39157430E+00 -4.39157430E+00 -4.39157430E+00
  0.00000000E+00  4.39157430E+00  4.39157430E+00 -4.39157430E+00 -4.39157430E+00
  0.00000000E+00  4.39157430E+00  4.39157430E+00 -4.39157430E+00 -4.39157430E+00
  0.00000000E+00  4.39157430E+00  4.39157430E+00 -4.39157430E+00 -4.39157430E+00
  0.00000000E+00  4.39157430E+00  4.39157430E+00 -4.39157430E+00 -4.39157430E+00
  0.00000000E+00  4.39157430E+00  4.39157430E+00 -4.39157430E+00 -4.39157430E+00
  0.00000000E+00  4.39157430E+00  4.39157430E+00 -4.39157430E+00 -4.39157430E+00
  0.00000000E+00  4.39157430E+00  4.39157430E+00 -4.39157430E+00 -4.39157430E+00
  0.00000000E+00  4.39157430E+00  4.39157430E+00 -4.39157430E+00 -4.39157430E+00
  0.00000000E+00  4.39157430E+00  4.39157430E+00 -4.39157430E+00 -4.39157430E+00
  0.00000000E+00  4.39157430E+00  4.39157430E+00 -4.39157430E+00 -4.39157430E+00
  0.00000000E+00  4.39157430E+00  4.39157430E+00 -4.39157430E+00 -4.39157430E+00
  0.00000000E+00  4.39157430E+00  4.39157430E+00 -4.39157430E+00 -4.39157430E+00
  0.00000000E+00  4.39157430E+00  4.39157430E+00 -4.39157430E+00 -4.39157430E+00
  0.00000000E+00  4.39157430E+00  4.39157430E+00 -4.39157430E+00 -4.39157430E+00
  0.00000000E+00  4.39157430E+00  4.39157430E+00 -4.39157430E+00 -4.39157430E+00
  0.00000000E+00  4.39157430E+00  4.39157430E+00 -4.39157430E+00 -4.39157430E+00
  0.00000000E+00  4.39157430E+00  4.39157430E+00 -4.39157430E+00 -4.39157430E+00
  0.00000000E+00  4.39157430E+00  4.39157430E+00 -4.39157430E+00 -4.39157430E+00
  0.00000000E+00  4.39157430E+00  4.39157430E+00 -4.39157430E+00 -4.39157430E+00
  0.00000000E+00  4.39157430E+00  4.39157430E+00 -4.39157430E+00 -4.39157430E+00
  0.00000000E+00  4.39157430E+00  4.39157430E+00 -4.39157430E+00 -4.39157430E+00
  0.00000000E+00  4.39157430E+00  4.39157430E+00 -4.39157430E+00 -4.39157430E+00
  0.00000000E+00  4.39157430E+00  4.39157430E+00 -4.39157430E+00 -4.39157430E+00
  0.00000000E+00  4.39157430E+00  4.39157430E+00 -4.39157430E+00 -4.39157430E+00
  0.00000000E+00  4.39157430E+00  4.39157430E+00 -4.39157430E+00 -4.39157430E+00
  0.00000000E+00  4.39157430E+00  4.39157430E+00 -4.39157430E+00 -4.39157430E+00
  0.00000000E+00  4.39157430E+00  4.39157430E+00 -4.39157430E+00 -4.39157430E+00
  0.00000000E+00  4.39157430E+00  4.39157430E+00 -4.39157430E+00 -4.39157430E+00
  0.00000000E+00  4.39157430E+00  4.39157430E+00 -4.39157430E+00 -4.39157430E+00
  0.00000000E+00  4.39157430E+00  4.39157430E+00 -4.39157430E+00 -4.39157430E+00
  0.00000000E+00  4.39157430E+00  4.39157430E+00 -4.39157430E+00 -4.39157430E+00
  0.00000000E+00  4.39157430E+00  4.39157430E+00 -4.39157430E+00 -4.39157430E+00
  0.00000000E+00  4.39157430E+00  4.39157430E+00 -4.39157430E+00 -4.39157430E+00
  0.00000000E+00  4.39157430E+00  4.39157430E+00 -4.39157430E+00 -4.39157430E+00
  0.00000000E+00  4.39157430E+00  4.39157430E+00 -4.39157430E+00 -4.39157430E+00
  0.00000000E+00  4.39157430E+00  4.39157430E+00 -4.39157430E+00 -4.39157430E+00
  0.00000000E+00  4.39157430E+00  4.39157430E+00 -4.39157430E+00 -4.39157430E+00
  0.00000000E+00  4.39157430E+00  4.39157430E+00 -4.39157430E+00 -4.39157430E+00
  0.00000000E+00  4.39157430E+00  4.39157430E+00 -4.39157430E+00 -4.39157430E+00
  0.00000000E+00  4.39157430E+00  4.39157430E+00 -4.39157430E+00 -4.39157430E+00
  0.00000000E+00  4.39157430E+00  4.39157430E+00 -4.39157430E+00 -4.39157430E+00
  0.00000000E+00  4.39157430E+00  4.39157430E+00 -4.39157430E+00 -4.39157430E+00
  0.00000000E+00  4.39157430E+00  4.39157430E+00 -4.39157430E+00 -4.39157430E+00
  0.00000000E+00  4.39157430E+00  4.39157430E+00 -4.39157430E+00 -4.39157430E+00
  0.00000000E+00  4.39157430E+00  4.39157430E+00 -4.39157430E+00 -4.39157430E+00
  0.00000000E+00  4.39157430E+00  4.39157430E+00 -4.39157430E+00 -4.39157430E+00
  0.00000000E+00  4.39157430E+00  4.39157430E+00 -4.39157430E+00 -4.39157430E+00
  0.00000000E+00  4.39157430E+00  4.39157430E+00 -4.39157430E+00 -4.39157430E+00
  0.00000000E+00  4.39157430E+00  4.39157430E+00 -4.39157430E+00 -4.39157430E+00
  0.00000000E+00  4.39157430E+00  4.39157430E+00 -4.39157430E+00 -4.39157430E+00
  0.00000000E+00  4.39157430E+00  4.39157430E+00 -4.39157430E+00 -4.39157430E+00
  0.00000000E+00  4.39157430E+00  4.39157430E+00 -4.39157430E+00 -4.39157430E+00
  0.00000000E+00  4.39157430E+00  4.39157430E+00 -4.39157430E+00 -4.39157430E+00
  0.00000000E+00  4.39157430E+00  4.39157430E+00 -4.39157430E+00 -4.39157430E+00
  0.00000000E+00  4.39157430E+00  4.39157430E+00 -4.39157430E+00 -4.39157430E+00
  0.00000000E+00  4.39157430E+00  4.39157430E+00 -4.39157430E+00 -4.39157430E+00
  0.00000000E+00  4.39157430E+00  4.39157430E+00 -4.39157430E+00 -4.39157430E+00
  0.00000000E+00  4.39157430E+00  4.39157430E+00 -4.39157430E+00 -4.39157430E+00
  0.00000000E+00  4.39157430E+00  4.39157430E+00 -4.39157430E+00 -4.39157430E+00
  0.00000000E+00  4.39157430E+00  4.39157430E+00 -4.39157430E+00 -4.39157430E+00
  0.00000000E+00  4.39157430E+00  4.39157430E+00 -4.39157430E+00 -4.39157430E+00
  0.00000000E+00  4.39157430E+00  4.39157430E+00 -4.39157430E+00 -4.39157430E+00
  0.00000000E+00  4.39157430E+00  4.39157430E+00 -4.39157430E+00 -4.39157430E+00
  0.00000000E+00  4.39157430E+00  4.39157430E+00 -4.39157430E+00 -4.39157430E+00
  0.00000000E+00  4.39157430E+00  4.39157430E+00 -4.39157430E+00 -4.39157430E+00
  0.00000000E+00  4.39157430E+00  4.39157430E+00 -4.39157430E+00 -4.39157430E+00
  0.00000000E+00  4.39157430E+00  4.39157430E+00 -4.39157430E+00 -4.39157430E+00
  0.00000000E+00  4.39157430E+00  4.39157430E+00 -4.39157430E+00 -4.39157430E+00
  0.00000000E+00  4.39157430E+00  4.39157430E+00 -4.39157430E+00 -4.39157430E+00
  0.00000000E+00  4.39157430E+00  4.39157430E+00 -4.39157430E+00 -4.39157430E+00
  0.00000000E+00  4.39157430E+00  4.39157430E+00 -4.39157430E+00 -4.39157430E+00
  0.00000000E+00  4.39157430E+00  4.39157430E+00 -4.39157430E+00 -4.39157430E+00
  0.00000000E+00  4.39157430E+00  4.39157430E+00 -4.39157430E+00 -4.39157430E+00
  0.00000000E+00  4.39157430E+00  4.39157430E+00 -4.39157430E+00 -4.39157430E+00
  0.00000000E+00  4.39157430E+00  4.39157430E+00 -4.39157430E+00 -4.39157430E+00
  0.00000000E+00  4.39157430E+00  4.39157430E+00 -4.39157430E+00 -4.39157430E+00
  0.00000000E+00  4.39157430E+00  4.39157430E+00 -4.39157430E+00 -4.39157430E+00
  0.00000000E+00  4.39157430E+00  4.39157430E+00 -4.39157430E+00 -4.39157430E+00
  0.00000000E+00  4.39157430E+00  4.39157430E+00 -4.39157430E+00 -4.39157430E+00
  0.00000000E+00  4.39157430E+00  4.39157430E+00 -4.39157430E+00 -4.39157430E+00
  0.00000000E+00  4.39157430E+00  4.39157430E+00 -4.39157430E+00 -4.39157430E+00
  0.00000000E+00  4.39157430E+00  4.39157430E+00 -4.39157430E+00 -4.39157430E+00
  0.00000000E+00  4.39157430E+00  4.39157430E+00 -4.39157430E+00 -4.39157430E+00
  0.00000000E+00  4.39157430E+00  4.39157430E+00 -4.39157430E+00 -4.39157430E+00
  0.00000000E+00  4.39157430E+00  4.39157430E+00 -4.39157430E+00 -4.39157430E+00
  0.00000000E+00  4.39157430E+00  4.39157430E+00 -4.39157430E+00 -4.39157430E+00
  0.00000000E+00  4.39157430E+00  4.39157430E+00 -4.39157430E+00 -4.39157430E+00
  0.00000000E+00  4.39157430E+00  4.39157430E+00 -4.39157430E+00 -4.39157430E+00
  0.00000000E+00  4.39157430E+00  4.39157430E+00 -4.39157430E+00 -4.39157430E+00
  0.00000000E+00  4.39157430E+00  4.39157430E+00 -4.39157430E+00 -4.39157430E+00
  0.00000000E+00  4.39157430E+00  4.39157430E+00 -4.39157430E+00 -4.39157430E+00
  0.00000000E+00  4.39157430E+00  4.39157430E+00 -4.39157430E+00 -4.39157430E+00
  0.00000000E+00  4.39157430E+00  4.39157430E+00 -4.39157430E+00 -4.39157430E+00
  0.00000000E+00  4.39157430E+00  4.39157430E+00 -4.39157430E+00 -4.39157430E+00
  0.00000000E+00  4.39157430E+00  4.39157430E+00 -4.39157430E+00 -4.39157430E+00
  0.00000000E+00  4.39157430E+00  4.39157430E+00 -4.39157430E+00 -4.39157430E+00
  0.00000000E+00  4.39157430E+00  4.39157430E+00 -4.39157430E+00 -4.39157430E+00
  0.00000000E+00  4.39157430E+00  4.39157430E+00 -4.39157430E+00 -4.39157430E+00
  0.00000000E+00  4.39157430E+00  4.39157430E+00 -4.39157430E+00 -4.39157430E+00
  0.00000000E+00  4.39157430E+00  4.39157430E+00 -4.39157430E+00 -4.39157430E+00
  0.00000000E+00  4.39157430E+00  4.39157430E+00 -4.39157430E+00 -4.39157430E+00
  0.00000000E+00  4.39157430E+00  4.39157430E+00 -4.39157430E+00 -4.39157430E+00
  0.00000000E+00  4.39157430E+00  4.39157430E+00 -4.39157430E+00 -4.39157430E+00
  0.00000000E+00  4.39157430E+00  4.39157430E+00 -4.39157430E+00 -4.39157430E+00
  0.00000000E+00  4.39157430E+00  4.39157430E+00 -4.39157430E+00 -4.39157430E+00
  0.00000000E+00  4.39157430E+00  4.39157430E+00 -4.39157430E+00 -4.39157430E+00
  0.00000000E+00  4.39157430E+00  4.39157430E+00 -4.39157430E+00 -4.39157430E+00
  0.00000000E+00  4.39157430E+00  4.39157430E+00 -4.39157430E+00 -4.39157430E+00
  0.00000000E+00  4.39157430E+00  4.39157430E+00 -4.39157430E+00 -4.39157430E+00
  0.00000000E+00  4.39157430E+00  4.39157430E+00 -4.39157430E+00 -4.39157430E+00
  0.00000000E+00  4.39157430E+00  4.39157430E+00 -4.39157430E+00 -4.39157430E+00
  0.00000000E+00  4.39157430E+00  4.39157430E+00 -4.39157430E+00 -4.39157430E+00
  0.00000000E+00  4.39157430E+00  4.39157430E+00 -4.39157430E+00 -4.39157430E+00
  0.00000000E+00  4.39157430E+00  4.39157430E+00 -4.39157430E+00 -4.39157430E+00
  0.00000000E+00  4.39157430E+00  4.39157430E+00 -4.39157430E+00 -4.39157430E+00
  0.00000000E+00  4.39157430E+00  4.39157430E+00 -4.39157430E+00 -4.39157430E+00
  0.00000000E+00  4.39157430E+00  4.39157430E+00 -4.39157430E+00 -4.39157430E+00
  0.00000000E+00  4.39157430E+00  4.39157430E+00 -4.39157430E+00 -4.39157430E+00
  0.00000000E+00  4.39157430E+00  4.39157430E+00 -4.39157430E+00 -4.39157430E+00
  0.00000000E+00  4.39157430E+00  4.39157430E+00 -4.39157430E+00 -4.39157430E+00
  0.00000000E+00  4.39157430E+00  4.39157430E+00 -4.39157430E+00 -4.39157430E+00
  0.00000000E+00  4.39157430E+00  4.39157430E+00 -4.39157430E+00 -4.39157430E+00
  0.00000000E+00  4.39157430E+00  4.39157430E+00 -4.39157430E+00 -4.39157430E+00
  0.00000000E+00  4.39157430E+00  4.39157430E+00 -4.39157430E+00 -4.39157430E+00
  0.00000000E+00  4.39157430E+00  4.39157430E+00 -4.39157430E+00 -4.39157430E+00
  0.00000000E+00  4.39157430E+00  4.39157430E+00 -4.39157430E+00 -4.39157430E+00
  0.00000000E+00  4.39157430E+00  4.39157430E+00 -4.39157430E+00 -4.39157430E+00
  0.00000000E+00  4.39157430E+00  4.39157430E+00 -4.39157430E+00 -4.39157430E+00
  0.00000000E+00  4.39157430E+00  4.39157430E+00 -4.39157430E+00 -4.39157430E+00
  0.00000000E+00  4.39157430E+00  4.39157430E+00 -4.39157430E+00 -4.39157430E+00
  0.00000000E+00  4.39157430E+00  4.39157430E+00 -4.39157430E+00 -4.39157430E+00
  0.00000000E+00  4.39157430E+00  4.39157430E+00 -4.39157430E+00 -4.39157430E+00
  0.00000000E+00  4.39157430E+00  4.39157430E+00 -4.39157430E+00 -4.39157430E+00
  0.00000000E+00  4.39157430E+00  4.39157430E+00 -4.39157430E+00 -4.39157430E+00
  0.00000000E+00  4.39157430E+00  4.39157430E+00 -4.39157430E+00 -4.39157430E+00
  0.00000000E+00  4.39157430E+00  4.39157430E+00 -4.39157430E+00 -4.39157430E+00
  0.00000000E+00  4.39157430E+00  4.39157430E+00 -4.39157430E+00 -4.39157430E+00
  0.00000000E+00  4.39157430E+00  4.39157430E+00 -4.39157430E+00 -4.39157430E+00
  0.00000000E+00  4.39157430E+00  4.39157430E+00 -4.39157430E+00 -4.39157430E+00
  0.00000000E+00  4.39157430E+00  4.39157430E+00 -4.39157430E+00 -4.39157430E+00
  0.00000000E+00  4.39157430E+00  4.39157430E+00 -4.39157430E+00 -4.39157430E+00
  0.00000000E+00  4.39157430E+00  4.39157430E+00 -4.39157430E+00 -4.39157430E+00
  0.00000000E+00  4.39157430E+00  4.39157430E+00 -4.39157430E+00 -4.39157430E+00
  0.00000000E+00  4.39157430E+00  4.39157430E+00 -4.39157430E+00 -4.39157430E+00
  0.00000000E+00  4.39157430E+00  4.39157430E+00 -4.39157430E+00 -4.39157430E+00
  0.00000000E+00  4.39157430E+00  4.39157430E+00 -4.39157430E+00 -4.39157430E+00
  0.00000000E+00  4.39157430E+00  4.39157430E+00 -4.39157430E+00 -4.39157430E+00
  0.00000000E+00  4.39157430E+00  4.39157430E+00 -4.39157430E+00 -4.39157430E+00
  0.00000000E+00  4.39157430E+00  4.39157430E+00 -4.39157430E+00 -4.39157430E+00
  0.00000000E+00  4.39157430E+00  4.39157430E+00 -4.39157430E+00 -4.39157430E+00
  0.00000000E+00  4.39157430E+00  4.39157430E+00 -4.39157430E+00 -4.39157430E+00
  0.00000000E+00  4.39157430E+00  4.39157430E+00 -4.39157430E+00 -4.39157430E+00
  0.00000000E+00  4.39157430E+00  4.39157430E+00 -4.39157430E+00 -4.39157430E+00
  0.00000000E+00  4.39157430E+00  4.39157430E+00 -4.39157430E+00 -4.39157430E+00
  0.00000000E+00  4.39157430E+00  4.39157430E+00 -4.39157430E+00 -4.39157430E+00
  0.00000000E+00  4.39157430E+00  4.39157430E+00 -4.39157430E+00 -4.39157430E+00
  0.00000000E+00  4.39157430E+00  4.39157430E+00 -4.39157430E+00 -4.39157430E+00
  0.00000000E+00  4.39157430E+00  4.39157430E+00 -4.39157430E+00 -4.39157430E+00
  0.00000000E+00  4.39157430E+00  4.39157430E+00 -4.39157430E+00 -4.39157430E+00
  0.00000000E+00  4.39157430E+00  4.39157430E+00 -4.39157430E+00 -4.39157430E+00
  0.00000000E+00  4.39157430E+00  4.39157430E+00 -4.39157430E+00 -4.39157430E+00
  0.00000000E+00  4.39157430E+00  4.39157430E+00 -4.39157430E+00 -4.39157430E+00
  0.00000000E+00  4.39157430E+00  4.39157430E+00 -4.39157430E+00 -4.39157430E+00
  0.00000000E+00  4.39157430E+00  4.39157430E+00 -4.39157430E+00 -4.39157430E+00
  0.00000000E+00  4.39157430E+00  4.39157430E+00 -4.39157430E+00 -4.39157430E+00
  0.00000000E+00  4.39157430E+00  4.39157430E+00 -4.39157430E+00 -4.39157430E+00
  0.00000000E+00  4.39157430E+00  4.39157430E+00 -4.39157430E+00 -4.39157430E+00
  0.00000000E+00  4.39157430E+00  4.39157430E+00 -4.39157430E+00 -4.39157430E+00
  0.00000000E+00  4.39157430E+00  4.39157430E+00 -4.39157430E+00 -4.39157430E+00
  0.00000000E+00  4.39157430E+00  4.39157430E+00 -4.39157430E+00 -4.39157430E+00
  0.00000000E+00  4.39157430E+00  4.39157430E+00 -4.39157430E+00 -4.39157430E+00
  0.00000000E+00  4.39157430E+00  4.39157430E+00 -4.39157430E+00 -4.39157430E+00
  0.00000000E+00  4.39157430E+00  4.39157430E+00 -4.39157430E+00 -4.39157430E+00
  0.00000000E+00  4.39157430E+00  4.39157430E+00 -4.39157430E+00 -4.39157430E+00
  0.00000000E+00  4.39157430E+00  4.39157430E+00 -4.39157430E+00 -4.39157430E+00
  0.00000000E+00  4.39157430E+00  4.39157430E+00 -4.39157430E+00 -4.39157430E+00
  0.00000000E+00  4.39157430E+00  4.39157430E+00 -4.39157430E+00 -4.39157430E+00
  0.00000000E+00  4.39157430E+00  4.39157430E+00 -4.39157430E+00 -4.39157430E+00
  0.00000000E+00  4.39157430E+00  4.39157430E+00 -4.39157430E+00 -4.39157430E+00
  0.00000000E+00  4.39157430E+00  4.39157430E+00 -4.39157430E+00 -4.39157430E+00
  0.00000000E+00  4.39157430E+00  4.39157430E+00 -4.39157430E+00 -4.39157430E+00
  0.00000000E+00  4.39157430E+00  4.39157430E+00 -4.39157430E+00 -4.39157430E+00
  0.00000000E+00  4.39157430E+00  4.39157430E+00 -4.39157430E+00 -4.39157430E+00
  0.00000000E+00  4.39157430E+00  4.39157430E+00 -4.39157430E+00 -4.39157430E+00
  0.00000000E+00  4.39157430E+00  4.39157430E+00 -4.39157430E+00 -4.39157430E+00
  0.00000000E+00  4.39157430E+00  4.39157430E+00 -4.39157430E+00 -4.39157430E+00
  0.00000000E+00  4.39157430E+00  4.39157430E+00 -4.39157430E+00 -4.39157430E+00
  0.00000000E+00  4.39157430E+00  4.39157430E+00 -4.39157430E+00 -4.39157430E+00
  0.00000000E+00  4.39157430E+00  4.39157430E+00 -4.39157430E+00 -4.39157430E+00
  0.00000000E+00  4.39157430E+00  4.39157430E+00 -4.39157430E+00 -4.39157430E+00
  0.00000000E+00  4.39157430E+00  4.39157430E+00 -4.39157430E+00 -4.39157430E+00
  0.00000000E+00  4.39157430E+00  4.39157430E+00 -4.39157430E+00 -4.39157430E+00
  0.00000000E+00  4.39157430E+00  4.39157430E+00 -4.39157430E+00 -4.39157430E+00
  0.00000000E+00  4.39157430E+00  4.39157430E+00 -4.39157430E+00 -4.39157430E+00
  0.00000000E+00  4.39157430E+00  4.39157430E+00 -4.39157430E+00 -4.39157430E+00
  0.00000000E+00  4.39157430E+00  4.39157430E+00 -4.39157430E+00 -4.39157430E+00
  0.00000000E+00  4.39157430E+00  4.39157430E+00 -4.39157430E+00 -4.39157430E+00
  0.00000000E+00  4.39157430E+00  4.39157430E+00 -4.39157430E+00 -4.39157430E+00
  0.00000000E+00  4.39157430E+00  4.39157430E+00 -4.39157430E+00 -4.39157430E+00
  0.00000000E+00  4.39157430E+00  4.39157430E+00 -4.39157430E+00 -4.39157430E+00
  0.00000000E+00  4.39157430E+00  4.39157430E+00 -4.39157430E+00 -4.39157430E+00
  0.00000000E+00  4.39157430E+00  4.39157430E+00 -4.39157430E+00 -4.39157430E+00
  0.00000000E+00  4.39157430E+00  4.39157430E+00 -4.39157430E+00 -4.39157430E+00
  0.00000000E+00  4.39157430E+00  4.39157430E+00 -4.39157430E+00 -4.39157430E+00
  0.00000000E+00  4.39157430E+00  4.39157430E+00 -4.39157430E+00 -4.39157430E+00
  0.00000000E+00  4.39157430E+00  4.39157430E+00 -4.39157430E+00 -4.39157430E+00
  0.00000000E+00  4.39157430E+00  4.39157430E+00 -4.39157430E+00 -4.39157430E+00
  0.00000000E+00  4.39157430E+00  4.39157430E+00 -4.39157430E+00 -4.39157430E+00
  0.00000000E+00  4.39157430E+00  4.39157430E+00 -4.39157430E+00 -4.39157430E+00
  0.00000000E+00  4.39157430E+00  4.39157430E+00 -4.39157430E+00 -4.39157430E+00
  0.00000000E+00  4.39157430E+00  4.39157430E+00 -4.39157430E+00 -4.39157430E+00
  0.00000000E+00  4.39157430E+00  4.39157430E+00 -4.39157430E+00 -4.39157430E+00
  0.00000000E+00  4.39157430E+00  4.39157430E+00 -4.39157430E+00 -4.39157430E+00
  0.00000000E+00  4.39157430E+00  4.39157430E+00 -4.39157430E+00 -4.39157430E+00
  0.00000000E+00  4.39157430E+00  4.39157430E+00 -4.39157430E+00 -4.39157430E+00
  0.00000000E+00  4.39157430E+00  4.39157430E+00 -4.39157430E+00 -4.39157430E+00
  0.00000000E+00  4.39157430E+00  4.39157430E+00 -4.39157430E+00 -4.39157430E+00
  0.00000000E+00  4.39157430E+00  4.39157430E+00 -4.39157430E+00 -4.39157430E+00
  0.00000000E+00  4.39157430E+00  4.39157430E+00 -4.39157430E+00 -4.39157430E+00
  0.00000000E+00  4.39157430E+00  4.39157430E+00 -4.39157430E+00 -4.39157430E+00
  0.00000000E+00  4.39157430E+00  4.39157430E+00 -4.39157430E+00 -4.39157430E+00
  0.00000000E+00  4.39157430E+00  4.39157430E+00 -4.39157430E+00 -4.39157430E+00
  0.00000000E+00  4.39157430E+00  4.39157430E+00 -4.39157430E+00 -4.39157430E+00
  0.00000000E+00  4.39157430E+00  4.39157430E+00 -4.39157430E+00 -4.39157430E+00
  0.00000000E+00  4.39157430E+00  4.39157430E+00 -4.39157430E+00 -4.39157430E+00
  0.00000000E+00  4.39157430E+00  4.39157430E+00 -4.39157430E+00 -4.39157430E+00
  0.00000000E+00  4.39157430E+00  4.39157430E+00 -4.39157430E+00 -4.39157430E+00
  0.00000000E+00  4.39157430E+00  4.39157430E+00 -4.39157430E+00 -4.39157430E+00
  0.00000000E+00  4.39157430E+00  4.39157430E+00 -4.39157430E+00 -4.39157430E+00
  0.00000000E+00  4.39157430E+00  4.39157430E+00 -4.39157430E+00 -4.39157430E+00
  0.00000000E+00  4.39157430E+00  4.39157430E+00 -4.39157430E+00 -4.39157430E+00
  0.00000000E+00  4.39157430E+00  4.39157430E+00 -4.39157430E+00 -4.39157430E+00
  0.00000000E+00  4.39157430E+00  4.39157430E+00 -4.39157430E+00 -4.39157430E+00
  0.00000000E+00  4.39157430E+00  4.39157430E+00 -4.39157430E+00 -4.39157430E+00
  0.00000000E+00  4.39157430E+00  4.39157430E+00 -4.39157430E+00 -4.39157430E+00
  0.00000000E+00  4.39157430E+00  4.39157430E+00 -4.39157430E+00 -4.39157430E+00
  0.00000000E+00  4.39157430E+00  4.39157430E+00 -4.39157430E+00 -4.39157430E+00
  0.00000000E+00  4.39157430E+00  4.39157430E+00 -4.39157430E+00 -4.39157430E+00
  0.00000000E+00  4.39157430E+00  4.39157430E+00 -4.39157430E+00 -4.39157430E+00
  0.00000000E+00  4.39157430E+00  4.39157430E+00 -4.39157430E+00 -4.39157430E+00
  0.00000000E+00  4.39157430E+00  4.39157430E+00 -4.39157430E+00 -4.39157430E+00
  0.00000000E+00  4.39157430E+00  4.39157430E+00 -4.39157430E+00 -4.39157430E+00
  0.00000000E+00  4.39157430E+00  4.39157430E+00 -4.39157430E+00 -4.39157430E+00
  0.00000000E+00  4.39157430E+00  4.39157430E+00 -4.39157430E+00 -4.39157430E+00
  0.00000000E+00  4.39157430E+00  4.39157430E+00 -4.39157430E+00 -4.39157430E+00
  0.00000000E+00  4.39157430E+00  4.39157430E+00 -4.39157430E+00 -4.39157430E+00
  0.00000000E+00  4.39157430E+00  4.39157430E+00 -4.39157430E+00 -4.39157430E+00
  0.00000000E+00  4.39157430E+00  4.39157430E+00 -4.39157430E+00 -4.39157430E+00
  0.00000000E+00  4.39157430E+00  4.39157430E+00 -4.39157430E+00 -4.39157430E+00
  0.00000000E+00  4.39157430E+00  4.39157430E+00 -4.39157430E+00 -4.39157430E+00
  0.00000000E+00  4.39157430E+00  4.39157430E+00 -4.39157430E+00 -4.39157430E+00
  0.00000000E+00  4.39157430E+00  4.39157430E+00 -4.39157430E+00 -4.39157430E+00
  0.00000000E+00  4.39157430E+00  4.39157430E+00 -4.39157430E+00 -4.39157430E+00
  0.00000000E+00  4.39157430E+00  4.39157430E+00 -4.39157430E+00 -4.39157430E+00
  0.00000000E+00  4.39157430E+00  4.39157430E+00 -4.39157430E+00 -4.39157430E+00
  0.00000000E+00  4.39157430E+00  4.39157430E+00 -4.39157430E+00 -4.39157430E+00
  0.00000000E+00  4.39157430E+00  4.39157430E+00 -4.39157430E+00 -4.39157430E+00
  0.00000000E+00  4.39157430E+00  4.39157430E+00 -4.39157430E+00 -4.39157430E+00
  0.00000000E+00  4.39157430E+00  4.39157430E+00 -4.39157430E+00 -4.39157430E+00
  0.00000000E+00  4.39157430E+00  4.39157430E+00 -4.39157430E+00 -4.39157430E+00
  0.00000000E+00  4.39157430E+00  4.39157430E+00 -4.39157430E+00 -4.39157430E+00
  0.00000000E+00  4.39157430E+00  4.39157430E+00 -4.39157430E+00 -4.39157430E+00
  0.00000000E+00  4.39157430E+00  4.39157430E+00 -4.39157430E+00 -4.39157430E+00
  0.00000000E+00  4.39157430E+00  4.39157430E+00 -4.39157430E+00 -4.39157430E+00
  0.00000000E+00  4.39157430E+00  4.39157430E+00 -4.39157430E+00 -4.39157430E+00
  0.00000000E+00  4.39157430E+00  4.39157430E+00 -4.39157430E+00 -4.39157430E+00
  0.00000000E+00  4.39157430E+00  4.39157430E+00 -4.39157430E+00 -4.39157430E+00
  0.00000000E+00  4.39157430E+00  4.39157430E+00 -4.39157430E+00 -4.39157430E+00
  0.00000000E+00  4.39157430E+00  4.39157430E+00 -4.39157430E+00 -4.39157430E+00
  0.00000000E+00  4.39157430E+00  4.39157430E+00 -4.39157430E+00 -4.39157430E+00
  0.00000000E+00  4.39157430E+00  4.39157430E+00 -4.39157430E+00 -4.39157430E+00
  0.00000000E+00  4.39157430E+00  4.39157430E+00 -4.39157430E+00 -4.39157430E+00
  0.00000000E+00  4.39157430E+00  4.39157430E+00 -4.39157430E+00 -4.39157430E+00
  0.00000000E+00  4.39157430E+00  4.39157430E+00 -4.39157430E+00 -4.39157430E+00
  0.00000000E+00  4.39157430E+00  4.39157430E+00 -4.39157430E+00 -4.39157430E+00
  0.00000000E+00  4.39157430E+00  4.39157430E+00 -4.39157430E+00 -4.39157430E+00
  0.00000000E+00  4.39157430E+00  4.39157430E+00 -4.39157430E+00 -4.39157430E+00
  0.00000000E+00  4.39157430E+00  4.39157430E+00 -4.39157430E+00 -4.39157430E+00
  0.00000000E+00  4.39157430E+00  4.39157430E+00 -4.39157430E+00 -4.39157430E+00
  0.00000000E+00  4.39157430E+00  4.39157430E+00 -4.39157430E+00 -4.39157430E+00
  0.00000000E+00  4.39157430E+00  4.39157430E+00 -4.39157430E+00 -4.39157430E+00
  0.00000000E+00  4.39157430E+00  4.39157430E+00 -4.39157430E+00 -4.39157430E+00
  0.00000000E+00  4.39157430E+00  4.39157430E+00 -4.39157430E+00 -4.39157430E+00
  0.00000000E+00  4.39157430E+00  4.39157430E+00 -4.39157430E+00 -4.39157430E+00
  0.00000000E+00  4.39157430E+00  4.39157430E+00 -4.39157430E+00 -4.39157430E+00
  0.00000000E+00  4.39157430E+00  4.39157430E+00 -4.39157430E+00 -4.39157430E+00
  0.00000000E+00  4.39157430E+00  4.39157430E+00 -4.39157430E+00 -4.39157430E+00
  0.00000000E+00  4.39157430E+00  4.39157430E+00 -4.39157430E+00 -4.39157430E+00
  0.00000000E+00  4.39157430E+00  4.39157430E+00 -4.39157430E+00 -4.39157430E+00
  0.00000000E+00  4.39157430E+00  4.39157430E+00 -4.39157430E+00 -4.39157430E+00
  0.00000000E+00  4.39157430E+00  4.39157430E+00 -4.39157430E+00 -4.39157430E+00
  0.00000000E+00  4.39157430E+00  4.39157430E+00 -4.39157430E+00 -4.39157430E+00
  0.00000000E+00  4.39157430E+00  4.39157430E+00 -4.39157430E+00 -4.39157430E+00
  0.00000000E+00  4.39157430E+00  4.39157430E+00 -4.39157430E+00 -4.39157430E+00
  0.00000000E+00  4.39157430E+00  4.39157430E+00 -4.39157430E+00 -4.39157430E+00
  0.00000000E+00  4.39157430E+00  4.39157430E+00 -4.39157430E+00 -4.39157430E+00
  0.00000000E+00  4.39157430E+00  4.39157430E+00 -4.39157430E+00 -4.39157430E+00
  0.00000000E+00  4.39157430E+00  4.39157430E+00 -4.39157430E+00 -4.39157430E+00
  0.00000000E+00  4.39157430E+00  4.39157430E+00 -4.39157430E+00 -4.39157430E+00
  0.00000000E+00  4.39157430E+00  4.39157430E+00 -4.39157430E+00 -4.39157430E+00
  0.00000000E+00  4.39157430E+00  4.39157430E+00 -4.39157430E+00 -4.39157430E+00
  0.00000000E+00  4.39157430E+00  4.39157430E+00 -4.39157430E+00 -4.39157430E+00
  0.00000000E+00  4.39157430E+00  4.39157430E+00 -4.39157430E+00 -4.39157430E+00
  0.00000000E+00  4.39157430E+00  4.39157430E+00 -4.39157430E+00 -4.39157430E+00
  0.00000000E+00  4.39157430E+00  4.39157430E+00 -4.39157430E+00 -4.39157430E+00
  0.00000000E+00  4.39157430E+00  4.39157430E+00 -4.39157430E+00 -4.39157430E+00
  0.00000000E+00  4.39157430E+00  4.39157430E+00 -4.39157430E+00 -4.39157430E+00
  0.00000000E+00  4.39157430E+00  4.39157430E+00 -4.39157430E+00 -4.39157430E+00
  0.00000000E+00  4.39157430E+00  4.39157430E+00 -4.39157430E+00 -4.39157430E+00
  0.00000000E+00  4.39157430E+00  4.39157430E+00 -4.39157430E+00 -4.39157430E+00
  0.00000000E+00  4.39157430E+00  4.39157430E+00 -4.39157430E+00 -4.39157430E+00
  0.00000000E+00  4.39157430E+00  4.39157430E+00 -4.39157430E+00 -4.39157430E+00
  0.00000000E+00  4.39157430E+00  4.39157430E+00 -4.39157430E+00 -4.39157430E+00
  0.00000000E+00  4.39157430E+00  4.39157430E+00 -4.39157430E+00 -4.39157430E+00
  0.00000000E+00  4.39157430E+00  4.39157430E+00 -4.39157430E+00 -4.39157430E+00
  0.00000000E+00  4.39157430E+00  4.39157430E+00 -4.39157430E+00 -4.39157430E+00
  0.00000000E+00  4.39157430E+00  4.39157430E+00 -4.39157430E+00 -4.39157430E+00
  0.00000000E+00  4.39157430E+00  4.39157430E+00 -4.39157430E+00 -4.39157430E+00
  0.00000000E+00  4.39157430E+00  4.39157430E+00 -4.39157430E+00 -4.39157430E+00
  0.00000000E+00  4.39157430E+00  4.39157430E+00 -4.39157430E+00 -4.39157430E+00
  0.00000000E+00  4.39157430E+00  4.39157430E+00 -4.39157430E+00 -4.39157430E+00
  0.00000000E+00  4.39157430E+00  4.39157430E+00 -4.39157430E+00 -4.39157430E+00
  0.00000000E+00  4.39157430E+00  4.39157430E+00 -4.39157430E+00 -4.39157430E+00
  0.00000000E+00  4.39157430E+00  4.39157430E+00 -4.39157430E+00 -4.39157430E+00
  0.00000000E+00  4.39157430E+00  4.39157430E+00 -4.39157430E+00 -4.39157430E+00
  0.00000000E+00  4.39157430E+00  4.39157430E+00 -4.39157430E+00 -4.39157430E+00
  0.00000000E+00  4.39157430E+00  4.39157430E+00 -4.39157430E+00 -4.39157430E+00
  0.00000000E+00  4.39157430E+00  4.39157430E+00 -4.39157430E+00 -4.39157430E+00
  0.00000000E+00  4.39157430E+00  4.39157430E+00 -4.39157430E+00 -4.39157430E+00
  0.00000000E+00  4.39157430E+00  4.39157430E+00 -4.39157430E+00 -4.39157430E+00
  0.00000000E+00  4.39157430E+00  4.39157430E+00 -4.39157430E+00 -4.39157430E+00
  0.00000000E+00  4.39157430E+00  4.39157430E+00 -4.39157430E+00 -4.39157430E+00
  0.00000000E+00  4.39157430E+00  4.39157430E+00 -4.39157430E+00 -4.39157430E+00
  0.00000000E+00  4.39157430E+00  4.39157430E+00 -4.39157430E+00 -4.39157430E+00
  0.00000000E+00  4.39157430E+00  4.39157430E+00 -4.39157430E+00 -4.39157430E+00
  0.00000000E+00  4.39157430E+00  4.39157430E+00 -4.39157430E+00 -4.39157430E+00
  0.00000000E+00  4.39157430E+00  4.39157430E+00 -4.39157430E+00 -4.39157430E+00
  0.00000000E+00  4.39157430E+00  4.39157430E+00 -4.39157430E+00 -4.39157430E+00
  0.00000000E+00  4.39157430E+00  4.39157430E+00 -4.39157430E+00 -4.39157430E+00
  0.00000000E+00  4.39157430E+00  4.39157430E+00 -4.39157430E+00 -4.39157430E+00
  0.00000000E+00  4.39157430E+00  4.39157430E+00 -4.39157430E+00 -4.39157430E+00
  0.00000000E+00  4.39157430E+00  4.39157430E+00 -4.39157430E+00 -4.39157430E+00
  0.00000000E+00  4.39157430E+00  4.39157430E+00 -4.39157430E+00 -4.39157430E+00
  0.00000000E+00  4.39157430E+00  4.39157430E+00 -4.39157430E+00 -4.39157430E+00
  0.00000000E+00  4.39157430E+00  4.39157430E+00 -4.39157430E+00 -4.39157430E+00
  0.00000000E+00  4.39157430E+00  4.39157430E+00 -4.39157430E+00 -4.39157430E+00
  0.00000000E+00  4.39157430E+00  4.39157430E+00 -4.39157430E+00 -4.39157430E+00
  0.00000000E+00  4.39157430E+00  4.39157430E+00 -4.39157430E+00 -4.39157430E+00
  0.00000000E+00  4.39157430E+00  4.39157430E+00 -4.39157430E+00 -4.39157430E+00
  0.00000000E+00  4.39157430E+00  4.39157430E+00 -4.39157430E+00 -4.39157430E+00
  0.00000000E+00  4.39157430E+00  4.39157430E+00 -4.39157430E+00 -4.39157430E+00
  0.00000000E+00  4.39157430E+00  4.39157430E+00 -4.39157430E+00 -4.39157430E+00
  0.00000000E+00  4.39157430E+00  4.39157430E+00 -4.39157430E+00 -4.39157430E+00
  0.00000000E+00  4.39157430E+00  4.39157430E+00 -4.39157430E+00 -4.39157430E+00
  0.00000000E+00  4.39157430E+00  4.39157430E+00 -4.39157430E+00 -4.39157430E+00
  0.00000000E+00  4.39157430E+00  4.39157430E+00 -4.39157430E+00 -4.39157430E+00
  0.00000000E+00  4.39157430E+00  4.39157430E+00 -4.39157430E+00 -4.39157430E+00
  0.00000000E+00  4.39157430E+00  4.39157430E+00 -4.39157430E+00 -4.39157430E+00
  0.00000000E+00  4.39157430E+00  4.39157430E+00 -4.39157430E+00 -4.39157430E+00
  0.00000000E+00  4.39157430E+00  4.39157430E+00 -4.39157430E+00 -4.39157430E+00
  0.00000000E+00  4.39157430E+00  4.39157430E+00 -4.39157430E+00 -4.39157430E+00
  0.00000000E+00  4.39157430E+00  4.39157430E+00 -4.39157430E+00 -4.39157430E+00
  0.00000000E+00  4.39157430E+00  4.39157430E+00 -4.39157430E+00 -4.39157430E+00
  0.00000000E+00  4.39157430E+00  4.39157430E+00 -4.39157430E+00 -4.39157430E+00
  0.00000000E+00  4.39157430E+00  4.39157430E+00 -4.39157430E+00 -4.39157430E+00
  0.00000000E+00  4.39157430E+00  4.39157430E+00 -4.39157430E+00 -4.39157430E+00
  0.00000000E+00  4.39157430E+00  4.39157430E+00 -4.39157430E+00 -4.39157430E+00
  0.00000000E+00  4.39157430E+00  4.39157430E+00 -4.39157430E+00 -4.39157430E+00
  0.00000000E+00  4.39157430E+00  4.39157430E+00 -4.39157430E+00 -4.39157430E+00
  0.00000000E+00  4.39157430E+00  4.39157430E+00 -4.39157430E+00 -4.39157430E+00
  0.00000000E+00  4.39157430E+00  4.39157430E+00 -4.39157430E+00 -4.39157430E+00
  0.00000000E+00  4.39157430E+00  4.39157430E+00 -4.39157430E+00 -4.39157430E+00
  0.00000000E+00  4.39157430E+00  4.39157430E+00 -4.39157430E+00 -4.39157430E+00
  0.00000000E+00  4.39157430E+00  4.39157430E+00 -4.39157430E+00 -4.39157430E+00
  0.00000000E+00  4.39157430E+00  4.39157430E+00 -4.39157430E+00 -4.39157430E+00
  0.00000000E+00  4.39157430E+00  4.39157430E+00 -4.39157430E+00 -4.39157430E+00
  0.00000000E+00  4.39157430E+00  4.39157430E+00 -4.39157430E+00 -4.39157430E+00
  0.00000000E+00  4.39157430E+00  4.39157430E+00 -4.39157430E+00 -4.39157430E+00
  0.00000000E+00  4.39157430E+00  4.39157430E+00 -4.39157430E+00 -4.39157430E+00
  0.00000000E+00  4.39157430E+00  4.39157430E+00 -4.39157430E+00 -4.39157430E+00
  0.00000000E+00  4.39157430E+00  4.39157430E+00 -4.39157430E+00 -4.39157430E+00
  0.00000000E+00  4.39157430E+00  4.39157430E+00 -4.39157430E+00 -4.39157430E+00
  0.00000000E+00  4.39157430E+00  4.39157430E+00 -4.39157430E+00 -4.39157430E+00
  0.00000000E+00  4.39157430E+00  4.39157430E+00 -4.39157430E+00 -4.39157430E+00
  0.00000000E+00  4.39157430E+00  4.39157430E+00 -4.39157430E+00 -4.39157430E+00
  0.00000000E+00  4.39157430E+00  4.39157430E+00 -4.39157430E+00 -4.39157430E+00
  0.00000000E+00  4.39157430E+00  4.39157430E+00 -4.39157430E+00 -4.39157430E+00
  0.00000000E+00  4.39157430E+00  4.39157430E+00 -4.39157430E+00 -4.39157430E+00
  0.00000000E+00  4.39157430E+00  4.39157430E+00 -4.39157430E+00 -4.39157430E+00
  0.00000000E+00  4.39157430E+00  4.39157430E+00 -4.39157430E+00 -4.39157430E+00
  0.00000000E+00  4.39157430E+00  4.39157430E+00 -4.39157430E+00 -4.39157430E+00
  0.00000000E+00  4.39157430E+00  4.39157430E+00 -4.39157430E+00 -4.39157430E+00
  0.00000000E+00  4.39157430E+00  4.39157430E+00 -4.39157430E+00 -4.39157430E+00
  0.00000000E+00  4.39157430E+00  4.39157430E+00 -4.39157430E+00 -4.39157430E+00
  0.00000000E+00  4.39157430E+00  4.39157430E+00 -4.39157430E+00 -4.39157430E+00
  0.00000000E+00  4.39157430E+00  4.39157430E+00 -4.39157430E+00 -4.39157430E+00
  0.00000000E+00  4.39157430E+00  4.39157430E+00 -4.39157430E+00 -4.39157430E+00
  0.00000000E+00  4.39157430E+00  4.39157430E+00 -4.39157430E+00 -4.39157430E+00
  0.00000000E+00  4.39157430E+00  4.39157430E+00 -4.39157430E+00 -4.39157430E+00
  0.00000000E+00  4.39157430E+00  4.39157430E+00 -4.39157430E+00 -4.39157430E+00
  0.00000000E+00  4.39157430E+00  4.39157430E+00 -4.39157430E+00 -4.39157430E+00
  0.00000000E+00  4.39157430E+00  4.39157430E+00 -4.39157430E+00 -4.39157430E+00
  0.00000000E+00  4.39157430E+00  4.39157430E+00 -4.39157430E+00 -4.39157430E+00
  0.00000000E+00  4.39157430E+00  4.39157430E+00 -4.39157430E+00 -4.39157430E+00
  0.00000000E+00  4.39157430E+00  4.39157430E+00 -4.39157430E+00 -4.39157430E+00
  0.00000000E+00  4.39157430E+00  4.39157430E+00 -4.39157430E+00 -4.39157430E+00
  0.00000000E+00  4.39157430E+00  4.39157430E+00 -4.39157430E+00 -4.39157430E+00
  0.00000000E+00  4.39157430E+00  4.39157430E+00 -4.39157430E+00 -4.39157430E+00
  0.00000000E+00  4.39157430E+00  4.39157430E+00 -4.39157430E+00 -4.39157430E+00
  0.00000000E+00  4.39157430E+00  4.39157430E+00 -4.39157430E+00 -4.39157430E+00
  0.00000000E+00  4.39157430E+00  4.39157430E+00 -4.39157430E+00 -4.39157430E+00
  0.00000000E+00  4.39157430E+00  4.39157430E+00 -4.39157430E+00 -4.39157430E+00
  0.00000000E+00  4.39157430E+00  4.39157430E+00 -4.39157430E+00 -4.39157430E+00
  0.00000000E+00  4.39157430E+00  4.39157430E+00 -4.39157430E+00 -4.39157430E+00
  0.00000000E+00  4.39157430E+00  4.39157430E+00 -4.39157430E+00 -4.39157430E+00
  0.00000000E+00  4.39157430E+00  4.39157430E+00 -4.39157430E+00 -4.39157430E+00
  0.00000000E+00  4.39157430E+00  4.39157430E+00 -4.39157430E+00 -4.39157430E+00
  0.00000000E+00  4.39157430E+00  4.39157430E+00 -4.39157430E+00 -4.39157430E+00
  0.00000000E+00  4.39157430E+00  4.39157430E+00 -4.39157430E+00 -4.39157430E+00
  0.00000000E+00  4.39157430E+00  4.39157430E+00 -4.39157430E+00 -4.39157430E+00
  0.00000000E+00  4.39157430E+00  4.39157430E+00 -4.39157430E+00 -4.39157430E+00
  0.00000000E+00  4.39157430E+00  4.39157430E+00 -4.39157430E+00 -4.39157430E+00
  0.00000000E+00  4.39157430E+00  4.39157430E+00 -4.39157430E+00 -4.39157430E+00
  0.00000000E+00  4.39157430E+00  4.39157430E+00 -4.39157430E+00 -4.39157430E+00
  0.00000000E+00  4.39157430E+00  4.39157430E+00 -4.39157430E+00 -4.39157430E+00
  0.00000000E+00  4.39157430E+00  4.39157430E+00 -4.39157430E+00 -4.39157430E+00
  0.00000000E+00  4.39157430E+00  4.39157430E+00 -4.39157430E+00 -4.39157430E+00
  0.00000000E+00  4.39157430E+00  4.39157430E+00 -4.39157430E+00 -4.39157430E+00
  0.00000000E+00  4.39157430E+00  4.39157430E+00 -4.39157430E+00 -4.39157430E+00
  0.00000000E+00  4.39157430E+00  4.39157430E+00 -4.39157430E+00 -4.39157430E+00
  0.00000000E+00  4.39157430E+00  4.39157430E+00 -4.39157430E+00 -4.39157430E+00
  0.00000000E+00  4.39157430E+00  4.39157430E+00 -4.39157430E+00 -4.39157430E+00
  0.00000000E+00  4.39157430E+00  4.39157430E+00 -4.39157430E+00 -4.39157430E+00
  0.00000000E+00  4.39157430E+00  4.39157430E+00 -4.39157430E+00 -4.39157430E+00
  0.00000000E+00  4.39157430E+00  4.39157430E+00 -4.39157430E+00 -4.39157430E+00
  0.00000000E+00  4.39157430E+00  4.39157430E+00 -4.39157430E+00 -4.39157430E+00
  0.00000000E+00  4.39157430E+00  4.39157430E+00 -4.39157430E+00 -4.39157430E+00
  0.00000000E+00  4.39157430E+00  4.39157430E+00 -4.39157430E+00 -4.39157430E+00
  0.00000000E+00  4.39157430E+00  4.39157430E+00 -4.39157430E+00 -4.39157430E+00
  0.00000000E+00  4.39157430E+00  4.39157430E+00 -4.39157430E+00 -4.39157430E+00
  0.00000000E+00  4.39157430E+00  4.39157430E+00 -4.39157430E+00 -4.39157430E+00
  0.00000000E+00  4.39157430E+00  4.39157430E+00 -4.39157430E+00 -4.39157430E+00
  0.00000000E+00  4.39157430E+00  4.39157430E+00 -4.39157430E+00 -4.39157430E+00
  0.00000000E+00  4.39157430E+00  4.39157430E+00 -4.39157430E+00 -4.39157430E+00
  0.00000000E+00  4.39157430E+00  4.39157430E+00 -4.39157430E+00 -4.39157430E+00
  0.00000000E+00  4.39157430E+00  4.39157430E+00 -4.39157430E+00 -4.39157430E+00
  0.00000000E+00  4.39157430E+00  4.39157430E+00 -4.39157430E+00 -4.39157430E+00
  0.00000000E+00  4.39157430E+00  4.39157430E+00 -4.39157430E+00 -4.39157430E+00
  0.00000000E+00  4.39157430E+00  4.39157430E+00 -4.39157430E+00 -4.39157430E+00
  0.00000000E+00  4.39157430E+00  4.39157430E+00 -4.39157430E+00 -4.39157430E+00
  0.00000000E+00  4.39157430E+00  4.39157430E+00 -4.39157430E+00 -4.39157430E+00
  0.00000000E+00  4.39157430E+00  4.39157430E+00 -4.39157430E+00 -4.39157430E+00
  0.00000000E+00  4.39157430E+00  4.39157430E+00 -4.39157430E+00 -4.39157430E+00
  0.00000000E+00  4.39157430E+00  4.39157430E+00 -4.39157430E+00 -4.39157430E+00
  0.00000000E+00  4.39157430E+00  4.39157430E+00 -4.39157430E+00 -4.39157430E+00
  0.00000000E+00  4.39157430E+00  4.39157430E+00 -4.39157430E+00 -4.39157430E+00
  0.00000000E+00  4.39157430E+00  4.39157430E+00 -4.39157430E+00 -4.39157430E+00
  0.00000000E+00  4.39157430E+00  4.39157430E+00 -4.39157430E+00 -4.39157430E+00
  0.00000000E+00  4.39157430E+00  4.39157430E+00 -4.39157430E+00 -4.39157430E+00
  0.00000000E+00  4.39157430E+00  4.39157430E+00 -4.39157430E+00 -4.39157430E+00
  0.00000000E+00  4.39157430E+00  4.39157430E+00 -4.39157430E+00 -4.39157430E+00
  0.00000000E+00  4.39157430E+00  4.39157430E+00 -4.39157430E+00 -4.39157430E+00
  0.00000000E+00  4.39157430E+00  4.39157430E+00 -4.39157430E+00 -4.39157430E+00
  0.00000000E+00  4.39157430E+00  4.39157430E+00 -4.39157430E+00 -4.39157430E+00
  0.00000000E+00  4.39157430E+00  4.39157430E+00 -4.39157430E+00 -4.39157430E+00
  0.00000000E+00  4.39157430E+00  4.39157430E+00 -4.39157430E+00 -4.39157430E+00
  0.00000000E+00  4.39157430E+00  4.39157430E+00 -4.39157430E+00 -4.39157430E+00
  0.00000000E+00  4.39157430E+00  4.39157430E+00 -4.39157430E+00 -4.39157430E+00
  0.00000000E+00  4.39157430E+00  4.39157430E+00 -4.39157430E+00 -4.39157430E+00
  0.00000000E+00  4.39157430E+00  4.39157430E+00 -4.39157430E+00 -4.39157430E+00
  0.00000000E+00  4.39157430E+00  4.39157430E+00 -4.39157430E+00 -4.39157430E+00
  0.00000000E+00  4.39157430E+00  4.39157430E+00 -4.39157430E+00 -4.39157430E+00
  0.00000000E+00  4.39157430E+00  4.39157430E+00 -4.39157430E+00 -4.39157430E+00
  0.00000000E+00  4.39157430E+00  4.39157430E+00 -4.39157430E+00 -4.39157430E+00
  0.00000000E+00  4.39157430E+00  4.39157430E+00 -4.39157430E+00 -4.39157430E+00
  0.00000000E+00  4.39157430E+00  4.39157430E+00 -4.39157430E+00 -4.39157430E+00
  0.00000000E+00  4.39157430E+00  4.39157430E+00 -4.39157430E+00 -4.39157430E+00
  0.00000000E+00  4.39157430E+00  4.39157430E+00 -4.39157430E+00 -4.39157430E+00
  0.00000000E+00  4.39157430E+00  4.39157430E+00 -4.39157430E+00 -4.39157430E+00
  0.00000000E+00  4.39157430E+00  4.39157430E+00 -4.39157430E+00 -4.39157430E+00
  0.00000000E+00  4.39157430E+00  4.39157430E+00 -4.39157430E+00 -4.39157430E+00
  0.00000000E+00  4.39157430E+00  4.39157430E+00 -4.39157430E+00 -4.39157430E+00
  0.00000000E+00  4.39157430E+00  4.39157430E+00 -4.39157430E+00 -4.39157430E+00
  0.00000000E+00  4.39157430E+00  4.39157430E+00 -4.39157430E+00 -4.39157430E+00
  0.00000000E+00  4.39157430E+00  4.39157430E+00 -4.39157430E+00 -4.39157430E+00
  0.00000000E+00  4.39157430E+00  4.39157430E+00 -4.39157430E+00 -4.39157430E+00
  0.00000000E+00  4.39157430E+00  4.39157430E+00 -4.39157430E+00 -4.39157430E+00
  0.00000000E+00  4.39157430E+00  4.39157430E+00 -4.39157430E+00 -4.39157430E+00
  0.00000000E+00  4.39157430E+00  4.39157430E+00 -4.39157430E+00 -4.39157430E+00
  0.00000000E+00  4.39157430E+00  4.39157430E+00 -4.39157430E+00 -4.39157430E+00
  0.00000000E+00  4.39157430E+00  4.39157430E+00 -4.39157430E+00 -4.39157430E+00
  0.00000000E+00  4.39157430E+00  4.39157430E+00 -4.39157430E+00 -4.39157430E+00
  0.00000000E+00  4.39157430E+00  4.39157430E+00 -4.39157430E+00 -4.39157430E+00
  0.00000000E+00  4.39157430E+00  4.39157430E+00 -4.39157430E+00 -4.39157430E+00
  0.00000000E+00  4.39157430E+00  4.39157430E+00 -4.39157430E+00 -4.39157430E+00
  0.00000000E+00  4.39157430E+00  4.39157430E+00 -4.39157430E+00 -4.39157430E+00
  0.00000000E+00  4.39157430E+00  4.39157430E+00 -4.39157430E+00 -4.39157430E+00
  0.00000000E+00  4.39157430E+00  4.39157430E+00 -4.39157430E+00 -4.39157430E+00
  0.00000000E+00  4.39157430E+00  4.39157430E+00 -4.39157430E+00 -4.39157430E+00
  0.00000000E+00  4.39157430E+00  4.39157430E+00 -4.39157430E+00 -4.39157430E+00
  0.00000000E+00  4.39157430E+00  4.39157430E+00 -4.39157430E+00 -4.39157430E+00
  0.00000000E+00  4.39157430E+00  4.39157430E+00 -4.39157430E+00 -4.39157430E+00
  0.00000000E+00  4.39157430E+00  4.39157430E+00 -4.39157430E+00 -4.39157430E+00
  0.00000000E+00  4.39157430E+00  4.39157430E+00 -4.39157430E+00 -4.39157430E+00
  0.00000000E+00  4.39157430E+00  4.39157430E+00 -4.39157430E+00 -4.39157430E+00
  0.00000000E+00  4.39157430E+00  4.39157430E+00 -4.39157430E+00 -4.39157430E+00
  0.00000000E+00  4.39157430E+00  4.39157430E+00 -4.39157430E+00 -4.39157430E+00
  0.00000000E+00  4.39157430E+00  4.39157430E+00 -4.39157430E+00 -4.39157430E+00
  0.00000000E+00  4.39157430E+00  4.39157430E+00 -4.39157430E+00 -4.39157430E+00
  0.00000000E+00  4.39157430E+00  4.39157430E+00 -4.39157430E+00 -4.39157430E+00
  0.00000000E+00  4.39157430E+00  4.39157430E+00 -4.39157430E+00 -4.39157430E+00
  0.00000000E+00  4.39157430E+00  4.39157430E+00 -4.39157430E+00 -4.39157430E+00
  0.00000000E+00  4.39157430E+00  4.39157430E+00 -4.39157430E+00 -4.39157430E+00
  0.00000000E+00  4.39157430E+00  4.39157430E+00 -4.39157430E+00 -4.39157430E+00
  0.00000000E+00  4.39157430E+00  4.39157430E+00 -4.39157430E+00 -4.39157430E+00
  0.00000000E+00  4.39157430E+00  4.39157430E+00 -4.39157430E+00 -4.39157430E+00
  0.00000000E+00  4.39157430E+00  4.39157430E+00 -4.39157430E+00 -4.39157430E+00
  0.00000000E+00  4.39157430E+00  4.39157430E+00 -4.39157430E+00 -4.39157430E+00
  0.00000000E+00  4.39157430E+00  4.39157430E+00 -4.39157430E+00 -4.39157430E+00
  0.00000000E+00  4.39157430E+00  4.39157430E+00 -4.39157430E+00 -4.39157430E+00
  0.00000000E+00  4.39157430E+00  4.39157430E+00 -4.39157430E+00 -4.39157430E+00
  0.00000000E+00  4.39157430E+00  4.39157430E+00 -4.39157430E+00 -4.39157430E+00
  0.00000000E+00  4.39157430E+00  4.39157430E+00 -4.39157430E+00 -4.39157430E+00
  0.00000000E+00  4.39157430E+00  4.39157430E+00 -4.39157430E+00 -4.39157430E+00
  0.00000000E+00  4.39157430E+00  4.39157430E+00 -4.39157430E+00 -4.39157430E+00
  0.00000000E+00  4.39157430E+00  4.39157430E+00 -4.39157430E+00 -4.39157430E+00
  0.00000000E+00  4.39157430E+00  4.39157430E+00 -4.39157430E+00 -4.39157430E+00
  0.00000000E+00  4.39157430E+00  4.39157430E+00 -4.39157430E+00 -4.39157430E+00
  0.00000000E+00  4.39157430E+00  4.39157430E+00 -4.39157430E+00 -4.39157430E+00
  0.00000000E+00  4.39157430E+00  4.39157430E+00 -4.39157430E+00 -4.39157430E+00
  0.00000000E+00  4.39157430E+00  4.39157430E+00 -4.39157430E+00 -4.39157430E+00
  0.00000000E+00  4.39157430E+00  4.39157430E+00 -4.39157430E+00 -4.39157430E+00
  0.00000000E+00  4.39157430E+00  4.39157430E+00 -4.39157430E+00 -4.39157430E+00
  0.00000000E+00  4.39157430E+00  4.39157430E+00 -4.39157430E+00 -4.39157430E+00
  0.00000000E+00  4.39157430E+00  4.39157430E+00 -4.39157430E+00 -4.39157430E+00
  0.00000000E+00  4.39157430E+00  4.39157430E+00 -4.39157430E+00 -4.39157430E+00
  0.00000000E+00  4.39157430E+00  4.39157430E+00 -4.39157430E+00 -4.39157430E+00
  0.00000000E+00  4.39157430E+00  4.39157430E+00 -4.39157430E+00 -4.39157430E+00
  0.00000000E+00  4.39157430E+00  4.39157430E+00 -4.39157430E+00 -4.39157430E+00
  0.00000000E+00  4.39157430E+00  4.39157430E+00 -4.39157430E+00 -4.39157430E+00
  0.00000000E+00  4.39157430E+00  4.39157430E+00 -4.39157430E+00 -4.39157430E+00
  0.00000000E+00  4.39157430E+00  4.39157430E+00 -4.39157430E+00 -4.39157430E+00
  0.00000000E+00  4.39157430E+00  4.39157430E+00 -4.39157430E+00 -4.39157430E+00
  0.00000000E+00  4.39157430E+00  4.39157430E+00 -4.39157430E+00 -4.39157430E+00
  0.00000000E+00  4.39157430E+00  4.39157430E+00 -4.39157430E+00 -4.39157430E+00
  0.00000000E+00  4.39157430E+00  4.39157430E+00 -4.39157430E+00 -4.39157430E+00
  0.00000000E+00  4.39157430E+00  4.39157430E+00 -4.39157430E+00 -4.39157430E+00
  0.00000000E+00  4.39157430E+00  4.39157430E+00 -4.39157430E+00 -4.39157430E+00
  0.00000000E+00  4.39157430E+00  4.39157430E+00 -4.39157430E+00 -4.39157430E+00
  0.00000000E+00  4.39157430E+00  4.39157430E+00 -4.39157430E+00 -4.39157430E+00
  0.00000000E+00  4.39157430E+00  4.39157430E+00 -4.39157430E+00 -4.39157430E+00
  0.00000000E+00  4.39157430E+00  4.39157430E+00 -4.39157430E+00 -4.39157430E+00
  0.00000000E+00  4.39157430E+00  4.39157430E+00 -4.39157430E+00 -4.39157430E+00
  0.00000000E+00  4.39157430E+00  4.39157430E+00 -4.39157430E+00 -4.39157430E+00
  0.00000000E+00  4.39157430E+00  4.39157430E+00 -4.39157430E+00 -4.39157430E+00
  0.00000000E+00  4.39157430E+00  4.39157430E+00 -4.39157430E+00 -4.39157430E+00
  0.00000000E+00  4.39157430E+00  4.39157430E+00 -4.39157430E+00 -4.39157430E+00
  0.00000000E+00  4.39157430E+00  4.39157430E+00 -4.39157430E+00 -4.39157430E+00
  0.00000000E+00  4.39157430E+00  4.39157430E+00 -4.39157430E+00 -4.39157430E+00
  0.00000000E+00  4.39157430E+00  4.39157430E+00 -4.39157430E+00 -4.39157430E+00
  0.00000000E+00  4.39157430E+00  4.39157430E+00 -4.39157430E+00 -4.39157430E+00
  0.00000000E+00  4.39157430E+00  4.39157430E+00 -4.39157430E+00 -4.39157430E+00
  0.00000000E+00  4.39157430E+00  4.39157430E+00 -4.39157430E+00 -4.39157430E+00
  0.00000000E+00  4.39157430E+00  4.39157430E+00 -4.39157430E+00 -4.39157430E+00
  0.00000000E+00  4.39157430E+00  4.39157430E+00 -4.39157430E+00 -4.39157430E+00
  0.00000000E+00  4.39157430E+00  4.39157430E+00 -4.39157430E+00 -4.39157430E+00
  0.00000000E+00  4.39157430E+00  4.39157430E+00 -4.39157430E+00 -4.39157430E+00
  0.00000000E+00  4.39157430E+00  4.39157430E+00 -4.39157430E+00 -4.39157430E+00
  0.00000000E+00  4.39157430E+00  4.39157430E+00 -4.39157430E+00 -4.39157430E+00
  0.00000000E+00  4.39157430E+00  4.39157430E+00 -4.39157430E+00 -4.39157430E+00
  0.00000000E+00  4.39157430E+00  4.39157430E+00 -4.39157430E+00 -4.39157430E+00
  0.00000000E+00  4.39157430E+00  4.39157430E+00 -4.39157430E+00 -4.39157430E+00
  0.00000000E+00  4.39157430E+00  4.39157430E+00 -4.39157430E+00 -4.39157430E+00
  0.00000000E+00  4.39157430E+00  4.39157430E+00 -4.39157430E+00 -4.39157430E+00
  0.00000000E+00  4.39157430E+00  4.39157430E+00 -4.39157430E+00 -4.39157430E+00
  0.00000000E+00  4.39157430E+00  4.39157430E+00 -4.39157430E+00 -4.39157430E+00
  0.00000000E+00  4.39157430E+00  4.39157430E+00 -4.39157430E+00 -4.39157430E+00
  0.00000000E+00  4.39157430E+00  4.39157430E+00 -4.39157430E+00 -4.39157430E+00
  0.00000000E+00  4.39157430E+00  4.39157430E+00 -4.39157430E+00 -4.39157430E+00
  0.00000000E+00  4.39157430E+00  4.39157430E+00 -4.39157430E+00 -4.39157430E+00
  0.00000000E+00  4.39157430E+00  4.39157430E+00 -4.39157430E+00 -4.39157430E+00
  0.00000000E+00  4.39157430E+00  4.39157430E+00 -4.39157430E+00 -4.39157430E+00
  0.00000000E+00  4.39157430E+00  4.39157430E+00 -4.39157430E+00 -4.39157430E+00
  0.00000000E+00  4.39157430E+00  4.39157430E+00 -4.39157430E+00 -4.39157430E+00
  0.00000000E+00  4.39157430E+00  4.39157430E+00 -4.39157430E+00 -4.39157430E+00
  0.00000000E+00  4.39157430E+00  4.39157430E+00 -4.39157430E+00 -4.39157430E+00
  0.00000000E+00  4.39157430E+00  4.39157430E+00 -4.39157430E+00 -4.39157430E+00
  0.00000000E+00  4.39157430E+00  4.39157430E+00 -4.39157430E+00 -4.39157430E+00
  0.00000000E+00  4.39157430E+00  4.39157430E+00 -4.39157430E+00 -4.39157430E+00
  0.00000000E+00  4.39157430E+00  4.39157430E+00 -4.39157430E+00 -4.39157430E+00
  0.00000000E+00  4.39157430E+00  4.39157430E+00 -4.39157430E+00 -4.39157430E+00
  0.00000000E+00  4.39157430E+00  4.39157430E+00 -4.39157430E+00 -4.39157430E+00
  0.00000000E+00  4.39157430E+00  4.39157430E+00 -4.39157430E+00 -4.39157430E+00
  0.00000000E+00  4.39157430E+00  4.39157430E+00 -4.39157430E+00 -4.39157430E+00
  0.00000000E+00  4.39157430E+00  4.39157430E+00 -4.39157430E+00 -4.39157430E+00
  0.00000000E+00  4.39157430E+00  4.39157430E+00 -4.39157430E+00 -4.39157430E+00
  0.00000000E+00  4.39157430E+00  4.39157430E+00 -4.39157430E+00 -4.39157430E+00
  0.00000000E+00  4.39157430E+00  4.39157430E+00 -4.39157430E+00 -4.39157430E+00
  0.00000000E+00  4.39157430E+00  4.39157430E+00 -4.39157430E+00 -4.39157430E+00
  0.00000000E+00  4.39157430E+00  4.39157430E+00 -4.39157430E+00 -4.39157430E+00
  0.00000000E+00  4.39157430E+00  4.39157430E+00 -4.39157430E+00 -4.39157430E+00
  0.00000000E+00  4.39157430E+00  4.39157430E+00 -4.39157430E+00 -4.39157430E+00
  0.00000000E+00  4.39157430E+00  4.39157430E+00 -4.39157430E+00 -4.39157430E+00
  0.00000000E+00  4.39157430E+00  4.39157430E+00 -4.39157430E+00 -4.39157430E+00
  0.00000000E+00  4.39157430E+00  4.39157430E+00 -4.39157430E+00 -4.39157430E+00
  0.00000000E+00  4.39157430E+00  4.39157430E+00 -4.39157430E+00 -4.39157430E+00
  0.00000000E+00  4.39157430E+00  4.39157430E+00 -4.39157430E+00 -4.39157430E+00
  0.00000000E+00  4.39157430E+00  4.39157430E+00 -4.39157430E+00 -4.39157430E+00
  0.00000000E+00  4.39157430E+00  4.39157430E+00 -4.39157430E+00 -4.39157430E+00
  0.00000000E+00  4.39157430E+00  4.39157430E+00 -4.39157430E+00 -4.39157430E+00
  0.00000000E+00  4.39157430E+00  4.39157430E+00 -4.39157430E+00 -4.39157430E+00
  0.00000000E+00  4.39157430E+00  4.39157430E+00 -4.39157430E+00 -4.39157430E+00
  0.00000000E+00  4.39157430E+00  4.39157430E+00 -4.39157430E+00 -4.39157430E+00
  0.00000000E+00  4.39157430E+00  4.39157430E+00 -4.39157430E+00 -4.39157430E+00
  0.00000000E+00  4.39157430E+00  4.39157430E+00 -4.39157430E+00 -4.39157430E+00
  0.00000000E+00  4.39157430E+00  4.39157430E+00 -4.39157430E+00 -4.39157430E+00
  0.00000000E+00  4.39157430E+00  4.39157430E+00 -4.39157430E+00 -4.39157430E+00
  0.00000000E+00  4.39157430E+00  4.39157430E+00 -4.39157430E+00 -4.39157430E+00
  0.00000000E+00  4.39157430E+00  4.39157430E+00 -4.39157430E+00 -4.39157430E+00
  0.00000000E+00  4.39157430E+00  4.39157430E+00 -4.39157430E+00 -4.39157430E+00
  0.00000000E+00  4.39157430E+00  4.39157430E+00 -4.39157430E+00 -4.39157430E+00
  0.00000000E+00  4.39157430E+00  4.39157430E+00 -4.39157430E+00 -4.39157430E+00
  0.00000000E+00  4.39157430E+00  4.39157430E+00 -4.39157430E+00 -4.39157430E+00
  0.00000000E+00  4.39157430E+00  4.39157430E+00 -4.39157430E+00 -4.39157430E+00
  0.00000000E+00  4.39157430E+00  4.39157430E+00 -4.39157430E+00 -4.39157430E+00
  0.00000000E+00  4.39157430E+00  4.39157430E+00 -4.39157430E+00 -4.39157430E+00
  0.00000000E+00  4.39157430E+00  4.39157430E+00 -4.39157430E+00 -4.39157430E+00
  0.00000000E+00  4.39157430E+00  4.39157430E+00 -4.39157430E+00 -4.39157430E+00
  0.00000000E+00  4.39157430E+00  4.39157430E+00 -4.39157430E+00 -4.39157430E+00
  0.00000000E+00  4.39157430E+00  4.39157430E+00 -4.39157430E+00 -4.39157430E+00
  0.00000000E+00  4.39157430E+00  4.39157430E+00 -4.39157430E+00 -4.39157430E+00
  0.00000000E+00  4.39157430E+00  4.39157430E+00 -4.39157430E+00 -4.39157430E+00
  0.00000000E+00  4.39157430E+00  4.39157430E+00 -4.39157430E+00 -4.39157430E+00
  0.00000000E+00  4.39157430E+00  4.39157430E+00 -4.39157430E+00 -4.39157430E+00
  0.00000000E+00  4.39157430E+00  4.39157430E+00 -4.39157430E+00 -4.39157430E+00
  0.00000000E+00  4.39157430E+00  4.39157430E+00 -4.39157430E+00 -4.39157430E+00
  0.00000000E+00  4.39157430E+00  4.39157430E+00 -4.39157430E+00 -4.39157430E+00
  0.00000000E+00  4.39157430E+00  4.39157430E+00 -4.39157430E+00 -4.39157430E+00
  0.00000000E+00  4.39157430E+00  4.39157430E+00 -4.39157430E+00 -4.39157430E+00
  0.00000000E+00  4.39157430E+00  4.39157430E+00 -4.39157430E+00 -4.39157430E+00
  0.00000000E+00  4.39157430E+00  4.39157430E+00 -4.39157430E+00 -4.39157430E+00
  0.00000000E+00  4.39157430E+00  4.39157430E+00 -4.39157430E+00 -4.39157430E+00
  0.00000000E+00  4.39157430E+00  4.39157430E+00 -4.39157430E+00 -4.39157430E+00
  0.00000000E+00  4.39157430E+00  4.39157430E+00 -4.39157430E+00 -4.39157430E+00
  0.00000000E+00  4.39157430E+00  4.39157430E+00 -4.39157430E+00 -4.39157430E+00
  0.00000000E+00  4.39157430E+00  4.39157430E+00 -4.39157430E+00 -4.39157430E+00
  0.00000000E+00  4.39157430E+00  4.39157430E+00 -4.39157430E+00 -4.39157430E+00
  0.00000000E+00  4.39157430E+00  4.39157430E+00 -4.39157430E+00 -4.39157430E+00
  0.00000000E+00  4.39157430E+00  4.39157430E+00 -4.39157430E+00 -4.39157430E+00
  0.00000000E+00  4.39157430E+00  4.39157430E+00 -4.39157430E+00 -4.39157430E+00
  0.00000000E+00  4.39157430E+00  4.39157430E+00 -4.39157430E+00 -4.39157430E+00
  0.00000000E+00  4.39157430E+00  4.39157430E+00 -4.39157430E+00 -4.39157430E+00
  0.00000000E+00  4.39157430E+00  4.39157430E+00 -4.39157430E+00 -4.39157430E+00
  0.00000000E+00  4.39157430E+00  4.39157430E+00 -4.39157430E+00 -4.39157430E+00
  0.00000000E+00  4.39157430E+00  4.39157430E+00 -4.39157430E+00 -4.39157430E+00
  0.00000000E+00  4.39157430E+00  4.39157430E+00 -4.39157430E+00 -4.39157430E+00
  0.00000000E+00  4.39157430E+00  4.39157430E+00 -4.39157430E+00 -4.39157430E+00
  0.00000000E+00  4.39157430E+00  4.39157430E+00 -4.39157430E+00 -4.39157430E+00
  0.00000000E+00  4.39157430E+00  4.39157430E+00 -4.39157430E+00 -4.39157430E+00
  0.00000000E+00  4.39157430E+00  4.39157430E+00 -4.39157430E+00 -4.39157430E+00
  0.00000000E+00  4.39157430E+00  4.39157430E+00 -4.39157430E+00 -4.39157430E+00
  0.00000000E+00  4.39157430E+00  4.39157430E+00 -4.39157430E+00 -4.39157430E+00
  0.00000000E+00  4.39157430E+00  4.39157430E+00 -4.39157430E+00 -4.39157430E+00
  0.00000000E+00  4.39157430E+00  4.39157430E+00 -4.39157430E+00 -4.39157430E+00
  0.00000000E+00  4.39157430E+00  4.39157430E+00 -4.39157430E+00 -4.39157430E+00
  0.00000000E+00  4.39157430E+00  4.39157430E+00 -4.39157430E+00 -4.39157430E+00
  0.00000000E+00  4.39157430E+00  4.39157430E+00 -4.39157430E+00 -4.39157430E+00
  0.00000000E+00  4.39157430E+00  4.39157430E+00 -4.39157430E+00 -4.39157430E+00
  0.00000000E+00  4.39157430E+00  4.39157430E+00 -4.39157430E+00 -4.39157430E+00
  0.00000000E+00  4.39157430E+00  4.39157430E+00 -4.39157430E+00 -4.39157430E+00
  0.00000000E+00  4.39157430E+00  4.39157430E+00 -4.39157430E+00 -4.39157430E+00
  0.00000000E+00  4.39157430E+00  4.39157430E+00 -4.39157430E+00 -4.39157430E+00
  0.00000000E+00  4.39157430E+00  4.39157430E+00 -4.39157430E+00 -4.39157430E+00
  0.00000000E+00  4.39157430E+00  4.39157430E+00 -4.39157430E+00 -4.39157430E+00
  0.00000000E+00  4.39157430E+00  4.39157430E+00 -4.39157430E+00 -4.39157430E+00
  0.00000000E+00  4.39157430E+00  4.39157430E+00 -4.39157430E+00 -4.39157430E+00
  0.00000000E+00  4.39157430E+00  4.39157430E+00 -4.39157430E+00 -4.39157430E+00
  0.00000000E+00  4.39157430E+00  4.39157430E+00 -4.39157430E+00 -4.39157430E+00
  0.00000000E+00  4.39157430E+00  4.39157430E+00 -4.39157430E+00 -4.39157430E+00
  0.00000000E+00  4.39157430E+00  4.39157430E+00 -4.39157430E+00 -4.39157430E+00
  0.00000000E+00  4.39157430E+00  4.39157430E+00 -4.39157430E+00 -4.39157430E+00
  0.00000000E+00  4.39157430E+00  4.39157430E+00 -4.39157430E+00 -4.39157430E+00
  0.00000000E+00  4.39157430E+00  4.39157430E+00 -4.39157430E+00 -4.39157430E+00
  0.00000000E+00  4.39157430E+00  4.39157430E+00 -4.39157430E+00 -4.39157430E+00
  0.00000000E+00  4.39157430E+00  4.39157430E+00 -4.39157430E+00 -4.39157430E+00
  0.00000000E+00  4.39157430E+00  4.39157430E+00 -4.39157430E+00 -4.39157430E+00
  0.00000000E+00  4.39157430E+00  4.39157430E+00 -4.39157430E+00 -4.39157430E+00
  0.00000000E+00  4.39157430E+00  4.39157430E+00 -4.39157430E+00 -4.39157430E+00
  0.00000000E+00  4.39157430E+00  4.39157430E+00 -4.39157430E+00 -4.39157430E+00
  0.00000000E+00  4.39157430E+00  4.39157430E+00 -4.39157430E+00 -4.39157430E+00
  0.00000000E+00  4.39157430E+00  4.39157430E+00 -4.39157430E+00 -4.39157430E+00
  0.00000000E+00  4.39157430E+00  4.39157430E+00 -4.39157430E+00 -4.39157430E+00
  0.00000000E+00  4.39157430E+00  4.39157430E+00 -4.39157430E+00 -4.39157430E+00
  0.00000000E+00  4.39157430E+00  4.39157430E+00 -4.39157430E+00 -4.39157430E+00
  0.00000000E+00  4.39157430E+00  4.39157430E+00 -4.39157430E+00 -4.39157430E+00
  0.00000000E+00  4.39157430E+00  4.39157430E+00 -4.39157430E+00 -4.39157430E+00
  0.00000000E+00  4.39157430E+00  4.39157430E+00 -4.39157430E+00 -4.39157430E+00
  0.00000000E+00  4.39157430E+00  4.39157430E+00 -4.39157430E+00 -4.39157430E+00
  0.00000000E+00  4.39157430E+00  4.39157430E+00 -4.39157430E+00 -4.39157430E+00
  0.00000000E+00  4.39157430E+00  4.39157430E+00 -4.39157430E+00 -4.39157430E+00
  0.00000000E+00  4.39157430E+00  4.39157430E+00 -4.39157430E+00 -4.39157430E+00
  0.00000000E+00  4.39157430E+00  4.39157430E+00 -4.39157430E+00 -4.39157430E+00
  0.00000000E+00  4.39157430E+00  4.39157430E+00 -4.39157430E+00 -4.39157430E+00
  0.00000000E+00  4.39157430E+00  4.39157430E+00 -4.39157430E+00 -4.39157430E+00
  0.00000000E+00  4.39157430E+00  4.39157430E+00 -4.39157430E+00 -4.39157430E+00
  0.00000000E+00  4.39157430E+00  4.39157430E+00 -4.39157430E+00 -4.39157430E+00
  0.00000000E+00  4.39157430E+00  4.39157430E+00 -4.39157430E+00 -4.39157430E+00
  0.00000000E+00  4.39157430E+00  4.39157430E+00 -4.39157430E+00 -4.39157430E+00
  0.00000000E+00  4.39157430E+00  4.39157430E+00 -4.39157430E+00 -4.39157430E+00
  0.00000000E+00  4.39157430E+00  4.39157430E+00 -4.39157430E+00 -4.39157430E+00
  0.00000000E+00  4.39157430E+00  4.39157430E+00 -4.39157430E+00 -4.39157430E+00
  0.00000000E+00  4.39157430E+00  4.39157430E+00 -4.39157430E+00 -4.39157430E+00
  0.00000000E+00  4.39157430E+00  4.39157430E+00 -4.39157430E+00 -4.39157430E+00
  0.00000000E+00  4.39157430E+00  4.39157430E+00 -4.39157430E+00 -4.39157430E+00
  0.00000000E+00  4.39157430E+00  4.39157430E+00 -4.39157430E+00 -4.39157430E+00
  0.00000000E+00  4.39157430E+00  4.39157430E+00 -4.39157430E+00 -4.39157430E+00
  0.00000000E+00  4.39157430E+00  4.39157430E+00 -4.39157430E+00 -4.39157430E+00
[truncated: 6,933,918 more chars]
