# Supplementary material for: Benchmarking Water Models in Molecular Dynamics of Protein–Glycosaminoglycan Complexes
Source: J Chem Inf Model. 2024 Feb 27;64(5):1691–703. doi: 10.1021/acs.jcim.4c00030 (PMC10934818; doi:10.1021/acs.jcim.4c00030)
Supplement: Supplementary file 2 — ci4c00030_si_002.zip [file ci4c00030_si_002.zip › users2/anilas/Water_project/manuscript/JCIM/igb8/1BFC/in/heating.in]

#Heating water 10ps
 &cntrl
  imin  = 0,
  irest = 0,
  ntx    = 1,
  ntb    = 0,
  cut    = 999,
  igb = 8,
  ntc    = 2,
  ntf    = 2,
  tempi  = 0.0,
  temp0  = 300.0,
  ntt    = 3,
  gamma_ln = 1.0,
  nstlim = 5000, dt = 0.002
  ntpr = 1000, ntwx = 1000, ntwr = 1000,
  ioutfm = 1,
/
