# Supplementary material for: Benchmarking Water Models in Molecular Dynamics of Protein–Glycosaminoglycan Complexes
Source: J Chem Inf Model. 2024 Feb 27;64(5):1691–703. doi: 10.1021/acs.jcim.4c00030 (PMC10934818; doi:10.1021/acs.jcim.4c00030)
Supplement: Supplementary file 2 — ci4c00030_si_002.zip [file ci4c00030_si_002.zip › users2/anilas/Water_project/manuscript/JCIM/igb8/2JCQ/init.crd]

default_name
  2452
  -5.8390000  -0.2590000  16.2310000  -6.2320000  -0.8720000  15.5310000
  -6.4920000   0.4910000  16.4080000  -5.5070000  -0.7500000  17.0490000
  -4.6380000   0.3950000  15.6510000  -4.7650000   1.4770000  15.6510000
  -3.4010000   0.0480000  16.4810000  -3.7610000  -0.2660000  17.4600000
  -2.9190000  -0.7950000  15.9840000  -2.3860000   1.1900000  16.6510000
  -2.9490000   2.0650000  16.9750000  -1.6650000   0.9170000  17.4220000
  -1.6380000   1.5380000  15.3990000  -1.1200000   0.6420000  14.7250000
  -1.5390000   2.8470000  15.0760000  -1.0430000   3.1220000  14.2400000
  -1.9610000   3.5450000  15.6720000  -4.4340000  -0.1130000  14.2440000
  -4.5830000  -1.2940000  13.9740000  -4.1230000   0.8000000  13.3320000
  -4.2120000   1.7690000  13.6030000  -3.6830000   0.5010000  11.9750000
  -3.5220000  -0.5740000  11.8910000  -4.7250000   0.9480000  10.9260000
  -4.9950000   1.9860000  11.1220000  -4.1580000   0.8250000   9.4980000
  -3.8880000  -0.2120000   9.3010000  -4.9110000   1.1460000   8.7790000
  -3.2730000   1.4550000   9.4020000  -5.9870000   0.0880000  11.0170000
  -5.7110000  -0.8960000  10.6390000  -6.2270000   0.0150000  12.0780000
  -7.1910000   0.5970000  10.2640000  -6.9520000   0.6710000   9.2030000
  -8.0240000  -0.0920000  10.4010000  -7.4680000   1.5810000  10.6420000
  -2.3720000   1.2110000  11.7120000  -2.2590000   2.4200000  11.8820000
  -1.3940000   0.4580000  11.2250000  -1.5210000  -0.5390000  11.1320000
  -0.1100000   1.0370000  10.8210000  -0.0530000   2.0700000  11.1620000
   1.0460000   0.2690000  11.4150000   0.7850000  -0.7880000  11.3600000
   1.9440000   0.4520000  10.8260000   1.3060000   0.6560000  12.8810000
   0.4490000   1.2490000  13.5660000   2.4040000   0.3870000  13.3470000
  -0.0090000   1.0040000   9.3180000  -0.3190000  -0.0040000   8.6920000
   0.3840000   2.1350000   8.7600000   0.5950000   2.9040000   9.3800000
   0.5230000   2.3490000   7.3170000   0.2510000   1.4470000   6.7690000
  -0.4010000   3.4710000   6.8930000  -0.0740000   4.3190000   7.4950000
  -0.2530000   3.6970000   5.8370000  -1.8930000   3.2000000   7.1560000
  -2.0540000   2.9650000   8.2080000  -2.6620000   4.4400000   6.7970000
  -2.5030000   4.6750000   5.7440000  -3.7250000   4.2740000   6.9740000
  -2.3180000   5.2730000   7.4110000  -2.4420000   2.0060000   6.4370000
  -1.8980000   1.1130000   6.7470000  -3.4980000   1.8890000   6.6790000
  -2.3290000   2.1450000   5.3620000   1.9620000   2.7080000   7.0290000
   2.4060000   3.8130000   7.3230000   2.6940000   1.7720000   6.4320000
   2.3190000   0.8540000   6.2400000   4.0430000   2.0560000   6.0220000
   4.4900000   2.7530000   6.7310000   4.9120000   0.7830000   5.9690000
   4.2730000  -0.0330000   5.6300000   5.7270000   0.9240000   5.2590000
   5.4910000   0.4160000   7.2940000   4.8440000  -0.2470000   8.0640000
   6.7200000   0.8760000   7.5820000   7.1450000   0.6480000   8.4690000
   7.2120000   1.4470000   6.9100000   4.0460000   2.6510000   4.6460000
   3.4610000   2.0630000   3.7330000   4.7000000   3.8040000   4.4760000
   5.1990000   4.2050000   5.2570000   4.6720000   4.5470000   3.2180000
   4.1350000   3.9830000   2.4540000   4.0120000   5.9070000   3.3710000
   3.9840000   6.3990000   2.3990000   2.5900000   5.7520000   3.9060000
   2.6180000   5.2600000   4.8780000   2.1310000   6.7360000   4.0100000
   2.0030000   5.1500000   3.2110000   4.7830000   6.8000000   4.2800000
   5.7850000   6.9510000   3.8790000   4.2760000   7.7610000   4.3610000
   4.8520000   6.3420000   5.2670000   6.0800000   4.7170000   2.6580000
   7.0430000   4.8200000   3.4090000   6.2000000   4.7090000   1.3220000
   5.3870000   4.5100000   0.7560000   7.4450000   4.9710000   0.6570000
   8.2960000   4.7250000   1.2920000   7.5530000   4.1610000  -0.6450000
   8.5280000   4.3530000  -1.0920000   7.3970000   2.6570000  -0.3860000
   6.4220000   2.4640000   0.0600000   7.4790000   2.1150000  -1.3280000
   8.1800000   2.3220000   0.2940000   6.5610000   4.6000000  -1.5810000
   6.6350000   4.0890000  -2.3900000   7.6060000   6.4460000   0.2920000
   6.6710000   7.2520000   0.3510000   8.8010000   6.7650000  -0.1700000
   9.5860000   6.1480000  -0.0150000   9.0120000   7.9550000  -0.9550000
   8.9360000   8.8350000  -0.3160000  10.3990000   7.9370000  -1.5980000
  10.4800000   7.0780000  -2.2640000  10.5480000   8.8540000  -2.1680000
  11.7870000   7.7680000  -0.4040000   8.0260000   8.0280000  -2.1010000
   7.5520000   7.0150000  -2.6100000   7.7420000   9.2520000  -2.5180000
   8.0660000  10.0380000  -1.9730000   6.9440000   9.5220000  -3.7210000
   6.3110000   8.6590000  -3.9300000   6.0470000  10.7570000  -3.5490000
   6.6730000  11.5100000  -3.0700000   5.7970000  11.0820000  -4.5590000
   4.7470000  10.5720000  -2.7310000   4.1850000  11.5040000  -2.7900000
   4.1730000   9.7720000  -3.2000000   5.0000000  10.2280000  -1.2850000
   4.0630000  10.0140000  -0.7720000   5.6620000   9.3660000  -1.2060000
   5.6330000  11.3590000  -0.6420000   5.4220000  12.2650000  -1.0360000
   6.4940000  11.2910000   0.3520000   6.8610000  10.1600000   0.8900000
   6.4790000   9.2920000   0.5430000   7.5250000  10.1590000   1.6510000
   6.9600000  12.4290000   0.8810000   6.6490000  13.3170000   0.5140000
   7.6210000  12.3940000   1.6440000   7.8320000   9.7270000  -4.9100000
   8.9070000  10.3470000  -4.8060000   7.4090000   9.2050000  -6.0490000
   6.5340000   8.7010000  -6.0480000   8.1120000   9.3530000  -7.2980000
   8.9570000  10.0290000  -7.1680000   8.6390000   7.9950000  -7.7800000
   7.7950000   7.3100000  -7.7020000   8.9650000   8.0540000  -8.8190000
   9.7550000   7.5020000  -6.9410000   9.4550000   6.7930000  -5.7600000
   8.4070000   6.5970000  -5.5330000  10.4090000   6.3650000  -4.9310000
  10.1440000   5.7890000  -4.0450000  11.6950000   6.6060000  -5.2130000
  12.6040000   6.1550000  -4.2390000  12.1740000   5.7300000  -3.4930000
  12.1040000   7.3010000  -6.3740000  13.1530000   7.4780000  -6.6090000
  11.0790000   7.7820000  -7.2590000  11.3500000   8.3480000  -8.1500000
   7.1030000   9.8650000  -8.2850000   6.1310000   9.1780000  -8.6260000
   7.2490000  11.1130000  -8.7100000   8.0510000  11.6550000  -8.4230000
   6.2290000  11.7640000  -9.5240000   6.4290000  12.8360000  -9.5220000
   6.2790000  11.2670000 -10.9470000   6.0720000  10.1970000 -10.9660000
   5.5320000  11.7920000 -11.5420000   7.2700000  11.4520000 -11.3620000
   4.8330000  11.5640000  -8.9200000   3.8560000  11.2890000  -9.6090000
   4.7670000  11.7230000  -7.6030000   5.6060000  11.9240000  -7.0780000
   3.5160000  11.6170000  -6.8820000   3.6320000  12.2400000  -5.9950000
   2.7610000  12.0550000  -7.5360000   3.0600000  10.2380000  -6.4590000
   2.1130000  10.1440000  -5.6770000   3.6770000   9.1760000  -6.9940000
   4.4350000   9.3190000  -7.6460000   3.2470000   7.8090000  -6.7240000
   2.2070000   7.7560000  -6.4030000   3.4200000   6.9390000  -7.9660000
   4.4700000   6.9570000  -8.2570000   2.9930000   5.5060000  -7.7050000
   1.9430000   5.4870000  -7.4140000   3.1300000   4.9150000  -8.6110000
   3.6000000   5.0860000  -6.9030000   2.6630000   7.4850000  -9.1430000
   3.0250000   8.4860000  -9.3750000   2.8130000   6.8360000 -10.0050000
   1.6010000   7.5300000  -8.9030000   4.0330000   7.2630000  -5.5370000
   5.2410000   7.4220000  -5.4730000   3.3030000   6.5980000  -4.6500000
   2.2960000   6.5900000  -4.7240000   3.9180000   5.9500000  -3.4950000
   4.9360000   5.6580000  -3.7520000   3.9670000   6.8740000  -2.2700000
   4.4630000   6.4170000  -1.4140000   4.5310000   7.7500000  -2.5920000
   2.6330000   7.3770000  -1.7770000   2.1420000   6.9340000  -0.5660000
   2.6910000   6.1550000  -0.0370000   0.9910000   7.4500000  -0.0250000
   0.6630000   7.1140000   0.9580000   0.2850000   8.3440000  -0.6850000
  -0.6590000   8.7040000  -0.2760000   0.7370000   8.8230000  -1.8850000
   0.1660000   9.5890000  -2.4100000   1.9150000   8.3370000  -2.4350000
   2.2690000   8.7210000  -3.3920000   3.2110000   4.6680000  -3.1760000
   2.1040000   4.3930000  -3.7030000   3.8740000   3.8390000  -2.3800000
   4.8110000   4.1050000  -2.1140000   3.3650000   2.5390000  -1.9300000
   2.4620000   2.2680000  -2.4760000   4.4360000   1.4800000  -2.2000000
   4.5390000   1.2610000  -3.2630000   5.3740000   1.8850000  -1.8200000
   4.2290000   0.1820000  -1.5190000   4.8960000  -0.1170000  -0.3590000
   4.5800000  -1.3400000   0.0180000   5.0010000  -1.7670000   0.9290000
   3.7450000  -1.8430000  -0.8620000   3.3380000  -2.7670000  -0.8370000
   3.5070000  -0.9070000  -1.8310000   2.8310000  -1.1350000  -2.6540000
   2.9650000   2.6050000  -0.4640000   3.6460000   3.2370000   0.3300000
   1.8610000   1.9410000  -0.1360000   1.3410000   1.4950000  -0.8790000
   1.3570000   1.8390000   1.2010000   2.0970000   2.2150000   1.9070000
   0.0680000   2.6000000   1.4000000  -0.7220000   2.1170000   0.8250000
  -0.3270000   2.6190000   2.9200000   0.4630000   3.1030000   3.4950000
  -1.2580000   3.1720000   3.0460000  -0.4600000   1.5970000   3.2740000
   0.1540000   4.0320000   0.8990000   0.3820000   4.0320000  -0.1660000
  -0.7990000   4.5340000   1.0670000   0.9410000   4.5590000   1.4390000
   1.1170000   0.3650000   1.5320000   0.4610000  -0.3520000   0.7880000
   1.6890000  -0.0570000   2.6690000   2.3120000   0.5660000   3.1630000
   1.4930000  -1.4030000   3.1980000   0.8070000  -1.9480000   2.5490000
   2.8050000  -2.1710000   3.2740000   3.1700000  -2.2360000   2.2490000
   3.4800000  -1.5480000   3.8610000   2.7490000  -3.5320000   3.8670000
   2.4300000  -3.4460000   4.9060000   2.0100000  -4.1060000   3.3070000
   4.0760000  -4.2310000   3.8070000   4.9690000  -3.7670000   3.0230000
   4.1910000  -5.2450000   4.5770000   0.8500000  -1.2570000   4.5510000
   1.2660000  -0.4610000   5.3680000  -0.2070000  -2.0290000   4.7750000
  -0.4820000  -2.6710000   4.0460000  -1.0050000  -1.9920000   6.0060000
  -0.8100000  -1.0620000   6.5400000  -2.5040000  -2.0730000   5.6940000
  -2.7620000  -1.2030000   5.0890000  -2.6720000  -2.9800000   5.1140000
  -3.3570000  -2.0990000   6.9160000  -3.0620000  -2.9460000   7.5350000
  -3.2060000  -1.1740000   7.4720000  -4.8200000  -2.2310000   6.5430000
  -5.0840000  -1.3590000   5.9450000  -4.9220000  -3.1310000   5.9360000
  -5.7340000  -2.3210000   7.7230000  -5.2750000  -2.9620000   8.4750000
  -5.8750000  -1.3220000   8.1360000  -7.0510000  -2.8840000   7.3280000
  -6.9210000  -3.8100000   6.9460000  -7.6520000  -2.9360000   8.1390000
  -7.4770000  -2.2900000   6.6310000  -0.6190000  -3.1560000   6.9010000
  -0.6790000  -4.3290000   6.5190000  -0.2000000  -2.8380000   8.1230000
   0.0210000  -1.8680000   8.2990000   0.0580000  -3.8140000   9.1870000
   0.5320000  -3.3160000  10.0320000  -1.2440000  -4.4550000   9.6660000
  -1.7710000  -4.8230000   8.7850000  -1.0250000  -5.2890000  10.3320000
  -2.1330000  -3.4880000  10.3850000  -1.6630000  -2.5020000  10.9670000
  -3.4430000  -3.7810000  10.3820000  -4.0960000  -3.1690000  10.8500000
  -3.7700000  -4.6130000   9.9110000   1.0480000  -4.8740000   8.8090000
   0.9690000  -6.0100000   9.2950000   2.0100000  -4.5270000   7.9850000
   1.9940000  -3.6190000   7.5430000   3.1060000  -5.4160000   7.6830000
   3.8370000  -4.8210000   7.1340000   3.5280000  -5.7140000   8.6420000
   2.7800000  -6.6630000   6.8770000   3.5850000  -7.6000000   6.8610000
   1.6310000  -6.6760000   6.2000000   1.0380000  -5.8620000   6.1320000
   1.2220000  -7.8910000   5.5000000   2.1010000  -8.4280000   5.1430000
   0.4390000  -8.8070000   6.4460000   0.2610000  -8.2290000   7.3530000
  -0.5120000  -9.0110000   5.9540000   1.1140000 -10.1210000   6.8070000
   2.1850000 -10.0360000   6.6250000   0.9410000 -10.3360000   7.8620000
   0.5430000 -11.2500000   5.9590000  -0.4870000 -11.4350000   6.2650000
   0.5610000 -10.9480000   4.9120000   1.2990000 -12.4840000   6.1010000
   1.1440000 -13.0140000   6.9470000   2.1510000 -12.9640000   5.1980000
   2.3680000 -12.2950000   4.0730000   1.8860000 -11.4230000   3.9070000
   3.0140000 -12.6600000   3.3890000   2.8080000 -14.0970000   5.4140000
   2.6630000 -14.6050000   6.2750000   3.4500000 -14.4460000   4.7170000
   0.3200000  -7.4930000   4.3620000  -0.3100000  -6.4490000   4.4640000
   0.2270000  -8.3440000   3.3360000   0.8240000  -9.1560000   3.2780000
  -0.7580000  -8.1090000   2.2350000  -0.5850000  -7.1270000   1.7950000
  -0.6200000  -9.1660000   1.1420000  -0.6160000 -10.1430000   1.6240000
  -1.5340000  -9.0510000   0.5600000   0.5770000  -9.0510000   0.2270000
   1.4580000 -10.0890000   0.0760000   1.2830000 -10.9970000   0.6540000
   2.5240000 -10.0130000  -0.7630000   3.2270000 -10.8420000  -0.8540000
   2.7050000  -8.8660000  -1.5160000   3.7580000  -8.7570000  -2.4010000
   4.3130000  -9.5400000  -2.4200000   1.8300000  -7.8190000  -1.3720000
   1.9790000  -6.9020000  -1.9420000   0.7800000  -7.9250000  -0.5200000
   0.0740000  -7.1010000  -0.4200000  -2.1450000  -8.1660000   2.8430000
  -2.5550000  -9.2160000   3.3330000  -2.8360000  -7.0520000   2.9410000
  -2.5000000  -6.1890000   2.5380000  -4.0420000  -7.0070000   3.7690000
  -4.5930000  -7.9430000   3.6740000  -3.6670000  -6.8080000   5.2380000
  -4.5640000  -6.9190000   5.8470000  -2.9400000  -7.5690000   5.5210000
  -3.1220000  -5.5480000   5.4430000  -2.8940000  -5.4440000   6.3690000
  -5.0750000  -6.0090000   3.3320000  -6.0380000  -5.7630000   4.0600000
  -4.9350000  -5.4570000   2.1410000  -4.1900000  -5.7550000   1.5280000
  -5.8110000  -4.3720000   1.6930000  -6.5280000  -4.0710000   2.4570000
  -4.9840000  -3.1390000   1.2470000  -4.3320000  -3.4230000   0.4200000
  -5.9180000  -2.0220000   0.7970000  -6.5690000  -1.7370000   1.6230000
  -5.3290000  -1.1590000   0.4850000  -6.5240000  -2.3690000  -0.0400000
  -4.0200000  -2.6720000   2.3550000  -4.6240000  -2.3010000   3.1830000
  -3.4500000  -3.5410000   2.6840000  -3.0670000  -1.5880000   1.9010000
  -3.6360000  -0.7180000   1.5730000  -2.4170000  -1.3050000   2.7290000
  -2.4610000  -1.9590000   1.0750000  -6.6630000  -4.9220000   0.5550000
  -6.1470000  -5.4290000  -0.4360000  -7.9690000  -4.7740000   0.6720000
  -8.3490000  -4.4180000   1.5380000  -8.8960000  -5.0900000  -0.4120000
  -8.5940000  -6.0080000  -0.9160000 -10.2710000  -5.2870000   0.1590000
 -10.9300000  -5.6910000  -0.6090000 -10.2220000  -5.9820000   0.9970000
 -10.7780000  -4.0420000   0.6080000 -11.6570000  -4.1670000   0.9730000
  -8.9530000  -3.9470000  -1.4240000  -8.5010000  -2.8330000  -1.1440000
  -9.5550000  -4.1590000  -2.5830000  -9.9420000  -5.0660000  -2.8040000
  -9.6210000  -3.1210000  -3.5920000  -8.6240000  -2.7340000  -3.8020000
 -10.1990000  -3.7000000  -4.8770000  -9.5560000  -4.5420000  -5.1320000
 -11.1900000  -4.0680000  -4.6100000 -10.3080000  -2.7960000  -6.0380000
 -10.5400000  -3.4260000  -6.8960000 -11.1500000  -2.1350000  -5.8340000
  -9.1160000  -1.9930000  -6.3290000  -8.8320000  -1.3990000  -5.4600000
  -8.2830000  -2.6340000  -6.6190000  -9.4180000  -1.0890000  -7.4350000
  -8.9920000  -1.3010000  -8.3250000 -10.2170000  -0.0280000  -7.3500000
 -10.8050000   0.3230000  -6.1940000 -10.6440000  -0.2260000  -5.3620000
 -11.4060000   1.1350000  -6.1630000 -10.4220000   0.7030000  -8.4330000
  -9.9750000   0.4480000  -9.3020000 -11.0250000   1.5110000  -8.3860000
 -10.4500000  -1.9300000  -3.1020000 -10.0860000  -0.7790000  -3.3600000
 -11.5140000  -2.2000000  -2.3530000 -11.8560000  -3.1360000  -2.1930000
 -12.3020000  -1.0580000  -1.8140000 -12.4470000  -0.3190000  -2.6020000
 -13.6700000  -1.4930000  -1.2980000 -14.1310000  -0.6640000  -0.7620000
 -14.5610000  -1.9030000  -2.4580000 -14.1010000  -2.7330000  -2.9950000
 -15.5340000  -2.2120000  -2.0780000 -14.6870000  -1.0590000  -3.1360000
 -13.5170000  -2.5920000  -0.4140000 -14.3790000  -2.8640000  -0.0900000
 -11.5370000  -0.3040000  -0.7290000 -11.5600000   0.9430000  -0.6830000
 -10.8400000  -1.0250000   0.1310000 -10.9230000  -2.0310000   0.1610000
 -10.0400000  -0.3720000   1.1460000 -10.6610000   0.3700000   1.6480000
  -9.4940000  -1.3300000   2.1860000 -10.3430000  -1.8690000   2.6070000
  -8.8400000  -2.0310000   1.6670000  -8.7230000  -0.6520000   3.3020000
  -7.7520000  -0.4600000   2.8470000  -9.1990000   0.2950000   3.5560000
  -8.5370000  -1.4790000   4.5610000  -9.2350000  -2.5210000   4.7250000
  -7.7470000  -1.0430000   5.4370000  -8.9330000   0.4520000   0.5260000
  -8.5900000   1.5310000   1.0140000  -8.3630000  -0.0550000  -0.5620000
  -8.6540000  -0.9480000  -0.9330000  -7.2670000   0.6460000  -1.2260000
  -6.4460000   0.7960000  -0.5240000  -6.7600000  -0.1800000  -2.3970000
  -7.5680000  -0.3310000  -3.1120000  -5.9380000   0.3450000  -2.8840000
  -6.4100000  -1.1470000  -2.0360000  -7.7170000   2.0200000  -1.7030000
  -7.0470000   3.0320000  -1.4930000  -8.8520000   2.0490000  -2.3800000
  -9.3130000   1.1930000  -2.6540000  -9.4090000   3.3010000  -2.8290000
  -8.6710000   3.7690000  -3.4810000 -10.6520000   3.0780000  -3.6030000
 -11.4030000   2.6180000  -2.9610000 -11.0260000   4.0330000  -3.9720000
 -10.4430000   2.4200000  -4.4460000  -9.6480000   4.2580000  -1.6650000
  -9.3640000   5.4490000  -1.7450000 -10.2270000   3.7400000  -0.5860000
 -10.5560000   2.7850000  -0.5860000 -10.4840000   4.5650000   0.6000000
 -11.0550000   5.4550000   0.3340000 -11.2930000   3.7490000   1.5970000
 -10.8370000   2.7620000   1.6720000 -11.2360000   4.2500000   2.5630000
 -12.7680000   3.6010000   1.1820000 -13.1780000   4.2790000   0.2350000
 -13.4980000   2.8060000   1.8110000  -9.2090000   5.0970000   1.2260000
  -9.1570000   6.2170000   1.7130000  -8.1810000   4.2630000   1.2570000
  -8.2730000   3.3200000   0.9090000  -6.9160000   4.6650000   1.8140000
  -7.0310000   5.0340000   2.8340000  -6.0400000   3.4610000   1.8390000
  -6.6690000   2.7040000   2.3070000  -5.8360000   3.1770000   0.8070000
  -4.7720000   3.5690000   2.5780000  -4.0740000   4.1400000   1.9650000
  -4.9390000   4.2590000   3.9400000  -5.6360000   3.6880000   4.5540000
  -3.9720000   4.3120000   4.4420000  -5.3260000   5.2670000   3.7930000
  -4.2190000   2.1840000   2.7330000  -4.0490000   1.7480000   1.7480000
  -3.2760000   2.2280000   3.2770000  -4.9290000   1.5690000   3.2850000
  -6.2690000   5.7790000   1.0060000  -5.8520000   6.7970000   1.5510000
  -6.2310000   5.6210000  -0.3090000  -6.4790000   4.7500000  -0.7560000
  -5.7110000   6.6990000  -1.1390000  -4.6950000   6.9240000  -0.8150000
  -5.6840000   6.3610000  -2.6050000  -6.6920000   6.1160000  -2.9410000
  -5.3120000   7.2170000  -3.1690000  -4.5120000   4.9590000  -2.9940000
  -6.4890000   7.9850000  -0.9000000  -5.9060000   9.0500000  -0.7920000
  -7.8060000   7.9090000  -0.8510000  -8.3040000   7.0470000  -1.0210000
  -8.5770000   9.1160000  -0.6300000  -8.3590000   9.8420000  -1.4130000
 -10.0730000   8.8080000  -0.6530000 -10.3080000   8.4000000  -1.6360000
 -10.2640000   8.0530000   0.1090000 -10.9410000  10.0240000  -0.3890000
 -10.8770000  10.2460000   0.6760000 -10.5710000  10.8750000  -0.9600000
 -12.3820000   9.7970000  -0.7450000 -12.7480000   8.7480000  -1.2510000
 -13.2030000  10.7960000  -0.5110000 -14.1840000  10.7020000  -0.7300000
 -12.8480000  11.6540000  -0.1130000  -8.1850000   9.8010000   0.6750000
  -8.0910000  11.0330000   0.7410000  -7.9610000   9.0200000   1.7290000
  -8.1410000   8.0280000   1.6710000  -7.5560000   9.5730000   3.0120000
  -8.3220000  10.2920000   3.3040000  -7.4920000   8.4920000   4.0520000
  -6.7230000   7.7690000   3.7780000  -7.2490000   8.9310000   5.0190000
  -8.4570000   7.9890000   4.1130000  -6.2200000  10.3440000   2.9270000
  -5.9720000  11.2990000   3.6640000  -5.3670000   9.9610000   1.9750000
  -5.6020000   9.1310000   1.4490000  -4.1310000  10.6480000   1.6570000
  -3.7330000  11.1130000   2.5590000  -3.0840000   9.6790000   1.1020000
  -3.5630000   8.9870000   0.4090000  -2.3030000  10.2330000   0.5810000
  -2.3920000   8.8340000   2.1450000  -2.5770000   7.4740000   2.2130000
  -3.2470000   6.9900000   1.5030000  -1.9190000   6.7170000   3.1740000
  -2.0940000   5.6450000   3.2590000  -1.0530000   7.3280000   4.0080000
  -0.4670000   6.7260000   4.7020000  -0.9060000   8.6910000   3.9880000
  -0.2630000   9.1820000   4.7180000  -1.5590000   9.4230000   3.0630000
  -1.4300000  10.5050000   3.0340000  -4.3540000  11.7650000   0.5990000
  -3.3860000  12.2940000   0.0540000  -5.6050000  12.0840000   0.2920000
  -6.3720000  11.5590000   0.6860000  -5.9050000  13.0980000  -0.7110000
  -6.9790000  13.1330000  -0.8900000  -5.4460000  14.4650000  -0.2390000
  -5.5710000  14.5260000   0.8420000  -4.3930000  14.5860000  -0.4910000
  -6.2190000  15.5780000  -0.8720000  -7.3580000  15.4110000  -1.2920000
  -5.5950000  16.7430000  -0.9440000  -6.0600000  17.5370000  -1.3610000
  -4.6560000  16.8330000  -0.5830000  -5.3300000  12.7320000  -2.0840000
  -4.9410000  13.5750000  -2.8970000  -5.3240000  11.4360000  -2.3210000
  -5.7950000  10.8530000  -1.6440000  -4.6780000  10.7970000  -3.4420000
  -4.3230000  11.5370000  -4.1590000  -3.4800000  10.0100000  -2.9210000
  -3.8280000   9.3280000  -2.1450000  -3.0600000   9.4360000  -3.7470000
  -2.4830000  10.8680000  -2.3840000  -1.7460000  10.3420000  -2.0660000
  -5.6760000   9.8760000  -4.1590000  -6.7910000   9.6590000  -3.6530000
  -5.2530000   9.3010000  -5.2810000  -4.3240000   9.5110000  -5.6170000
  -6.0680000   8.3980000  -6.0490000  -6.9530000   8.0860000  -5.4950000
  -6.5180000   9.0790000  -7.3460000  -6.9520000   8.3200000  -7.9960000
  -7.5660000  10.1970000  -7.0840000  -7.1320000  10.9570000  -6.4330000
  -7.8560000  10.6520000  -8.0300000  -8.4440000   9.7660000  -6.6030000
  -5.3780000   9.6350000  -8.0140000  -5.6600000  10.0620000  -8.8270000
  -5.2790000   7.1470000  -6.3810000  -4.0370000   7.1510000  -6.3040000
  -5.9410000   6.0770000  -6.7590000  -6.9450000   6.0000000  -6.6840000
  -5.1970000   4.9380000  -7.2870000  -4.4400000   4.6180000  -6.5710000
  -6.1490000   3.7770000  -7.5390000  -6.9750000   4.2020000  -8.1100000
  -5.6270000   3.0410000  -8.1490000  -6.6940000   3.1020000  -6.2840000
  -7.0230000   3.8640000  -5.5770000  -7.8710000   2.2090000  -6.6500000
  -7.5440000   1.4460000  -7.3560000  -8.2570000   1.7280000  -5.7500000
  -8.6580000   2.8110000  -7.1050000  -5.6190000   2.3080000  -5.6340000
  -4.7950000   2.9670000  -5.3590000  -6.0120000   1.8270000  -4.7380000
  -5.2590000   1.5460000  -6.3260000  -4.5130000   5.3690000  -8.5780000
  -5.1730000   5.9760000  -9.4270000  -3.2080000   5.0940000  -8.7440000
  -2.2860000   4.4710000  -7.8050000  -2.3840000   3.3880000  -7.8770000
  -2.5400000   4.7920000  -6.7940000  -0.9440000   4.9540000  -8.2330000
  -0.1730000   4.2260000  -7.9820000  -0.7080000   5.9090000  -7.7640000
  -1.0890000   5.1090000  -9.7310000  -0.9340000   4.1440000 -10.2140000
  -0.4120000   5.8450000 -10.1640000  -2.5570000   5.5640000  -9.9250000
  -2.6920000   6.6450000  -9.9650000  -3.0980000   4.9390000 -11.2000000
  -3.5040000   3.7990000 -11.2030000  -2.9900000   5.6720000 -12.2930000
  -2.7770000   6.6580000 -12.2580000  -3.1740000   5.0630000 -13.5730000
  -3.9940000   4.3470000 -13.5210000  -3.4980000   6.1050000 -14.6600000
  -3.7000000   5.5790000 -15.5940000  -4.6830000   6.9290000 -14.2890000
  -4.4830000   7.4550000 -13.3560000  -4.8840000   7.6530000 -15.0790000
  -5.5510000   6.2820000 -14.1620000  -2.3610000   6.9660000 -14.8350000
  -2.5550000   7.6180000 -15.5120000  -1.9050000   4.3440000 -13.9620000
  -0.8130000   4.5730000 -13.4340000  -1.9950000   3.4570000 -14.9480000
  -2.8900000   3.1860000 -15.3300000  -0.7950000   2.8170000 -15.4780000
  -0.3140000   2.2320000 -14.6940000  -1.1470000   1.8780000 -16.6460000
  -1.8810000   1.1630000 -16.2760000  -1.5990000   2.4900000 -17.4270000
   0.0250000   1.1430000 -17.2060000  -0.2650000   0.6520000 -18.1350000
   0.8330000   1.8470000 -17.4040000   0.5930000  -0.0960000 -16.0360000
  -0.7450000  -1.3460000 -16.0000000  -0.8800000  -1.7630000 -16.9980000
  -0.4790000  -2.1440000 -15.3070000  -1.6730000  -0.8770000 -15.6740000
   0.2390000   3.8410000 -15.9580000   1.4410000   3.6970000 -15.7390000
  -0.2130000   4.8630000 -16.6690000  -1.1810000   4.9330000 -16.9480000
   0.7190000   5.8680000 -17.1560000   1.5350000   5.3750000 -17.6830000
   0.0360000   6.8560000 -18.1200000  -0.8680000   7.1980000 -17.6180000
   0.7050000   7.7020000 -18.2790000  -0.3290000   6.2430000 -19.4570000
   0.3180000   5.2630000 -19.8610000  -1.2620000   6.7870000 -20.1000000
   1.4090000   6.6280000 -16.0170000   2.6000000   6.9030000 -16.0740000
   0.6620000   6.9230000 -14.9480000  -0.3380000   6.7790000 -14.9330000
   1.2890000   7.5560000 -13.7880000   1.8270000   8.4470000 -14.1100000
   0.2560000   7.9590000 -12.7540000  -0.4020000   7.1080000 -12.5810000
   0.7800000   8.2070000 -11.8310000  -0.5640000   9.1460000 -13.2010000
   0.0630000  10.0280000 -13.0760000  -0.8090000   9.0220000 -14.2560000
  -1.8520000   9.3520000 -12.4260000  -2.3360000   8.4480000 -11.7180000
  -2.4300000  10.5200000 -12.5640000  -3.2900000  10.7160000 -12.0720000
  -2.0120000  11.2190000 -13.1610000   2.3340000   6.6490000 -13.1760000
   3.4310000   7.1150000 -12.8070000   2.0390000   5.3470000 -13.0830000
   1.1410000   5.0010000 -13.3900000   3.0250000   4.3790000 -12.5780000
   3.3020000   4.6350000 -11.5560000   2.4460000   2.9660000 -12.5870000
   1.5010000   2.9890000 -12.0440000   2.2610000   2.6870000 -13.6250000
   3.3770000   1.9410000 -11.9440000   2.8370000   0.9940000 -11.9560000
   4.2460000   1.8720000 -12.5970000   3.9200000   2.2850000 -10.2810000
   2.1720000   2.7050000  -9.7420000   1.5270000   1.8400000  -9.8910000
   2.1730000   2.9790000  -8.6860000   1.8000000   3.5420000 -10.3330000
   4.2480000   4.3260000 -13.4420000   5.3700000   4.3140000 -12.9580000
   4.0290000   4.2610000 -14.7430000   3.1040000   4.1970000 -15.1440000
   5.1830000   4.1820000 -15.6420000   5.7980000   3.3210000 -15.3800000
   4.7240000   4.0300000 -17.0830000   3.9380000   4.7640000 -17.2630000
   5.5760000   4.2440000 -17.7290000   4.1890000   2.6200000 -17.3910000
   5.0020000   1.9160000 -17.2140000   3.3760000   2.4190000 -16.6940000
   3.6820000   2.4620000 -18.8260000   2.8250000   3.1210000 -18.9700000
   4.4780000   2.7470000 -19.5130000   3.2740000   1.0490000 -19.0940000
   4.1610000   0.4170000 -19.0590000   2.5740000   0.7350000 -18.3200000
   2.6160000   0.9190000 -20.4520000   3.2650000   1.2090000 -21.1690000
   2.3510000  -0.0440000 -20.6060000   1.7930000   1.5040000 -20.4850000
   6.1130000   5.3730000 -15.4950000   7.3130000   5.2410000 -15.4850000
   5.5490000   6.5740000 -15.3410000   4.5540000   6.7270000 -15.4250000
   6.4120000   7.7330000 -15.1300000   7.1930000   7.7570000 -15.8900000
   5.6030000   9.0150000 -15.2260000   5.0870000   8.9320000 -16.1820000
   4.8700000   9.1220000 -14.4260000   6.5250000  10.2500000 -15.2460000
   7.1620000  10.1790000 -14.3640000   7.3940000  10.3820000 -16.4930000
   6.7570000  10.4530000 -17.3740000   8.0070000  11.2800000 -16.4150000
   8.0390000   9.5090000 -16.5810000   5.7030000  11.4950000 -15.0240000
   5.2010000  11.4320000 -14.0580000   6.3550000  12.3680000 -15.0380000
   4.9580000  11.5850000 -15.8150000   7.1430000   7.6270000 -13.7990000
   8.3480000   7.9060000 -13.6980000   6.4480000   7.1670000 -12.7570000
   5.4510000   7.0120000 -12.8090000   7.1120000   6.9730000 -11.4740000
   7.5030000   7.9460000 -11.1790000   6.1080000   6.5160000 -10.4300000
   5.7130000   5.5390000 -10.7080000   6.5980000   6.4470000  -9.4590000
   5.2900000   7.2340000 -10.3730000   8.2900000   6.0130000 -11.5430000
   9.3600000   6.2820000 -11.0080000   8.0890000   4.9010000 -12.2230000
   7.1800000   4.6630000 -12.5930000   9.1730000   3.9330000 -12.3710000
   9.5720000   3.6400000 -11.4000000   8.6090000   2.7060000 -13.0500000
   7.7400000   2.4470000 -12.4450000   8.2820000   2.9990000 -14.0470000
   9.5290000   1.5070000 -13.1520000  10.0860000   1.3740000 -12.2250000
   8.6780000   0.3100000 -13.3950000   8.1210000   0.4420000 -14.3220000
   9.3090000  -0.5750000 -13.4740000   7.9810000   0.1860000 -12.5670000
  10.5540000   1.6850000 -14.2400000  11.1600000   2.5660000 -14.0290000
  11.1950000   0.8050000 -14.2840000  10.0490000   1.8130000 -15.1980000
  10.3680000   4.5380000 -13.1240000  11.5340000   4.2510000 -12.7940000
  10.0930000   5.4010000 -14.1090000   9.1500000   5.5370000 -14.4460000
  11.1760000   6.0670000 -14.8090000  11.9140000   5.3270000 -15.1170000
  10.6760000   6.7970000 -16.0440000  11.5230000   6.9420000 -16.7150000
   9.9330000   6.1660000 -16.5310000  10.1110000   8.0280000 -15.7410000
   9.8110000   8.4500000 -16.5500000  11.9970000   6.9960000 -13.9480000
  13.1680000   7.2440000 -14.2810000  11.4150000   7.4920000 -12.8580000
  10.4590000   7.2120000 -12.6930000  12.0580000   8.3900000 -11.8850000
  12.8060000   8.9910000 -12.4010000  11.0480000   9.3380000 -11.2030000
  10.4490000   8.6940000 -10.5580000  11.6560000  10.0020000 -10.5890000
  10.1440000  10.1520000 -12.0720000   9.5970000   9.4880000 -12.7430000
   9.4370000  10.6960000 -11.4450000  10.9060000  11.0760000 -12.8380000
  11.5560000  11.6330000 -12.1640000  11.5140000  10.5190000 -13.5510000
   9.9880000  12.0620000 -13.6030000   9.3020000  11.5000000 -14.2360000
   9.4180000  12.6550000 -12.8870000  10.8030000  12.9520000 -14.4340000
  11.3310000  12.4030000 -15.0980000  10.2010000  13.5930000 -14.9310000
  11.4390000  13.4730000 -13.8470000  12.7460000   7.6160000 -10.7430000
  13.3170000   8.2350000  -9.8550000  12.7080000   6.2850000 -10.7320000
  12.1900000   5.7790000 -11.4360000  13.4120000   5.5180000  -9.7060000
  14.1190000   4.8710000 -10.2260000  13.9600000   6.2380000  -9.0970000
  12.5510000   4.6820000  -8.8150000  13.0860000   4.0580000  -7.9030000
  11.2520000   4.6000000  -9.0830000  10.8570000   5.0270000  -9.9080000
  10.3590000   3.8690000  -8.1860000  10.6560000   4.0420000  -7.1520000
   8.9190000   4.3310000  -8.3620000   8.8350000   5.4180000  -8.3610000
   8.5950000   3.9430000  -9.3270000   7.9430000   3.8250000  -7.3480000
   8.2600000   3.7300000  -6.0040000   9.2750000   3.9510000  -5.6740000
   7.2900000   3.3550000  -5.0730000   7.5420000   3.2930000  -4.0140000
   6.0480000   3.0720000  -5.4830000   5.2860000   2.7900000  -4.7560000
   5.7280000   3.1360000  -6.8360000   4.7240000   2.8830000  -7.1750000
   6.6710000   3.5170000  -7.7330000   6.4210000   3.5830000  -8.7920000
  10.3870000   2.3700000  -8.4640000  10.0690000   1.9340000  -9.5680000
  10.7270000   1.5790000  -7.4350000  11.2180000   1.9580000  -6.6380000
  10.5320000   0.1520000  -7.5030000   9.6240000  -0.0330000  -8.0780000
  11.6880000  -0.6160000  -8.1530000  11.3620000  -1.6480000  -8.2750000
  11.8600000  -0.1710000  -9.1330000  12.9370000  -0.5840000  -7.3730000
  13.2700000   0.4520000  -7.4350000  12.7520000  -0.8450000  -6.3310000
  14.0300000  -1.5130000  -7.9510000  15.1770000  -1.3310000  -7.5020000
  13.8150000  -2.3520000  -8.8750000  10.2030000  -0.3670000  -6.1100000
  10.5660000   0.2290000  -5.1000000   9.4590000  -1.4580000  -6.0780000
   9.1240000  -1.8640000  -6.9400000   9.1500000  -2.1480000  -4.8160000
   9.8620000  -1.8790000  -4.0350000   7.7180000  -1.8890000  -4.2910000
   7.6740000  -2.2850000  -3.2770000   7.3030000  -0.4030000  -4.2800000
   7.3460000  -0.0060000  -5.2950000   6.2870000  -0.3120000  -3.8980000
   7.9830000   0.1600000  -3.6410000   6.8130000  -2.6580000  -5.0650000
   5.9180000  -2.5090000  -4.7520000   9.2360000  -3.6350000  -5.0820000
   9.3690000  -4.0760000  -6.2180000   9.1310000  -4.4350000  -4.0290000
   9.1630000  -4.0500000  -3.0950000   8.9890000  -5.8730000  -4.1760000
   9.0140000  -6.1440000  -5.2310000  10.1300000  -6.5860000  -3.4620000
  11.0810000  -6.1570000  -3.7770000  10.0170000  -6.4660000  -2.3850000
  10.2260000  -8.3460000  -3.8670000   7.6490000  -6.2850000  -3.5840000
   7.5770000  -7.2740000  -2.8690000   6.5950000  -5.5370000  -3.9210000
   6.7050000  -4.7830000  -4.5830000   5.2620000  -5.7980000  -3.3840000
   5.2140000  -6.8130000  -2.9900000   4.9420000  -4.8190000  -2.2530000
   4.9760000  -3.8180000  -2.6840000   3.9260000  -5.0380000  -1.9250000
   5.8780000  -4.8890000  -1.0710000   6.8930000  -4.8230000  -1.4630000
   5.6720000  -4.0190000  -0.4480000   5.7400000  -6.1450000  -0.2430000
   5.7390000  -7.0170000  -0.8960000   6.5730000  -6.2160000   0.4570000
   4.4850000  -6.1270000   0.5200000   3.8860000  -5.3240000   0.3880000
   4.0820000  -7.0910000   1.3450000   4.8540000  -8.1470000   1.5700000
   5.7520000  -8.2200000   1.1130000   4.5400000  -8.8740000   2.1980000
   2.9150000  -6.9980000   1.9660000   2.3280000  -6.1900000   1.8130000
   2.6180000  -7.7340000   2.5900000   4.2030000  -5.6200000  -4.3930000
   4.1640000  -4.5760000  -5.0530000   3.2960000  -6.5850000  -4.4660000
   3.4330000  -7.4620000  -3.9830000   2.0800000  -6.4100000  -5.2490000
   2.3330000  -6.1050000  -6.2640000   1.2900000  -7.7410000  -5.3150000
   1.2120000  -8.0740000  -4.2790000   0.2910000  -7.5910000  -5.7230000
   2.0100000  -8.7840000  -6.1230000   2.6570000  -9.8340000  -5.5220000
   2.5850000  -9.9600000  -4.4410000   3.4050000 -10.7370000  -6.2820000
   3.9400000 -11.5560000  -5.8020000   3.4910000 -10.5640000  -7.6570000
   4.2320000 -11.4670000  -8.4240000   4.6350000 -12.1630000  -7.8990000
   2.8310000  -9.5380000  -8.2690000   2.8750000  -9.4130000  -9.3500000
   2.0910000  -8.6410000  -7.4890000   1.5660000  -7.8110000  -7.9630000
   1.1900000  -5.3450000  -4.6330000   0.9370000  -5.3710000  -3.4600000
   0.6390000  -4.4710000  -5.4730000   0.8580000  -4.4820000  -6.4590000
  -0.2970000  -3.4750000  -4.9880000  -0.8630000  -3.9140000  -4.1670000
   0.2750000  -2.6230000  -4.6200000  -1.2470000  -3.0030000  -6.0340000
  -0.9440000  -2.9850000  -7.2130000  -2.4220000  -2.5850000  -5.5870000
  -2.6540000  -2.6460000  -4.6060000  -3.3950000  -2.0250000  -6.4840000
  -3.5820000  -2.7270000  -7.2960000  -4.7220000  -1.7380000  -5.7670000
  -4.5430000  -1.0330000  -4.9550000  -5.4460000  -1.3140000  -6.4630000
  -5.3590000  -2.9190000  -5.1660000  -5.2540000  -3.1320000  -3.8100000
  -4.6630000  -2.4110000  -3.2460000  -5.8170000  -4.1270000  -3.2010000
  -5.7410000  -4.2040000  -2.1170000  -6.4580000  -5.0160000  -3.8630000
  -6.8700000  -5.8520000  -3.2980000  -6.6410000  -4.9510000  -5.2530000
  -7.1990000  -5.6920000  -5.8250000  -6.0400000  -3.8240000  -5.9230000
  -6.1390000  -3.7160000  -7.0030000  -2.9760000  -0.7180000  -7.1060000
  -2.4220000   0.1870000  -6.4770000  -3.2800000  -0.6400000  -8.4030000
  -3.3440000  -1.4990000  -8.9300000  -3.4170000   0.6270000  -9.1230000
  -3.3920000   1.4540000  -8.4130000  -2.3820000   0.8590000 -10.2050000
  -2.5880000   1.8020000 -10.7120000  -0.9970000   0.9150000  -9.5740000
  -0.7900000  -0.0280000  -9.0680000  -0.2500000   1.0820000 -10.3500000
  -0.9590000   1.7310000  -8.8520000  -2.4410000  -0.1980000 -11.2950000
  -2.0180000  -1.1170000 -10.8890000  -3.4900000  -0.3610000 -11.5430000
  -1.6790000   0.2000000 -12.5520000  -0.6300000   0.3620000 -12.3050000
  -1.7580000  -0.5950000 -13.2930000  -2.1020000   1.1190000 -12.9580000
  -4.8410000   0.6510000  -9.6510000  -5.6540000  -0.1980000  -9.3190000
  -5.2100000   1.6570000 -10.4250000  -4.5770000   2.4140000 -10.6390000
  -6.5390000   1.6700000 -11.0380000  -7.2970000   1.5190000 -10.2690000
  -6.8070000   2.9920000 -11.7280000  -6.5550000   3.7860000 -11.0260000
  -6.1470000   3.0500000 -12.5940000  -8.2550000   3.1540000 -12.1800000
  -8.3290000   4.1140000 -12.6920000  -8.4780000   2.3500000 -12.8820000
  -9.2410000   3.1150000 -11.0400000  -9.0650000   3.8370000 -10.0430000
 -10.2270000   2.3300000 -11.1330000  -6.5260000   0.5610000 -12.0950000
  -5.7890000   0.5930000 -13.0720000  -7.3250000  -0.4180000 -11.8680000
  -7.7850000  -0.4510000 -10.9700000  -7.6050000  -1.4830000 -12.8310000
  -8.6680000  -1.7050000 -12.7360000  -7.4100000  -1.0600000 -13.8170000
  -6.8220000  -2.7600000 -12.6820000  -7.2570000  -3.7790000 -13.1700000
  -5.6480000  -2.7400000 -12.0420000  -5.3180000  -1.8920000 -11.6020000
  -4.7950000  -3.9160000 -11.9970000  -5.4100000  -4.8140000 -12.0370000
  -3.8090000  -3.9360000 -13.1930000  -3.3680000  -2.9530000 -13.3560000
  -3.0230000  -4.6500000 -12.9460000  -4.4860000  -4.3840000 -14.4780000
  -4.7290000  -5.6110000 -14.6520000  -4.8300000  -3.4620000 -15.3160000
  -5.2830000  -3.7150000 -16.1830000  -4.6440000  -2.4930000 -15.1010000
  -4.0180000  -3.9600000 -10.6930000  -4.0440000  -2.9840000  -9.9280000
  -3.3060000  -5.0550000 -10.4640000  -3.4220000  -5.8220000 -11.1110000
  -2.3900000  -5.2250000  -9.3550000  -2.3940000  -4.3660000  -8.6840000
  -2.7790000  -6.4810000  -8.5500000  -2.8520000  -7.3280000  -9.2310000
  -1.7620000  -6.7720000  -7.5060000  -1.6890000  -5.9250000  -6.8230000
  -2.0560000  -7.6620000  -6.9500000  -0.7940000  -6.9420000  -7.9780000
  -4.1260000  -6.3170000  -7.9180000  -4.8740000  -6.1540000  -8.6940000
  -4.3760000  -7.2170000  -7.3560000  -4.1100000  -5.4610000  -7.2440000
  -1.0120000  -5.3600000 -10.0000000  -0.8370000  -6.1570000 -10.9270000
  -0.0520000  -4.5970000  -9.5120000  -0.2160000  -4.0540000  -8.6760000
   1.2440000  -4.4530000 -10.1940000   1.4900000  -5.3250000 -10.8000000
   1.2950000  -3.2010000 -11.0890000   2.2500000  -3.2040000 -11.6160000
   0.1710000  -3.1610000 -12.0890000  -0.7840000  -3.1590000 -11.5630000
   0.2540000  -2.2590000 -12.6940000   0.2270000  -4.0380000 -12.7350000
   1.3040000  -1.9170000 -10.2470000   2.1780000  -1.9160000  -9.5950000
   1.3410000  -1.0500000 -10.9060000   0.4000000  -1.8740000  -9.6400000
   2.3810000  -4.4180000  -9.2040000   2.1970000  -4.2100000  -8.0130000
   3.5940000  -4.5810000  -9.7560000   3.6460000  -4.8950000 -10.7150000
   4.8540000  -4.3070000  -9.0410000   4.6410000  -3.6860000  -8.1710000
   5.6310000  -5.5690000  -8.5960000   5.9450000  -6.1320000  -9.4750000
   6.8130000  -5.1680000  -7.8240000   6.5000000  -4.6060000  -6.9440000
   7.3610000  -6.0570000  -7.5100000   7.4580000  -4.5440000  -8.4430000
   4.7960000  -6.5210000  -7.7920000   4.3610000  -5.9350000  -6.9820000
   4.0030000  -6.8660000  -8.4560000   5.5250000  -7.7120000  -7.2160000
   6.3170000  -7.3670000  -6.5520000   4.8250000  -8.3310000  -6.6550000
   5.9590000  -8.2990000  -8.0250000   5.7620000  -3.5260000 -10.0020000
   6.0840000  -4.0810000 -11.0280000   6.1640000  -2.3060000  -9.6420000
   5.7860000  -1.5270000  -8.4320000   6.0490000  -2.1030000  -7.5450000
   4.7110000  -1.3520000  -8.4460000   6.5700000  -0.2620000  -8.5470000
   7.4270000  -0.3060000  -7.8750000   5.9370000   0.5820000  -8.2740000
   7.0020000  -0.1650000  -9.9780000   7.9690000   0.3370000 -10.0020000
   6.3050000   0.3600000 -10.6320000   7.1570000  -1.6220000 -10.4400000
   6.9130000  -1.7560000 -11.4940000   8.5340000  -2.1710000 -10.1700000
   8.9530000  -2.2370000  -9.0060000   9.2450000  -2.5320000 -11.2320000
   8.8600000  -2.4070000 -12.1580000  10.5700000  -3.1200000 -11.1100000
  10.9190000  -3.0340000 -10.0810000  10.5360000  -4.6040000 -11.4930000
  10.0840000  -4.6560000 -12.4840000  11.5740000  -4.9310000 -11.5510000
   9.7650000  -5.5160000 -10.5310000   8.7260000  -5.1890000 -10.5490000
   9.8340000  -6.5280000 -10.9310000  10.2760000  -5.5030000  -9.1000000
  10.0610000  -4.5250000  -8.6680000   9.7450000  -6.2720000  -8.5390000
  11.7150000  -5.7560000  -8.9970000  12.1620000  -6.1570000  -9.8090000
  12.4640000  -5.4430000  -7.9550000  11.9610000  -4.8530000  -6.8870000
  10.9760000  -4.6290000  -6.8530000  12.5620000  -4.6280000  -6.1070000
  13.7370000  -5.7850000  -7.9520000  14.1260000  -6.2800000  -8.7420000
  14.3180000  -5.5510000  -7.1600000  11.5840000  -2.4380000 -11.9910000
  11.3730000  -2.2910000 -13.1980000  12.6970000  -2.0100000 -11.4120000
  12.7740000  -2.0180000 -10.4050000  13.8070000  -1.4530000 -12.1880000
  13.4590000  -1.1840000 -13.1850000  14.3670000  -0.1980000 -11.4820000
  14.5870000  -0.4390000 -10.4420000  15.6560000   0.2700000 -12.1850000
  15.4370000   0.5110000 -13.2250000  16.0450000   1.1550000 -11.6810000
  16.4010000  -0.5260000 -12.1460000  13.3250000   0.9300000 -11.5210000
  13.2830000   1.2690000 -12.5560000  12.3730000   0.4750000 -11.2500000
  13.5870000   2.0770000 -10.6420000  14.5380000   2.5340000 -10.9130000
  12.7880000   2.8110000 -10.7520000  13.6280000   1.7400000  -9.6060000
  14.8590000  -2.5290000 -12.3690000  15.2470000  -2.8260000 -13.4990000
  15.2750000  -3.1650000 -11.2790000  14.8640000  -2.9480000 -10.3820000
  16.3390000  -4.1670000 -11.3300000  16.9200000  -4.0530000 -12.2450000
  17.2620000  -3.9870000 -10.1460000  16.6860000  -4.2060000  -9.2470000
  18.1360000  -4.6360000 -10.1840000  17.7690000  -2.5990000  -9.9990000
  18.8310000  -2.0690000 -10.7100000  18.9790000  -0.7910000 -10.3800000
  19.7670000  -0.1900000 -10.8330000  18.0570000  -0.4790000  -9.4880000
  17.9240000   0.4240000  -9.0540000  17.2930000  -1.5910000  -9.2390000
  16.4710000  -1.5400000  -8.5250000  15.7150000  -5.5530000 -11.3140000
  14.7970000  -5.8060000 -10.5490000  16.1880000  -6.4610000 -12.1580000
  17.1490000  -6.3000000 -13.2540000  18.0540000  -5.8150000 -12.8870000
  16.7100000  -5.6950000 -14.0470000  17.3860000  -7.7020000 -13.6780000
  18.2980000  -8.0470000 -13.1900000  17.5300000  -7.7030000 -14.7590000
  16.2890000  -8.4870000 -13.3210000  16.6390000  -9.4860000 -13.0610000
  15.5510000  -8.5580000 -14.1200000  15.6680000  -7.8200000 -12.0970000
  14.5820000  -7.7690000 -12.1760000  16.0500000  -8.5310000 -10.7980000
  17.2110000  -8.5840000 -10.4220000  15.0530000  -9.0490000 -10.0950000
  14.1010000  -8.8920000 -10.3960000  15.2780000  -9.8550000  -8.8770000
  16.3160000 -10.1820000  -8.8290000  14.9740000  -9.0120000  -7.6390000
  15.5890000  -8.1160000  -7.7300000  13.9210000  -8.7290000  -7.6210000
  15.3130000  -9.7040000  -6.3290000  14.8440000 -10.8180000  -6.0640000
  16.0840000  -9.0230000  -5.4760000  16.3400000  -9.4360000  -4.5910000
  16.4070000  -8.0980000  -5.7210000  14.3570000 -11.0530000  -8.9260000
  13.1670000 -10.9220000  -9.1920000  14.9060000 -12.2390000  -8.6910000
  15.8840000 -12.3140000  -8.4480000  14.1540000 -13.4530000  -8.8780000
  13.7990000 -13.3930000  -9.9070000  15.0490000 -14.6860000  -8.7410000
  15.4040000 -14.7650000  -7.7140000  14.4800000 -15.5790000  -8.9980000
  15.9010000 -14.5930000  -9.4140000  12.9520000 -13.6150000  -7.9770000
  12.0930000 -14.3670000  -8.3720000  12.8970000 -12.9440000  -6.8210000
  13.6740000 -12.3740000  -6.5170000  11.7340000 -13.0870000  -5.9140000
  11.0250000 -13.8290000  -6.2810000  12.1400000 -13.4360000  -4.4660000
  11.2460000 -13.5060000  -3.8460000  12.8780000 -14.7750000  -4.4480000
  13.7720000 -14.7060000  -5.0680000  13.1640000 -15.0200000  -3.4250000
  12.2250000 -15.5560000  -4.8390000  12.9540000 -12.3200000  -3.8210000
  13.9250000 -12.3060000  -4.3170000  12.4300000 -11.3860000  -4.0220000
  13.1640000 -12.4830000  -2.2520000  13.6890000 -13.4160000  -2.0500000
  13.7530000 -11.6470000  -1.8750000  12.1940000 -12.4970000  -1.7550000
  10.8640000 -11.8510000  -5.9020000   9.9550000 -11.7120000  -5.0730000
  11.0720000 -10.9800000  -6.8820000  11.8240000 -11.1180000  -7.5420000
  10.2290000  -9.8080000  -7.0340000   9.4010000  -9.8530000  -6.3270000
  11.0310000  -8.5380000  -6.7650000  11.8620000  -8.4770000  -7.4670000
  10.3870000  -7.6680000  -6.8880000  11.7870000  -8.4700000  -5.1870000
   9.7060000  -9.7870000  -8.4500000  10.4000000  -9.3350000  -9.3640000
   8.5010000 -10.2510000  -8.6760000   7.9300000 -10.6030000  -7.9210000
   7.9870000 -10.3530000 -10.0380000   7.0050000 -10.8190000  -9.9550000
   7.8200000  -8.9710000 -10.6810000   8.7960000  -8.4960000 -10.7790000
   7.3690000  -9.0810000 -11.6670000   7.1770000  -8.3540000 -10.0540000
   8.8500000 -11.2380000 -10.9400000   8.9830000 -11.0220000 -12.1430000
   9.4180000 -12.2630000 -10.3340000   9.4200000 -12.3000000  -9.3250000
  10.1090000 -13.3260000 -11.0680000  10.6970000 -13.9130000 -10.3630000
   9.0890000 -14.2380000 -11.7280000   8.4990000 -13.6660000 -12.4440000
   9.6050000 -15.0460000 -12.2460000   8.4310000 -14.6570000 -10.9670000
  11.0690000 -12.7650000 -12.0990000  11.0770000 -13.1570000 -13.2800000
  11.8850000 -11.8320000 -11.6490000  11.6880000 -11.4030000 -10.7560000
  12.9620000 -11.3010000 -12.4360000  13.6040000 -10.6660000 -11.8250000
  13.7960000 -12.4500000 -12.9850000  13.5570000 -13.3300000 -12.3880000
  13.5500000 -12.6420000 -14.0300000  15.2240000 -12.1950000 -12.8850000
  15.9640000 -12.4480000 -13.8440000  15.6770000 -11.7440000 -11.7480000
  16.6640000 -11.5550000 -11.6400000  15.0400000 -11.5870000 -10.9800000
  12.5720000 -10.3220000 -13.5510000  13.4320000  -9.8510000 -14.2910000
  11.2960000  -9.9460000 -13.6100000  10.6340000 -10.2760000 -12.9220000
  10.8230000  -9.0270000 -14.6370000  11.2440000  -9.2970000 -15.6050000
   9.2870000  -9.0930000 -14.7320000   8.8110000  -9.0880000 -13.7520000
   8.9540000  -8.2250000 -15.3020000   8.7750000 -10.2990000 -15.4510000
   8.2950000 -10.2200000 -16.7360000   7.9050000 -11.4210000 -17.1340000
   7.5030000 -11.5700000 -18.1370000   8.1000000 -12.2700000 -16.1470000
   7.9070000 -13.2610000 -16.1640000   8.6160000 -11.5850000 -15.0700000
   8.8140000 -12.1090000 -14.1350000  11.1960000  -7.5840000 -14.2840000
  11.4410000  -7.2740000 -13.1270000  11.2870000  -6.7450000 -15.3180000
  11.2840000  -7.1200000 -16.2550000  11.4700000  -5.2980000 -15.1460000
  11.4050000  -5.0330000 -14.0910000  12.7790000  -4.7480000 -15.7090000
  12.8270000  -3.6850000 -15.4730000  14.0090000  -5.4570000 -15.1270000
  13.9610000  -6.5200000 -15.3640000  14.9140000  -5.0300000 -15.5590000
  14.0260000  -5.3270000 -14.0450000  12.7880000  -4.8410000 -17.1400000
  13.6160000  -4.4910000 -17.4780000  10.2950000  -4.5790000 -15.7770000
   9.5750000  -5.1290000 -16.5870000  10.1130000  -3.3190000 -15.4060000
  10.7440000  -2.8500000 -14.7720000   8.9800000  -2.5800000 -15.9170000
   9.2640000  -1.5420000 -16.0880000   8.6430000  -3.0230000 -16.8550000
   7.8410000  -2.6230000 -14.9110000   8.0260000  -3.0600000 -13.7790000
   6.6900000  -2.1040000 -15.3040000   6.6030000  -1.5570000 -16.1480000
   5.5230000  -2.2520000 -14.4590000   5.8040000  -2.2070000 -13.4060000
   4.4910000  -1.1560000 -14.7380000   4.1810000  -1.2160000 -15.7810000
   3.2590000  -1.3360000 -13.8240000   3.5680000  -1.2760000 -12.7800000
   2.5330000  -0.5500000 -14.0330000   2.8040000  -2.3090000 -14.0120000
   5.0670000   0.2000000 -14.5250000   5.9140000   0.3450000 -15.1950000
   4.3070000   0.9540000 -14.7320000   5.4010000   0.2950000 -13.4920000
   4.9490000  -3.6290000 -14.6660000   4.2710000  -3.8650000 -15.6860000
   5.2480000  -4.5590000 -13.7470000   5.7840000  -4.3070000 -12.9290000
   4.8310000  -5.9590000 -13.9030000   4.9180000  -6.2540000 -14.9490000
   5.7020000  -6.8730000 -13.0690000   6.7070000  -6.7760000 -13.4790000
   5.7110000  -6.5930000 -12.0150000   5.2420000  -8.2950000 -13.2030000
   5.5460000  -9.0380000 -14.3480000   6.1790000  -8.5810000 -15.1080000
   5.0630000 -10.3260000 -14.5300000   5.2940000 -10.8980000 -15.4290000
   4.2800000 -10.8750000 -13.5520000   3.8380000 -12.1660000 -13.7760000
   4.1430000 -12.5260000 -14.6120000   3.9550000 -10.1700000 -12.4030000
   3.3300000 -10.6140000 -11.6280000   4.4430000  -8.8680000 -12.2460000
   4.1890000  -8.2950000 -11.3550000   3.3780000  -6.0640000 -13.4640000
   3.0270000  -5.6480000 -12.3780000   2.5610000  -6.6540000 -14.3200000
   2.8970000  -6.9500000 -15.2260000   1.1550000  -6.8330000 -14.0160000
   0.8520000  -6.2110000 -13.1740000   0.2790000  -6.4960000 -15.2480000
   0.5680000  -7.1660000 -16.0580000  -1.2170000  -6.6520000 -14.9660000
  -1.5070000  -5.9830000 -14.1570000  -1.7840000  -6.4040000 -15.8640000
  -1.4270000  -7.6820000 -14.6780000   0.5340000  -5.0740000 -15.7690000
   0.0610000  -4.3740000 -15.0800000   1.6110000  -4.9060000 -15.7740000
  -0.0140000  -4.8600000 -17.1560000  -1.0910000  -5.0270000 -17.1520000
   0.1940000  -3.8390000 -17.4760000   0.4590000  -5.5600000 -17.8460000
   0.9040000  -8.2580000 -13.5390000   1.2050000  -9.2380000 -14.2340000
   0.2860000  -8.3840000 -12.3800000   0.0410000  -7.5670000 -11.8400000
  -0.0880000  -9.6850000 -11.8650000   0.7790000 -10.3440000 -11.8260000
  -0.6410000  -9.5180000 -10.4430000   0.2120000  -9.1310000  -9.8860000
  -1.4280000  -8.7650000 -10.4710000  -1.1640000 -10.7730000  -9.7620000
  -1.9980000 -11.1580000 -10.3480000  -0.1190000 -11.8160000  -9.6460000
   0.7150000 -11.4320000  -9.0590000  -0.5350000 -12.6950000  -9.1540000
   0.2330000 -12.0900000 -10.6410000  -1.7150000 -10.3960000  -8.3980000
  -2.5260000  -9.6770000  -8.5190000  -2.0940000 -11.2890000  -7.8990000
  -0.9230000  -9.9530000  -7.7950000  -1.1670000 -10.2570000 -12.7470000
  -2.1830000  -9.6030000 -13.0000000  -0.9570000 -11.4670000 -13.2340000
  -0.0820000 -11.9350000 -13.0480000  -1.8950000 -12.1010000 -14.1290000
  -2.6240000 -11.3940000 -14.5240000  -1.1860000 -12.7760000 -15.2990000
  -0.4650000 -13.4890000 -14.8980000  -2.1610000 -13.5000000 -16.2100000
  -2.8810000 -12.7870000 -16.6110000  -1.6160000 -13.9660000 -17.0300000
  -2.6880000 -14.2670000 -15.6420000  -0.3860000 -11.7830000 -16.0860000
   0.3630000 -11.3250000 -15.4400000   0.1090000 -12.2890000 -16.9140000
  -1.0490000 -11.0100000 -16.4770000  -2.8020000 -13.0790000 -13.3690000
  -4.0050000 -12.9320000 -13.4370000  -2.2460000 -14.0520000 -12.6790000
  -1.2410000 -14.0710000 -12.5830000  -3.0130000 -15.1270000 -12.0830000
  -4.0830000 -14.9610000 -12.2070000  -2.6590000 -16.4870000 -12.6740000
  -1.5990000 -16.6700000 -12.4940000  -3.4640000 -17.5910000 -12.0700000
  -4.5230000 -17.4090000 -12.2510000  -3.1760000 -18.5400000 -12.5220000
  -3.2800000 -17.6300000 -10.9970000  -2.8470000 -16.4490000 -14.0860000
  -2.6250000 -17.3040000 -14.4620000  -2.7910000 -15.1570000 -10.5980000
  -1.6690000 -15.3560000 -10.1150000  -3.8690000 -15.0000000  -9.8500000
  -4.7430000 -14.7480000 -10.2890000  -3.8440000 -15.1580000  -8.3970000
  -3.0860000 -15.8900000  -8.1170000  -3.5130000 -13.8340000  -7.7270000
  -2.4930000 -13.5470000  -7.9830000  -4.2050000 -13.0690000  -8.0790000
  -3.6280000 -13.9640000  -6.3250000  -3.4180000 -13.1260000  -5.9080000
  -5.1910000 -15.6450000  -7.9440000  -6.2370000 -15.2610000  -8.4660000
  -5.2250000 -16.4680000  -6.8970000  -4.3690000 -16.8120000  -6.4870000
  -6.5090000 -16.8820000  -6.2910000  -7.2020000 -17.1680000  -7.0830000
  -6.3320000 -18.0850000  -5.3280000  -5.4220000 -17.8090000  -4.7960000
  -7.1550000 -18.1740000  -4.6190000  -6.1160000 -19.4330000  -5.9930000
  -6.4500000 -19.6720000  -7.1540000  -5.6620000 -20.3950000  -5.1530000
  -5.4880000 -21.3260000  -5.5030000  -5.4990000 -20.1770000  -4.1800000
  -7.1470000 -15.7600000  -5.4530000  -8.3400000 -15.8360000  -5.1890000
  -6.3250000 -14.8850000  -4.9050000  -5.4010000 -14.7780000  -5.2970000
  -6.6810000 -14.0790000  -3.7250000  -7.6450000 -14.3770000  -3.3130000
  -5.6000000 -14.2910000  -2.6520000  -5.8220000 -13.6180000  -1.8240000
  -5.5350000 -15.7460000  -2.1300000  -5.3120000 -16.4200000  -2.9570000
  -4.7520000 -15.8270000  -1.3750000  -6.4940000 -16.0180000  -1.6880000
  -4.3390000 -13.9460000  -3.2200000  -3.6480000 -14.0710000  -2.5650000
  -6.8040000 -12.6150000  -4.0380000  -6.4350000 -12.1530000  -5.1100000
  -7.3710000 -11.8600000  -3.0970000  -7.4660000 -12.2300000  -2.1630000
  -7.8860000 -10.5220000  -3.3670000  -7.7440000 -10.2460000  -4.4120000
  -9.3570000 -10.5380000  -3.0700000  -9.7910000  -9.6010000  -3.4180000
  -9.8100000 -11.3700000  -3.6100000  -9.6060000 -10.6880000  -1.6730000
 -10.5530000 -10.6950000  -1.5160000  -7.2620000  -9.3910000  -2.5800000
  -7.6670000  -8.2480000  -2.7800000  -6.3040000  -9.6850000  -1.7000000
  -6.0040000 -10.6450000  -1.6130000  -5.7380000  -8.6910000  -0.7730000
  -6.2240000  -7.7300000  -0.9430000  -5.9380000  -9.0890000   0.6920000
  -5.6870000 -10.1210000   0.9350000  -5.3060000  -8.4150000   1.2710000
  -7.3450000  -8.8670000   1.1620000  -7.6600000  -8.5170000   2.4490000
  -8.9740000  -8.4060000   2.5650000  -9.4190000  -8.1120000   3.5160000
  -9.5280000  -8.7000000   1.4070000 -10.5130000  -8.6740000   1.1850000
  -8.5320000  -9.0530000   0.5310000  -8.7850000  -9.4060000  -0.4690000
  -4.2840000  -8.4430000  -1.0760000  -3.4880000  -9.3830000  -1.0910000
  -3.9600000  -7.1630000  -1.2610000  -4.6680000  -6.4440000  -1.2220000
  -2.6200000  -6.7840000  -1.6480000  -1.9210000  -7.5640000  -1.3440000
  -2.5130000  -6.5950000  -3.1560000  -3.1820000  -5.7770000  -3.4240000
  -1.4860000  -6.3140000  -3.3870000  -2.8860000  -7.8260000  -3.9410000
  -4.1530000  -7.9750000  -4.4730000  -4.8870000  -7.1830000  -4.3290000
  -4.4910000  -9.1060000  -5.1770000  -5.4870000  -9.1850000  -5.6130000
  -3.5980000 -10.1060000  -5.3470000  -3.8900000 -11.2800000  -6.0180000
  -4.7910000 -11.3090000  -6.3480000  -2.3440000  -9.9850000  -4.8250000
  -1.6210000 -10.7910000  -4.9470000  -1.9910000  -8.8350000  -4.1410000
  -0.9790000  -8.7230000  -3.7500000  -2.1950000  -5.5680000  -0.8650000
  -2.8090000  -5.2490000   0.1640000  -1.0760000  -4.9490000  -1.2470000
  -0.3900000  -5.3830000  -1.8480000  -0.8120000  -3.5920000  -0.7580000
  -1.2180000  -3.4780000   0.2470000   0.7060000  -3.3160000  -0.7110000
   1.0460000  -3.4730000  -1.7350000   0.8640000  -2.2740000  -0.4320000
   1.4860000  -4.2080000   0.2180000   0.9070000  -4.8950000   1.0690000
   2.7020000  -4.1380000   0.0780000  -1.5190000  -2.6130000  -1.7110000
  -2.3040000  -3.0370000  -2.5530000  -1.2870000  -1.3140000  -1.5630000
  -0.8530000  -0.9390000  -0.7320000  -1.7860000  -0.3710000  -2.5740000
  -1.9600000  -0.8570000  -3.5340000  -3.0940000   0.3630000  -2.1420000
  -3.7880000  -0.3970000  -1.7820000  -2.8840000   1.3960000  -1.0720000
  -2.1910000   2.1560000  -1.4310000  -3.8380000   1.8630000  -0.8260000
  -2.4720000   0.9200000  -0.1820000  -3.7080000   0.9300000  -3.2620000
  -4.5120000   1.3800000  -2.9930000  -0.7140000   0.6170000  -2.9680000
   0.2100000   0.9210000  -2.1930000  -0.8890000   1.1580000  -4.1680000
  -1.4990000   0.7030000  -4.8330000  -0.2110000   2.3570000  -4.5760000
   0.5910000   2.5810000  -3.8720000   0.4030000   2.1890000  -5.9900000
  -0.4170000   1.9510000  -6.6680000   0.8800000   3.1160000  -6.3090000
   1.4120000   1.0740000  -6.0130000   1.0940000  -0.2080000  -6.3970000
   0.0950000  -0.4070000  -6.7870000   2.0120000  -1.2340000  -6.2970000
   1.7210000  -2.2410000  -6.5940000   3.2660000  -0.9930000  -5.8740000
   4.1900000  -2.0090000  -5.7290000   3.8370000  -2.8720000  -5.9590000
   3.6320000   0.2800000  -5.5400000   4.6560000   0.4870000  -5.2300000
   2.7040000   1.3080000  -5.5970000   2.9920000   2.3200000  -5.3100000
  -1.1950000   3.4910000  -4.5560000  -2.3950000   3.2860000  -4.6670000
  -0.6690000   4.7090000  -4.4130000   0.3350000   4.8020000  -4.3520000
  -1.4830000   5.9270000  -4.3620000  -2.4530000   5.7130000  -4.8110000
  -1.7030000   6.4350000  -2.9540000  -0.7440000   6.5240000  -2.4450000
  -2.1860000   7.4120000  -2.9910000  -2.6760000   5.3050000  -1.8880000
  -0.7330000   7.0010000  -5.1400000   0.4750000   6.9680000  -5.2540000
  -1.4950000   7.9690000  -5.6380000  -2.4900000   7.9190000  -5.4760000
  -0.9850000   9.0560000  -6.4410000   0.1040000   9.0620000  -6.3830000
  -1.3990000   8.9250000  -7.9230000  -0.7660000   8.1390000  -8.3360000
  -2.4460000   8.6810000  -8.1060000  -1.1040000  10.1740000  -8.7080000
   0.2040000  10.6100000  -8.9020000   1.0160000   9.9930000  -8.5160000
   0.4840000  11.7760000  -9.5540000   1.5170000  12.0860000  -9.7120000
  -0.5210000  12.5410000 -10.0020000  -0.2960000  13.4770000 -10.5130000
  -1.8280000  12.1530000  -9.8220000  -2.6320000  12.7730000 -10.2190000
  -2.1240000  10.9970000  -9.1500000  -3.1630000  10.7270000  -8.9620000
  -1.4720000  10.3840000  -5.8780000  -2.6590000  10.6320000  -5.8520000
  -0.5150000  11.2330000  -5.4890000   0.4480000  10.9380000  -5.5680000
  -0.7880000  12.5750000  -5.0020000  -1.8490000  12.7160000  -4.7990000
  -0.0170000  12.7470000  -3.7020000  -0.5050000  12.0560000  -3.0140000
   1.0380000  12.4880000  -3.7890000  -0.1260000  14.1370000  -3.1440000
  -0.8990000  14.9690000  -3.6510000   0.7440000  14.4360000  -2.1640000
   0.7280000  15.3530000  -1.7420000   1.4090000  13.7420000  -1.8550000
  -0.2750000  13.5870000  -6.0220000   0.9250000  13.8060000  -6.1730000
  -1.2090000  14.2330000  -6.6950000  -2.1830000  14.0360000  -6.5120000
  -0.8820000  15.1870000  -7.7560000  -0.2020000  14.6970000  -8.4530000
  -2.1540000  15.5960000  -8.5160000  -2.8400000  16.0960000  -7.8330000
  -1.8900000  16.2740000  -9.3280000  -2.6330000  14.7070000  -8.9260000
  -0.1820000  16.4090000  -7.2230000   0.4750000  17.0930000  -8.0160000
  -0.2280000  16.6950000  -5.9260000  -0.7790000  16.1070000  -5.3180000
   0.4290000  17.8690000  -5.3470000   0.5310000  18.6570000  -6.0940000
  -0.4200000  18.3990000  -4.1910000  -0.6020000  17.6070000  -3.4650000
   0.0880000  19.2300000  -3.7020000  -1.6610000  18.8480000  -4.7220000
  -2.2100000  19.1860000  -4.0100000   1.8500000  17.5890000  -4.8740000
   2.5210000  18.5080000  -4.4130000   2.3230000  16.3580000  -4.9820000
   1.7220000  15.6100000  -5.2980000   3.6940000  16.0370000  -4.6350000
   3.9360000  16.3850000  -3.6300000   3.8700000  14.5070000  -4.6820000
   3.6400000  14.1450000  -5.6840000   4.8990000  14.2510000  -4.4310000
   3.1950000  14.0410000  -3.9640000   4.6670000  16.7040000  -5.6000000
   4.3120000  17.0810000  -6.6920000   5.9450000  16.7520000  -5.2230000
   6.5190000  16.4690000  -3.9140000   6.7180000  15.4010000  -3.8190000
   5.8280000  16.7800000  -3.1310000   7.7750000  17.2910000  -3.9280000
   8.5080000  16.9020000  -3.2210000   7.5650000  18.3350000  -3.6960000
   8.2480000  17.1420000  -5.3450000   8.7200000  16.1660000  -5.4600000
   8.9390000  17.9190000  -5.6700000   6.9570000  17.2010000  -6.1840000
   6.6840000  18.2040000  -6.5120000   7.0670000  16.2750000  -7.4060000
   6.6220000  15.1140000  -7.4180000   7.6500000  16.7870000  -8.4680000
   8.1570000  18.1580000  -8.6430000   8.8420000  18.3990000  -7.8300000
   7.3210000  18.8580000  -8.6320000   8.8450000  18.1050000  -9.9840000
   9.8780000  17.7750000  -9.8740000   8.8260000  19.0830000 -10.4650000
   8.0320000  17.1110000 -10.7570000   8.5770000  16.6540000 -11.5830000
   7.1300000  17.5900000 -11.1370000   7.6610000  16.0400000  -9.7200000
   6.6380000  15.6950000  -9.8710000   8.6150000  14.8500000  -9.7970000
   8.3750000  13.9340000 -10.5910000   9.6620000  14.8510000  -8.9820000
   9.8550000  15.6520000  -8.3980000  10.6460000  13.7930000  -9.0420000
  10.3920000  13.0990000  -9.8440000  12.0370000  14.3670000  -9.3140000
  12.4750000  14.5660000  -8.3360000  12.5970000  13.5730000  -9.8080000
  12.0940000  15.6410000 -10.1680000  11.4690000  16.4000000  -9.6970000
  13.1390000  15.9470000 -10.1130000  11.6990000  15.4860000 -11.5880000
  11.5880000  16.5440000 -12.3110000  11.5480000  14.3420000 -12.0270000
  10.5650000  12.8940000  -7.8150000   9.4910000  12.5290000  -7.4120000
  11.6830000  12.5360000  -7.1930000  12.5640000  12.8500000  -7.5740000
  11.7030000  11.7320000  -5.9880000  10.8850000  11.0120000  -6.0210000
  13.0260000  10.9660000  -5.8480000  13.1160000  10.3260000  -6.7260000
  13.8240000  11.7080000  -5.8560000  13.1340000  10.1250000  -4.5990000
  12.9800000  10.8180000  -3.7720000  12.3580000   9.3600000  -4.5810000
  14.5140000   9.4580000  -4.4600000  14.5800000   8.2110000  -4.3730000
  15.5050000  10.2020000  -4.3730000  11.5540000  12.6240000  -4.7810000
  12.2650000  13.5970000  -4.6630000  10.6030000  12.3060000  -3.9100000
   9.9720000  11.5490000  -4.1340000  10.4070000  13.0170000  -2.6600000
  11.2030000  13.7510000  -2.5300000   9.0620000  13.7460000  -2.6490000
   8.9860000  14.4420000  -3.4850000   8.3200000  12.9570000  -2.7660000
   8.8120000  14.4850000  -1.3530000   9.7590000  14.6490000  -0.5870000
   7.6840000  14.9700000  -1.1370000  10.4770000  12.0150000  -1.5210000
   9.5570000  11.2400000  -1.3250000  11.5750000  12.0370000  -0.7950000
  12.3380000  12.6260000  -1.0970000  11.8010000  11.1350000   0.3330000
  11.0050000  10.3900000   0.3400000  13.1350000  10.4180000   0.2730000
  13.9380000  11.1500000   0.1890000  13.2740000   9.8300000   1.1810000
  13.1900000   9.1640000  -1.0400000  11.6010000  11.8200000   1.6680000
  11.9900000  11.2440000   2.6950000  10.9520000  12.9690000   1.6810000
  10.7440000  13.4730000   0.8310000  10.5910000  13.5710000   2.9370000
  11.4240000  13.5170000   3.6380000  10.1830000  15.0180000   2.7830000
   9.9180000  15.4070000   3.7660000  11.3120000  15.8620000   2.1880000
  11.5770000  15.4740000   1.2050000  10.9810000  16.8960000   2.0920000
  12.1830000  15.8190000   2.8420000   9.0150000  15.0990000   1.9440000
   8.7560000  16.0180000   1.8450000   9.4880000  12.7740000   3.5820000
   8.7610000  12.0340000   2.9300000   9.3990000  12.8750000   4.9040000
  10.0140000  13.4700000   5.4410000   8.3810000  12.0940000   5.6230000
   8.4330000  11.0500000   5.3160000   8.6060000  12.1710000   7.0970000
   8.6840000  13.2130000   7.4080000   7.7780000  11.6960000   7.6240000
   9.7820000  11.5110000   7.3980000   9.9390000  11.5520000   8.3440000
   6.9820000  12.5600000   5.3690000   6.6920000  13.7590000   5.2420000
   6.0770000  11.5960000   5.3460000   6.3890000  10.6350000   5.3450000
   4.6400000  11.8570000   5.3090000   4.3740000  12.7810000   4.7960000
   3.9230000  10.7070000   4.6380000   4.1580000   9.7820000   5.1650000
   2.4110000  10.9400000   4.6670000   2.1750000  11.8640000   4.1400000
   1.9050000  10.1060000   4.1810000   2.0740000  11.0160000   5.7010000
   4.4660000  10.5330000   3.2450000   5.5340000  10.3200000   3.2940000
   3.9530000   9.7050000   2.7550000   4.3050000  11.4480000   2.6750000
   4.1930000  12.0140000   6.7330000   4.4550000  11.1710000   7.5720000
   3.4770000  13.1170000   6.9910000   3.0820000  13.6210000   6.2100000
   3.1540000  13.5620000   8.3240000   3.6310000  12.9230000   9.0680000
   3.6380000  15.0170000   8.5390000   3.4980000  15.2690000   9.5900000
   5.0840000  15.1970000   8.1690000   5.2250000  14.9460000   7.1180000
   5.3770000  16.2340000   8.3370000   5.7010000  14.5420000   8.7840000
   2.8180000  15.8670000   7.7280000   3.0950000  16.7790000   7.8400000
   1.6560000  13.6570000   8.5810000   1.2680000  14.1050000   9.6500000
   0.8480000  13.3250000   7.5920000   1.2330000  12.8480000   6.7890000
  -0.5810000  13.6400000   7.5930000  -0.9730000  13.6130000   8.6100000
  -0.7960000  15.0560000   7.0180000  -0.6130000  15.0100000   5.9450000
  -1.8380000  15.3210000   7.1980000   0.1160000  16.1140000   7.6460000
   0.6070000  17.0290000   6.9280000   0.3570000  16.0590000   8.8740000
  -1.3870000  12.6280000   6.7640000  -0.9280000  12.1200000   5.7410000
  -2.6110000  12.3680000   7.2080000  -2.8430000  12.7090000   8.1300000
  -3.6100000  11.6620000   6.4770000  -3.2340000  11.3050000   5.5180000
  -3.9940000  10.4600000   7.3280000  -3.0410000  10.0660000   7.6820000
  -4.5620000  10.8500000   8.1720000  -4.7710000   9.3640000   6.6670000
  -5.6750000   9.8040000   6.2440000  -3.9950000   8.6740000   5.5810000
  -3.0920000   8.2330000   6.0030000  -4.6090000   7.8900000   5.1370000
  -3.7220000   9.3980000   4.8130000  -5.2000000   8.3080000   7.7000000
  -5.8250000   8.7760000   8.4610000  -5.7640000   7.5190000   7.2020000
  -4.3150000   7.8790000   8.1710000  -4.7400000  12.6930000   6.3410000
  -5.6880000  12.6730000   7.1350000  -4.6260000  13.6530000   5.3940000
  -3.7140000  13.6970000   4.2220000  -3.8830000  12.8120000   3.6090000
  -2.6830000  13.7020000   4.5760000  -4.0710000  14.9330000   3.5330000
  -4.5880000  14.6450000   2.6170000  -3.1370000  15.4350000   3.2800000
  -4.8780000  15.7520000   4.3440000  -5.7090000  16.1520000   3.7630000
  -4.2830000  16.5750000   4.7400000  -5.4190000  14.8840000   5.5060000
  -5.1950000  15.3070000   6.4850000  -6.9030000  14.7110000   5.3640000
  -7.6700000  15.6010000   5.7750000  -7.3600000  13.6550000   4.6640000
  -6.7030000  13.0160000   4.2390000  -8.8080000  13.3930000   4.4890000
  -9.3420000  14.2520000   4.8950000  -9.2760000  13.1620000   3.0310000
  -8.8980000  12.1930000   2.7040000 -10.3660000  13.1400000   3.0460000
  -8.8260000  14.2150000   2.0400000  -8.7290000  13.9240000   0.8250000
  -8.5670000  15.4130000   2.5070000  -8.2640000  16.1430000   1.8780000
  -8.6700000  15.6000000   3.4950000  -9.3010000  12.1600000   5.2310000
 -10.2480000  11.5430000   4.7880000  -8.6630000  11.7590000   6.3230000
  -7.7280000  12.0730000   6.5400000  -9.2870000  10.7920000   7.2100000
  -9.7200000   9.9840000   6.6200000  -8.2810000  10.2060000   8.1660000
  -8.7670000   9.4230000   8.7490000  -7.4610000   9.7750000   7.5920000
  -7.7820000  11.1840000   9.0280000  -7.1440000  10.7890000   9.6260000
 -10.4260000  11.4820000   7.9510000 -10.4560000  12.7090000   8.1080000
 -11.3500000  10.6690000   8.4230000 -11.3070000   9.6760000   8.2450000
 -12.5400000  11.2020000   9.0430000 -12.4410000  12.2840000   9.1290000
 -13.8120000  10.8860000   8.2250000 -14.7320000  11.1790000   8.7310000
 -13.7030000  11.4630000   7.3070000 -13.9840000   9.4720000   7.8190000
 -14.5760000   8.5580000   8.6720000 -14.8980000   8.8720000   9.6650000
 -14.7600000   7.2330000   8.2630000 -15.2150000   6.5130000   8.9430000
 -14.3670000   6.8380000   7.0000000 -14.4790000   5.8010000   6.6840000
 -13.8330000   7.7600000   6.1420000 -13.5440000   7.4550000   5.1370000
 -13.6610000   9.0590000   6.5380000 -13.2620000   9.7930000   5.8400000
 -12.6130000  10.7790000  10.4940000 -11.7760000  10.0210000  10.9940000
 -13.5980000  11.3060000  11.2150000 -14.2750000  11.9310000  10.8010000
 -13.7260000  10.9920000  12.6290000 -12.8460000  11.3260000  13.1790000
 -14.9430000  11.7100000  13.1780000 -14.7440000  12.7660000  12.9990000
 -15.8470000  11.4160000  12.6450000 -15.1310000  11.4810000  14.6350000
 -15.9300000  10.5780000  15.0020000 -14.5570000  12.2350000  15.4420000
 -13.8920000   9.4890000  12.8120000 -14.5990000   8.8340000  12.0590000
 -13.2750000   8.9670000  13.8690000 -12.7130000   9.5250000  14.4960000
 -13.4070000   7.5530000  14.1390000 -14.4450000   7.3350000  14.3910000
 -13.1250000   6.9930000  13.2470000 -12.5240000   7.1260000  15.2860000
 -11.7970000   7.9370000  15.8520000 -12.5910000   5.8220000  15.6290000
 -13.4530000   4.8060000  14.9810000 -13.0430000   4.5620000  14.0010000
 -14.4570000   5.2120000  14.8630000 -13.4130000   3.6410000  15.9300000
 -12.7030000   2.8960000  15.5720000 -14.4030000   3.1910000  16.0050000
 -12.9930000   4.2060000  17.2240000 -12.4940000   3.4500000  17.8290000
 -13.8310000   4.6230000  17.7830000 -12.0020000   5.3200000  16.8570000
 -11.9710000   6.1620000  17.5490000 -10.5930000   4.7170000  16.7220000
 -10.0020000   4.3500000  17.7470000 -10.0710000   4.6470000  15.5100000
 -10.5500000   5.0650000  14.7250000  -8.8210000   3.9180000  15.2540000
  -8.6790000   3.1120000  15.9750000  -8.8260000   3.3120000  13.8290000
  -8.8040000   4.1210000  13.0990000  -7.6020000   2.4090000  13.6290000
  -7.6240000   1.5990000  14.3590000  -7.6190000   1.9900000  12.6230000
  -6.6920000   2.9940000  13.7630000 -10.1230000   2.5120000  13.5980000
 -10.9830000   3.1720000  13.7080000 -10.1160000   2.0900000  12.5930000
 -10.1880000   1.7060000  14.3290000  -7.5980000   4.8120000  15.4310000
  -7.5790000   5.9120000  14.9170000  -6.5530000   4.3200000  16.1110000
  -6.6330000   3.4810000  16.6670000  -5.2770000   5.0080000  16.0860000
  -5.4720000   6.0810000  16.0910000  -4.4070000   4.6670000  17.2860000
  -4.2290000   3.5910000  17.3050000  -3.0780000   5.3980000  17.1940000
  -3.2550000   6.4730000  17.1750000  -2.4630000   5.1460000  18.0580000
  -2.5620000   5.1000000  16.2810000  -5.0910000   5.0900000  18.4770000
  -4.5540000   4.8810000  19.2450000  -4.5760000   4.6040000  14.7880000
  -4.2310000   3.4380000  14.6000000  -4.4550000   5.5480000  13.8770000
  -4.8340000   6.4650000  14.0670000  -3.8050000   5.3240000  12.5990000
  -3.6960000   4.2570000  12.4080000  -4.6160000   5.9750000  11.4520000
  -4.6410000   7.0540000  11.6010000  -3.9970000   5.6750000  10.1530000
  -3.9720000   4.5950000  10.0030000  -4.5790000   6.1390000   9.3570000
  -2.9800000   6.0670000  10.1350000  -6.0520000   5.4820000  11.4720000
  -6.0540000   4.4570000  11.1010000  -6.3900000   5.4940000  12.5080000
  -6.9780000   6.3200000  10.6340000  -6.6410000   6.3080000   9.5970000
  -7.9880000   5.9150000  10.6910000  -6.9770000   7.3450000  11.0040000
  -2.4230000   5.9370000  12.6770000  -2.2810000   7.1100000  12.9100000
  -1.3950000   5.1150000  12.4040000  -1.5630000   4.1430000  12.1880000
  -0.0210000   5.5830000  12.4490000  -0.0180000   6.6330000  12.7410000
   0.7710000   4.7870000  13.4800000   0.7980000   3.7420000  13.1700000
   2.1780000   5.3090000  13.6050000   2.1530000   6.3540000  13.9160000
   2.7200000   4.7230000  14.3480000   2.6830000   5.2290000  12.6420000
   0.1460000   4.9220000  14.7620000   0.6420000   4.4220000  15.4140000
   0.6200000   5.4520000  11.0830000   0.6390000   4.3540000  10.5130000
   1.0910000   6.5620000  10.5390000   0.8750000   7.4420000  10.9860000
   1.9060000   6.5800000   9.3410000   1.6270000   5.7950000   8.6380000
   1.8340000   7.9700000   8.6250000   1.9680000   8.7550000   9.3690000
   2.9110000   8.0880000   7.5680000   2.7770000   7.3030000   6.8230000
   2.8400000   9.0630000   7.0840000   3.8910000   7.9840000   8.0330000
   0.4330000   8.2130000   8.0410000   0.3660000   7.6860000   7.0890000
  -0.3000000   7.8010000   8.7350000   0.1520000   9.6820000   7.8250000
   0.8840000  10.0940000   7.1310000  -0.8490000   9.8040000   7.4110000
   0.2180000  10.2090000   8.7770000   3.3510000   6.3030000   9.7710000
   3.8610000   6.9170000  10.7090000   3.9790000   5.3320000   9.1140000
   3.4920000   4.8330000   8.3830000   5.3540000   4.9420000   9.4210000
   5.8020000   5.5690000  10.1920000   5.4360000   3.4730000   9.8730000
   5.1380000   2.8300000   9.0450000   6.8290000   3.1330000  10.2900000
   7.1290000   3.7750000  11.1180000   6.8700000   2.0900000  10.6060000
   7.5080000   3.2840000   9.4500000   4.4480000   3.1940000  10.9780000
   3.4380000   3.3950000  10.6220000   4.5260000   2.1500000  11.2800000
   4.6670000   3.8360000  11.8310000   6.1630000   5.1510000   8.1670000
   5.9160000   4.5370000   7.1460000   7.1530000   6.0250000   8.2530000
   7.2580000   6.5690000   9.0970000   8.0680000   6.2770000   7.1500000
   7.5710000   6.0990000   6.1970000   8.5330000   7.7380000   7.1960000
   8.9870000   7.9810000   8.1560000   9.2660000   7.8770000   6.4020000
   7.3800000   8.6790000   6.9560000   7.0200000   8.9400000   5.8050000
   6.7550000   9.1650000   8.0380000   5.9780000   9.8000000   7.9260000
   7.0650000   8.8950000   8.9610000   9.2430000   5.3100000   7.2310000
   9.4740000   4.7030000   8.2750000   9.9790000   5.1290000   6.1200000
   9.7840000   5.6180000   5.2570000  11.0640000   4.1470000   6.1300000
  10.6910000   3.1750000   6.4560000  11.6400000   4.0020000   4.7110000
  10.7810000   3.9450000   4.0430000  12.1910000   4.9220000   4.5160000
  12.5510000   2.8040000   4.4690000  13.3370000   2.7800000   5.2240000
  11.9700000   1.8830000   4.5210000  13.1780000   2.9300000   3.0890000
  12.3900000   2.9260000   2.3360000  13.7310000   3.8670000   3.0310000
  14.0880000   1.8370000   2.8130000  14.2470000   1.1670000   3.5520000
  14.7090000   1.6570000   1.6470000  14.5250000   2.5040000   0.6380000
  13.9080000   3.2960000   0.7530000  15.0030000   2.3530000  -0.2380000
  15.5400000   0.6210000   1.4990000  15.6910000  -0.0160000   2.2680000
  16.0130000   0.4790000   0.6180000  12.1730000   4.4720000   7.0820000
  12.7880000   3.5670000   7.6050000  12.3760000   5.7550000   7.3550000
  11.9140000   6.4590000   6.7980000  13.3360000   6.1910000   8.3600000
  14.1920000   5.5150000   8.3650000  13.8420000   7.6290000   8.0610000
  14.6580000   7.8340000   8.7530000  14.2220000   7.6300000   7.0400000
  12.7830000   8.6930000   8.2040000  11.6590000   8.3810000   8.6620000
  13.1230000   9.8660000   7.8370000  12.8420000   6.1030000   9.7840000
  13.5500000   6.5020000  10.7090000  11.6420000   5.5490000   9.9560000
  11.0900000   5.2790000   9.1540000  11.0940000   5.3190000  11.2720000
  10.4930000   4.4120000  11.2120000  11.9370000   5.1520000  11.9420000
  10.2420000   6.4380000  11.8220000   9.5800000   6.2580000  12.8350000
  10.2620000   7.5830000  11.2040000  10.8520000   7.7710000  10.4060000
   9.4840000   8.6690000  11.7510000   9.6450000   8.7160000  12.8280000
   9.8600000   9.9900000  11.1540000   9.2340000  10.7690000  11.5880000
  11.3110000  10.2940000  11.4350000  11.9370000   9.5150000  11.0000000
  11.5720000  11.2570000  10.9950000  11.4730000  10.3320000  12.5120000
   9.6520000   9.9470000   9.7410000   9.8930000  10.7930000   9.3570000
   8.0140000   8.3620000  11.5750000   7.5760000   7.8480000  10.5600000
   7.2840000   8.6610000  12.6410000   7.6980000   9.1710000  13.4090000
   5.8930000   8.3070000  12.7290000   5.5710000   7.8180000  11.8090000
   5.6780000   7.3510000  13.8870000   6.2550000   7.7110000  14.7390000
   4.6180000   7.3530000  14.1390000   6.1000000   5.9800000  13.5530000
   5.4680000   5.5990000  12.7520000   7.1370000   5.9980000  13.2190000
   5.9720000   5.0580000  14.7970000   6.6160000   5.4160000  15.6010000
   4.9390000   5.0320000  15.1440000   6.3740000   3.7210000  14.4460000
   7.3260000   3.7250000  14.1080000   5.7290000   2.5900000  14.4730000
   4.4440000   2.3970000  14.9460000   3.9210000   3.1800000  15.3130000
   4.0340000   1.4740000  14.9220000   6.4960000   1.5950000  14.0010000
   7.4360000   1.7900000  13.6880000   6.1290000   0.6550000  13.9610000
   5.0110000   9.5170000  12.9910000   5.4050000  10.4700000  13.6690000
   3.7970000   9.4200000  12.4440000   3.6050000   8.6480000  11.8220000
   2.7240000  10.3940000  12.7000000   3.0030000  11.0240000  13.5440000
   2.4740000  11.2880000  11.4840000   3.3040000  11.9940000  11.4670000
   2.4780000  10.7020000  10.5650000   1.1720000  12.0450000  11.5930000
   1.0470000  13.1340000  12.4430000   1.9150000  13.4460000  13.0240000
  -0.1680000  13.8320000  12.5640000  -0.2510000  14.6970000  13.2210000
  -1.2570000  13.4150000  11.8360000  -2.4740000  14.0720000  11.9230000
  -2.4560000  14.8170000  12.5280000  -1.1600000  12.3290000  11.0080000
  -2.0280000  12.0080000  10.4320000   0.0510000  11.6310000  10.9000000
   0.1160000  10.7490000  10.2620000   1.4730000   9.5930000  13.0260000
   1.1120000   8.6750000  12.3220000   0.8110000   9.9210000  14.1150000
   1.1450000  10.6560000  14.7220000  -0.4100000   9.2080000  14.4950000
  -0.6620000   8.5040000  13.7010000  -0.2680000   8.4370000  15.8050000
  -0.0620000   9.1620000  16.5930000  -1.2220000   7.9470000  16.0040000
   0.7640000   7.4650000  15.7750000   0.8050000   7.0150000  16.6230000
  -1.5760000  10.1930000  14.6380000  -1.4120000  11.3490000  15.0370000
  -2.7570000   9.6690000  14.3260000  -2.8140000   8.7750000  13.8590000
  -4.0200000  10.3800000  14.6390000  -3.8890000  10.9900000  15.5330000
  -4.4180000  11.2890000  13.4830000  -5.2730000  11.8780000  13.8160000
  -3.5750000  11.9530000  13.2890000  -4.7740000  10.5590000  12.2330000
  -3.9870000   9.8240000  12.0620000  -5.7150000  10.0440000  12.4240000
  -4.9200000  11.4480000  10.9930000  -3.9170000  11.8050000  10.7610000
  -5.2650000  10.7920000  10.1940000  -5.8640000  12.6340000  11.1180000
  -6.8170000  12.2520000  11.4840000  -5.4370000  13.3110000  11.8580000
  -6.0880000  13.3920000   9.7980000  -6.4850000  12.7650000   9.1130000
  -6.7220000  14.1630000   9.9550000  -5.2050000  13.7470000   9.4590000
  -5.1100000   9.3710000  14.8860000  -5.0460000   8.2500000  14.4340000
  -6.1520000   9.8290000  15.5710000  -6.1290000  10.7690000  15.9410000
  -7.3320000   9.0310000  15.8030000  -7.0760000   7.9710000  15.8170000
  -7.9370000   9.4030000  17.1460000  -7.1380000   9.4500000  17.8860000
  -8.4070000  10.3820000  17.0570000  -8.9530000   8.4020000  17.5760000
  -9.7940000   8.4580000  16.8860000  -8.4990000   7.4130000  17.5150000
  -9.4410000   8.6460000  18.9880000  -8.6130000   8.5040000  19.6820000
  -9.8090000   9.6690000  19.0660000 -10.5530000   7.6840000  19.3270000
 -11.3980000   7.9440000  18.6900000 -10.1960000   6.6880000  19.0670000
 -10.9790000   7.7010000  20.7420000 -11.3110000   8.6240000  20.9830000
 -11.7220000   7.0300000  20.8780000 -10.1960000   7.4590000  21.3330000
  -8.3390000   9.3150000  14.6910000  -8.6470000  10.4870000  14.4150000
  -8.8360000   8.2680000  14.0370000  -8.5680000   7.3220000  14.2670000
  -9.7820000   8.4680000  12.9710000 -10.6330000   9.0100000  13.3830000
  -9.2970000   9.0790000  12.2090000 -10.2720000   7.1920000  12.3380000
 -10.2370000   6.1130000  12.9320000 -10.7090000   7.3090000  11.1070000
 -10.8030000   8.2380000  10.7210000 -11.0930000   6.1890000  10.2900000
 -10.4430000   5.3380000  10.4890000 -12.5410000   5.7860000  10.6070000
 -12.5650000   5.5510000  11.6710000 -13.1510000   6.6690000  10.4170000
 -13.1000000   4.5910000   9.8040000 -14.1090000   4.3740000  10.1560000
 -13.1400000   4.9090000   8.7620000 -12.2460000   3.3410000   9.9190000
 -12.4860000   2.5550000  10.8640000 -11.3560000   3.1210000   9.0630000
 -10.9330000   6.6090000   8.8420000 -10.9640000   7.7850000   8.5210000
 -10.7320000   5.6450000   7.9560000 -10.5080000   4.7060000   8.2540000
 -10.7630000   5.9290000   6.5210000 -11.2530000   6.8870000   6.3500000
  -9.3320000   5.9930000   5.9330000  -9.5020000   6.2130000   4.8790000
  -8.7600000   6.8020000   6.3860000  -8.5610000   4.6990000   6.0590000
  -8.6590000   3.6840000   5.1080000  -9.2870000   3.8570000   4.2340000
  -7.9850000   2.4830000   5.2500000  -8.0600000   1.7180000   4.4760000
  -7.2480000   2.2500000   6.3600000  -6.5720000   1.0800000   6.5380000
  -6.6820000   0.4680000   5.8070000  -7.1460000   3.2000000   7.3290000
  -6.5530000   3.0040000   8.2230000  -7.8010000   4.4300000   7.1800000
  -7.7140000   5.1910000   7.9550000 -11.5800000   4.9170000   5.7220000
 -11.8990000   5.1650000   4.5660000 -11.9680000   3.8010000   6.3430000
 -11.7780000   3.6770000   7.3270000 -12.6760000   2.7230000   5.6270000
 -12.2950000   2.6440000   4.6090000 -12.4680000   1.3910000   6.3300000
 -12.8180000   1.4870000   7.3580000 -13.0590000   0.6340000   5.8140000
 -11.0140000   0.9790000   6.3300000 -10.7570000   0.6660000   5.3180000
 -10.4210000   1.8530000   6.6000000 -10.7230000  -0.1370000   7.2870000
 -11.3870000  -0.9810000   7.1020000  -9.6870000  -0.4620000   7.1910000
 -10.9400000   0.3390000   8.6550000 -11.1840000   1.3130000   8.7720000
 -10.8570000  -0.4250000   9.7310000 -10.4930000  -1.6950000   9.6120000
 -10.2810000  -2.0730000   8.7000000 -10.4290000  -2.2780000  10.4340000
 -11.1140000   0.0760000  10.9210000 -11.3760000   1.0480000  11.0100000
 -11.0490000  -0.5130000  11.7390000 -14.1490000   3.0580000   5.6010000
 -14.7510000   3.3530000   6.6440000 -14.7220000   3.0660000   4.4130000
 -14.1640000   2.8400000   3.6020000 -16.1130000   3.4420000   4.2110000
 -16.5110000   3.8970000   5.1180000 -16.2860000   4.4360000   3.0440000
 -17.3190000   4.7830000   3.0390000 -15.3530000   5.6250000   3.1740000
 -14.3200000   5.2780000   3.1780000 -15.5060000   6.3010000   2.3330000
 -15.5630000   6.1510000   4.1050000 -16.0320000   3.7750000   1.8100000
 -16.1410000   4.3970000   1.0870000 -16.9980000   2.2350000   3.9570000
 -18.2210000   2.3680000   3.9750000 -16.4130000   1.0570000   3.7790000
 -15.4060000   0.9880000   3.8230000 -17.1890000  -0.1720000   3.5060000
 -18.2210000   0.0800000   3.2640000 -16.5730000  -0.9160000   2.3130000
 -15.5110000  -1.0820000   2.4890000 -17.0690000  -1.8730000   2.1540000
 -16.6810000  -0.1590000   1.0300000 -17.7340000  -0.3280000   0.1560000
 -17.5650000   0.4610000  -0.8910000 -18.2970000   0.4760000  -1.6980000
 -16.4400000   1.1340000  -0.7300000 -16.0470000   1.8010000  -1.3780000
 -15.8780000   0.7800000   0.4730000 -14.9500000   1.2490000   0.8000000
 -17.1560000  -1.0470000   4.7360000 -16.0940000  -1.4420000   5.1900000
 -18.3220000  -1.3610000   5.2890000 -19.1810000  -0.9850000   4.9130000
 -18.3950000  -2.1870000   6.4950000 -17.9070000  -1.6880000   7.3330000
 -19.8650000  -2.4120000   6.8500000 -20.2480000  -1.4330000   7.1370000
 -20.3420000  -2.7310000   5.9230000 -20.1700000  -3.4220000   7.9540000
 -21.1540000  -3.8620000   7.7930000 -19.4090000  -4.1980000   7.8780000
 -20.1250000  -2.8390000   9.3420000 -21.1730000  -2.6610000   9.9840000
 -18.9230000  -2.5770000   9.8440000 -18.8400000  -2.1850000  10.7710000
 -18.0970000  -2.7720000   9.2960000 -17.6600000  -3.5190000   6.3540000
 -17.0140000  -3.9770000   7.3020000 -17.7040000  -4.1190000   5.1700000
 -18.2580000  -3.7380000   4.4170000 -17.0400000  -5.4110000   4.9620000
 -17.3410000  -6.1000000   5.7520000 -17.4080000  -6.0220000   3.6180000
 -16.9480000  -7.0100000   3.5980000 -18.4930000  -6.1270000   3.6190000
 -16.9810000  -5.2460000   2.4050000 -16.0200000  -4.7790000   2.6210000
 -16.8590000  -5.9700000   1.5990000 -17.9830000  -4.1760000   1.9800000
 -18.9130000  -3.8210000   2.7670000 -17.8090000  -3.6780000   0.8370000
 -15.5170000  -5.3540000   5.1090000 -14.8770000  -6.3600000   5.3700000
 -14.9390000  -4.1710000   4.9550000 -15.4870000  -3.3830000   4.6400000
 -13.5210000  -3.9700000   5.1990000 -12.9680000  -4.8630000   4.9060000
 -12.9920000  -2.7720000   4.3840000 -13.6490000  -1.9310000   4.6050000
 -11.9810000  -2.5420000   4.7210000 -12.9810000  -3.0240000   2.8890000
 -12.6970000  -4.1710000   2.4710000 -13.2350000  -2.0660000   2.1290000
 -13.2090000  -3.7220000   6.6690000 -12.0410000  -3.6720000   7.0440000
 -14.2150000  -3.5110000   7.4990000 -15.1720000  -3.5140000   7.1760000
 -13.9640000  -3.2490000   8.9120000 -12.9090000  -3.0250000   9.0720000
 -14.8110000  -2.0940000   9.4220000 -15.8640000  -2.3200000   9.2530000
 -14.5700000  -1.8860000  10.9120000 -13.5180000  -1.6600000  11.0830000
 -15.1820000  -1.0570000  11.2680000 -14.8380000  -2.7930000  11.4540000
 -14.4600000  -0.8430000   8.6200000 -13.4370000  -0.5790000   8.8920000
 -14.4930000  -1.1310000   7.5700000 -15.3460000   0.3270000   8.8400000
 -15.3140000   0.6170000   9.8900000 -15.0090000   1.1600000   8.2230000
 -16.3690000   0.0650000   8.5680000 -14.2830000  -4.5000000   9.6930000
 -13.4180000  -5.0270000  10.3780000 -15.4020000  -5.0030000   9.6220000
 -16.1330000  -4.6050000   9.0500000 -15.7490000  -6.2030000  10.3570000
 -15.0950000  -7.0190000  10.0500000 -15.5940000  -5.9920000  11.8590000
 -14.5600000  -5.7320000  12.0850000 -16.2500000  -5.1840000  12.1820000
 -15.9680000  -7.2770000  12.5950000 -15.0450000  -8.1060000  12.8110000
 -17.1740000  -7.4160000  12.9340000 -17.1910000  -6.6110000  10.0910000
 -17.8980000  -5.9470000   9.3350000 -17.6670000  -7.6080000  10.6280000
   4.6900000 -19.1590000 -12.6980000   4.3720000 -18.7610000 -13.5120000
   4.4570000 -17.5710000 -12.7790000   3.4950000 -17.1600000 -12.4320000
   5.1620000 -16.6000000 -13.5400000   5.2260000 -15.3600000 -12.8600000
   4.1890000 -14.9910000 -12.7650000   6.0060000 -14.3670000 -13.7080000
   6.9610000 -14.8180000 -13.9900000   6.1840000 -13.4500000 -13.1420000
   5.2170000 -13.9930000 -14.8050000   4.9930000 -14.7840000 -15.2930000
   5.8640000 -15.5060000 -11.4730000   6.8940000 -15.8620000 -11.6220000
   5.8790000 -14.2550000 -10.7840000   6.7130000 -14.1610000 -10.3210000
   5.2030000 -16.6190000 -10.6470000   4.1650000 -16.3490000 -10.4010000
   5.2010000 -17.8850000 -11.4890000   6.2780000 -18.0360000 -11.6840000
   4.5520000 -19.0320000 -10.8340000   3.6760000 -19.1580000 -11.1990000
   5.1420000 -19.8890000  -9.9920000   4.4830000 -20.5900000  -9.2080000
   6.6330000 -20.0010000 -10.0030000   7.1180000 -19.0520000 -10.2320000
   7.0960000 -20.1950000  -9.0350000   6.8270000 -20.9950000 -10.4050000
   5.9380000 -16.9530000  -9.4860000   5.6450000 -16.2040000  -8.2860000
   4.5800000 -15.9710000  -8.1280000   6.4140000 -15.0190000  -8.2590000
   6.3250000 -14.2510000  -7.0550000   5.2870000 -13.8880000  -6.9490000
   7.2150000 -13.0580000  -7.3150000   6.6830000 -11.9180000  -7.2450000
   8.4210000 -13.2580000  -7.6190000   6.7940000 -15.0150000  -5.8140000
   7.8670000 -15.2420000  -5.8960000   5.9910000 -16.3250000  -5.7500000
   4.9440000 -16.0460000  -5.5540000   6.4690000 -17.1910000  -4.7280000
   6.5200000 -16.6870000  -3.8940000   6.0230000 -17.0760000  -7.0870000
   7.0780000 -17.3820000  -7.2070000   5.1160000 -18.1640000  -7.0340000
   5.4300000 -18.8800000  -7.5870000   6.6490000 -14.2140000  -4.6510000
   7.7420000 -14.0890000  -3.7300000   8.6810000 -13.8240000  -4.2410000
   7.9100000 -15.2670000  -2.9780000   9.0450000 -15.2350000  -2.1220000
   9.9430000 -15.0380000  -2.7350000   9.2000000 -16.6240000  -1.4810000
  10.1020000 -16.6290000  -0.8630000   9.2920000 -17.3730000  -2.2700000
   8.0410000 -16.9760000  -0.7460000   7.8970000 -16.3070000  -0.0800000
   8.8920000 -14.1200000  -1.0990000   8.0260000 -14.3570000  -0.4640000
  10.0600000 -14.0430000  -0.3060000   9.8120000 -13.8840000   0.6060000
   8.6090000 -12.7690000  -1.7800000   9.5140000 -12.4150000  -2.2970000
   7.4840000 -12.9110000  -2.7910000   6.6030000 -13.1160000  -2.1570000
   7.3410000 -11.7080000  -3.6320000   7.9820000 -11.7200000  -4.3430000
   6.3210000 -10.8490000  -3.5620000   5.3230000 -10.9700000  -2.7820000
   6.4460000  -9.7330000  -4.5670000   6.9670000 -10.0460000  -5.4720000
   5.5120000  -9.4020000  -5.0190000   6.5850000  -8.8380000  -3.9610000
   8.1800000 -11.8420000  -0.8200000   8.9630000 -10.6390000  -0.8260000
   8.9860000 -10.1260000  -1.8010000  10.2800000 -10.8630000  -0.3580000
  11.1150000  -9.7260000  -0.4190000  11.2320000  -9.4940000  -1.4930000
  12.4920000 -10.1120000   0.1380000  13.5110000  -9.5030000  -0.2920000
  12.5280000 -11.0270000   1.0080000  10.5130000  -8.5840000   0.3850000
  10.6360000  -8.7460000   1.4660000   9.0240000  -8.3580000   0.0610000
   8.9380000  -7.8640000  -0.9200000   8.4980000  -7.5230000   1.0760000
   9.0750000  -6.7410000   1.1640000   8.2770000  -9.6610000   0.1040000
   8.3690000 -10.0020000   1.1510000   6.9510000  -9.4420000  -0.3050000
   6.3670000 -10.0590000   0.1350000  11.1550000  -7.3710000   0.0680000
  12.0860000  -6.8290000   1.0090000  12.7620000  -7.5250000   1.5320000
  11.4340000  -6.0050000   1.9270000  12.3250000  -5.4280000   2.8640000
  12.9200000  -6.2140000   3.3620000  11.4660000  -4.7490000   3.9170000
  12.1200000  -4.2360000   4.6280000  10.8700000  -5.4990000   4.4420000
  10.5380000  -3.8810000   3.2990000  11.0270000  -3.2430000   2.7820000
  13.2660000  -4.4530000   2.1610000  12.6580000  -3.6300000   1.7560000
  14.2130000  -3.9400000   3.0930000  14.3450000  -3.0060000   2.9250000
  14.0000000  -5.1710000   1.0350000  14.6920000  -5.8820000   1.5110000
  13.0010000  -5.9500000   0.1640000  12.3690000  -5.1440000  -0.2510000
  13.6430000  -6.7690000  -0.8490000  13.8870000  -7.6410000  -0.5390000
  13.7130000  -6.3860000  -2.1230000  13.3730000  -5.2770000  -2.5220000
  14.2590000  -7.4020000  -3.0690000  13.9890000  -8.4190000  -2.7860000
  13.8300000  -7.3880000  -4.0710000  15.2260000  -6.9990000  -3.3710000
  14.6780000  -4.2030000   0.2480000  16.0970000  -4.4130000   0.2200000
  16.4250000  -5.4490000   0.0340000  16.6430000  -3.9370000   1.4250000
  18.0500000  -4.0300000   1.4710000  18.2700000  -5.1010000   1.3060000
  18.5030000  -3.6660000   2.8770000  18.0870000  -2.5830000   3.3650000
  19.2440000  -4.4830000   3.4640000  18.6520000  -3.1250000   0.4080000
  18.3940000  -2.0760000   0.6170000  18.1590000  -3.5060000  -0.9780000
  18.6280000  -4.4610000  -1.2620000  18.5300000  -2.4880000  -1.8900000
  19.4850000  -2.3120000  -1.7870000  16.6410000  -3.6570000  -0.9930000
  16.2470000  -2.6250000  -0.9640000  16.2840000  -4.3690000  -2.1580000
  15.4170000  -4.0920000  -2.4580000  20.0460000  -3.2700000   0.4220000
  20.7280000  -2.0160000   0.5930000  20.4630000  -1.4620000   1.5080000
  20.5880000  -1.1800000  -0.5460000  21.4560000  -0.0490000  -0.5730000
  21.2400000   0.5110000   0.3550000  21.1340000   0.8610000  -1.7660000
  22.0260000   1.4420000  -2.0170000  20.3240000   1.5380000  -1.4860000
  20.6550000   0.1190000  -2.8690000  21.3200000  -0.5250000  -3.1050000
  22.9150000  -0.5340000  -0.5130000  23.0300000  -1.2630000  -1.3280000
  23.8550000   0.5080000  -0.6690000  24.5750000   0.2020000  -1.2220000
  23.1010000  -1.2030000   0.8440000  22.7590000  -0.4790000   1.6000000
  24.4510000  -1.5630000   1.0870000  25.0140000  -0.7820000   0.9270000
  22.1840000  -2.4140000   0.8440000  22.5160000  -2.9920000  -0.0370000
  22.2870000  -3.1460000   2.0950000  21.8920000  -2.6720000   2.8270000
  22.7080000  -4.4180000   2.1650000  22.2780000  -5.2090000   3.0020000
  23.7530000  -4.8770000   1.1870000  24.4470000  -4.0810000   0.9180000
  24.4720000  -5.6000000   1.5730000  23.2320000  -5.5890000   0.5480000
