# Supplementary material for: Benchmarking Water Models in Molecular Dynamics of Protein–Glycosaminoglycan Complexes
Source: J Chem Inf Model. 2024 Feb 27;64(5):1691–703. doi: 10.1021/acs.jcim.4c00030 (PMC10934818; doi:10.1021/acs.jcim.4c00030)
Supplement: Supplementary file 2 — ci4c00030_si_002.zip [file ci4c00030_si_002.zip › users2/anilas/Water_project/manuscript/JCIM/TIP3P/4N8W/init.crd]

default_name
 32658
  47.6540703  55.6559931  48.0972050  47.5660608  55.1566406  47.2237788
  48.2441669  56.4631127  47.9524403  46.7662833  55.8403330  48.5422467
  48.3958178  54.7947885  49.0460313  49.3065609  55.2897508  49.3817222
  47.5033454  54.5210159  50.2723296  48.0773668  54.0663920  51.0794340
  47.1582699  55.5074855  50.5830346  46.3029117  53.6429656  49.9472193
  46.0389405  53.5039158  48.7278935  45.6609726  53.0262945  50.8421512
  48.8111177  53.5212722  48.2963391  48.6324843  53.4217937  47.1206660
  49.3649906  52.5484784  48.9982059  49.4992644  52.6628630  49.9930585
  49.7753423  51.3096697  48.3917544  49.7184612  51.3691534  47.3045427
  51.2273391  51.0444347  48.7911198  51.8812873  51.5404739  48.0746585
  51.3958935  51.4598243  49.7842864  51.5033267  49.6888967  48.8055568
  52.4187587  49.5518515  49.0590128  48.8602133  50.2413339  48.9400276
  48.6723685  50.1611301  50.1475137  48.3258075  49.3905795  48.0497167
  48.5102982  49.5305243  47.0666426  47.4947013  48.2679820  48.4404024
  47.5321078  48.1185600  49.5190213  46.0572091  48.5327222  48.0376646
  46.0151689  48.6695244  46.9569798  45.1579761  47.3717560  48.4374928
  45.1986215  47.2351653  49.5180782  44.1320238  47.5856427  48.1377591
  45.4975993  46.4619311  47.9438292  45.5588872  49.8069073  48.7163294
  46.1800603  50.6490643  48.4112661  44.5254874  49.9940964  48.4240640
  45.6143556  49.6884006  49.7984137  47.9743795  47.0069883  47.7495965
  48.2351812  47.0132776  46.5482706  48.0801367  45.9209798  48.5227143
  47.9147965  45.9839310  49.5177664  48.4919709  44.6309214  47.9675198
  48.2239893  44.5756746  46.9122853  49.9942224  44.4656383  48.0957024
  50.4861885  45.3297230  47.6483234  50.2187108  44.4331282  49.1620762
  50.5083474  43.1751443  47.4221636  49.6863504  42.2858094  47.0747079
  51.7354011  43.0860339  47.2279275  47.7555775  43.5016534  48.6749182
  48.1299407  43.0654871  49.7473902  46.7144838  43.0230269  48.0501826
  46.4432073  43.4463591  47.1738876  45.8237073  41.9975598  48.6396775
  45.6144038  42.2503676  49.6796262  44.5098353  41.9195967  47.8860276
  44.7076432  41.9209386  46.8136175  44.0234803  40.9842142  48.1633944
  43.6074512  43.0773086  48.2322458  42.9160163  43.0997985  49.4307883
  43.0479101  42.2629967  50.1157816  42.0821844  44.1374089  49.7668462
  41.5270524  44.1182278  50.7046301  41.9535432  45.2060118  48.9156492
  41.1317777  46.2508382  49.2788241  40.7125300  46.1188573  50.1323190
  42.6400507  45.2194176  47.7117016  42.5411369  46.0600371  47.0247723
  43.4646630  44.1431691  47.3825789  44.0071266  44.1414522  46.4372597
  46.4342458  40.6339392  48.8016421  45.8585880  39.7394066  49.4833235
  47.5956467  40.4550504  48.2009093  47.9367189  41.1537321  47.5572808
  48.3772419  39.2318690  48.3740308  47.7568902  38.3620952  48.1561882
  49.5782710  39.2259846  47.4243437  50.1886730  40.0999108  47.6497865
  50.1544319  38.3216805  47.6171875  49.1697126  39.2602031  45.9767228
  48.5923185  38.3613074  45.7581354  48.5475093  40.1393836  45.8131176
  50.3743196  39.3195026  45.0651837  51.0328419  38.4736890  45.2629736
  50.0546158  39.2936812  44.0236590  51.1035151  40.5331712  45.2921009
  50.6651946  41.2344604  45.8719368  52.2904711  40.7771780  44.8098177
  52.8974410  39.8809816  44.0243716  52.4334900  39.0108717  43.8043617
  53.8168135  40.0779060  43.6553946  52.8831722  41.9325142  45.0975428
  52.4115255  42.6059852  45.6834217  53.8026993  42.1304238  44.7284930
  48.8193024  39.0769858  49.8393334  48.8988320  37.9827465  50.3493269
  49.1370939  40.2135978  50.4436973  49.0147361  41.0610326  49.9090603
  49.6284956  40.3220716  51.7869444  50.3145720  39.4997342  51.9900857
  50.3711962  41.6410522  51.9980819  49.6362617  42.4338248  51.8542350
  50.7067831  41.6416993  53.0348128  51.5526621  41.8785095  51.0860128
  52.2223206  41.0186845  51.1178820  51.2054084  42.0299502  50.0636750
  52.3077549  43.1350856  51.5639126  51.5786697  43.8311048  51.9771559
  53.0050176  42.8338697  52.3463062  53.0712117  43.8110280  50.4380557
  52.4736347  43.7179455  49.5308119  53.1767362  44.8650308  50.6963785
  54.4269784  43.2148198  50.2060998  54.3290075  42.2381105  49.9659612
  54.8840326  43.7032615  49.4495761  54.9809342  43.3006327  51.0459987
  48.5058928  40.2764700  52.8244069  48.7784161  40.1588043  54.0215062
  47.2579202  40.4748029  52.3373818  47.1601591  40.7298017  51.3644314
  46.0411226  40.3668748  53.1555847  46.2869209  40.5417491  54.2031277
  45.0166563  41.3847830  52.7244274  44.6304736  41.0434679  51.7635085
  44.2203073  41.3525405  53.4679002  45.5293622  42.8247185  52.5871996
  46.6170701  42.8309774  52.6597414  45.2283526  43.2267086  51.6199570
  44.9520788  43.6677869  53.6780325  43.9277047  43.3389035  53.8513836
  45.5428057  43.5047158  54.5791576  44.9571060  45.1414740  53.3319429
  44.6459229  45.2638447  52.2949475  44.2560506  45.6620169  53.9845947
  46.3003795  45.7050331  53.5089110  46.9494694  45.2235722  52.9039791
  46.2867981  46.6874956  53.2743476  46.5890759  45.5927978  54.4705364
  45.4085677  38.9436341  53.0583717  44.3962646  38.6704256  53.6535469
  46.0735702  38.0555487  52.3410462  46.9300613  38.3234289  51.8786122
  45.6069373  36.6805448  52.1912772  46.4548227  36.0742809  51.8713639
  45.2624644  36.3378017  53.1668953  44.4700415  36.5220999  51.1775059
  44.0129860  35.3719262  50.9591466  44.0918627  37.6046646  50.5073862
  44.6066525  38.4591329  50.6648681  42.9604729  37.6397109  49.5965511
  42.1130298  37.1327984  50.0573514  42.5482735  39.0761085  49.2610640
  43.4349149  39.6950666  49.1223309  42.0397058  38.9512329  48.3048250
  41.6162056  39.7454879  50.2424572  41.8876708  39.7466232  51.6165487
  42.7717243  39.2215797  51.9778873  41.0649254  40.3917013  52.5011844
  41.2926112  40.3850901  53.5677253  39.9550670  41.0713234  52.0355643
  39.1163100  41.7112457  52.9125815  39.3927134  41.6239156  53.8280593
  39.6541328  41.1035456  50.6932196  38.7620482  41.6112317  50.3271665
  40.5100641  40.4750018  49.8006276  40.3266828  40.5442899  48.7286335
  43.1583529  36.9178870  48.2423821  42.2090878  36.8521090  47.4387479
  44.3474408  36.3614015  48.0293284  45.0294182  36.3337623  48.7731590
  44.7308244  35.8569274  46.7276810  43.8811822  35.7435658  46.0546763
  45.7757160  36.7911970  46.0553034  46.6720736  36.8050702  46.6760615
  46.1407754  36.3144863  44.6372627  45.2451564  36.3004490  44.0158508
  46.8735392  36.9945480  44.2022509  46.5627414  35.3102416  44.6886362
  45.2558494  38.2230304  46.0337191  45.0772806  38.5609722  47.0548902
  45.9943097  38.8710078  45.5611953  44.3235237  38.2636934  45.4702856
  45.2823898  34.4171579  46.7503635  46.2182412  34.1297007  47.4837770
  44.7150352  33.5609315  45.9083271  43.9015249  33.8444628  45.3814305
  45.1934186  32.1869790  45.7599028  45.5308724  31.7771499  46.7121664
  44.1065741  31.2431000  45.1697339  44.5472448  30.2556268  45.0345925
  42.9186834  31.1392986  46.0639195  42.4773566  32.1268189  46.1983078
  42.1832950  30.4715491  45.6164147  43.2256154  30.7435239  47.0317037
  43.7492716  31.7384423  43.8630588  43.0776842  31.1708366  43.4777846
  46.4375762  32.1192023  44.8882559  46.8213803  33.1175034  44.2421310
  47.0730903  30.9139440  44.8153447  46.9946535  29.8563433  45.8290338
  46.1240479  29.2280829  45.6425326  46.9157748  30.2993484  46.8217340
  48.3017404  29.1148507  45.6290422  48.1630210  28.0632317  45.8817403
  49.0649884  29.5454583  46.2777151  48.6590033  29.2841972  44.2158352
  48.1287523  28.6008147  43.5528025  49.7328493  29.1880012  44.0537116
  48.2094628  30.7468859  43.9370968  48.9570637  31.4706397  44.2619666
  47.9309991  30.9375605  42.4656247  46.7564281  30.8764981  42.0165509
  48.9788584  31.1870199  41.6932668  49.8951726  31.1974213  42.1171831
  48.8826942  31.4142560  40.3069247  48.0758613  32.1039184  40.0572624
  50.2136197  31.9743558  39.7243669  51.0219791  31.2975422  40.0000595
  50.1540561  32.0962956  38.2543941  49.3457793  32.7729923  37.9772945
  51.1004990  32.4897839  37.8834603  49.9722411  31.1159720  37.8148887
  50.5450863  33.3223483  40.3752202  50.6533614  33.1900616  41.4515978
  51.4774268  33.7067717  39.9615670  49.7403894  34.0305774  40.1753144
  48.5924123  30.0854280  39.6320184  49.2379231  29.0748195  39.8932067
  47.5771690  30.0998096  38.7979487  47.0129426  30.9318551  38.6963916
  47.1927184  28.9115191  38.0532391  47.6758822  28.0341277  38.4814682
  45.6756062  28.7124270  38.1129711  45.2498328  29.4275138  37.4094792
  45.4900316  27.6992857  37.7569993  45.0396715  28.8929170  39.4523173
  45.2379250  29.9155430  39.7712853  43.9659685  28.7545445  39.3247676
  45.5548949  27.9219857  40.5092725  45.5806610  26.9183674  40.0853049
  46.5626133  28.2178372  40.8011036  44.6792307  27.9326464  41.6923023
  43.6730943  27.7187104  41.3312084  45.0168016  27.1159669  42.3308307
  44.6668499  29.2160406  42.4832948  44.3540301  29.9724816  41.8924498
  44.0393028  29.1209042  43.2696196  45.5993095  29.4142568  42.8186281
  47.6853921  29.0291168  36.6117658  48.1969464  30.0497864  36.1823723
  47.4864909  27.9554142  35.8613112  47.0607900  27.1442236  36.2861481
  47.8711618  27.8774338  34.4830643  48.1905938  28.8576315  34.1282099
  49.0189376  26.9069734  34.3211876  49.6892267  27.0802668  35.1634839
  48.6652146  25.8762662  34.3455940  49.7901773  27.1243887  33.0363106
  49.2097708  27.3438198  31.9996161  51.0843138  27.0029145  33.1095487
  51.6483105  27.1375101  32.2828095  51.5173626  26.7749436  33.9926014
  46.6821163  27.4350359  33.6774758  46.2167884  26.2622749  33.8087798
  46.1744116  28.3453411  32.8186164  46.5494978  29.2832775  32.8202330
  45.0514424  28.0523879  31.9369609  44.2617335  27.5605907  32.5050845
  44.4895228  29.3263826  31.3247282  43.5242060  29.0642004  30.8918564
  44.3408144  30.0275032  32.1461707  45.3538842  29.9644919  30.2719049
  46.3667366  30.0319111  30.6697375  45.3581219  29.3511842  29.3707181
  44.8812184  31.3653921  29.9045472  45.0613086  32.2967420  30.6664415
  44.2572862  31.4961598  28.7568154  43.9238817  32.4049442  28.4669649
  44.1135393  30.6876626  28.1687957  45.3510204  27.0837783  30.8239212
  44.4485803  26.5331405  30.2332081  46.6370710  26.9455411  30.5021864
  47.3464208  27.4486620  31.0151545  47.0588581  26.0763926  29.4150588
  48.1294453  25.8819352  29.4819572  46.5156469  25.1324500  29.4559618
  46.7662167  26.7524084  28.1085318  46.9110852  27.9659275  28.0133188
  46.3878283  25.9901201  27.0984824  46.2999098  24.9952657  27.2520692
  46.1390968  26.5083934  25.7557585  46.8320959  27.3213528  25.5376522
  46.3391897  25.3968469  24.7084663  45.5918662  24.6274450  24.9062601
  46.1547945  25.8384636  23.7284249  47.7117830  24.7802062  24.7300935
  47.8084438  24.2048555  25.6507135  47.8350531  24.1170108  23.8734433
  48.7976341  25.8160462  24.6949119  48.7404349  26.7568277  23.9274750
  49.8156466  25.6204382  25.5271499  50.5781500  26.2820523  25.5510120
  49.8213280  24.8116705  26.1313315  44.7300081  27.0987503  25.6168997
  44.4086408  27.8120151  24.7121443  43.8654772  26.7538192  26.5714247
  44.1527847  26.1550351  27.3324649  42.4992751  27.1955011  26.5305991
  42.0506084  26.9730709  25.5625288  41.7315855  26.4708036  27.5920275
  41.5638073  25.4398882  27.2805121  42.2997296  26.4798769  28.5222963
  40.1873824  27.1326831  27.9418011  42.4077417  28.7383836  26.7509378
  43.0462503  29.3051560  27.6588793  41.6025190  29.3854209  25.9554976
  41.1480009  28.9040371  25.1926949  41.3319637  30.8061489  26.1342618
  42.2665065  31.3108896  26.3781380  40.9365226  31.2061086  25.2000281
  40.3291334  31.0597093  27.2441513  39.3150374  31.6804278  27.0498943
  40.6766691  30.5969377  28.4352463  41.5634905  30.1255659  28.5399672
  39.8155422  30.6984395  29.5874125  38.8155164  31.0128690  29.2886611
  39.7153783  29.3171627  30.2677989  39.1850821  29.4276129  31.2133230
  39.1598140  28.6426969  29.6167550  40.9986733  28.7865099  30.5080351
  40.9158663  27.9285184  30.9312946  40.3092685  31.7317384  30.5817025
  39.9750745  31.6547996  31.7973882  41.1048150  32.6769669  30.0913740
  41.4103451  32.6138609  29.1308585  41.6343762  33.7529293  30.9150601
  42.2735915  33.3430832  31.6973913  42.4640650  34.7134480  30.0587131
  42.7231774  35.5987541  30.6400099  43.3757805  34.2189370  29.7247269
  41.6587031  35.3076654  28.5895927  42.6704629  36.0630185  28.1725112
  40.5149549  34.4822995  31.6651141  40.7022793  34.9366619  32.7997156
  39.4158458  34.6734972  30.9855617  39.3985175  34.4252237  30.0065679
  38.2496299  35.3194085  31.5507459  38.5337963  36.2954305  31.9433076
  37.1692412  35.5110695  30.5190069  36.2848424  35.9959829  30.9321555
  37.6117546  36.1515815  29.7568079  36.7033747  34.3054198  29.8335098
  37.2385139  33.7349919  28.7168308  38.0814517  34.2596148  28.2663769
  36.5870067  32.6028305  28.3981416  36.8042174  32.0062701  27.6125404
  35.5834912  32.3906055  29.3014966  34.6249461  31.3829996  29.3709422
  34.5946313  30.6321490  28.5815099  33.7795459  31.4031874  30.4312841
  33.0534947  30.5991287  30.5486267  33.8137868  32.4213915  31.3721486
  33.1079633  32.4362149  32.2030224  34.7402868  33.4471420  31.2879424
  34.6929389  34.2479909  32.0260164  35.6506730  33.4344431  30.2471385
  37.6737137  34.5767964  32.7905223  37.1650803  35.1965355  33.7106210
  37.7634719  33.2372432  32.7358429  38.1347510  32.7910860  31.9091099
  37.2933575  32.3981617  33.8149998  36.3091417  32.7518658  34.1223198
  37.1635054  30.9003402  33.3362681  38.1424861  30.5285250  33.0337001
  36.7802959  30.2891030  34.1535309  36.4779140  30.8469532  32.4909254
  38.2282767  32.4714788  35.0471738  37.7881140  32.4821150  36.1654930
  39.5398510  32.5581681  34.8155647  39.9020171  32.4584241  33.8777652
  40.4931210  32.7312206  35.9118781  40.2646543  32.0253205  36.7105514
  41.9174760  32.4816561  35.4347982  42.0575123  33.0027034  34.4878026
  42.6646245  32.8233138  36.1503345  42.2032571  31.0332403  35.1746486
  41.9279536  30.4522397  33.9387978  41.4950920  31.0731583  33.1545836
  42.1919278  29.1192218  33.6969176  41.9889813  28.6593763  32.7295941
  42.7301209  28.3617533  34.7246834  42.9685717  27.3142530  34.5428637
  42.9639665  28.9170729  35.9645009  43.3628091  28.2989475  36.7692311
  42.6951774  30.2474456  36.1878387  42.8723134  30.6821431  37.1720856
  40.3920797  34.1149887  36.5407767  40.4551737  34.2524896  37.7384940
  40.2657087  35.1249668  35.6839246  40.3745254  34.9916949  34.6885580
  40.0633759  36.5076138  36.1925411  40.9060818  36.7992827  36.8190442
  39.9570804  37.4972599  35.0208483  40.8944582  37.4978717  34.4645476
  39.1448393  37.1883267  34.3627407  39.7049889  38.7686792  35.4981205
  39.6401670  39.3799630  34.7604680  38.8411073  36.5404908  37.1053326
  38.9040056  37.1133354  38.2057266  37.7312204  35.9767325  36.6108623
  37.7572082  35.5674552  35.6875955  36.4655741  36.0146948  37.3081695
  36.2180124  37.0486922  37.5488591  35.3483607  35.4335743  36.4671522
  35.6378493  34.4335128  36.1429432  34.4471462  35.3703507  37.0769785
  35.0878931  36.2651785  35.3016823  34.3777008  35.8775979  34.7847469
  36.5303144  35.3124129  38.6681864  36.1222841  35.8399813  39.6807435
  37.0547386  34.0824147  38.6426986  37.2640179  33.6118563  37.7736612
  37.2070462  33.3257373  39.9057614  36.2850241  33.2961197  40.4866969
  37.7059553  31.8930507  39.7065629  37.8964758  31.4534271  40.6853765
  36.7163544  31.0755398  38.9865026  36.5250232  31.5142253  38.0070086
  37.1024468  30.0638881  38.8615406  35.7880567  31.0420554  39.5567299
  39.0481605  31.8950674  39.0260614  39.7665023  32.4387454  39.6399565
  39.3896591  30.8683662  38.8912047  38.9622495  32.3796170  38.0532053
  38.0859929  34.0802105  40.8974996  37.8678236  34.0525694  42.0789361
  39.0982809  34.7587799  40.3901685  39.2215449  34.7790272  39.3878642
  40.0520704  35.4853402  41.2180366  40.4955688  34.7937766  41.9341176
  40.8331784  35.8960343  40.5779665  39.3725010  36.6436467  41.9902294
  39.5257597  36.7599145  43.2156140  38.5851832  37.4450746  41.2619005
  38.5747093  37.4076633  40.2529879  37.7739223  38.4815610  41.9327215
  38.4509525  39.1131374  42.5084560  37.0514545  39.3381528  40.9349462
  36.3632244  38.7213355  40.3566169  36.4920711  40.1131680  41.4589049
  37.7733876  39.8024959  40.2634895  36.7869339  37.8398996  42.9381316
  36.6234089  38.3397434  44.0121175  36.2103523  36.7102904  42.5795596
  36.3756719  36.3557184  41.6485488  35.3140000  35.9653992  43.4517418
  34.5485711  36.6395690  43.8355277  34.6235077  34.8081833  42.7113685
  35.4695074  34.3265824  42.2203511  34.2356166  34.1533217  43.4914696
  33.5394423  35.0777270  41.6956843  33.8677887  35.8651216  41.0169263
  33.2536733  33.8136539  40.9040713  32.9246707  33.0263065  41.5820761
  32.4712885  34.0121908  40.1721279  34.1596644  33.4944584  40.3895702
  32.2865991  35.5816574  42.3393737  32.4980883  36.5111380  42.8680051
  31.5319720  35.7632359  41.5742201  31.9163919  34.8383684  43.0454149
  36.0156028  35.3836099  44.6628436  35.4521745  35.4075760  45.7685575
  37.1906201  34.7903871  44.4584149  37.5079273  34.7035127  43.5034091
  37.9927104  34.2320848  45.4865315  37.4586763  33.4172164  45.9749719
  39.3051220  33.6769166  44.8939524  39.5874431  34.3264401  44.0647444
  40.0640604  33.7342937  45.6743237  39.1922617  32.2182756  44.3909274
  39.1934474  31.5391997  45.2434915  38.2410983  32.1377401  43.8641824
  40.3016871  31.8572932  43.4682250  41.2690057  32.6509983  43.2834517
  40.2342873  30.6935240  42.9042653  38.2906937  35.2794288  46.5712285
  38.2582214  34.9684452  47.7736085  38.5793998  36.5091747  46.1220417
  38.5717780  36.6916701  45.1284229  38.8978723  37.5743749  46.9974940
  39.6599767  37.2136522  47.6891325  39.3095214  38.3836679  46.3935901
  37.7203114  38.1020153  47.7921781  37.8717323  38.4729507  48.9714100
  36.5652097  38.1512303  47.1737383  36.5182274  37.8767561  46.2030006
  35.3361193  38.6384985  47.8209172  35.5580543  39.5473010  48.3803106
  34.2529601  38.9506013  46.7925087  34.1535810  38.0744509  46.1523014
  33.3236020  39.1074048  47.3397491  34.5484493  40.1677124  45.9396384
  35.4135874  39.9116807  45.3279345  33.7089563  40.4220963  45.2928113
  34.8944323  41.3817196  46.7858561  36.0201946  41.8345177  46.8014800
  33.9427658  41.8529536  47.5302507  34.1143915  42.6587719  48.1137321
  33.0339247  41.4113935  47.5228669  34.8309256  37.6234537  48.8067394
  34.2689418  38.0050352  49.8380345  35.0203096  36.3269237  48.5020106
  35.3972618  36.0762045  47.5989508  34.6389594  35.2431333  49.4247626
  33.5913065  35.3460961  49.7065571  34.8307449  33.8960946  48.7576223
  34.0908764  33.8748701  47.9575959  35.8313423  33.9041214  48.3259542
  34.6658485  32.6622477  49.6337615  35.3370508  32.7389304  50.4891171
  33.2540084  32.5570506  50.1161878  32.5819129  32.4795468  49.2615587
  33.1481846  31.6709766  50.7422861  33.0013955  33.4434458  50.6972199
  35.0306998  31.4036659  48.8692064  36.0690979  31.4642309  48.5420028
  34.9052988  30.5353963  49.5161311  34.3809158  31.3052824  47.9991424
  35.4428913  35.3005729  50.7408368  34.9074487  35.1448112  51.8361233
  36.7466780  35.5480541  50.6084157  37.1846052  35.5734919  49.6987726
  37.5825676  35.7390106  51.7802229  37.4462382  34.9016532  52.4651608
  39.0546417  35.8197247  51.3964752  39.2923259  34.9514522  50.7817874
  39.2031121  36.7287457  50.8143280  39.9770029  35.8432394  52.6284982
  39.7089123  36.7039645  53.2413185  39.8126964  34.9276095  53.1974720
  41.4338684  35.9378939  52.2363025  41.5779991  35.3800229  51.3109965
  41.6779940  36.9874516  52.0695654  42.3564002  35.3635972  53.3310977
  41.7815297  34.6975250  53.9746448  43.1668379  34.8050730  52.8635783
  42.9053088  36.4369375  54.1191777  42.1548093  36.9541458  54.5531352
  43.5084353  36.0551508  54.8338015  43.4385440  37.0542095  53.5234432
  37.1931157  36.9912867  52.5445694  37.2867943  37.0308094  53.7586222
  36.7303743  38.0035520  51.8149171  36.6809752  37.9237795  50.8093739
  36.3221784  39.2661223  52.4316028  37.1329352  39.6359417  53.0589751
  35.9947987  40.3177116  51.3953125  36.7161487  40.2207239  50.5842622
  34.9938335  40.1108169  51.0168785  36.0429147  41.7106200  51.9426479
  35.2885425  41.7984726  52.7248004  37.0311738  41.8765902  52.3720696
  35.7778878  42.7512756  50.8633043  36.5254655  42.6539480  50.0758546
  34.7854848  42.5906996  50.4431417  35.8546822  44.1456657  51.4640845
  35.1975313  44.1870963  52.3325620  36.8818582  44.3333823  51.7759963
  35.4391709  45.1793830  50.4795476  34.4878158  45.0057914  50.1901010
  35.5001078  46.0933673  50.9046810  36.0479672  45.1421215  49.6746975
  35.1096033  39.0167359  53.3222262  35.0093971  39.5703572  54.4068294
  34.1940026  38.1707848  52.8412896  34.3665819  37.6739808  51.9786773
  32.9002349  37.9832437  53.5038058  32.6056618  38.8950233  54.0234052
  31.8240596  37.6477938  52.4486067  32.0246760  38.2811792  51.5846726
  31.9705337  36.6028230  52.1744675  30.3846879  37.8557019  52.9069454
  29.7320405  37.4298168  52.1449623  30.2553686  37.3097414  53.8417147
  30.0235565  39.3350174  53.1231458  30.4988398  39.6528397  54.0514430
  30.4435932  39.8976429  52.2893403  28.5169645  39.5947654  53.2064804
  28.3814526  40.6757650  53.2223953  28.0739934  39.1870339  52.2975032
  27.8475650  38.9904317  54.4022689  28.2570433  39.3680182  55.2442647
  26.8617390  39.2074516  54.3811138  27.9720118  37.9883993  54.3876699
  32.9652965  36.8964648  54.5645887  32.3740754  37.0165404  55.6208806
  33.7085065  35.8527859  54.2699171  34.2415506  35.8539804  53.4126479
  33.7632878  34.6752538  55.1109089  32.9463405  34.6720642  55.8329891
  33.6679490  33.3966380  54.2520735  33.7467524  32.5239160  54.9013996
  32.3315868  33.3582775  53.5058950  32.2526289  34.2300142  52.8566417
  32.2765024  32.4515872  52.9035201  31.5129765  33.3662793  54.2248151
  34.7648031  33.3611893  53.3129465  34.7036219  32.5651181  52.7799131
  34.9973455  34.5753153  55.9521358  34.9585034  34.0234047  57.0533397
  36.1179664  35.0681332  55.4410140  36.1089844  35.5647482  54.5612244
  37.3862850  34.9087811  56.1278479  37.9837035  35.7976250  55.9234129
  37.1745835  34.8514214  57.1955699  38.1730614  33.6799103  55.7132392
  39.2494901  33.4206784  56.2343525  37.6473995  32.9421083  54.7493736
  36.7326972  33.1630044  54.3823770  38.3245637  31.7443896  54.2489821
  39.2565095  31.6042146  54.7972100  37.4628099  30.4928732  54.4232754
  38.0375288  29.6514519  54.0358049  37.3012956  30.3608071  55.4930443
  36.1244930  30.5591802  53.7159026  35.6018135  31.4417912  54.0845231
  36.3216570  30.6727284  52.6497647  35.2659466  29.3343467  53.9421838
  35.7611073  28.4497318  53.5429741  35.0802338  29.1966095  55.0074505
  33.9357673  29.5452155  53.2168754  33.3750723  30.3285159  53.7265641
  34.1372632  29.8528814  52.1910060  33.1375851  28.2876337  53.2106061
  32.9505979  28.0025995  54.1615268  32.2639053  28.4458672  52.7282641
  33.6569575  27.5612453  52.7378290  38.7415586  31.8939124  52.7904639
  38.0734213  32.5819777  51.9897063  39.8591507  31.2431419  52.4545375
  40.3306084  30.6610457  53.1318865  40.4342004  31.3609022  51.1351591
  39.8837804  32.1016236  50.5551343  41.9102042  31.8074615  51.2329775
  41.8790510  32.7767168  51.7298502  42.4223451  31.0883386  51.8729290
  42.6691280  31.9388423  49.8976686  42.5624618  31.0044432  49.3464556
  42.1377802  33.0645501  49.0742456  42.2439449  33.9999817  49.6246325
  42.6963560  33.1271065  48.1401659  41.0843780  32.8899283  48.8563694
  44.1430927  32.1633637  50.1453137  44.5511858  31.3194310  50.7021114
  44.6628933  32.2538503  49.1910006  44.2795223  33.0786776  50.7211822
  40.3679797  30.0482085  50.3988507  40.9656320  29.0798405  50.8278553
  39.6698713  30.0178168  49.2750882  39.2871726  30.8587258  48.8685802
  39.4213829  28.7398893  48.5948495  40.1478857  27.9964768  48.9217388
  38.0147738  28.2300502  48.9278420  37.9253434  28.2826638  50.0127876
  37.3262222  28.9406920  48.4715704  37.6701128  26.8016652  48.4520571
  37.5709130  26.8049711  47.3663212  38.7464987  25.8372428  48.8519633
  38.8462826  25.8327874  49.9371183  38.4846154  24.8369230  48.5075065
  39.6919681  26.1397752  48.4018204  36.3588551  26.3912884  49.0972425
  35.5733491  27.0851586  48.7987288  36.0949986  25.3838080  48.7752986
  36.4656396  26.4090247  50.1816744  39.5508622  28.9079516  47.0653240
  39.0555367  29.8713381  46.4977431  40.2190289  27.9564325  46.4302187
  40.7130610  27.2601890  46.9705429  40.3054847  27.8943367  45.0047232
  40.6463945  28.8545976  44.6179591  41.2936862  26.8072467  44.5602963
  41.1749153  25.9670708  45.2443665  41.0625639  26.4842833  43.5451145
  42.7285989  27.2655109  44.6056884  43.0077940  28.4524122  44.6413984
  43.6381497  26.3323209  44.5660441  44.6162204  26.5828761  44.5940775
  43.3605074  25.3627557  44.5080952  38.9657648  27.6241696  44.3557992
  38.4209843  26.5292320  44.5200393  38.4637065  28.5922200  43.6310689
  38.9338332  29.4853110  43.6121379  37.1912665  28.4564620  42.8974476
  36.5641559  27.7213945  43.4029345  36.4426098  29.7613199  42.8282156
  37.1718659  30.4211454  42.3591422  35.5654433  29.6748641  42.1861865
  36.0347031  30.3306809  44.1592792  36.9329394  30.4836989  44.7579201
  35.3038201  31.6416569  44.0045798  34.4048451  31.4888031  43.4065927
  35.0253814  32.0219032  44.9879443  35.9526116  32.3627594  43.5072120
  35.2212966  29.3184892  44.9689914  35.8212692  28.4253051  45.1431176
  34.9409714  29.7589873  45.9259142  34.3215465  29.0493340  44.4161639
  37.4701005  27.8966284  41.4762816  38.5981413  27.7358014  41.0902926
  36.3948445  27.6060167  40.7550192  35.5060953  28.0326371  40.9744566
  36.4387736  26.6084953  39.6969042  37.4168059  26.1289567  39.6512891
  35.3704799  25.5278171  40.0140384  35.3628835  25.3548512  41.0905523
  34.3956928  25.9020912  39.6997106  35.6416267  24.3406842  39.3581642
  34.9654926  23.6943565  39.5733599  36.2464916  27.1852354  38.2900860
  35.0878259  27.3931804  37.8480152  37.3701948  27.5357448  37.6040449
  38.7682042  27.4990713  38.0700887  38.9420553  26.5873604  38.6408094
  38.9693412  28.3656554  38.7007144  39.5486240  27.5329142  36.7789758
  39.6924827  26.5185612  36.4054751  40.5195445  27.9998038  36.9449741
  38.7118063  28.3543733  35.8321395  38.8496628  27.9984462  34.8107852
  38.9605778  29.4142658  35.8837291  37.2665853  28.1380907  36.2649802
  36.7168581  29.0735365  36.3710385  36.5689970  27.2551444  35.2519168
  35.8639092  27.7329581  34.4117394  36.8030789  25.9520379  35.3924484
  37.4957509  25.6293187  36.0526883  36.1496659  24.9686092  34.5417207
  36.3667261  25.1799284  33.4949213  36.6594302  23.5592653  34.8735762
  37.7421034  23.6232485  34.9886451  36.2102768  23.2654873  35.8226346
  36.3276215  22.5382870  33.8266376  36.5959205  21.5418774  34.1796551
  35.2564898  22.5768659  33.6269588  37.0693492  22.8097606  32.5376678
  38.2906476  22.9127583  32.5410635  36.3474916  22.9099667  31.4414587
  36.8001008  23.0912379  30.5566832  35.3437439  22.8051049  31.4900745
  34.6377310  25.0120632  34.6121581  33.9662866  24.6950008  33.6211132
  34.1096559  25.4161291  35.7587166  34.7172834  25.5861882  36.5478520
  32.6657324  25.5843448  35.9450244  32.1633615  24.6515679  35.6881668
  32.3146316  25.9449011  37.3728284  32.7210053  25.1375290  37.9812146
  32.7757918  26.8878582  37.6662242  30.8322163  26.0355268  37.6223200
  30.0346743  26.1847502  36.7265583  30.4715625  26.0199590  38.8569392
  29.4911730  26.0776425  39.0945588  31.1705652  25.9497885  39.5832705
  32.1660423  26.6585836  35.0005116  31.1708491  26.4714749  34.3115921
  32.8910784  27.7741865  34.9766204  33.6813161  27.8777677  35.5971995
  32.5245050  28.9055919  34.1268542  31.4682111  29.1463299  34.2495627
  33.3451429  30.1152338  34.5208135  34.3500539  29.8006734  34.2377521
  33.0453515  30.9665018  33.9086356  33.3341358  30.5194373  35.9976396
  33.7144054  29.6910299  36.5955813  34.2054335  31.7459812  36.2197417
  33.8252360  32.5754909  35.6231341  34.1860893  32.0198369  37.2747729
  35.2297074  31.5236879  35.9216179  31.9242680  30.7174635  36.4535556
  31.3679138  29.7887216  36.3289497  31.9187200  31.0051584  37.5054029
  31.4569053  31.5030031  35.8597530  32.6850729  28.5923358  32.6462687
  31.7935022  28.8815629  31.8385444  33.8490098  28.0394115  32.2907133
  34.5725481  27.9379014  32.9883945  34.1459336  27.6491237  30.9361205
  34.1546363  28.5299198  30.2933900  35.5067981  26.9418497  30.8188878
  35.5851522  26.2094706  31.6221284  35.6582743  26.2414272  29.4772753
  35.5806589  26.9736422  28.6733809  36.6313979  25.7523889  29.4300296
  34.8719628  25.4948230  29.3652608  36.6556381  27.9598907  30.9786539
  36.5858561  28.4368909  31.9562685  37.6125227  27.4452241  30.8934940
  36.5809022  28.7178105  30.1990899  33.0373549  26.7615178  30.3883303
  32.5148368  26.9904820  29.2739245  32.7197966  25.7184834  31.1465420
  33.1657490  25.5561244  32.0384023  31.7064467  24.7256936  30.6685216
  31.9244150  24.4318497  29.6410214  31.7443120  23.5010040  31.5358956
  31.6202631  23.8093242  32.5741001  30.9042342  22.8721790  31.2417760
  33.0321992  22.7210501  31.3927027  33.7775105  22.9449359  30.4149460
  33.2931846  21.8941165  32.2791979  30.2614144  25.2482517  30.6483320
  29.4773858  24.8178987  29.8491596  29.9228852  26.1610654  31.5554722
  30.6311898  26.6369193  32.0955220  28.5111529  26.4471072  31.8525714
  27.8640609  25.8108164  31.2491336  28.2325831  26.1785251  33.2985457
  28.7245231  26.9351933  33.9105933  27.1568731  26.2120805  33.4742958
  28.6102929  24.5650639  33.8016720  27.9832968  27.8639597  31.5289809
  26.8172899  28.0461501  31.4368913  28.8840878  28.8308672  31.3081382
  29.8658656  28.6572358  31.4683114  28.4713198  30.1856916  30.8976612
  27.5106889  30.4579989  31.3346704  29.5074769  31.2335086  31.3035023
  30.4398141  31.0221311  30.7794527  29.0458620  32.6101427  30.9608436
  28.1136794  32.8225055  31.4848203  29.8044373  33.3334314  31.2615194
  28.8817879  32.6822429  29.8854840  29.8045059  31.1416920  32.7650034
  30.1964985  30.1512716  32.9947123  30.5442631  31.8960066  33.0335658
  28.8898665  31.3109441  33.3333954  28.2295816  30.1976585  29.3657260
  29.1569829  30.3620357  28.5734710  26.9847712  29.9067355  28.9806795
  26.2883193  29.7748222  29.6999178  26.5605272  29.8335920  27.5851294
  27.1813757  29.1169123  27.0471346  25.0837059  29.3782348  27.4901267
  24.4442759  30.1988531  27.8158258  24.8598585  29.1345700  26.4510113
  24.8442032  28.2350195  28.3081555  23.9232364  27.9739086  28.2310434
  26.6439584  31.2471000  27.0169355  26.7669505  31.4462534  25.8256086
  26.5254416  32.2352605  27.9548879  26.3429665  31.9847789  28.9159950
  26.6355511  33.5738144  27.6375688  25.8622289  33.8900617  26.9383075
  26.4512791  34.3458012  28.9578040  27.1520725  33.9195376  29.6761696
  26.7208260  35.3829986  28.7601803  25.0610505  34.2888822  29.5213548
  24.4259097  34.7009801  28.7369432  24.8025581  33.2423545  29.6848648
  24.8400270  35.1015038  30.8602217  25.7810742  35.5834915  31.5378005
  23.6054164  35.2177732  31.2685379  27.9968266  33.9106070  27.0092531
  28.1850816  35.0557196  26.6024310  28.9267984  32.9150509  26.9930491
  28.6120756  31.9977198  27.2747215  30.3568303  33.0840542  26.6023388
  30.5031668  34.0398571  26.0993363  31.2292342  33.0542723  27.8586049
  30.7827244  32.3576829  28.5676593  32.2276455  32.7082970  27.5898563
  31.3489956  34.4121338  28.5232247  30.8806564  35.4005992  28.0226645
  32.0032086  34.4327460  29.6686794  32.1201118  35.3046138  30.1645656
  32.3850581  33.5765026  30.0444282  30.7863008  31.9784371  25.6689401
  29.9869921  31.0823779  25.3610449  32.0332934  32.0160498  25.2130216
  32.6213680  32.7837609  25.5056867  32.5727152  31.0562713  24.2341496
  31.7973179  30.3692883  23.8946418  33.0929669  31.8473080  23.0233305
  32.3227607  32.5901353  22.8154650  34.0226817  32.3520686  23.2846906
  33.3166424  30.9735045  21.7685988  32.4271904  30.2856691  21.3677413
  34.4188144  30.9165911  21.1819714  33.6464848  30.1126527  24.7451834
  34.5077786  29.6937805  23.9818938  33.5968496  29.7390384  26.0249704
  32.9226134  30.1511278  26.6540943  34.5052261  28.7331872  26.5513737
  34.2930572  28.6033389  27.6123001  34.3181421  27.7960763  26.0262301
  35.9601719  29.1095817  26.3829902  36.3844999  30.2168630  26.7479889
  36.7313624  28.1745552  25.8463790  36.3419902  27.2748066  25.6033569
  38.1454524  28.4057418  25.5902944  38.5910172  28.9359501  26.4316719
  38.8830558  27.0736221  25.4045605  38.4090444  26.5032925  24.6053619
  39.9231790  27.2667168  25.1439145  38.9312691  26.0492470  26.8344476
  38.3872965  29.2322701  24.3374450  39.5277813  29.3588522  23.9254531
  37.3083030  29.7614960  23.7425642  36.3954408  29.4717525  24.0641995
  37.3824264  30.7266130  22.6631015  38.3563729  30.6137688  22.1873206
  36.5982439  30.4810773  21.9473529  37.2129524  32.1672161  23.1055711
  37.2728158  33.0556909  22.3045732  36.9922815  32.3664216  24.4122886
  36.8892198  31.5511117  24.9992614  36.8936556  33.6759421  25.0304424
  37.7415075  33.7967406  25.7041454  36.9468656  34.4273867  24.2425765
  35.6259298  33.8679685  25.8029553  34.7794169  32.9536979  25.9174155
  35.4618815  35.0754691  26.3575178  36.1902991  35.7680881  26.2616600
  34.2636187  35.4330910  27.1011514  33.4584880  35.6029370  26.3858949
  34.0031533  34.5961675  27.7482069  34.4416529  36.6820387  27.9538006
  35.5807270  37.1889348  28.1391337  33.3499930  37.1531626  28.5094578
  32.4463716  36.7834773  28.2497731  33.3962448  38.2785571  29.4293235
  34.3735180  38.7593415  29.3848662  32.3372934  39.2977485  29.0521859
  31.3761083  38.7881251  29.1113565  32.3672561  40.1015382  29.7881548
  32.5130237  39.8676231  27.6881438  33.3981344  40.9340943  27.4765847
  33.9530495  41.3447995  28.3200967  33.5694547  41.4626768  26.2173545
  34.2644178  42.2865768  26.0553146  32.8332715  40.9621662  25.1609978
  32.9824008  41.4733141  23.9346095  33.6266974  42.1836462  23.8998654
  31.9539062  39.9109968  25.3446132  31.3883202  39.5112489  24.5031181
  31.7946895  39.3672571  26.6029706  31.1026301  38.5391596  26.7555791
  33.2600867  37.8777913  30.8996166  32.5359977  36.8910600  31.2547255
  33.9110070  38.6728426  31.7367153  34.4822733  39.3902584  31.3132884
  33.8907937  38.5742660  33.1886930  34.2290153  37.5900724  33.5121030
  34.8297475  39.6234895  33.7642708  34.4892274  40.6082927  33.4442290
  34.7933194  39.5634382  34.8517407  36.2876213  39.3987399  33.2821196
  36.6278858  38.4344490  33.6594342  36.2890423  39.3829301  32.1925045
  37.4006043  40.6811890  33.8534978  36.8230060  41.9615549  32.8410807
  35.7680413  42.1424246  33.0491592  37.3930183  42.8693951  33.0414333
  36.9431896  41.6806386  31.7946855  32.5000111  38.7685018  33.7711371
  32.0694881  38.0425594  34.6662341  31.8252708  39.8033194  33.2674070
  32.2581159  40.3761150  32.5571794  30.4633348  40.1301860  33.6869956
  30.4639531  40.4328246  34.7344088  29.8841114  41.2589079  32.8576698
  28.8422145  41.4203563  33.1328083  30.6695785  42.5099274  33.1189005
  31.7116300  42.3494643  32.8436891  30.2592663  43.3272196  32.5265168
  30.6088931  42.7630758  34.1767810  29.9721686  40.8810492  31.5025821
  29.6110842  41.5789811  30.9514387  29.4741614  38.9564565  33.5310596
  28.6798067  38.7256863  34.4077156  29.5457148  38.2852060  32.3870308
  30.2046173  38.5771658  31.6800054  28.6633771  37.1583175  32.0891862
  27.6319590  37.4568380  32.2774947  28.7840615  36.6958160  30.6193768
  29.8158058  36.4983393  30.3295791  28.2099236  35.7703659  30.5702156
  28.1881373  37.6873171  29.6419783  27.4500506  38.6610065  30.0579109
  28.5379062  37.5538693  28.4141316  28.1722313  38.1858950  27.7168058
  29.1769781  36.8171031  28.1510958  28.9876071  36.0026399  33.0287516
  28.0924356  35.2172583  33.3556640  30.2543310  35.9245076  33.4379422
  30.9337477  36.5181828  32.9842366  30.7199183  34.9940210  34.4424238
  30.4432562  33.9814920  34.1485784  32.1863758  35.0706928  34.5412868
  32.4785897  36.0763427  34.8437240  32.5387835  34.3526083  35.2819469
  32.6283367  34.8394023  33.5721938  30.0634051  35.2633559  35.7866820
  29.5351875  34.4004804  36.3931753  30.0844503  36.5419389  36.1990697
  30.5500279  37.2280972  35.6227805  29.5213278  36.9745780  37.4655792
  29.9124697  36.3386276  38.2599671  29.8692125  38.4557373  37.7971473
  29.5092381  39.1232082  37.0147618  29.4075322  38.7272001  38.7461074
  31.3354086  38.7186667  37.9437703  32.1434942  37.8426607  38.6546403
  31.7052671  36.9438012  39.0888725  33.4632280  38.0948023  38.8113350
  34.0651876  37.3968605  39.3929603  34.0401397  39.1916639  38.2607467
  35.1016782  39.3954659  38.3963592  33.2599180  40.0569045  37.5182902
  33.7079184  40.9346798  37.0529783  31.9219484  39.8100670  37.3671921
  31.3054960  40.4894570  36.7784402  28.0060602  36.7763313  37.4308184
  27.4348488  36.2803359  38.3646471  27.3999427  37.1823914  36.2967868
  27.9486669  37.6648873  35.5994429  25.9878770  37.0233764  36.0643868
  25.4312612  37.5225519  36.8580691  25.5818472  37.6206649  34.7428248
  25.9647544  38.6407388  34.7188824  26.0647416  37.0334804  33.9613721
  24.0853013  37.6372630  34.5100610  23.8102843  36.5832670  34.5374675
  23.5662364  38.1683820  35.3075560  23.6567458  38.2082789  33.1971794
  24.4738532  38.3867940  32.2522832  22.4174207  38.5997147  33.1303049
  22.0612000  38.9960808  32.2718791  21.8173142  38.5058109  33.9366170
  25.5620594  35.5411676  36.1299111  24.5017801  35.2358704  36.6559951
  26.3571913  34.6639727  35.5614673  27.2035267  34.9574975  35.0948842
  26.0471539  33.2141426  35.6104817  25.0906569  33.0227271  35.1239136
  27.1257456  32.4194136  34.8918950  26.9150554  32.5005294  33.8258444
  28.0939493  32.8720043  35.1058324  27.1534887  30.9218919  35.3008815
  26.1944499  30.0694481  34.8321510  25.4140514  30.4602866  34.1795811
  26.2036024  28.7342421  35.1732478  25.4279804  28.0697438  34.7941877
  27.1556336  28.2552018  36.0265953  27.2016574  26.9012737  36.3436922
  26.5164157  26.3898936  35.9074548  28.1067371  29.1078945  36.5367742
  28.8526772  28.7415881  37.2421436  28.1135937  30.4293141  36.1529850
  28.8871823  31.1007117  36.5249554  26.0067190  32.7575241  37.0775297
  25.0982354  31.9950330  37.4387176  26.9567882  33.2176303  37.9038727
  27.6473887  33.8812724  37.5828945  27.0812263  32.6920606  39.2548360
  27.0289615  31.6028147  39.2506220  28.3772498  33.1145286  39.9354465
  28.4057854  34.2027317  39.9987692  28.4612289  32.5278923  41.3218066
  28.4326932  31.4396893  41.2584839  29.3933205  32.8397588  41.7933767
  27.6187894  32.8786071  41.9170216  29.6024384  32.6868517  39.0975776
  29.5528823  33.1558193  38.1146455  30.5163509  32.9990413  39.6035921
  29.6034164  31.6033715  38.9822872  25.8709278  33.0872185  40.0962816
  25.3640996  32.3002274  40.8960236  25.4219097  34.3227981  39.8904693
  25.9211538  34.9380908  39.2644746  24.2722237  34.8262565  40.5544660
  24.4091577  34.7566711  41.6337101  24.0367842  36.3002571  40.1828686
  24.8973792  36.8583041  40.5515973  24.0114579  36.3496002  39.0940868
  22.7824081  36.8942961  40.7379518  21.9378935  36.2591538  40.4725272
  22.8772399  36.9372540  41.8224289  22.5209109  38.2767051  40.2253119
  23.1260371  38.7198688  39.2665913  21.5886665  38.9788056  40.8663652
  21.3710695  39.9171995  40.5637905  21.1035914  38.5700076  41.6522948
  23.0330892  33.9757929  40.1771711  22.3828254  33.4244890  41.0462798
  22.7304804  33.9698352  38.8777041  23.2985068  34.4922438  38.2257960
  21.5577436  33.2497370  38.3591358  20.6545021  33.6745672  38.7982066
  21.4558196  33.3525814  36.8292719  22.4171092  33.0205574  36.4370675
  20.6790221  32.6503167  36.5272009  21.1332332  34.7306490  36.2792922
  21.9166391  35.4108521  36.6127259  21.1497168  34.6639281  35.1919497
  19.7918587  35.2504593  36.7302486  19.0149906  34.6539031  36.2516479
  19.7249199  35.1328223  37.8114751  19.6020068  36.7208362  36.3651811
  19.8582177  36.8372078  35.3115129  18.5503523  36.9656724  36.5119869
  20.4437471  37.6358498  37.1843144  21.4184710  37.4089730  37.0485599
  20.2775315  38.5909083  36.9004275  20.2058624  37.5281045  38.1601575
  21.6264324  31.7801480  38.7660707  20.5657941  31.1647064  39.0499580
  22.8221130  31.2281032  38.7918493  23.6362929  31.7972593  38.6082264
  23.0174605  29.7968364  39.0523500  22.2308046  29.2214686  38.5650170
  24.3671804  29.3358620  38.5088588  24.5418552  29.7172150  37.5030101
  25.1206229  29.7386176  39.1855695  24.4974539  27.8185623  38.4834142
  23.6423316  27.1238943  37.8982098  25.5520308  27.3140099  39.0307445
  25.6828692  26.3126273  39.0385000  26.2411830  27.9228692  39.4484474
  22.9438884  29.5282933  40.5494411  22.9565492  28.3889319  40.9661525
  22.8889917  30.5939867  41.3531916  22.9061007  31.5123054  40.9338563
  22.9320611  30.4991366  42.7701918  23.0093398  31.4964208  43.2035751
  21.6472807  29.8222087  43.3118614  21.3963827  29.0010631  42.6411333
  21.8722181  29.4257176  44.3019028  20.4672448  30.7794857  43.4054192
  20.5441273  31.2890696  44.3661868  20.5787766  31.5052348  42.5996563
  19.1151622  30.1097319  43.2971758  19.2105876  29.1366121  42.8157676
  18.6729597  29.9841954  44.2852535  18.2219006  30.9530084  42.4845225
  17.8441157  31.7643875  42.9521459  17.9028843  30.7494970  41.1962494
  18.3542857  29.6912860  40.5388139  18.9487112  29.0238724  41.0094244
  18.1018258  29.5567667  39.5699736  17.0958443  31.6047404  40.5774327
  16.7283741  32.4007659  41.0789216  16.8533545  31.4554396  39.6082738
  24.1929622  29.8066185  43.2720444  24.1608792  29.0549048  44.2658704
  25.3147264  30.0320431  42.5785179  25.2758619  30.5442153  41.7084753
  26.5958908  29.5614845  43.0368118  27.0635996  30.4243958  43.5106701
  26.3693080  28.8105992  43.7938464  27.5603948  28.9702500  42.0280820
  27.2030675  28.6811773  40.8740308  28.8045335  28.8640812  42.4631543
  29.0014236  29.2172908  43.3892333  29.9165921  28.2978831  41.6806253
  29.5654388  27.7543164  40.8039632  30.9006334  29.3950316  41.2427465
  30.4021472  30.0355375  40.5156003  31.3535505  30.2175106  42.4014249
  31.8526928  29.5769574  43.1293244  32.0478522  30.9831850  42.0544138
  30.4919456  30.6937017  42.8685213  32.1000354  28.8116810  40.4959093
  32.7270720  28.3101450  41.2339729  31.7142796  28.0769978  39.7887587
  32.9224544  29.8436066  39.7526076  33.3089489  30.5781256  40.4591044
  33.7549440  29.3520179  39.2488341  32.2968126  30.3449312  39.0146435
  30.6500286  27.2615418  42.4942626  30.8105634  27.4050720  43.7057252
  31.0699901  26.1836788  41.8337729  30.8577832  26.0633006  40.8533254
  31.7755686  25.1169958  42.5210721  31.2692516  24.8902332  43.4590736
  31.8159864  23.8468437  41.6666559  32.0602028  24.1245192  40.6415214
  32.6133032  23.2251050  42.0735881  30.5318443  23.0832986  41.6832055
  29.8768241  23.1037879  42.6985432  30.1795766  22.4875252  40.6608477
  33.1981322  25.5074637  42.9274644  33.7756091  26.5035450  42.4563621
  33.7416441  24.7639826  43.8399477  33.1657969  24.0824481  44.3134302
  35.1726834  24.8531182  44.2107596  35.4706162  25.8968474  44.3127766
  35.4028410  24.1489576  45.5394147  36.3083815  24.5481036  45.9957753
  34.5519010  24.3428545  46.1919437  35.5471562  22.7268273  45.3483845
  35.6912763  22.3031527  46.1973457  35.9753763  24.1547525  43.1118849
  35.4385443  23.3232447  42.3669587  37.2620786  24.4955949  43.0254294
  37.6294227  25.2406620  43.6005680  38.1562188  23.8449079  42.0928530
  37.8159408  24.0300578  41.0745194  39.5850789  24.3752631  42.2356682
  39.5440823  25.4317781  41.9698859  39.8411594  24.2760302  43.2902514
  40.6460869  23.6771086  41.3857720  41.6324180  24.0512303  41.6613131
  40.5775639  22.6182040  41.6339547  40.4380902  23.8582659  39.9213580
  39.8681403  24.8958293  39.5123930  40.8551517  23.0231741  39.1339049
  38.1273442  22.3422553  42.3397342  38.1269389  21.5767047  41.4011767
  38.1579004  21.9350564  43.6099600  38.1674747  22.6245070  44.3485507
  38.2715278  20.5463594  43.9708731  39.1065982  20.1013006  43.4292670
  38.5137932  20.3728095  45.4736249  37.7773645  20.9573373  46.0243518
  38.3708683  19.3140691  45.6897088  39.9020385  20.7888990  45.8929320
  40.7591564  21.0299848  45.0830694  40.1614418  20.9167621  47.1022583
  37.0572963  19.7203268  43.5375696  37.1860206  18.5403354  43.2252807
  35.8990965  20.3379792  43.5177767  35.8640119  21.2924290  43.8471999
  34.6634174  19.7032769  43.1284361  34.7219453  18.6467126  43.3895651
  33.5246854  20.3260934  43.8926108  33.4487089  21.3825900  43.6347281
  32.5939122  19.8207457  43.6347912  33.7064671  20.2264728  44.9627679
  34.4241949  19.7787255  41.5956363  33.6379749  19.0676832  41.0449769
  35.1150290  20.7015914  40.9375483  35.7274176  21.3389277  41.4265633
  34.9677726  20.8543416  39.5060683  34.6782536  19.9052678  39.0548027
  33.8790885  21.8929672  39.2051755  33.1236712  21.7519262  39.9778625
  34.3486486  22.8688337  39.3300114  33.2384883  21.8206262  37.8693610
  33.8810051  21.2103372  36.7708249  34.8481266  20.7305161  36.9179192
  33.3014699  21.2166429  35.5301408  33.8386182  20.7906094  34.6823265
  32.0645658  21.7387535  35.3551726  31.4548384  21.7060521  34.1131161
  31.9973676  21.2890742  33.4404219  31.3832864  22.3319080  36.4279820
  30.3909373  22.7588560  36.2809594  31.9683547  22.3729213  37.6615038
  31.4467990  22.8392352  38.4969342  36.3077740  21.2594424  38.9191579
  36.4867615  22.3895094  38.5500021  37.2345177  20.2820413  38.8259152
  37.1007062  18.8834550  39.3380273  36.1668626  18.4483956  38.9810758
  37.1056067  18.8891757  40.4281412  38.2966705  18.2103719  38.7704505
  38.0888412  17.8587114  37.7597315  38.5880406  17.3664685  39.3957372
  39.3400260  19.2537176  38.7740862  40.1041326  19.0639699  38.0208758
  39.8058442  19.3081687  39.7578364  38.6177869  20.5721223  38.4636207
  38.9519433  21.3648885  39.1330639  38.8408447  21.0023774  37.0137442
  38.1739350  20.5627663  36.0907233  39.7971942  21.9350556  36.8459167
  40.2732189  22.3176823  37.6501743  40.1532216  22.4477367  35.5163981
  39.2555770  22.7654669  34.9852760  41.0902835  23.6475921  35.6543112
  40.6695387  24.3408860  36.3829697  42.0339009  23.2534375  36.0317200
  41.3310935  24.3650190  34.3649815  40.3119232  25.0297512  33.7118834
  39.3166219  25.0339662  34.1556384  40.5339056  25.6711666  32.5350916
  39.6956758  26.1444876  32.0243744  41.7796063  25.7120653  31.9835826
  41.9861723  26.3745351  30.8666827  41.1918683  26.7915702  30.5252742
  42.8182351  25.0684005  32.6197238  43.8156792  25.0804179  32.1804313
  42.5988362  24.4138455  33.8027347  43.4262622  23.9220400  34.3150652
  40.8194799  21.3527171  34.6933861  41.6778762  20.6078942  35.1987134
  40.4316253  21.2654557  33.4312133  39.6797032  21.8543682  33.1021705
  40.9846425  20.2558785  32.5077422  41.9166727  19.8395321  32.8898695
  39.9930771  19.0979154  32.2579568  40.3918132  18.4518173  31.4757524
  39.7910652  18.2960804  33.5174876  39.3921745  18.9411932  34.2997649
  39.0896407  17.4844265  33.3234625  40.7453472  17.8811052  33.8418137
  38.6643919  19.6279205  31.7478664  38.8217378  20.1643275  30.8119819
  37.9817650  18.7958699  31.5786732  38.2354467  20.3049793  32.4866331
  41.4569267  20.8114232  31.1672671  41.9525257  20.0731731  30.3188012
  41.3406852  22.1188549  30.9920664  40.8444629  22.6820704  31.6681158
  41.9176948  22.7829032  29.8313817  42.0147297  23.8340893  30.1022342
  42.9090266  22.3495537  29.6974168  41.1459993  22.6777401  28.5147691
  41.6454282  23.1016172  27.4690019  39.9402619  22.1148038  28.5419884
  39.6063946  21.6586670  29.3791061  39.1116519  22.0548513  27.3455039
  39.3373329  22.9056922  26.7030689  39.3720345  20.7708178  26.5641410
  40.4514019  20.7067784  26.4231235  39.0402261  19.9492312  27.1986280
  38.6659039  20.6785124  25.1898924  38.9497461  19.7095117  24.7796117
  37.5886527  20.7013266  25.3543620  39.0320318  21.7743441  24.1643187
  38.4365788  22.8717285  24.1398014  39.9789424  21.4732733  23.2953333
  40.2582433  22.1526027  22.6020681  40.4196599  20.5652143  23.3284398
  37.6427483  22.2024285  27.7076186  37.2279869  21.7942595  28.8160409
  36.8763327  22.7954866  26.7860306  37.3055298  23.2035536  25.9677421
  35.4354086  22.8781110  26.9192146  35.1983069  23.4591880  27.8101277
  34.7748347  23.5403098  25.7159191  35.1126366  23.0016730  24.8302300
  33.6986785  23.4101323  25.8313341  35.0928966  25.0216488  25.5609859
  34.6797139  25.5770155  26.4031913  36.1790121  25.1162525  25.5621227
  34.5364642  25.5833032  24.2619911  33.5113882  25.0088784  23.7620117
  35.0727278  26.5706225  23.7771160  34.8551500  21.4866791  27.0612405
  35.2460914  20.5820691  26.3213895  33.9425019  21.3362146  28.0181004
  33.8928977  22.0199756  28.7600885  33.0661241  20.1639035  28.0932642
  32.9764650  19.7052830  27.1083203  33.6425990  19.1235403  29.0686077
  32.8081080  18.5438232  29.4644332  34.3027656  18.4674570  28.5001635
  34.4209640  19.7506753  30.2249493  35.1251923  20.4594812  29.7887169
  33.7082878  20.2863354  30.8514968  35.1641577  18.7575877  31.0540434
  35.2475023  18.9726835  32.2735078  35.6734993  17.7614176  30.4801416
  31.6751358  20.6252811  28.4722478  31.4316818  21.8294747  28.6350631
  30.7415396  19.6827475  28.5413021  30.9586884  18.7441602  28.2361690
  29.3817352  19.9744721  28.9568292  28.9935676  20.8251581  28.3963747
  28.4851209  18.7639207  28.6913992  27.5756809  18.8430091  29.2867813
  28.2241884  18.7256579  27.6337451  29.1873334  17.5730810  29.0512113
  28.6281756  16.8102808  28.8863495  29.3297221  20.4092059  30.4301331
  30.1381277  19.9999924  31.2642737  28.3544870  21.2457752  30.7532823
  27.7002678  21.5550793  30.0480822  28.2234851  21.7629116  32.0615783
  29.1382255  22.2757359  32.3590597  27.0679423  22.7621434  32.1019113
  27.2185615  23.5232749  31.3360140  26.1288305  22.2400285  31.9153611
  26.8745844  23.6183040  33.6079428  27.9907990  20.6072822  33.0693898
  27.0573722  19.8224734  32.9384144  28.8644104  20.5004118  34.0542283
  29.6683611  21.1103142  34.0706057  28.7438105  19.4928061  35.0918503
  27.8256918  18.9262222  34.9386586  29.9157200  18.5311478  35.0728095
  30.7978509  19.1128642  35.3406175  29.7202569  17.7909724  35.8485488
  30.1562784  17.8286133  33.7543684  29.3580481  17.1021272  33.6008906
  30.1271424  18.5720536  32.9580716  31.7540009  16.9752579  33.7150615
  31.8416589  16.5301478  31.9710701  31.8105039  17.4339804  31.3631778
  32.7715049  15.9944949  31.7780329  30.9959481  15.8918829  31.7157855
  28.6269693  20.1274046  36.4814797  29.0233666  19.5417157  37.5001512
  28.0824105  21.3209938  36.5208954  27.7813402  21.7594355  35.6622082
  27.9196032  22.0553207  37.7616511  28.9048932  22.2664549  38.1779046
  27.1772416  23.3830610  37.5622393  27.8694853  24.0115520  37.0026219
  26.2721475  23.2278831  36.9747477  26.8257950  24.0540726  38.8504962
  27.7372741  24.7707080  39.5366875  28.7425387  24.8668663  39.1263978
  27.4181698  25.3798009  40.7424334  28.1742343  25.9768692  41.2524657
  26.1976038  25.2358877  41.2855003  25.8905733  25.8238443  42.4780749
  26.6214664  26.3222823  42.8498341  25.2530796  24.4879833  40.6141843
  24.2570838  24.3650284  41.0386173  25.5661951  23.8972599  39.4108246
  24.8208742  23.2985273  38.8873459  27.1456560  21.1741702  38.7390540
  26.1634156  20.5705447  38.3605795  27.6405313  21.1099835  39.9781604
  28.4819522  21.6278658  40.1884714  27.0499102  20.3038482  41.0276067
  26.0800041  19.9322943  40.6980876  27.9255878  19.1269371  41.3672982
  28.2083042  18.6078849  40.4511616  28.8204320  19.5061583  41.8609359
  27.2482490  18.1461255  42.2861565  26.5502290  18.5370724  43.2241110
  27.4393730  16.8570028  42.0029476  27.0124377  16.1476813  42.5812972
  28.0104596  16.5962682  41.2116173  26.8216308  21.1710109  42.2925709
  27.7876022  21.5723647  42.9619672  25.5533113  21.4110523  42.6424217
  24.3571884  20.7894051  42.0879997  24.2915358  19.7599855  42.4390921
  24.4181062  20.7978638  40.9998584  23.2586534  21.6325903  42.5959796
  22.3576736  21.0302746  42.7097438  23.0660374  22.4442130  41.8945904
  23.7231769  22.1581945  43.8958692  23.4280123  21.4974168  44.7103333
  23.3074516  23.1514012  44.0654034  25.2216785  22.2361722  43.8195253
  25.5758046  23.2431190  43.5981055  25.8277941  21.7595135  45.1655448
  26.0464841  22.5719537  46.0483339  26.1439089  20.4613258  45.2721000
  25.8983092  19.7980057  44.5508939  26.7965993  19.9663276  46.4688531
  26.2736975  20.3250186  47.3557958  26.8722011  18.3939799  46.5300672
  27.4334852  18.1119066  47.4201660  25.5023512  17.7723740  46.5823856
  24.9404110  18.0544946  45.6915336  25.5965519  16.6868402  46.6234165
  24.9764711  18.1254120  47.4689127  27.5876527  17.9194714  45.3911187
  27.6380546  16.9607725  45.4211691  28.2139313  20.5124671  46.6359779
  28.7422982  20.5764879  47.7583574  28.8363148  20.8658891  45.5158584
  28.3493492  20.7726833  44.6357270  30.1951042  21.3843353  45.4998961
  30.7227535  20.9132464  46.3291032  30.6430373  21.0678076  44.5574291
  30.3227209  22.8807012  45.6246605  31.3978859  23.4293561  45.4978577
  29.2219633  23.5507247  45.8860556  28.3596215  23.0491490  46.0441769
  29.1858575  25.0117287  45.8989607  29.5461224  25.4098030  44.9502325
  27.7631212  25.4714918  46.1063446  27.1335474  24.8276228  45.4924818
  27.5321727  25.3084540  47.1589772  27.5017992  26.9192421  45.7503364
  28.3070351  27.5367634  46.1471218  27.4676244  27.0210418  44.6659150
  26.2091225  27.3617095  46.3292756  26.3089710  27.3765146  47.4142549
  26.0017505  28.3694394  45.9703630  25.0662589  26.4404048  45.9393522
  25.2263373  26.1686758  44.8959557  25.1557797  25.5509603  46.5636884
  23.7205814  27.0151652  46.0947888  23.6379204  27.8389092  45.5161188
  23.0294470  26.3345075  45.8137170  23.5714853  27.2662675  47.0609394
  30.0963010  25.5996346  46.9696499  30.0733395  25.1812193  48.1118637
  30.9120735  26.5757518  46.5831327  30.9342212  26.8516519  45.6119269
  31.8228350  27.2200719  47.4977599  31.6448126  26.8109464  48.4915055
  33.2283102  26.8985885  47.0923614  33.4250725  27.3101257  46.1023580
  33.9228003  27.3339543  47.8105231  33.3621841  25.8172629  47.0685592
  31.6348798  28.7487459  47.5821319  32.1709886  29.3934453  48.5031748
  30.9120853  29.3286854  46.6442927  30.4978520  28.7893673  45.8971985
  30.7453086  30.8056539  46.6233271  30.6719726  31.1313475  47.6609308
  31.9431041  31.5026847  45.9767980  32.0243103  31.1936939  44.9347139
  31.8050752  32.5824330  46.0253641  32.8537740  31.2286337  46.5086075
  29.4686612  31.2308848  45.9046643  28.9170942  30.5094899  45.1077859
  29.0249628  32.4337398  46.2285555  29.5334302  32.9605950  46.9246435
  27.8378763  33.0113042  45.6737779  27.5482906  32.4627331  44.7776893
  26.6913629  32.9542464  46.6702766  27.1049112  33.2001409  47.6478402
  25.9739092  33.7210376  46.3768021  25.9934859  31.6094948  46.7411066
  25.6703679  31.3124449  45.7439601  26.6805695  30.8611925  47.1378759
  24.7747454  31.7203965  47.6597025  25.1250402  31.9159500  48.6732770
  24.1628830  32.5565019  47.3197521  23.9426534  30.4443370  47.6472933
  23.5719098  30.2715193  46.6370259  24.5712282  29.6070177  47.9513658
  22.8178850  30.5636190  48.5628881  22.2350363  31.3396229  48.2815212
  22.2763303  29.7114425  48.5443753  23.1610377  30.7231364  49.4994341
  28.1011081  34.4509390  45.2639321  29.1380478  35.0384254  45.5950724
  27.1292101  35.0178024  44.5542210  26.2552630  34.5288564  44.4192010
  27.2901144  36.3022543  43.9423075  27.8621833  36.9724261  44.5840154
  28.0590845  36.1066234  42.6255301  29.0933154  35.8551461  42.8599307
  27.6019298  35.2860048  42.0734353  28.1275159  37.4495893  41.5242764
  28.8528246  36.8318024  40.5961171  25.9312231  36.9775359  43.6721093
  25.0069182  36.3516603  43.1979561  25.8505672  38.2725215  43.9669988
  26.6478543  38.7173482  44.3997060  24.6468493  39.0792076  43.7305209
  23.7877198  38.4254347  43.5802193  24.3656469  39.9873823  44.9299779
  25.0478096  40.8339243  44.8548603  23.3385484  40.3389026  44.8284100
  24.5390284  39.3187702  46.2758017  23.8017580  38.5222724  46.3755101
  25.5416416  38.8949394  46.3357443  24.3492448  40.3208582  47.3882363
  24.5407083  39.8590207  48.3568689  25.0162646  41.1725796  47.2549391
  22.9627746  40.8013192  47.3621885  22.7550560  41.6212578  46.8099025
  21.9697165  40.2181607  48.0340097  22.1951390  39.1525160  48.8010841
  23.1301953  38.7780773  48.8778337  21.4297998  38.7240489  49.3028269
  20.7526176  40.6929062  47.9330841  20.5742061  41.4966602  47.3476144
  19.9986942  40.2529867  48.4414239  24.7653154  39.9233978  42.4959729
  24.1830689  41.0340986  42.4050232  25.4614993  39.4206348  41.4968401
  25.8501637  38.4898753  41.5380191  25.6865969  40.2090775  40.2973484
  25.6845336  39.5610208  39.4207138  24.9044654  40.9605364  40.1946794
  27.0245255  40.9024380  40.3928485  27.9131427  40.4628314  41.1233438
  27.1737154  41.9629435  39.6098010  26.3913476  42.3237215  39.0818646
  28.4702154  42.6096464  39.4530081  29.1000793  42.4043257  40.3187176
  29.1616868  42.0767306  38.2144476  30.1384839  42.5552208  38.1516734
  29.2920098  41.0044404  38.3602678  28.3925899  42.3233616  36.9256062
  28.5294229  43.5068968  36.2154766  29.1791176  44.2858991  36.6131679
  27.8530160  43.7097579  35.0117632  27.9878671  44.6300622  34.4435156
  26.9976565  42.7221657  34.5411595  26.3051294  42.8809150  33.3792585
  26.4782097  43.7224205  32.9520049  26.8418627  41.5598187  35.2505476
  26.1650255  40.7847769  34.8900262  27.5448268  41.3719739  36.4254301
  27.4329905  40.4433625  36.9850573  28.3439279  44.1516573  39.3543823
  27.2292965  44.7178841  39.3080148  29.5050858  44.8122606  39.3455700
  30.3617205  44.2831662  39.4291519  29.5911791  46.2489269  39.3022786
  28.6734317  46.6699934  38.8907452  29.7848397  46.7884693  40.7102099
  29.1102875  46.2513927  41.3769880  30.8162054  46.5999889  41.0081494
  29.4983791  48.2766488  40.7928787  30.2323091  48.8002570  40.1797464
  28.4991111  48.4547093  40.3946289  29.5733074  48.7932176  42.2284477
  30.5158106  48.4764387  42.6754106  29.5238986  49.8822762  42.2203147
  28.4625320  48.2751679  43.0507132  27.5324041  48.3673013  42.6665057
  28.6047387  47.6836228  44.2333568  29.7891748  47.5266482  44.7743412
  30.6103215  47.8583049  44.2896061  29.8737740  47.0743987  45.6733597
  27.5205537  47.2597278  44.9029401  26.6010234  47.3918378  44.5053701
  27.6293725  46.8107110  45.8009787  30.7237587  46.6566512  38.3518653
  31.7957974  46.0879570  38.3568471  30.4452370  47.6335552  37.5073144
  29.5698424  48.1330318  37.5736420  31.3717803  48.0014453  36.4457738
  32.1583396  47.2515129  36.3588036  30.6393544  48.0851011  35.1306963
  29.6205514  48.4024249  35.3530092  31.1370992  48.8521935  34.5367735
  30.6043891  46.7749011  34.3434185  31.6240850  46.5850398  34.0075032
  30.2808378  45.9645686  34.9966449  29.6916504  46.8534466  33.1532296
  28.6127727  47.4393766  33.2707964  30.0194550  46.2997751  32.0841174
  32.0809100  49.3543007  36.6869529  31.4707392  50.3395507  37.0227178
  33.4010785  49.3468154  36.4764696  33.8513508  48.4756584  36.2327171
  34.2163173  50.5361968  36.5711459  33.9522759  51.1410268  37.4378919
  35.7051451  50.1501032  36.6493731  35.9684410  49.5375775  35.7867768
  36.5538658  51.4086843  36.6528387  36.2914631  52.0220311  37.5147085
  37.6078088  51.1368163  36.7081369  36.3718660  51.9724851  35.7381220
  35.9786390  49.2779364  37.8978730  35.4867784  48.3197271  37.7311693
  37.0569138  49.1279840  37.9515726  35.4885240  49.8760372  39.1961368
  34.4101666  50.0261066  39.1438441  35.7210318  49.2000658  40.0186596
  35.9803020  50.8343635  39.3642474  34.0405088  51.4415061  35.3604500
  34.1005116  50.9533353  34.2246912  33.8265556  52.7520877  35.5971795
  33.3102458  53.3632524  36.8380920  33.8873150  52.9954415  37.6864907
  32.2629828  53.0882728  36.9643955  33.4921264  54.8353708  36.6126772
  34.3972811  55.1557237  37.1281606  32.6320211  55.3593855  37.0296871
  33.5918369  55.0616221  35.1618591  34.5107736  55.6162358  34.9763518
  32.7428693  55.6270858  34.7764751  33.6631079  53.6788852  34.4700028
  32.7361631  53.4279772  33.9552868  34.8312278  53.5993067  33.4832865
  35.9869686  53.8130683  33.8574376  34.5073048  53.3184353  32.2501980
  33.5242937  53.2550938  32.0257808  35.4758884  53.0149902  31.2028600
  35.9332282  52.0437573  31.3914521  34.7949153  52.9750131  29.8484821
  33.9590290  52.2797459  29.9275928  34.4154422  53.9768247  29.6484127
  35.7211496  52.5364293  28.6954603  36.6135890  53.1629700  28.7128037
  36.0053668  51.4955413  28.8512538  35.0425309  52.6741036  27.3740745
  33.9049645  52.1468399  27.2047380  35.6315199  53.3105410  26.4694174
  36.6601884  53.9834850  31.1520441  36.4803603  55.1898955  31.0405024
  37.8569747  53.4308264  31.2817091  37.9181653  52.4466932  31.4985929
  39.0913241  54.1786765  31.1256555  39.8882476  53.4485792  30.9857594
  38.9856777  54.7779303  30.2210011  39.4563596  55.0943075  32.2870710
  40.3666047  55.8785292  32.1686807  38.7513555  54.9800276  33.4052089
  37.9882843  54.3200163  33.4430161  38.9786904  55.8232255  34.5439535
  39.5532782  56.6967586  34.2349703  37.6741199  56.2946817  35.1602984
  37.0238389  56.6522895  34.3617589  37.1898529  55.4682528  35.6803394
  37.8956620  57.4260287  36.1482367  38.9184509  57.4903372  36.7722210
  36.9137494  58.3041230  36.2912747  37.0179864  59.0734117  36.9378066
  36.0652894  58.2005556  35.7532799  39.8441647  55.1205105  35.5927684
  39.3339134  54.3683208  36.4441451  41.1413197  55.3699228  35.5273197
  41.4710368  56.0195905  34.8281062  42.1272082  54.6694266  36.3399365
  41.9117984  53.6006006  36.3344032  43.5420647  54.8871058  35.7928984
  43.5779606  55.8990676  35.3896259  44.2278332  54.8083915  36.6364384
  43.9476435  53.9038721  34.7206996  43.7074189  52.8891590  35.0375821
  43.3642019  54.1552166  33.8346979  45.4433866  53.9960625  34.3914043
  45.8344438  54.8801038  33.6016788  46.2179903  53.1995097  34.9664798
  42.0212109  55.0694225  37.8328615  42.4084412  54.3298054  38.7131094
  41.4931057  56.2637477  38.0956484  41.3177275  56.9222101  37.3497196
  41.2632460  56.6927054  39.4566480  42.1326450  56.4188800  40.0549607
  41.0341763  58.2129537  39.5869287  41.5052237  58.5196790  40.5208751
  41.5531089  58.6785310  38.7485131  39.5824297  58.6487539  39.5870611
  39.1076729  58.2499638  38.6904015  39.1008556  58.2283174  40.4701158
  39.4377925  60.1860227  39.6050277  39.5752088  60.5334712  40.6290234
  40.2144163  60.6119887  38.9698219  38.0887897  60.6206182  39.1066510
  37.9680343  61.6742459  39.3602570  38.0863871  60.5063241  38.0221548
  36.9508535  59.8289064  39.6977513  36.9527296  59.9353624  40.7025526
  36.0760012  60.1679390  39.3246947  37.0620336  58.8532559  39.4626892
  40.1140839  55.9006945  40.0336101  40.1989927  55.4671770  41.1592429
  39.0534192  55.7112094  39.2422513  38.9893581  56.2372721  38.3830801
  37.9505767  54.8647710  39.6068313  37.5655705  55.2674315  40.5436988
  36.8250369  54.9085571  38.5520399  37.1923169  54.5002007  37.6103412
  35.9784434  54.3159757  38.8991823  36.5076405  55.9407706  38.4007067
  38.3789013  53.4011758  39.8694742  37.8563562  52.7545066  40.7355242
  39.3167993  52.9113299  39.0774872  39.6466039  53.4349742  38.2800083
  39.8281814  51.5691616  39.2780498  38.9971288  50.8755469  39.4035060
  40.6544205  51.1252822  38.0883275  39.9084323  51.1277519  37.2937909
  41.4062350  51.8872721  37.8821735  41.3190461  49.7652654  38.1529493
  42.1110010  49.8301051  38.8983889  40.3888616  48.6445033  38.5092386
  39.5967521  48.5786782  37.7638718  40.9430868  47.7058788  38.5344878
  39.9497598  48.8335160  39.4891212  42.0247907  49.4803119  36.8391761
  42.7808528  50.2445464  36.6586720  42.5024715  48.5016044  36.8874315
  41.2983131  49.4895621  36.0267410  40.6334990  51.4969608  40.6007167
  40.5443954  50.5434851  41.3115820  41.3990577  52.5482445  40.8773816
  41.4430830  53.3049148  40.2093713  42.1985399  52.6480581  42.0844804
  42.9172998  51.8285295  42.1066413  42.9685925  53.9805365  42.1518171
  43.5930607  54.0247231  41.2600901  42.2221283  54.7747153  42.1123688
  43.8331091  54.1612433  43.3830166  43.2364089  53.8992558  44.2568069
  44.6803105  53.4795641  43.3045926  44.3463346  55.5995336  43.5267052
  44.8328230  55.8877395  42.5952266  43.4940975  56.2541378  43.7087226
  45.3237616  55.7229071  44.6612603  44.8723209  55.2692926  45.5438656
  46.2237498  55.1709059  44.3896468  45.6750603  57.1184479  44.9539463
  44.8413958  57.6301138  45.2050846  46.3315363  57.1462432  45.7208138
  46.0938236  57.5383407  44.1361948  41.3061877  52.5274038  43.3229347
  41.5380136  51.7337949  44.1864692  40.2804321  53.3590405  43.3485653
  40.1465062  54.0174966  42.5944079  39.3457588  53.3869041  44.4606024
  39.8786273  53.6011408  45.3866736  38.2985258  54.4637391  44.2428351
  37.8716317  54.3122528  43.2509549  37.5226760  54.3254989  44.9963214
  38.8600433  55.8791574  44.3443485  39.2375379  56.0397512  45.3546065
  39.6762301  55.9895796  43.6296576  37.7625925  56.9175290  44.0351440
  36.9075846  56.7601869  44.6917535  38.1521494  57.9248652  44.1825216
  37.3169515  56.7850360  42.6425609  37.7134134  56.0155893  42.1227949
  36.4343788  57.5621457  42.0421544  36.0634137  57.3517632  40.7840991
  36.4610333  56.5812367  40.2659123  35.3860465  57.9629509  40.3516765
  35.8860259  58.5455388  42.7036739  36.1403814  58.7048322  43.6684339
  35.2103408  59.1425391  42.2476528  38.6599124  52.0298998  44.6383489
  38.5311626  51.5256737  45.7544795  38.2006773  51.4544605  43.5405025
  38.2364201  51.9163974  42.6434753  37.5266220  50.1558219  43.6266662
  36.7049954  50.2749798  44.3326161  36.9652471  49.7615470  42.3052020
  37.7770736  49.6300303  41.5897538  36.4159231  48.8251436  42.4076664
  36.2913274  50.5402397  41.9493245  38.4554169  49.0446474  44.1857666
  38.0391252  48.2126938  44.9675494  39.7124673  49.0506492  43.7629175
  40.0119947  49.7042670  43.0530752  40.6846833  48.0501441  44.2499769
  40.2681509  47.0470920  44.1582317  42.0295493  48.0898255  43.5217231
  42.3840129  49.1209260  43.5179394  43.0542723  47.2095661  44.1816898
  42.6998088  46.1784656  44.1854735  43.9935644  47.2681684  43.6313425
  43.2130436  47.5426291  45.2074236  41.8903482  47.6817511  42.0719430
  41.2058274  48.3627518  41.5664864  42.8659623  47.7222415  41.5870682
  41.4987685  46.6662744  42.0161003  40.9063791  48.2076887  45.7396371
  40.9016903  47.2425812  46.4585547  41.0152625  49.4602267  46.1920386
  41.0228883  50.2286074  45.5365557  41.2324689  49.7523822  47.5984598
  42.0907100  49.1470361  47.8896184  41.5609128  51.2069175  47.8443878
  40.7072291  51.8246694  47.5659697  41.7877138  51.3549321  48.9001562
  42.4253179  51.4908079  47.2446219  40.0444445  49.3225189  48.4749628
  40.2080287  48.5749311  49.4180909  38.8745626  49.8111875  48.1133809
  38.8092389  50.3587127  47.2672775  37.6629935  49.6348987  48.9240685
  37.9049173  49.7863598  49.9761733  36.5805394  50.6347467  48.5237047
  36.3510661  50.4661105  47.4716259  35.6978618  50.4209333  49.1265241
  36.9936109  52.0880327  48.7263707  37.3150532  52.2075065  49.7616343
  37.8300937  52.2983062  48.0600099  35.8531400  53.0582115  48.4331040
  35.0066045  52.8184336  49.0771616  36.1891275  54.0751854  48.6383731
  35.4096081  52.9792600  47.0141607  35.9320177  53.5075040  46.3306605
  34.3889030  52.2304843  46.5950306  33.6817452  51.5259558  47.4536361
  33.9140837  51.5529833  48.4359168  32.9105198  50.9620150  47.1261791
  34.0532479  52.2110850  45.3181969  34.5727041  52.7665614  44.6535826
  33.2787370  51.6400780  45.0117464  37.0801111  48.2090670  48.8285639
  36.5491715  47.6920113  49.7963580  37.2281569  47.5921864  47.6624706
  37.7715707  48.0283358  46.9309974  36.5594178  46.3244251  47.3675460
  35.7566377  46.1035313  48.0715942  35.9825365  46.3299534  45.9572111
  36.7827003  46.5854718  45.2629249  35.3888094  44.9667425  45.5736943
  34.5884910  44.7102388  46.2680533  34.9894369  45.0154377  44.5611034
  36.1669258  44.2046016  45.6194443  34.9501634  47.4248905  45.8511107
  35.4174233  48.3869883  46.0594039  34.5323919  47.4352784  44.8441782
  34.1530660  47.2449985  46.5726961  37.4798776  45.1278633  47.5501565
  37.1408734  44.1675225  48.2419541  38.6295003  45.1799996  46.8918592
  38.9293129  46.0394756  46.4549113  39.5085431  43.9861514  46.7761390
  40.3706774  44.1034793  47.4331996  38.9513269  43.0940872  47.0635162
  39.9929366  43.8263348  45.3536853  39.9768271  44.7972536  44.5868651
  40.4425703  42.6270302  44.9943094  40.7364907  41.4875989  45.9108447
  39.8129539  40.9718623  46.1731661  41.2175485  41.8527202  46.8184910
  41.6619118  40.6328289  45.0709864  41.5487833  39.5881154  45.3615714
  42.6919513  40.9464204  45.2382701  41.2745761  40.8432315  43.6902815
  40.4108312  40.2238758  43.4465822  42.0816466  40.6342251  42.9873922
  40.8872523  42.3357884  43.6181200  41.7328274  42.9891428  43.4044640
  39.8010001  42.5490160  42.5636324  38.7017060  42.0656557  42.6850136
  40.1210324  43.3373907  41.5509599  41.0373415  43.7608104  41.5759264
  39.2471978  43.6827507  40.4830271  38.2386785  43.3150808  40.6733261
  39.1864237  45.2156937  40.2909145  40.1840683  45.5699643  40.0335692
  38.2053984  45.6064332  39.1837791  37.2070977  45.2522099  39.4403712
  38.1902443  46.6910061  39.0778120  38.5194243  45.1547573  38.2432672
  38.7770562  45.8864596  41.5765040  39.5028406  45.6536004  42.3556000
  38.7376067  46.9655825  41.4276297  37.7939852  45.5260516  41.8778600
  39.6606367  42.9972976  39.1996081  40.8428309  43.0273099  38.7916937
  38.6912726  42.3988854  38.5208054  37.7837734  42.3270042  38.9589793
  38.8755636  41.7913204  37.2281281  39.7884996  41.1963618  37.2266683
  37.6852087  40.8690268  36.8888071  36.7664309  41.4212633  37.0825367
  37.7425652  40.6213223  35.8288572  37.6887363  39.6765814  37.6526908
  36.9333620  39.1375302  37.4072536  39.0602374  42.8750042  36.1474287
  38.2909959  43.8335788  36.0730778  40.0943778  42.7259697  35.3235200
  40.7440476  41.9657066  35.4653478  40.3404058  43.6528670  34.2153861
  39.4498813  44.2248989  33.9542434  41.4888341  44.6520420  34.5721545
  41.6550732  45.3174758  33.7255729  41.1299241  45.4511231  35.7647479
  40.9643410  44.7856421  36.6120827  41.9405691  46.1409652  35.9980511
  40.2197381  46.0165042  35.5641295  42.8017450  43.9075519  34.7970759
  43.0743305  43.3684179  33.8898325  43.5878352  44.6215355  35.0439898
  42.6833268  43.2002396  35.6179604  40.7178555  42.9355825  32.9467165
  41.1532598  41.7728056  32.9551955  40.5841018  43.6493142  31.8148269
  40.1044300  44.5376118  31.8436239  41.0502739  43.1582387  30.5268741
  41.5375824  42.1964613  30.6872976  39.8833058  42.9586847  29.5659298
  39.3906361  43.9149780  29.3885894  40.2543475  42.5596887  28.6215415
  39.1697399  42.2583032  30.0002033  42.0785990  44.0964842  29.9143190
  42.0470625  45.3133888  30.1084135  43.0221881  43.5350461  29.1819237
  42.9712499  42.5498515  28.9679943  44.1454368  44.2886404  28.6755779
  43.8994086  45.3363991  28.5015528  45.3604514  44.1961862  29.6188359
  46.2427938  44.5705828  29.1007334  45.1222199  45.0143502  30.8588587
  44.2397950  44.6400706  31.3783682  45.9890235  44.9401287  31.5157679
  44.9651798  46.0567689  30.5817531  45.6908114  42.7238453  29.9397150
  45.0543429  42.4380402  30.7776138  45.4147167  42.1438549  29.0591125
  47.0885433  42.4595288  30.2775379  47.3658782  43.0383225  31.1583127
  47.2180577  41.3970521  30.4857523  47.7256680  42.7452866  29.4403924
  44.5975287  43.8024431  27.3138962  44.2024529  42.7085307  26.8485750
  45.4278959  44.6282048  26.6542980  45.4946977  45.5932244  26.9447540
  46.1827264  44.2084234  25.5017389  45.5918665  43.5000939  24.9218037
  46.5353195  45.3807700  24.6175593  45.6249987  45.8957636  24.3116646
  47.1311523  46.0412512  25.2472519  47.3332750  44.9986046  23.3926173
  47.4436742  43.7717714  23.0667993  47.8171791  45.9272214  22.7027190
  47.4266897  43.4768162  25.9468540  48.3988061  44.1228169  26.3965525
  47.4461339  42.1692197  25.7496379  46.6095672  41.7225960  25.4014877
  48.5793645  41.3346505  26.0909112  49.3608389  41.9706105  26.5082247
  48.1567218  40.2999304  27.1642390  47.3817676  39.6505472  26.7576636
  49.0196661  39.6995582  27.4502849  47.7710728  40.8209846  28.0400531
  49.1651458  40.6636665  24.8746840  49.7987738  39.6038392  24.9665522
  49.0160894  41.2874872  23.7159645  48.4880814  42.1483791  23.7107978
  49.4593150  40.7362883  22.4309521  49.3346485  39.6536014  22.4304738
  48.6380073  41.3215329  21.2871687  48.9237194  40.8147745  20.3652108
  47.5834695  41.1346726  21.4917224  48.8566019  42.7431842  21.1434434
  48.3251236  43.0762808  20.4164588  50.9394400  40.8701369  22.1377909
  51.4778233  40.1813839  21.2671091  51.6311374  41.7928632  22.8252289
  51.1764291  42.2659612  23.5922312  52.9294379  42.2227159  22.4434876
  53.0236076  42.2149332  21.3572259  53.1714025  43.6477837  22.9447958
  52.9657438  43.5139223  24.0064377  54.1944017  44.0024616  22.8154191
  52.2170323  44.6555092  22.3736032  51.1972319  44.3292910  22.5789852
  52.4416770  46.0184069  22.9856764  53.4608933  46.3457747  22.7808753
  51.7379560  46.7313674  22.5560415  52.2882942  45.9628157  24.0637809
  52.1530989  44.7103346  20.8926054  51.8414349  43.7400644  20.5057704
  51.4340660  45.4703730  20.5868059  53.1364318  44.9610935  20.4951869
  54.0350011  41.2842032  22.8713824  53.9107758  40.5372561  23.8302646
  55.1429350  41.3334741  22.1682317  55.1973649  41.9371275  21.3607380
  56.3005758  40.4985771  22.4882203  56.0301640  39.4435887  22.5394346
  57.4365893  40.6686541  21.4468841  57.8088413  41.6919479  21.4988107
  58.5165011  39.7511167  21.7059238  58.1449878  38.7276587  21.6533435
  59.3000319  39.8917930  20.9605040  58.9229049  39.9384062  22.6993117
  56.9007361  40.4783600  20.1106729  57.6042675  40.5832034  19.4658866
  56.8461353  40.8173901  23.8811295  57.2038709  39.9506661  24.6131348
  56.8388150  42.0873830  24.2406816  56.5096830  42.7905178  23.5943175
  57.3193174  42.5166131  25.5338830  58.3421002  42.1730550  25.6928179
  57.3012432  44.0831686  25.5987761  57.5952726  44.3982639  26.5998234
  58.0125333  44.4750847  24.8723009  56.0245353  44.5738100  25.3117885
  56.0333890  45.5327825  25.3562679  56.4728244  41.9506378  26.6805541
  56.9981786  41.6368737  27.7659264  55.1654105  41.8418661  26.4849454
  54.7378042  42.1716433  25.6314199  54.2953550  41.2686042  27.5242260
  54.4583332  41.8044052  28.4594358  52.8248422  41.3695465  27.1559102
  52.5575849  42.3884816  26.8764218  52.6184351  40.6988347  26.3217647
  51.8972934  40.9709585  28.2668535  51.5309461  39.6331721  28.4489559
  51.8887621  38.8975909  27.7286490  50.7343897  39.2337492  29.5107940
  50.4772245  38.1850195  29.6610606  50.2560549  40.2111324  30.4043638
  49.6015163  39.9385883  31.2322817  50.6276865  41.5358041  30.2208186
  50.2911696  42.2803655  30.9430503  51.3977428  41.9132263  29.1620973
  51.6315990  42.9661851  29.0058470  54.6698468  39.7783321  27.7511005
  54.9001978  39.3490236  28.8166847  54.7347561  39.0310625  26.6492494
  54.5162292  39.4374049  25.7511637  55.0388258  37.5659966  26.7106870
  54.2700890  37.0663776  27.2998818  55.0756713  36.9447097  25.3451091
  54.0463611  36.8175958  25.0109765  55.5903092  37.6378257  24.6787218
  55.7814274  35.6073925  25.3235451  56.8255747  35.7731803  25.0590082
  55.7250610  35.1640144  26.3180362  55.1848822  34.6529362  24.3401235
  54.3607660  35.0347229  23.5272420  55.5993266  33.3865020  24.4121387
  55.2283777  32.7000318  23.7707928  56.2816430  33.1207828  25.1075462
  56.3299472  37.2833249  27.4389613  56.3650001  36.3289802  28.2367886
  57.3448519  38.1558520  27.2269733  57.2061160  38.9383535  26.6029527
  58.6552991  37.9552350  27.7882190  58.7357489  36.9514801  28.2061651
  59.7178884  38.1165438  26.6921289  59.6745556  39.1006683  26.2246855
  60.7056096  37.9654543  27.1286832  59.5811263  37.1314050  25.6102995
  59.9415689  35.8015806  25.8223022  60.3201589  35.5049295  26.8002668
  59.8245641  34.8610870  24.8097077  60.1357272  33.8303240  24.9811666
  59.3231094  35.2253621  23.6071072  59.2383983  34.4827578  22.8137977
  58.9224405  36.5198913  23.3814628  58.4937694  36.7846211  22.4145852
  59.0587772  37.4858884  24.3681953  58.7579430  38.5150144  24.1690482
  58.9825602  38.8639681  28.9821078  60.1411977  39.1581048  29.2552172
  57.9280877  39.3567827  29.6355178  56.9929994  39.1596439  29.3091805
  58.0802635  40.1772867  30.7745817  58.7017140  41.0352660  30.5193940
  56.7336154  40.6849777  31.2838074  56.3413364  41.3557818  30.5191506
  56.0643882  39.8319722  31.3950484  56.8320694  41.4222590  32.5972187
  57.1556670  42.7666094  32.6466123  57.3840535  43.2935688  31.7199460
  57.1911646  43.4337905  33.8391953  57.3998500  44.5038803  33.8612872
  57.0330510  42.7270917  35.0372441  57.0974802  43.3766879  36.2592845
  57.2557909  44.3199690  36.1752401  56.7390510  41.3899081  35.0103142
  56.6013263  40.8313774  35.9356846  56.6184582  40.7541143  33.8008893
  56.3491691  39.6985854  33.7647912  58.7635640  39.4033717  31.8740648
  58.5514590  38.2343661  32.0718000  59.6467690  40.0957026  32.5833615
  59.8699535  41.0422338  32.3102382  60.3775657  39.5076908  33.7035844
  59.9054906  38.5702835  33.9975941  61.8084666  39.2275558  33.3211173
  62.2925768  38.7168747  34.1539037  61.8079080  38.5764015  32.4469607
  62.5276821  40.4380803  33.0174853  63.4317326  40.2218248  32.7793274
  60.3000736  40.3942873  34.9061265  59.9278104  39.9873610  35.9842443
  60.6466353  41.6840103  34.7183293  60.8505305  42.0363634  33.7940782
  60.7734361  42.5795273  35.8297679  60.1079174  42.2715670  36.6358196
  62.2090208  42.5652831  36.3494589  62.8393044  42.7585252  35.4819319
  62.2808421  43.4030216  37.0431274  62.6765295  41.2888229  37.0437800
  62.3707202  40.4372216  36.4349082  63.7640481  41.3150240  37.1110993
  62.1013093  41.1558033  38.4035085  62.4348813  42.0079427  38.9961957
  61.0148794  41.1785680  38.3144140  62.5316483  39.8504724  39.0952054
  61.7740952  39.5780439  39.8296460  62.6066242  39.0645653  38.3432954
  63.8401115  40.0129583  39.7725689  63.7701747  40.7402528  40.4699429
  64.0988899  39.1435843  40.2175281  64.5420766  40.2656075  39.0919497
  60.3861012  44.0019448  35.4677608  60.3412939  44.3767511  34.2782855
  60.1037739  44.7805202  36.5180039  60.0837170  44.3677216  37.4402973
  59.8234837  46.1975758  36.3930088  60.1394574  46.6596588  37.3283975
  60.4458244  46.5664486  35.5779389  58.3928110  46.5694677  36.1224946
  57.5001246  45.7054390  36.0360324  58.1543008  47.8542862  35.9448423
  58.9056611  48.5118576  36.0963230  56.8727411  48.3626524  35.6127405
  56.0797553  47.7528182  36.0461995  56.6947651  49.8112945  36.0910025
  57.4276561  50.4405137  35.5863055  55.3015326  50.3124519  35.7813776
  54.5679029  49.6833970  36.2867283  55.1989070  51.3407618  36.1291288
  55.1323475  50.2746447  34.7049033  56.9736127  49.9106762  37.5604205
  57.9975562  49.5931714  37.7584818  56.8444018  50.9425629  37.8864132
  56.2823187  49.2678312  38.1063609  56.6281315  48.2705292  34.0807599
  57.2387698  48.9956591  33.2823005  55.7925188  47.3288014  33.6821321
  55.2910594  46.7767891  34.3631511  55.6254662  47.0094425  32.2887332
  56.6117516  46.8577372  31.8488907  54.7901459  45.7551647  32.0561216
  55.3769352  44.9115745  32.4200994  53.8641355  45.8269200  32.6269752
  54.4594123  45.5446002  30.5651813  55.2933980  44.8312991  29.7700346
  56.2042950  44.4343175  30.2182558  55.0247519  44.6018877  28.4442244
  55.6926421  43.9857634  27.8423493  53.8764263  45.1174172  27.8876378
  53.6006393  44.9331424  26.5668966  54.2761553  44.4259961  26.1099341
  52.9882968  45.8903192  28.6739427  52.0700243  46.3061085  28.2585526
  53.3050406  46.1094983  29.9771276  52.6615712  46.7342696  30.5967750
  55.0023754  48.1884035  31.5379484  53.9817488  48.6698614  31.9035886
  55.7347924  48.6313267  30.5028473  56.6782684  48.2949921  30.3715147
  55.2357983  49.6678786  29.5991781  54.1467975  49.6347034  29.5579388
  55.6634899  51.0494151  30.0979441  55.0862795  51.2422996  31.0018793
  56.7242568  51.0170192  30.3455430  55.4185586  52.1344748  29.1127517
  54.2489821  52.8749727  29.1517343  53.4973185  52.6302447  29.9026976
  54.0218523  53.9255459  28.2457933  53.1363136  54.5546352  28.3277607
  54.9705957  54.1926465  27.2820670  54.7516154  55.2115111  26.3351729
  53.9088625  55.6568229  26.4519850  56.0970029  53.4326725  27.2037894
  56.8210987  53.6280105  26.4126685  56.3269856  52.4187643  28.1175115
  57.2405130  51.8285128  28.0574131  55.7110182  49.3870503  28.2089891
  56.8406587  49.0190970  28.0037849  54.7895313  49.5413377  27.2422765
  53.8354153  49.7419491  27.5058059  55.0851922  49.3537508  25.8537025
  56.1497022  49.5365812  25.7119048  54.7488147  47.9394807  25.3118407
  55.1550948  47.2242540  26.0269940  53.6661423  47.8254645  25.2613450
  55.3589600  47.6768073  23.9181089  55.4225049  48.5733136  23.0825430
  55.7679045  46.5122335  23.6401710  54.3236808  50.4492562  25.0669056
  53.1449840  50.4679606  25.0566042  55.0988843  51.2392340  24.3004315
  56.0968484  51.0887560  24.2727007  54.5519042  52.3484805  23.5506675
  54.0038347  53.0145328  24.2172590  55.6658181  53.1310648  22.8949482
  56.0705796  52.4804361  22.1191600  55.1903836  53.9954906  22.4312910
  56.7875010  53.5963943  23.7991594  57.1132421  54.5671646  23.4262683
  56.3350996  53.7188298  24.7837956  57.9785149  52.6723527  23.9039168
  57.8279344  51.4730173  24.2200828  59.1318519  53.1192331  23.6508520
  53.5434388  51.8956487  22.4928510  52.7503295  52.6941073  22.0004006
  53.6408088  50.6582302  22.1060232  54.3916732  50.0871153  22.4676409
  52.7578804  50.0814074  21.0651683  52.3444267  50.8836438  20.4546613
  53.5297511  49.1216813  20.1546594  53.9096712  48.2865435  20.7431894
  52.8663948  48.7449508  19.3758793  54.6268757  49.8184630  19.5519971
  55.1114391  49.2181329  18.9806978  51.4607942  49.3636321  21.6322555
  50.6944871  48.8632548  20.8982255  51.2663716  49.4288539  22.9395672
  51.9360962  49.8801594  23.5462049  50.1040407  48.7665678  23.5547266
  50.0609216  47.7297443  23.2218757  50.1918609  48.7853066  25.0381188
  51.2386056  48.7997718  25.3407033  49.6914073  49.6746188  25.4209908
  49.3917898  47.3006874  25.7322268  48.8443152  49.4386287  23.0532218
  48.7969915  50.6571574  22.8787934  47.8611794  48.6441954  22.7140101
  47.9958695  47.6440920  22.7609769  46.5837782  49.1486866  22.2147356
  46.6542019  50.2054588  21.9554696  46.2310037  48.3726581  20.9770458
  47.1086053  48.2540100  20.3418599  45.8974631  47.3939205  21.3217112
  45.1391321  48.9917924  20.1706594  44.4687304  49.9040203  20.6127304
  44.9862953  48.5347010  18.9487529  44.2626905  48.9170199  18.3563735
  45.5930934  47.8032404  18.6066206  45.4091781  49.0810335  23.2005163
  44.9433926  48.0263772  23.5693199  44.9519575  50.1581151  23.6477898
  45.3520697  51.0379428  23.3557653  43.8990878  50.1788806  24.6326528
  44.1082606  49.4476772  25.4136198  43.7986760  51.5393526  25.2635248
  42.9821061  51.5483149  25.9860387  44.7342619  51.7771236  25.7698893
  43.5572539  52.4695974  24.2921176  43.4923379  53.3405184  24.6914125
  42.5267633  49.7816580  24.0904613  41.6206475  49.4875265  24.8613451
  42.3864954  49.8750231  22.7766273  43.1209440  50.2934220  22.2241559
  41.1815899  49.4865007  22.1170213  40.3572330  49.4868340  22.8298449
  40.8474423  50.4528639  20.9843582  41.6282204  50.3719665  20.2287642
  39.8929176  50.1496009  20.5541128  40.7529816  51.8893840  21.4621313
  41.8051676  52.5033447  21.8267927  39.6287427  52.4606371  21.4908333
  41.2775875  48.0514162  21.6207393  40.4041518  47.6171246  20.8806164
  42.2984415  47.3220838  22.0625248  43.0108994  47.7749428  22.6161018
  42.4731286  45.9060368  21.7299088  41.5853073  45.5287416  21.2223078
  43.6789276  45.7335117  20.8014607  43.5375378  46.3444287  19.9100869
  44.5655528  46.0734754  21.3369710  43.8932530  44.2981973  20.3746875
  42.9876504  43.4564011  20.5066650  45.0704424  44.0024804  19.8471387
  45.2627428  43.0579383  19.5460179  45.7709911  44.7225772  19.7480725
  42.6376336  45.0282361  22.9866971  43.7458609  44.6241890  23.3873805
  41.5264069  44.7338335  23.6069707  40.6572286  45.0610477  23.2096421
  41.4749390  43.9610888  24.8380896  42.3687048  44.1450986  25.4346028
  40.2589670  44.3660619  25.6492454  39.4103415  44.0085081  25.0662523
  40.2885468  43.8423974  26.6049894  40.1123123  45.8646571  25.8949076
  40.0908616  46.3774364  24.9327271  38.8520215  46.1626547  26.6476761
  38.8736268  45.6508607  27.6097838  38.7704388  47.2379045  26.8100955
  37.9932880  45.8173470  26.0716011  41.3064500  46.4521639  26.6560383
  42.2182794  46.2939638  26.0801659  41.1523401  47.5205816  26.8055302
  41.3987378  45.9601775  27.6242007  41.3850076  42.4655013  24.4880293
  40.3641246  41.9876656  24.0541860  42.4553406  41.7458375  24.6987859
  43.2701533  42.1649277  25.1225779  42.5473599  40.3342981  24.2379836
  41.5891997  40.0090477  23.8320968  43.6276918  40.2113234  23.1232085
  43.7625955  39.1528049  22.9021126  43.2717402  40.7259118  22.2308060
  44.9613505  40.7944403  23.5169000  45.6255289  40.3147301  24.4642913
  45.3906793  41.8628472  22.8036507  46.2778419  42.2912884  23.0269232
  44.8225320  42.2262675  22.0520928  42.8175681  39.3356769  25.3340384
  42.9048962  38.1425200  25.0715894  43.0099024  39.8086236  26.5384648
  42.9112454  40.8004068  26.7025557  43.4193095  38.9582807  27.6566600
  43.0375981  37.9449559  27.5272988  44.9731899  38.9017438  27.7042033
  45.3586136  38.6186217  26.7240184  45.3823994  39.8714814  27.9887709
  45.5093522  37.9138934  28.6728164  45.2229164  36.5639782  28.6132723
  45.8079539  35.9471688  29.6249873  45.6637000  34.8798788  29.7912401
  46.5134749  36.8365621  30.2889983  47.1007474  36.6451556  31.0877947
  46.3285863  38.0684972  29.7293931  46.8167418  38.9423241  30.1608984
  42.8216099  39.5227414  28.9442998  42.9287842  40.7152474  29.2125295
  42.2715003  38.6521885  29.7711923  42.1710526  37.6928084  29.4718965
  41.7359508  39.0286995  31.0645972  41.7106362  40.1177938  31.0806191
  40.3087420  38.5009495  31.2763303  40.3194862  37.4109168  31.2716143
  39.9272231  38.8558634  32.2337186  39.6647515  38.8603165  30.4737491
  42.6140240  38.5663493  32.2064714  43.1471651  37.4724609  32.1872395
  42.7530579  39.4286296  33.1962972  42.3079468  40.3316820  33.1135960
  43.5697645  39.1681306  34.3710991  43.6164272  38.1199586  34.6656615
  45.0150819  39.6868219  34.1576278  45.5430208  39.6683557  35.1105708
  45.7354808  38.8313330  33.1750200  45.2082805  38.8496350  32.2214231
  46.7482627  39.2093340  33.0374191  45.7782517  37.8077041  33.5462080
  45.0277763  41.1712402  33.7670291  44.5636384  41.7592863  34.5587505
  46.0573080  41.5016392  33.6251280  44.4716090  41.3086697  32.8395006
  42.9378557  39.8053597  35.6094591  41.8452222  40.3838335  35.5420416
  43.6596406  39.7744724  36.7233570  44.5892640  39.3812499  36.6854956
  43.1718361  40.2299024  37.9774655  42.2105569  40.7248042  37.8408327
  42.9877208  39.0734107  38.9256519  42.2684934  38.4525296  38.3913302
  43.9407404  38.5483124  38.9932344  42.4635204  39.3624309  40.3364518
  43.0732780  40.1473167  40.7839067  41.0119549  39.8122712  40.2934931
  40.4014586  39.0275497  39.8466919  40.6623189  40.0109931  41.3062484
  40.9305390  40.7207327  39.6964820  42.6441962  38.1362827  41.1988222
  43.7022546  37.8796171  41.2488337  42.2715708  38.3399849  42.2027070
  42.0883923  37.3035473  40.7677503  44.1060533  41.2532373  38.6046704
  45.2772978  40.9732681  38.8679583  43.5684582  42.4535559  38.8322860
  42.6530172  42.6746162  38.4659431  44.2923559  43.4903283  39.5519360
  45.3527188  43.4395990  39.3035049  43.7822365  44.8672546  39.2064069
  42.7238239  44.9372195  39.4583288  44.3391369  45.6143502  39.7718873
  43.9148776  45.0466909  38.1395354  44.1712918  43.2264263  41.0110276
  43.0780922  43.4091313  41.5884362  45.2637109  42.7955536  41.6468524
  46.1220309  42.7013489  41.1229352  45.2646983  42.4013677  43.0578345
  44.2498552  42.2330386  43.4188327  46.0877392  41.1564993  43.3275889
  46.0335143  40.9145989  44.3886171  45.5475835  39.9788874  42.5067552
  45.6023925  40.2196384  41.4451461  46.1455581  39.0900601  42.7081215
  44.5110457  39.7884154  42.7830302  47.5782457  41.4056297  43.0233221
  47.9482149  42.2132956  43.6545365  48.1475594  40.4979466  43.2245741
  47.6947490  41.6813430  41.9752204  45.7850312  43.5292746  43.9605307
  45.8076670  43.4122730  45.1443340  46.1663629  44.6430165  43.3330953
  46.0747602  44.7212998  42.3304176  46.7044961  45.7354994  44.0414792
  45.9018048  46.1972695  44.6170017  47.4685533  45.3583576  44.7210928
  47.3349455  46.7974219  43.1181028  47.2558956  46.7100111  41.9188395
  47.9276004  47.7960496  43.7571717  47.9046791  47.8214796  44.7665423
  48.5534601  48.8838126  43.0637958  49.0685674  48.5004418  42.1834224
  47.5338757  49.9221806  42.6177198  48.0192295  50.6638090  41.9825411
  46.8258710  49.3428832  42.0244502  46.8043085  50.6159306  43.7269549
  47.3213379  51.7271898  44.3287692  48.2956324  52.0967537  44.0090790
  46.6349192  52.3760598  45.3205949  47.0581577  53.2469493  45.8217433
  45.3739810  51.8934628  45.6996727  44.6777734  52.5471397  46.7082934
  45.1526062  53.3016732  47.0629312  44.8520837  50.8198633  45.0752520
  43.8635012  50.4520976  45.3477551  45.5645750  50.1956862  44.1020941
  45.1466343  49.3274020  43.5925109  49.5813035  49.4830243  43.9599013
  49.6023802  49.2276292  45.1629350  50.5375213  50.1960714  43.3469084
  50.4768668  50.4428531  42.3690000  51.6873943  50.6286646  44.0877560
  51.3382078  51.0984876  45.0069275  52.2804013  49.7469584  44.3337275
  52.5590732  51.6141809  43.3291688  52.0992933  52.2340226  42.3771474
  53.8313828  51.7002864  43.7477795  54.1168423  51.0975387  44.5061977
  54.8189324  52.5936529  43.1692572  54.5433437  52.7290623  42.1233160
  54.8908488  53.9788923  43.8693072  55.3591644  53.8721762  44.8474100
  55.7177623  54.9295357  43.0107752  55.2496013  55.0372370  42.0325995
  55.7720897  55.9037971  43.4959001  56.7238711  54.5282261  42.8885185
  53.4997066  54.6063223  44.0503929  53.2124710  55.0424174  43.0932065
  52.8096008  53.8005788  44.3036070  53.4489290  55.6525010  45.1069045
  54.1382960  56.4584087  44.8543442  52.4366128  56.0499310  45.1772342
  53.7355805  55.2175553  46.0646718  56.1770836  51.9399895  43.3047034
  56.5614772  51.5091905  44.3886898  56.9036061  51.8134510  42.1872334
  56.4958184  52.0467919  41.2931337  58.2372405  51.3147729  42.2116953
  58.5385020  51.1233643  43.2410535  58.3411987  50.0247656  41.4294689
  57.5812741  49.3476537  41.8192856  58.1189199  50.2587406  40.3884133
  59.6747143  49.3755300  41.5176130  60.4243311  50.1064376  41.2158291
  59.8659480  49.0620837  42.5435517  59.7868583  48.1600857  40.6081296
  60.0105054  48.3008113  39.3891845  59.6099675  46.9799720  41.1834235
  59.6722686  46.1376654  40.6302054  59.4133389  46.9287055  42.1733402
  59.2248669  52.3395589  41.6400226  59.1585694  52.6461577  40.4158642
  60.1141878  52.8482337  42.4864836  60.0600075  52.5898165  43.4614641
  61.1016415  53.8453855  42.0898118  61.5886564  54.2300037  42.9855256
  62.1577261  53.2848651  41.1691934  61.6346519  52.8678708  40.3081713
  62.7732629  54.1246581  40.8476484  63.0358324  52.2254148  41.7849883
  63.5926816  52.6650965  42.6127008  62.4056695  51.4182433  42.1598241
  64.0124430  51.6701709  40.7533652  63.4359039  51.1316142  40.0016596
  64.5205784  52.5129329  40.2852524  65.0240654  50.7522059  41.3559939
  65.5547589  50.2644200  40.5378103  65.7225096  51.3629700  41.9290288
  64.4312525  49.7288549  42.2357270  63.7845889  49.1628538  41.7053659
  65.1630947  49.1423978  42.6102975  63.9402023  50.1806610  42.9945485
  60.4539632  55.0903611  41.4522150  60.9942516  55.6503669  40.4949037
  59.3087661  55.4868500  41.9967195  58.9247711  54.9841688  42.7843010
  58.5793915  56.6336756  41.4918455  58.0145276  57.0615966  42.3201077
  59.3074690  57.3618104  41.1342999  57.6404506  56.3043577  40.3851962
  56.8133224  57.1602066  39.9790885  57.6795936  55.0612739  39.9079996
  58.3552959  54.4163173  40.2919570  56.8478757  54.6124978  38.8133068
  56.5028095  55.4704752  38.2370063  57.6259840  53.6948358  37.8946922
  57.8193166  52.7477143  38.3984237  57.0014227  53.5190082  37.0190410
  58.9448619  54.2773092  37.4382148  60.0195400  53.6806804  37.6887524
  58.8787043  55.4066424  36.7448456  59.7276766  55.8427194  36.4136948
  57.9802211  55.8255837  36.5514002  55.5890714  53.9242719  39.2984469
  55.6709915  52.8218995  39.8682496  54.4231412  54.5641465  39.0823164
  54.4202404  55.4752713  38.6467684  53.1594579  54.0194294  39.5488446
  53.2822115  53.6699632  40.5737592  52.0544131  55.0389155  39.5172491
  52.0389487  55.4801740  38.5201409  51.1155193  54.5154149  39.6968669
  52.2279501  56.1367589  40.5541978  52.2398155  55.6771579  41.5426689
  53.1813596  56.6325275  40.3734723  51.0880792  57.1730359  40.4836252
  51.0776321  57.6387353  39.4982842  50.1330104  56.6793797  40.6619455
  51.3109183  58.2297874  41.5361223  51.2228203  57.7714273  42.5214678
  52.3128039  58.6432338  41.4155477  50.3018081  59.3242573  41.4044169
  49.3734397  58.9422578  41.5160298  50.4665478  60.0218709  42.1158957
  50.3832788  59.7494511  40.4918043  52.7871976  52.7603793  38.7240197
  52.9889575  52.7027299  37.5209904  52.2328018  51.7741855  39.4053279
  52.0959195  51.8602148  40.4022638  51.8968335  50.5134360  38.7718351
  51.6993343  50.6905907  37.7149229  53.0263290  49.4845612  38.8930689
  52.7514908  48.5417304  38.4201123  53.9074349  49.8954783  38.3995777
  53.4345207  49.1567330  40.2947087  52.7471692  48.2334152  41.0639168
  53.3108776  48.1483028  42.2483870  52.9244918  47.4541314  42.9941739
  54.3144248  48.9920266  42.2954210  54.9173529  49.1480327  43.0904241
  54.4203712  49.6353964  41.0910462  55.2041012  50.3769328  40.9367965
  50.5861183  49.8929624  39.2944968  50.0493913  50.2808023  40.3267537
  50.1122675  48.9322314  38.5277586  50.5168053  48.8141516  37.6103169
  49.0839555  48.0373471  38.9305905  48.6180379  48.4181669  39.8396494
  48.0392541  47.8838637  37.8912538  48.4450094  47.4964235  36.9571816
  47.3071054  47.1806100  38.2884270  47.2961400  49.1210631  37.5500648
  47.4585150  49.9003233  36.4365007  48.2353816  49.5927446  35.7364789
  46.5604530  50.9523654  36.4470388  46.4459882  51.6508311  35.7262354
  45.8084841  50.8587555  37.5941084  44.7854396  51.6619364  38.0643545
  44.4948008  52.5340279  37.4787023  44.2044526  51.3078593  39.2359997
  43.4034989  51.9271355  39.6393222  44.5987568  50.1842762  39.9346408
  44.1050394  49.9156367  40.8683334  45.5884303  49.3938087  39.4969177
  45.9020356  48.5732147  40.1414729  46.2210942  49.6962042  38.2849799
  49.7710065  46.6852617  39.1501032  50.6257690  46.3070498  38.3738107
  49.3907473  46.0042150  40.2100241  48.6965150  46.3906215  40.8337128
  49.9224337  44.6493038  40.5009712  50.8612011  44.4427784  39.9875569
  50.0911961  44.3896058  41.9866697  49.1216749  44.4593960  42.4797934
  50.6703465  42.9940497  42.1992001  51.6405238  42.9242122  41.7068296
  50.7912459  42.8083685  43.2665416  49.9941720  42.2508354  41.7763684
  50.9020291  45.5095453  42.6291675  51.9165974  45.4793678  42.2320573
  50.4410529  46.4644208  42.3763320  50.9447238  45.3530678  44.1315838
  51.4049613  44.3983564  44.3850731  51.5293239  46.1642371  44.5654273
  49.9308116  45.3831980  44.5294472  48.9034053  43.6488327  39.9756354
  47.7290091  43.7028387  40.3421964  49.3705687  42.7784328  39.0639883
  50.3659157  42.6340004  38.9751870  48.4748179  41.9948615  38.2058836
  47.4239336  42.0668348  38.4872214  48.6505586  42.4543228  36.7074469
  49.7154212  42.4832107  36.4746954  47.9566851  41.5098933  35.7629696
  46.8919051  41.4808885  35.9943141  48.0960777  41.8527143  34.7376416
  48.3789492  40.5108417  35.8715003  48.1609821  43.9107413  36.5747182
  48.7390164  44.4980100  37.2883462  48.4054778  44.2288114  35.5611684
  46.6986696  44.1200454  36.8247644  46.4535898  43.8031248  37.8388951
  46.4564299  45.1763986  36.7063970  46.1198967  43.5329410  36.1117901
  48.8147583  40.4876780  38.2679516  49.9311591  40.0871170  37.9779686
  47.8146433  39.7113202  38.6178081  46.9642870  40.1451532  38.9476446
  47.8929959  38.2711829  38.6198625  48.9288269  37.9592290  38.7534810
  47.0618746  37.6904758  39.7508911  47.4910867  38.0721889  40.6768604
  46.0536877  38.0862426  39.6289861  47.0063349  36.1676798  39.8059776
  46.6664220  35.7933489  38.8398567  48.0067033  35.7873297  40.0100118
  46.0691277  35.7057862  40.8775493  46.3576037  36.1736209  41.8186647
  45.0580169  36.0153762  40.6133768  46.1121705  34.1838597  41.0300356
  46.0708202  33.7452202  40.0334718  47.0579505  33.9203266  41.5040381
  45.0087104  33.6712565  41.8316656  44.1318704  33.9144268  41.3932526
  45.0821731  32.6662797  41.9024537  45.0467347  34.0776819  42.7560825
  47.4402233  37.7307669  37.2543715  46.3303156  38.0403648  36.7669097
  48.2589868  36.9354512  36.6492350  49.1282079  36.7105510  37.1126911
  48.0019029  36.3486932  35.3466991  47.1193557  36.8064054  34.9014902
  49.1755266  36.5748691  34.4301322  49.6281509  37.5427862  34.6449013
  49.8915575  35.7824796  34.6488892  48.8299853  36.5197216  32.9644962
  47.6972548  36.3327501  32.5759639  49.8187139  36.7297048  32.1230065
  49.6449293  36.7047565  31.1283520  50.7472083  36.9145922  32.4755625
  47.7724470  34.8287391  35.5242563  48.0137806  34.3205802  36.5899315
  47.3235932  34.1791523  34.4751170  47.1726176  34.6778331  33.6102790
  46.9486424  32.7413204  34.5349619  47.1743918  32.3279400  35.5179257
  45.4688030  32.6100058  34.2863322  45.2337234  31.5481230  34.2094133
  44.9453442  33.0354949  35.1421025  45.0556529  33.2723840  33.1025149
  44.1091820  33.1605860  32.9866186  47.7653331  31.8911639  33.5405027
  47.2844667  30.9531284  33.0109917  49.0445381  32.2421644  33.3696043
  49.3897446  33.0965297  33.7836782  49.9571651  31.4659259  32.4940372
  49.3799937  30.7064615  31.9653549  50.6643180  32.3562078  31.4572277
  51.1535240  33.1823656  31.9737833  51.4040246  31.7969043  30.8839845
  49.7394203  32.9597056  30.4778521  48.4913681  32.5909827  30.2142251
  48.0879518  31.7682490  30.8048033  47.9710812  33.3619997  29.2155248
  47.0604120  33.2393648  28.7955828  48.8900741  34.2961209  28.8506378
  48.8252953  35.3135919  27.9100644  47.8928374  35.4560187  27.3637516
  49.9381699  36.0755258  27.7279436  49.9267620  36.8696225  26.9817831
  51.0724100  35.8703962  28.4583361  51.9458770  36.5045860  28.3054811
  51.1554748  34.8771798  29.3951234  52.0672017  34.7889611  29.9854669
  50.0293788  34.0494401  29.5925997  50.9818400  30.6658593  33.3051235
  51.9582286  30.2559866  32.7568018  50.7187582  30.4697577  34.5974335
  49.8749812  30.8597259  34.9931381  51.5985078  29.7149359  35.4659096
  50.9896078  29.2304880  36.2288283  52.0997138  28.9556233  34.8661562
  52.6400468  30.5747459  36.1407237  52.8366457  31.7403015  35.7810235
  53.3012236  29.9804462  37.1379770  53.0454830  29.0364840  37.3904968
  54.2995920  30.6797606  37.9664610  53.9859213  31.7104363  38.1317612
  54.4452231  29.9997545  39.3052068  55.0106067  30.6835833  39.9389905
  53.4377648  29.8838231  39.7042177  55.1357819  28.6491404  39.2774595
  54.8375319  28.1840050  38.3383892  56.2170718  28.7867211  39.2868236
  54.7315177  27.7623569  40.4277027  54.5315139  28.3011612  41.5531703
  54.6548979  26.5122999  40.2421006  55.6667857  30.8562392  37.2963791
  56.5656398  31.4404666  37.9082555  55.8197473  30.3675357  36.0623484
  55.0628177  29.8398589  35.6516895  57.0496487  30.4958995  35.3150022
  57.8592692  30.7275248  36.0063908  57.4051903  29.2169548  34.5572795
  56.5330229  28.9062763  33.9818024  58.2326904  29.4236674  33.8786048
  57.7994862  28.1017159  35.4649000  58.4795378  28.3321329  36.4828425
  57.4066182  26.8824461  35.1345109  57.6530877  26.0986886  35.7230226
  56.8626959  26.7403276  34.2956164  56.9753185  31.6742662  34.3477007
  58.0041802  32.2504662  33.9735231  55.7659043  32.0792010  33.9502462
  54.9304699  31.5493391  34.1535215  55.6339286  33.3051723  33.1888325
  56.4001417  33.3174416  32.4132676  54.2549272  33.4477214  32.5203560
  54.2006946  32.6795579  31.7480175  53.4018398  33.3480390  33.1921865
  54.1042546  34.7393863  31.8390971  54.5627257  35.0590037  30.5728613
  55.0528685  34.2663952  30.0072105  54.2842539  36.3730406  30.2937726
  54.5024011  36.8409623  29.4254304  53.6677836  36.9485615  31.3754043
  53.2045777  38.2520042  31.5632749  53.3061171  38.9683976  30.7470420
  52.6376050  38.5527160  32.7943254  52.2463277  39.5518005  32.9854175
  52.5560483  37.5746179  33.8197027  52.1563789  37.8306466  34.8013038
  52.9731997  36.2891129  33.6120021  52.8413328  35.5741342  34.4242056
  53.5497243  35.9485170  32.3834058  55.8513663  34.4967061  34.1310140
  55.4637950  34.4402226  35.3041974  56.4740451  35.5452029  33.5999250
  56.8275290  35.4798543  32.6559140  56.6703296  36.8005596  34.3308620
  57.1964467  37.4749080  33.6546254  55.6767473  37.1971054  34.5388299
  57.4371911  36.7044467  35.6191438  58.4027294  35.9385226  35.7231154
  56.9974785  37.4640426  36.6141090  56.2375443  38.0993964  36.4157797
  57.5431798  37.4516704  37.9343386  58.5583614  37.0560347  37.9080948
  57.5851593  38.8800171  38.5224351  57.8639504  39.5841672  37.7382323
  56.5884112  39.1223684  38.8894502  58.5613319  39.0148856  39.6588042
  59.0777448  38.0220754  40.2300682  58.8449969  40.2599812  39.9969864
  59.4925769  40.4404340  40.7506427  58.4129166  41.0258292  39.5000001
  56.7071807  36.5628094  38.8405088  55.7427450  37.0122515  39.4964101
  57.0492051  35.3019233  38.8338948  57.8191440  35.0120282  38.2485607
  56.2906249  34.2671531  39.5506162  56.5907099  33.2804927  39.1967741
  56.5553200  34.3482992  41.0591005  56.3884035  35.3814661  41.3635839
  55.8279820  33.7031762  41.5526516  57.9409238  33.9294189  41.4495726
  58.1326652  32.9521174  41.0061475  58.6399758  34.6580900  41.0376833
  58.1296071  33.8447804  42.9979398  57.1454213  33.7653780  43.4599587
  58.7098637  32.9504838  43.2250191  58.8337408  35.0424917  43.5324708
  59.8052041  35.1147252  43.0425817  58.2395929  35.9237276  43.2914468
  59.0285947  34.9617144  45.0225969  59.5800940  34.1457800  45.2464506
  59.5083739  35.7901770  45.3443711  58.1287448  34.8959270  45.4770606
  54.8024450  34.3319580  39.2325992  53.9836266  34.2362564  40.0859313
  54.4782917  34.5277458  37.9804882  55.2391034  34.6833683  37.3341313
  53.1410659  34.5373229  37.4690888  53.1887988  34.1471617  36.4523996
  52.5598454  33.8575334  38.0920807  52.4497025  35.9106830  37.4458559
  51.3886736  36.0477839  36.9116322  53.0924228  36.8805517  38.0355247
  53.9892365  36.6731360  38.4508149  52.5772872  38.2323512  38.1495176
  51.5192602  38.2429562  37.8875434  52.7306333  38.7554312  39.5649809
  53.7599177  38.5974426  39.8865617  52.5209858  39.8250575  39.5305812
  51.7802276  38.0824479  40.5538183  52.0856649  36.8468988  41.1144004
  53.0229514  36.3540984  40.8578235  51.2111355  36.2469132  41.9886118
  51.4518693  35.2746528  42.4176094  50.0780320  36.8751137  42.3432731
  49.1780936  36.3108416  43.2073389  49.4482011  35.4428380  43.5163836
  49.7684464  38.1169454  41.8039588  48.8439544  38.6180169  42.0897400
  50.5988619  38.6950965  40.9389245  50.3551523  39.6704521  40.5180241
  53.2805277  39.2022083  37.2060809  54.3683961  38.9173717  36.6773621
  52.6395047  40.3558835  36.9950998  51.6838638  40.4675950  37.3021779
  53.2546101  41.4363360  36.2761132  54.3398557  41.3914022  36.3648487
  52.8662956  41.4514836  34.8056781  53.3405778  40.6055600  34.3089181
  51.3626482  41.3545671  34.6423476  50.8877100  42.2005380  35.1383545
  51.1104090  41.3674924  33.5816595  51.0071290  40.4253776  35.0889292
  53.4121393  42.7184078  34.0870288  52.7783771  43.5617474  34.3614188
  54.4269622  42.8970602  34.4423255  53.4246079  42.5676430  32.5956189
  52.4100220  42.3898590  32.2388425  53.8138023  43.4787872  32.1411411
  54.0592633  41.7251246  32.3205023  52.8807089  42.8001838  36.9489395
  51.7730585  42.9630868  37.3650934  53.8507547  43.7043452  37.0010669
  54.8085129  43.4089430  36.8771206  53.5949172  45.1073196  37.3278758
  52.6857112  45.1703374  37.9260290  54.7494611  45.7419800  38.1211446
  55.5509224  45.7534818  37.3825389  54.4517712  46.7656452  38.3490904
  55.2281000  45.0784249  39.3593661  55.5721074  44.0767632  39.1017465
  56.3607448  45.8498276  40.0063613  56.0173935  46.8514420  40.2647341
  56.6838771  45.3320759  40.9098948  57.1968881  45.9209458  39.3103236
  54.1110586  44.8599224  40.4037084  53.3295022  44.2322700  39.9750382
  54.5275590  44.3705205  41.2847766  53.6867308  45.8224389  40.6890100
  53.3122646  45.8461732  36.0550926  54.1537172  45.8054767  35.1071019
  52.1731310  46.5432663  35.9971203  51.5428097  46.5776508  36.7860206
  51.7880706  47.2571936  34.7602026  52.5910541  47.1594177  34.0293480
  50.5409484  46.7169480  34.1690131  49.7838159  46.7586088  34.9520002
  50.2637140  47.3928310  33.3602207  50.6381303  45.2938385  33.6312921
  51.5359247  45.2413848  33.0145330  50.7474756  44.6306450  34.4888824
  49.2317406  44.7752120  32.6650527  49.3421161  45.7831428  31.1982170
  50.2876673  45.5873116  30.6928409  48.5159563  45.5425301  30.5286384
  49.2897855  46.8359292  31.4758089  51.5891662  48.7813826  35.0490031
  51.0597632  49.1488776  36.0961745  51.9983068  49.5928976  34.1128436
  52.3985074  49.2069832  33.2700064  52.0172191  51.0286999  34.2860169
  52.6914348  51.2111198  35.1228097  52.5572623  51.7020548  33.0904056
  51.8881378  51.5355415  32.2461925  52.6412337  52.7717738  33.2821892
  53.5426429  51.2969071  32.8585058  50.6707321  51.5932657  34.6725388
  49.6349567  51.2296301  34.0769378  50.6630255  52.4993571  35.6415838
  51.5417436  52.8124057  36.0296083  49.4300646  53.0547563  36.1862094
  48.5688707  52.6588133  35.6476045  49.3031888  52.6771227  37.6458845
  49.3019785  51.5877393  37.6795047  50.2006785  53.0537164  38.1370528
  48.0853194  53.2017904  38.3560028  48.2218796  54.2640593  38.5585990
  47.2137992  53.0638857  37.7164492  47.8766750  52.4621135  39.6597307
  46.9253116  52.7596604  40.1008718  47.8697597  51.3878262  39.4735589
  48.9747476  52.7747077  40.6306913  49.7563635  52.1352029  40.6266504
  48.9959766  53.7787732  41.4625108  47.9816970  54.6533151  41.4888022
  47.1986610  54.5329369  40.8622236  48.0045180  55.4292596  42.1349790
  50.0273337  53.9318491  42.2757883  50.7909540  53.2710528  42.2475849
  50.0467090  54.7082636  42.9210131  49.4662659  54.6004093  36.0285822
  50.4984052  55.2071579  36.2668628  48.3352924  55.1671980  35.6393348
  47.5417089  54.5496668  35.5417521  48.1720029  56.5572670  35.2739722
  47.1768329  56.6994862  34.8526440  48.3324660  57.4920008  36.4793677
  49.3659681  57.4875014  36.8268186  48.0617902  58.4984427  36.1609147
  47.4340401  57.0906521  37.6284979  46.4721365  56.3521755  37.4322968
  47.7448350  57.5382138  38.8370098  47.1676360  57.2904136  39.6283172
  48.5577214  58.1252366  38.9610053  49.1564599  56.9757664  34.1412580
  49.6356228  58.1185394  34.1141860  49.3998604  56.0720338  33.2100123
  49.1341639  55.1121668  33.3772683  50.1437738  56.3834420  31.9853732
  50.4452632  57.4300023  32.0233954  51.3934241  55.5212098  31.8012874
  51.1544020  54.5194825  32.1590958  51.6086404  55.4836507  30.7338432
  52.6036505  56.0436653  32.5403391  52.8115791  57.0497408  32.1753695
  52.3566021  56.0857368  33.6012759  53.8564573  55.1499784  32.3355981
  53.5521663  54.1110701  32.4638034  54.2136174  55.3008062  31.3169732
  54.9695621  55.4761034  33.3155558  55.4015765  56.4305754  33.0163556
  54.5198410  55.5749841  34.3030180  56.0482334  54.4301805  33.3591735
  56.4659585  54.3386069  32.4438561  56.7561933  54.7033564  34.0262175
  55.6476724  53.5452893  33.6366667  49.1788270  56.2728873  30.8035749
  49.3532179  55.4859695  29.8919757  48.1631521  57.1052411  30.8602999
  48.0715622  57.6828810  31.6839858  47.0951341  57.1415626  29.8677863
  46.2459330  57.6987764  30.2627752  47.5657667  57.8142704  28.5985017
  48.3083624  58.5711453  28.8528027  48.0228542  57.0580266  27.9603668
  46.4587673  58.4670588  27.8445801  45.4528246  58.9460605  28.4415714
  46.6038200  58.5195503  26.5146363  45.8869862  58.9494372  25.9485520
  47.4298969  58.1287502  26.0838459  46.4828350  55.7706338  29.5875919
  46.3717505  55.3192867  28.4358905  46.0519014  55.1208189  30.6604231
  46.2939681  55.4613529  31.5795451  45.3166621  53.8748379  30.5602197
  45.2688805  53.3890949  31.5352810  43.8883888  54.1496374  30.0797142
  43.4154973  54.9380142  30.6659194  43.9715421  54.4698346  29.0408840
  43.0122382  52.9089927  30.1371164  43.1018694  52.1666325  31.0626770
  42.1444857  52.7511585  29.1810212  41.5415031  51.9412881  29.1788425
  42.0777059  53.4399767  28.4446273  46.0492333  52.8775376  29.6483958
  45.4727614  52.3242100  28.6832732  47.2900895  52.6378387  29.9863398
  47.6942151  53.1209852  30.7758909  48.1423368  51.7346682  29.2151545
  48.2330983  52.1266205  28.2020796  49.5222331  51.6517213  29.8268440
  49.4484944  51.2528924  30.8379356  50.1492023  50.9961468  29.2222932
  49.9660985  52.6472523  29.8611145  47.5275483  50.3560921  29.1145605
  47.0731005  49.8167977  30.1085926  47.4477465  49.8600665  27.8916467
  47.6079475  50.5086811  27.1342427  47.0164624  48.5006329  27.5607036
  47.1231319  48.3316287  26.4892872  47.8724928  47.4587464  28.3123409
  47.7791907  47.6177066  29.3860873  47.5266139  46.4553221  28.0634304
  49.5735888  47.4860168  27.7602552  45.4920980  48.2769617  27.7805520
  45.0465353  47.1526993  27.8684713  44.7372235  49.3620886  27.9246779
  45.1682553  50.2721643  27.8466021  43.3495864  49.2975065  28.1841028
  42.9431564  50.3026096  28.0674690  42.9039648  48.6374471  27.4395171
  43.0068334  48.7863115  29.5618974  41.9746572  48.0940596  29.7458042
  43.8491911  49.0925757  30.5361488  44.6365077  49.6856986  30.3176842
  43.7705856  48.5087058  31.8757798  43.7088689  47.4214648  31.8374390
  44.9570317  48.9259545  32.7749940  45.8721800  48.5582765  32.3105486
  45.0563004  50.4509532  32.9660800  44.1419629  50.8195693  33.4312058
  45.9075240  50.6824425  33.6066143  45.1895068  50.9308592  31.9972270
  44.9089911  48.2287175  34.1286847  45.4755480  48.8593260  34.8138710
  43.8603520  48.2193747  34.4268640  45.4447154  46.8536485  34.1692254
  46.4933545  46.8629913  33.8710461  45.3585678  46.4589271  35.1820904
  44.8786601  46.2220074  33.4848651  42.4256508  48.7973053  32.5689239
  41.8629823  47.9408037  33.2297265  41.9140956  49.9924513  32.3699106
  42.4034310  50.6794440  31.8141365  40.6548081  50.3890071  33.0164611
  40.4235264  49.6322596  33.7665997  40.8201796  51.7331732  33.7161688
  41.0433112  52.5032444  32.9779489  39.8980888  51.9874335  34.2379659
  41.6378968  51.6711449  34.4338632  39.4803488  50.4453100  32.0409175
  38.4615228  50.9865295  32.3675795  39.6585426  49.9059646  30.8481148
  40.5581861  49.5219531  30.5966337  38.5985730  49.9218812  29.8300499
  38.0984791  50.8903723  29.8431645  39.1670220  49.6846946  28.4317530
  39.9861741  48.9664202  28.4577849  38.3508470  49.2821665  27.8309474
  39.6578457  50.9506249  27.7888521  39.5716736  52.0240738  28.3840032
  40.2170742  50.8222099  26.6204981  40.5665196  51.6381227  26.1389089
  40.2990261  49.9075383  26.2009629  37.4896939  48.9295989  30.0898344
  36.3430443  49.1596041  29.6970987  37.8369132  47.8287878  30.7632078
  38.7807530  47.7056502  31.1003332  36.8875968  46.7415960  30.9563745
  35.8680825  47.1263559  30.9498624  37.0326257  45.7238041  29.8248502
  37.0306690  46.3439140  28.9281000  38.0160419  45.2702602  29.9501043
  35.9569524  44.6012774  29.6837484  36.0172782  43.9680917  30.5686629
  34.5331097  45.1577134  29.5489757  34.4721278  45.7909464  28.6633080
  33.8275836  44.3327563  29.4546110  34.2875021  45.7457146  30.4331282
  36.3341056  43.7685399  28.4452700  37.3246999  43.3362921  28.5855226
  35.6061209  42.9693336  28.3083554  36.3391724  44.4089605  27.5635911
  37.0468386  46.0862923  32.2874688  37.3270006  44.8727388  32.3642675
  36.8970991  46.8712390  33.3620202  36.6306479  47.8357801  33.2271196
  37.1612028  46.4250366  34.6825972  37.6672028  45.4623077  34.6089358
  38.0410408  47.3728294  35.4493559  37.5436212  48.3384847  35.5396249
  38.2322975  46.9686963  36.4430316  38.9860932  47.4992230  34.9221419
  35.8426603  46.2009949  35.4440674  34.9299027  46.9926779  35.3886724
  35.7908690  45.0967983  36.1859977  36.5703024  44.4546861  36.1969715
  34.6090012  44.7577032  36.9579434  34.1355592  45.6585736  37.3485471
  33.6067611  44.0315265  36.0461741  32.7028775  43.8416056  36.6251513
  33.3706989  44.6930268  35.2125627  34.1046338  42.8292666  35.5569627
  33.4452246  42.4152012  34.9954555  34.8923571  43.8982133  38.1654550
  35.9277743  43.2014182  38.2407719  33.9709776  43.9363846  39.1430822
  33.2490328  44.6405468  39.0912322  34.0071181  43.0879861  40.2918101
  34.5951712  42.2017853  40.0545494  34.6200110  43.7669412  41.4959709
  34.6098014  43.0886885  42.3492195  35.6477400  44.0508418  41.2704059
  33.9192211  45.0090914  41.9294471  32.8823928  44.9317977  42.8025735
  32.5773064  43.9510084  43.1661372  32.2200329  46.0597871  43.2286034
  31.3948368  46.0011671  43.9384598  32.6237495  47.2895213  42.7349914
  32.1082870  48.1956273  43.0523294  33.6659582  47.3693031  41.8520233
  33.9790066  48.3388836  41.4635604  34.3137155  46.2358422  41.4582862
  35.1514839  46.2997574  40.7643640  32.6041018  42.5626115  40.6419415
  31.6178502  43.2337841  40.3655196  32.5428541  41.3521141  41.2301002
  33.6880745  40.4393677  41.4179441  34.4850495  40.9642848  41.9449033
  34.0518839  40.1114167  40.4444818  33.1075663  39.3072737  42.2257011
  33.2662342  39.4958624  43.2876036  33.5929191  38.3722379  41.9473820
  31.6850211  39.2746636  41.8961776  31.1137845  38.8382154  42.7155985
  31.4750321  38.7290855  40.9760802  31.3072346  40.7514554  41.7270908
  30.5389776  40.9455364  40.9785778  30.8432247  41.2761557  43.0763437
  31.6825463  41.5449781  43.9632630  29.5202960  41.4952962  43.1923100
  28.9262839  41.4358537  42.3770099  28.9136562  41.8598868  44.4619224
  29.5814834  42.5196929  45.0155800  27.5823395  42.5924183  44.2283860
  26.9177959  41.9151061  43.6920129  27.1531476  42.8251126  45.2023761
  27.7506810  43.8722014  43.4317892  28.4714310  44.5048164  43.9495883
  28.1379284  43.6127512  42.4461899  26.4423581  44.6192524  43.2787106
  26.0294133  44.7889957  44.2731018  26.6524125  45.5783194  42.8040521
  25.4404683  43.8497732  42.4409264  25.9644251  43.3297040  41.6385354
  24.9262947  43.1234009  43.0703029  24.4479104  44.7883977  41.8561788
  24.9241800  45.4611603  41.2723906  23.7832486  44.2709687  41.2994014
  23.9618930  45.2707279  42.5992539  28.7087984  40.5868405  45.2721640
  28.3292847  39.5430534  44.7353567  28.9516309  40.6853589  46.5710911
  29.2542467  41.5720233  46.9472864  28.8336870  39.5647125  47.4718491
  28.0249871  38.9006244  47.1654435  30.1341436  38.7935029  47.4324375
  30.4546672  38.7535462  46.3912727  30.8628515  39.3575736  48.0146831
  30.0304375  37.4007200  47.9771070  29.9346552  37.4492529  49.0620191
  29.1478841  36.9194276  47.5566429  31.4825712  36.4384529  47.5559230
  31.2037839  34.9838882  48.5546043  30.2652857  34.5146325  48.2606364
  32.0222572  34.2793593  48.4081612  31.1533697  35.2684019  49.6055050
  28.5248522  39.9875426  48.9118827  28.7420218  41.1627209  49.3301582
  28.0289726  39.1610135  49.7354548  31.9218674  66.7964608  38.0338618
  31.2919996  66.8418196  37.3108063  31.6065391  65.6745236  38.1000883
  31.5931433  64.8187284  37.4234318  30.6268246  65.4628203  39.1433942
  30.8758052  64.3063507  39.9400125  30.8280684  63.3856254  39.3555828
  29.7872345  64.1868731  40.9564715  29.5223606  65.1454864  41.6921232
  29.1580538  63.1254746  41.0383421  32.2150982  64.4403712  40.6272370
  32.1008042  65.3587378  41.2066201  33.3147085  64.6312378  39.5976734
  33.3499730  63.7342936  38.9756240  34.5806115  64.7717748  40.2722318
  34.6181951  64.0478454  40.9110358  32.9952513  65.8388403  38.7116433
  33.0145183  66.7555341  39.3046882  33.9794700  65.9378399  37.6772591
  33.6761480  66.6339172  37.0863029  32.6951477  63.3504756  41.4418303
  32.6324511  63.2827577  42.8915932  31.6737706  62.8928122  43.2707543
  32.9044965  64.5781169  43.4594655  32.7970780  64.6304338  44.8866762
  31.7824857  64.3112752  45.1848862  32.9818194  66.0763501  45.3701001
  32.0922610  66.3661344  45.9334986  33.8583994  66.1209983  46.0219667
  33.1504630  66.9644379  44.2592300  33.9074413  66.6705123  43.7566291
  33.8548498  63.6733642  45.4426671  33.7675150  63.6167699  46.5375240
  35.1810724  64.1906547  45.0261551  36.1854644  64.8250340  46.1148413
  33.6203228  62.2501951  44.9416375  32.7005454  61.8646528  45.4080062
  33.6554018  62.2813638  43.4193734  34.6991797  62.5480470  43.1734370
  33.3280279  60.9570220  42.9324008  32.6206989  60.5809464  43.4559367
  33.7664045  60.5072814  41.7602100  34.6442716  61.0846024  41.1631415
  33.0537680  59.3232391  41.1728693  33.8091377  58.5380373  41.1467043
  32.9064778  59.3528280  40.0934991  32.0104686  59.2692250  41.4821827
  34.7313071  61.4297478  45.3031760  36.9914565  65.9324461  45.4105002
  35.4787564  65.4246923  47.2765950  37.0950116  63.7812291  46.6245669
  35.7530655  61.1811966  46.2921366  35.7330166  62.0138367  46.9964749
  37.0426306  61.1207084  45.6841069  38.0980541  60.9319396  46.6196098
  38.1705409  61.7520301  47.3368178  39.3850439  60.9650528  45.8444391
  39.5107978  60.2496085  44.8216960  40.3027439  61.7065375  46.2346763
  37.9149856  59.5950783  47.3404821  38.0704814  58.7607406  46.6534722
  36.5274244  59.4830606  47.9606546  36.4938763  60.1538375  48.8219390
  36.3093301  58.1413719  48.4183142  37.0980397  57.9069053  48.9247514
  35.4590621  59.8425923  46.9462301  35.4088319  59.0755784  46.1704772
  34.1879241  59.9227947  47.5991908  33.5719536  60.2611217  46.9421541
  38.9295925  59.4714948  48.3435120  40.2626810  59.5435896  48.8251357
  40.8224538  60.4130860  48.4438322  40.9534326  58.3366219  48.5167932
  42.3306342  58.4259870  48.8588398  42.7734812  59.3013583  48.3500692
  43.0961846  57.1954256  48.3763150  43.9812407  57.5329731  47.8322936
  43.4034058  56.6086207  49.2455630  42.2813128  56.4429826  47.4656402
  41.4766823  56.2008061  47.9190300  42.4587098  58.5906299  50.3694256
  43.4926025  58.8636586  50.6277302  42.0213555  57.3325529  50.9025114
  42.9507003  56.5789327  51.8924941  41.5845353  59.6935388  50.9677765
  42.0073586  60.6673880  50.6777984  40.1989234  59.7125658  50.3305021
  39.6997512  58.8115695  50.7300627  39.5597381  60.9855621  50.6392249
  39.6355839  61.5791546  49.8921063  38.8003715  61.1102607  51.7307549
  38.3810889  60.1197187  52.3379046  38.6272492  62.5075266  52.2931770
  39.2774206  62.5300402  53.1674380  37.7063683  62.6780026  52.8511505
  38.4909854  63.2568257  51.5135624  41.5037092  59.5143032  52.3944718
  42.7796800  55.0827881  51.5824999  44.3450673  56.9241618  51.7231466
  42.5608758  56.8903447  53.2460600  41.3881920  60.2886077  53.5899016
  40.3559964  60.6311197  53.6714481  42.2452651  61.4224520  53.5025874
  42.1824477  62.2370105  54.6679116  41.1815636  62.6576503  54.7881573
  43.0856067  63.4074831  54.5148671  44.2805817  63.1721998  54.2385005
  42.6228728  64.5466906  54.6787470  42.6446045  61.4344688  55.8719410
  43.6858746  61.1120089  55.8063184  41.7664884  60.2332964  56.0609908
  40.7730366  60.5923121  56.3381863  42.2667545  59.4240992  57.1185505
  42.4359761  60.0292749  57.8521910  41.7606181  59.4358582  54.7892857
  42.7246191  58.9539870  54.6136833  40.7701168  58.4321285  54.9531970
  40.6895479  57.9960167  54.0998271  42.4798524  62.1650533  57.0716698
  43.1916279  62.9907107  57.9851355  42.7209598  63.9791308  58.1106197
  44.5669674  63.1393100  57.6142348  45.2632467  64.0853162  58.4478441
  44.6854796  65.0264130  58.4060821  46.6939765  64.3760369  57.9340469
  46.8234605  65.4599232  57.9197822  47.3994297  63.9330483  58.6419931
  46.9484481  63.9261476  56.5755205  46.7869578  62.9856198  56.5390315
  45.2738711  63.5470567  59.8798964  45.7351355  64.2667612  60.5721107
  46.0446174  62.3291608  59.8543514  47.2564546  62.2261968  60.7997181
  43.9117046  63.1432061  60.3680286  43.3167250  64.0190691  60.6704211
  43.1196407  62.3309663  59.3421230  43.6179965  61.3454312  59.2869670
  41.7317706  62.2630042  59.7887443  41.1866529  62.9899984  59.4873671
  41.2754798  61.2386160  60.4910666  41.8955907  60.2053440  60.5977033
  40.0257750  61.4486072  61.2702512  40.3608920  61.5252412  62.3041921
  39.4169679  60.5582524  61.4300766  39.2963929  62.0551174  60.7328163
  44.1892360  62.3518847  61.5105393  48.4309186  61.6429691  59.9604305
  47.6517301  63.5107686  61.3458660  46.8155616  61.4087058  61.9171759
  44.5663086  62.9029550  62.2004587  49.7333456  59.1916603  45.8186313
  34.3787697  41.6675990  85.1254989  35.1518573  41.1204977  84.9867865
  34.7313096  42.5320239  85.3369450  36.7153975  37.8268656  82.7573439
  36.9679496  37.3050177  81.9956902  35.7778534  37.6634802  82.8600122
  41.7464520  38.3179434  84.0519518  41.2311143  39.0884039  84.2907905
  41.4741828  37.6444570  84.6752579  38.1249855  40.1676960  80.5307226
  37.2176917  39.9366213  80.7298375  38.6220887  39.3714579  80.7181208
  39.3038089  40.2689555  85.0531216  38.3949308  39.9848587  85.1503686
  39.3333172  40.6888633  84.1934523  39.0014176  41.8098298  82.3919295
  38.5633606  41.0934157  81.9324932  39.7424617  42.0374413  81.8304386
  43.1225404  40.6682680  81.9851352  42.5054575  39.9429508  81.8884405
  42.6541893  41.4292040  81.6418427  34.9123950  34.8868104  81.1072657
  34.0353416  34.7656905  80.7434903  35.3881703  34.0954183  80.8551545
  39.4736342  37.8982515  80.9734882  40.4195447  37.7688723  81.0423300
  39.0950587  37.1597177  81.4504310  37.6579259  35.8232491  80.9089767
  36.7510714  35.5265604  80.9852480  37.9355240  35.5262309  80.0424053
  36.4278044  32.6819426  81.0501746  37.2897208  33.0074325  81.3097563
  36.6128388  31.8950922  80.5374812  42.5078772  43.4792718  81.3441337
  43.2114622  43.6842720  81.9598993  41.7841420  44.0469480  81.6090421
  40.4532072  21.5848975  71.4513161  39.8020051  22.1703056  71.0647175
  41.2476434  22.1155170  71.5108199  34.3787699  18.6738113  71.8500296
  35.1518575  18.1267100  71.7113171  34.7313098  19.5382362  72.0614757
  36.7153976  14.8330779  69.4818745  36.9679497  14.3112300  68.7202208
  35.7778536  14.6696924  69.5845429  41.9307337  19.2739407  71.9882146
  41.2953170  19.3474034  72.7003050  41.6004743  19.8633006  71.3101225
  36.1583406  26.4520231  75.0187956  36.0807436  27.4028056  75.0976437
  35.5545050  26.1066103  75.6762883  44.0961580  14.1538062  72.1978159
  45.0079436  14.3865449  72.0225857  43.5871227  14.7375106  71.6353238
  46.5820394  20.0718318  76.9436104  45.8971433  20.4517220  76.3933138
  46.6664244  20.6813645  77.6768052  38.4321775  21.8102384  73.7393496
  38.2967450  22.6553919  74.1678344  38.9731588  22.0121661  72.9759430
  41.7464521  15.3241557  70.7764825  41.2311145  16.0946161  71.0153212
  41.4741830  14.6506693  71.3997886  46.7198795  18.0773911  72.7117998
  45.9428238  17.7385071  72.2673160  47.3990276  18.0826534  72.0372963
  39.9797256  19.3558872  74.2517560  39.4518618  18.6211632  73.9390797
  39.4784759  20.1333548  74.0057528  38.1249857  17.1739082  67.2552533
  37.2176918  16.9428336  67.4543682  38.6220888  16.3776702  67.4426514
  41.0317935  25.8836590  70.1749219  40.3579634  26.1868286  70.7834177
  41.4183757  26.6865670  69.8254676  39.3038090  17.2751677  71.7776523
  38.3949309  16.9910710  71.8748993  39.3333174  17.6950756  70.9179830
  44.5357357  20.8858267  75.5467690  44.0819684  20.0449177  75.6032881
  43.9051324  21.5219665  75.8842471  42.9790297  22.7234763  76.4817509
  43.2713271  23.2839821  75.7629874  43.4888917  23.0163324  77.2370668
  39.0014178  18.8160421  69.1164601  38.5633608  18.0996280  68.6570239
  39.7424619  19.0436536  68.5549693  47.1187293  17.0917618  75.1740920
  46.9805191  17.2819214  74.2462109  46.7623511  17.8537001  75.6308971
  39.2309151  26.0516262  72.3896298  39.4060906  25.5804305  73.2041921
  38.5441939  26.6782028  72.6177559  43.1225405  17.6744803  68.7096659
  42.5054576  16.9491631  68.6129712  42.6541894  18.4354163  68.3663733
  34.9123951  11.8930227  67.8317963  34.0353418  11.7719028  67.4680210
  35.3881704  11.1016305  67.5796852  38.0987877  24.2456517  75.0780484
  37.3155399  24.7878197  75.1718708  38.7980622  24.7630497  75.4774725
  42.4914308  18.8122834  75.2953113  41.5570587  18.9324296  75.1257817
  42.6690977  17.9095301  75.0313122  43.9463091  20.9983974  72.8289299
  44.2222934  20.8840569  73.7383173  43.0767589  20.6001459  72.7901472
  40.5817155  25.2470325  76.4722112  40.7639549  24.4291981  76.9349865
  41.4050141  25.4638018  76.0347002  40.9159320  24.1738510  73.7337161
  41.4447087  23.6630965  73.1207323  41.1787540  23.8581041  74.5982694
  44.0099504  24.1455309  74.3492144  44.1836381  23.5801731  73.5965996
  44.5028395  24.9456204  74.1671634  49.8638895  16.9091732  75.9682444
  50.3070041  16.1599057  75.5701567  48.9865405  16.9001868  75.5856176
  44.9974676  23.4622073  71.4489042  45.6925581  24.0828766  71.6676357
  45.3397826  22.6117424  71.7241420  46.8966099  20.9121779  72.9776373
  47.4217423  21.2509051  72.2525693  46.8088452  19.9768794  72.7939507
  38.5806760  26.9793762  77.3371626  38.1411750  26.4870141  78.0304483
  39.3314877  26.4366730  77.0963701  35.5894139  21.0735694  72.8852388
  35.7382259  21.7571159  72.2319061  36.3960582  21.0540784  73.4001844
  49.4071759  18.3796970  78.3604891  50.2418651  18.8186774  78.5242451
  49.5430888  17.9035623  77.5413137  39.0889545  23.5683825  70.3564136
  38.5163512  24.1874012  69.9034608  39.6622338  24.1183186  70.8904058
  42.3086804  23.8520975  71.4872718  43.2417477  23.7866537  71.6905593
  42.2210017  24.6877242  71.0287251  44.9374821  23.1686845  68.4476666
  44.8588453  22.8346709  69.3412423  45.7584488  23.6608613  68.4468138
  39.4736343  14.9044637  67.6980188  40.4195448  14.7750846  67.7668606
  39.0950588  14.1659299  68.1749616  37.6579260  12.8294614  67.6335073
  36.7510716  12.5327727  67.7097787  37.9355241  12.5324432  66.7669360
  36.4278045   9.6881549  67.7747053  37.2897209  10.0136447  68.0342870
  36.6128389   8.9013045  67.2620118  42.5078773  20.4854841  68.0686644
  43.2114623  20.6904843  68.6844299  41.7841422  21.0531602  68.3335727
  43.3376583  16.2364702  74.1888914  43.2811784  16.6933253  73.3496546
  43.8904926  15.4755386  74.0111757  44.4165470  20.9237370  70.1185104
  45.2511074  20.4918568  69.9362579  44.2549813  20.7519383  71.0461998
  44.0711362  17.4269483  71.4841443  44.0160166  17.2613755  70.5429887
  43.4457418  18.1345516  71.6403633  53.0449745  31.4407021  80.2140281
  53.6828155  31.3213768  79.5103621  52.9270588  32.3887865  80.2728233
  49.8539452  31.3934449  80.1501805  49.5157963  31.2775514  79.2622340
  50.7229220  30.9925614  80.1302811  45.7126267  33.2469925  76.1398696
  45.1491132  33.1559862  75.3714984  45.5978662  32.4269830  76.6201189
  43.2590699  34.7421117  78.9782917  44.0511991  34.4011942  78.5629216
  43.4987349  34.8516092  79.8985070  51.2925826  36.9140893  71.4513161
  50.6413806  37.4994974  71.0647175  52.0870189  37.4447088  71.5108199
  45.2181453  34.0030030  71.8500296  45.9912329  33.4559017  71.7113171
  45.5706852  34.8674280  72.0614757  47.9822703  32.7083261  81.6468554
  48.5786275  32.4839283  80.9325517  48.0397674  31.9668007  82.2494002
  47.5547731  30.1622696  69.4818745  47.8073252  29.6404218  68.7202208
  46.6172290  29.9988842  69.5845429  52.5991014  29.1658475  77.2893489
  53.3854103  28.7477898  76.9383906  52.8629718  30.0704567  77.4575137
  52.7701091  34.6031325  71.9882146  52.1346924  34.6765952  72.7003050
  52.4398498  35.1924924  71.3101225  57.9999441  29.1033708  78.1926467
  58.7324613  28.5332925  78.4264297  57.2438797  28.7155308  78.6332973
  47.2744020  32.0650802  71.6843120  47.1580278  31.3895706  72.3524205
  47.3846280  31.5783176  70.8675273  49.6175561  31.5260949  75.3889810
  49.2533768  30.9991570  76.1002731  50.4742677  31.1359419  75.2156295
  49.2581048  26.5550849  70.3851158  49.4255450  27.4231086  70.7521629
  49.0678217  26.7178131  69.4612447  52.0156381  35.0167828  82.0516989
  51.7157104  35.9192867  81.9432796  51.6707440  34.7500011  82.9038141
  45.4668862  31.4681625  78.0853693  44.5419359  31.3357839  78.2931385
  45.7153275  32.2475844  78.5823635  55.4153525  27.5350368  79.7314426
  54.5070402  27.4665777  79.4373187  55.3641120  28.0122313  80.5596251
  49.2370268  29.0108507  71.3697825  49.1169894  29.4565557  72.2083305
  48.5422857  29.3593824  70.8111363  42.8277673  31.1114898  78.9197482
  42.9570054  31.3649377  79.8336894  42.1475125  31.7042606  78.6002137
  46.9977161  41.7812148  75.0187956  46.9201190  42.7319973  75.0976437
  46.3938804  41.4358021  75.6762883  54.9355335  29.4829980  72.1978159
  55.8473191  29.7157367  72.0225857  54.4264982  30.0667024  71.6353238
  49.5727172  28.8427214  83.2073009  50.4188368  29.2666628  83.3507658
  49.5125810  28.1860839  83.9011572  53.5424917  34.4655798  79.5891741
  52.9133779  34.6301512  78.8867808  53.1550579  34.8797408  80.3602705
  57.4214149  35.4010236  76.9436104  56.7365187  35.7809137  76.3933138
  57.5057998  36.0105563  77.6768052  54.6765080  33.0470195  83.5431448
  54.8881976  33.6901955  82.8665829  54.6294829  32.2132512  83.0753378
  52.2791309  25.6588016  80.4468020  51.4175788  25.9569269  80.7384758
  52.3053744  25.8758415  79.5149053  49.0952879  34.2030206  76.8541826
  49.5591224  34.4817909  76.0646448  48.8309677  33.3013651  76.6714916
  45.9876960  33.7501688  79.7921589  46.5578317  34.1788956  79.1539073
  46.5785072  33.4684273  80.4905775  48.0321765  30.3253359  73.6631391
  48.7345808  30.7774402  74.1305317  47.7002393  29.6837178  74.2911284
  41.7747099  28.5836911  78.9648524  40.9846153  28.8394440  78.4888635
  42.2658346  29.3985249  79.0700565  43.7261844  28.9481491  75.9232001
  42.9293008  29.0600185  76.4415497  43.4987436  29.2868143  75.0572892
  49.2715530  37.1394301  73.7393496  49.1361204  37.9845837  74.1678344
  49.8125342  37.3413579  72.9759430  42.7244927  34.6569739  74.3121421
  43.2369447  35.4512990  74.4626986  43.3767640  33.9596030  74.2455023
  44.5339812  37.7735496  76.3944174  44.7106440  38.6953460  76.2065158
  45.3296645  37.4593915  76.8238554  45.6571127  39.2913669  82.3954517
  46.2078552  39.1630733  81.6231510  44.8182603  39.5908558  82.0449409
  40.6893844  32.9858394  75.0880992  41.5269066  33.3955402  74.8714699
  40.8672111  32.0457836  75.0581185  52.5858276  30.6533474  70.7764825
  52.0704899  31.4238079  71.0153212  52.3135584  29.9798611  71.3997886
  50.1705387  25.4983175  75.8350063  49.3146983  25.1090026  75.6555702
  50.5832339  25.5775136  74.9749848  51.7004533  23.0329518  80.2341623
  51.1969329  22.9959654  79.4209428  51.9935140  23.9422261  80.2938279
  47.9447419  23.1168248  79.2407804  48.8100416  22.9211057  78.8813694
  48.0124928  22.8878600  80.1677161  57.5592550  33.4065829  72.7117998
  56.7821993  33.0676988  72.2673160  58.2384031  33.4118452  72.0372963
  52.3744579  28.5260566  72.6024606  52.0694715  28.8406716  73.4534749
  53.3275021  28.6041986  72.6451939  50.8191011  34.6850790  74.2517560
  50.2912372  33.9503549  73.9390797  50.3178514  35.4625466  74.0057528
  55.7983857  32.8799810  79.3684606  55.1407531  33.5699072  79.4564735
  56.6024256  33.2696242  79.7118592  45.5509738  25.3470456  76.6124171
  46.1253490  25.1245638  75.8797364  46.1380721  25.4159151  77.3652773
  54.6089316  31.2344183  77.4188548  55.1221197  31.8674175  77.9210257
  55.2590540  30.6345378  77.0531908  45.8779326  27.3774917  70.6320056
  45.0416638  27.7149604  70.9529331  45.7384095  27.2423897  69.6947193
  47.8532406  22.2211705  75.3399241  47.1996818  21.9060722  74.7155855
  47.8112880  21.5987445  76.0659064  48.9643611  32.5031000  67.2552533
  48.0570673  32.2720253  67.4543682  49.4614643  31.7068619  67.4426514
  51.8711690  41.2128507  70.1749219  51.1973389  41.5160204  70.7834177
  52.2577512  42.0157588  69.8254676  51.0870146  28.7093638  79.6646888
  50.1692708  28.9308585  79.5068576  51.5030290  28.7839949  78.8058596
  51.8705194  30.1085054  74.7949569  52.6177013  30.6206451  74.4856691
  52.1396784  29.7869107  75.6553962  50.1431844  32.6043595  71.7776523
  49.2343064  32.3202628  71.8748993  50.1726928  33.0242673  70.9179830
  55.3751112  36.2150184  75.5467690  54.9213439  35.3741094  75.6032881
  54.7445079  36.8511583  75.8842471  54.3184031  27.1442170  76.7768358
  53.5806788  26.6319557  77.1078600  54.5710805  26.7042552  75.9651635
  53.8184051  38.0526681  76.4817509  54.1107025  38.6131738  75.7629874
  54.3282672  38.3455242  77.2370668  54.4195659  19.9218422  77.3710127
  54.7254536  19.0615786  77.0836042  55.1448264  20.5136043  77.1709121
  40.7120015  30.3249109  75.7591725  40.5144415  29.7318470  75.0342792
  40.1566679  30.0201319  76.4767664  48.6916738  30.2172215  77.8786318
  48.7465348  29.2646052  77.8028795  47.8807941  30.3731655  78.3627617
  49.8407932  34.1452339  69.1164601  49.4027362  33.4288197  68.6570239
  50.5818373  34.3728453  68.5549693  46.6309098  28.8349275  75.6376697
  45.8176964  29.1343446  76.0441889  47.1268093  28.4404964  76.3551179
  48.7817676  38.8307032  77.5710962  48.7393855  39.0567878  76.6419494
  49.6980375  38.5970407  77.7196763  52.2283310  29.2991100  84.4691591
  52.5832698  29.5262573  85.3286057  52.8755441  29.6309476  83.8468846
  57.9581047  32.4209536  75.1740920  57.8198946  32.6111132  74.2462109
  57.6017266  33.1828918  75.6308971  46.1223173  26.4067631  81.2537932
  46.7622552  26.2656390  80.5560895  45.2900704  26.1202144  80.8776534
  57.9850427  34.4886063  80.1852191  58.4186933  34.3961352  81.0335246
  58.6982007  34.4643563  79.5472207  46.8983477  35.7070061  77.3672924
  47.6924076  35.2120381  77.1655499  46.1875169  35.1787924  77.0040630
  43.2066241  29.8513143  73.4432677  42.2763829  29.7897598  73.6602639
  43.3023713  29.3289096  72.6469318  43.1251790  26.3767956  76.0310919
  43.3858607  27.2913289  75.9220079  43.9468962  25.9092398  76.1807532
  50.6766421  32.2548419  83.2772224  51.6058481  32.4059578  83.1041191
  50.2557451  32.3432440  82.4220870  49.4754753  36.2799083  81.0470762
  49.3365839  35.9117868  81.9196700  48.6869349  36.7946723  80.8754719
  50.0702905  41.3808180  72.3896298  50.2454661  40.9096223  73.2041921
  49.3835693  42.0073946  72.6177559  51.0259968  35.6580686  78.4359599
  50.6909801  35.6181456  79.3317249  50.5263914  34.9925402  77.9630010
  53.9619160  33.0036720  68.7096659  53.3448330  32.2783548  68.6129712
  53.4935648  33.7646080  68.3663733  47.6286513  30.7768275  83.4495860
  48.3386131  30.1361467  83.4082479  47.5855821  31.0281170  84.3722041
  44.6363990  44.5297542  79.1636158  44.8760589  45.1616067  79.8415177
  43.7933187  44.1785582  79.4501517  45.7517706  27.2222145  67.8317963
  44.8747172  27.1010945  67.4680210  46.2275459  26.4308223  67.5796852
  37.2719846  32.0099304  77.9259470  37.9590886  31.6961034  77.3380486
  37.1167975  32.9140669  77.6526722  48.9381632  39.5748435  75.0780484
  48.1549154  40.1170115  75.1718708  49.6374377  40.0922415  75.4774725
  52.2478282  25.3843064  77.7214689  52.7446981  24.6313027  77.4015759
  51.4765263  25.4207381  77.1557898  60.1008039  31.0883430  79.3632981
  60.0897916  31.9708145  78.9926914  59.2325419  30.7354981  79.1687518
  53.3308063  34.1414752  75.2953113  52.3964341  34.2616214  75.1257817
  53.5084731  33.2387218  75.0313122  48.8313251  27.5260447  77.4486374
  48.4611038  26.9731488  78.1367279  49.3272343  26.9218581  76.8961374
  56.7180614  29.9832071  75.8303147  57.1841066  30.8160062  75.7563449
  57.1688114  29.5177052  76.5348405  54.7856845  36.3275892  72.8289299
  55.0616689  36.2132487  73.7383173  53.9161344  35.9293377  72.7901472
  54.4603735  30.5402550  82.3693942  53.8075185  30.7878457  81.7146395
  54.8384115  29.7266688  82.0356419  51.4210909  40.5762243  76.4722112
  51.6033304  39.7583899  76.9349865  52.2443895  40.7929935  76.0347002
  51.7553075  39.5030428  73.7337161  52.2840841  38.9922883  73.1207323
  52.0181294  39.1872958  74.5982694  42.2570167  37.5194297  81.4772494
  42.8423604  36.7737985  81.6100399  42.0595006  37.8298254  82.3609158
  45.1108823  40.5545545  76.4934937  44.4419198  41.0391672  76.0098977
  44.9721692  40.8014765  77.4078315  40.4796400  28.8164000  73.2730869
  40.7749841  27.9074678  73.2197923  39.5784435  28.7951739  72.9511871
  52.3882478  40.5371264  80.0781277  52.2633618  39.7361004  79.5692223
  53.0461569  41.0317457  79.5895247  44.0090647  26.8919996  79.2558418
  43.2877232  27.5055964  79.1165891  44.7983902  27.4277761  79.1775063
  42.2084241  26.4978097  73.3970194  41.8796947  25.6175476  73.2145300
  42.5623612  26.4425766  74.2846583  51.4563820  38.1333000  77.9065180
  51.3088782  37.2049708  78.0872750  52.2817314  38.1553091  77.4222255
  45.3226064  26.7851067  73.7645672  45.6622137  27.3136988  73.0424280
  45.7698185  27.1231473  74.5404238  55.0597942  38.9561559  78.9930052
  55.9844489  38.7504420  78.8554503  54.8913245  38.7077960  79.9019394
  47.3094211  25.2825689  71.9638965  48.0302574  25.6606942  71.4602681
  46.6859516  26.0014566  72.0673942  51.4525334  25.9870838  72.8997297
  51.6688949  26.8695476  72.5986125  50.9719402  25.5957051  72.1702939
  46.1924556  28.9456551  79.4768041  46.0469136  29.2596854  80.3692323
  45.7149759  29.5641451  78.9238940  48.0520939  25.9359099  79.5248931
  48.0382507  25.0400192  79.1881229  48.7693367  25.9429763  80.1587217
  49.9047069  26.3696439  81.5702058  49.6464847  27.2913510  81.5686389
  49.3732110  25.9726874  82.2602523  54.8493258  39.4747226  74.3492144
  55.0230136  38.9093649  73.5965996  55.3422149  40.2748121  74.1671634
  40.6670218  31.4861895  82.4155703  40.1223686  32.2621703  82.5475977
  41.5449568  31.8332700  82.2574824  47.4557835  24.8173479  74.7936501
  47.5773746  23.8890125  74.9927389  47.1659877  24.8312165  73.8814817
  50.3249025  22.5028390  77.9303221  50.3470722  22.5667723  76.9755201
  50.7417084  21.6632898  78.1243727  60.7032649  32.2383649  75.9682444
  61.1463795  31.4890974  75.5701567  59.8259160  32.2293786  75.5856176
  55.8368431  38.7913991  71.4489042  56.5319335  39.4120683  71.6676357
  56.1791581  37.9409342  71.7241420  57.7359854  36.2413696  72.9776373
  58.2611178  36.5800969  72.2525693  57.6482206  35.3060712  72.7939507
  49.4200514  42.3085680  77.3371626  48.9805505  41.8162058  78.0304483
  50.1708631  41.7658647  77.0963701  41.8992853  38.4997220  77.3396254
  42.7250873  38.2000992  76.9594898  41.5486905  37.7304843  77.7886043
  46.8674387  37.8523689  79.4093928  46.2454396  37.1894394  79.1096156
  47.5379254  37.8784820  78.7267575  40.1001458  36.4183547  78.2985188
  39.2633367  35.9905721  78.1169189  40.0725104  36.6115990  79.2355979
  46.4287894  36.4027612  72.8852388  46.5776014  37.0863076  72.2319061
  47.2354337  36.3832702  73.4001844  60.2465514  33.7088888  78.3604891
  61.0812405  34.1478692  78.5242451  60.3824643  33.2327541  77.5413137
  44.1840527  32.4292790  73.8913457  43.9386568  31.5255120  74.0893667
  44.3536441  32.4309940  72.9492935  43.4536174  28.1621147  71.3899619
  42.7605419  28.2365502  70.7339655  43.2087926  27.3981491  71.9121136
  52.1249831  19.7216748  78.7939109  52.4051584  19.0539938  79.4199536
  52.9100437  19.9145844  78.2813773  49.9283299  38.8975742  70.3564136
  49.3557266  39.5165930  69.9034608  50.5016093  39.4475104  70.8904058
  53.1480559  39.1812893  71.4872718  54.0811232  39.1158454  71.6905593
  53.0603772  40.0169159  71.0287251  55.7768576  38.4978763  68.4476666
  55.6982207  38.1638626  69.3412423  56.5978242  38.9900531  68.4468138
  50.3130098  30.2336555  67.6980188  51.2589202  30.1042763  67.7668606
  49.9344343  29.4951217  68.1749616  48.4973015  28.1586532  67.6335073
  47.5904470  27.8619644  67.7097787  48.7748996  27.8616350  66.7669360
  39.4150955  29.4792895  78.0834120  39.0953739  28.6258203  77.7908494
  38.8684383  29.6941473  78.8392087  43.1930863  32.1955336  81.8003626
  43.4116872  33.1272444  81.8191660  43.6056636  31.8363310  82.5858430
  50.1135080  22.7023421  73.7879315  49.3035809  22.3570506  74.1634561
  50.8019497  22.3930965  74.3766926  52.0425629  21.7801468  75.4103611
  52.5956667  22.1996921  76.0693634  52.2795715  20.8537216  75.4526567
  47.2671799  25.0173467  67.7747053  48.1290963  25.3428365  68.0342870
  47.4522143  24.2304963  67.2620118  39.2839215  33.0995806  80.0527241
  38.5902687  32.6849759  79.5397196  40.0312206  33.1416343  79.4560660
  55.4204436  23.8901993  74.9182276  54.8403105  24.5486797  74.5360328
  55.1540368  23.0679338  74.5069693  53.8708002  23.2907051  77.1203596
  54.3707781  23.4023585  76.3117915  54.5143610  22.9868104  77.7604404
  41.1975958  33.0314060  77.9293256  41.1746646  33.1301747  76.9775139
  41.5076594  33.8779211  78.2510422  43.8563335  35.0890215  82.0439871
  44.8106589  35.0574158  81.9769802  43.6575859  34.6280839  82.8590097
  44.4462718  33.6591331  84.6110668  45.2655607  34.1535410  84.6345506
  44.7199525  32.7423299  84.5828236  54.2029314  26.0502084  73.9738624
  53.3155169  26.3351734  73.7558819  54.6183303  25.8895847  73.1265901
  57.5543850  26.0748605  77.6892963  58.3304240  26.5645057  77.9617580
  56.8291984  26.5006659  78.1464833  42.2113564  40.6309835  79.0610069
  42.0768032  39.8710236  78.4948067  41.7945627  41.3550735  78.5938857
  53.3472527  35.8146758  68.0686644  54.0508377  36.0196761  68.6844299
  52.6235176  36.3823520  68.3335727  54.1770338  31.5656620  74.1888914
  54.1205539  32.0225171  73.3496546  54.7298680  30.8047304  74.0111757
  57.9875143  27.3546351  75.0139034  57.7312078  26.9542987  75.8447241
  57.3628012  28.0690145  74.8889173  62.2987481  30.0942425  77.5210325
  61.7387039  30.1635614  78.2941887  61.6930985  29.9183409  76.8009821
  45.3682690  41.5279152  79.2728511  45.2515074  42.4724584  79.1707201
  44.5475136  41.2252713  79.6614310  55.2559225  36.2529287  70.1185104
  56.0904829  35.8210486  69.9362579  55.0943568  36.0811301  71.0461998
  54.9105117  32.7561401  71.4841443  54.8553921  32.5905672  70.5429887
  54.2851172  33.4637434  71.6403633  48.2201242  22.2569510  71.0626762
  48.2079912  23.2011350  71.2195032  49.1124664  22.0739655  70.7686223
  48.1490806  40.9338400  79.1494518  47.1986437  40.9340262  79.0358891
  48.4523292  40.1871135  78.6330553  52.0353362  18.8512286  75.3172698
  51.2685758  18.2970773  75.4629381  52.4464067  18.9234155  76.1786850
  56.0575208  49.3321948  71.8500296  56.8306084  48.7850935  71.7113171
  56.4100607  50.1966197  72.0614757  58.3941485  45.4914614  69.4818745
  58.6467006  44.9696135  68.7202208  57.4566045  45.3280760  69.5845429
  58.1137774  47.3942720  71.6843120  57.9974032  46.7187623  72.3524205
  58.2240034  46.9075094  70.8675273  60.0974802  41.8842767  70.3851158
  60.2649204  42.7523003  70.7521629  59.9071971  42.0470049  69.4612447
  60.0764023  44.3400424  71.3697825  59.9563648  44.7857475  72.2083305
  59.3816611  44.6885742  70.8111363  58.8715519  45.6545276  73.6631391
  59.5739563  46.1066320  74.1305317  58.5396148  45.0129095  74.2911284
  54.5655599  44.2773408  75.9232001  53.7686762  44.3892103  76.4415497
  54.3381191  44.6160061  75.0572892  51.5287598  48.3150311  75.0880992
  52.3662820  48.7247320  74.8714699  51.7065866  47.3749754  75.0581185
  63.4252030  45.9825392  70.7764825  62.9098654  46.7529997  71.0153212
  63.1529339  45.3090528  71.3997886  61.0099141  40.8275093  75.8350063
  60.1540738  40.4381943  75.6555702  61.4226093  40.9067054  74.9749848
  63.2138333  43.8552484  72.6024606  62.9088469  44.1698633  73.4534749
  64.1668776  43.9333904  72.6451939  56.3903493  40.6762374  76.6124171
  56.9647245  40.4537555  75.8797364  56.9774475  40.7451068  77.3652773
  56.7173080  42.7066835  70.6320056  55.8810392  43.0441521  70.9529331
  56.5777850  42.5715815  69.6947193  58.6926161  37.5503623  75.3399241
  58.0390573  37.2352640  74.7155855  58.6506635  36.9279363  76.0659064
  59.8037365  47.8322918  67.2552533  58.8964427  47.6012171  67.4543682
  60.3008397  47.0360537  67.4426514  60.9825599  47.9335513  71.7776523
  60.0736818  47.6494545  71.8748993  61.0120683  48.3534591  70.9179830
  65.2589413  35.2510340  77.3710127  65.5648290  34.3907704  77.0836042
  65.9842018  35.8427960  77.1709121  51.5513769  45.6541027  75.7591725
  51.3538169  45.0610387  75.0342792  50.9960433  45.3493237  76.4767664
  60.6801687  49.4744256  69.1164601  60.2421117  48.7580115  68.6570239
  61.4212128  49.7020371  68.5549693  54.0459995  45.1805061  73.4432677
  53.1157583  45.1189516  73.6602639  54.1417467  44.6581013  72.6469318
  53.9645544  41.7059873  76.0310919  54.2252361  42.6205207  75.9220079
  54.7862716  41.2384316  76.1807532  64.8012914  48.3328638  68.7096659
  64.1842085  47.6075466  68.6129712  64.3329403  49.0937998  68.3663733
  56.5911460  42.5514062  67.8317963  55.7140927  42.4302863  67.4680210
  57.0669213  41.7600140  67.5796852  48.1113600  47.3391222  77.9259470
  48.7984640  47.0252952  77.3380486  47.9561729  48.2432587  77.6526722
  51.3190154  44.1455917  73.2730869  51.6143595  43.2366596  73.2197923
  50.4178190  44.1243657  72.9511871  53.0477996  41.8270015  73.3970194
  52.7190702  40.9467394  73.2145300  53.4017366  41.7717684  74.2846583
  56.1619819  42.1142985  73.7645672  56.5015891  42.6428906  73.0424280
  56.6091939  42.4523391  74.5404238  58.1487966  40.6117606  71.9638965
  58.8696328  40.9898859  71.4602681  57.5253270  41.3306483  72.0673942
  62.2919089  41.3162755  72.8997297  62.5082703  42.1987393  72.5986125
  61.8113156  40.9248969  72.1702939  58.2951589  40.1465397  74.7936501
  58.4167500  39.2182043  74.9927389  58.0053631  40.1604083  73.8814817
  61.1642779  37.8320307  77.9303221  61.1864476  37.8959640  76.9755201
  61.5810838  36.9924816  78.1243727  55.0234281  47.7584707  73.8913457
  54.7780323  46.8547037  74.0893667  55.1930196  47.7601858  72.9492935
  54.2929929  43.4913065  71.3899619  53.5999173  43.5657420  70.7339655
  54.0481680  42.7273408  71.9121136  62.9643585  35.0508666  78.7939109
  63.2445339  34.3831855  79.4199536  63.7494192  35.2437762  78.2813773
  61.1523852  45.5628473  67.6980188  62.0982957  45.4334681  67.7668606
  60.7738097  44.8243135  68.1749616  59.3366769  43.4878449  67.6335073
  58.4298225  43.1911562  67.7097787  59.6142750  43.1908267  66.7669360
  50.2544710  44.8084813  78.0834120  49.9347494  43.9550121  77.7908494
  49.7078138  45.0233391  78.8392087  60.9528835  38.0315339  73.7879315
  60.1429563  37.6862424  74.1634561  61.6413252  37.7222883  74.3766926
  62.8819383  37.1093386  75.4103611  63.4350422  37.5288839  76.0693634
  63.1189470  36.1829134  75.4526567  58.1065554  40.3465384  67.7747053
  58.9684718  40.6720283  68.0342870  58.2915898  39.5596880  67.2620118
  66.2598190  39.2193911  74.9182276  65.6796859  39.8778715  74.5360328
  65.9934123  38.3971255  74.5069693  65.0423068  41.3794001  73.9738624
  64.1548923  41.6643652  73.7558819  65.4577057  41.2187765  73.1265901
  64.1866282  51.1438676  68.0686644  64.8902132  51.3488678  68.6844299
  63.4628931  51.7115438  68.3335727  59.0594997  37.5861427  71.0626762
  59.0473667  38.5303267  71.2195032  59.9518419  37.4031573  70.7686223
  62.8747116  34.1804204  75.3172698  62.1079512  33.6262691  75.4629381
  63.2857821  34.2526073  76.1786850  40.4532073  -1.4088902  58.1758468
  39.8020053  -0.8234822  57.7892482  41.2476436  -0.8782707  58.2353505
  36.1583407   3.4582353  61.7433263  36.0807437   4.4090178  61.8221743
  35.5545051   3.1128226  62.4008189  38.4321776  -1.1835494  60.4638803
  38.2967451  -0.3383958  60.8923650  38.9731589  -0.9816216  59.7004736
  41.0317937   2.8898712  56.8994526  40.3579635   3.1930409  57.5079483
  41.4183759   3.6927792  56.5499983  42.9790298  -0.2703114  63.2062815
  43.2713272   0.2901943  62.4875181  43.4888918   0.0225447  63.9615974
  39.2309152   3.0578385  59.1141605  39.4060907   2.5866428  59.9287227
  38.5441940   3.6844151  59.3422865  38.0987879   1.2518640  61.8025790
  37.3155400   1.7940320  61.8964015  38.7980624   1.7692619  62.2020032
  40.5817156   2.2532448  63.1967419  40.7639550   1.4354104  63.6595171
  41.4050142   2.4700140  62.7592309  40.9159321   1.1800633  60.4582467
  41.4447088   0.6693088  59.8452630  41.1787541   0.8643163  61.3228000
  44.0099505   1.1517431  61.0737450  44.1836382   0.5863854  60.3211303
  44.5028396   1.9518326  60.8916940  38.5806761   3.9855884  64.0616933
  38.1411752   3.4932263  64.7549789  39.3314878   3.4428852  63.8209008
  35.5894140  -1.9202183  59.6097695  35.7382261  -1.2366719  58.9564368
  36.3960584  -1.9397093  60.1247151  39.0889546   0.5745947  57.0809442
  38.5163513   1.1936134  56.6279914  39.6622339   1.1245309  57.6149364
  42.3086806   0.8583097  58.2118025  43.2417479   0.7928659  58.4150900
  42.2210018   1.6939364  57.7532557  53.0449747   8.4469144  66.9385587
  53.6828157   8.3275891  66.2348927  52.9270589   9.3949987  66.9973539
  49.8539453   8.3996572  66.8747112  49.5157964   8.2837636  65.9867647
  50.7229221   7.9987737  66.8548118  45.7126269  10.2532048  62.8644003
  45.1491134  10.1621985  62.0960291  45.5978664   9.4331952  63.3446495
  50.3359236   9.5531423  72.8333317  50.3247877   9.1584222  71.9613821
  50.4979875   8.8197496  73.4267089  43.2590700  11.7483240  65.7028223
  44.0511992  11.4074064  65.2874523  43.4987351  11.8578215  66.6230377
  51.2925827  13.9203016  58.1758468  50.6413807  14.5057096  57.7892482
  52.0870190  14.4509211  58.2353505  45.2181454  11.0092153  58.5745602
  45.9912330  10.4621140  58.4358478  45.5706853  11.8736402  58.7860064
  47.0566497  12.3368535  71.7812501  46.7656363  13.2414166  71.6659168
  47.6923481  12.3785063  72.4956571  47.9822704   9.7145384  68.3713861
  48.5786276   9.4901406  67.6570824  48.0397675   8.9730129  68.9739309
  47.5547732   7.1684819  56.2064052  47.8073253   6.6466340  55.4447515
  46.6172291   7.0050964  56.3090736  52.5991015   6.1720597  64.0138795
  53.3854104   5.7540021  63.6629212  52.8629719   7.0766690  64.1820444
  52.7701092  11.6093448  58.7127452  52.1346925  11.6828074  59.4248357
  52.4398499  12.1987046  58.0346531  57.9999442   6.1095831  64.9171774
  58.7324614   5.5395047  65.1509603  57.2438798   5.7217431  65.3578279
  47.2744021   9.0712925  58.4088427  47.1580279   8.3957828  59.0769511
  47.3846281   8.5845299  57.5920580  49.6175562   8.5323072  62.1135116
  49.2533769   8.0053693  62.8248038  50.4742678   8.1421541  61.9401602
  49.2581049   3.5612972  57.1096465  49.4255451   4.4293208  57.4766936
  49.0678218   3.7240253  56.1857754  52.0156382  12.0229951  68.7762295
  51.7157105  12.9254989  68.6678102  51.6707442  11.7562134  69.6283448
  45.4668864   8.4743747  64.8099000  44.5419360   8.3419962  65.0176691
  45.7153277   9.2537967  65.3068942  55.4153526   4.5412491  66.4559732
  54.5070403   4.4727899  66.1618493  55.3641122   5.0184436  67.2841558
  49.2370270   6.0170629  58.0943132  49.1169895   6.4627680  58.9328612
  48.5422858   6.3655947  57.5356670  42.8277675   8.1177021  65.6442789
  42.9570056   8.3711500  66.5582200  42.1475126   8.7104729  65.3247444
  46.9977162  18.7874271  61.7433263  46.9201192  19.7382096  61.8221743
  46.3938805  18.4420143  62.4008189  54.9355336   6.4892102  58.9223466
  55.8473192   6.7219489  58.7471163  54.4264983   7.0729147  58.3598544
  53.2196104  10.9116730  72.5584758  53.6279460  10.4699141  71.8139391
  52.4973365  10.3369358  72.8118951  49.5727174   5.8489337  69.9318315
  50.4188369   6.2728751  70.0752964  49.5125811   5.1922961  70.6256878
  53.5424918  11.4717921  66.3137047  52.9133781  11.6363635  65.6113115
  53.1550580  11.8859530  67.0848011  57.4214150  12.4072359  63.6681411
  56.7365188  12.7871260  63.1178444  57.5057999  13.0167685  64.4013359
  54.6765082  10.0532318  70.2676754  54.8881977  10.6964078  69.5911135
  54.6294830   9.2194634  69.7998684  49.0952880  11.2092329  63.5787132
  49.5591226  11.4880032  62.7891755  48.8309678  10.3075774  63.3960223
  45.9876961  10.7563811  66.5166895  46.5578318  11.1851079  65.8784380
  46.5785073  10.4746395  67.2151081  48.0321766   7.3315481  60.3876697
  48.7345809   7.7836525  60.8550624  47.7002395   6.6899300  61.0156590
  41.7747100   5.5899034  65.6893831  40.9846154   5.8456563  65.2133942
  42.2658347   6.4047372  65.7945871  55.7910910  12.9304273  68.4399112
  56.6128353  12.5284460  68.1581793  55.7873313  12.8272507  69.3915228
  43.7261845   5.9543613  62.6477308  42.9293009   6.0662307  63.1660803
  43.4987438   6.2930265  61.7818198  49.5567513  12.4788316  70.5959822
  49.6211946  12.9408724  71.4317994  48.8478437  11.8485681  70.7242132
  49.2715531  14.1456424  60.4638803  49.1361206  14.9907960  60.8923650
  49.8125343  14.3475702  59.7004736  42.7244928  11.6631862  61.0366728
  43.2369449  12.4575112  61.1872292  43.3767641  10.9658152  60.9700329
  44.5339813  14.7797618  63.1189481  44.7106441  15.7015583  62.9310465
  45.3296646  14.4656037  63.5483861  50.8984007  14.7679990  74.5939145
  50.4547861  13.9816369  74.2760049  51.5601221  14.9559141  73.9283035
  45.6571128  16.2975792  69.1199823  46.2078553  16.1692855  68.3476817
  44.8182604  16.5970681  68.7694716  52.9965245  15.0482790  72.6220546
  52.9783721  15.8691671  72.1300815  53.9185165  14.9236866  72.8470687
  49.4538299  12.5626920  73.4644054  49.9866636  11.8015208  73.2343362
  48.9252380  12.2700572  74.2068209  40.6893845   9.9920516  61.8126298
  41.5269067  10.4017525  61.5960006  40.8672113   9.0519958  61.7826492
  52.5858277   7.6595597  57.5010131  52.0704900   8.4300202  57.7398519
  52.3135586   6.9860733  58.1243193  50.1705388   2.5045298  62.5595370
  49.3146984   2.1152148  62.3801008  50.5832340   2.5837259  61.6995155
  57.5592551  10.4127952  59.4363305  56.7821994  10.0739111  58.9918467
  58.2384032  10.4180575  58.7618270  52.3744580   5.5322689  59.3269912
  52.0694716   5.8468838  60.1780056  53.3275022   5.6104109  59.3697245
  50.8191012  11.6912912  60.9762866  50.2912374  10.9565672  60.6636104
  50.3178515  12.4687589  60.7302835  55.7983858   9.8861933  66.0929913
  55.1407533  10.5761194  66.1810041  56.6024257  10.2758365  66.4363899
  45.5509740   2.3532579  63.3369478  46.1253492   2.1307760  62.6042671
  46.1380722   2.4221273  64.0898079  54.6089317   8.2406306  64.1433854
  55.1221199   8.8736297  64.6455564  55.2590541   7.6407501  63.7777214
  45.8779327   4.3837040  57.3565363  45.0416639   4.7211726  57.6774638
  45.7384096   4.2486019  56.4192500  48.9643612   9.5093123  53.9797839
  48.0570674   9.2782376  54.1788988  49.4614644   8.7130742  54.1671821
  51.8711691  18.2190630  56.8994526  51.1973390  18.5222327  57.5079483
  52.2577513  19.0219710  56.5499983  51.0870148   5.7155761  66.3892195
  50.1692709   5.9370708  66.2313883  51.5030291   5.7902072  65.5303902
  51.8705196   7.1147177  61.5194875  52.6177014   7.6268574  61.2101997
  52.1396785   6.7931229  62.3799269  50.1431846   9.6105717  58.5021829
  49.2343065   9.3264750  58.5994299  50.1726929  10.0304796  57.6425136
  55.3751113  13.2212307  62.2712997  54.9213440  12.3803217  62.3278187
  54.7445080  13.8573705  62.6087777  54.3184033   4.1504293  63.5013664
  53.5806789   3.6381679  63.8323907  54.5710806   3.7104675  62.6896941
  53.8184052  15.0588804  63.2062815  54.1107027  15.6193861  62.4875181
  54.3282673  15.3517365  63.9615974  40.7120016   7.3311232  62.4837032
  40.5144416   6.7380592  61.7588098  40.1566680   7.0263442  63.2012970
  48.6916740   7.2234338  64.6031625  48.7465350   6.2708174  64.5274101
  47.8807942   7.3793777  65.0872923  49.8407933  11.1514461  55.8409908
  49.4027363  10.4350320  55.3815545  50.5818374  11.3790576  55.2794999
  46.6309100   5.8411398  62.3622004  45.8176965   6.1405568  62.7687196
  47.1268094   5.4467087  63.0796486  48.7817678  15.8369155  64.2956268
  48.7393856  16.0630001  63.3664800  49.6980376  15.6032529  64.4442070
  52.2283311   6.3053222  71.1936898  52.5832699   6.5324695  72.0531363
  52.8755443   6.6371599  70.5714153  57.9581048   9.4271658  61.8986227
  57.8198947   9.6173254  60.9707416  57.6017267  10.1891041  62.3554278
  46.1223174   3.4129753  67.9783239  46.7622554   3.2718512  67.2806202
  45.2900705   3.1264267  67.6021841  57.9850428  11.4948185  66.9097498
  58.4186935  11.4023474  67.7580552  58.6982009  11.4705686  66.2717514
  46.8983478  12.7132184  64.0918231  47.6924077  12.2182504  63.8900806
  46.1875171  12.1850047  63.7285937  51.7178323  15.0950279  68.4430599
  51.7715345  15.6641216  69.2108315  50.8493104  15.2652164  68.0784636
  43.2066242   6.8575266  60.1677984  42.2763830   6.7959721  60.3847946
  43.3023714   6.3351218  59.3714625  43.1251791   3.3830078  62.7556225
  43.3858608   4.2975412  62.6465386  43.9468963   2.9154521  62.9052838
  50.6766423   9.2610541  70.0017531  51.6058483   9.4121701  69.8286498
  50.2557453   9.3494562  69.1466177  49.4754754  13.2861206  67.7716068
  49.3365840  12.9179990  68.6442006  48.6869351  13.8008845  67.6000026
  50.0702906  18.3870302  59.1141605  50.2454662  17.9158345  59.9287227
  49.3835694  19.0136068  59.3422865  51.0259969  12.6642808  65.1604906
  50.6909802  12.6243578  66.0562556  50.5263915  11.9987524  64.6875316
  53.9619161  10.0098843  55.4341966  53.3448332   9.2845671  55.3375018
  53.4935650  10.7708203  55.0909040  47.6286514   7.7830398  70.1741167
  48.3386133   7.1423590  70.1327785  47.5855822   8.0343293  71.0967348
  55.6173293  14.7197751  73.0947746  55.5585839  14.0356971  72.4278329
  56.0192811  15.4616741  72.6428372  44.6363992  21.5359665  65.8881465
  44.8760590  22.1678189  66.5660483  43.7933188  21.1847705  66.1746824
  45.7517707   4.2284267  54.5563270  44.8747173   4.1073068  54.1925517
  46.2275460   3.4370345  54.3042159  55.6190700  12.6837335  71.3261726
  54.7317479  12.3463257  71.4488125  56.1889251  11.9520366  71.5630491
  37.2719847   9.0161427  64.6504777  37.9590887   8.7023157  64.0625792
  37.1167976   9.9202791  64.3772028  49.1491853  17.3438787  68.2922969
  49.0762025  18.1493759  68.8042273  48.7069247  17.5430753  67.4670990
  48.9381633  16.5810557  61.8025790  48.1549155  17.1232238  61.8964015
  49.6374378  17.0984537  62.2020032  60.1008041   8.0945552  66.0878287
  60.0897917   8.9770268  65.7172220  59.2325420   7.7417103  65.8932824
  51.6090537  17.2425621  70.4481128  52.3218509  17.8773086  70.3757029
  51.1180566  17.3389487  69.6321129  53.3308064  11.1476874  62.0198419
  52.3964343  11.2678337  61.8503124  53.5084732  10.2449341  61.7558429
  48.8313252   4.5322570  64.1731680  48.4611039   3.9793610  64.8612586
  49.3272344   3.9280703  63.6206680  56.7180615   6.9894193  62.5548453
  57.1841067   7.8222185  62.4808756  57.1688116   6.5239175  63.2593712
  46.6602450  14.9920065  71.2686698  47.3611910  15.6256548  71.4216093
  46.1897565  15.3334796  70.5082338  54.7856846  13.3338015  59.5534605
  55.0616690  13.2194609  60.4628479  53.9161345  12.9355500  59.5146778
  54.4603736   7.5464672  69.0939249  53.8075187   7.7940580  68.4391701
  54.8384116   6.7328811  68.7601726  51.4210910  17.5824366  63.1967419
  51.6033305  16.7646021  63.6595171  52.2443896  17.7992058  62.7592309
  51.7553076  16.5092551  60.4582467  52.2840842  15.9985005  59.8452630
  52.0181295  16.1935081  61.3228000  42.2570169  14.5256420  68.2017801
  42.8423605  13.7800108  68.3345705  42.0595007  14.8360377  69.0854465
  45.1108824  17.5607667  63.2180243  44.4419199  18.0453795  62.7344283
  44.9721693  17.8076888  64.1323622  49.2514092  19.5951411  69.8162902
  49.8032400  19.7583032  70.5811987  49.5920286  20.1855849  69.1442927
  54.1024967  14.4212668  75.6711556  54.6464871  15.0342627  75.1766511
  53.5211812  14.9792247  76.1878569  40.4796401   5.8226122  59.9976176
  40.7749842   4.9136801  59.9443229  39.5784437   5.8013862  59.6757178
  52.3882480  17.5433386  66.8026584  52.2633619  16.7423126  66.2937529
  53.0461571  18.0379580  66.3140554  44.0090648   3.8982119  65.9803724
  43.2877234   4.5118087  65.8411197  44.7983904   4.4339884  65.9020370
  54.4517388  15.3442407  68.4306134  53.5047724  15.2247758  68.3584461
  54.8000161  14.4564905  68.5132395  42.2084242   3.5040220  60.1215501
  41.8796949   2.6237599  59.9390607  42.5623613   3.4487889  61.0091890
  51.4563821  15.1395123  64.6310486  51.3088784  14.2111830  64.8118056
  52.2817315  15.1615213  64.1467561  45.3226066   3.7913190  60.4890978
  45.6622138   4.3199111  59.7669587  45.7698186   4.1293596  61.2649545
  55.0597943  15.9623681  65.7175359  55.9844491  15.7566543  65.5799810
  54.8913247  15.7140083  66.6264700  47.3094213   2.2887811  58.6884271
  48.0302575   2.6669064  58.1847988  46.6859517   3.0076688  58.7919249
  51.4525336   2.9932960  59.6242603  51.6688950   3.8757598  59.3231432
  50.9719403   2.6019174  58.8948245  46.1924557   5.9518674  66.2013348
  46.0469138   6.2658977  67.0937630  45.7149761   6.5703574  65.6484247
  48.0520940   2.9421222  66.2494238  48.0382509   2.0462315  65.9126536
  48.7693368   2.9491885  66.8832524  49.9047071   3.3758562  68.2947365
  49.6464848   4.2975632  68.2931695  49.3732111   2.9788996  68.9847829
  54.8493259  16.4809349  61.0737450  55.0230137  15.9155771  60.3211303
  55.3422151  17.2810244  60.8916940  40.6670219   8.4924018  69.1401009
  40.1223687   9.2683826  69.2721284  41.5449569   8.8394822  68.9820131
  60.7032651   9.2445772  62.6927750  61.1463797   8.4953097  62.2946873
  59.8259161   9.2355908  62.3101482  55.8368432  15.7976113  58.1734349
  56.5319336  16.4182806  58.3921663  56.1791582  14.9471465  58.4486727
  57.7359855  13.2475819  59.7021679  58.2611179  13.5863092  58.9771000
  57.6482208  12.3122834  59.5184814  49.3979904  17.1609892  71.8311556
  49.7067030  16.9159039  72.7034256  50.1955386  17.3656531  71.3430426
  49.4200516  19.3147802  64.0616933  48.9805506  18.8224181  64.7549789
  50.1708633  18.7720770  63.8209008  41.8992855  15.5059343  64.0641561
  42.7250875  15.2063115  63.6840204  41.5486907  14.7366965  64.5131349
  46.8674388  14.8585811  66.1339234  46.2454397  14.1956516  65.8341462
  47.5379255  14.8846943  65.4512882  40.1001460  13.4245669  65.0230494
  39.2633368  12.9967844  64.8414496  40.0725105  13.6178113  65.9601286
  46.4287895  13.4089735  59.6097695  46.5776015  14.0925199  58.9564368
  47.2354338  13.3894825  60.1247151  60.2465515  10.7151010  65.0850198
  61.0812407  11.1540814  65.2487758  60.3824644  10.2389663  64.2658444
  44.1840528   9.4354912  60.6158764  43.9386570   8.5317242  60.8138974
  44.3536442   9.4372063  59.6738242  43.4536175   5.1683270  58.1144925
  42.7605420   5.2427625  57.4584961  43.2087927   4.4043613  58.6366442
  49.9283300  15.9037865  57.0809442  49.3557267  16.5228052  56.6279914
  50.5016094  16.4537227  57.6149364  53.1480560  16.1875015  58.2118025
  54.0811233  16.1220577  58.4150900  53.0603773  17.0231282  57.7532557
  55.7768577  15.5040885  55.1721972  55.6982208  15.1700749  56.0657730
  56.5978244  15.9962653  55.1713444  50.3130099   7.2398678  54.4225495
  51.2589204   7.1104886  54.4913913  49.9344344   6.5013340  54.8994923
  48.4973016   5.1648654  54.3580380  47.5904471   4.8681767  54.4343094
  48.7748997   4.8678472  53.4914666  39.4150956   6.4855018  64.8079426
  39.0953741   5.6320326  64.5153800  38.8684385   6.7003596  65.5637394
  43.1930864   9.2017459  68.5248933  43.4116874  10.1334566  68.5436967
  43.6056638   8.8425433  69.3103737  47.2671801   2.0235589  54.4992359
  48.1290965   2.3490488  54.7588177  47.4522145   1.2367085  53.9865425
  39.2839216  10.1057929  66.7772548  38.5902688   9.6911882  66.2642502
  40.0312207  10.1478466  66.1805967  41.1975959  10.0376183  64.6538563
  41.1746647  10.1363870  63.7020446  41.5076595  10.8841334  64.9755729
  43.8563337  12.0952338  68.7685177  44.8106590  12.0636280  68.7015109
  43.6575860  11.6342962  69.5835403  44.4462719  10.6653454  71.3355975
  45.2655608  11.1597533  71.3590812  44.7199527   9.7485422  71.3073542
  42.2113566  17.6371957  65.7855375  42.0768033  16.8772358  65.2193373
  41.7945628  18.3612857  65.3184164  53.3472529  12.8208881  54.7931950
  54.0508379  13.0258883  55.4089606  52.6235177  13.3885643  55.0581034
  54.1770339   8.5718742  60.9134221  54.1205540   9.0287294  60.0741853
  54.7298681   7.8109427  60.7357063  62.2987483   7.1004547  64.2455632
  61.7387041   7.1697737  65.0187194  61.6930986   6.9245532  63.5255128
  45.3682691  18.5341274  65.9973818  45.2515076  19.4786707  65.8952508
  44.5475138  18.2314836  66.3859617  55.2559226  13.2591410  56.8430411
  56.0904830  12.8272609  56.6607885  55.0943569  13.0873424  57.7707305
  54.9105118   9.7623523  58.2086750  54.8553922   9.5967795  57.2675194
  54.2851173  10.4699556  58.3648940  46.3937206  19.1869536  69.2129746
  47.2964452  19.2193147  69.5296241  46.1674576  18.2569987  69.2276082
  48.1490808  17.9400523  65.8739825  47.1986439  17.9402384  65.7604197
  48.4523294  17.1933257  65.3575860  63.8843501  23.7761061  66.9385587
  64.5221911  23.6567809  66.2348927  63.7664344  24.7241905  66.9973539
  60.6933207  23.7288489  66.8747112  60.3551719  23.6129554  65.9867647
  61.5622976  23.3279654  66.8548118  56.5520023  25.5823966  62.8644003
  55.9884888  25.4913903  62.0960291  56.4372418  24.7623870  63.3446495
  61.1752990  24.8823341  72.8333317  61.1641631  24.4876139  71.9613821
  61.3373630  24.1489414  73.4267089  54.0984455  27.0775157  65.7028223
  54.8905747  26.7365982  65.2874523  54.3381105  27.1870132  66.6230377
  62.1319582  29.2494933  58.1758468  61.4807561  29.8349014  57.7892482
  62.9263945  29.7801128  58.2353505  56.0575209  26.3384071  58.5745602
  56.8306085  25.7913058  58.4358478  56.4100608  27.2028320  58.7860064
  57.8960251  27.6660453  71.7812501  57.6050117  28.5706084  71.6659168
  58.5317236  27.7076980  72.4956571  58.8216458  25.0437301  68.3713861
  59.4180031  24.8193324  67.6570824  58.8791430  24.3022047  68.9739309
  58.3941487  22.4976737  56.2064052  58.6467007  21.9758258  55.4447515
  57.4566046  22.3342882  56.3090736  63.4384770  21.5012515  64.0138795
  64.2247859  21.0831938  63.6629212  63.7023474  22.4058607  64.1820444
  63.6094847  26.9385365  58.7127452  62.9740680  27.0119992  59.4248357
  63.2792253  27.5278964  58.0346531  68.8393197  21.4387748  64.9171774
  69.5718369  20.8686965  65.1509603  68.0832552  21.0509349  65.3578279
  58.1137775  24.4004843  58.4088427  57.9974034  23.7249746  59.0769511
  58.2240035  23.9137217  57.5920580  60.4569316  23.8614990  62.1135116
  60.0927524  23.3345611  62.8248038  61.3136432  23.4713459  61.9401602
  60.0974803  18.8904889  57.1096465  60.2649206  19.7585126  57.4766936
  59.9071972  19.0532171  56.1857754  62.8550137  27.3521868  68.7762295
  62.5550860  28.2546907  68.6678102  62.5101196  27.0854052  69.6283448
  56.3062618  23.8035665  64.8099000  55.3813114  23.6711879  65.0176691
  56.5547031  24.5829884  65.3068942  66.2547280  19.8704409  66.4559732
  65.3464158  19.8019817  66.1618493  66.2034876  20.3476353  67.2841558
  60.0764024  21.3462547  58.0943132  59.9563649  21.7919598  58.9328612
  59.3816613  21.6947865  57.5356670  53.6671429  23.4468939  65.6442789
  53.7963810  23.7003418  66.5582200  52.9868880  24.0396647  65.3247444
  57.8370916  34.1166189  61.7433263  57.7594946  35.0674014  61.8221743
  57.2332560  33.7712061  62.4008189  65.7749090  21.8184020  58.9223466
  66.6866947  22.0511407  58.7471163  65.2658737  22.4021064  58.3598544
  58.5834518  24.0979507  73.9612597  59.3249203  24.6364551  73.6847420
  57.8771504  24.7245796  74.1184149  64.0589858  26.2408648  72.5584758
  64.4673214  25.7991058  71.8139391  63.3367120  25.6661275  72.8118951
  60.4120928  21.1781255  69.9318315  61.2582123  21.6020668  70.0752964
  60.3519566  20.5214879  70.6256878  64.3818673  26.8009839  66.3137047
  63.7527535  26.9655553  65.6113115  63.9944335  27.2151448  67.0848011
  68.2607905  27.7364276  63.6681411  67.5758943  28.1163178  63.1178444
  68.3451754  28.3459603  64.4013359  65.5158836  25.3824235  70.2676754
  65.7275731  26.0255995  69.5911135  65.4688584  24.5486552  69.7998684
  63.1185065  17.9942056  67.1713327  62.2569544  18.2923310  67.4630064
  63.1447500  18.2112455  66.2394359  59.9346635  26.5384247  63.5787132
  60.3984980  26.8171950  62.7891755  59.6703433  25.6367691  63.3960223
  56.8270716  26.0855728  66.5166895  57.3972073  26.5142997  65.8784380
  57.4178827  25.8038313  67.2151081  58.8715521  22.6607399  60.3876697
  59.5739564  23.1128443  60.8550624  58.5396149  22.0191218  61.0156590
  57.3195882  21.2519156  74.7627907  56.6894543  21.9335436  74.9963304
  57.2131970  21.1402237  73.8181045  52.6140855  20.9190952  65.6893831
  51.8239909  21.1748480  65.2133942  53.1052102  21.7339290  65.7945871
  66.6304664  28.2596191  68.4399112  67.4522108  27.8576378  68.1581793
  66.6267067  28.1564425  69.3915228  54.5655600  21.2835531  62.6477308
  53.7686763  21.3954225  63.1660803  54.3381192  21.6222183  61.7818198
  60.3961268  27.8080234  70.5959822  60.4605700  28.2700641  71.4317994
  59.6872191  27.1777599  70.7242132  50.8978558  21.1721442  68.1208822
  51.1486596  22.0568452  68.3866398  51.4338106  20.9926044  67.3483914
  60.1109285  29.4748342  60.4638803  59.9754960  30.3199877  60.8923650
  60.6519098  29.6767619  59.7004736  53.5638683  26.9923780  61.0366728
  54.0763203  27.7867030  61.1872292  54.2161395  26.2950070  60.9700329
  55.3733567  30.1089536  63.1189481  55.5500196  31.0307501  62.9310465
  56.1690401  29.7947955  63.5483861  54.6585924  22.1554168  72.9951644
  54.5439439  21.2539425  73.2958743  53.8030442  22.4017865  72.6436461
  61.7377762  30.0971908  74.5939145  61.2941616  29.3108287  74.2760049
  62.3994975  30.2851059  73.9283035  56.4964883  31.6267710  69.1199823
  57.0472308  31.4984773  68.3476817  55.6576359  31.9262599  68.7694716
  63.8359000  30.3774708  72.6220546  63.8177475  31.1983589  72.1300815
  64.7578920  30.2528783  72.8470687  60.2932054  27.8918838  73.4644054
  60.8260391  27.1307126  73.2343362  59.7646135  27.5992489  74.2068209
  51.5287599  25.3212434  61.8126298  52.3662821  25.7309442  61.5960006
  51.7065867  24.3811876  61.7826492  63.4252032  22.9887515  57.5010131
  62.9098655  23.7592119  57.7398519  63.1529340  22.3152651  58.1243193
  61.0099143  17.8337215  62.5595370  60.1540739  17.4444066  62.3801008
  61.4226094  17.9129176  61.6995155  62.5398289  15.3683559  66.9586929
  62.0363085  15.3313694  66.1454735  62.8328896  16.2776301  67.0183586
  58.7841175  15.4522288  65.9653111  59.6494172  15.2565097  65.6059001
  58.8518684  15.2232640  66.8922468  68.3986306  25.7419869  59.4363305
  67.6215748  25.4031029  58.9918467  69.0777787  25.7472492  58.7618270
  63.2138335  20.8614607  59.3269912  62.9088470  21.1760756  60.1780056
  64.1668777  20.9396027  59.3697245  61.6584767  27.0204830  60.9762866
  61.1306128  26.2857590  60.6636104  61.1572269  27.7979506  60.7302835
  66.6377613  25.2153851  66.0929913  65.9801287  25.9053112  66.1810041
  67.4418012  25.6050282  66.4363899  56.3903494  17.6824496  63.3369478
  56.9647246  17.4599678  62.6042671  56.9774477  17.7513191  64.0898079
  65.4483071  23.5698223  64.1433854  65.9614953  24.2028215  64.6455564
  66.0984295  22.9699419  63.7777214  56.7173081  19.7128957  57.3565363
  55.8810394  20.0503644  57.6774638  56.5777851  19.5777937  56.4192500
  58.6926162  14.5565745  62.0644547  58.0390574  14.2414762  61.4401162
  58.6506636  13.9341486  62.7904370  59.8037367  24.8385040  53.9797839
  58.8964428  24.6074294  54.1788988  60.3008399  24.0422660  54.1671821
  62.7105446  33.5482547  56.8994526  62.0367144  33.8514244  57.5079483
  63.0971268  34.3511628  56.5499983  61.9263902  21.0447679  66.3892195
  61.0086464  21.2662626  66.2313883  62.3424046  21.1193989  65.5303902
  62.7098950  22.4439094  61.5194875  63.4570769  22.9560492  61.2101997
  62.9790540  22.1223147  62.3799269  60.9825600  24.9397635  58.5021829
  60.0736819  24.6556668  58.5994299  61.0120684  25.3596714  57.6425136
  66.2144868  28.5504225  62.2712997  65.7607195  27.7095135  62.3278187
  65.5838834  29.1865623  62.6087777  65.1577787  19.4796211  63.5013664
  64.4200544  18.9673597  63.8323907  65.4104561  19.0396592  62.6896941
  64.6577807  30.3880721  63.2062815  64.9500781  30.9485778  62.4875181
  65.1676427  30.6809282  63.9615974  65.2589414  12.2572463  64.0955434
  65.5648291  11.3969826  63.8081349  65.9842019  12.8490083  63.8954428
  51.5513771  22.6603149  62.4837032  51.3538170  22.0672510  61.7588098
  50.9960435  22.3555359  63.2012970  59.5310494  22.5526256  64.6031625
  59.5859104  21.6000092  64.5274101  58.7201696  22.7085695  65.0872923
  60.6801688  26.4806379  55.8409908  60.2421118  25.7642238  55.3815545
  61.4212129  26.7082494  55.2794999  57.4702854  21.1703316  62.3622004
  56.6570720  21.4697486  62.7687196  57.9661848  20.7759004  63.0796486
  59.6211432  31.1661072  64.2956268  59.5787611  31.3921919  63.3664800
  60.5374131  30.9324447  64.4442070  63.0677066  21.6345140  71.1936898
  63.4226454  21.8616613  72.0531363  63.7149197  21.9663517  70.5714153
  68.7974803  24.7563576  61.8986227  68.6592701  24.9465172  60.9707416
  68.4411022  25.5182959  62.3554278  56.9616929  18.7421671  67.9783239
  57.6016308  18.6010430  67.2806202  56.1294459  18.4556184  67.6021841
  68.8244182  26.8240103  66.9097498  69.2580689  26.7315392  67.7580552
  69.5375763  26.7997603  66.2717514  57.7377233  28.0424101  64.0918231
  58.5317831  27.5474422  63.8900806  57.0268925  27.5141965  63.7285937
  62.5572077  30.4242197  68.4430599  62.6109100  30.9933133  69.2108315
  61.6886859  30.5944082  68.0784636  54.0459996  22.1867183  60.1677984
  53.1157584  22.1251639  60.3847946  54.1417468  21.6643136  59.3714625
  53.9645545  18.7121996  62.7556225  54.2252363  19.6267329  62.6465386
  54.7862718  18.2446439  62.9052838  55.4370471  20.1259753  69.9255050
  56.1093524  19.9177115  69.2767699  54.6100257  19.9281839  69.4860282
  61.5160177  24.5902459  70.0017531  62.4452237  24.7413619  69.8286498
  61.0951207  24.6786480  69.1466177  60.3148509  28.6153123  67.7716068
  60.1759594  28.2471908  68.6442006  59.5263105  29.1300763  67.6000026
  60.9096661  33.7162220  59.1141605  61.0848416  33.2450263  59.9287227
  60.2229449  34.3427986  59.3422865  61.8653724  27.9934726  65.1604906
  61.5303557  27.9535496  66.0562556  61.3657670  27.3279442  64.6875316
  55.8397968  23.4002356  70.6857487  55.7017766  22.6682595  71.2869026
  56.7502891  23.3111256  70.4041675  64.8012916  25.3390760  55.4341966
  64.1842086  24.6137589  55.3375018  64.3329404  26.1000121  55.0909040
  58.4680269  23.1122315  70.1741167  59.1779887  22.4715508  70.1327785
  58.4249577  23.3635210  71.0967348  66.4567047  30.0489669  73.0947746
  66.3979593  29.3648889  72.4278329  66.8586566  30.7908659  72.6428372
  57.1809203  20.0987533  71.9936806  56.6446560  19.6478272  72.6458403
  56.5925911  20.2333442  71.2507271  55.4757746  36.8651583  65.8881465
  55.7154344  37.4970107  66.5660483  54.6326943  36.5139623  66.1746824
  56.5911462  19.5576185  54.5563270  55.7140928  19.4364986  54.1925517
  57.0669215  18.7662263  54.3042159  66.4584455  28.0129253  71.3261726
  65.5711233  27.6755175  71.4488125  67.0283006  27.2812284  71.5630491
  48.1113602  24.3453345  64.6504777  48.7984641  24.0315075  64.0625792
  47.9561730  25.2494709  64.3772028  52.9148324  19.2343541  69.0789801
  52.8306513  18.6269211  68.3440211  52.0931030  19.7252559  69.0799297
  59.9885608  32.6730705  68.2922969  59.9155779  33.4785677  68.8042273
  59.5463001  32.8722671  67.4670990  59.7775388  31.9102475  61.8025790
  58.9942909  32.4524155  61.8964015  60.4768133  32.4276455  62.2020032
  63.0872038  17.7197105  64.4459996  63.5840737  16.9667067  64.1261066
  62.3159019  17.7561421  63.8803205  70.9401795  23.4237470  66.0878287
  70.9291671  24.3062186  65.7172220  70.0719174  23.0709021  65.8932824
  62.4484291  32.5717539  70.4481128  63.1612264  33.2065004  70.3757029
  61.9574320  32.6681405  69.6321129  64.1701818  26.4768792  62.0198419
  63.2358097  26.5970254  61.8503124  64.3478487  25.5741259  61.7558429
  59.6707006  19.8614488  64.1731680  59.3004794  19.3085528  64.8612586
  60.1666099  19.2572621  63.6206680  67.5574370  22.3186111  62.5548453
  68.0234822  23.1514103  62.4808756  68.0081870  21.8531093  63.2593712
  57.4996205  30.3211983  71.2686698  58.2005664  30.9548466  71.4216093
  57.0291320  30.6626714  70.5082338  65.6250601  28.6629932  59.5534605
  65.9010445  28.5486527  60.4628479  64.7555100  28.2647417  59.5146778
  65.2997491  22.8756590  69.0939249  64.6468941  23.1232498  68.4391701
  65.6777871  22.0620728  68.7601726  62.2604665  32.9116283  63.1967419
  62.4427059  32.0937939  63.6595171  63.0837651  33.1283975  62.7592309
  62.5946830  31.8384468  60.4582467  63.1234597  31.3276923  59.8452630
  62.8575050  31.5226999  61.3228000  53.0963923  29.8548338  68.2017801
  53.6817360  29.1092026  68.3345705  52.8988761  30.1652294  69.0854465
  55.9502578  32.8899585  63.2180243  55.2812954  33.3745713  62.7344283
  55.8115448  33.1368805  64.1323622  47.6881578  22.4253938  66.9222244
  47.7265677  21.8917529  67.7159362  47.1821871  21.8989143  66.3033221
  60.0907847  34.9243329  69.8162902  60.6426155  35.0874950  70.5811987
  60.4314040  35.5147766  69.1442927  55.0672340  17.2718478  70.4184786
  55.1313667  18.1333309  70.0062184  55.0039460  16.6592480  69.6857145
  54.5424613  19.3441611  74.0657821  55.1696651  18.9618688  74.6795345
  53.6852531  19.1255813  74.4313513  64.9418721  29.7504586  75.6711556
  65.4858625  30.3634544  75.1766511  64.3605566  30.3084164  76.1878569
  51.3190155  21.1518040  59.9976176  51.6143596  20.2428718  59.9443229
  50.4178191  21.1305779  59.6757178  63.2276234  32.8725304  66.8026584
  63.1027374  32.0715044  66.2937529  63.8855325  33.3671497  66.3140554
  54.8484402  19.2274037  65.9803724  54.1270988  19.8410004  65.8411197
  55.6377658  19.7631801  65.9020370  65.2911143  30.6734324  68.4306134
  64.3441478  30.5539675  68.3584461  65.6393916  29.7856822  68.5132395
  57.6510716  16.5628463  72.2544376  58.1745118  16.8090760  73.0170685
  57.4323049  17.3948498  71.8347513  53.0477997  18.8332138  60.1215501
  52.7190703  17.9529517  59.9390607  53.4017368  18.7779806  61.0091890
  62.2957576  30.4687040  64.6310486  62.1482538  29.5403748  64.8118056
  63.1211069  30.4907131  64.1467561  56.1619820  19.1205107  60.4890978
  56.5015893  19.6491029  59.7669587  56.6091941  19.4585514  61.2649545
  65.8991698  31.2915599  65.7175359  66.8238245  31.0858460  65.5799810
  65.7307001  31.0432000  66.6264700  58.8563261  17.5042158  69.9394046
  58.5160081  16.7049971  70.3414726  58.1502267  17.8043869  69.3670880
  59.5079733  14.5891471  68.3921369  60.3305802  14.1151949  68.2700260
  59.7517796  15.3681954  68.8920056  58.1487967  17.6179729  58.6884271
  58.8696330  17.9960982  58.1847988  57.5253271  18.3368606  58.7919249
  62.2919090  18.3224878  59.6242603  62.5082705  19.2049516  59.3231432
  61.8113157  17.9311091  58.8948245  57.0318312  21.2810591  66.2013348
  56.8862892  21.5950894  67.0937630  56.5543515  21.8995492  65.6484247
  58.8914694  18.2713139  66.2494238  58.8776263  17.3754233  65.9126536
  59.6087122  18.2783803  66.8832524  60.7440825  18.7050479  68.2947365
  60.4858603  19.6267550  68.2931695  60.2125865  18.3080914  68.9847829
  65.6887014  31.8101267  61.0737450  65.8623891  31.2447689  60.3211303
  66.1815905  32.6102161  60.8916940  51.5063974  23.8215936  69.1401009
  50.9617442  24.5975744  69.2721284  52.3843324  24.1686740  68.9820131
  58.2951590  17.1527520  61.5181808  58.4167502  16.2244166  61.7172695
  58.0053633  17.1666206  60.6060123  61.1642781  14.8382430  64.6548528
  61.1864478  14.9021763  63.7000507  61.5810840  13.9986939  64.8489034
  71.5426405  24.5737690  62.6927750  71.9857551  23.8245015  62.2946873
  70.6652915  24.5647826  62.3101482  66.6762186  31.1268031  58.1734349
  67.3713091  31.7474724  58.3921663  67.0185336  30.2763382  58.4486727
  52.2929996  22.9485832  72.0331166  51.5511732  23.0968467  72.6195797
  51.9722740  23.2094098  71.1697916  68.5753609  28.5767737  59.7021679
  69.1004934  28.9155009  58.9771000  68.4875962  27.6414752  59.5184814
  60.2373658  32.4901810  71.8311556  60.5460785  32.2450957  72.7034256
  61.0349140  32.6948449  71.3430426  60.2594270  34.6439720  64.0616933
  59.8199261  34.1516098  64.7549789  61.0102387  34.1012687  63.8209008
  52.7386609  30.8351261  64.0641561  53.5644629  30.5355033  63.6840204
  52.3880661  30.0658883  64.5131349  57.7068142  30.1877729  66.1339234
  57.0848152  29.5248434  65.8341462  58.3773009  30.2138861  65.4512882
  50.9395214  28.7537587  65.0230494  50.1027123  28.3259761  64.8414496
  50.9118860  28.9470030  65.9601286  57.2681649  28.7381652  59.6097695
  57.4169770  29.4217117  58.9564368  58.0748093  28.7186742  60.1247151
  60.0091958  19.4190889  72.4818099  59.1395268  19.7124455  72.2100688
  60.2451439  20.0031334  73.2025363  71.0859270  26.0442928  65.0850198
  71.9206161  26.4832732  65.2487758  71.2218399  25.5681581  64.2658444
  55.0234282  24.7646830  60.6158764  54.7780324  23.8609160  60.8138974
  55.1930197  24.7663980  59.6738242  54.2929930  20.4975187  58.1144925
  53.5999175  20.5719542  57.4584961  54.0481682  19.7335531  58.6366442
  62.9643586  12.0570789  65.5184416  63.2445340  11.3893978  66.1444843
  63.7494193  12.2499884  65.0059080  60.7677055  31.2329783  57.0809442
  60.1951022  31.8519970  56.6279914  61.3409848  31.7829144  57.6149364
  63.9874315  31.5166933  58.2118025  64.9204988  31.4512494  58.4150900
  63.8997527  32.3523200  57.7532557  66.6162331  30.8332803  55.1721972
  66.5375963  30.4992667  56.0657730  67.4371998  31.3254571  55.1713444
  61.1523853  22.5690595  54.4225495  62.0982958  22.4396804  54.4913913
  60.7738098  21.8305257  54.8994923  61.0362546  26.6208342  75.8826152
  61.9565555  26.7986941  76.0766198  61.0012129  25.6764387  75.7305851
  59.3366770  20.4940572  54.3580380  58.4298226  20.1973685  54.4343094
  59.6142751  20.1970390  53.4914666  50.2544711  21.8146935  64.8079426
  49.9347495  20.9612243  64.5153800  49.7078139  22.0295513  65.5637394
  54.0324618  24.5309376  68.5248933  54.2510628  25.4626484  68.5436967
  54.4450392  24.1717351  69.3103737  60.9528836  15.0377462  60.5124621
  60.1429564  14.6924546  60.8879867  61.6413253  14.7285005  61.1012233
  62.8819384  14.1155508  62.1348918  63.4350423  14.5350962  62.7938941
  63.1189471  13.1891256  62.1771874  58.1065555  17.3527507  54.4992359
  58.9684719  17.6782405  54.7588177  58.2915899  16.5659003  53.9865425
  50.1232971  25.4349847  66.7772548  49.4296442  25.0203800  66.2642502
  50.8705962  25.4770383  66.1805967  66.2598192  16.2256033  61.6427582
  65.6796861  16.8840838  61.2605635  65.9934124  15.4033378  61.2315000
  64.7101758  15.6261091  63.8448903  65.2101536  15.7377626  63.0363221
  65.3537366  15.3222144  64.4849711  58.7683754  23.5339721  76.7316744
  58.2850835  24.3340081  76.9380633  58.8544693  23.5447666  75.7784188
  52.0369713  25.3668100  64.6538563  52.0140401  25.4655788  63.7020446
  52.3470350  26.2133251  64.9755729  54.6957091  27.4244256  68.7685177
  55.6500345  27.3928198  68.7015109  54.4969615  26.9634879  69.5835403
  55.2856473  25.9945372  71.3355975  56.1049362  26.4889450  71.3590812
  55.5593281  25.0777340  71.3073542  65.0423070  18.3856124  60.6983931
  64.1548925  18.6705774  60.4804125  65.4577059  18.2249887  59.8511207
  68.3937606  18.4102645  64.4138270  69.1697996  18.8999097  64.6862887
  67.6685740  18.8360699  64.8710139  53.0507320  32.9663875  65.7855375
  52.9161788  32.2064276  65.2193373  52.6339382  33.6904775  65.3184164
  64.1866283  28.1500799  54.7931950  64.8902133  28.3550801  55.4089606
  63.4628932  28.7177560  55.0581034  65.0164093  23.9010660  60.9134221
  64.9599295  24.3579211  60.0741853  65.5692436  23.1401344  60.7357063
  68.8268899  19.6900392  61.7384340  68.5705833  19.2897027  62.5692548
  68.2021767  20.4044186  61.6134479  73.1381237  22.4296465  64.2455632
  72.5780795  22.4989654  65.0187194  72.5324740  22.2537450  63.5255128
  56.2076446  33.8633192  65.9973818  56.0908830  34.8078625  65.8952508
  55.3868892  33.5606754  66.3859617  66.0952980  28.5883328  56.8430411
  66.9298584  28.1564526  56.6607885  65.9337323  28.4165341  57.7707305
  65.7498873  25.0915441  58.2086750  65.6947676  24.9259712  57.2675194
  65.1244928  25.7991474  58.3648940  50.5391388  20.3283505  72.0348172
  51.1850251  19.8182459  72.5235397  50.3308539  21.0652187  72.6091597
  59.0594998  14.5923550  57.7872068  59.0473668  15.5365390  57.9440339
  59.9518420  14.4093695  57.4931529  57.2330960  34.5161454  69.2129746
  58.1358207  34.5485064  69.5296241  57.0068330  33.5861905  69.2276082
  58.9884562  33.2692440  65.8739825  58.0380193  33.2694302  65.7604197
  59.2917048  32.5225175  65.3575860  62.8747118  11.1866327  62.0418005
  62.1079513  10.6324813  62.1874687  63.2857823  11.2588195  62.9032157
  74.7237256  39.1052979  66.9385587  75.3615665  38.9859726  66.2348927
  74.6058098  40.0533823  66.9973539  71.5326962  39.0580407  66.8747112
  71.1945473  38.9421472  65.9867647  72.4016730  38.6571572  66.8548118
  67.3913778  40.9115883  62.8644003  66.8278643  40.8205820  62.0960291
  67.2766173  40.0915788  63.3446495  64.9378209  42.4067075  65.7028223
  65.7299501  42.0657900  65.2874523  65.1774860  42.5162050  66.6230377
  72.9713336  44.5786851  58.1758468  72.3201316  45.1640931  57.7892482
  73.7657699  45.1093046  58.2353505  66.8968963  41.6675988  58.5745602
  67.6699839  41.1204975  58.4358478  67.2494362  42.5320238  58.7860064
  69.6610213  40.3729219  68.3713861  70.2573785  40.1485241  67.6570824
  69.7185184  39.6313964  68.9739309  69.2335241  37.8268654  56.2064052
  69.4860762  37.3050176  55.4447515  68.2959800  37.6634800  56.3090736
  74.2778524  36.8304433  64.0138795  75.0641613  36.4123856  63.6629212
  74.5417228  37.7350525  64.1820444  74.4488601  42.2677283  58.7127452
  73.8134434  42.3411910  59.4248357  74.1186008  42.8570882  58.0346531
  68.9531530  39.7296760  58.4088427  68.8367788  39.0541664  59.0769511
  69.0633790  39.2429134  57.5920580  71.2963071  39.1906907  62.1135116
  70.9321278  38.6637528  62.8248038  72.1530187  38.8005376  61.9401602
  70.9368558  34.2196807  57.1096465  71.1042960  35.0877044  57.4766936
  70.7465727  34.3824089  56.1857754  73.6943891  42.6813786  68.7762295
  73.3944614  43.5838825  68.6678102  73.3494951  42.4145969  69.6283448
  67.1456373  39.1327583  64.8099000  66.2206869  39.0003797  65.0176691
  67.3940786  39.9121802  65.3068942  77.0941035  35.1996326  66.4559732
  76.1857912  35.1311735  66.1618493  77.0428631  35.6768271  67.2841558
  70.9157779  36.6754465  58.0943132  70.7957404  37.1211515  58.9328612
  70.2210367  37.0239782  57.5356670  64.5065184  38.7760856  65.6442789
  64.6357565  39.0295335  66.5582200  63.8262635  39.3688564  65.3247444
  68.6764671  49.4458106  61.7433263  68.5988701  50.3965931  61.8221743
  68.0726314  49.1003979  62.4008189  76.6142845  37.1475938  58.9223466
  77.5260701  37.3803325  58.7471163  76.1052492  37.7312982  58.3598544
  71.2514683  36.5073172  69.9318315  72.0975878  36.9312586  70.0752964
  71.1913320  35.8506797  70.6256878  75.2212427  42.1301756  66.3137047
  74.5921290  42.2947470  65.6113115  74.8338089  42.5443366  67.0848011
  76.3552591  40.7116153  70.2676754  76.5669486  41.3547913  69.5911135
  76.3082339  39.8778470  69.7998684  73.9578820  33.3233974  67.1713327
  73.0963299  33.6215227  67.4630064  73.9841254  33.5404373  66.2394359
  70.7740389  41.8676164  63.5787132  71.2378735  42.1463867  62.7891755
  70.5097187  40.9659609  63.3960223  67.6664470  41.4147646  66.5166895
  68.2365827  41.8434914  65.8784380  68.2572582  41.1330231  67.2151081
  69.7109275  37.9899317  60.3876697  70.4133318  38.4420360  60.8550624
  69.3789904  37.3483136  61.0156590  68.1589637  36.5811073  74.7627907
  67.5288297  37.2627354  74.9963304  68.0525725  36.4694155  73.8181045
  63.4534609  36.2482869  65.6893831  62.6633663  36.5040398  65.2133942
  63.9445856  37.0631207  65.7945871  65.4049354  36.6127449  62.6477308
  64.6080518  36.7246143  63.1660803  65.1774947  36.9514101  61.7818198
  61.7372312  36.5013360  68.1208822  61.9880350  37.3860370  68.3866398
  62.2731860  36.3217961  67.3483914  70.9503040  44.8040259  60.4638803
  70.8148715  45.6491795  60.8923650  71.4912852  45.0059537  59.7004736
  64.4032437  42.3215697  61.0366728  64.9156958  43.1158948  61.1872292
  65.0555150  41.6241988  60.9700329  66.2127322  45.4381454  63.1189481
  66.3893950  46.3599418  62.9310465  67.0084155  45.1239873  63.5483861
  65.4979678  37.4846086  72.9951644  65.3833194  36.5831343  73.2958743
  64.6424196  37.7309782  72.6436461  67.3358637  46.9559627  69.1199823
  67.8866062  46.8276691  68.3476817  66.4970113  47.2554516  68.7694716
  62.3681354  40.6504352  61.8126298  63.2056576  41.0601360  61.5960006
  62.5459622  39.7103794  61.7826492  74.2645786  38.3179432  57.5010131
  73.7492409  39.0884037  57.7398519  73.9923094  37.6444568  58.1243193
  71.8492897  33.1629133  62.5595370  70.9934493  32.7735983  62.3801008
  72.2619849  33.2421094  61.6995155  73.3792044  30.6975476  66.9586929
  72.8756839  30.6605612  66.1454735  73.6722651  31.6068219  67.0183586
  69.6234930  30.7814206  65.9653111  70.4887926  30.5857015  65.6059001
  69.6912438  30.5524558  66.8922468  74.0532089  36.1906524  59.3269912
  73.7482225  36.5052674  60.1780056  75.0062531  36.2687944  59.3697245
  72.4978521  42.3496748  60.9762866  71.9699883  41.6149507  60.6636104
  71.9966024  43.1271424  60.7302835  67.2297249  33.0116414  63.3369478
  67.8041001  32.7891595  62.6042671  67.8168231  33.0805109  64.0898079
  76.2876826  38.8990141  64.1433854  76.8008708  39.5320133  64.6455564
  76.9378050  38.2991336  63.7777214  67.5566836  35.0420875  57.3565363
  66.7204148  35.3795562  57.6774638  67.4171605  34.9069855  56.4192500
  69.5319916  29.8857663  62.0644547  68.8784329  29.5706680  61.4401162
  69.4900391  29.2633403  62.7904370  70.6431121  40.1676958  53.9797839
  69.7358183  39.9366211  54.1788988  71.1402153  39.3714577  54.1671821
  73.5499200  48.8774465  56.8994526  72.8760899  49.1806162  57.5079483
  73.9365022  49.6803546  56.5499983  72.7657657  36.3739596  66.3892195
  71.8480218  36.5954543  66.2313883  73.1817800  36.4485907  65.5303902
  73.5492704  37.7731012  61.5194875  74.2964523  38.2852409  61.2101997
  73.8184294  37.4515065  62.3799269  71.8219355  40.2689553  58.5021829
  70.9130574  39.9848586  58.5994299  71.8514438  40.6888631  57.6425136
  77.0538622  43.8796142  62.2712997  76.6000949  43.0387052  62.3278187
  76.4232589  44.5157541  62.6087777  75.9971542  34.8088128  63.5013664
  75.2594298  34.2965515  63.8323907  76.2498315  34.3688510  62.6896941
  75.4971561  45.7172639  63.2062815  75.7894536  46.2777696  62.4875181
  76.0070182  46.0101200  63.9615974  76.0983169  27.5864380  64.0955434
  76.4042046  26.7261744  63.8081349  76.8235774  28.1782001  63.8954428
  62.3907525  37.9895067  62.4837032  62.1931925  37.3964428  61.7588098
  61.8354189  37.6847277  63.2012970  70.3704249  37.8818173  64.6031625
  70.4252858  36.9292010  64.5274101  69.5595451  38.0377613  65.0872923
  71.5195442  41.8098297  55.8409908  71.0814872  41.0934155  55.3815545
  72.2605883  42.0374411  55.2794999  68.3096609  36.4995233  62.3622004
  67.4964474  36.7989404  62.7687196  68.8055603  36.1050922  63.0796486
  70.4605187  46.4952990  64.2956268  70.4181365  46.7213836  63.3664800
  71.3767885  46.2616365  64.4442070  73.9070820  36.9637058  71.1936898
  74.2620208  37.1908531  72.0531363  74.5542952  37.2955434  70.5714153
  67.8010683  34.0713589  67.9783239  68.4410063  33.9302348  67.2806202
  66.9688214  33.7848102  67.6021841  68.5770987  43.3716019  64.0918231
  69.3711586  42.8766339  63.8900806  67.8662680  42.8433882  63.7285937
  64.8853751  37.5159101  60.1677984  63.9551339  37.4543556  60.3847946
  64.9811223  36.9935054  59.3714625  64.8039300  34.0413914  62.7556225
  65.0646117  34.9559247  62.6465386  65.6256472  33.5738356  62.9052838
  66.2764225  35.4551671  69.9255050  66.9487279  35.2469033  69.2767699
  65.4494012  35.2573757  69.4860282  72.3553932  39.9194377  70.0017531
  73.2845992  40.0705536  69.8286498  71.9344962  40.0078397  69.1466177
  71.1542263  43.9445041  67.7716068  71.0153349  43.5763826  68.6442006
  70.3656860  44.4592681  67.6000026  71.7490415  49.0454138  59.1141605
  71.9242171  48.5742181  59.9287227  71.0623203  49.6719904  59.3422865
  72.7047478  43.3226644  65.1604906  72.3697311  43.2827414  66.0562556
  72.2051424  42.6571360  64.6875316  66.6791722  38.7294274  70.6857487
  66.5411520  37.9974513  71.2869026  67.5896646  38.6403174  70.4041675
  75.6406670  40.6682678  55.4341966  75.0235841  39.9429506  55.3375018
  75.1723159  41.4292038  55.0909040  69.3074023  38.4414233  70.1741167
  70.0173642  37.8007425  70.1327785  69.2643331  38.6927128  71.0967348
  68.0202957  35.4279451  71.9936806  67.4840314  34.9770190  72.6458403
  67.4319665  35.5625360  71.2507271  66.3151501  52.1943500  65.8881465
  66.5548099  52.8262025  66.5660483  65.4720697  51.8431540  66.1746824
  67.4305216  34.8868102  54.5563270  66.5534682  34.7656903  54.1925517
  67.9062969  34.0954181  54.3042159  58.9507356  39.6745262  64.6504777
  59.6378396  39.3606992  64.0625792  58.7955485  40.5786627  64.3772028
  63.7542078  34.5635459  69.0789801  63.6700267  33.9561128  68.3440211
  62.9324785  35.0544477  69.0799297  70.6169142  47.2394393  61.8025790
  69.8336664  47.7816073  61.8964015  71.3161887  47.7568372  62.2020032
  73.9265792  33.0489022  64.4459996  74.4234492  32.2958985  64.1261066
  73.1552774  33.0853339  63.8803205  75.0095573  41.8060710  62.0198419
  74.0751852  41.9262172  61.8503124  75.1872241  40.9033176  61.7558429
  70.5100761  35.1906405  64.1731680  70.1398548  34.6377446  64.8612586
  71.0059853  34.5864539  63.6206680  76.4644355  43.9921850  59.5534605
  76.7404199  43.8778445  60.4628479  75.5948854  43.5939335  59.5146778
  76.1391245  38.2048508  69.0939249  75.4862696  38.4524415  68.4391701
  76.5171625  37.3912646  68.7601726  73.0998419  48.2408201  63.1967419
  73.2820814  47.4229857  63.6595171  73.9231405  48.4575893  62.7592309
  73.4340585  47.1676386  60.4582467  73.9628351  46.6568841  59.8452630
  73.6968804  46.8518916  61.3228000  63.9357678  45.1840255  68.2017801
  64.5211114  44.4383943  68.3345705  63.7382516  45.4944212  69.0854465
  66.7896333  48.2191503  63.2180243  66.1206708  48.7037630  62.7344283
  66.6509202  48.4660723  64.1323622  58.5275332  37.7545856  66.9222244
  58.5659432  37.2209446  67.7159362  58.0215625  37.2281061  66.3033221
  65.9066095  32.6010396  70.4184786  65.9707421  33.4625227  70.0062184
  65.8433215  31.9884398  69.6857145  65.3818367  34.6733529  74.0657821
  66.0090406  34.2910606  74.6795345  64.5246286  34.4547731  74.4313513
  62.1583910  36.4809958  59.9976176  62.4537351  35.5720636  59.9443229
  61.2571946  36.4597697  59.6757178  74.0669989  48.2017222  66.8026584
  73.9421128  47.4006962  66.2937529  74.7249080  48.6963415  66.3140554
  65.6878157  34.5565954  65.9803724  64.9664743  35.1701922  65.8411197
  66.4771413  35.0923719  65.9020370  68.4904470  31.8920381  72.2544376
  69.0138872  32.1382677  73.0170685  68.2716804  32.7240416  71.8347513
  63.8871751  34.1624055  60.1215501  63.5584458  33.2821434  59.9390607
  64.2411122  34.1071724  61.0091890  73.1351330  45.7978958  64.6310486
  72.9876293  44.8695665  64.8118056  73.9604824  45.8199049  64.1467561
  67.0013575  34.4497025  60.4890978  67.3409647  34.9782946  59.7669587
  67.4485695  34.7877431  61.2649545  76.7385452  46.6207517  65.7175359
  77.6632000  46.4150378  65.5799810  76.5700756  46.3723918  66.6264700
  69.6957015  32.8334076  69.9394046  69.3553836  32.0341889  70.3414726
  68.9896022  33.1335787  69.3670880  70.3473487  29.9183388  68.3921369
  71.1699557  29.4443867  68.2700260  70.5911551  30.6973872  68.8920056
  68.9881722  32.9471647  58.6884271  69.7090084  33.3252900  58.1847988
  68.3647026  33.6660524  58.7919249  73.1312845  33.6516796  59.6242603
  73.3476459  34.5341434  59.3231432  72.6506912  33.2603009  58.8948245
  67.8712066  36.6102509  66.2013348  67.7256647  36.9242812  67.0937630
  67.3937270  37.2287409  65.6484247  69.7308449  33.6005057  66.2494238
  69.7170018  32.7046150  65.9126536  70.4480877  33.6075721  66.8832524
  71.5834580  34.0342397  68.2947365  71.3252357  34.9559468  68.2931695
  71.0519620  33.6372832  68.9847829  76.5280768  47.1393184  61.0737450
  76.7017646  46.5739607  60.3211303  77.0209660  47.9394079  60.8916940
  62.3457728  39.1507853  69.1401009  61.8011196  39.9267661  69.2721284
  63.2237078  39.4978658  68.9820131  69.1345345  32.4819437  61.5181808
  69.2561256  31.5536083  61.7172695  68.8447387  32.4958123  60.6060123
  72.0036535  30.1674348  64.6548528  72.0258232  30.2313681  63.7000507
  72.4204594  29.3278856  64.8489034  63.1323750  38.2777750  72.0331166
  62.3905486  38.4260385  72.6195797  62.8116494  38.5386015  71.1697916
  71.0988025  49.9731637  64.0616933  70.6593015  49.4808016  64.7549789
  71.8496142  49.4304605  63.8209008  63.5780364  46.1643178  64.0641561
  64.4038384  45.8646950  63.6840204  63.2274416  45.3950801  64.5131349
  68.5461897  45.5169647  66.1339234  67.9241906  44.8540352  65.8341462
  69.2166764  45.5430778  65.4512882  61.7788969  44.0829505  65.0230494
  60.9420877  43.6551679  64.8414496  61.7512614  44.2761948  65.9601286
  68.1075404  44.0673570  59.6097695  68.2563524  44.7509034  58.9564368
  68.9141847  44.0478660  60.1247151  70.8485713  34.7482807  72.4818099
  69.9789022  35.0416373  72.2100688  71.0845193  35.3323252  73.2025363
  65.8628037  40.0938748  60.6158764  65.6174079  39.1901078  60.8138974
  66.0323951  40.0955898  59.6738242  65.1323684  35.8267105  58.1144925
  64.4392929  35.9011460  57.4584961  64.8875436  35.0627449  58.6366442
  73.8037341  27.3862706  65.5184416  74.0839095  26.7185896  66.1444843
  74.5887948  27.5791802  65.0059080  71.6070809  46.5621700  57.0809442
  71.0344776  47.1811887  56.6279914  72.1803603  47.1121062  57.6149364
  74.8268069  46.8458850  58.2118025  75.7598742  46.7804412  58.4150900
  74.7391282  47.6815117  57.7532557  71.9917608  37.8982513  54.4225495
  72.9376713  37.7688721  54.4913913  71.6131853  37.1597175  54.8994923
  70.1760525  35.8232489  54.3580380  69.2691980  35.5265602  54.4343094
  70.4536506  35.5262308  53.4914666  61.0938465  37.1438853  64.8079426
  60.7741250  36.2904161  64.5153800  60.5471894  37.3587431  65.5637394
  64.8718373  39.8601294  68.5248933  65.0904383  40.7918402  68.5436967
  65.2844147  39.5009268  69.3103737  71.7922591  30.3669379  60.5124621
  70.9823319  30.0216464  60.8879867  72.4807008  30.0576923  61.1012233
  73.7213139  29.4447426  62.1348918  74.2744178  29.8642879  62.7938941
  73.9583225  28.5183174  62.1771874  68.9459310  32.6819425  54.4992359
  69.8078474  33.0074323  54.7588177  69.1309654  31.8950921  53.9865425
  60.9626725  40.7641764  66.7772548  60.2690197  40.3495717  66.2642502
  61.7099716  40.8062301  66.1805967  77.0991946  31.5547951  61.6427582
  76.5190615  32.2132755  61.2605635  76.8327879  30.7325296  61.2315000
  75.5495512  30.9553009  63.8448903  76.0495291  31.0669543  63.0363221
  76.1931120  30.6514062  64.4849711  62.8763468  40.6960018  64.6538563
  62.8534156  40.7947705  63.7020446  63.1864104  41.5425169  64.9755729
  65.5350846  42.7536173  68.7685177  66.4894099  42.7220116  68.7015109
  65.3363369  42.2926797  69.5835403  66.1250228  41.3237289  71.3355975
  66.9443117  41.8181368  71.3590812  66.3987036  40.4069257  71.3073542
  75.8816824  33.7148042  60.6983931  74.9942679  33.9997692  60.4804125
  76.2970813  33.5541805  59.8511207  63.8901075  48.2955793  65.7855375
  63.7555542  47.5356194  65.2193373  63.4733137  49.0196693  65.3184164
  75.0260038  43.4792716  54.7931950  75.7295888  43.6842719  55.4089606
  74.3022686  44.0469478  55.0581034  75.8557848  39.2302577  60.9134221
  75.7993049  39.6871129  60.0741853  76.4086190  38.4693262  60.7357063
  67.0470200  49.1925110  65.9973818  66.9302585  50.1370542  65.8952508
  66.2262647  48.8898671  66.3859617  76.9346735  43.9175245  56.8430411
  77.7692339  43.4856444  56.6607885  76.7731078  43.7457259  57.7707305
  76.5892627  40.4207359  58.2086750  76.5341431  40.2551630  57.2675194
  75.9638682  41.1283392  58.3648940  61.3785142  35.6575423  72.0348172
  62.0244006  35.1474377  72.5235397  61.1702293  36.3944105  72.6091597
  69.8988753  29.9215468  57.7872068  69.8867422  30.8657308  57.9440339
  70.7912174  29.7385613  57.4931529  69.8278317  48.5984358  65.8739825
  68.8773948  48.5986220  65.7604197  70.1310803  47.8517093  65.3575860
  73.7140872  26.5158244  62.0418005  72.9473268  25.9616731  62.1874687
  74.1251577  26.5880113  62.9032157  76.2443109  51.9419366  62.6477308
  75.4474272  52.0538061  63.1660803  76.0168701  52.2806018  61.7818198
  73.2075108  55.9796269  61.8126298  74.0450330  56.3893278  61.5960006
  73.3853376  55.0395711  61.7826492  73.2301280  53.3186985  62.4837032
  73.0325679  52.7256345  61.7588098  72.6747944  53.0139195  63.2012970
  75.7247505  52.8451019  60.1677984  74.7945093  52.7835474  60.3847946
  75.8204977  52.3226971  59.3714625  75.6433054  49.3705831  62.7556225
  75.9039872  50.2851165  62.6465386  76.4650227  48.9030274  62.9052838
  69.7901111  55.0037180  64.6504777  70.4772150  54.6898910  64.0625792
  69.6349239  55.9078545  64.3772028  72.9977664  51.8101875  59.9976176
  73.2931105  50.9012554  59.9443229  72.0965700  51.7889615  59.6757178
  74.7265506  49.4915973  60.1215501  74.3978212  48.6113352  59.9390607
  75.0804877  49.4363642  61.0091890  76.7021791  55.4230665  60.6158764
  76.4567833  54.5192995  60.8138974  76.8717706  55.4247816  59.6738242
  75.9717439  51.1559023  58.1144925  75.2786684  51.2303378  57.4584961
  75.7269191  50.3919366  58.6366442  71.9332220  52.4730771  64.8079426
  71.6135004  51.6196079  64.5153800  71.3865648  52.6879349  65.5637394
  54.0984456   4.0837280  52.4273530  54.8905748   3.7428105  52.0119829
  54.3381106   4.1932255  53.3475683  62.1319583   6.2557056  44.9003774
  61.4807563   6.8411136  44.5137788  62.9263946   6.7863251  44.9598812
  57.8370918  11.1228311  48.4678570  57.7594947  12.0736136  48.5467050
  57.2332561  10.7774184  49.1253496  60.1109287   6.4810464  47.1884109
  59.9754961   7.3262000  47.6168957  60.6519099   6.6829742  46.4250043
  55.3733569   7.1151659  49.8434787  55.5500197   8.0369623  49.6555771
  56.1690402   6.8010078  50.2729167  61.7377763   7.1034031  61.3184451
  61.2941617   6.3170409  61.0005356  62.3994976   7.2913181  60.6528342
  56.4964884   8.6329832  55.8445130  57.0472309   8.5046896  55.0722124
  55.6576360   8.9324721  55.4940023  63.8359001   7.3836831  59.3465853
  63.8177476   8.2045712  58.8546122  64.7578921   7.2590906  59.5715994
  62.7105447  10.5544670  43.6239832  62.0367146  10.8576367  44.2324790
  63.0971269  11.3573750  43.2745289  64.6577808   7.3942844  49.9308122
  64.9500782   7.9547901  49.2120487  65.1676429   7.6871405  50.6861281
  59.6211433   8.1723195  51.0201575  59.5787612   8.3984041  50.0910107
  60.5374132   7.9386570  51.1687376  62.5572079   7.4304320  55.1675905
  62.6109101   7.9995256  55.9353621  61.6886860   7.6006205  54.8029942
  60.9096662  10.7224343  45.8386911  61.0848418  10.2512386  46.6532534
  60.2229450  11.3490109  46.0668172  55.4757747  13.8713705  52.6126772
  55.7154346  14.5032229  53.2905790  54.6326944  13.5201745  52.8992131
  59.9885609   9.6792828  55.0168276  59.9155781  10.4847799  55.5287580
  59.5463002   9.8784794  54.1916297  59.7775389   8.9164598  48.5271097
  58.9942911   9.4586278  48.6209322  60.4768134   9.4338577  48.9265338
  62.4484293   9.5779662  57.1726434  63.1612265  10.2127127  57.1002336
  61.9574321   9.6743528  56.3566436  57.4996206   7.3274105  57.9932005
  58.2005666   7.9610588  58.1461399  57.0291321   7.6688837  57.2327644
  62.2604666   9.9178406  49.9212726  62.4427061   9.1000062  50.3840478
  63.0837652  10.1346098  49.4837616  62.5946832   8.8446591  47.1827774
  63.1234598   8.3339046  46.5697936  62.8575051   8.5289121  48.0473307
  53.0963924   6.8610460  54.9263108  53.6817361   6.1154148  55.0591012
  52.8988763   7.1714417  55.8099772  55.9502580   9.8961708  49.9425550
  55.2812955  10.3807835  49.4589590  55.8115449  10.1430928  50.8568929
  60.0907848  11.9305451  56.5408208  60.6426156  12.0937073  57.3057294
  60.4314042  12.5209889  55.8688233  63.2276235   9.8787427  53.5271891
  63.1027375   9.0777167  53.0182836  63.8855326  10.3733620  53.0385861
  62.2957577   7.4749163  51.3555793  62.1482539   6.5465870  51.5363363
  63.1211071   7.4969254  50.8712868  65.8991699   8.2977722  52.4420666
  66.8238246   8.0920583  52.3045117  65.7307002   8.0494123  53.3510007
  65.6887015   8.8163389  47.7982757  65.8623893   8.2509812  47.0456610
  66.1815906   9.6164284  47.6162247  60.2373659   9.4963933  58.5556863
  60.5460786   9.2513080  59.4279562  61.0349141   9.7010571  58.0675733
  60.2594271  11.6501842  50.7862239  59.8199262  11.1578221  51.4795096
  61.0102388  11.1074810  50.5454315  52.7386610   7.8413383  50.7886867
  53.5644630   7.5417155  50.4085511  52.3880662   7.0721006  51.2376656
  57.7068144   7.1939851  52.8584541  57.0848153   6.5310556  52.5586769
  58.3773011   7.2200983  52.1758189  50.9395216   5.7599710  51.7475801
  50.1027124   5.3321884  51.5659802  50.9118861   5.9532153  52.6846592
  57.2681651   5.7443775  46.3343002  57.4169771   6.4279239  45.6809674
  58.0748094   5.7248865  46.8492457  60.7677056   8.2391905  43.8054749
  60.1951023   8.8582092  43.3525221  61.3409850   8.7891267  44.3394671
  63.9874316   8.5229055  44.9363331  64.9204989   8.4574617  45.1396207
  63.8997529   9.3585322  44.4777864  50.1232972   2.4411969  53.5017855
  49.4296444   2.0265922  52.9887809  50.8705963   2.4832506  52.9051274
  54.6957092   4.4306378  55.4930484  55.6500346   4.3990320  55.4260416
  54.4969616   3.9697002  56.3080710  53.0507321   9.9725998  52.5100682
  52.9161789   9.2126398  51.9438680  52.6339384  10.6966897  52.0429471
  56.2076447  10.8695315  52.7219124  56.0908831  11.8140747  52.6197815
  55.3868893  10.5668876  53.1104924  57.2330961  11.5223577  55.9375053
  58.1358208  11.5547187  56.2541548  57.0068331  10.5924027  55.9521389
  58.9884563  10.2754563  52.5985132  58.0380194  10.2756425  52.4849504
  59.2917049   9.5287298  52.0821166  74.7237257  16.1115101  53.6630894
  75.3615667  15.9921849  52.9594234  74.6058100  17.0595945  53.7218846
  71.5326963  16.0642530  53.5992419  71.1945475  15.9483594  52.7112953
  72.4016731  15.6633695  53.5793425  67.3913779  17.9178006  49.5889310
  66.8278644  17.8267943  48.8205597  67.2766174  17.0977910  50.0691802
  72.0146746  17.2177381  59.5578624  72.0035387  16.8230180  58.6859128
  72.1767386  16.4843454  60.1512396  64.9378211  19.4129198  52.4273530
  65.7299503  19.0720022  52.0119829  65.1774861  19.5224173  53.3475683
  72.9713337  21.5848974  44.9003774  72.3201317  22.1703054  44.5137788
  73.7657700  22.1155169  44.9598812  66.8968965  18.6738111  45.2990909
  67.6699841  18.1267098  45.1603785  67.2494364  19.5382360  45.5105370
  68.7354007  20.0014493  58.5057808  68.4443873  20.9060124  58.3904474
  69.3710992  20.0431021  59.2201878  69.6610214  17.3791342  55.0959168
  70.2573786  17.1547364  54.3816131  69.7185186  16.6376087  55.6984616
  69.2335242  14.8330777  42.9309359  69.4860763  14.3112298  42.1692822
  68.2959802  14.6696922  43.0336042  74.2778525  13.8366555  50.7384102
  75.0641615  13.4185978  50.3874519  74.5417230  14.7412647  50.9065750
  74.4488603  19.2739406  45.4372759  73.8134436  19.3474032  46.1493663
  74.1186009  19.8633004  44.7591838  68.9531531  16.7358883  45.1333734
  68.8367789  16.0603786  45.8014818  69.0633791  16.2491257  44.3165887
  71.2963072  16.1969030  48.8380423  70.9321279  15.6699651  49.5493344
  72.1530188  15.8067499  48.6646908  70.9368559  11.2258930  43.8341771
  71.1042961  12.0939166  44.2012242  70.7465728  11.3886211  42.9103061
  73.6943892  19.6875909  55.5007602  73.3944615  20.5900947  55.3923409
  73.3494952  19.4208092  56.3528755  67.1456374  16.1389705  51.5344306
  66.2206870  16.0065920  51.7421998  67.3940787  16.9183925  52.0314249
  77.0941036  12.2058449  53.1805039  76.1857913  12.1373857  52.8863800
  77.0428632  12.6830394  54.0086865  70.9157780  13.6816587  44.8188438
  70.7957405  14.1273638  45.6573919  70.2210368  14.0301905  44.2601976
  64.5065185  15.7822979  52.3688095  64.6357566  16.0357458  53.2827507
  63.8262636  16.3750687  52.0492750  68.6764672  26.4520229  48.4678570
  68.5988702  27.4028054  48.5467050  68.0726316  26.1066101  49.1253496
  76.6142846  14.1538060  45.6468772  77.5260702  14.3865447  45.4716470
  76.1052493  14.7375105  45.0843851  69.4228274  16.4333548  60.6857903
  70.1642959  16.9718592  60.4092727  68.7165260  17.0599836  60.8429455
  74.8983614  18.5762688  59.2830065  75.3066970  18.1345099  58.5384697
  74.1760875  18.0015316  59.5364258  71.2514684  13.5135295  56.6563622
  72.0975879  13.9374709  56.7998271  71.1913322  12.8568919  57.3502185
  75.2212428  19.1363879  53.0382354  74.5921291  19.3009593  52.3358422
  74.8338091  19.5505488  53.8093318  76.3552592  17.7178276  56.9922061
  76.5669487  18.3610036  56.3156442  76.3082340  16.8840592  56.5243991
  70.7740390  18.8738287  50.3032439  71.2378736  19.1525990  49.5137061
  70.5097188  17.9721731  50.1205530  67.6664471  18.4209768  53.2412202
  68.2365828  18.8497037  52.6029687  68.2572583  18.1392353  53.9396388
  69.7109276  14.9961439  47.1122004  70.4133320  15.4482483  47.5795930
  69.3789905  14.3545258  47.7401897  68.1589638  13.5873196  61.4873213
  67.5288298  14.2689477  61.7208610  68.0525726  13.4756278  60.5426352
  63.4534610  13.2544992  52.4139138  62.6633664  13.5102520  51.9379248
  63.9445858  14.0693330  52.5191178  65.4049356  13.6189571  49.3722614
  64.6080519  13.7308265  49.8906110  65.1774948  13.9576223  48.5063505
  71.2355023  20.1434274  57.3205129  71.2999456  20.6054682  58.1563301
  70.5265947  19.5131639  57.4487439  61.7372313  13.5075482  54.8454128
  61.9880352  14.3922492  55.1111704  62.2731862  13.3280084  54.0729220
  70.9503041  21.8102382  47.1884109  70.8148716  22.6553918  47.6168957
  71.4912854  22.0121660  46.4250043  64.4032438  19.3277820  47.7612034
  64.9156959  20.1221070  47.9117599  65.0555151  18.6304110  47.6945636
  66.2127323  22.4443576  49.8434787  66.3893951  23.3661541  49.6555771
  67.0084157  22.1301995  50.2729167  65.4979680  14.4908208  59.7196951
  65.3833195  13.5893465  60.0204050  64.6424197  14.7371905  59.3681767
  72.5771517  22.4325948  61.3184451  72.1335372  21.6462327  61.0005356
  73.2388731  22.6205099  60.6528342  67.3358639  23.9621750  55.8445130
  67.8866064  23.8338813  55.0722124  66.4970114  24.2616639  55.4940023
  74.6752755  22.7128748  59.3465853  74.6571231  23.5337629  58.8546122
  75.5972675  22.5882824  59.5715994  71.1325810  20.2272878  60.1889361
  71.6654146  19.4661166  59.9588669  70.6039891  19.9346530  60.9313515
  62.3681355  17.6566474  48.5371605  63.2056577  18.0663483  48.3205313
  62.5459623  16.7165916  48.5071799  74.2645787  15.3241555  44.2255438
  73.7492411  16.0946160  44.4643825  73.9923096  14.6506691  44.8488499
  71.8492898  10.1691256  49.2840676  70.9934495   9.7798106  49.1046315
  72.2619850  10.2483216  48.4240462  74.0532090  13.1968647  46.0515219
  73.7482226  13.5114796  46.9025362  75.0062533  13.2750067  46.0942552
  72.4978522  19.3558870  47.7008173  71.9699884  18.6211630  47.3881410
  71.9966025  20.1333547  47.4548141  67.2297250  10.0178537  50.0614784
  67.8041002   9.7953718  49.3287977  67.8168232  10.0867231  50.8143386
  76.2876827  15.9052263  50.8679161  76.8008709  16.5382255  51.3700871
  76.9378051  15.3053459  50.5022521  67.5566837  12.0482998  44.0810670
  66.7204149  12.3857684  44.4019944  67.4171607  11.9131977  43.1437807
  70.6431122  17.1739081  40.7043146  69.7358184  16.9428334  40.9034295
  71.1402154  16.3776700  40.8917128  73.5499201  25.8836588  43.6239832
  72.8760900  26.1868285  44.2324790  73.9365023  26.6865668  43.2745289
  72.7657658  13.3801719  53.1137502  71.8480219  13.6016666  52.9559190
  73.1817802  13.4548030  52.2549209  73.5492706  14.7793135  48.2440182
  74.2964525  15.2914532  47.9347304  73.8184295  14.4577187  49.1044575
  71.8219356  17.2751675  45.2267136  70.9130575  16.9910708  45.3239606
  71.8514440  17.6950754  44.3670443  77.0538623  20.8858265  48.9958304
  76.6000950  20.0449175  49.0523494  76.4232590  21.5219663  49.3333084
  75.9971543  11.8150251  50.2258971  75.2594300  11.3027637  50.5569214
  76.2498316  11.3750633  49.4142248  75.4971563  22.7234762  49.9308122
  75.7894537  23.2839819  49.2120487  76.0070183  23.0163323  50.6861281
  62.3907526  14.9957190  49.2082338  62.1931926  14.4026550  48.4833405
  61.8354190  14.6909400  49.9258277  70.3704250  14.8880296  51.3276931
  70.4252860  13.9354132  51.2519408  69.5595452  15.0439735  51.8118230
  71.5195444  18.8160419  42.5655215  71.0814874  18.0996278  42.1060852
  72.2605885  19.0436534  42.0040306  68.3096610  13.5057356  49.0867310
  67.4964475  13.8051526  49.4932502  68.8055604  13.1113045  49.8041793
  70.4605188  23.5015113  51.0201575  70.4181367  23.7275959  50.0910107
  71.3767887  23.2678487  51.1687376  73.9070822  13.9699180  57.9182204
  74.2620209  14.1970653  58.7776670  74.5542953  14.3017557  57.2959460
  67.8010685  11.0775711  54.7028545  68.4410064  10.9364470  54.0051509
  66.9688215  10.7910225  54.3267147  68.5770989  20.3778142  50.8163538
  69.3711587  19.8828462  50.6146113  67.8662681  19.8496005  50.4531243
  73.3965833  22.7596237  55.1675905  73.4502855  23.3287174  55.9353621
  72.5280614  22.9298122  54.8029942  64.8853752  14.5221223  46.8923290
  63.9551340  14.4605679  47.1093253  64.9811224  13.9997176  46.0959932
  64.8039301  11.0476036  49.4801532  65.0646118  11.9621370  49.3710693
  65.6256473  10.5800479  49.6298145  66.2764226  12.4613793  56.6500357
  66.9487280  12.2531156  56.0013006  65.4494013  12.2635879  56.2105589
  72.3553933  16.9256499  56.7262837  73.2845993  17.0767659  56.5531805
  71.9344963  17.0140520  55.8711484  71.1542265  20.9507164  54.4961375
  71.0153350  20.5825948  55.3687313  70.3656861  21.4654803  54.3245333
  71.7490417  26.0516260  45.8386911  71.9242172  25.5804303  46.6532534
  71.0623205  26.6782026  46.0668172  72.7047480  20.3288766  51.8850213
  72.3697312  20.2889536  52.7807862  72.2051425  19.6633482  51.4120623
  66.6791724  15.7356396  57.4102794  66.5411522  15.0036635  58.0114333
  67.5896647  15.6465297  57.1286982  75.6406671  17.6744801  42.1587272
  75.0235842  16.9491629  42.0620325  75.1723160  18.4354161  41.8154347
  69.3074024  15.4476356  56.8986473  70.0173643  14.8069548  56.8573092
  69.2643332  15.6989251  57.8212654  77.2960803  22.3843709  59.8193053
  77.2373349  21.7002929  59.1523636  77.6980321  23.1262699  59.3673679
  68.0202958  12.4341574  58.7182113  67.4840315  11.9832312  59.3703709
  67.4319667  12.5687482  57.9752577  66.3151502  29.2005623  52.6126772
  66.5548100  29.8324147  53.2905790  65.4720698  28.8493663  52.8992131
  67.4305217  11.8930225  41.2808577  66.5534684  11.7719026  40.9170823
  67.9062970  11.1016303  41.0287465  77.2978210  20.3483293  58.0507032
  76.4104989  20.0109215  58.1733431  77.8676761  19.6166324  58.2875798
  58.9507357  16.6807385  51.3750084  59.6378397  16.3669115  50.7871099
  58.7955486  17.5848749  51.1017335  63.7542080  11.5697581  55.8035107
  63.6700268  10.9623251  55.0685517  62.9324786  12.0606600  55.8044604
  70.8279364  25.0084745  55.0168276  70.7549535  25.8139717  55.5287580
  70.3856757  25.2076711  54.1916297  70.6169143  24.2456515  48.5271097
  69.8336665  24.7878196  48.6209322  71.3161888  24.7630495  48.9265338
  73.2878047  24.9071579  57.1726434  74.0006019  25.5419044  57.1002336
  72.7968076  25.0035445  56.3566436  75.0095574  18.8122832  48.7443726
  74.0751853  18.9324295  48.5748430  75.1872243  17.9095299  48.4803736
  70.5100762  12.1968528  50.8976987  70.1398550  11.6439568  51.5857893
  71.0059855  11.5926661  50.3451987  68.3389961  22.6566023  57.9932005
  69.0399420  23.2902506  58.1461399  67.8685076  22.9980754  57.2327644
  76.4644357  20.9983973  46.2779912  76.7404200  20.8840567  47.1873786
  75.5948855  20.6001458  46.2392085  76.1391247  15.2110630  55.8184555
  75.4862697  15.4586538  55.1637008  76.5171627  14.3974769  55.4847033
  73.0998421  25.2470324  49.9212726  73.2820815  24.4291979  50.3840478
  73.9231407  25.4638016  49.4837616  73.4340586  24.1738509  47.1827774
  73.9628352  23.6630963  46.5697936  73.6968806  23.8581039  48.0473307
  63.9357679  22.1902378  54.9263108  64.5211116  21.4446066  55.0591012
  63.7382517  22.5006335  55.8099772  66.7896334  25.2253625  49.9425550
  66.1206709  25.7099753  49.4589590  66.6509204  25.4722846  50.8568929
  58.5275334  14.7607978  53.6467551  58.5659433  14.2271569  54.4404669
  58.0215626  14.2343184  53.0278528  70.9301603  27.2597369  56.5408208
  71.4819911  27.4228990  57.3057294  71.2707796  27.8501807  55.8688233
  65.9066096   9.6072519  57.1430093  65.9707422  10.4687350  56.7307491
  65.8433216   8.9946520  56.4102452  65.3818368  11.6795651  60.7903127
  66.0090407  11.2972729  61.4040652  64.5246287  11.4609853  61.1558820
  75.7812477  22.0858626  62.3956863  76.3252381  22.6988585  61.9011818
  75.1999322  22.6438205  62.9123876  62.1583911  13.4872080  46.7221482
  62.4537352  12.5782759  46.6688536  61.2571947  13.4659820  46.4002485
  74.0669990  25.2079344  53.5271891  73.9421129  24.4069084  53.0182836
  74.7249081  25.7025538  53.0385861  65.6878158  11.5628077  52.7049031
  64.9664744  12.1764045  52.5656504  66.4771414  12.0985842  52.6265677
  76.1304898  23.0088364  55.1551441  75.1835234  22.8893716  55.0829767
  76.4787671  22.1210862  55.2377702  68.4904472   8.8982503  58.9789683
  69.0138873   9.1444800  59.7415992  68.2716805   9.7302538  58.5592820
  63.8871753  11.1686178  46.8460807  63.5584459  10.2883557  46.6635913
  64.2411123  11.1133847  47.7337197  73.1351332  22.8041081  51.3555793
  72.9876294  21.8757788  51.5363363  73.9604825  22.8261171  50.8712868
  67.0013576  11.4559148  47.2136285  67.3409648  11.9845069  46.4914893
  67.4485696  11.7939554  47.9894852  76.7385453  23.6269639  52.4420666
  77.6632001  23.4212501  52.3045117  76.5700757  23.3786041  53.3510007
  69.6957017   9.8396198  56.6639353  69.3553837   9.0404012  57.0660033
  68.9896023  10.1397909  56.0916186  68.9881723   9.9533769  45.4129578
  69.7090085  10.3315022  44.9093295  68.3647027  10.6722646  45.5164556
  73.1312846  10.6578918  46.3487910  73.3476460  11.5403556  46.0476738
  72.6506913  10.2665132  45.6193552  67.8712067  13.6164632  52.9258655
  67.7256648  13.9304935  53.8182936  67.3937271  14.2349532  52.3729553
  69.7308450  10.6067180  52.9739544  69.7170019   9.7108273  52.6371842
  70.4480878  10.6137843  53.6077830  71.5834581  11.0404520  55.0192672
  71.3252359  11.9621590  55.0177002  71.0519621  10.6434954  55.7093136
  76.5280770  24.1455307  47.7982757  76.7017647  23.5801729  47.0456610
  77.0209661  24.9456202  47.6162247  62.3457729  16.1569976  55.8646316
  61.8011197  16.9329784  55.9966590  63.2237079  16.5040780  55.7065437
  63.1323751  15.2839872  58.7576473  62.3905487  15.4322508  59.3441103
  62.8116496  15.5448138  57.8943222  71.0767414  24.8255850  58.5556863
  71.3854540  24.5804997  59.4279562  71.8742896  25.0302489  58.0675733
  71.0988026  26.9793760  50.7862239  70.6593016  26.4870139  51.4795096
  71.8496143  26.4366728  50.5454315  63.5780365  23.1705301  50.7886867
  64.4038385  22.8709073  50.4085511  63.2274417  22.4012923  51.2376656
  68.5461898  22.5231769  52.8584541  67.9241907  21.8602474  52.5586769
  69.2166765  22.5492901  52.1758189  61.7788970  21.0891627  51.7475801
  60.9420878  20.6613802  51.5659802  61.7512615  21.2824071  52.6846592
  68.1075405  21.0735693  46.3343002  68.2563525  21.7571157  45.6809674
  68.9141848  21.0540783  46.8492457  70.8485714  11.7544930  59.2063406
  69.9789023  12.0478496  58.9345994  71.0845194  12.3385375  59.9270669
  65.8628038  17.1000870  47.3404070  65.6174080  16.1963200  47.5384281
  66.0323953  17.1018021  46.3983548  65.1323686  12.8329228  44.8390232
  64.4392930  12.9073583  44.1830268  64.8875437  12.0689571  45.3611749
  71.6070811  23.5683823  43.8054749  71.0344778  24.1874010  43.3525221
  72.1803604  24.1183185  44.3394671  74.8268070  23.8520973  44.9363331
  75.7598743  23.7866535  45.1396207  74.7391283  24.6877240  44.4777864
  71.9917609  14.9044636  41.1470801  72.9376714  14.7750844  41.2159219
  71.6131854  14.1659298  41.6240230  71.8756302  18.9562382  62.6071458
  72.7959311  19.1340981  62.8011505  71.8405885  18.0118427  62.4551158
  70.1760526  12.8294612  41.0825687  69.2691982  12.5327725  41.1588400
  70.4536507  12.5324430  40.2159973  61.0938467  14.1500975  51.5324733
  60.7741251  13.2966284  51.2399107  60.5471895  14.3649554  52.2882700
  64.8718374  16.8663416  55.2494240  65.0904384  17.7980524  55.2682273
  65.2844148  16.5071391  56.0349043  68.9459311   9.6881547  41.2237666
  69.8078475  10.0136446  41.4833483  69.1309655   8.9013043  40.7110732
  60.9626727  17.7703887  53.5017855  60.2690198  17.3557840  52.9887809
  61.7099718  17.8124423  52.9051274  69.6077510  15.8693761  63.4562050
  69.1244591  16.6694121  63.6625939  69.6938449  15.8801706  62.5029494
  62.8763469  17.7022141  51.3783870  62.8534157  17.8009828  50.4265753
  63.1864106  18.5487292  51.7001036  65.5350847  19.7598296  55.4930484
  66.4894101  19.7282238  55.4260416  65.3363371  19.2988920  56.3080710
  66.1250229  18.3299412  58.0601282  66.9443118  18.8243491  58.0836119
  66.3987037  17.4131380  58.0318849  63.8901076  25.3017915  52.5100682
  63.7555544  24.5418316  51.9438680  63.4733138  26.0258815  52.0429471
  75.0260039  20.4854839  41.5177257  75.7295889  20.6904841  42.1334913
  74.3022688  21.0531601  41.7826341  75.8557849  16.2364700  47.6379527
  75.7993050  16.6933252  46.7987160  76.4086192  15.4755385  47.4602370
  67.0470202  26.1987232  52.7219124  66.9302586  27.1432665  52.6197815
  66.2262648  25.8960794  53.1104924  76.9346736  20.9237368  43.5675717
  77.7692340  20.4918566  43.3853192  76.7731079  20.7519382  44.4952612
  76.5892628  17.4269481  44.9332056  76.5341432  17.2613753  43.9920501
  75.9638684  18.1345514  45.0894246  61.3785143  12.6637546  58.7593479
  62.0244007  12.1536500  59.2480704  61.1702294  13.4006227  59.3336904
  68.0724716  26.8515494  55.9375053  68.9751962  26.8839104  56.2541548
  67.8462086  25.9215945  55.9521389  69.8278318  25.6046481  52.5985132
  68.8773949  25.6048342  52.4849504  70.1310804  24.8579215  52.0821166
  75.7771965  34.7421115  52.4273530  76.5693257  34.4011940  52.0119829
  76.0168615  34.8516090  53.3475683  75.3458939  31.1114897  52.3688095
  75.4751320  31.3649376  53.2827507  74.6656391  31.7042605  52.0492750
  74.2928365  28.5836910  52.4139138  73.5027419  28.8394438  51.9379248
  74.7839612  29.3985247  52.5191178  76.2443110  28.9481489  49.3722614
  75.4474273  29.0600183  49.8906110  76.0168702  29.2868141  48.5063505
  72.5766068  28.8367400  54.8454128  72.8274106  29.7214410  55.1111704
  73.1125616  28.6572002  54.0729220  75.2426193  34.6569738  47.7612034
  75.7550713  35.4512988  47.9117599  75.8948906  33.9596028  47.6945636
  77.0521078  37.7735494  49.8434787  77.2287706  38.6953459  49.6555771
  77.8477911  37.4593913  50.2729167  76.3373434  29.8200126  59.7196951
  76.2226949  28.9185383  60.0204050  75.4817952  30.0663823  59.3681767
  73.2075110  32.9858392  48.5371605  74.0450332  33.3955400  48.3205313
  73.3853377  32.0457834  48.5071799  73.2301281  30.3249107  49.2082338
  73.0325681  29.7318468  48.4833405  72.6747945  30.0201317  49.9258277
  75.7247507  29.8513141  46.8923290  74.7945095  29.7897597  47.1093253
  75.8204978  29.3289094  46.0959932  75.6433056  26.3767954  49.4801532
  75.9039873  27.2913287  49.3710693  76.4650228  25.9092397  49.6298145
  77.1157981  27.7905711  56.6500357  77.7881034  27.5823073  56.0013006
  76.2887767  27.5927797  56.2105589  77.1545256  44.5297541  52.6126772
  77.3941855  45.1616065  53.2905790  76.3114453  44.1785581  52.8992131
  69.7901112  32.0099302  51.3750084  70.4772152  31.6961032  50.7871099
  69.6349241  32.9140667  51.1017335  74.5935834  26.8989499  55.8035107
  74.5094023  26.2915169  55.0685517  73.7718540  27.3898517  55.8044604
  74.7751433  37.5194296  54.9263108  75.3604870  36.7737984  55.0591012
  74.5776272  37.8298252  55.8099772  77.6290088  40.5545543  49.9425550
  76.9600464  41.0391671  49.4589590  77.4902958  40.8014763  50.8568929
  69.3669088  30.0899896  53.6467551  69.4053188  29.5563487  54.4404669
  68.8609381  29.5635101  53.0278528  76.7459850  24.9364436  57.1430093
  76.8101177  25.7979267  56.7307491  76.6826971  24.3238438  56.4102452
  76.2212123  27.0087569  60.7903127  76.8484162  26.6264646  61.4040652
  75.3640042  26.7901771  61.1558820  72.9977666  28.8163998  46.7221482
  73.2931107  27.9074676  46.6688536  72.0965701  28.7951737  46.4002485
  76.5271913  26.8919995  52.7049031  75.8058498  27.5055962  52.5656504
  77.3165168  27.4277759  52.6265677  74.7265507  26.4978096  46.8460807
  74.3978213  25.6175475  46.6635913  75.0804878  26.4425764  47.7337197
  73.1851484  31.4861894  55.8646316  72.6404952  32.2621702  55.9966590
  74.0630834  31.8332698  55.7065437  73.9717506  30.6131790  58.7576473
  73.2299242  30.7614425  59.3441103  73.6510250  30.8740055  57.8943222
  74.4174119  38.4997219  50.7886867  75.2432139  38.2000990  50.4085511
  74.0668171  37.7304841  51.2376656  72.6182724  36.4183545  51.7475801
  71.7814633  35.9905719  51.5659802  72.5906370  36.6115988  52.6846592
  76.7021792  32.4292788  47.3404070  76.4567834  31.5255118  47.5384281
  76.8717707  32.4309938  46.3983548  75.9717440  28.1621145  44.8390232
  75.2786685  28.2365500  44.1830268  75.7269192  27.3981489  45.3611749
  71.9332221  29.4792893  51.5324733  71.6135005  28.6258201  51.2399107
  71.3865649  29.6941471  52.2882700  75.7112129  32.1955334  55.2494240
  75.9298138  33.1272442  55.2682273  76.1237902  31.8363309  56.0349043
  71.8020481  33.0995805  53.5017855  71.1083953  32.6849757  52.9887809
  72.5493472  33.1416341  52.9051274  73.7157224  33.0314058  51.3783870
  73.6927912  33.1301746  50.4265753  74.0257860  33.8779209  51.7001036
  76.3744601  35.0890213  55.4930484  77.3287855  35.0574156  55.4260416
  76.1757125  34.6280837  56.3080710  76.9643984  33.6591330  58.0601282
  77.7836873  34.1535408  58.0836119  77.2380791  32.7423298  58.0318849
  74.7294830  40.6309833  52.5100682  74.5949298  39.8710234  51.9438680
  74.3126893  41.3550733  52.0429471  77.8863956  41.5279150  52.7219124
  77.7696340  42.4724582  52.6197815  77.0656402  41.2252712  53.1104924
  72.2178898  27.9929463  58.7593479  72.8637761  27.4828417  59.2480704
  72.0096049  28.7298145  59.3336904  75.7771966  11.7483238  39.1518837
  76.5693258  11.4074062  38.7365136  76.0168617  11.8578213  40.0720990
  77.0521079  14.7797616  36.5680094  77.2287707  15.7015581  36.3801078
  77.8477912  14.4656036  36.9974474  77.1545258  21.5359663  39.3372078
  77.3941856  22.1678187  40.0151097  76.3114454  21.1847703  39.6237437
  74.7751435  14.5256418  41.6508414  75.3604871  13.7800106  41.7836319
  74.5776273  14.8360375  42.5345078  77.6290090  17.5607666  36.6670857
  76.9600465  18.0453793  36.1834897  77.4902959  17.8076886  37.5814235
  74.4174121  15.5059341  37.5132174  75.2432141  15.2063113  37.1330818
  74.0668173  14.7366964  37.9621963  72.6182726  13.4245668  38.4721108
  71.7814634  12.9967842  38.2905109  72.5906371  13.6178111  39.4091899
  71.8020482  10.1057927  40.2263161  71.1083954   9.6911880  39.7133116
  72.5493473  10.1478464  39.6296580  76.3744603  12.0952336  42.2175791
  77.3287856  12.0636278  42.1505722  76.1757126  11.6342960  43.0326017
  74.7294832  17.6371956  39.2345988  74.5949299  16.8772356  38.6683987
  74.3126894  18.3612855  38.7674777  77.8863957  18.5341273  39.4464431
  77.7696342  19.4786705  39.3443121  77.0656404  18.2314834  39.8350230
  18.7744563  36.9140893  71.4513158  18.1232542  37.4994974  71.0647172
  19.5688925  37.4447088  71.5108196  12.7000190  34.0030030  71.8500292
  13.4731066  33.4559017  71.7113168  13.0525589  34.8674280  72.0614754
  15.0366468  30.1622696  69.4818742  15.2891988  29.6404218  68.7202205
  14.0991027  29.9988842  69.5845426  20.2519828  34.6031325  71.9882142
  19.6165661  34.6765952  72.7003047  19.9217234  35.1924924  71.3101222
  14.4795897  41.7812148  75.0187953  14.4019927  42.7319973  75.0976434
  13.8757541  41.4358021  75.6762879  22.4174071  29.4829980  72.1978156
  23.3291927  29.7157367  72.0225854  21.9083718  30.0667024  71.6353235
  24.9032885  35.4010236  76.9436101  24.2183924  35.7809137  76.3933134
  24.9876735  36.0105563  77.6768049  31.3635638  32.2680899  78.0638774
  30.6099346  31.6988297  77.9082778  31.4983179  32.2343564  79.0109408
  16.7534266  37.1394301  73.7393493  16.6179941  37.9845837  74.1678341
  17.2944079  37.3413579  72.9759427  20.0677012  30.6533474  70.7764821
  19.5523636  31.4238079  71.0153209  19.7954321  29.9798611  71.3997883
  25.0411286  33.4065829  72.7117995  24.2640729  33.0676988  72.2673157
  25.7202767  33.4118452  72.0372960  18.3009747  34.6850790  74.2517557
  17.7731109  33.9503549  73.9390794  17.7997250  35.4625466  74.0057525
  16.4462348  32.5031000  67.2552530  15.5389409  32.2720253  67.4543679
  16.9433380  31.7068619  67.4426511  19.3530426  41.2128507  70.1749216
  18.6792125  41.5160204  70.7834174  19.7396248  42.0157588  69.8254673
  17.6250581  32.6043595  71.7776520  16.7161800  32.3202628  71.8748989
  17.6545665  33.0242673  70.9179827  22.8569848  36.2150184  75.5467687
  22.4032175  35.3741094  75.6032878  22.2263815  36.8511583  75.8842467
  21.3002788  38.0526681  76.4817505  21.5925762  38.6131738  75.7629871
  21.8101408  38.3455242  77.2370665  17.3226669  34.1452339  69.1164598
  16.8846099  33.4288197  68.6570236  18.0637110  34.3728453  68.5549690
  25.4399784  32.4209536  75.1740917  25.3017682  32.6111132  74.2462106
  25.0836002  33.1828918  75.6308968  17.5521642  41.3808180  72.3896295
  17.7273397  40.9096223  73.2041918  16.8654430  42.0073946  72.6177556
  21.4437896  33.0036720  68.7096656  20.8267067  32.2783548  68.6129709
  20.9754385  33.7646080  68.3663730  13.2336442  27.2222145  67.8317960
  12.3565909  27.1010945  67.4680207  13.7094195  26.4308223  67.5796849
  16.4200368  39.5748435  75.0780481  15.6367890  40.1170115  75.1718705
  17.1193114  40.0922415  75.4774722  20.8126799  34.1414752  75.2953109
  19.8783078  34.2616214  75.1257814  20.9903468  33.2387218  75.0313119
  22.2675582  36.3275892  72.8289296  22.5435425  36.2132487  73.7383170
  21.3980080  35.9293377  72.7901469  18.9029646  40.5762243  76.4722109
  19.0852040  39.7583899  76.9349862  19.7262632  40.7929935  76.0346999
  19.2371811  39.5030428  73.7337158  19.7659578  38.9922883  73.1207320
  19.5000031  39.1872958  74.5982691  22.3311995  39.4747226  74.3492141
  22.5048872  38.9093649  73.5965993  22.8240886  40.2748121  74.1671631
  28.1851386  32.2383649  75.9682440  28.6282532  31.4890974  75.5701564
  27.3077896  32.2293786  75.5856172  23.3187167  38.7913991  71.4489039
  24.0138072  39.4120683  71.6676354  23.6610317  37.9409342  71.7241417
  25.2178590  36.2413696  72.9776370  25.7429914  36.5800969  72.2525690
  25.1300943  35.3060712  72.7939504  16.9019251  42.3085680  77.3371623
  16.4624241  41.8162058  78.0304480  17.6527368  41.7658647  77.0963698
  13.9106630  36.4027612  72.8852385  14.0594750  37.0863076  72.2319058
  14.7173074  36.3832702  73.4001841  27.7284251  33.7088888  78.3604888
  28.5631142  34.1478692  78.5242448  27.8643379  33.2327541  77.5413134
  17.4102036  38.8975742  70.3564133  16.8376003  39.5165930  69.9034604
  17.9834829  39.4475104  70.8904055  20.6299295  39.1812893  71.4872715
  21.5629969  39.1158454  71.6905590  20.5422508  40.0169159  71.0287248
  23.2587312  38.4978763  68.4476662  23.1800944  38.1638626  69.3412420
  24.0796979  38.9900531  68.4468135  17.7948834  30.2336555  67.6980185
  18.7407939  30.1042763  67.7668603  17.4163079  29.4951217  68.1749613
  15.9791751  28.1586532  67.6335070  15.0723207  27.8619644  67.7097784
  16.2567732  27.8616350  66.7669357  14.7490536  25.0173467  67.7747050
  15.6109700  25.3428365  68.0342867  14.9340880  24.2304963  67.2620115
  20.8291264  35.8146758  68.0686641  21.5327114  36.0196761  68.6844296
  20.1053913  36.3823520  68.3335724  21.6589074  31.5656620  74.1888911
  21.6024276  32.0225171  73.3496543  22.2117417  30.8047304  74.0111754
  22.7377961  36.2529287  70.1185101  23.5723565  35.8210486  69.9362576
  22.5762304  36.0811301  71.0461995  22.3923853  32.7561401  71.4841440
  22.3372657  32.5905672  70.5429884  21.7669909  33.4637434  71.6403630
  31.3662236  46.7698939  80.2140278  32.0040646  46.6505686  79.5103618
  31.2483079  47.7179783  80.2728230  28.1751943  46.7226367  80.1501802
  27.8370454  46.6067431  79.2622337  29.0441711  46.3217532  80.1302808
  24.0338758  48.5761843  76.1398693  23.4703623  48.4851780  75.3714981
  23.9191153  47.7561748  76.6201186  21.5803190  50.0713035  78.9782914
  22.3724482  49.7303859  78.5629213  21.8199840  50.1808010  79.8985067
  29.6138317  52.2432811  71.4513158  28.9626297  52.8286891  71.0647172
  30.4082680  52.7739006  71.5108196  23.5393944  49.3321948  71.8500292
  24.3124820  48.7850935  71.7113168  23.8919343  50.1966197  72.0614754
  26.3035194  48.0375179  81.6468551  26.8998766  47.8131201  80.9325514
  26.3610165  47.2959924  82.2493999  25.8760222  45.4914614  69.4818742
  26.1285743  44.9696135  68.7202205  24.9384781  45.3280760  69.5845426
  30.9203505  44.4950392  77.2893486  31.7066594  44.0769816  76.9383903
  31.1842209  45.3996485  77.4575134  31.0913582  49.9323243  71.9882142
  30.4559415  50.0057869  72.7003047  30.7610989  50.5216842  71.3101222
  36.3211932  44.4325626  78.1926464  37.0537104  43.8624842  78.4264294
  35.5651288  44.0447226  78.6332970  25.5956511  47.3942720  71.6843117
  25.4792769  46.7187623  72.3524202  25.7058771  46.9075094  70.8675270
  27.9388052  46.8552867  75.3889807  27.5746259  46.3283488  76.1002728
  28.7955168  46.4651336  75.2156292  27.5793539  41.8842767  70.3851155
  27.7467941  42.7523003  70.7521626  27.3890708  42.0470049  69.4612444
  30.3368872  50.3459746  82.0516985  30.0369595  51.2484785  81.9432793
  29.9919931  50.0791929  82.9038138  23.7881353  46.7973543  78.0853690
  22.8631850  46.6649757  78.2931382  24.0365767  47.5767762  78.5823632
  33.7366016  42.8642286  79.7314423  32.8282893  42.7957694  79.4373184
  33.6853611  43.3414231  80.5596248  27.5582760  44.3400424  71.3697822
  27.4382385  44.7857475  72.2083302  26.8635348  44.6885742  70.8111360
  21.1490164  46.4406816  78.9197479  21.2782546  46.6941295  79.8336891
  20.4687616  47.0334524  78.6002134  25.3189652  57.1104066  75.0187953
  25.2413681  58.0611891  75.0976434  24.7151295  56.7649939  75.6762879
  35.6027662  41.0658724  81.5092297  34.9602042  41.3591257  80.8632091
  35.0982591  40.9511645  82.3145493  33.2567826  44.8121898  72.1978156
  34.1685682  45.0449284  72.0225854  32.7477473  45.3958942  71.6353235
  27.8939663  44.1719132  83.2073005  28.7400859  44.5958546  83.3507654
  27.8338301  43.5152756  83.9011569  31.8637408  49.7947716  79.5891737
  31.2346270  49.9593430  78.8867805  31.4763070  50.2089326  80.3602701
  35.7426640  50.7302154  76.9436101  35.0577678  51.1101055  76.3933134
  35.8270489  51.3397480  77.6768049  32.9977571  48.3762113  83.5431445
  33.2094467  49.0193873  82.8665826  32.9507320  47.5424429  83.0753375
  30.6003800  40.9879933  80.4468017  29.7388279  41.2861187  80.7384754
  30.6266235  41.2050332  79.5149049  27.4165370  49.5322124  76.8541823
  27.8803715  49.8109827  76.0646445  27.1522168  48.6305569  76.6714913
  24.3089451  49.0793606  79.7921586  24.8790808  49.5080874  79.1539070
  24.8997563  48.7976190  80.4905771  26.3534256  45.6545276  73.6631388
  27.0558299  46.1066320  74.1305314  26.0214884  45.0129095  74.2911281
  20.0959590  43.9128829  78.9648521  19.3058644  44.1686358  78.4888632
  20.5870837  44.7277167  79.0700562  22.0474335  44.2773408  75.9231998
  21.2505499  44.3892103  76.4415494  21.8199927  44.6160061  75.0572888
  42.2029392  47.5972817  78.0638774  41.4493101  47.0280215  77.9082778
  42.3376934  47.5635481  79.0109408  27.5928021  52.4686219  73.7393493
  27.4573695  53.3137755  74.1678341  28.1337833  52.6705497  72.9759427
  21.0457418  49.9861657  74.3121418  21.5581938  50.7804907  74.4626983
  21.6980131  49.2887948  74.2455019  22.8552303  53.1027413  76.3944171
  23.0318931  54.0245378  76.2065155  23.6509136  52.7885833  76.8238551
  19.0106335  48.3150311  75.0880988  19.8481557  48.7247320  74.8714696
  19.1884602  47.3749754  75.0581182  30.9070767  45.9825392  70.7764821
  30.3917390  46.7529997  71.0153209  30.6348075  45.3090528  71.3997883
  28.4917878  40.8275093  75.8350060  27.6359474  40.4381943  75.6555699
  28.9044830  40.9067054  74.9749845  30.0217024  38.3621436  80.2341620
  29.5181820  38.3251571  79.4209425  30.3147631  39.2714179  80.2938276
  26.2659910  38.4460166  79.2407801  27.1312907  38.2502974  78.8813691
  26.3337419  38.2170518  80.1677158  35.8805041  48.7357747  72.7117995
  35.1034484  48.3968906  72.2673157  36.5596522  48.7410370  72.0372960
  30.6957070  43.8552484  72.6024603  30.3907206  44.1698633  73.4534746
  31.6487512  43.9333904  72.6451936  29.1403502  50.0142707  74.2517557
  28.6124863  49.2795467  73.9390794  28.6391005  50.7917384  74.0057525
  34.1196348  48.2091728  79.3684603  33.4620022  48.8990989  79.4564732
  34.9236747  48.5988160  79.7118589  23.8722229  40.6762374  76.6124168
  24.4465981  40.4537555  75.8797361  24.4593212  40.7451068  77.3652769
  32.9301807  46.5636101  77.4188545  33.4433688  47.1966092  77.9210254
  33.5803031  45.9637296  77.0531905  24.1991817  42.7066835  70.6320053
  23.3629129  43.0441521  70.9529328  24.0596586  42.5715815  69.6947190
  26.1744897  37.5503623  75.3399238  25.5209309  37.2352640  74.7155852
  26.1325371  36.9279363  76.0659060  27.2856102  47.8322918  67.2552530
  26.3783164  47.6012171  67.4543679  27.7827134  47.0360537  67.4426511
  30.1924181  56.5420425  70.1749216  29.5185880  56.8452122  70.7834174
  30.5790003  57.3449505  69.8254673  29.4082638  44.0385556  79.6646885
  28.4905199  44.2600503  79.5068573  29.8242781  44.1131867  78.8058593
  30.1917685  45.4376972  74.7949565  30.9389504  45.9498369  74.4856687
  30.4609275  45.1161025  75.6553959  28.4644335  47.9335513  71.7776520
  27.5555555  47.6494545  71.8748989  28.4939419  48.3534591  70.9179827
  33.6963603  51.5442102  75.5467687  33.2425930  50.7033012  75.6032878
  33.0657570  52.1803500  75.8842467  32.6396522  42.4734088  76.7768355
  31.9019279  41.9611474  77.1078597  32.8923296  42.0334470  75.9651632
  32.1396542  53.3818599  76.4817505  32.4319516  53.9423656  75.7629871
  32.6495163  53.6747160  77.2370665  32.7408150  35.2510340  77.3710124
  33.0467027  34.3907704  77.0836039  33.4660755  35.8427960  77.1709118
  19.0332506  45.6541027  75.7591722  18.8356906  45.0610387  75.0342789
  18.4779170  45.3493237  76.4767661  27.0129229  45.5464133  77.8786315
  27.0677839  44.5937970  77.8028792  26.2020432  45.7023572  78.3627614
  28.1620423  49.4744256  69.1164598  27.7239853  48.7580115  68.6570236
  28.9030864  49.7020371  68.5549690  24.9521589  44.1641193  75.6376694
  24.1389455  44.4635363  76.0441886  25.4480584  43.7696882  76.3551176
  27.1030167  54.1598950  77.5710959  27.0606346  54.3859796  76.6419491
  28.0192866  53.9262324  77.7196760  30.5495801  44.6283017  84.4691588
  30.9045189  44.8554491  85.3286054  31.1967932  44.9601394  83.8468843
  36.2793538  47.7501453  75.1740917  36.1411437  47.9403049  74.2462106
  35.9229757  48.5120836  75.6308968  24.4435664  41.7359548  81.2537929
  25.0835043  41.5948308  80.5560892  23.6113195  41.4494062  80.8776531
  36.3062918  49.8177980  80.1852188  36.7399424  49.7253269  81.0335242
  37.0194498  49.7935481  79.5472204  25.2195968  51.0361979  77.3672921
  26.0136567  50.5412299  77.1655496  24.5087660  50.5079842  77.0040627
  21.5278732  45.1805061  73.4432674  20.5976320  45.1189516  73.6602636
  21.6236204  44.6581013  72.6469315  21.4464281  41.7059873  76.0310916
  21.7071098  42.6205207  75.9220076  22.2681453  41.2384316  76.1807529
  28.9978912  47.5840336  83.2772221  29.9270972  47.7351496  83.1041188
  28.5769942  47.6724357  82.4220867  27.7967244  51.6091001  81.0470758
  27.6578330  51.2409785  81.9196697  27.0081840  52.1238640  80.8754716
  28.3915396  56.7100097  72.3896295  28.5667152  56.2388141  73.2041918
  27.7048184  57.3365864  72.6177556  29.3472459  50.9872604  78.4359596
  29.0122292  50.9473374  79.3317246  28.8476405  50.3217319  77.9630006
  32.2831651  48.3328638  68.7096656  31.6660822  47.6075466  68.6129709
  31.8148139  49.0937998  68.3663730  25.9499004  46.1060193  83.4495857
  26.6598622  45.4653385  83.4082475  25.9068312  46.3573088  84.3722038
  24.0730197  42.5514062  67.8317960  23.1959663  42.4302863  67.4680207
  24.5487950  41.7600140  67.5796849  27.2594123  54.9040353  75.0780481
  26.4761645  55.4462033  75.1718705  27.9586868  55.4214332  75.4774722
  30.5690773  40.7134982  77.7214686  31.0659472  39.9604944  77.4015756
  29.7977754  40.7499299  77.1557895  38.4220530  46.4175348  79.3632978
  38.4110407  47.3000063  78.9926911  37.5537910  46.0646898  79.1687515
  31.6520554  49.4706669  75.2953109  30.7176832  49.5908132  75.1257814
  31.8297222  48.5679136  75.0313119  27.1525742  42.8552365  77.4486371
  26.7823529  42.3023405  78.1367276  27.6484834  42.2510498  76.8961371
  35.0393105  45.3123989  75.8303144  35.5053557  46.1451980  75.7563446
  35.4900605  44.8468970  76.5348402  33.1069336  51.6567810  72.8289296
  33.3829180  51.5424404  73.7383170  32.2373835  51.2585295  72.7901469
  33.0109768  37.6804575  79.8694045  32.0972848  37.9108802  80.0376252
  33.4402869  37.7643020  80.7208077  32.7816226  45.8694467  82.3693939
  32.1287676  46.1170375  81.7146392  33.1596606  45.0558606  82.0356416
  29.7423400  55.9054161  76.4722109  29.9245795  55.0875817  76.9349862
  30.5656386  56.1221853  76.0346999  30.0765566  54.8322346  73.7337158
  30.6053332  54.3214800  73.1207320  30.3393785  54.5164876  74.5982691
  23.4321314  55.8837462  76.4934934  22.7631689  56.3683590  76.0098974
  23.2934183  56.1306683  77.4078312  18.8008891  44.1455917  73.2730866
  19.0962332  43.2366596  73.2197920  17.8996926  44.1243657  72.9511868
  30.7094969  55.8663182  80.0781274  30.5846109  55.0652921  79.5692220
  31.3674061  56.3609375  79.5895244  22.3303138  42.2211914  79.2558414
  21.6089723  42.8347882  79.1165888  23.1196393  42.7569679  79.1775060
  20.5296732  41.8270015  73.3970191  20.2009438  40.9467394  73.2145297
  20.8836103  41.7717684  74.2846580  29.7776311  53.4624918  77.9065177
  29.6301274  52.5341625  78.0872747  30.6029805  53.4845009  77.4222252
  23.6438555  42.1142985  73.7645669  23.9834628  42.6428906  73.0424277
  24.0910676  42.4523391  74.5404235  33.3810433  54.2853477  78.9930049
  34.3056980  54.0796338  78.8554500  33.2125736  54.0369878  79.9019391
  25.6306703  40.6117606  71.9638961  26.3515065  40.9898859  71.4602678
  25.0072007  41.3306483  72.0673939  29.7737825  41.3162755  72.8997294
  29.9901440  42.1987393  72.5986122  29.2931893  40.9248969  72.1702936
  24.5137047  44.2748469  79.4768038  24.3681627  44.5888772  80.3692320
  24.0362250  44.8933369  78.9238937  26.3733430  41.2651017  79.5248928
  26.3594998  40.3692110  79.1881226  27.0905858  41.2721680  80.1587214
  28.2259560  41.6988357  81.5702055  27.9677338  42.6205428  81.5686386
  27.6944601  41.3018791  82.2602519  33.1705749  54.8039144  74.3492141
  33.3442627  54.2385566  73.5965993  33.6634640  55.6040039  74.1671631
  25.7770326  40.1465397  74.7936498  25.8986237  39.2182043  74.9927386
  25.4872368  40.1604083  73.8814813  28.6461516  37.8320307  77.9303218
  28.6683213  37.8959640  76.9755197  29.0629575  36.9924816  78.1243724
  39.0245140  47.5675567  75.9682440  39.4676286  46.8182892  75.5701564
  38.1471651  47.5585703  75.5856172  34.1580922  54.1205908  71.4489039
  34.8531826  54.7412601  71.6676354  34.5004072  53.2701260  71.7241417
  36.0572345  51.5705614  72.9776370  36.5823669  51.9092887  72.2525690
  35.9694697  50.6352629  72.7939504  27.7413005  57.6377597  77.3371623
  27.3017996  57.1453976  78.0304480  28.4921122  57.0950565  77.0963698
  20.2205344  53.8289138  77.3396251  21.0463364  53.5292910  76.9594895
  19.8699396  53.0596760  77.7886040  25.1886878  53.1815606  79.4093925
  24.5666887  52.5186311  79.1096152  25.8591745  53.2076738  78.7267572
  24.7500385  51.7319530  72.8852385  24.8988505  52.4154994  72.2319058
  25.5566828  51.7124620  73.4001841  38.5678005  49.0380805  78.3604888
  39.4024896  49.4770609  78.5242448  38.7037134  48.5619458  77.5413134
  22.5053018  47.7584707  73.8913454  22.2599059  46.8547037  74.0893664
  22.6748932  47.7601858  72.9492932  21.7748665  43.4913065  71.3899616
  21.0817910  43.5657420  70.7339652  21.5300417  42.7273408  71.9121132
  30.4462322  35.0508666  78.7939106  30.7264075  34.3831855  79.4199533
  31.2312929  35.2437762  78.2813770  28.2495790  54.2267660  70.3564133
  27.6769757  54.8457847  69.9034604  28.8228584  54.7767022  70.8904055
  34.3171180  43.4726300  82.5410681  35.2688603  43.5724398  82.5622905
  34.1474630  42.6804569  83.0508766  32.3385559  40.5581883  82.7270082
  31.7435492  40.8386896  82.0316571  32.0535256  41.0475784  83.4986823
  31.4693050  54.5104810  71.4872715  32.4023723  54.4450372  71.6905590
  31.3816263  55.3461077  71.0287248  34.0981067  53.8270681  68.4476662
  34.0194698  53.4930544  69.3412420  34.9190733  54.3192448  68.4468135
  36.7959258  46.6932420  81.6552981  36.7635578  45.7548421  81.8412665
  37.4059881  46.7716457  80.9218806  28.6342589  45.5628473  67.6980185
  29.5801693  45.4334681  67.7668603  28.2556834  44.8243135  68.1749613
  36.9453746  43.4843463  81.7011264  36.4292795  42.7001920  81.5141193
  37.8293695  43.1562180  81.8657784  34.6064473  37.2284479  77.6607077
  34.4089294  36.9199567  78.5450409  35.2164179  37.9546118  77.7905007
  26.8185506  43.4878449  67.6335070  25.9116961  43.1911562  67.7097784
  27.0961487  43.1908267  66.7669357  17.7363446  44.8084813  78.0834117
  17.4166230  43.9550121  77.7908491  17.1896874  45.0233391  78.8392084
  21.5143354  47.5247254  81.8003623  21.7329363  48.4564361  81.8191657
  21.9269127  47.1655228  82.5858427  28.4347571  38.0315339  73.7879312
  27.6248300  37.6862424  74.1634558  29.1231988  37.7222883  74.3766923
  30.3638120  37.1093386  75.4103608  30.9169158  37.5288839  76.0693631
  30.6008206  36.1829134  75.4526564  25.5884290  40.3465384  67.7747050
  26.4503454  40.6720283  68.0342867  25.7734635  39.5596880  67.2620115
  33.7416927  39.2193911  74.9182273  33.1615596  39.8778715  74.5360325
  33.4752860  38.3971255  74.5069690  32.1920493  38.6198969  77.1203593
  32.6920272  38.7315503  76.3117912  32.8356101  38.3160021  77.7604401
  19.5188449  48.3605978  77.9293253  19.4959137  48.4593665  76.9775136
  19.8289085  49.2071129  78.2510419  32.5241805  41.3794001  73.9738621
  31.6367660  41.6643652  73.7558816  32.9395794  41.2187765  73.1265898
  35.8756341  41.4040522  77.6892960  36.6516731  41.8936975  77.9617577
  35.1504475  41.8298576  78.1464830  38.3128900  42.1168141  78.7466901
  38.9073390  41.8763877  78.0360209  38.3855483  41.3975272  79.3740437
  31.6685018  51.1438676  68.0686641  32.3720868  51.3488678  68.6844296
  30.9447667  51.7115438  68.3335724  32.4982829  46.8948537  74.1888911
  32.4418030  47.3517089  73.3496543  33.0511171  46.1339222  74.0111754
  36.3087635  42.6838269  75.0139030  36.0524569  42.2834905  75.8447238
  35.6840503  43.3982063  74.8889170  40.6199972  45.4234342  77.5210322
  40.0599530  45.4927532  78.2941884  40.0143476  45.2475327  76.8009818
  33.5771716  51.5821205  70.1185101  34.4117320  51.1502404  69.9362576
  33.4156059  51.4103219  71.0461995  33.2317608  48.0853318  71.4841440
  33.1766412  47.9197590  70.5429884  32.6063663  48.7929351  71.6403630
  26.5413733  37.5861427  71.0626759  26.5292403  38.5303267  71.2195029
  27.4337155  37.4031573  70.7686220  26.4703297  56.2630318  79.1494515
  25.5198928  56.2632179  79.0358887  26.7735783  55.5163052  78.6330550
  30.3565853  34.1804204  75.3172695  29.5898249  33.6262691  75.4629378
  30.7676558  34.2526073  76.1786847  34.3787699  64.6613866  71.8500292
  35.1518575  64.1142853  71.7113168  34.7313098  65.5258115  72.0614754
  36.7153976  60.8206532  69.4818742  36.9679497  60.2988053  68.7202205
  35.7778536  60.6572677  69.5845426  36.4350265  62.7234638  71.6843117
  36.3186523  62.0479541  72.3524202  36.5452525  62.2367012  70.8675270
  38.4187293  57.2134684  70.3851155  38.5861695  58.0814921  70.7521626
  38.2284462  57.3761966  69.4612444  38.3976514  59.6692342  71.3697822
  38.2776139  60.1149393  72.2083302  37.7029102  60.0177660  70.8111360
  37.1928010  60.9837194  73.6631388  37.8952054  61.4358238  74.1305314
  36.8608639  60.3421013  74.2911281  32.8868090  59.6065326  75.9231998
  32.0899253  59.7184020  76.4415494  32.6593682  59.9451978  75.0572888
  29.8500089  63.6442229  75.0880988  30.6875311  64.0539237  74.8714696
  30.0278357  62.7041671  75.0581182  41.7464521  61.3117310  70.7764821
  41.2311145  62.0821914  71.0153209  41.4741830  60.6382446  71.3997883
  39.3311632  56.1567010  75.8350060  38.4753229  55.7673861  75.6555699
  39.7438584  56.2358971  74.9749845  41.5350824  59.1844402  72.6024603
  41.2300960  59.4990551  73.4534746  42.4881267  59.2625822  72.6451936
  34.7115984  56.0054291  76.6124168  35.2859736  55.7829473  75.8797361
  35.2986966  56.0742986  77.3652769  35.0385571  58.0358752  70.6320053
  34.2022883  58.3733439  70.9529328  34.8990341  57.9007732  69.6947190
  37.0138652  52.8795540  75.3399238  36.3603064  52.5644557  74.7155852
  36.9719126  52.2571281  76.0659060  38.1249857  63.1614835  67.2552530
  37.2176918  62.9304089  67.4543679  38.6220888  62.3652455  67.4426511
  39.3038090  63.2627430  71.7776520  38.3949309  62.9786463  71.8748989
  39.3333174  63.6826509  70.9179827  43.5801904  50.5802258  77.3710124
  43.8860781  49.7199621  77.0836039  44.3054509  51.1719878  77.1709118
  29.8726260  60.9832944  75.7591722  29.6750660  60.3902305  75.0342789
  29.3172924  60.6785155  76.4767661  39.0014178  64.8036174  69.1164598
  38.5633608  64.0872033  68.6570236  39.7424619  65.0312289  68.5549690
  32.3672486  60.5096978  73.4432674  31.4370074  60.4481434  73.6602636
  32.4629958  59.9872931  72.6469315  32.2858035  57.0351791  76.0310916
  32.5464852  57.9497124  75.9220076  33.1075207  56.5676234  76.1807529
  43.1225405  63.6620556  68.7096656  42.5054576  62.9367384  68.6129709
  42.6541894  64.4229916  68.3663730  34.9123951  57.8805980  67.8317960
  34.0353418  57.7594781  67.4680207  35.3881704  57.0892058  67.5796849
  29.6402645  59.4747835  73.2730866  29.9356086  58.5658514  73.2197920
  28.7390681  59.4535575  72.9511868  31.3690487  57.1561933  73.3970191
  31.0403193  56.2759312  73.2145297  31.7229857  57.1009601  74.2846580
  34.4832310  57.4434903  73.7645669  34.8228382  57.9720824  73.0424277
  34.9304430  57.7815309  74.5404235  36.4700457  55.9409524  71.9638961
  37.1908819  56.3190777  71.4602678  35.8465761  56.6598401  72.0673939
  40.6131580  56.6454673  72.8997294  40.8295194  57.5279311  72.5986122
  40.1325647  56.2540887  72.1702936  36.6164080  55.4757315  74.7936498
  36.7379991  54.5473961  74.9927386  36.3266122  55.4896001  73.8814813
  39.4855270  53.1612225  77.9303218  39.5076967  53.2251558  76.9755197
  39.9023329  52.3216734  78.1243724  33.3446772  63.0876625  73.8913454
  33.0992814  62.1838955  74.0893664  33.5142687  63.0893775  72.9492932
  32.6142420  58.8204983  71.3899616  31.9211664  58.8949337  70.7339652
  32.3694171  58.0565326  71.9121132  41.2856076  50.3800584  78.7939106
  41.5657830  49.7123773  79.4199533  42.0706683  50.5729679  78.2813770
  39.4736343  60.8920391  67.6980185  40.4195448  60.7626599  67.7668603
  39.0950588  60.1535052  68.1749613  37.6579260  58.8170367  67.6335070
  36.7510716  58.5203480  67.7097784  37.9355241  58.5200185  66.7669357
  28.5757201  60.1376730  78.0834117  28.2559985  59.2842038  77.7908491
  28.0290629  60.3525308  78.8392084  39.2741326  53.3607257  73.7879312
  38.4642054  53.0154342  74.1634558  39.9625743  53.0514800  74.3766923
  41.2031874  52.4385303  75.4103608  41.7562913  52.8580757  76.0693631
  41.4401961  51.5121052  75.4526564  36.4278045  55.6757302  67.7747050
  37.2897209  56.0012200  68.0342867  36.6128389  54.8888798  67.2620115
  44.5810681  54.5485829  74.9182273  44.0009350  55.2070633  74.5360325
  44.3146614  53.7263173  74.5069690  43.3635559  56.7085919  73.9738621
  42.4761414  56.9935570  73.7558816  43.7789548  56.5479682  73.1265898
  42.5078773  66.4730594  68.0686641  43.2114623  66.6780596  68.6844296
  41.7841422  67.0407356  68.3335724  37.3807488  52.9153345  71.0626759
  37.3686158  53.8595185  71.2195029  38.2730910  52.7323491  70.7686220
  41.1959607  49.5096122  75.3172695  40.4292003  48.9554608  75.4629378
  41.6070312  49.5817991  76.1786847  18.7744564  13.9203016  58.1758465
  18.1232544  14.5057096  57.7892479  19.5688927  14.4509211  58.2353502
  12.7000191  11.0092153  58.5745599  13.4731067  10.4621140  58.4358475
  13.0525590  11.8736402  58.7860060  15.0366469   7.1684819  56.2064049
  15.2891989   6.6466340  55.4447512  14.0991028   7.0050964  56.3090733
  20.2519829  11.6093448  58.7127449  19.6165662  11.6828074  59.4248354
  19.9217235  12.1987046  58.0346528  14.4795898  18.7874271  61.7433260
  14.4019928  19.7382096  61.8221740  13.8757542  18.4420143  62.4008186
  22.4174072   6.4892102  58.9223463  23.3291929   6.7219489  58.7471160
  21.9083720   7.0729147  58.3598541  24.9032887  12.4072359  63.6681408
  24.2183925  12.7871260  63.1178441  24.9876736  13.0167685  64.4013356
  31.3635639   9.2743022  64.7884080  30.6099348   8.7050420  64.6328085
  31.4983180   9.2405686  65.7354715  16.7534267  14.1456424  60.4638800
  16.6179942  14.9907960  60.8923647  17.2944080  14.3475702  59.7004733
  20.0677014   7.6595597  57.5010128  19.5523637   8.4300202  57.7398515
  19.7954322   6.9860733  58.1243190  25.0411288  10.4127952  59.4363302
  24.2640730  10.0739111  58.9918464  25.7202769  10.4180575  58.7618267
  18.3009749  11.6912912  60.9762863  17.7731110  10.9565672  60.6636101
  17.7997251  12.4687589  60.7302832  16.4462349   9.5093123  53.9797836
  15.5389411   9.2782376  54.1788985  16.9433381   8.7130742  54.1671818
  19.3530428  18.2190630  56.8994522  18.6792126  18.5222327  57.5079480
  19.7396250  19.0219710  56.5499979  17.6250582   9.6105717  58.5021826
  16.7161801   9.3264750  58.5994296  17.6545666  10.0304796  57.6425133
  22.8569850  13.2212307  62.2712994  22.4032177  12.3803217  62.3278184
  22.2263816  13.8573705  62.6087774  21.3002789  15.0588804  63.2062812
  21.5925763  15.6193861  62.4875178  21.8101409  15.3517365  63.9615971
  17.3226670  11.1514461  55.8409905  16.8846100  10.4350320  55.3815542
  18.0637111  11.3790576  55.2794996  25.4399785   9.4271658  61.8986224
  25.3017683   9.6173254  60.9707413  25.0836004  10.1891041  62.3554275
  17.5521643  18.3870302  59.1141602  17.7273399  17.9158345  59.9287224
  16.8654431  19.0136068  59.3422862  21.4437898  10.0098843  55.4341963
  20.8267068   9.2845671  55.3375015  20.9754386  10.7708203  55.0909037
  13.2336444   4.2284267  54.5563267  12.3565910   4.1073068  54.1925513
  13.7094197   3.4370345  54.3042155  16.4200370  16.5810557  61.8025787
  15.6367891  17.1232238  61.8964012  17.1193115  17.0984537  62.2020028
  20.8126800  11.1476874  62.0198416  19.8783079  11.2678337  61.8503120
  20.9903469  10.2449341  61.7558426  22.2675583  13.3338015  59.5534602
  22.5435427  13.2194609  60.4628476  21.3980082  12.9355500  59.5146775
  18.9029647  17.5824366  63.1967416  19.0852041  16.7646021  63.6595168
  19.7262633  17.7992058  62.7592306  19.2371812  16.5092551  60.4582464
  19.7659579  15.9985005  59.8452626  19.5000032  16.1935081  61.3227997
  22.3311996  16.4809349  61.0737447  22.5048873  15.9155771  60.3211300
  22.8240887  17.2810244  60.8916937  28.1851387   9.2445772  62.6927747
  28.6282533   8.4953097  62.2946870  27.3077897   9.2355908  62.3101479
  23.3187168  15.7976113  58.1734346  24.0138073  16.4182806  58.3921660
  23.6610319  14.9471465  58.4486724  25.2178592  13.2475819  59.7021676
  25.7429916  13.5863092  58.9770996  25.1300944  12.3122834  59.5184811
  16.9019252  19.3147802  64.0616930  16.4624243  18.8224181  64.7549786
  17.6527369  18.7720770  63.8209005  13.9106631  13.4089735  59.6097692
  14.0594752  14.0925199  58.9564365  14.7173075  13.3894825  60.1247148
  27.7284252  10.7151010  65.0850195  28.5631143  11.1540814  65.2487755
  27.8643381  10.2389663  64.2658440  17.4102037  15.9037865  57.0809439
  16.8376004  16.5228052  56.6279911  17.9834831  16.4537227  57.6149361
  20.6299297  16.1875015  58.2118022  21.5629970  16.1220577  58.4150897
  20.5422509  17.0231282  57.7532554  23.2587313  15.5040885  55.1721969
  23.1800945  15.1700749  56.0657727  24.0796980  15.9962653  55.1713441
  17.7948835   7.2398678  54.4225492  18.7407940   7.1104886  54.4913910
  17.4163080   6.5013340  54.8994920  15.9791752   5.1648654  54.3580377
  15.0723208   4.8681767  54.4343091  16.2567734   4.8678472  53.4914663
  20.8291265  12.8208881  54.7931947  21.5327115  13.0258883  55.4089603
  20.1053914  13.3885643  55.0581031  21.6589075   8.5718742  60.9134218
  21.6024277   9.0287294  60.0741850  22.2117418   7.8109427  60.7357060
  22.7377962  13.2591410  56.8430407  23.5723566  12.8272609  56.6607882
  22.5762305  13.0873424  57.7707302  22.3923855   9.7623523  58.2086747
  22.3372658   9.5967795  57.2675191  21.7669910  10.4699556  58.3648936
  31.3662238  23.7761061  66.9385584  32.0040648  23.6567809  66.2348924
  31.2483080  24.7241905  66.9973536  28.1751944  23.7288489  66.8747109
  27.8370455  23.6129554  65.9867644  29.0441712  23.3279654  66.8548115
  24.0338760  25.5823966  62.8644000  23.4703625  25.4913903  62.0960288
  23.9191155  24.7623870  63.3446492  28.6571727  24.8823341  72.8333314
  28.6460368  24.4876139  71.9613818  28.8192366  24.1489414  73.4267086
  21.5803191  27.0775157  65.7028220  22.3724483  26.7365982  65.2874520
  21.8199842  27.1870132  66.6230374  29.6138318  29.2494933  58.1758465
  28.9626298  29.8349014  57.7892479  30.4082681  29.7801128  58.2353502
  23.5393945  26.3384071  58.5745599  24.3124821  25.7913058  58.4358475
  23.8919344  27.2028320  58.7860060  25.3778988  27.6660453  71.7812498
  25.0868854  28.5706084  71.6659165  26.0135972  27.7076980  72.4956568
  26.3035195  25.0437301  68.3713858  26.8998767  24.8193324  67.6570821
  26.3610166  24.3022047  68.9739306  25.8760223  22.4976737  56.2064049
  26.1285744  21.9758258  55.4447512  24.9384782  22.3342882  56.3090733
  30.9203506  21.5012515  64.0138792  31.7066595  21.0831938  63.6629209
  31.1842210  22.4058607  64.1820441  31.0913583  26.9385365  58.7127449
  30.4559416  27.0119992  59.4248354  30.7610990  27.5278964  58.0346528
  36.3211933  21.4387748  64.9171771  37.0537105  20.8686965  65.1509600
  35.5651289  21.0509349  65.3578276  25.5956512  24.4004843  58.4088424
  25.4792770  23.7249746  59.0769508  25.7058772  23.9137217  57.5920577
  27.9388053  23.8614990  62.1135113  27.5746260  23.3345611  62.8248035
  28.7955169  23.4713459  61.9401599  27.5793540  18.8904889  57.1096462
  27.7467942  19.7585126  57.4766933  27.3890709  19.0532171  56.1857751
  30.3368873  27.3521868  68.7762292  30.0369596  28.2546907  68.6678099
  29.9919933  27.0854052  69.6283445  23.7881355  23.8035665  64.8098997
  22.8631851  23.6711879  65.0176688  24.0365768  24.5829884  65.3068939
  33.7366017  19.8704409  66.4559729  32.8282894  19.8019817  66.1618490
  33.6853613  20.3476353  67.2841555  27.5582761  21.3462547  58.0943129
  27.4382386  21.7919598  58.9328609  26.8635349  21.6947865  57.5356667
  21.1490166  23.4468939  65.6442786  21.2782547  23.7003418  66.5582197
  20.4687617  24.0396647  65.3247441  25.3189653  34.1166189  61.7433260
  25.2413683  35.0674014  61.8221740  24.7151296  33.7712061  62.4008186
  35.6027663  18.0720847  68.2337603  34.9602044  18.3653380  67.5877398
  35.0982592  17.9573767  69.0390800  33.2567827  21.8184020  58.9223463
  34.1685683  22.0511407  58.7471160  32.7477474  22.4021064  58.3598541
  31.5408595  26.2408648  72.5584755  31.9491951  25.7991058  71.8139388
  30.8185856  25.6661275  72.8118948  27.8939665  21.1781255  69.9318312
  28.7400860  21.6020668  70.0752961  27.8338302  20.5214879  70.6256875
  31.8637409  26.8009839  66.3137044  31.2346272  26.9655553  65.6113112
  31.4763071  27.2151448  67.0848008  35.7426641  27.7364276  63.6681408
  35.0577679  28.1163178  63.1178441  35.8270490  28.3459603  64.4013356
  32.9977573  25.3824235  70.2676751  33.2094468  26.0255995  69.5911132
  32.9507321  24.5486552  69.7998681  30.6003802  17.9942056  67.1713323
  29.7388281  18.2923310  67.4630061  30.6266236  18.2112455  66.2394356
  27.4165371  26.5384247  63.5787129  27.8803717  26.8171950  62.7891752
  27.1522169  25.6367691  63.3960220  24.3089452  26.0855728  66.5166892
  24.8790809  26.5142997  65.8784377  24.8997564  25.8038313  67.2151078
  26.3534257  22.6607399  60.3876694  27.0558301  23.1128443  60.8550621
  26.0214886  22.0191218  61.0156587  20.0959591  20.9190952  65.6893828
  19.3058645  21.1748480  65.2133938  20.5870838  21.7339290  65.7945868
  34.1123401  28.2596191  68.4399109  34.9340844  27.8576378  68.1581790
  34.1085804  28.1564425  69.3915224  22.0474337  21.2835531  62.6477305
  21.2505500  21.3954225  63.1660800  21.8199929  21.6222183  61.7818195
  27.8780004  27.8080234  70.5959819  27.9424437  28.2700641  71.4317991
  27.1690928  27.1777599  70.7242129  42.2029394  24.6034939  64.7884080
  41.4493102  24.0342337  64.6328085  42.3376935  24.5697604  65.7354715
  27.5928022  29.4748342  60.4638800  27.4573697  30.3199877  60.8923647
  28.1337834  29.6767619  59.7004733  21.0457419  26.9923780  61.0366725
  21.5581940  27.7867030  61.1872289  21.6980132  26.2950070  60.9700326
  22.8552304  30.1089536  63.1189478  23.0318932  31.0307501  62.9310462
  23.6509137  29.7947955  63.5483858  29.2196498  30.0971908  74.5939142
  28.7760352  29.3108287  74.2760046  29.8813712  30.2851059  73.9283032
  23.9783619  31.6267710  69.1199820  24.5291044  31.4984773  68.3476814
  23.1395095  31.9262599  68.7694713  31.3177736  30.3774708  72.6220543
  31.2996212  31.1983589  72.1300812  32.2397656  30.2528783  72.8470684
  27.7750790  27.8918838  73.4644051  28.3079127  27.1307126  73.2343359
  27.2464871  27.5992489  74.2068206  19.0106336  25.3212434  61.8126295
  19.8481558  25.7309442  61.5960003  19.1884604  24.3811876  61.7826489
  30.9070768  22.9887515  57.5010128  30.3917392  23.7592119  57.7398515
  30.6348077  22.3152651  58.1243190  28.4917879  17.8337215  62.5595366
  27.6359475  17.4444066  62.3801005  28.9044831  17.9129176  61.6995152
  30.0217026  15.3683559  66.9586926  29.5181821  15.3313694  66.1454732
  30.3147633  16.2776301  67.0183583  26.2659912  15.4522288  65.9653108
  27.1312908  15.2565097  65.6058997  26.3337421  15.2232640  66.8922465
  35.8805042  25.7419869  59.4363302  35.1034485  25.4031029  58.9918464
  36.5596523  25.7472492  58.7618267  30.6957071  20.8614607  59.3269909
  30.3907207  21.1760756  60.1780052  31.6487513  20.9396027  59.3697242
  29.1403503  27.0204830  60.9762863  28.6124865  26.2857590  60.6636101
  28.6391006  27.7979506  60.7302832  34.1196349  25.2153851  66.0929910
  33.4620024  25.9053112  66.1810038  34.9236748  25.6050282  66.4363896
  23.8722231  17.6824496  63.3369475  24.4465983  17.4599678  62.6042668
  24.4593213  17.7513191  64.0898076  32.9301808  23.5698223  64.1433851
  33.4433690  24.2028215  64.6455561  33.5803032  22.9699419  63.7777211
  24.1991818  19.7128957  57.3565360  23.3629130  20.0503644  57.6774635
  24.0596587  19.5777937  56.4192497  26.1744898  14.5565745  62.0644544
  25.5209311  14.2414762  61.4401159  26.1325373  13.9341486  62.7904367
  27.2856103  24.8385040  53.9797836  26.3783165  24.6074294  54.1788985
  27.7827135  24.0422660  54.1671818  29.4082639  21.0447679  66.3892192
  28.4905200  21.2662626  66.2313880  29.8242782  21.1193989  65.5303899
  30.1917687  22.4439094  61.5194872  30.9389505  22.9560492  61.2101994
  30.4609276  22.1223147  62.3799266  28.4644337  24.9397635  58.5021826
  27.5555556  24.6556668  58.5994296  28.4939421  25.3596714  57.6425133
  33.6963604  28.5504225  62.2712994  33.2425931  27.7095135  62.3278184
  33.0657571  29.1865623  62.6087774  32.6396524  19.4796211  63.5013661
  31.9019280  18.9673597  63.8323904  32.8923297  19.0396592  62.6896938
  32.1396543  30.3880721  63.2062812  32.4319518  30.9485778  62.4875178
  32.6495164  30.6809282  63.9615971  32.7408151  12.2572463  64.0955431
  33.0467028  11.3969826  63.8081346  33.4660756  12.8490083  63.8954425
  19.0332507  22.6603149  62.4837029  18.8356907  22.0672510  61.7588095
  18.4779171  22.3555359  63.2012967  27.0129231  22.5526256  64.6031622
  27.0677841  21.6000092  64.5274098  26.2020433  22.7085695  65.0872920
  28.1620425  26.4806379  55.8409905  27.7239854  25.7642238  55.3815542
  28.9030865  26.7082494  55.2794996  24.9521591  21.1703316  62.3622001
  24.1389456  21.4697486  62.7687193  25.4480585  20.7759004  63.0796483
  27.1030169  31.1661072  64.2956265  27.0606347  31.3921919  63.3664797
  28.0192867  30.9324447  64.4442066  30.5495802  21.6345140  71.1936894
  30.9045190  21.8616613  72.0531360  31.1967934  21.9663517  70.5714150
  36.2793539  24.7563576  61.8986224  36.1411438  24.9465172  60.9707413
  35.9229758  25.5182959  62.3554275  24.4435665  18.7421671  67.9783236
  25.0835045  18.6010430  67.2806199  23.6113196  18.4556184  67.6021838
  36.3062919  26.8240103  66.9097495  36.7399426  26.7315392  67.7580549
  37.0194500  26.7997603  66.2717511  25.2195969  28.0424101  64.0918228
  26.0136568  27.5474422  63.8900803  24.5087662  27.5141965  63.7285934
  30.0390814  30.4242197  68.4430596  30.0927836  30.9933133  69.2108312
  29.1705595  30.5944082  68.0784633  21.5278733  22.1867183  60.1677981
  20.5976321  22.1251639  60.3847943  21.6236205  21.6643136  59.3714622
  21.4464282  18.7121996  62.7556222  21.7071099  19.6267329  62.6465383
  22.2681454  18.2446439  62.9052835  37.1678468  26.8663804  69.4430380
  37.3614359  27.7709614  69.6889655  37.0679087  26.4071223  70.2768965
  32.2293577  27.0170546  75.0171261  32.0779084  26.7881098  74.1001345
  32.2198257  27.9741148  75.0302606  28.9978914  24.5902459  70.0017527
  29.9270974  24.7413619  69.8286495  28.5769944  24.6786480  69.1466174
  27.7967245  28.6153123  67.7716065  27.6578331  28.2471908  68.6442003
  27.0081842  29.1300763  67.6000023  28.3915397  33.7162220  59.1141602
  28.5667153  33.2450263  59.9287224  27.7048185  34.3427986  59.3422862
  29.3472460  27.9934726  65.1604903  29.0122293  27.9535496  66.0562553
  28.8476406  27.3279442  64.6875313  32.2831652  25.3390760  55.4341963
  31.6660823  24.6137589  55.3375015  31.8148141  26.1000121  55.0909037
  25.9499005  23.1122315  70.1741164  26.6598624  22.4715508  70.1327782
  25.9068313  23.3635210  71.0967344  33.9385784  30.0489669  73.0947743
  33.8798330  29.3648889  72.4278326  34.3405302  30.7908659  72.6428369
  22.9576483  36.8651583  65.8881462  23.1973081  37.4970107  66.5660480
  22.1145679  36.5139623  66.1746821  24.0730198  19.5576185  54.5563267
  23.1959664  19.4364986  54.1925513  24.5487951  18.7662263  54.3042155
  33.9403191  28.0129253  71.3261723  33.0529970  27.6755175  71.4488121
  34.5101742  27.2812284  71.5630488  15.5932338  24.3453345  64.6504774
  16.2803378  24.0315075  64.0625789  15.4380467  25.2494709  64.3772025
  27.4704344  32.6730705  68.2922966  27.3974516  33.4785677  68.8042270
  27.0281738  32.8722671  67.4670987  27.2594124  31.9102475  61.8025787
  26.4761646  32.4524155  61.8964012  27.9586869  32.4276455  62.2020028
  30.5690774  17.7197105  64.4459993  31.0659474  16.9667067  64.1261063
  29.7977756  17.7561421  63.8803202  38.4220532  23.4237470  66.0878284
  38.4110408  24.3062186  65.7172217  37.5537911  23.0709021  65.8932821
  29.9303028  32.5717539  70.4481124  30.6431000  33.2065004  70.3757026
  29.4393057  32.6681405  69.6321126  31.6520555  26.4768792  62.0198416
  30.7176834  26.5970254  61.8503120  31.8297223  25.5741259  61.7558426
  27.1525743  19.8614488  64.1731677  26.7823530  19.3085528  64.8612583
  27.6484835  19.2572621  63.6206677  35.0393106  22.3186111  62.5548450
  35.5053558  23.1514103  62.4808753  35.4900607  21.8531093  63.2593709
  24.9814942  30.3211983  71.2686695  25.6824401  30.9548466  71.4216089
  24.5110056  30.6626714  70.5082335  33.1069337  28.6629932  59.5534602
  33.3829181  28.5486527  60.4628476  32.2373836  28.2647417  59.5146775
  33.0109769  14.6866698  66.5939352  32.0972849  14.9170925  66.7621559
  33.4402870  14.7705142  67.4453384  32.7816227  22.8756590  69.0939246
  32.1287678  23.1232498  68.4391698  33.1596607  22.0620728  68.7601723
  29.7423401  32.9116283  63.1967416  29.9245796  32.0937939  63.6595168
  30.5656387  33.1283975  62.7592306  30.0765567  31.8384468  60.4582464
  30.6053333  31.3276923  59.8452626  30.3393786  31.5226999  61.3227997
  20.5782660  29.8548338  68.2017798  21.1636096  29.1092026  68.3345702
  20.3807498  30.1652294  69.0854462  23.4321315  32.8899585  63.2180240
  22.7631690  33.3745713  62.7344280  23.2934184  33.1368805  64.1323619
  27.5726583  34.9243329  69.8162899  28.1244891  35.0874950  70.5811984
  27.9132777  35.5147766  69.1442924  32.4237458  29.7504586  75.6711553
  32.9677362  30.3634544  75.1766508  31.8424303  30.3084164  76.1878566
  18.8008892  21.1518040  59.9976172  19.0962333  20.2428718  59.9443226
  17.8996928  21.1305779  59.6757175  30.7094971  32.8725304  66.8026581
  30.5846110  32.0715044  66.2937526  31.3674062  33.3671497  66.3140551
  22.3303139  19.2274037  65.9803721  21.6089725  19.8410004  65.8411194
  23.1196395  19.7631801  65.9020367  32.7729879  30.6734324  68.4306131
  31.8260215  30.5539675  68.3584458  33.1212652  29.7856822  68.5132392
  20.5296733  18.8332138  60.1215498  20.2009440  17.9529517  59.9390604
  20.8836104  18.7779806  61.0091887  29.7776312  30.4687040  64.6310483
  29.6301275  29.5403748  64.8118053  30.6029806  30.4907131  64.1467558
  23.6438557  19.1205107  60.4890975  23.9834629  19.6491029  59.7669584
  24.0910677  19.4585514  61.2649542  33.3810434  31.2915599  65.7175356
  34.3056982  31.0858460  65.5799807  33.2125738  31.0432000  66.6264697
  25.6306704  17.6179729  58.6884268  26.3515066  17.9960982  58.1847985
  25.0072008  18.3368606  58.7919246  29.7737827  18.3224878  59.6242600
  29.9901441  19.2049516  59.3231429  29.2931894  17.9311091  58.8948242
  24.5137048  21.2810591  66.2013345  24.3681629  21.5950894  67.0937627
  24.0362252  21.8995492  65.6484244  26.3733431  18.2713139  66.2494235
  26.3595000  17.3754233  65.9126532  27.0905859  18.2783803  66.8832521
  28.2259562  18.7050479  68.2947362  27.9677339  19.6267550  68.2931692
  27.6944602  18.3080914  68.9847826  33.1705750  31.8101267  61.0737447
  33.3442628  31.2447689  60.3211300  33.6634642  32.6102161  60.8916937
  18.9882710  23.8215936  69.1401006  18.4436178  24.5975744  69.2721281
  19.8662060  24.1686740  68.9820128  25.7770327  17.1527520  61.5181805
  25.8986238  16.2244166  61.7172692  25.4872369  17.1666206  60.6060120
  28.6461517  14.8382430  64.6548525  28.6683214  14.9021763  63.7000504
  29.0629576  13.9986939  64.8489031  39.0245142  24.5737690  62.6927747
  39.4676288  23.8245015  62.2946870  38.1471652  24.5647826  62.3101479
  36.0572346  28.5767737  59.7021676  36.5823670  28.9155009  58.9770996
  35.9694699  27.6414752  59.5184811  27.7192395  32.4901810  71.8311553
  28.0279521  32.2450957  72.7034253  28.5167877  32.6948449  71.3430423
  27.7413007  34.6439720  64.0616930  27.3017997  34.1516098  64.7549786
  28.4921124  34.1012687  63.8209005  20.2205346  30.8351261  64.0641558
  21.0463366  30.5355033  63.6840201  19.8699398  30.0658883  64.5131346
  25.1886879  30.1877729  66.1339231  24.5666888  29.5248434  65.8341459
  25.8591746  30.2138861  65.4512879  18.4213951  28.7537587  65.0230491
  17.5845859  28.3259761  64.8414493  18.3937596  28.9470030  65.9601282
  35.7466252  29.2100640  75.0072874  34.9561796  29.1924779  74.4677374
  35.5099607  29.7488934  75.7621911  35.8664127  26.0593107  72.3205603
  35.9162132  25.8943114  73.2621126  35.7578050  25.1920366  71.9303484
  24.7500386  28.7381652  59.6097692  24.8988506  29.4217117  58.9564365
  25.5566829  28.7186742  60.1247148  37.3682324  28.4790048  72.5647624
  37.0767132  28.8420029  73.4011085  36.7554455  27.7657056  72.3860957
  38.5678006  26.0442928  65.0850195  39.4024898  26.4832732  65.2487755
  38.7037135  25.5681581  64.2658440  35.6169512  23.6022663  71.0327682
  36.0923634  23.7950309  70.2246534  34.6935078  23.6581849  70.7871066
  22.5053019  24.7646830  60.6158761  22.2599061  23.8609160  60.8138971
  22.6748933  24.7663980  59.6738239  21.7748666  20.4975187  58.1144922
  21.0817911  20.5719542  57.4584958  21.5300418  19.7335531  58.6366439
  30.4462323  12.0570789  65.5184413  30.7264077  11.3893978  66.1444839
  31.2312930  12.2499884  65.0059077  28.2495791  31.2329783  57.0809439
  27.6769758  31.8519970  56.6279911  28.8228585  31.7829144  57.6149361
  34.3171181  20.4788423  69.2655988  35.2688604  20.5786520  69.2868212
  34.1474632  19.6866691  69.7754072  32.3385561  17.5644006  69.4515389
  31.7435493  17.8449019  68.7561878  32.0535257  18.0537907  70.2232130
  31.4693051  31.5166933  58.2118022  32.4023724  31.4512494  58.4150897
  31.3816264  32.3523200  57.7532554  36.7959259  23.6994542  68.3798288
  36.7635579  22.7610543  68.5657972  37.4059883  23.7778579  67.6464113
  28.6342590  22.5690595  54.4225492  29.5801695  22.4396804  54.4913910
  28.2556835  21.8305257  54.8994920  36.9453747  20.4905586  68.4256571
  36.4292796  19.7064043  68.2386500  37.8293696  20.1624303  68.5903090
  34.6064474  14.2346601  64.3852384  34.4089296  13.9261690  65.2695716
  35.2164180  14.9608240  64.5150313  42.6135809  24.7610549  67.5204324
  43.3439197  24.4995837  68.0812028  42.0042754  24.0239271  67.5606392
  40.6951106  22.9018412  68.1178776  39.9684270  22.7674377  67.5095267
  40.2798393  23.2095240  68.9235494  26.8185507  20.4940572  54.3580377
  25.9116962  20.1973685  54.4343091  27.0961488  20.1970390  53.4914663
  17.7363447  21.8146935  64.8079423  17.4166232  20.9612243  64.5153797
  17.1896876  22.0295513  65.5637391  21.5143355  24.5309376  68.5248930
  21.7329365  25.4626484  68.5436964  21.9269129  24.1717351  69.3103734
  28.4347573  15.0377462  60.5124618  27.6248301  14.6924546  60.8879864
  29.1231990  14.7285005  61.1012230  30.3638121  14.1155508  62.1348915
  30.9169160  14.5350962  62.7938938  30.6008207  13.1891256  62.1771871
  25.5884292  17.3527507  54.4992356  26.4503456  17.6782405  54.7588173
  25.7734636  16.5659003  53.9865422  17.6051707  25.4349847  66.7772545
  16.9115179  25.0203800  66.2642499  18.3524698  25.4770383  66.1805964
  33.7416928  16.2256033  61.6427579  33.1615597  16.8840838  61.2605632
  33.4752861  15.4033378  61.2314997  32.1920494  15.6261091  63.8448899
  32.6920273  15.7377626  63.0363218  32.8356102  15.3222144  64.4849708
  19.5188450  25.3668100  64.6538560  19.4959138  25.4655788  63.7020443
  19.8289086  26.2133251  64.9755726  22.1775828  27.4244256  68.7685174
  23.1319081  27.3928198  68.7015106  21.9788351  26.9634879  69.5835400
  22.7675210  25.9945372  71.3355972  23.5868099  26.4889450  71.3590809
  23.0412018  25.0777340  71.3073539  32.5241806  18.3856124  60.6983927
  31.6367661  18.6705774  60.4804122  32.9395795  18.2249887  59.8511204
  35.8756342  18.4102645  64.4138267  36.6516732  18.8999097  64.6862883
  35.1504476  18.8360699  64.8710136  38.3128901  19.1230264  65.4712207
  38.9073392  18.8826000  64.7605516  38.3855485  18.4037395  66.0985744
  20.5326057  32.9663875  65.7855372  20.3980524  32.2064276  65.2193370
  20.1158119  33.6904775  65.3184161  32.4982830  23.9010660  60.9134218
  32.4418031  24.3579211  60.0741850  33.0511172  23.1401344  60.7357060
  36.3087636  19.6900392  61.7384337  36.0524570  19.2897027  62.5692545
  35.6840504  20.4044186  61.6134476  40.6199974  22.4296465  64.2455628
  40.0599532  22.4989654  65.0187191  40.0143477  22.2537450  63.5255125
  23.6895182  33.8633192  65.9973815  23.5727567  34.8078625  65.8952505
  22.8687629  33.5606754  66.3859614  33.2317609  25.0915441  58.2086747
  33.1766413  24.9259712  57.2675191  32.6063664  25.7991474  58.3648936
  26.5413735  14.5923550  57.7872065  26.5292404  15.5365390  57.9440336
  27.4337156  14.4093695  57.4931526  24.7149697  34.5161454  69.2129743
  25.6176943  34.5485064  69.5296238  24.4887067  33.5861905  69.2276079
  26.4703299  33.2692440  65.8739822  25.5198930  33.2694302  65.7604194
  26.7735785  32.5225175  65.3575856  30.3565854  11.1866327  62.0418002
  29.5898250  10.6324813  62.1874684  30.7676559  11.2588195  62.9032154
  42.2055992  39.1052979  66.9385584  42.8434402  38.9859726  66.2348924
  42.0876835  40.0533823  66.9973536  39.0145698  39.0580407  66.8747109
  38.6764210  38.9421472  65.9867644  39.8835467  38.6571572  66.8548115
  34.8732514  40.9115883  62.8644000  34.3097379  40.8205820  62.0960288
  34.7584909  40.0915788  63.3446492  39.4965481  40.2115259  72.8333314
  39.4854122  39.8168057  71.9613818  39.6586121  39.4781331  73.4267086
  32.4196946  42.4067075  65.7028220  33.2118238  42.0657900  65.2874520
  32.6593596  42.5162050  66.6230374  40.4532073  44.5786851  58.1758465
  39.8020053  45.1640931  57.7892479  41.2476436  45.1093046  58.2353502
  34.3787700  41.6675988  58.5745599  35.1518576  41.1204975  58.4358475
  34.7313099  42.5320238  58.7860060  36.2172742  42.9952370  71.7812498
  35.9262608  43.8998001  71.6659165  36.8529727  43.0368898  72.4956568
  37.1428949  40.3729219  68.3713858  37.7392522  40.1485241  67.6570821
  37.2003921  39.6313964  68.9739306  41.7597261  36.8304433  64.0138792
  42.5460350  36.4123856  63.6629209  42.0235965  37.7350525  64.1820441
  41.9307338  42.2677283  58.7127449  41.2953171  42.3411910  59.4248354
  41.6004744  42.8570882  58.0346528  47.1605688  36.7679666  64.9171771
  47.8930860  36.1978883  65.1509600  46.4045043  36.3801266  65.3578276
  36.4350266  39.7296760  58.4088424  36.3186525  39.0541664  59.0769508
  36.5452526  39.2429134  57.5920577  38.7781807  39.1906907  62.1135113
  38.4140015  38.6637528  62.8248035  39.6348923  38.8005376  61.9401599
  44.6831108  30.4801240  69.3766379  44.3514433  31.3496651  69.1527594
  44.0876721  30.1637524  70.0560410  41.1762628  42.6813786  68.7762292
  40.8763351  43.5838825  68.6678099  40.8313687  42.4145969  69.6283445
  34.6275109  39.1327583  64.8098997  33.7025606  39.0003797  65.0176688
  34.8759522  39.9121802  65.3068939  44.5759771  35.1996326  66.4559729
  43.6676649  35.1311735  66.1618490  44.5247367  35.6768271  67.2841555
  31.9883920  38.7760856  65.6442786  32.1176301  39.0295335  66.5582197
  31.3081371  39.3688564  65.3247441  36.1583407  49.4458106  61.7433260
  36.0807437  50.3965931  61.8221740  35.5545051  49.1003979  62.4008186
  38.6500637  36.6185972  74.3994627  37.8733971  37.1779892  74.3897491
  39.2891200  37.1042755  74.9209497  46.4421418  33.4012765  68.2337603
  45.7995798  33.6945298  67.5877398  45.9376346  33.2865685  69.0390800
  44.0961581  37.1475938  58.9223463  45.0079438  37.3803325  58.7471160
  43.5871228  37.7312982  58.3598541  36.9047009  39.4271425  73.9612594
  37.6461694  39.9656469  73.6847417  36.1983995  40.0537714  74.1184145
  42.3802349  41.5700566  72.5584755  42.7885705  41.1282976  71.8139388
  41.6579611  40.9953193  72.8118948  38.7333419  36.5073172  69.9318312
  39.5794614  36.9312586  70.0752961  38.6732057  35.8506797  70.6256875
  42.7031164  42.1301756  66.3137044  42.0740026  42.2947470  65.6113112
  42.3156826  42.5443366  67.0848008  46.5820396  43.0656194  63.6681408
  45.8971434  43.4455095  63.1178441  46.6664245  43.6751521  64.4013356
  41.8832864  34.1677541  71.5899486  41.6393796  34.9219601  71.0533761
  42.1592795  34.5462888  72.4246733  43.8371327  40.7116153  70.2676751
  44.0488222  41.3547913  69.5911132  43.7901075  39.8778470  69.7998681
  41.4397556  33.3233974  67.1713323  40.5782035  33.6215227  67.4630061
  41.4659991  33.5404373  66.2394356  38.2559126  41.8676164  63.5787129
  38.7197471  42.1463867  62.7891752  37.9915924  40.9659609  63.3960220
  35.1483207  41.4147646  66.5166892  35.7184564  41.8434914  65.8784377
  35.7391319  41.1330231  67.2151078  37.1928012  37.9899317  60.3876694
  37.8952055  38.4420360  60.8550621  36.8608640  37.3483136  61.0156587
  35.6408373  36.5811073  74.7627904  35.0107034  37.2627354  74.9963300
  35.5344461  36.4694155  73.8181042  30.9353346  36.2482869  65.6893828
  30.1452400  36.5040398  65.2133938  31.4264593  37.0631207  65.7945868
  44.9517155  43.5888109  68.4399109  45.7734599  43.1868296  68.1581790
  44.9479558  43.4856343  69.3915224  32.8868091  36.6127449  62.6477305
  32.0899254  36.7246143  63.1660800  32.6593683  36.9514101  61.7818195
  38.7173759  43.1372152  70.5959819  38.7818191  43.5992559  71.4317991
  38.0084682  42.5069517  70.7242129  29.2191049  36.5013360  68.1208819
  29.4699087  37.3860370  68.3866395  29.7550597  36.3217961  67.3483910
  53.0423148  39.9326857  64.7884080  52.2886857  39.3634255  64.6328085
  53.1770689  39.8989522  65.7354715  38.4321776  44.8040259  60.4638800
  38.2967451  45.6491795  60.8923647  38.9731589  45.0059537  59.7004733
  34.9189116  30.8831839  77.1253155  34.5256061  30.3298038  77.8000799
  35.7355256  31.1942418  77.5159672  31.8851174  42.3215697  61.0366725
  32.3975694  43.1158948  61.1872289  32.5373886  41.6241988  60.9700326
  33.6946058  45.4381454  63.1189478  33.8712687  46.3599418  62.9310462
  34.4902892  45.1239873  63.5483858  37.8357077  32.2989718  74.7173411
  38.5766790  32.8996871  74.6377874  38.0675000  31.5567356  74.1591454
  32.9798415  37.4846086  72.9951641  32.8651930  36.5831343  73.2958740
  32.1242933  37.7309782  72.6436458  40.0590253  45.4263826  74.5939142
  39.6154107  44.6400204  74.2760046  40.7207466  45.6142976  73.9283032
  34.8177374  46.9559627  69.1199820  35.3684799  46.8276691  68.3476814
  33.9788850  47.2554516  68.7694713  42.1571491  45.7066626  72.6220543
  42.1389966  46.5275507  72.1300812  43.0791411  45.5820701  72.8470684
  38.6144545  43.2210755  73.4644051  39.1472882  42.4599043  73.2343359
  38.0858626  42.9284407  74.2068206  41.7814240  28.3270821  68.9937693
  41.4378509  29.2172463  68.9176804  42.1493202  28.1372479  68.1307278
  29.8500090  40.6504352  61.8126295  30.6875312  41.0601360  61.5960003
  30.0278358  39.7103794  61.7826489  41.7464523  38.3179432  57.5010128
  41.2311146  39.0884037  57.7398515  41.4741831  37.6444568  58.1243190
  39.3311634  33.1629133  62.5595366  38.4753230  32.7735983  62.3801005
  39.7438585  33.2421094  61.6995152  40.8610780  30.6975476  66.9586926
  40.3575576  30.6605612  66.1454732  41.1541387  31.6068219  67.0183583
  37.1053666  30.7814206  65.9653108  37.9706663  30.5857015  65.6058997
  37.1731175  30.5524558  66.8922465  46.7198797  41.0711787  59.4363302
  45.9428239  40.7322946  58.9918464  47.3990278  41.0764410  58.7618267
  41.5350826  36.1906524  59.3269909  41.2300961  36.5052674  60.1780052
  42.4881268  36.2687944  59.3697242  39.9797258  42.3496748  60.9762863
  39.4518619  41.6149507  60.6636101  39.4784760  43.1271424  60.7302832
  44.9590104  40.5445768  66.0929910  44.3013778  41.2345030  66.1810038
  45.7630503  40.9342200  66.4363896  34.7115985  33.0116414  63.3369475
  35.2859737  32.7891595  62.6042668  35.2986968  33.0805109  64.0898076
  43.7695562  38.8990141  64.1433851  44.2827444  39.5320133  64.6455561
  44.4196786  38.2991336  63.7777211  37.0138653  29.8857663  62.0644544
  36.3603065  29.5706680  61.4401159  36.9719127  29.2633403  62.7904367
  41.0317937  48.8774465  56.8994522  40.3579635  49.1806162  57.5079480
  41.4183759  49.6803546  56.5499979  40.2476393  36.3739596  66.3892192
  39.3298955  36.5954543  66.2313880  40.6636537  36.4485907  65.5303899
  41.0311441  37.7731012  61.5194872  41.7783260  38.2852409  61.2101994
  41.3003031  37.4515065  62.3799266  39.3038091  40.2689553  58.5021826
  38.3949310  39.9848586  58.5994296  39.3333175  40.6888631  57.6425133
  44.5357359  43.8796142  62.2712994  44.0819686  43.0387052  62.3278184
  43.9051325  44.5157541  62.6087774  43.4790278  34.8088128  63.5013661
  42.7413035  34.2965515  63.8323904  43.7317052  34.3688510  62.6896938
  42.9790298  45.7172639  63.2062812  43.2713272  46.2777696  62.4875178
  43.4888918  46.0101200  63.9615971  43.5801905  27.5864380  64.0955431
  43.8860782  26.7261744  63.8081346  44.3054510  28.1782001  63.8954425
  29.8726262  37.9895067  62.4837029  29.6750661  37.3964428  61.7588095
  29.3172926  37.6847277  63.2012967  37.8522985  37.8818173  64.6031622
  37.9071595  36.9292010  64.5274098  37.0414187  38.0377613  65.0872920
  35.7915345  36.4995233  62.3622001  34.9783211  36.7989404  62.7687193
  36.2874339  36.1050922  63.0796483  37.9423923  46.4952990  64.2956265
  37.9000102  46.7213836  63.3664797  38.8586622  46.2616365  64.4442066
  41.3889557  36.9637058  71.1936894  41.7438945  37.1908531  72.0531360
  42.0361688  37.2955434  70.5714150  47.1187294  40.0855494  61.8986224
  46.9805192  40.2757090  60.9707413  46.7623513  40.8474876  62.3554275
  35.2829420  34.0713589  67.9783236  35.9228799  33.9302348  67.2806199
  34.4506950  33.7848102  67.6021838  47.1456673  42.1532021  66.9097495
  47.5793180  42.0607310  67.7580549  47.8588254  42.1289521  66.2717511
  36.0589724  43.3716019  64.0918228  36.8530322  42.8766339  63.8900803
  35.3481416  42.8433882  63.7285934  40.8784568  45.7534115  68.4430596
  40.9321591  46.3225051  69.2108312  40.0099350  45.9236000  68.0784633
  32.3672487  37.5159101  60.1677981  31.4370075  37.4543556  60.3847943
  32.4629959  36.9935054  59.3714622  32.2858036  34.0413914  62.7556222
  32.5464854  34.9559247  62.6465383  33.1075209  33.5738356  62.9052835
  33.7582962  35.4551671  69.9255047  34.4306015  35.2469033  69.2767696
  32.9312748  35.2573757  69.4860279  48.0072223  42.1955721  69.4430380
  48.2008113  43.1001532  69.6889655  47.9072841  41.7363140  70.2768965
  39.6608534  32.0813612  71.9420708  39.0136449  32.7803561  71.8485184
  40.4309549  32.5149756  72.3096956  43.0687332  42.3462464  75.0171261
  42.9172838  42.1173016  74.1001345  43.0592011  43.3033065  75.0302606
  39.8372668  39.9194377  70.0017527  40.7664728  40.0705536  69.8286495
  39.4163698  40.0078397  69.1466174  38.6361000  43.9445041  67.7716065
  38.4972086  43.5763826  68.6442003  37.8475596  44.4592681  67.6000023
  39.2309152  49.0454138  59.1141602  39.4060907  48.5742181  59.9287224
  38.5441940  49.6719904  59.3422862  40.1866215  43.3226644  65.1604903
  39.8516048  43.2827414  66.0562553  39.6870161  42.6571360  64.6875313
  34.1610459  38.7294274  70.6857484  34.0230257  37.9974513  71.2869023
  35.0715382  38.6403174  70.4041672  36.7892760  38.4414233  70.1741164
  37.4992378  37.8007425  70.1327782  36.7462068  38.6927128  71.0967344
  44.7779538  45.3781587  73.0947743  44.7192084  44.6940807  72.4278326
  45.1799057  46.1200577  72.6428369  35.5021694  35.4279451  71.9936803
  34.9659051  34.9770190  72.6458399  34.9138402  35.5625360  71.2507268
  33.7970237  52.1943500  65.8881462  34.0366835  52.8262025  66.5660480
  32.9539434  51.8431540  66.1746821  44.7796946  43.3421170  71.3261723
  43.8923724  43.0047092  71.4488121  45.3495497  42.6104202  71.5630488
  26.4326093  39.6745262  64.6504774  27.1197133  39.3606992  64.0625789
  26.2774221  40.5786627  64.3772025  31.2360815  34.5635459  69.0789798
  31.1519004  33.9561128  68.3440208  30.4143521  35.0544477  69.0799294
  38.3098099  48.0022623  68.2922966  38.2368270  48.8077594  68.8042270
  37.8675492  48.2014589  67.4670987  38.0987879  47.2394393  61.8025787
  37.3155400  47.7816073  61.8964012  38.7980624  47.7568372  62.2020028
  41.4084529  33.0489022  64.4459993  41.9053228  32.2958985  64.1261063
  40.6371510  33.0853339  63.8803202  49.2614286  38.7529388  66.0878284
  49.2504162  39.6354103  65.7172217  48.3931666  38.4000939  65.8932821
  40.7696782  47.9009457  70.4481124  41.4824755  48.5356922  70.3757026
  40.2786811  47.9973323  69.6321126  42.4914309  41.8060710  62.0198416
  41.5570588  41.9262172  61.8503120  42.6690978  40.9033176  61.7558426
  37.9919497  35.1906405  64.1731677  37.6217285  34.6377446  64.8612583
  38.4878590  34.5864539  63.6206677  45.8786861  37.6478029  62.5548450
  46.3447313  38.4806020  62.4808753  46.3294361  37.1823010  63.2593709
  35.8208696  45.6503900  71.2686695  36.5218155  46.2840383  71.4216089
  35.3503811  45.9918632  70.5082335  43.9463092  43.9921850  59.5534602
  44.2222936  43.8778445  60.4628476  43.0767591  43.5939335  59.5146775
  43.8503523  30.0158616  66.5939352  42.9366603  30.2462843  66.7621559
  44.2796625  30.0997060  67.4453384  43.6209982  38.2048508  69.0939246
  42.9681432  38.4524415  68.4391698  43.9990362  37.3912646  68.7601723
  40.5817156  48.2408201  63.1967416  40.7639550  47.4229857  63.6595168
  41.4050142  48.4575893  62.7592306  40.9159321  47.1676386  60.4582464
  41.4447088  46.6568841  59.8452626  41.1787541  46.8518916  61.3227997
  39.6697555  38.9468319  75.5805283  38.9938192  38.8462448  76.2507658
  40.4925189  38.7907533  76.0441280  31.4176414  45.1840255  68.2017798
  32.0029851  44.4383943  68.3345702  31.2201253  45.4944212  69.0854462
  34.2715069  48.2191503  63.2180240  33.6025445  48.7037630  62.7344280
  34.1327939  48.4660723  64.1323619  26.0094069  37.7545856  66.9222241
  26.0478168  37.2209446  67.7159359  25.5034362  37.2281061  66.3033218
  38.4120338  50.2535246  69.8162899  38.9638646  50.4166868  70.5811984
  38.7526531  50.8439684  69.1442924  33.3884831  32.6010396  70.4184783
  33.4526158  33.4625227  70.0062181  33.3251951  31.9884398  69.6857142
  32.8637104  34.6733529  74.0657818  33.4909142  34.2910606  74.6795342
  32.0065022  34.4547731  74.4313510  43.2631212  45.0796504  75.6711553
  43.8071116  45.6926462  75.1766508  42.6818057  45.6376082  76.1878566
  29.6402646  36.4809958  59.9976172  29.9356087  35.5720636  59.9443226
  28.7390682  36.4597697  59.6757175  41.5488725  48.2017222  66.8026581
  41.4239865  47.4006962  66.2937526  42.2067816  48.6963415  66.3140551
  33.1696893  34.5565954  65.9803721  32.4483479  35.1701922  65.8411194
  33.9590149  35.0923719  65.9020367  43.6123634  46.0026242  68.4306131
  42.6653969  45.8831593  68.3584458  43.9606407  45.1148740  68.5132392
  35.9723207  31.8920381  72.2544373  36.4957609  32.1382677  73.0170682
  35.7535540  32.7240416  71.8347510  31.3690488  34.1624055  60.1215498
  31.0403194  33.2821434  59.9390604  31.7229859  34.1071724  61.0091887
  40.6170067  45.7978958  64.6310483  40.4695029  44.8695665  64.8118053
  41.4423560  45.8199049  64.1467558  34.4832311  34.4497025  60.4890975
  34.8228384  34.9782946  59.7669584  34.9304432  34.7877431  61.2649542
  44.2204189  46.6207517  65.7175356  45.1450736  46.4150378  65.5799807
  44.0519492  46.3723918  66.6264697  37.1775752  32.8334076  69.9394043
  36.8372572  32.0341889  70.3414723  36.4714758  33.1335787  69.3670877
  37.8292224  29.9183388  68.3921366  38.6518293  29.4443867  68.2700257
  38.0730287  30.6973872  68.8920053  40.6131581  33.6516796  59.6242600
  40.8295196  34.5341434  59.3231429  40.1325648  33.2603009  58.8948242
  35.3530803  36.6102509  66.2013345  35.2075383  36.9242812  67.0937627
  34.8756006  37.2287409  65.6484244  37.2127185  33.6005057  66.2494235
  37.1988754  32.7046150  65.9126532  37.9299614  33.6075721  66.8832521
  39.0653316  34.0342397  68.2947362  38.8071094  34.9559468  68.2931692
  38.5338356  33.6372832  68.9847826  44.0099505  47.1393184  61.0737447
  44.1836382  46.5739607  60.3211300  44.5028396  47.9394079  60.8916937
  29.8276465  39.1507853  69.1401006  29.2829933  39.9267661  69.2721281
  30.7055815  39.4978658  68.9820128  36.6164081  32.4819437  61.5181805
  36.7379993  31.5536083  61.7172692  36.3266124  32.4958123  60.6060120
  39.4855272  30.1674348  64.6548525  39.5076969  30.2313681  63.7000504
  39.9023331  29.3278856  64.8489031  49.8638896  39.9029607  62.6927747
  50.3070042  39.1536932  62.2946870  48.9865406  39.8939744  62.3101479
  44.9974677  46.4559949  58.1734346  45.6925582  47.0766641  58.3921660
  45.3397828  45.6055300  58.4486724  30.6142487  38.2777750  72.0331163
  29.8724223  38.4260385  72.6195793  30.2935231  38.5386015  71.1697912
  46.8966100  43.9059654  59.7021676  47.4217425  44.2446927  58.9770996
  46.8088453  42.9706670  59.5184811  38.5586149  47.8193728  71.8311553
  38.8673276  47.5742875  72.7034253  39.3561631  48.0240366  71.3430423
  38.5806761  49.9731637  64.0616930  38.1411752  49.4808016  64.7549786
  39.3314878  49.4304605  63.8209005  31.0599100  46.1643178  64.0641558
  31.8857120  45.8646950  63.6840201  30.7093152  45.3950801  64.5131346
  36.0280633  45.5169647  66.1339231  35.4060643  44.8540352  65.8341459
  36.6985500  45.5430778  65.4512879  29.2607705  44.0829505  65.0230491
  28.4239614  43.6551679  64.8414493  29.2331351  44.2761948  65.9601282
  36.1005161  33.9951435  75.7271737  36.1493316  34.8713557  75.3449507
  36.6427675  33.4528828  75.1543381  46.5860007  44.5392558  75.0072874
  45.7955550  44.5216697  74.4677374  46.3493361  45.0780852  75.7621911
  46.7057882  41.3885024  72.3205603  46.7555887  41.2235032  73.2621126
  46.5971805  40.5212283  71.9303484  35.5894140  44.0673570  59.6097692
  35.7382261  44.7509034  58.9564365  36.3960584  44.0478660  60.1247148
  43.9961644  37.3715952  73.6364910  44.8971507  37.2322417  73.3448907
  44.0709619  37.5370407  74.5763087  38.3304449  34.7482807  72.4818096
  37.4607759  35.0416373  72.2100684  38.5663930  35.3323252  73.2025360
  48.2076078  43.8081966  72.5647624  47.9160887  44.1711946  73.4011085
  47.5948210  43.0948974  72.3860957  49.4071761  41.3734846  65.0850195
  50.2418652  41.8124650  65.2487755  49.5430890  40.8973499  64.2658440
  46.4563267  38.9314580  71.0327682  46.9317388  39.1242227  70.2246534
  45.5328832  38.9873766  70.7871066  33.3446773  40.0938748  60.6158761
  33.0992815  39.1901078  60.8138971  33.5142688  40.0955898  59.6738239
  41.0343483  30.9662424  69.9983516  41.5525427  31.7023451  69.6730005
  40.6798616  31.2726417  70.8330275  41.2856077  27.3862706  65.5184413
  41.5657831  26.7185896  66.1444839  42.0706684  27.5791802  65.0059077
  39.0889546  46.5621700  57.0809439  38.5163513  47.1811887  56.6279911
  39.6622339  47.1121062  57.6149361  45.1564936  35.8080340  69.2655988
  46.1082359  35.9078438  69.2868212  44.9868386  35.0158609  69.7754072
  43.1779315  32.8935924  69.4515389  42.5829247  33.1740936  68.7561878
  42.8929012  33.3829825  70.2232130  42.3086806  46.8458850  58.2118022
  43.2417479  46.7804412  58.4150897  42.2210018  47.6815117  57.7532554
  47.6353013  39.0286460  68.3798288  47.6029334  38.0902461  68.5657972
  48.2453637  39.1070497  67.6464113  47.7847502  35.8197504  68.4256571
  47.2686551  35.0355960  68.2386500  48.6687450  35.4916220  68.5903090
  45.4458229  29.5638519  64.3852384  45.2483050  29.2553607  65.2695716
  46.0557934  30.2900158  64.5150313  53.4529563  40.0902467  67.5204324
  54.1832952  39.8287755  68.0812028  52.8436509  39.3531189  67.5606392
  51.5344860  38.2310330  68.1178776  50.8078024  38.0966294  67.5095267
  51.1192147  38.5387158  68.9235494  39.3575037  41.9500259  75.8826149
  40.2778046  42.1278858  76.0766195  39.3224620  41.0056305  75.7305848
  28.5757202  37.1438853  64.8079423  28.2559986  36.2904161  64.5153797
  28.0290630  37.3587431  65.5637391  32.3537109  39.8601294  68.5248930
  32.5723119  40.7918402  68.5436964  32.7662883  39.5009268  69.3103734
  39.2741327  30.3669379  60.5124618  38.4642056  30.0216464  60.8879864
  39.9625744  30.0576923  61.1012230  41.2031875  29.4447426  62.1348915
  41.7562914  29.8642879  62.7938938  41.4401962  28.5183174  62.1771871
  37.2264975  35.4334500  77.9151679  37.1261702  36.3828857  77.8463770
  37.0086517  35.1052739  77.0427749  28.4445462  40.7641764  66.7772545
  27.7508933  40.3495717  66.2642499  29.1918453  40.8062301  66.1805964
  44.5810683  31.5547951  61.6427579  44.0009352  32.2132755  61.2605632
  44.3146615  30.7325296  61.2314997  43.0314249  30.9553009  63.8448899
  43.5314027  31.0669543  63.0363218  43.6749857  30.6514062  64.4849708
  37.0896245  38.8631638  76.7316740  36.6063326  39.6631999  76.9380629
  37.1757184  38.8739583  75.7784184  30.3582204  40.6960018  64.6538560
  30.3352892  40.7947705  63.7020443  30.6682841  41.5425169  64.9755726
  33.0169582  42.7536173  68.7685174  33.9712836  42.7220116  68.7015106
  32.8182106  42.2926797  69.5835400  33.6068964  41.3237289  71.3355972
  34.4261853  41.8181368  71.3590809  33.8805772  40.4069257  71.3073539
  43.3635561  33.7148042  60.6983927  42.4761416  33.9997692  60.4804122
  43.7789550  33.5541805  59.8511204  46.7150097  33.7394563  64.4138267
  47.4910487  34.2291015  64.6862883  45.9898231  34.1652617  64.8710136
  49.1522655  34.4522182  65.4712207  49.7467146  34.2117918  64.7605516
  49.2249239  33.7329312  66.0985744  31.3719811  48.2955793  65.7855372
  31.2374279  47.5356194  65.2193370  30.9551873  49.0196693  65.3184161
  43.3376584  39.2302577  60.9134218  43.2811786  39.6871129  60.0741850
  43.8904927  38.4693262  60.7357060  47.1481390  35.0192309  61.7384337
  46.8918324  34.6188945  62.5692545  46.5234258  35.7336103  61.6134476
  51.4593728  37.7588383  64.2455628  50.8993286  37.8281572  65.0187191
  50.8537231  37.5829367  63.5255125  34.5288937  49.1925110  65.9973815
  34.4121321  50.1370542  65.8952505  33.7081383  48.8898671  66.3859614
  44.0711364  40.4207359  58.2086747  44.0160167  40.2551630  57.2675191
  43.4457419  41.1283392  58.3648936  28.8603879  35.6575423  72.0348169
  29.5062742  35.1474377  72.5235394  28.6521030  36.3944105  72.6091594
  41.3857271  42.7256271  77.5340310  42.2548430  42.8996923  77.1726944
  40.9064022  43.5450687  77.4116039  35.5543451  49.8453372  69.2129743
  36.4570698  49.8776982  69.5296238  35.3280821  48.9153823  69.2276079
  37.3097053  48.5984358  65.8739822  36.3592684  48.5986220  65.7604194
  37.6129539  47.8517093  65.3575856  41.1959609  26.5158244  62.0418002
  40.4292004  25.9616731  62.1874684  41.6070314  26.5880113  62.9032154
  33.2001370  32.8043040  76.1323183  34.0632831  32.4479845  76.3426508
  32.6266780  32.4656935  76.8198587  53.0449747  54.4344897  66.9385584
  53.6828157  54.3151644  66.2348924  52.9270589  55.3825740  66.9973536
  49.8539453  54.3872325  66.8747109  49.5157964  54.2713389  65.9867644
  50.7229221  53.9863490  66.8548115  45.7126269  56.2407801  62.8644000
  45.1491134  56.1497738  62.0960288  45.5978664  55.4207706  63.3446492
  43.2590700  57.7358993  65.7028220  44.0511992  57.3949817  65.2874520
  43.4987351  57.8453968  66.6230374  51.2925827  59.9078769  58.1758465
  50.6413807  60.4932849  57.7892479  52.0870190  60.4384964  58.2353502
  45.2181454  56.9967906  58.5745599  45.9912330  56.4496893  58.4358475
  45.5706853  57.8612155  58.7860060  47.9822704  55.7021137  68.3713858
  48.5786276  55.4777159  67.6570821  48.0397675  54.9605882  68.9739306
  47.5547732  53.1560572  56.2064049  47.8073253  52.6342093  55.4447512
  46.6172291  52.9926717  56.3090733  52.5991015  52.1596350  64.0138792
  53.3854104  51.7415774  63.6629209  52.8629719  53.0642443  64.1820441
  52.7701092  57.5969201  58.7127449  52.1346925  57.6703827  59.4248354
  52.4398499  58.1862800  58.0346528  57.9999442  52.0971584  64.9171771
  58.7324614  51.5270800  65.1509600  57.2438798  51.7093184  65.3578276
  47.2744021  55.0588678  58.4088424  47.1580279  54.3833581  59.0769508
  47.3846281  54.5721052  57.5920577  49.6175562  54.5198825  62.1135113
  49.2533769  53.9929446  62.8248035  50.4742678  54.1297294  61.9401599
  55.5224863  45.8093158  69.3766379  55.1908187  46.6788569  69.1527594
  54.9270476  45.4929442  70.0560410  49.2581049  49.5488725  57.1096462
  49.4255451  50.4168961  57.4766933  49.0678218  49.7116006  56.1857751
  52.0156382  58.0105704  68.7762292  51.7157105  58.9130742  68.6678099
  51.6707442  57.7437887  69.6283445  45.4668864  54.4619501  64.8098997
  44.5419360  54.3295715  65.0176688  45.7153277  55.2413720  65.3068939
  55.4153526  50.5288244  66.4559729  54.5070403  50.4603652  66.1618490
  55.3641122  51.0060189  67.2841555  49.2370270  52.0046382  58.0943129
  49.1169895  52.4503433  58.9328609  48.5422858  52.3531700  57.5356667
  42.8277675  54.1052774  65.6442786  42.9570056  54.3587253  66.5582197
  42.1475126  54.6980482  65.3247441  57.2815172  48.7304682  68.2337603
  56.6389552  49.0237215  67.5877398  56.7770101  48.6157603  69.0390800
  54.9355336  52.4767855  58.9223463  55.8473192  52.7095242  58.7471160
  54.4264983  53.0604900  58.3598541  49.5727174  51.8365090  69.9318312
  50.4188369  52.2604504  70.0752961  49.5125811  51.1798714  70.6256875
  53.5424918  57.4593674  66.3137044  52.9133781  57.6239388  65.6113112
  53.1550580  57.8735283  67.0848008  57.4214150  58.3948112  63.6681408
  56.7365188  58.7747013  63.1178441  57.5057999  59.0043438  64.4013356
  52.7226619  49.4969458  71.5899486  52.4787551  50.2511519  71.0533761
  52.9986549  49.8754806  72.4246733  54.6765082  56.0408071  70.2676751
  54.8881977  56.6839831  69.5911132  54.6294830  55.2070387  69.7998681
  52.2791311  48.6525891  67.1713323  51.4175790  48.9507145  67.4630061
  52.3053745  48.8696290  66.2394356  49.0952880  57.1968082  63.5787129
  49.5591226  57.4755785  62.7891752  48.8309678  56.2951527  63.3960220
  45.9876961  56.7439564  66.5166892  46.5578318  57.1726832  65.8784377
  46.5785073  56.4622148  67.2151078  48.0321766  53.3191234  60.3876694
  48.7345809  53.7712278  60.8550621  47.7002395  52.6775053  61.0156587
  46.4802128  51.9102991  74.7627904  45.8500788  52.5919272  74.9963300
  46.3738216  51.7986073  73.8181042  41.7747100  51.5774787  65.6893828
  40.9846154  51.8332316  65.2133938  42.2658347  52.3923125  65.7945868
  43.7261845  51.9419366  62.6477305  42.9293009  52.0538061  63.1660800
  43.4987438  52.2806018  61.7818195  40.0584803  51.8305277  68.1208819
  40.3092842  52.7152287  68.3866395  40.5944351  51.6509879  67.3483910
  63.8816903  55.2618775  64.7884080  63.1280611  54.6926173  64.6328085
  64.0164444  55.2281439  65.7354715  45.7582870  46.2123757  77.1253155
  45.3649816  45.6589955  77.8000799  46.5749011  46.5234335  77.5159672
  48.6750831  47.6281636  74.7173411  49.4160545  48.2288789  74.6377874
  48.9068754  46.8859274  74.1591454  43.8192169  52.8138003  72.9951641
  43.7045685  51.9123260  73.2958740  42.9636687  53.0601700  72.6436458
  45.6571128  62.2851545  69.1199820  46.2078553  62.1568608  68.3476814
  44.8182604  62.5846434  68.7694713  52.6207994  43.6562739  68.9937693
  52.2772264  44.5464381  68.9176804  52.9886957  43.4664397  68.1307278
  40.6893845  55.9796269  61.8126295  41.5269067  56.3893278  61.5960003
  40.8672113  55.0395711  61.7826489  52.5858277  53.6471350  57.5010128
  52.0704900  54.4175955  57.7398515  52.3135586  52.9736486  58.1243190
  50.1705388  48.4921051  62.5595366  49.3146984  48.1027901  62.3801005
  50.5832340  48.5713012  61.6995152  51.7004535  46.0267394  66.9586926
  51.1969330  45.9897529  66.1454732  51.9935142  46.9360137  67.0183583
  47.9447421  46.1106124  65.9653108  48.8100417  45.9148932  65.6058997
  48.0124930  45.8816476  66.8922465  57.5592551  56.4003705  59.4363302
  56.7821994  56.0614864  58.9918464  58.2384032  56.4056328  58.7618267
  52.3744580  51.5198442  59.3269909  52.0694716  51.8344591  60.1780052
  53.3275022  51.5979862  59.3697242  50.8191012  57.6788665  60.9762863
  50.2912374  56.9441425  60.6636101  50.3178515  58.4563342  60.7302832
  55.7983858  55.8737686  66.0929910  55.1407533  56.5636947  66.1810038
  56.6024257  56.2634118  66.4363896  45.5509740  48.3408332  63.3369475
  46.1253492  48.1183513  62.6042668  46.1380722  48.4097026  64.0898076
  54.6089317  54.2282059  64.1433851  55.1221199  54.8612050  64.6455561
  55.2590541  53.6283254  63.7777211  45.8779327  50.3712793  57.3565360
  45.0416639  50.7087479  57.6774635  45.7384096  50.2361772  56.4192497
  47.8532407  45.2149581  62.0644544  47.1996820  44.8998598  61.4401159
  47.8112882  44.5925321  62.7904367  48.9643612  55.4968876  53.9797836
  48.0570674  55.2658129  54.1788985  49.4614644  54.7006495  54.1671818
  51.8711691  64.2066383  56.8994522  51.1973390  64.5098080  57.5079480
  52.2577513  65.0095463  56.5499979  51.0870148  51.7031514  66.3892192
  50.1692709  51.9246461  66.2313880  51.5030291  51.7777825  65.5303899
  51.8705196  53.1022930  61.5194872  52.6177014  53.6144327  61.2101994
  52.1396785  52.7806983  62.3799266  50.1431846  55.5981471  58.5021826
  49.2343065  55.3140503  58.5994296  50.1726929  56.0180549  57.6425133
  55.3751113  59.2088060  62.2712994  54.9213440  58.3678970  62.3278184
  54.7445080  59.8449458  62.6087774  54.3184033  50.1380046  63.5013661
  53.5806789  49.6257432  63.8323904  54.5710806  49.6980428  62.6896938
  53.8184052  61.0464557  63.2062812  54.1107027  61.6069614  62.4875178
  54.3282673  61.3393118  63.9615971  54.4195660  42.9156298  64.0955431
  54.7254537  42.0553661  63.8081346  55.1448265  43.5073918  63.8954425
  40.7120016  53.3186985  62.4837029  40.5144416  52.7256345  61.7588095
  40.1566680  53.0139195  63.2012967  48.6916740  53.2110091  64.6031622
  48.7465350  52.2583928  64.5274098  47.8807942  53.3669530  65.0872920
  49.8407933  57.1390214  55.8409905  49.4027363  56.4226073  55.3815542
  50.5818374  57.3666329  55.2794996  46.6309100  51.8287151  62.3622001
  45.8176965  52.1281321  62.7687193  47.1268094  51.4342840  63.0796483
  52.2283311  52.2928975  71.1936894  52.5832699  52.5200448  72.0531360
  52.8755443  52.6247352  70.5714150  57.9581048  55.4147411  61.8986224
  57.8198947  55.6049007  60.9707413  57.6017267  56.1766794  62.3554275
  46.1223174  49.4005506  67.9783236  46.7622554  49.2594265  67.2806199
  45.2900705  49.1140020  67.6021838  57.9850428  57.4823938  66.9097495
  58.4186935  57.3899227  67.7580549  58.6982009  57.4581439  66.2717511
  46.8983478  58.7007937  64.0918228  47.6924077  58.2058257  63.8900803
  46.1875171  58.1725800  63.7285934  43.2066242  52.8451019  60.1677981
  42.2763830  52.7835474  60.3847943  43.3023714  52.3226971  59.3714622
  43.1251791  49.3705831  62.7556222  43.3858608  50.2851165  62.6465383
  43.9468963  48.9030274  62.9052835  44.5976716  50.7843589  69.9255047
  45.2699770  50.5760951  69.2767696  43.7706503  50.5865675  69.4860279
  50.5002288  47.4105529  71.9420708  49.8530203  48.1095479  71.8485184
  51.2703304  47.8441673  72.3096956  50.6766423  55.2486294  70.0017527
  51.6058483  55.3997454  69.8286495  50.2557453  55.3370315  69.1466174
  49.4754754  59.2736959  67.7716065  49.3365840  58.9055743  68.6442003
  48.6869351  59.7884598  67.6000023  51.0259969  58.6518561  65.1604903
  50.6909802  58.6119331  66.0562553  50.5263915  57.9863277  64.6875313
  45.0004213  54.0586192  70.6857484  44.8624011  53.3266430  71.2869023
  45.9109137  53.9695092  70.4041672  53.9619161  55.9974596  55.4341963
  53.3448332  55.2721424  55.3375015  53.4935650  56.7583956  55.0909037
  47.6286514  53.7706151  70.1741164  48.3386133  53.1299343  70.1327782
  47.5855822  54.0219046  71.0967344  46.3415448  50.7571369  71.9936803
  45.8052805  50.3062107  72.6458399  45.7532157  50.8917278  71.2507268
  44.6363992  67.5235418  65.8881462  44.8760590  68.1553942  66.5660480
  43.7933188  67.1723458  66.1746821  45.7517707  50.2160020  54.5563267
  44.8747173  50.0948821  54.1925513  46.2275460  49.4246098  54.3042155
  37.2719847  55.0037180  64.6504774  37.9590887  54.6898910  64.0625789
  37.1167976  55.9078545  64.3772025  42.0754569  49.8927376  69.0789798
  41.9912758  49.2853046  68.3440208  41.2537276  50.3836395  69.0799294
  52.2478283  48.3780940  64.4459993  52.7446983  47.6250902  64.1261063
  51.4765265  48.4145257  63.8803202  60.1008041  54.0821305  66.0878284
  60.0897917  54.9646021  65.7172217  59.2325420  53.7292856  65.8932821
  53.3308064  57.1352627  62.0198416  52.3964343  57.2554090  61.8503120
  53.5084732  56.2325094  61.7558426  48.8313252  50.5198323  64.1731677
  48.4611039  49.9669363  64.8612583  49.3272344  49.9156456  63.6206677
  56.7180615  52.9769946  62.5548450  57.1841067  53.8097938  62.4808753
  57.1688116  52.5114928  63.2593709  54.7856846  59.3213768  59.5534602
  55.0616690  59.2070362  60.4628476  53.9161345  58.9231253  59.5146775
  54.6897278  45.3450533  66.5939352  53.7760358  45.5754760  66.7621559
  55.1190379  45.4288978  67.4453384  54.4603736  53.5340425  69.0939246
  53.8075187  53.7816333  68.4391698  54.8384116  52.7204564  68.7601723
  51.4210910  63.5700119  63.1967416  51.6033305  62.7521775  63.6595168
  52.2443896  63.7867811  62.7592306  51.7553076  62.4968304  60.4582464
  52.2840842  61.9860758  59.8452626  52.0181295  62.1810834  61.3227997
  42.2570169  60.5132173  68.2017798  42.8423605  59.7675861  68.3345702
  42.0595007  60.8236130  69.0854462  36.8487823  53.0837773  66.9222241
  36.8871923  52.5501364  67.7159359  36.3428116  52.5572979  66.3033218
  44.2278586  47.9302314  70.4184783  44.2919912  48.7917145  70.0062181
  44.1645706  47.3176315  69.6857142  43.7030858  50.0025446  74.0657818
  44.3302897  49.6202524  74.6795342  42.8458777  49.7839648  74.4313510
  40.4796401  51.8101875  59.9976172  40.7749842  50.9012554  59.9443226
  39.5784437  51.7889615  59.6757175  52.3882480  63.5309139  66.8026581
  52.2633619  62.7298879  66.2937526  53.0461571  64.0255333  66.3140551
  44.0090648  49.8857872  65.9803721  43.2877234  50.4993840  65.8411194
  44.7983904  50.4215637  65.9020367  46.8116961  47.2212298  72.2544373
  47.3351363  47.4674595  73.0170682  46.5929295  48.0532333  71.8347510
  42.2084242  49.4915973  60.1215498  41.8796949  48.6113352  59.9390604
  42.5623613  49.4363642  61.0091887  51.4563821  61.1270876  64.6310483
  51.3088784  60.1987583  64.8118053  52.2817315  61.1490966  64.1467558
  45.3226066  49.7788943  60.4890975  45.6622138  50.3074864  59.7669584
  45.7698186  50.1169349  61.2649542  55.0597943  61.9499434  65.7175356
  55.9844491  61.7442296  65.5799807  54.8913247  61.7015836  66.6264697
  48.0169506  48.1625994  69.9394043  47.6766327  47.3633807  70.3414723
  47.3108513  48.4627704  69.3670877  48.6685978  45.2475306  68.3921366
  49.4912048  44.7735784  68.2700257  48.9124042  46.0265790  68.8920053
  47.3094213  48.2763564  58.6884268  48.0302575  48.6544817  58.1847985
  46.6859517  48.9952441  58.7919246  51.4525336  48.9808713  59.6242600
  51.6688950  49.8633351  59.3231429  50.9719403  48.5894927  58.8948242
  46.1924557  51.9394427  66.2013345  46.0469138  52.2534730  67.0937627
  45.7149761  52.5579327  65.6484244  48.0520940  48.9296975  66.2494235
  48.0382509  48.0338068  65.9126532  48.7693368  48.9367638  66.8832521
  49.9047071  49.3634315  68.2947362  49.6464848  50.2851385  68.2931692
  49.3732111  48.9664749  68.9847826  54.8493259  62.4685102  61.0737447
  55.0230137  61.9031524  60.3211300  55.3422151  63.2685997  60.8916937
  40.6670219  54.4799771  69.1401006  40.1223687  55.2559579  69.2721281
  41.5449569  54.8270575  68.9820128  47.4557836  47.8111355  61.5181805
  47.5773747  46.8828001  61.7172692  47.1659878  47.8250041  60.6060120
  50.3249026  45.4966265  64.6548525  50.3470723  45.5605598  63.7000504
  50.7417085  44.6570774  64.8489031  60.7032651  55.2321525  62.6927747
  61.1463797  54.4828850  62.2946870  59.8259161  55.2231661  62.3101479
  55.8368432  61.7851866  58.1734346  56.5319336  62.4058559  58.3921660
  56.1791582  60.9347218  58.4486724  41.4536241  53.6069667  72.0331163
  40.7117977  53.7552303  72.6195793  41.1328985  53.8677933  71.1697912
  57.7359855  59.2351572  59.7021676  58.2611179  59.5738845  58.9770996
  57.6482208  58.2998587  59.5184811  49.4200516  65.3023555  64.0616930
  48.9805506  64.8099934  64.7549786  50.1708633  64.7596523  63.8209005
  46.8674388  60.8461564  66.1339231  46.2454397  60.1832269  65.8341459
  47.5379255  60.8722696  65.4512879  40.1001460  59.4121422  65.0230491
  39.2633368  58.9843597  64.8414493  40.0725105  59.6053866  65.9601282
  46.9398915  49.3243352  75.7271737  46.9887071  50.2005475  75.3449507
  47.4821430  48.7820745  75.1543381  49.1698204  50.0774725  72.4818096
  48.3001513  50.3708291  72.2100684  49.4057684  50.6615170  73.2025360
  60.2465515  56.7026763  65.0850195  61.0812407  57.1416567  65.2487755
  60.3824644  56.2265416  64.2658440  44.1840528  55.4230665  60.6158761
  43.9386570  54.5192995  60.8138971  44.3536442  55.4247816  59.6738239
  51.8737238  46.2954342  69.9983516  52.3919182  47.0315369  69.6730005
  51.5192370  46.6018335  70.8330275  43.4536175  51.1559023  58.1144922
  42.7605420  51.2303378  57.4584958  43.2087927  50.3919366  58.6366439
  52.1249832  42.7154624  65.5184413  52.4051586  42.0477813  66.1444839
  52.9100439  42.9083720  65.0059077  55.9958690  51.1372258  69.2655988
  56.9476113  51.2370356  69.2868212  55.8262141  50.3450527  69.7754072
  54.0173070  48.2227841  69.4515389  53.4223002  48.5032854  68.7561878
  53.7322766  48.7121742  70.2232130  53.1480560  62.1750768  58.2118022
  54.0811233  62.1096330  58.4150897  53.0603773  63.0107035  57.7532554
  55.7768577  61.4916638  55.1721969  55.6982208  61.1576502  56.0657727
  56.5978244  61.9838406  55.1713441  58.4746768  54.3578378  68.3798288
  58.4423088  53.4194379  68.5657972  59.0847392  54.4362415  67.6464113
  50.3130099  53.2274431  54.4225492  51.2589204  53.0980639  54.4913910
  49.9344344  52.4889093  54.8994920  58.6241256  51.1489421  68.4256571
  58.1080305  50.3647878  68.2386500  59.5081205  50.8208138  68.5903090
  56.2851983  44.8930437  64.3852384  56.0876804  44.5845525  65.2695716
  56.8951689  45.6192076  64.5150313  48.4973016  51.1524407  54.3580377
  47.5904471  50.8557520  54.4343091  48.7748997  50.8554225  53.4914663
  39.4150956  52.4730771  64.8079423  39.0953741  51.6196079  64.5153797
  38.8684385  52.6879349  65.5637391  43.1930864  55.1893212  68.5248930
  43.4116874  56.1210319  68.5436964  43.6056638  54.8301186  69.3103734
  50.1135082  45.6961297  60.5124618  49.3035810  45.3508382  60.8879864
  50.8019499  45.3868841  61.1012230  52.0425630  44.7739344  62.1348915
  52.5956669  45.1934797  62.7938938  52.2795716  43.8475092  62.1771871
  39.2839216  56.0933682  66.7772545  38.5902688  55.6787635  66.2642499
  40.0312207  56.1354219  66.1805964  55.4204437  46.8839869  61.6427579
  54.8403106  47.5424673  61.2605632  55.1540370  46.0617213  61.2314997
  53.8708003  46.2844927  63.8448899  54.3707782  46.3961461  63.0363218
  54.5143611  45.9805979  64.4849708  41.1975959  56.0251936  64.6538560
  41.1746647  56.1239623  63.7020443  41.5076595  56.8717087  64.9755726
  43.8563337  58.0828091  68.7685174  44.8106590  58.0512033  68.7015106
  43.6575860  57.6218715  69.5835400  44.4462719  56.6529207  71.3355972
  45.2655608  57.1473286  71.3590809  44.7199527  55.7361175  71.3073539
  54.2029315  49.0439959  60.6983927  53.3155170  49.3289610  60.4804122
  54.6183304  48.8833723  59.8511204  57.5543851  49.0686480  64.4138267
  58.3304241  49.5582933  64.6862883  56.8291985  49.4944534  64.8710136
  59.9916410  49.7814099  65.4712207  60.5860901  49.5409835  64.7605516
  60.0642994  49.0621230  66.0985744  42.2113566  63.6247710  65.7855372
  42.0768033  62.8648111  65.2193370  41.7945628  64.3488610  65.3184161
  53.3472529  58.8084634  54.7931947  54.0508379  59.0134636  55.4089603
  52.6235177  59.3761396  55.0581031  54.1770339  54.5594495  60.9134218
  54.1205540  55.0163047  60.0741850  54.7298681  53.7985180  60.7357060
  57.9875145  50.3484227  61.7384337  57.7312079  49.9480863  62.5692545
  57.3628013  51.0628021  61.6134476  62.2987483  53.0880300  64.2455628
  61.7387041  53.1573490  65.0187191  61.6930986  52.9121285  63.5255125
  45.3682691  64.5217027  65.9973815  45.2515076  65.4662460  65.8952505
  44.5475138  64.2190589  66.3859614  55.2559226  59.2467163  56.8430407
  56.0904830  58.8148362  56.6607882  55.0943569  59.0749177  57.7707302
  54.9105118  55.7499276  58.2086747  54.8553922  55.5843548  57.2675191
  54.2851173  56.4575309  58.3648936  39.6997633  50.9867341  72.0348169
  40.3456497  50.4766295  72.5235394  39.4914784  51.7236022  72.6091594
  48.2201244  45.2507385  57.7872065  48.2079913  46.1949225  57.9440336
  49.1124665  45.0677531  57.4931526  48.1490808  63.9276276  65.8739822
  47.1986439  63.9278137  65.7604194  48.4523294  63.1809010  65.3575856
  52.0353363  41.8450162  62.0418002  51.2685759  41.2908649  62.1874684
  52.4464068  41.9172031  62.9032154  44.0395124  48.1334958  76.1323183
  44.9026586  47.7771763  76.3426508  43.4660535  47.7948853  76.8198587
  56.0575209  72.3259824  58.5745599  56.8306085  71.7788811  58.4358475
  56.4100608  73.1904073  58.7860060  58.3941487  68.4852490  56.2064049
  58.6467007  67.9634011  55.4447512  57.4566046  68.3218635  56.3090733
  58.1137775  70.3880596  58.4088424  57.9974034  69.7125499  59.0769508
  58.2240035  69.9012970  57.5920577  60.0974803  64.8780642  57.1096462
  60.2649206  65.7460879  57.4766933  59.9071972  65.0407924  56.1857751
  60.0764024  67.3338300  58.0943129  59.9563649  67.7795351  58.9328609
  59.3816613  67.6823618  57.5356667  58.8715521  68.6483152  60.3876694
  59.5739564  69.1004196  60.8550621  58.5396149  68.0066971  61.0156587
  54.5655600  67.2711284  62.6477305  53.7686763  67.3829978  63.1660800
  54.3381192  67.6097936  61.7818195  51.5287599  71.3088187  61.8126295
  52.3662821  71.7185195  61.5960003  51.7065867  70.3687629  61.7826489
  63.4252032  68.9763268  57.5010128  62.9098655  69.7467872  57.7398515
  63.1529340  68.3028404  58.1243190  61.0099143  63.8212968  62.5595366
  60.1540739  63.4319819  62.3801005  61.4226094  63.9004929  61.6995152
  63.2138335  66.8490360  59.3269909  62.9088470  67.1636509  60.1780052
  64.1668777  66.9271780  59.3697242  56.3903494  63.6700249  63.3369475
  56.9647246  63.4475431  62.6042668  56.9774477  63.7388944  64.0898076
  56.7173081  65.7004710  57.3565360  55.8810394  66.0379397  57.6774635
  56.5777851  65.5653690  56.4192497  58.6926162  60.5441498  62.0644544
  58.0390574  60.2290515  61.4401159  58.6506636  59.9217239  62.7904367
  59.8037367  70.8260793  53.9797836  58.8964428  70.5950047  54.1788985
  60.3008399  70.0298413  54.1671818  60.9825600  70.9273388  58.5021826
  60.0736819  70.6432421  58.5994296  61.0120684  71.3472467  57.6425133
  65.2589414  58.2448216  64.0955431  65.5648291  57.3845579  63.8081346
  65.9842019  58.8365836  63.8954425  51.5513771  68.6478902  62.4837029
  51.3538170  68.0548263  61.7588095  50.9960435  68.3431113  63.2012967
  60.6801688  72.4682132  55.8409905  60.2421118  71.7517991  55.3815542
  61.4212129  72.6958247  55.2794996  54.0459996  68.1742936  60.1677981
  53.1157584  68.1127392  60.3847943  54.1417468  67.6518889  59.3714622
  53.9645545  64.6997749  62.7556222  54.2252363  65.6143082  62.6465383
  54.7862718  64.2322192  62.9052835  64.8012916  71.3266514  55.4341963
  64.1842086  70.6013342  55.3375015  64.3329404  72.0875874  55.0909037
  56.5911462  65.5451938  54.5563267  55.7140928  65.4240739  54.1925513
  57.0669215  64.7538016  54.3042155  48.1113602  70.3329098  64.6504774
  48.7984641  70.0190828  64.0625789  47.9561730  71.2370462  64.3772025
  51.3190155  67.1393793  59.9976172  51.6143596  66.2304471  59.9443226
  50.4178191  67.1181533  59.6757175  53.0477997  64.8207891  60.1215498
  52.7190703  63.9405270  59.9390604  53.4017368  64.7655559  61.0091887
  56.1619820  65.1080861  60.4890975  56.5015893  65.6366782  59.7669584
  56.6091941  65.4461267  61.2649542  58.1487967  63.6055482  58.6884268
  58.8696330  63.9836735  58.1847985  57.5253271  64.3244359  58.7919246
  62.2919090  64.3100631  59.6242600  62.5082705  65.1925269  59.3231429
  61.8113157  63.9186844  58.8948242  58.2951590  63.1403273  61.5181805
  58.4167502  62.2119919  61.7172692  58.0053633  63.1541959  60.6060120
  61.1642781  60.8258183  64.6548525  61.1864478  60.8897516  63.7000504
  61.5810840  59.9862692  64.8489031  55.0234282  70.7522583  60.6158761
  54.7780324  69.8484913  60.8138971  55.1930197  70.7539733  59.6738239
  54.2929930  66.4850940  58.1144922  53.5999175  66.5595295  57.4584958
  54.0481682  65.7211284  58.6366439  62.9643586  58.0446542  65.5184413
  63.2445340  57.3769731  66.1444839  63.7494193  58.2375637  65.0059077
  61.1523853  68.5566348  54.4225492  62.0982958  68.4272557  54.4913910
  60.7738098  67.8181010  54.8994920  59.3366770  66.4816325  54.3580377
  58.4298226  66.1849438  54.4343091  59.6142751  66.1846143  53.4914663
  50.2544711  67.8022688  64.8079423  49.9347495  66.9487996  64.5153797
  49.7078139  68.0171266  65.5637391  60.9528836  61.0253215  60.5124618
  60.1429564  60.6800300  60.8879864  61.6413253  60.7160758  61.1012230
  62.8819384  60.1031261  62.1348915  63.4350423  60.5226715  62.7938938
  63.1189471  59.1767009  62.1771871  58.1065555  63.3403260  54.4992356
  58.9684719  63.6658158  54.7588173  58.2915899  62.5534756  53.9865422
  66.2598192  62.2131787  61.6427579  65.6796861  62.8716591  61.2605632
  65.9934124  61.3909131  61.2314997  65.0423070  64.3731877  60.6983927
  64.1548925  64.6581528  60.4804122  65.4577059  64.2125640  59.8511204
  64.1866283  74.1376552  54.7931947  64.8902133  74.3426554  55.4089603
  63.4628932  74.7053313  55.0581031  59.0594998  60.5799303  57.7872065
  59.0473668  61.5241143  57.9440336  59.9518420  60.3969448  57.4931526
  62.8747118  57.1742080  62.0418002  62.1079513  56.6200566  62.1874684
  63.2857823  57.2463948  62.9032154  31.3662239   0.7823184  53.6630891
  32.0040649   0.6629931  52.9594231  31.2483082   1.7304028  53.7218843
  28.1751945   0.7350612  53.5992416  27.8370457   0.6191677  52.7112950
  29.0441713   0.3341777  53.5793422  24.0338761   2.5886088  49.5889306
  23.4703626   2.4976025  48.8205594  23.9191156   1.7685993  50.0691799
  28.6571728   1.8885464  59.5578621  28.6460369   1.4938262  58.6859125
  28.8192368   1.1551536  60.1512393  21.5803193   4.0837280  52.4273527
  22.3724485   3.7428105  52.0119826  21.8199843   4.1932255  53.3475680
  29.6138320   6.2557056  44.9003771  28.9626299   6.8411136  44.5137785
  30.4082682   6.7863251  44.9598809  23.5393947   3.3446193  45.2990906
  24.3124823   2.7975180  45.1603782  23.8919346   4.2090442  45.5105367
  25.3778989   4.6722575  58.5057805  25.0868855   5.5768206  58.3904471
  26.0135974   4.7139103  59.2201875  26.3035196   2.0499424  55.0959165
  26.8998768   1.8255446  54.3816128  26.3610168   1.3084169  55.6984613
  25.8760225  -0.4961141  42.9309356  26.1285745  -1.0179619  42.1692819
  24.9384784  -0.6594995  43.0336039  30.9203507  -1.4925362  50.7384099
  31.7066597  -1.9105939  50.3874516  31.1842212  -0.5879270  50.9065747
  31.0913585   3.9447488  45.4372756  30.4559418   4.0182114  46.1493660
  30.7610991   4.5341087  44.7591835  36.3211934  -1.5550129  51.6417077
  37.0537106  -2.1250912  51.8754907  35.5651290  -1.9428529  52.0823583
  25.5956513   1.4066965  45.1333731  25.4792771   0.7311869  45.8014815
  25.7058773   0.9199339  44.3165884  27.9388054   0.8677112  48.8380420
  27.5746261   0.3407733  49.5493341  28.7955170   0.4775581  48.6646905
  27.5793541  -4.1032988  43.8341768  27.7467944  -3.2352752  44.2012239
  27.3890710  -3.9405706  42.9103058  30.3368874   4.3583991  55.5007599
  30.0369597   5.2609030  55.3923406  29.9919934   4.0916174  56.3528752
  23.7881356   0.8097788  51.5344303  22.8631852   0.6774002  51.7421995
  24.0365769   1.5892007  52.0314246  33.7366018  -3.1233469  53.1805036
  32.8282895  -3.1918060  52.8863797  33.6853614  -2.6461524  54.0086862
  27.5582762  -1.6475330  44.8188435  27.4382387  -1.2018280  45.6573915
  26.8635350  -1.2990013  44.2601973  21.1490167   0.4531061  52.3688092
  21.2782548   0.7065540  53.2827504  20.4687618   1.0458769  52.0492747
  25.3189654  11.1228311  48.4678566  25.2413684  12.0736136  48.5467047
  24.7151298  10.7774184  49.1253493  33.2567828  -1.1753857  45.6468769
  34.1685684  -0.9426471  45.4716467  32.7477475  -0.5916813  45.0843848
  31.5408596   3.2470771  59.2830062  31.9491952   2.8053181  58.5384694
  30.8185857   2.6723398  59.5364255  27.8939666  -1.8156623  56.6563619
  28.7400861  -1.3917209  56.7998268  27.8338304  -2.4722998  57.3502182
  31.8637410   3.8071961  53.0382351  31.2346273   3.9717675  52.3358419
  31.4763073   4.2213571  53.8093315  35.7426642   4.7426399  50.3926714
  35.0577681   5.1225300  49.8423748  35.8270492   5.3521726  51.1258662
  32.9977574   2.3886358  56.9922058  33.2094469   3.0318118  56.3156439
  32.9507322   1.5548675  56.5243988  27.4165372   3.5446369  50.3032436
  27.8803718   3.8234072  49.5137058  27.1522170   2.6429814  50.1205526
  24.3089453   3.0917851  53.2412199  24.8790810   3.5205119  52.6029684
  24.8997565   2.8100435  53.9396385  26.3534258  -0.3330478  47.1122001
  27.0558302   0.1190565  47.5795927  26.0214887  -0.9746660  47.7401894
  34.1123402   5.2658313  55.1644415  34.9340846   4.8638501  54.8827097
  34.1085805   5.1626548  56.1160531  22.0474338  -1.7102346  49.3722611
  21.2505501  -1.5983652  49.8906107  21.8199930  -1.3715694  48.5063502
  27.8780005   4.8142357  57.3205126  27.9424438   5.2762764  58.1563298
  27.1690929   4.1839722  57.4487436  42.2029395   1.6097062  51.5129387
  41.4493103   1.0404460  51.3573391  42.3376936   1.5759726  52.4600021
  27.5928023   6.4810464  47.1884106  27.4573698   7.3262000  47.6168954
  28.1337836   6.6829742  46.4250040  21.0457420   3.9985902  47.7612031
  21.5581941   4.7929153  47.9117596  21.6980133   3.3012193  47.6945633
  22.8552305   7.1151659  49.8434784  23.0318933   8.0369623  49.6555768
  23.6509139   6.8010078  50.2729164  29.2196499   7.1034031  61.3184448
  28.7760354   6.3170409  61.0005353  29.8813713   7.2913181  60.6528339
  23.9783621   8.6329832  55.8445127  24.5291046   8.5046896  55.0722121
  23.1395097   8.9324721  55.4940020  31.3177737   7.3836831  59.3465850
  31.2996213   8.2045712  58.8546119  32.2397658   7.2590906  59.5715991
  27.7750792   4.8980960  60.1889358  28.3079128   4.1369248  59.9588666
  27.2464873   4.6054612  60.9313512  19.0106337   2.3274557  48.5371602
  19.8481559   2.7371565  48.3205309  19.1884605   1.3873999  48.5071796
  30.9070769  -0.0050363  44.2255435  30.3917393   0.7654242  44.4643822
  30.6348078  -0.6785227  44.8488496  28.4917880  -5.1600662  49.2840673
  27.6359477  -5.5493812  49.1046312  28.9044832  -5.0808701  48.4240459
  35.8805043   2.7481992  46.1608608  35.1034486   2.4093151  45.7163770
  36.5596524   2.7534615  45.4863573  30.6957073  -2.1323271  46.0515216
  30.3907208  -1.8177122  46.9025359  31.6487515  -2.0541851  46.0942549
  29.1403504   4.0266953  47.7008170  28.6124866   3.2919712  47.3881407
  28.6391007   4.8041629  47.4548138  34.1196350   2.2215973  52.8175216
  33.4620025   2.9115235  52.9055345  34.9236750   2.6112405  53.1609203
  32.9301809   0.5760346  50.8679158  33.4433691   1.2090338  51.3700868
  33.5803033  -0.0238459  50.5022518  24.1991819  -3.2808920  44.0810667
  23.3629131  -2.9434234  44.4019941  24.0596589  -3.4159940  43.1437804
  27.2856105   1.8447163  40.7043143  26.3783166   1.6136416  40.9034292
  27.7827137   1.0484782  40.8917124  30.1924183  10.5544670  43.6239829
  29.5185882  10.8576367  44.2324787  30.5790005  11.3573750  43.2745286
  29.4082640  -1.9490199  53.1137498  28.4905201  -1.7275252  52.9559187
  29.8242784  -1.8743888  52.2549206  30.1917688  -0.5498783  48.2440179
  30.9389507  -0.0377386  47.9347301  30.4609277  -0.8714730  49.1044572
  28.4644338   1.9459758  45.2267133  27.5555557   1.6618791  45.3239603
  28.4939422   2.3658836  44.3670440  33.6963605   5.5566347  48.9958301
  33.2425932   4.7157257  49.0523491  33.0657572   6.1927746  49.3333081
  32.6396525  -3.5141667  50.2258968  31.9019282  -4.0264281  50.5569211
  32.8923298  -3.9541285  49.4142245  32.1396545   7.3942844  49.9308119
  32.4319519   7.9547901  49.2120484  32.6495165   7.6871405  50.6861278
  19.0332508  -0.3334728  49.2082335  18.8356908  -0.9265367  48.4833402
  18.4779172  -0.6382518  49.9258274  27.0129232  -0.4411622  51.3276928
  27.0677842  -1.3937785  51.2519405  26.2020434  -0.2852183  51.8118227
  28.1620426   3.4868501  42.5655212  27.7239856   2.7704360  42.1060849
  28.9030867   3.7144616  42.0040303  24.9521592  -1.8234562  49.0867307
  24.1389457  -1.5240391  49.4932499  25.4480586  -2.2178873  49.8041789
  27.1030170   8.1723195  51.0201572  27.0606349   8.3984041  50.0910104
  28.0192869   7.9386570  51.1687373  30.5495804  -1.3592737  57.9182201
  30.9045191  -1.1321264  58.7776667  31.1967935  -1.0274361  57.2959456
  36.2793541   1.7625698  48.6231530  36.1411439   1.9527294  47.6952719
  35.9229759   2.5245081  49.0799581  36.3062920   3.8302225  53.6342802
  36.7399427   3.7377515  54.4825856  37.0194501   3.8059726  52.9962818
  25.2195971   5.0486224  50.8163535  26.0136569   4.5536544  50.6146110
  24.5087663   4.5204087  50.4531240  30.0390815   7.4304320  55.1675902
  30.0927837   7.9995256  55.9353618  29.1705596   7.6006205  54.8029939
  21.5278734  -0.8070694  46.8923287  20.5976322  -0.8686239  47.1093249
  21.6236206  -1.3294741  46.0959929  37.1678470   3.8725926  56.1675687
  37.3614360   4.7771737  56.4134962  37.0679088   3.4133345  57.0014272
  32.2293578   4.0232669  61.7416568  32.0779085   3.7943221  60.8246651
  32.2198258   4.9803270  61.7547913  28.9978915   1.5964582  56.7262834
  29.9270975   1.7475741  56.5531801  28.5769945   1.6848602  55.8711481
  27.7967247   5.6215246  54.4961372  27.6578332   5.2534030  55.3687310
  27.0081843   6.1362885  54.3245330  28.3915399  10.7224343  45.8386908
  28.5667154  10.2512386  46.6532531  27.7048187  11.3490109  46.0668169
  29.3472462   4.9996849  51.8850210  29.0122294   4.9597619  52.7807859
  28.8476407   4.3341565  51.4120620  32.2831653   2.3452883  42.1587269
  31.6660824   1.6199711  42.0620322  31.8148142   3.1062243  41.8154343
  25.9499006   0.1184438  56.8986470  26.6598625  -0.5222370  56.8573089
  25.9068315   0.3697333  57.8212651  33.9385785   7.0551791  59.8193050
  33.8798331   6.3711012  59.1523633  34.3405303   7.7970781  59.3673676
  22.9576484  13.8713705  52.6126768  23.1973082  14.5032229  53.2905787
  22.1145680  13.5201745  52.8992128  24.0730199  -3.4361693  41.2808573
  23.1959666  -3.5572892  40.9170820  24.5487952  -4.2275614  41.0287462
  33.9403192   5.0191375  58.0507029  33.0529971   4.6817297  58.1733428
  34.5101743   4.2874407  58.2875795  15.5932339   1.3515467  51.3750081
  16.2803379   1.0377197  50.7871096  15.4380468   2.2556832  51.1017332
  27.4704346   9.6792828  55.0168272  27.3974517  10.4847799  55.5287577
  27.0281739   9.8784794  54.1916294  27.2594125   8.9164598  48.5271094
  26.4761647   9.4586278  48.6209318  27.9586871   9.4338577  48.9265335
  38.4220533   0.4299593  52.8123591  38.4110409   1.3124308  52.4417524
  37.5537912   0.0771144  52.6178128  29.9303029   9.5779662  57.1726431
  30.6431001  10.2127127  57.1002333  29.4393058   9.6743528  56.3566433
  31.6520556   3.4830914  48.7443723  30.7176835   3.6032377  48.5748427
  31.8297225   2.5803381  48.4803733  27.1525744  -3.1323390  50.8976984
  26.7823532  -3.6852349  51.5857890  27.6484837  -3.7365256  50.3451984
  35.0393107  -0.6751766  49.2793757  35.5053560   0.1576225  49.2054060
  35.4900608  -1.1406785  49.9839015  24.9814943   7.3274105  57.9932002
  25.6824402   7.9610588  58.1461396  24.5110058   7.6688837  57.2327641
  33.1069339   5.6692055  46.2779909  33.3829182   5.5548650  47.1873783
  32.2373837   5.2709540  46.2392082  32.7816229  -0.1181287  55.8184552
  32.1287679   0.1294620  55.1637005  33.1596609  -0.9317149  55.4847030
  29.7423403   9.9178406  49.9212723  29.9245797   9.1000062  50.3840475
  30.5656389  10.1346098  49.4837613  30.0765568   8.8446591  47.1827771
  30.6053335   8.3339046  46.5697933  30.3393788   8.5289121  48.0473304
  20.5782661   6.8610460  54.9263105  21.1636098   6.1154148  55.0591009
  20.3807499   7.1714417  55.8099768  23.4321316   9.8961708  49.9425547
  22.7631691  10.3807835  49.4589587  23.2934186  10.1430928  50.8568926
  27.5726585  11.9305451  56.5408205  28.1244893  12.0937073  57.3057291
  27.9132778  12.5209889  55.8688230  32.4237459   6.7566709  62.3956860
  32.9677363   7.3696667  61.9011815  31.8424304   7.3146287  62.9123873
  30.7094972   9.8787427  53.5271888  30.5846111   9.0777167  53.0182833
  31.3674063  10.3733620  53.0385857  32.7729880   7.6796447  55.1551438
  31.8260216   7.5601798  55.0829764  33.1212653   6.7918945  55.2377699
  29.7776314   7.4749163  51.3555790  29.6301276   6.5465870  51.5363360
  30.6029807   7.4969254  50.8712865  23.6438558  -3.8732770  47.2136282
  23.9834630  -3.3446849  46.4914890  24.0910678  -3.5352364  47.9894848
  33.3810435   8.2977722  52.4420663  34.3056983   8.0920583  52.3045114
  33.2125739   8.0494123  53.3510004  25.6306705  -5.3758148  45.4129575
  26.3515068  -4.9976896  44.9093292  25.0072009  -4.6569272  45.5164553
  29.7737828  -4.6712999  46.3487907  29.9901442  -3.7888361  46.0476735
  29.2931895  -5.0626786  45.6193549  24.5137049  -1.7127286  52.9258652
  24.3681630  -1.3986983  53.8182933  24.0362253  -1.0942386  52.3729550
  26.3733432  -4.7224738  52.9739541  26.3595001  -5.6183645  52.6371839
  27.0905860  -4.7154074  53.6077827  28.2259563  -4.2887398  55.0192669
  27.9677341  -3.3670327  55.0176999  27.6944603  -4.6856963  55.7093133
  33.1705752   8.8163389  47.7982754  33.3442629   8.2509812  47.0456606
  33.6634643   9.6164284  47.6162244  18.9882711   0.8278058  55.8646313
  18.4436180   1.6037866  55.9966587  19.8662061   1.1748863  55.7065434
  39.0245143   1.5799812  49.4173054  39.4676289   0.8307137  49.0192177
  38.1471653   1.5709948  49.0346786  34.1580924   8.1330154  44.8979652
  34.8531829   8.7536846  45.1166967  34.5004074   7.2825505  45.1732030
  36.0572347   5.5829859  46.4266983  36.5823671   5.9217132  45.7016303
  35.9694700   4.6476874  46.2430118  27.7192396   9.4963933  58.5556860
  28.0279522   9.2513080  59.4279559  28.5167878   9.7010571  58.0675730
  27.7413008  11.6501842  50.7862236  27.3017998  11.1578221  51.4795093
  28.4921125  11.1074810  50.5454311  20.2205347   7.8413383  50.7886864
  21.0463367   7.5417155  50.4085508  19.8699399   7.0721006  51.2376653
  25.1886880   7.1939851  52.8584538  24.5666889   6.5310556  52.5586766
  25.8591747   7.2200983  52.1758186  18.4213952   5.7599710  51.7475798
  17.5845860   5.3321884  51.5659799  18.3937597   5.9532153  52.6846589
  35.7466253   6.2162763  61.7318181  34.9561797   6.1986902  61.1922680
  35.5099608   6.7551056  62.4867218  35.8664128   3.0655229  59.0450910
  35.9162133   2.9005237  59.9866432  35.7578052   2.1982488  58.6548790
  24.7500387   5.7443775  46.3342998  24.8988507   6.4279239  45.6809671
  25.5566831   5.7248865  46.8492454  37.3682325   5.4852171  59.2892931
  37.0767134   5.8482151  60.1256392  36.7554456   4.7719179  59.1106263
  38.5678008   3.0505050  51.8095501  39.4024899   3.4894854  51.9733062
  38.7037136   2.5743704  50.9903747  35.6169513   0.6084785  57.7572989
  36.0923635   0.8012432  56.9491840  34.6935079   0.6643971  57.5116373
  22.5053020   1.7708952  47.3404067  22.2599062   0.8671282  47.5384278
  22.6748935   1.7726103  46.3983545  28.2495793   8.2391905  43.8054746
  27.6769760   8.8582092  43.3525218  28.8228586   8.7891267  44.3394668
  34.3171182  -2.5149455  55.9901295  35.2688605  -2.4151357  56.0113519
  34.1474633  -3.3071186  56.4999379  31.4693052   8.5229055  44.9363328
  32.4023726   8.4574617  45.1396204  31.3816265   9.3585322  44.4777861
  34.0981069   7.8394926  41.8967276  34.0194701   7.5054789  42.7903034
  34.9190736   8.3316694  41.8958748  36.7959260   0.7056665  55.1043594
  36.7635580  -0.2327334  55.2903278  37.4059884   0.7840702  54.3709419
  28.6342591  -0.4247282  41.1470798  29.5801696  -0.5541074  41.2159216
  28.2556836  -1.1632620  41.6240227  42.6135810   1.7672672  54.2449631
  43.3439199   1.5057960  54.8057334  42.0042756   1.0301394  54.2851699
  40.6951107  -0.0919466  54.8424082  39.9684271  -0.2263501  54.2340574
  40.2798394   0.2157363  55.6480800  26.8185508  -2.4997306  41.0825684
  25.9116964  -2.7964193  41.1588397  27.0961489  -2.7967488  40.2159970
  21.5143356   1.5371499  55.2494237  21.7329366   2.4688607  55.2682270
  21.9269130   1.1779473  56.0349040  17.6051709   2.4411969  53.5017852
  16.9115180   2.0265922  52.9887806  18.3524700   2.4832506  52.9051270
  19.5188451   2.3730223  51.3783866  19.4959139   2.4717910  50.4265750
  19.8289088   3.2195374  51.7001033  22.1775829   4.4306378  55.4930481
  23.1319083   4.3990320  55.4260412  21.9788353   3.9697002  56.3080707
  22.7675211   3.0007494  58.0601279  23.5868100   3.4951573  58.0836116
  23.0412019   2.0839462  58.0318846  20.5326058   9.9725998  52.5100679
  20.3980526   9.2126398  51.9438677  20.1158120  10.6966897  52.0429468
  31.6685021   5.1562921  41.5177254  32.3720871   5.3612924  42.1334910
  30.9447670   5.7239683  41.7826338  32.4982831   0.9072782  47.6379524
  32.4418033   1.3641334  46.7987157  33.0511174   0.1463467  47.4602367
  40.6199975  -0.5641412  50.9700935  40.0599533  -0.4948223  51.7432497
  40.0143478  -0.7400428  50.2500431  23.6895184  10.8695315  52.7219121
  23.5727568  11.8140747  52.6197812  22.8687630  10.5668876  53.1104921
  33.5771718   5.5945450  43.5675714  34.4117322   5.1626649  43.3853189
  33.4156061   5.4227464  44.4952609  33.2317610   2.0977564  44.9332053
  33.1766414   1.9321835  43.9920498  32.6063666   2.8053597  45.0894243
  24.7149698  11.5223577  55.9375050  25.6176945  11.5547187  56.2541545
  24.4887068  10.5924027  55.9521386  26.4703300  10.2754563  52.5985128
  25.5198931  10.2756425  52.4849501  26.7735786   9.5287298  52.0821163
  42.2055993  16.1115101  53.6630891  42.8434403  15.9921849  52.9594231
  42.0876836  17.0595945  53.7218843  39.0145700  16.0642530  53.5992416
  38.6764211  15.9483594  52.7112950  39.8835468  15.6633695  53.5793422
  34.8732515  17.9178006  49.5889306  34.3097380  17.8267943  48.8205594
  34.7584910  17.0977910  50.0691799  39.4965483  17.2177381  59.5578621
  39.4854123  16.8230180  58.6859125  39.6586122  16.4843454  60.1512393
  32.4196947  19.4129198  52.4273527  33.2118239  19.0720022  52.0119826
  32.6593597  19.5224173  53.3475680  36.2172744  20.0014493  58.5057805
  35.9262610  20.9060124  58.3904471  36.8529728  20.0431021  59.2201875
  37.1428951  17.3791342  55.0959165  37.7392523  17.1547364  54.3816128
  37.2003922  16.6376087  55.6984613  36.7153979  14.8330777  42.9309356
  36.9679500  14.3112298  42.1692819  35.7778538  14.6696922  43.0336039
  41.7597262  13.8366555  50.7384099  42.5460351  13.4185978  50.3874516
  42.0235966  14.7412647  50.9065747  47.1605689  13.7741789  51.6417077
  47.8930861  13.2041005  51.8754907  46.4045045  13.3863389  52.0823583
  38.7781809  16.1969030  48.8380420  38.4140016  15.6699651  49.5493341
  39.6348925  15.8067499  48.6646905  44.6831109   7.4863363  56.1011686
  44.3514434   8.3558774  55.8772901  44.0876723   7.1699647  56.7805716
  38.4187296  11.2258930  43.8341768  38.5861698  12.0939166  44.2012239
  38.2284465  11.3886211  42.9103058  41.1762629  19.6875909  55.5007599
  40.8763352  20.5900947  55.3923406  40.8313688  19.4208092  56.3528752
  34.6275110  16.1389705  51.5344303  33.7025607  16.0065920  51.7421995
  34.8759524  16.9183925  52.0314246  44.5759773  12.2058449  53.1805036
  43.6676650  12.1373857  52.8863797  44.5247368  12.6830394  54.0086862
  38.3976517  13.6816587  44.8188435  38.2776142  14.1273638  45.6573915
  37.7029105  14.0301905  44.2601973  31.9883921  15.7822979  52.3688092
  32.1176303  16.0357458  53.2827504  31.3081373  16.3750687  52.0492747
  38.6500638  13.6248094  61.1239933  37.8733972  14.1842015  61.1142798
  39.2891201  14.1104877  61.6454803  46.4421419  10.4074887  54.9582910
  45.7995799  10.7007420  54.3122705  45.9376348  10.2927808  55.7636107
  44.0961583  14.1538060  45.6468769  45.0079439  14.3865447  45.4716467
  43.5871230  14.7375105  45.0843848  36.9047011  16.4333548  60.6857900
  37.6461695  16.9718592  60.4092724  36.1983996  17.0599836  60.8429452
  42.3802350  18.5762688  59.2830062  42.7885706  18.1345099  58.5384694
  41.6579612  18.0015316  59.5364255  38.7333420  13.5135295  56.6563619
  39.5794616  13.9374709  56.7998268  38.6732058  12.8568919  57.3502182
  42.7031165  19.1363879  53.0382351  42.0740027  19.3009593  52.3358419
  42.3156827  19.5505488  53.8093315  46.5820397  20.0718317  50.3926714
  45.8971435  20.4517218  49.8423748  46.6664246  20.6813643  51.1258662
  41.8832866  11.1739663  58.3144792  41.6393798  11.9281724  57.7779068
  42.1592796  11.5525011  59.1492039  43.8371328  17.7178276  56.9922058
  44.0488224  18.3610036  56.3156439  43.7901077  16.8840592  56.5243988
  41.4397557  10.3296096  53.8958630  40.5782036  10.6277350  54.1875368
  41.4659992  10.5466495  52.9639663  38.2559127  18.8738287  50.3032436
  38.7197472  19.1525990  49.5137058  37.9915925  17.9721731  50.1205526
  35.1483208  18.4209768  53.2412199  35.7184565  18.8497037  52.6029684
  35.7391320  18.1392353  53.9396385  37.1928013  14.9961439  47.1122001
  37.8952056  15.4482483  47.5795927  36.8608641  14.3545258  47.7401894
  35.6408374  13.5873196  61.4873210  35.0107035  14.2689477  61.7208607
  35.5344462  13.4756278  60.5426349  30.9353347  13.2544992  52.4139134
  30.1452401  13.5102520  51.9379245  31.4264594  14.0693330  52.5191175
  44.9517156  20.5950231  55.1644415  45.7734600  20.1930418  54.8827097
  44.9479559  20.4918465  56.1160531  32.8868092  13.6189571  49.3722611
  32.0899256  13.7308265  49.8906107  32.6593684  13.9576223  48.5063502
  38.7173760  20.1434274  57.3205126  38.7818192  20.6054682  58.1563298
  38.0084684  19.5131639  57.4487436  29.2191050  13.5075482  54.8454125
  29.4699088  14.3922492  55.1111701  29.7550598  13.3280084  54.0729217
  53.0423149  16.9388980  51.5129387  52.2886858  16.3696378  51.3573391
  53.1770691  16.9051644  52.4600021  34.9189117   7.8893962  63.8498461
  34.5256063   7.3360160  64.5246106  35.7355257   8.2004540  64.2404979
  33.6946060  22.4443576  49.8434784  33.8712688  23.3661541  49.6555768
  34.4902893  22.1301995  50.2729164  37.8357078   9.3051841  61.4418718
  38.5766792   9.9058994  61.3623180  38.0675001   8.5629479  60.8836761
  32.9798416  14.4908208  59.7196948  32.8651931  13.5893465  60.0204047
  32.1242934  14.7371905  59.3681764  40.0590254  22.4325948  61.3184448
  39.6154108  21.6462327  61.0005353  40.7207467  22.6205099  60.6528339
  34.8177375  23.9621750  55.8445127  35.3684800  23.8338813  55.0722121
  33.9788851  24.2616639  55.4940020  42.1571492  22.7128748  59.3465850
  42.1389967  23.5337629  58.8546119  43.0791412  22.5882824  59.5715991
  38.6144546  20.2272878  60.1889358  39.1472883  19.4661166  59.9588666
  38.0858627  19.9346530  60.9313512  41.7814241   5.3332944  55.7183000
  41.4378510   6.2234585  55.6422110  42.1493204   5.1434601  54.8552585
  41.7464524  15.3241555  44.2255435  41.2311147  16.0946160  44.4643822
  41.4741832  14.6506691  44.8488496  39.3311635  10.1691256  49.2840673
  38.4753231   9.7798106  49.1046312  39.7438587  10.2483216  48.4240459
  40.8610781   7.7037599  53.6832233  40.3575577   7.6667734  52.8700038
  41.1541388   8.6130342  53.7428890  37.1053667   7.7876329  52.6898415
  37.9706664   7.5919137  52.3304304  37.1731176   7.5586680  53.6167771
  46.7198798  18.0773910  46.1608608  45.9428241  17.7385069  45.7163770
  47.3990279  18.0826533  45.4863573  41.5350827  13.1968647  46.0515216
  41.2300963  13.5114796  46.9025359  42.4881269  13.2750067  46.0942549
  44.9590105  17.5507891  52.8175216  44.3013779  18.2407152  52.9055345
  45.7630504  17.9404323  53.1609203  34.7115986  10.0178537  50.0614781
  35.2859738   9.7953718  49.3287974  35.2986969  10.0867231  50.8143383
  43.7695564  15.9052263  50.8679158  44.2827445  16.5382255  51.3700868
  44.4196788  15.3053459  50.5022518  35.0385574  12.0482998  44.0810667
  34.2022886  12.3857684  44.4019941  34.8990343  11.9131977  43.1437804
  37.0138654   6.8919785  48.7889851  36.3603067   6.5768803  48.1646466
  36.9719128   6.2695526  49.5149674  40.2476395  13.3801719  53.1137498
  39.3298956  13.6016666  52.9559187  40.6636538  13.4548030  52.2549206
  41.0311442  14.7793135  48.2440179  41.7783261  15.2914532  47.9347301
  41.3003032  14.4577187  49.1044572  44.5357360  20.8858265  48.9958301
  44.0819687  20.0449175  49.0523491  43.9051327  21.5219663  49.3333081
  43.4790279  11.8150251  50.2258968  42.7413036  11.3027637  50.5569211
  43.7317053  11.3750633  49.4142245  42.9790299  22.7234762  49.9308119
  43.2713273  23.2839819  49.2120484  43.4888920  23.0163323  50.6861278
  43.5801907   4.5926503  50.8200737  43.8860784   3.7323866  50.5326652
  44.3054512   5.1844123  50.6199731  29.8726263  14.9957190  49.2082335
  29.6750663  14.4026550  48.4833402  29.3172927  14.6909400  49.9258274
  37.8522987  14.8880296  51.3276928  37.9071596  13.9354132  51.2519405
  37.0414189  15.0439735  51.8118227  35.7915346  13.5057356  49.0867307
  34.9783212  13.8051526  49.4932499  36.2874341  13.1113045  49.8041789
  41.3889558  13.9699180  57.9182201  41.7438946  14.1970653  58.7776667
  42.0361689  14.3017557  57.2959456  47.1187295  17.0917616  48.6231530
  46.9805194  17.2819212  47.6952719  46.7623514  17.8536999  49.0799581
  35.2829421  11.0775711  54.7028542  35.9228801  10.9364470  54.0051506
  34.4506952  10.7910225  54.3267144  47.1456675  19.1594143  53.6342802
  47.5793181  19.0669432  54.4825856  47.8588255  19.1351644  52.9962818
  36.0589725  20.3778142  50.8163535  36.8530324  19.8828462  50.6146110
  35.3481417  19.8496005  50.4531240  40.8784570  22.7596237  55.1675902
  40.9321592  23.3287174  55.9353618  40.0099351  22.9298122  54.8029939
  32.3672489  14.5221223  46.8923287  31.4370077  14.4605679  47.1093249
  32.4629961  13.9997176  46.0959929  32.2858038  11.0476036  49.4801529
  32.5464855  11.9621370  49.3710689  33.1075210  10.5800479  49.6298142
  33.7582963  12.4613793  56.6500354  34.4306016  12.2531156  56.0013002
  32.9312749  12.2635879  56.2105586  48.0072224  19.2017844  56.1675687
  48.2008114  20.1063654  56.4134962  47.9072842  18.7425263  57.0014272
  39.6608535   9.0875734  58.6666014  39.0136450   9.7865684  58.5730491
  40.4309550   9.5211878  59.0342263  43.0687333  19.3524587  61.7416568
  42.9172839  19.1235138  60.8246651  43.0592012  20.3095188  61.7547913
  39.8372669  16.9256499  56.7262834  40.7664729  17.0767659  56.5531801
  39.4163699  17.0140520  55.8711481  38.6361001  20.9507164  54.4961372
  38.4972087  20.5825948  55.3687310  37.8475597  21.4654803  54.3245330
  40.1866216  20.3288766  51.8850210  39.8516049  20.2889536  52.7807859
  39.6870162  19.6633482  51.4120620  34.1610460  15.7356396  57.4102791
  34.0230258  15.0036635  58.0114330  35.0715384  15.6465297  57.1286978
  43.1225408  17.6744801  42.1587269  42.5054579  16.9491629  42.0620322
  42.6541896  18.4354161  41.8154343  36.7892761  15.4476356  56.8986470
  37.4992379  14.8069548  56.8573089  36.7462069  15.6989251  57.8212651
  44.7779540  22.3843709  59.8193050  44.7192086  21.7002929  59.1523633
  45.1799058  23.1262699  59.3673676  35.5021695  12.4341574  58.7182110
  34.9659052  11.9832312  59.3703706  34.9138403  12.5687482  57.9752574
  34.9123954  11.8930225  41.2808573  34.0353420  11.7719026  40.9170820
  35.3881707  11.1016303  41.0287462  44.7796947  20.3483293  58.0507029
  43.8923726  20.0109215  58.1733428  45.3495498  19.6166324  58.2875795
  26.4326094  16.6807385  51.3750081  27.1197134  16.3669115  50.7871096
  26.2774223  17.5848749  51.1017332  31.2360816  11.5697581  55.8035104
  31.1519005  10.9623251  55.0685514  30.4143522  12.0606600  55.8044601
  38.3098100  25.0084745  55.0168272  38.2368272  25.8139717  55.5287577
  37.8675493  25.2076711  54.1916294  41.4084530  10.0551145  51.1705299
  41.9053229   9.3021107  50.8506370  40.6371511  10.0915462  50.6048509
  49.2614287  15.7591510  52.8123591  49.2504164  16.6416226  52.4417524
  48.3931667  15.4063061  52.6178128  40.7696784  24.9071579  57.1726431
  41.4824756  25.5419044  57.1002333  40.2786812  25.0035445  56.3566433
  42.4914311  18.8122832  48.7443723  41.5570589  18.9324295  48.5748427
  42.6690979  17.9095299  48.4803733  37.9919499  12.1968528  50.8976984
  37.6217286  11.6439568  51.5857890  38.4878591  11.5926661  50.3451984
  45.8786862  14.6540151  49.2793757  46.3447314  15.4868143  49.2054060
  46.3294362  14.1885133  49.9839015  35.8208697  22.6566023  57.9932002
  36.5218157  23.2902506  58.1461396  35.3503812  22.9980754  57.2327641
  43.8503525   7.0220738  53.3184658  42.9366605   7.2524965  53.4866865
  44.2796626   7.1059182  54.1698691  43.6209983  15.2110630  55.8184552
  42.9681433  15.4586538  55.1637005  43.9990363  14.3974769  55.4847030
  39.6697556  15.9530441  62.3050589  38.9938193  15.8524571  62.9752965
  40.4925190  15.7969655  62.7686587  31.4176415  22.1902378  54.9263105
  32.0029852  21.4446066  55.0591009  31.2201254  22.5006335  55.8099768
  26.0094070  14.7607978  53.6467548  26.0478170  14.2271569  54.4404666
  25.5034363  14.2343184  53.0278525  38.4120339  27.2597369  56.5408205
  38.9638647  27.4228990  57.3057291  38.7526533  27.8501807  55.8688230
  33.3884832   9.6072519  57.1430090  33.4526159  10.4687350  56.7307488
  33.3251953   8.9946520  56.4102449  32.8637105  11.6795651  60.7903124
  33.4909144  11.2972729  61.4040649  32.0065024  11.4609853  61.1558817
  43.2631213  22.0858626  62.3956860  43.8071117  22.6988585  61.9011815
  42.6818058  22.6438205  62.9123873  29.6402648  13.4872080  46.7221479
  29.9356089  12.5782759  46.6688533  28.7390683  13.4659820  46.4002481
  41.5488726  25.2079344  53.5271888  41.4239866  24.4069084  53.0182833
  42.2067818  25.7025538  53.0385857  33.1696895  11.5628077  52.7049028
  32.4483480  12.1764045  52.5656501  33.9590150  12.0985842  52.6265674
  43.6123635  23.0088364  55.1551438  42.6653970  22.8893716  55.0829764
  43.9606408  22.1210862  55.2377699  35.9723208   8.8982503  58.9789679
  36.4957610   9.1444800  59.7415989  35.7535541   9.7302538  58.5592817
  31.3690489  11.1686178  46.8460804  31.0403195  10.2883557  46.6635910
  31.7229860  11.1133847  47.7337194  40.6170068  22.8041081  51.3555790
  40.4695031  21.8757788  51.5363360  41.4423562  22.8261171  50.8712865
  34.4832312  11.4559148  47.2136282  34.8228385  11.9845069  46.4914890
  34.9304433  11.7939554  47.9894848  44.2204190  23.6269639  52.4420663
  45.1450737  23.4212501  52.3045114  44.0519493  23.3786041  53.3510004
  37.1775753   9.8396198  56.6639350  36.8372574   9.0404012  57.0660030
  36.4714759  10.1397909  56.0916183  37.8292225   6.9245511  55.1166673
  38.6518294   6.4505989  54.9945563  38.0730289   7.7035995  55.6165359
  36.4700460   9.9533769  45.4129575  37.1908822  10.3315022  44.9093292
  35.8465764  10.6722646  45.5164553  40.6131582  10.6578918  46.3487907
  40.8295197  11.5403556  46.0476735  40.1325650  10.2665132  45.6193549
  35.3530804  13.6164632  52.9258652  35.2075384  13.9304935  53.8182933
  34.8756007  14.2349532  52.3729550  37.2127187  10.6067180  52.9739541
  37.1988755   9.7108273  52.6371839  37.9299615  10.6137843  53.6077827
  39.0653317  11.0404520  55.0192669  38.8071095  11.9621590  55.0176999
  38.5338358  10.6434954  55.7093133  44.0099506  24.1455307  47.7982754
  44.1836384  23.5801729  47.0456606  44.5028397  24.9456202  47.6162244
  29.8276466  16.1569976  55.8646313  29.2829934  16.9329784  55.9966587
  30.7055816  16.5040780  55.7065434  36.6164083   9.4881560  48.2427111
  36.7379994   8.5598206  48.4417999  36.3266125   9.5020246  47.3305427
  39.4855273   7.1736470  51.3793831  39.5076970   7.2375803  50.4245811
  39.9023332   6.3340979  51.5734337  49.8638897  16.9091730  49.4173054
  50.3070043  16.1599055  49.0192177  48.9865408  16.9001866  49.0346786
  30.6142488  15.2839872  58.7576470  29.8724224  15.4322508  59.3441100
  30.2935232  15.5448138  57.8943219  46.8966102  20.9121777  46.4266983
  47.4217426  21.2509050  45.7016303  46.8088454  19.9768792  46.2430118
  38.5586150  24.8255850  58.5556860  38.8673277  24.5804997  59.4279559
  39.3561632  25.0302489  58.0675730  31.0599101  23.1705301  50.7886864
  31.8857121  22.8709073  50.4085508  30.7093153  22.4012923  51.2376653
  36.0280635  22.5231769  52.8584538  35.4060644  21.8602474  52.5586766
  36.6985502  22.5492901  52.1758186  29.2607707  21.0891627  51.7475798
  28.4239615  20.6613802  51.5659799  29.2331352  21.2824071  52.6846589
  36.1005162  11.0013557  62.4517044  36.1493318  11.8775680  62.0694814
  36.6427676  10.4590950  61.8788687  46.5860008  21.5454680  61.7318181
  45.7955552  21.5278819  61.1922680  46.3493362  22.0842974  62.4867218
  46.7057883  18.3947147  59.0450910  46.7555888  18.2297154  59.9866432
  46.5971806  17.5274406  58.6548790  43.9961645  14.3778075  60.3610216
  44.8971508  14.2384540  60.0694214  44.0709620  14.5432530  61.3008394
  38.3304451  11.7544930  59.2063403  37.4607760  12.0478496  58.9345991
  38.5663931  12.3385375  59.9270666  48.2076080  20.8144088  59.2892931
  47.9160888  21.1774069  60.1256392  47.5948211  20.1011097  59.1106263
  49.4071762  18.3796968  51.8095501  50.2418653  18.8186772  51.9733062
  49.5430891  17.9035621  50.9903747  46.4563268  15.9376703  57.7572989
  46.9317390  16.1304349  56.9491840  45.5328833  15.9935889  57.5116373
  33.3446775  17.1000870  47.3404067  33.0992816  16.1963200  47.5384278
  33.5142689  17.1018021  46.3983545  41.0343484   7.9724547  56.7228823
  41.5525428   8.7085573  56.3975312  40.6798617   8.2788540  57.5575582
  32.6142422  12.8329228  44.8390229  31.9211667  12.9073583  44.1830265
  32.3694174  12.0689571  45.3611746  41.2856079   4.3924829  52.2429720
  41.5657832   3.7248018  52.8690146  42.0706686   4.5853925  51.7304383
  45.1564937  12.8142463  55.9901295  46.1082360  12.9140561  56.0113519
  44.9868387  12.0220732  56.4999379  43.1779316   9.8998046  56.1760696
  42.5829249  10.1803059  55.4807184  42.8929013  10.3891947  56.9477437
  44.9374824  23.1686843  41.8967276  44.8588455  22.8346707  42.7903034
  45.7584490  23.6608611  41.8958748  47.6353015  16.0348583  55.1043594
  47.6029335  15.0964583  55.2903278  48.2453638  16.1132619  54.3709419
  47.7847503  12.8259626  55.1501878  47.2686552  12.0418083  54.9631806
  48.6687452  12.4978343  55.3148397  45.4458230   6.5700642  51.1097690
  45.2483051   6.2615730  51.9941022  46.0557936   7.2962281  51.2395620
  53.4529565  17.0964590  54.2449631  54.1832953  16.8349878  54.8057334
  52.8436510  16.3593312  54.2851699  51.5344862  15.2372452  54.8424082
  50.8078025  15.1028417  54.2340574  51.1192149  15.5449281  55.6480800
  39.3575038  18.9562382  62.6071455  40.2778048  19.1340981  62.8011502
  39.3224621  18.0118427  62.4551155  37.6579263  12.8294612  41.0825684
  36.7510718  12.5327725  41.1588397  37.9355244  12.5324430  40.2159970
  28.5757203  14.1500975  51.5324730  28.2559987  13.2966284  51.2399104
  28.0290631  14.3649554  52.2882697  32.3537111  16.8663416  55.2494237
  32.5723120  17.7980524  55.2682270  32.7662884  16.5071391  56.0349040
  39.2741328   7.3731502  47.2369925  38.4642057   7.0278587  47.6125171
  39.9625745   7.0639046  47.8257536  41.2031877   6.4509549  48.8594222
  41.7562915   6.8705002  49.5184245  41.4401963   5.5245297  48.9017178
  37.2264976  12.4396622  64.6396985  37.1261703  13.3890979  64.5709077
  37.0086518  12.1114861  63.7673056  36.4278047   9.6881547  41.2237663
  37.2897211  10.0136446  41.4833480  36.6128392   8.9013043  40.7110729
  28.4445463  17.7703887  53.5017852  27.7508935  17.3557840  52.9887806
  29.1918454  17.8124423  52.9051270  44.5810684   8.5610074  48.3672886
  44.0009353   9.2194878  47.9850938  44.3146617   7.7387418  47.9560303
  43.0314250   7.9615131  50.5694206  43.5314029   8.0731666  49.7608525
  43.6749858   7.6576184  51.2095015  37.0896246  15.8693761  63.4562047
  36.6063328  16.6694121  63.6625936  37.1757185  15.8801706  62.5029491
  30.3582206  17.7022141  51.3783866  30.3352894  17.8009828  50.4265750
  30.6682842  18.5487292  51.7001033  33.0169584  19.7598296  55.4930481
  33.9712837  19.7282238  55.4260412  32.8182107  19.2988920  56.3080707
  33.6068966  18.3299412  58.0601279  34.4261855  18.8243491  58.0836116
  33.8805773  17.4131380  58.0318846  43.3635562  10.7210164  47.4229234
  42.4761417  11.0059815  47.2049429  43.7789551  10.5603928  46.5756511
  46.7150098  10.7456685  51.1383573  47.4910488  11.2353138  51.4108190
  45.9898232  11.1714739  51.5955443  49.1522657  11.4584304  52.1957514
  49.7467147  11.2180040  51.4850822  49.2249240  10.7391435  52.8231050
  43.3376586  16.2364700  47.6379524  43.2811787  16.6933252  46.7987157
  43.8904928  15.4755385  47.4602367  47.1481392  12.0254432  48.4629644
  46.8918326  11.6251068  49.2937851  46.5234260  12.7398226  48.3379783
  51.4593729  14.7650505  50.9700935  50.8993287  14.8343695  51.7432497
  50.8537233  14.5891490  50.2500431  44.4165473  20.9237368  43.5675714
  45.2511077  20.4918566  43.3853189  44.2549816  20.7519382  44.4952609
  44.0711365  17.4269481  44.9332053  44.0160169  17.2613753  43.9920498
  43.4457420  18.1345514  45.0894243  28.8603880  12.6637546  58.7593476
  29.5062743  12.1536500  59.2480701  28.6521031  13.4006227  59.3336901
  41.3857272  19.7318393  64.2585616  42.2548432  19.9059045  63.8972251
  40.9064024  20.5512810  64.1361346  37.3807490   6.9277590  44.5117372
  37.3686160   7.8719430  44.6685643  38.2730912   6.7447736  44.2176833
  41.1959610   3.5220367  48.7663309  40.4292006   2.9678854  48.9119991
  41.6070315   3.5942236  49.6277460  33.2001371   9.8105163  62.8568490
  34.0632832   9.4541968  63.0671814  32.6266782   9.4719058  63.5443894
  53.0449748  31.4407019  53.6630891  53.6828158  31.3213766  52.9594231
  52.9270591  32.3887863  53.7218843  49.8539454  31.3934447  53.5992416
  49.5157966  31.2775512  52.7112950  50.7229222  30.9925612  53.5793422
  50.3359237  32.5469299  59.5578621  50.3247878  32.1522097  58.6859125
  50.4979877  31.8135372  60.1512393  47.0566498  35.3306411  58.5057805
  46.7656364  36.2352042  58.3904471  47.6923483  35.3722938  59.2201875
  47.9822705  32.7083259  55.0959165  48.5786277  32.4839282  54.3816128
  48.0397677  31.9668005  55.6984613  52.5991016  29.1658473  50.7384099
  53.3854106  28.7477896  50.3874516  52.8629721  30.0704565  50.9065747
  52.7701094  34.6031323  45.4372756  52.1346927  34.6765950  46.1493660
  52.4398500  35.1924922  44.7591835  57.9999443  29.1033706  51.6417077
  58.7324615  28.5332923  51.8754907  57.2438799  28.7155307  52.0823583
  49.6175563  31.5260948  48.8380420  49.2533770  30.9991569  49.5493341
  50.4742679  31.1359417  48.6646905  55.5224864  22.8155280  56.1011686
  55.1908189  23.6850691  55.8772901  54.9270477  22.4991564  56.7805716
  52.0156383  35.0167826  55.5007599  51.7157106  35.9192865  55.3923406
  51.6707443  34.7500009  56.3528752  55.4153527  27.5350366  53.1805036
  54.5070404  27.4665775  52.8863797  55.3641123  28.0122311  54.0086862
  49.4894393  28.9540012  61.1239933  48.7127727  29.5133932  61.1142798
  50.1284956  29.4396795  61.6454803  57.2815174  25.7366805  54.9582910
  56.6389554  26.0299338  54.3122705  56.7770102  25.6219725  55.7636107
  54.9355337  29.4829978  45.6468769  55.8473193  29.7157365  45.4716467
  54.4264984  30.0667022  45.0843848  47.7440765  31.7625465  60.6857900
  48.4855450  32.3010509  60.4092724  47.0377751  32.3891754  60.8429452
  53.2196105  33.9054606  59.2830062  53.6279461  33.4637016  58.5384694
  52.4973366  33.3307233  59.5364255  49.5727175  28.8427213  56.6563619
  50.4188370  29.2666626  56.7998268  49.5125813  28.1860837  57.3502182
  53.5424919  34.4655797  53.0382351  52.9133782  34.6301511  52.3358419
  53.1550582  34.8797406  53.8093315  57.4214151  35.4010234  50.3926714
  56.7365190  35.7809136  49.8423748  57.5058001  36.0105561  51.1258662
  52.7226620  26.5031581  58.3144792  52.4787552  27.2573642  57.7779068
  52.9986551  26.8816929  59.1492039  54.6765083  33.0470193  56.9922058
  54.8881978  33.6901953  56.3156439  54.6294831  32.2132510  56.5243988
  52.2791312  25.6588014  53.8958630  51.4175791  25.9569268  54.1875368
  52.3053747  25.8758413  52.9639663  49.0952881  34.2030205  50.3032436
  49.5591227  34.4817908  49.5137058  48.8309679  33.3013649  50.1205526
  46.4802129  28.9165114  61.4873210  45.8500790  29.5981394  61.7208607
  46.3738217  28.8048195  60.5426349  55.7910911  35.9242149  55.1644415
  56.6128355  35.5222336  54.8827097  55.7873314  35.8210383  56.1160531
  49.5567514  35.4726192  57.3205126  49.6211947  35.9346599  58.1563298
  48.8478438  34.8423557  57.4487436  63.8816904  32.2680897  51.5129387
  63.1280612  31.6988295  51.3573391  64.0164445  32.2343562  52.4600021
  45.7582872  23.2185879  63.8498461  45.3649817  22.6652078  64.5246106
  46.5749012  23.5296458  64.2404979  48.6750833  24.6343759  61.4418718
  49.4160546  25.2350912  61.3623180  48.9068755  23.8921396  60.8836761
  43.8192171  29.8200126  59.7196948  43.7045686  28.9185383  60.0204047
  42.9636688  30.0663823  59.3681764  50.8984008  37.7617866  61.3184448
  50.4547863  36.9754245  61.0005353  51.5601222  37.9497017  60.6528339
  52.9965246  38.0420666  59.3465850  52.9783722  38.8629547  58.8546119
  53.9185167  37.9174741  59.5715991  49.4538301  35.5564796  60.1889358
  49.9866637  34.7953084  59.9588666  48.9252382  35.2638447  60.9313512
  52.6207996  20.6624861  55.7183000  52.2772265  21.5526503  55.6422110
  52.9886958  20.4726519  54.8552585  50.1705389  25.4983173  49.2840673
  49.3146986  25.1090024  49.1046312  50.5832341  25.5775134  48.4240459
  51.7004536  23.0329517  53.6832233  51.1969332  22.9959652  52.8700038
  51.9935143  23.9422259  53.7428890  47.9447422  23.1168246  52.6898415
  48.8100419  22.9211055  52.3304304  48.0124931  22.8878598  53.6167771
  52.3744581  28.5260565  46.0515216  52.0694717  28.8406714  46.9025359
  53.3275024  28.6041985  46.0942549  50.8191013  34.6850788  47.7008170
  50.2912375  33.9503548  47.3881407  50.3178516  35.4625464  47.4548138
  55.7983859  32.8799808  52.8175216  55.1407534  33.5699070  52.9055345
  56.6024259  33.2696240  53.1609203  45.5509741  25.3470454  50.0614781
  46.1253493  25.1245636  49.3287974  46.1380723  25.4159149  50.8143383
  54.6089318  31.2344181  50.8679158  55.1221200  31.8674173  51.3700868
  55.2590542  30.6345377  50.5022518  47.8532409  22.2211703  48.7889851
  47.1996821  21.9060720  48.1646466  47.8112883  21.5987444  49.5149674
  51.0870149  28.7093637  53.1137498  50.1692710  28.9308584  52.9559187
  51.5030293  28.7839947  52.2549206  51.8705197  30.1085052  48.2440179
  52.6177016  30.6206450  47.9347301  52.1396786  29.7869105  49.1044572
  55.3751114  36.2150183  48.9958301  54.9213441  35.3741092  49.0523491
  54.7445081  36.8511581  49.3333081  54.3184034  27.1442169  50.2258968
  53.5806791  26.6319555  50.5569211  54.5710807  26.7042550  49.4142245
  53.8184054  38.0526679  49.9308119  54.1107028  38.6131736  49.2120484
  54.3282674  38.3455240  50.6861278  54.4195661  19.9218421  50.8200737
  54.7254538  19.0615784  50.5326652  55.1448266  20.5136041  50.6199731
  48.6916741  30.2172214  51.3276928  48.7465351  29.2646050  51.2519405
  47.8807943  30.3731653  51.8118227  52.2283313  29.2991098  57.9182201
  52.5832700  29.5262571  58.7776667  52.8755444  29.6309475  57.2959456
  57.9581050  32.4209534  48.6231530  57.8198948  32.6111130  47.6952719
  57.6017268  33.1828917  49.0799581  46.1223176  26.4067629  54.7028542
  46.7622555  26.2656388  54.0051506  45.2900706  26.1202142  54.3267144
  57.9850429  34.4886061  53.6342802  58.4186936  34.3961350  54.4825856
  58.6982010  34.4643561  52.9962818  51.7178324  38.0888155  55.1675902
  51.7715346  38.6579091  55.9353618  50.8493105  38.2590040  54.8029939
  43.1251792  26.3767954  49.4801529  43.3858609  27.2913287  49.3710689
  43.9468964  25.9092397  49.6298142  44.5976717  27.7905711  56.6500354
  45.2699771  27.5823073  56.0013002  43.7706504  27.5927797  56.2105586
  58.8465979  34.5309761  56.1675687  59.0401869  35.4355572  56.4134962
  58.7466597  34.0717181  57.0014272  50.5002289  24.4167652  58.6666014
  49.8530204  25.1157602  58.5730491  51.2703305  24.8503796  59.0342263
  53.9081087  34.6816504  61.7416568  53.7566594  34.4527056  60.8246651
  53.8985767  35.6387106  61.7547913  50.6766424  32.2548417  56.7262834
  51.6058484  32.4059577  56.5531801  50.2557454  32.3432438  55.8711481
  49.4754756  36.2799081  54.4961372  49.3365841  35.9117866  55.3687310
  48.6869352  36.7946721  54.3245330  51.0259971  35.6580684  51.8850210
  50.6909803  35.6181454  52.7807859  50.5263916  34.9925400  51.4120620
  45.0004215  31.0648314  57.4102791  44.8624013  30.3328553  58.0114330
  45.9109138  30.9757214  57.1286978  47.6286515  30.7768273  56.8986470
  48.3386134  30.1361466  56.8573089  47.5855824  31.0281168  57.8212651
  55.6173294  37.7135627  59.8193050  55.5585840  37.0294847  59.1523633
  56.0192812  38.4554617  59.3673676  46.3415449  27.7633491  58.7182110
  45.8052806  27.3124230  59.3703706  45.7532158  27.8979400  57.9752574
  55.6190701  35.6775211  58.0507029  54.7317480  35.3401133  58.1733428
  56.1889252  34.9458242  58.2875795  42.0754571  26.8989499  55.8035104
  41.9912759  26.2915169  55.0685514  41.2537277  27.3898517  55.8044601
  52.2478284  25.3843063  51.1705299  52.7446984  24.6313025  50.8506370
  51.4765266  25.4207379  50.6048509  60.1008042  31.0883428  52.8123591
  60.0897918  31.9708144  52.4417524  59.2325421  30.7354979  52.6178128
  51.6090538  40.2363497  57.1726431  52.3218510  40.8710962  57.1002333
  51.1180567  40.3327363  56.3566433  53.3308065  34.1414750  48.7443723
  52.3964344  34.2616212  48.5748427  53.5084734  33.2387217  48.4803733
  48.8313253  27.5260446  50.8976984  48.4611041  26.9731486  51.5857890
  49.3272346  26.9218579  50.3451984  56.7180616  29.9832069  49.2793757
  57.1841069  30.8160061  49.2054060  57.1688117  29.5177051  49.9839015
  46.6602452  37.9857941  57.9932002  47.3611911  38.6194424  58.1461396
  46.1897567  38.3272672  57.2327641  54.7856848  36.3275890  46.2779909
  55.0616691  36.2132485  47.1873783  53.9161346  35.9293375  46.2392082
  54.6897279  22.3512656  53.3184658  53.7760359  22.5816883  53.4866865
  55.1190381  22.4351100  54.1698691  54.4603738  30.5402548  55.8184552
  53.8075188  30.7878455  55.1637005  54.8384118  29.7266686  55.4847030
  50.5091311  31.2822359  62.3050589  49.8331948  31.1816488  62.9752965
  51.3318945  31.1261573  62.7686587  49.2514094  42.5889287  56.5408205
  49.8032402  42.7520908  57.3057291  49.5920287  43.1793724  55.8688230
  44.2278587  24.9364436  57.1430090  44.2919913  25.7979267  56.7307488
  44.1645707  24.3238438  56.4102449  43.7030859  27.0087569  60.7903124
  44.3302898  26.6264646  61.4040649  42.8458778  26.7901771  61.1558817
  54.1024968  37.4150544  62.3956860  54.6464872  38.0280502  61.9011815
  53.5211813  37.9730122  62.9123873  44.0090649  26.8919995  52.7049028
  43.2877235  27.5055962  52.5656501  44.7983905  27.4277759  52.6265674
  54.4517389  38.3380282  55.1551438  53.5047725  38.2185633  55.0829764
  54.8000162  37.4502780  55.2377699  46.8116963  24.2274421  58.9789679
  47.3351364  24.4736718  59.7415989  46.5929296  25.0594456  58.5592817
  55.0597944  38.9561557  52.4420663  55.9844492  38.7504418  52.3045114
  54.8913248  38.7077958  53.3510004  48.0169508  25.1688116  56.6639350
  47.6766328  24.3695929  57.0660030  47.3108514  25.4689827  56.0916183
  48.6685980  22.2537429  55.1166673  49.4912049  21.7797907  54.9945563
  48.9124043  23.0327912  55.6165359  51.4525337  25.9870836  46.3487907
  51.6688951  26.8695474  46.0476735  50.9719404  25.5957049  45.6193549
  46.1924558  28.9456549  52.9258652  46.0469139  29.2596852  53.8182933
  45.7149762  29.5641450  52.3729550  48.0520941  25.9359097  52.9739541
  48.0382510  25.0400191  52.6371839  48.7693369  25.9429761  53.6077827
  49.9047072  26.3696437  55.0192669  49.6464850  27.2913508  55.0176999
  49.3732112  25.9726872  55.7093133  54.8493261  39.4747225  47.7982754
  55.0230138  38.9093647  47.0456606  55.3422152  40.2748119  47.6162244
  47.4557837  24.8173477  48.2427111  47.5773748  23.8890124  48.4417999
  47.1659879  24.8312163  47.3305427  50.3249027  22.5028388  51.3793831
  50.3470724  22.5667721  50.4245811  50.7417086  21.6632897  51.5734337
  60.7032652  32.2383647  49.4173054  61.1463798  31.4890973  49.0192177
  59.8259162  32.2293784  49.0346786  41.4536242  30.6131790  58.7576470
  40.7117978  30.7614425  59.3441100  41.1328987  30.8740055  57.8943219
  49.3979905  40.1547768  58.5556860  49.7067031  39.9096915  59.4279559
  50.1955387  40.3594407  58.0675730  46.9398917  26.3305475  62.4517044
  46.9887072  27.2067598  62.0694814  47.4821431  25.7882868  61.8788687
  57.4253762  36.8746598  61.7318181  56.6349306  36.8570737  61.1922680
  57.1887117  37.4134892  62.4867218  57.5451637  33.7239064  59.0450910
  57.5949642  33.5589072  59.9866432  57.4365561  32.8566324  58.6548790
  54.8355400  29.7069993  60.3610216  55.7365262  29.5676457  60.0694214
  54.9103374  29.8724447  61.3008394  49.1698205  27.0836847  59.2063403
  48.3001514  27.3770413  58.9345991  49.4057685  27.6677292  59.9270666
  59.0469834  36.1436006  59.2892931  58.7554642  36.5065987  60.1256392
  58.4341965  35.4303014  59.1106263  60.2465516  33.7088886  51.8095501
  61.0812408  34.1478690  51.9733062  60.3824645  33.2327539  50.9903747
  57.2957022  31.2668621  57.7572989  57.7711144  31.4596267  56.9491840
  56.3722588  31.3227806  57.5116373  51.8737239  23.3016464  56.7228823
  52.3919183  24.0377491  56.3975312  51.5192372  23.6080457  57.5575582
  52.1249833  19.7216747  52.2429720  52.4051587  19.0539936  52.8690146
  52.9100440  19.9145842  51.7304383  55.9958691  28.1434381  55.9901295
  56.9476114  28.2432478  56.0113519  55.8262142  27.3512649  56.4999379
  54.0173071  25.2289964  56.1760696  53.4223003  25.5094977  55.4807184
  53.7322768  25.7183865  56.9477437  58.4746769  31.3640500  55.1043594
  58.4423089  30.4256501  55.2903278  59.0847393  31.4424537  54.3709419
  58.6241258  28.1551544  55.1501878  58.1080306  27.3710000  54.9631806
  59.5081206  27.8270260  55.3148397  56.2851985  21.8992559  51.1097690
  56.0876806  21.5907648  51.9941022  56.8951690  22.6254198  51.2395620
  64.2923319  32.4256507  54.2449631  65.0226708  32.1641795  54.8057334
  63.6830265  31.6885229  54.2851699  62.3738616  30.5664370  54.8424082
  61.6471780  30.4320335  54.2340574  61.9585903  30.8741198  55.6480800
  50.1968793  34.2854299  62.6071455  51.1171802  34.4632899  62.8011502
  50.1618376  33.3410345  62.4551155  43.1930865  32.1955334  55.2494237
  43.4116875  33.1272442  55.2682270  43.6056639  31.8363309  56.0349040
  50.1135083  22.7023419  47.2369925  49.3035811  22.3570504  47.6125171
  50.8019500  22.3930963  47.8257536  52.0425631  21.7801466  48.8594222
  52.5956670  22.1996920  49.5184245  52.2795718  20.8537214  48.9017178
  48.0658730  27.7688540  64.6396985  47.9655457  28.7182897  64.5709077
  47.8480273  27.4406779  63.7673056  55.4204438  23.8901991  48.3672886
  54.8403107  24.5486795  47.9850938  55.1540371  23.0679336  47.9560303
  53.8708005  23.2907049  50.5694206  54.3707783  23.4023584  49.7608525
  54.5143613  22.9868102  51.2095015  47.9290001  31.1985679  63.4562047
  47.4457082  31.9986039  63.6625936  48.0150940  31.2093624  62.5029491
  44.4462720  33.6591330  58.0601279  45.2655609  34.1535408  58.0836116
  44.7199528  32.7423298  58.0318846  54.2029316  26.0502082  47.4229234
  53.3155171  26.3351732  47.2049429  54.6183305  25.8895845  46.5756511
  57.5543852  26.0748603  51.1383573  58.3304243  26.5645055  51.4108190
  56.8291987  26.5006657  51.5955443  59.9916411  26.7876222  52.1957514
  60.5860902  26.5471958  51.4850822  60.0642995  26.0683353  52.8231050
  54.1770340  31.5656618  47.6379524  54.1205541  32.0225169  46.7987157
  54.7298683  30.8047302  47.4602367  57.9875146  27.3546350  48.4629644
  57.7312080  26.9542985  49.2937851  57.3628014  28.0690144  48.3379783
  62.2987484  30.0942423  50.9700935  61.7387042  30.1635612  51.7432497
  61.6930987  29.9183407  50.2500431  39.6997634  27.9929463  58.7593476
  40.3456498  27.4828417  59.2480701  39.4914785  28.7298145  59.3336901
  52.2251027  35.0610311  64.2585616  53.0942186  35.2350963  63.8972251
  51.7457778  35.8804728  64.1361346  48.2201245  22.2569508  44.5117372
  48.2079915  23.2011348  44.6685643  49.1124667  22.0739653  44.2176833
  52.0353364  18.8512285  48.7663309  51.2685760  18.2970771  48.9119991
  52.4464069  18.9234153  49.6277460  44.0395125  25.1397080  62.8568490
  44.9026587  24.7833885  63.0671814  43.4660536  24.8010975  63.5443894
  63.8843502  46.7698937  53.6630891  64.5221912  46.6505684  52.9594231
  63.7664345  47.7179781  53.7218843  60.6933209  46.7226365  53.5992416
  60.3551720  46.6067430  52.7112950  61.5622977  46.3217530  53.5793422
  56.5520024  48.5761841  49.5889306  55.9884889  48.4851778  48.8205594
  56.4372419  47.7561746  50.0691799  61.1752992  47.8761217  59.5578621
  61.1641632  47.4814015  58.6859125  61.3373631  47.1427289  60.1512393
  54.0984456  50.0713033  52.4273527  54.8905748  49.7303858  52.0119826
  54.3381106  50.1808008  53.3475680  57.8960253  50.6598328  58.5057805
  57.6050119  51.5643959  58.3904471  58.5317237  50.7014856  59.2201875
  58.8216460  48.0375177  55.0959165  59.4180032  47.8131199  54.3816128
  58.8791431  47.2959922  55.6984613  63.4384771  44.4950391  50.7384099
  64.2247860  44.0769814  50.3874516  63.7023475  45.3996483  50.9065747
  68.8393198  44.4325624  51.6417077  69.5718370  43.8624841  51.8754907
  68.0832554  44.0447224  52.0823583  58.1137777  47.3942718  45.1333731
  57.9974035  46.7187622  45.8014815  58.2240037  46.9075092  44.3165884
  60.4569318  46.8552865  48.8380420  60.0927525  46.3283486  49.5493341
  61.3136434  46.4651334  48.6646905  66.3618618  38.1447198  56.1011686
  66.0301943  39.0142609  55.8772901  65.7664232  37.8283482  56.7805716
  60.0974805  41.8842765  43.8341768  60.2649207  42.7523001  44.2012239
  59.9071974  42.0470047  42.9103058  62.8550138  50.3459744  55.5007599
  62.5550861  51.2484783  55.3923406  62.5101197  50.0791927  56.3528752
  56.3062619  46.7973541  51.5344303  55.3813116  46.6649755  51.7421995
  56.5547032  47.5767760  52.0314246  66.2547282  42.8642284  53.1805036
  65.3464159  42.7957693  52.8863797  66.2034877  43.3414229  54.0086862
  60.0764025  44.3400423  44.8188435  59.9563651  44.7857473  45.6573915
  59.3816614  44.6885740  44.2601973  57.8370918  57.1104064  48.4678566
  57.7594947  58.0611889  48.5467047  57.2332561  56.7649937  49.1253493
  60.3288147  44.2831930  61.1239933  59.5521481  44.8425850  61.1142798
  60.9678710  44.7688713  61.6454803  68.1208928  41.0658723  54.9582910
  67.4783308  41.3591256  54.3122705  67.6163857  40.9511643  55.7636107
  65.7749092  44.8121896  45.6468769  66.6866948  45.0449282  45.4716467
  65.2658739  45.3958940  45.0843848  58.5834520  47.0917383  60.6857900
  59.3249204  47.6302427  60.4092724  57.8771505  47.7183672  60.8429452
  64.0589859  49.2346524  59.2830062  64.4673215  48.7928934  58.5384694
  63.3367121  48.6599151  59.5364255  60.4120929  44.1719130  56.6563619
  61.2582125  44.5958544  56.7998268  60.3519567  43.5152755  57.3502182
  64.3818674  49.7947714  53.0382351  63.7527536  49.9593428  52.3358419
  63.9944336  50.2089324  53.8093315  68.2607906  50.7302152  50.3926714
  67.5758944  51.1101053  49.8423748  68.3451755  51.3397479  51.1258662
  63.5620375  41.8323499  58.3144792  63.3181307  42.5865559  57.7779068
  63.8380305  42.2108846  59.1492039  65.5158837  48.3762111  56.9922058
  65.7275733  49.0193871  56.3156439  65.4688586  47.5424428  56.5243988
  63.1185066  40.9879932  53.8958630  62.2569545  41.2861185  54.1875368
  63.1447501  41.2050331  52.9639663  59.9346636  49.5322122  50.3032436
  60.3984981  49.8109825  49.5137058  59.6703434  48.6305567  50.1205526
  56.8270717  49.0793604  53.2412199  57.3972074  49.5080872  52.6029684
  57.4178829  48.7976189  53.9396385  58.8715522  45.6545275  47.1122001
  59.5739565  46.1066318  47.5795927  58.5396150  45.0129093  47.7401894
  57.3195883  44.2457031  61.4873210  56.6894544  44.9273312  61.7208607
  57.2131971  44.1340113  60.5426349  66.6304665  51.2534066  55.1644415
  67.4522109  50.8514254  54.8827097  66.6267068  51.1502301  56.1160531
  60.3961269  50.8018110  57.3205126  60.4605701  51.2638517  58.1563298
  59.6872193  50.1715475  57.4487436  74.7210658  47.5972815  51.5129387
  73.9674367  47.0280213  51.3573391  74.8558200  47.5635479  52.4600021
  60.1109287  52.4686217  47.1884106  59.9754961  53.3137753  47.6168954
  60.6519099  52.6705495  46.4250040  56.5976626  38.5477797  63.8498461
  56.2043572  37.9943996  64.5246106  57.4142766  38.8588376  64.2404979
  55.3733569  53.1027412  49.8434784  55.5500197  54.0245376  49.6555768
  56.1690402  52.7885831  50.2729164  59.5144587  39.9635676  61.4418718
  60.2554301  40.5642829  61.3623180  59.7462510  39.2213314  60.8836761
  54.6585925  45.1492043  59.7196948  54.5439440  44.2477301  60.0204047
  53.8030443  45.3955740  59.3681764  61.7377763  53.0909784  61.3184448
  61.2941617  52.3046162  61.0005353  62.3994976  53.2788934  60.6528339
  56.4964884  54.6205585  55.8445127  57.0472309  54.4922649  55.0722121
  55.6576360  54.9200474  55.4940020  63.8359001  53.3712584  59.3465850
  63.8177476  54.1921465  58.8546119  64.7578921  53.2466659  59.5715991
  60.2932055  50.8856713  60.1889358  60.8260392  50.1245001  59.9588666
  59.7646136  50.5930365  60.9313512  63.4601750  35.9916779  55.7183000
  63.1166019  36.8818421  55.6422110  63.8280713  35.8018437  54.8552585
  63.4252033  45.9825390  44.2255435  62.9098656  46.7529995  44.4643822
  63.1529341  45.3090526  44.8488496  61.0099144  40.8275091  49.2840673
  60.1540740  40.4381941  49.1046312  61.4226096  40.9067052  48.4240459
  62.5398290  38.3621434  53.6832233  62.0363086  38.3251569  52.8700038
  62.8328897  39.2714177  53.7428890  58.7841176  38.4460164  52.6898415
  59.6494173  38.2502973  52.3304304  58.8518685  38.2170516  53.6167771
  68.3986307  48.7357745  46.1608608  67.6215750  48.3968904  45.7163770
  69.0777788  48.7410368  45.4863573  63.2138336  43.8552482  46.0515216
  62.9088472  44.1698632  46.9025359  64.1668778  43.9333902  46.0942549
  61.6584768  50.0142706  47.7008170  61.1306129  49.2795465  47.3881407
  61.1572271  50.7917382  47.4548138  66.6377614  48.2091726  52.8175216
  65.9801288  48.8990988  52.9055345  67.4418013  48.5988158  53.1609203
  65.4483073  46.5636099  50.8679158  65.9614954  47.1966091  51.3700868
  66.0984297  45.9637294  50.5022518  56.7173083  42.7066833  44.0810667
  55.8810395  43.0441520  44.4019941  56.5777852  42.5715813  43.1437804
  58.6926163  37.5503621  48.7889851  58.0390575  37.2352638  48.1646466
  58.6506637  36.9279361  49.5149674  61.9263904  44.0385554  53.1137498
  61.0086465  44.2600501  52.9559187  62.3424047  44.1131865  52.2549206
  62.7098951  45.4376970  48.2440179  63.4570770  45.9498367  47.9347301
  62.9790541  45.1161023  49.1044572  66.2144869  51.5442100  48.9958301
  65.7607196  50.7033010  49.0523491  65.5838836  52.1803499  49.3333081
  65.1577788  42.4734086  50.2258968  64.4200545  41.9611473  50.5569211
  65.4104562  42.0334468  49.4142245  64.6577808  53.3818597  49.9308119
  64.9500782  53.9423654  49.2120484  65.1676429  53.6747158  50.6861278
  65.2589416  35.2510338  50.8200737  65.5648293  34.3907702  50.5326652
  65.9842021  35.8427959  50.6199731  59.5310495  45.5464131  51.3276928
  59.5859105  44.5937968  51.2519405  58.7201698  45.7023570  51.8118227
  59.6211433  54.1598948  51.0201572  59.5787612  54.3859794  50.0910104
  60.5374132  53.9262323  51.1687373  63.0677067  44.6283016  57.9182201
  63.4226455  44.8554489  58.7776667  63.7149198  44.9601392  57.2959456
  68.7974804  47.7501451  48.6231530  68.6592703  47.9403047  47.6952719
  68.4411023  48.5120834  49.0799581  56.9616930  41.7359547  54.7028542
  57.6016309  41.5948306  54.0051506  56.1294461  41.4494060  54.3267144
  68.8244184  49.8177978  53.6342802  69.2580690  49.7253268  54.4825856
  69.5375764  49.7935479  52.9962818  57.7377234  51.0361977  50.8163535
  58.5317833  50.5412297  50.6146110  57.0268926  50.5079840  50.4531240
  62.5572079  53.4180073  55.1675902  62.6109101  53.9871009  55.9353618
  61.6886860  53.5881958  54.8029939  55.4370472  43.1197629  56.6500354
  56.1093525  42.9114991  56.0013002  54.6100258  42.9219715  56.2105586
  69.6859733  49.8601679  56.1675687  69.8795623  50.7647490  56.4134962
  69.5860351  49.4009098  57.0014272  61.3396044  39.7459570  58.6666014
  60.6923959  40.4449519  58.5730491  62.1097059  40.1795714  59.0342263
  64.7474842  50.0108422  61.7416568  64.5960348  49.7818974  60.8246651
  64.7379521  50.9679023  61.7547913  61.5160178  47.5840335  56.7262834
  62.4452238  47.7351494  56.5531801  61.0951208  47.6724355  55.8711481
  60.3148510  51.6090999  54.4961372  60.1759596  51.2409783  55.3687310
  59.5263106  52.1238638  54.3245330  60.9096662  56.7100096  45.8386908
  61.0848418  56.2388139  46.6532531  60.2229450  57.3365862  46.0668169
  61.8653725  50.9872602  51.8850210  61.5303558  50.9473372  52.7807859
  61.3657671  50.3217318  51.4120620  55.8397969  46.3940232  57.4102791
  55.7017767  45.6620471  58.0114330  56.7502893  46.3049132  57.1286978
  58.4680270  46.1060191  56.8986470  59.1779888  45.4653383  56.8573089
  58.4249578  46.3573086  57.8212651  66.4567049  53.0427544  59.8193050
  66.3979595  52.3586765  59.1523633  66.8586567  53.7846534  59.3673676
  57.1809204  43.0925409  58.7182110  56.6446561  42.6416147  59.3703706
  56.5925912  43.2271318  57.9752574  55.4757747  59.8589458  52.6126768
  55.7154346  60.4907982  53.2905787  54.6326944  59.5077498  52.8992128
  66.4584456  51.0067128  58.0507029  65.5711235  50.6693050  58.1733428
  67.0283007  50.2750160  58.2875795  52.9148325  42.2281417  55.8035104
  52.8306514  41.6207086  55.0685514  52.0931031  42.7190435  55.8044601
  59.9885609  55.6668581  55.0168272  59.9155781  56.4723552  55.5287577
  59.5463002  55.8660547  54.1916294  59.7775389  54.9040351  48.5271094
  58.9942911  55.4462031  48.6209318  60.4768134  55.4214330  48.9265335
  63.0872039  40.7134980  51.1705299  63.5840738  39.9604943  50.8506370
  62.3159020  40.7499297  50.6048509  70.9401796  46.4175346  52.8123591
  70.9291673  47.3000061  52.4417524  70.0719176  46.0646897  52.6178128
  62.4484293  55.5655415  57.1726431  63.1612265  56.2002880  57.1002333
  61.9574321  55.6619281  56.3566433  64.1701820  49.4706667  48.7443723
  63.2358098  49.5908130  48.5748427  64.3478488  48.5679134  48.4803733
  59.6707008  42.8552363  50.8976984  59.3004795  42.3023404  51.5857890
  60.1666100  42.2510497  50.3451984  67.5574371  45.3123987  49.2793757
  68.0234823  46.1451978  49.2054060  68.0081871  44.8468968  49.9839015
  57.4996206  53.3149858  57.9932002  58.2005666  53.9486341  58.1461396
  57.0291321  53.6564590  57.2327641  65.6250602  51.6567808  46.2779909
  65.9010446  51.5424403  47.1873783  64.7555101  51.2585293  46.2392082
  65.5291034  37.6804574  53.3184658  64.6154113  37.9108801  53.4866865
  65.9584135  37.7643018  54.1698691  65.2997492  45.8694466  55.8184552
  64.6468942  46.1170373  55.1637005  65.6777872  45.0558604  55.4847030
  62.2604666  55.9054159  49.9212723  62.4427061  55.0875815  50.3840475
  63.0837652  56.1221851  49.4837613  62.5946832  54.8322344  47.1827771
  63.1234598  54.3214799  46.5697933  62.8575051  54.5164874  48.0473304
  61.3485065  46.6114277  62.3050589  60.6725702  46.5108406  62.9752965
  62.1712699  46.4553490  62.7686587  53.0963924  52.8486213  54.9263105
  53.6817361  52.1029901  55.0591009  52.8988763  53.1590170  55.8099768
  55.9502580  55.8837461  49.9425547  55.2812955  56.3683588  49.4589587
  55.8115449  56.1306681  50.8568926  60.0907848  57.9181204  56.5408205
  60.6426156  58.0812826  57.3057291  60.4314042  58.5085642  55.8688230
  55.0672341  40.2656354  57.1430090  55.1313668  41.1271185  56.7307488
  55.0039462  39.6530356  56.4102449  54.5424614  42.3379487  60.7903124
  55.1696653  41.9556564  61.4040649  53.6852533  42.1193688  61.1558817
  64.9418722  52.7442462  62.3956860  65.4858626  53.3572420  61.9011815
  64.3605567  53.3022040  62.9123873  63.2276235  55.8663180  53.5271888
  63.1027375  55.0652920  53.0182833  63.8855326  56.3609373  53.0385857
  65.2911144  53.6672200  55.1551438  64.3441479  53.5477551  55.0829764
  65.6393917  52.7794698  55.2377699  57.6510717  39.5566339  58.9789679
  58.1745119  39.8028635  59.7415989  57.4323050  40.3886374  58.5592817
  62.2957577  53.4624916  51.3555790  62.1482539  52.5341623  51.5363360
  63.1211071  53.4845007  50.8712865  56.1619821  42.1142983  47.2136282
  56.5015894  42.6428904  46.4914890  56.6091942  42.4523389  47.9894848
  65.8991699  54.2853475  52.4420663  66.8238246  54.0796336  52.3045114
  65.7307002  54.0369876  53.3510004  58.8563262  40.4980034  56.6639350
  58.5160083  39.6987847  57.0660030  58.1502268  40.7981745  56.0916183
  59.5079734  37.5829346  55.1166673  60.3305803  37.1089824  54.9945563
  59.7517798  38.3619830  55.6165359  58.1487968  40.6117605  45.4129575
  58.8696331  40.9898857  44.9093292  57.5253273  41.3306482  45.5164553
  62.2919091  41.3162754  46.3487907  62.5082706  42.1987392  46.0476735
  61.8113159  40.9248967  45.6193549  57.0318313  44.2748467  52.9258652
  56.8862893  44.5888770  53.8182933  56.5543516  44.8933367  52.3729550
  58.8914696  41.2651015  52.9739541  58.8776264  40.3692108  52.6371839
  59.6087124  41.2721679  53.6077827  60.7440826  41.6988355  55.0192669
  60.4858604  42.6205426  55.0176999  60.2125867  41.3018790  55.7093133
  65.6887015  54.8039142  47.7982754  65.8623893  54.2385565  47.0456606
  66.1815906  55.6040037  47.6162244  51.5063975  46.8153811  55.8646313
  50.9617443  47.5913619  55.9966587  52.3843325  47.1624616  55.7065434
  58.2951592  40.1465395  48.2427111  58.4167503  39.2182041  48.4417999
  58.0053634  40.1604081  47.3305427  61.1642782  37.8320306  51.3793831
  61.1864479  37.8959639  50.4245811  61.5810841  36.9924814  51.5734337
  71.5426406  47.5675565  49.4173054  71.9857552  46.8182890  49.0192177
  70.6652917  47.5585702  49.0346786  66.6762188  54.1205907  44.8979652
  67.3713092  54.7412599  45.1166967  67.0185338  53.2701258  45.1732030
  52.2929997  45.9423708  58.7576470  51.5511733  46.0906343  59.3441100
  51.9722741  46.2031973  57.8943219  68.5753611  51.5705612  46.4266983
  69.1004935  51.9092885  45.7016303  68.4875963  50.6352627  46.2430118
  60.2373659  55.4839686  58.5556860  60.5460786  55.2388833  59.4279559
  61.0349141  55.6886324  58.0675730  60.2594271  57.6377595  50.7862236
  59.8199262  57.1453974  51.4795093  61.0102388  57.0950563  50.5454311
  57.7068144  53.1815605  52.8584538  57.0848153  52.5186310  52.5586766
  58.3773011  53.2076736  52.1758186  57.7792671  41.6597393  62.4517044
  57.8280827  42.5359515  62.0694814  58.3215185  41.1174786  61.8788687
  68.2647517  52.2038516  61.7318181  67.4743060  52.1862655  61.1922680
  68.0280871  52.7426809  62.4867218  68.3845392  49.0530982  59.0450910
  68.4343397  48.8880990  59.9866432  68.2759315  48.1858241  58.6548790
  65.6749154  45.0361910  60.3610216  66.5759017  44.8968375  60.0694214
  65.7497129  45.2016365  61.3008394  60.0091960  42.4128765  59.2063403
  59.1395269  42.7062331  58.9345991  60.2451440  42.9969210  59.9270666
  69.8863589  51.4727924  59.2892931  69.5948397  51.8357904  60.1256392
  69.2735720  50.7594932  59.1106263  71.0859271  49.0380803  51.8095501
  71.9206162  49.4770608  51.9733062  71.2218400  48.5619457  50.9903747
  68.1350777  46.5960538  57.7572989  68.6104899  46.7888185  56.9491840
  67.2116342  46.6519724  57.5116373  55.0234284  47.7584705  47.3404067
  54.7780325  46.8547035  47.5384278  55.1930198  47.7601856  46.3983545
  62.7130993  38.6308382  56.7228823  63.2312937  39.3669409  56.3975312
  62.3586126  38.9372375  57.5575582  62.9643588  35.0508664  52.2429720
  63.2445341  34.3831853  52.8690146  63.7494194  35.2437760  51.7304383
  66.8352446  43.4726298  55.9901295  67.7869869  43.5724396  56.0113519
  66.6655896  42.6804567  56.4999379  64.8566825  40.5581882  56.1760696
  64.2616757  40.8386894  55.4807184  64.5716522  41.0475783  56.9477437
  69.3140524  46.6932418  55.1043594  69.2816844  45.7548419  55.2903278
  69.9241147  46.7716455  54.3709419  69.4635012  43.4843462  55.1501878
  68.9474061  42.7001918  54.9631806  70.3474961  43.1562178  55.3148397
  67.1245739  37.2284477  51.1097690  66.9270560  36.9199565  51.9941022
  67.7345445  37.9546116  51.2395620  75.1317074  47.7548425  54.2449631
  75.8620462  47.4933713  54.8057334  74.5224019  47.0177147  54.2851699
  73.2132371  45.8956287  54.8424082  72.4865534  45.7612252  54.2340574
  72.7979658  46.2033116  55.6480800  61.0362547  49.6146217  62.6071455
  61.9565557  49.7924816  62.8011502  61.0012130  48.6702263  62.4551155
  54.0324620  47.5247252  55.2494237  54.2510629  48.4564360  55.2682270
  54.4450393  47.1655226  56.0349040  60.9528837  38.0315337  47.2369925
  60.1429566  37.6862422  47.6125171  61.6413254  37.7222881  47.8257536
  62.8819386  37.1093384  48.8594222  63.4350424  37.5288837  49.5184245
  63.1189472  36.1829132  48.9017178  58.9052485  43.0980458  64.6396985
  58.8049212  44.0474815  64.5709077  58.6874027  42.7698697  63.7673056
  50.1232972  48.4287722  53.5017852  49.4296444  48.0141675  52.9887806
  50.8705963  48.4708259  52.9051270  66.2598193  39.2193909  48.3672886
  65.6796862  39.8778713  47.9850938  65.9934125  38.3971254  47.9560303
  64.7101759  38.6198967  50.5694206  65.2101538  38.7315501  49.7608525
  65.3537367  38.3160020  51.2095015  58.7683755  46.5277596  63.4562047
  58.2850837  47.3277957  63.6625936  58.8544694  46.5385541  62.5029491
  54.6957092  50.4182131  55.4930481  55.6500346  50.3866073  55.4260412
  54.4969616  49.9572755  56.3080707  55.2856475  48.9883247  58.0601279
  56.1049364  49.4827326  58.0836116  55.5593282  48.0715215  58.0318846
  65.0423071  41.3793999  47.4229234  64.1548926  41.6643650  47.2049429
  65.4577060  41.2187763  46.5756511  68.3937607  41.4040520  51.1383573
  69.1697997  41.8936973  51.4108190  67.6685741  41.8298575  51.5955443
  70.8310166  42.1168140  52.1957514  71.4254656  41.8763876  51.4850822
  70.9036749  41.3975270  52.8231050  53.0507321  55.9601751  52.5100679
  52.9161789  55.2002152  51.9438677  52.6339384  56.6842650  52.0429468
  65.0164095  46.8948535  47.6379524  64.9599296  47.3517087  46.7987157
  65.5692437  46.1339220  47.4602367  68.8268900  42.6838267  48.4629644
  68.5705835  42.2834903  49.2937851  68.2021769  43.3982061  48.3379783
  73.1381238  45.4234341  50.9700935  72.5780796  45.4927530  51.7432497
  72.5324742  45.2475325  50.2500431  56.2076447  56.8571068  52.7219121
  56.0908831  57.8016500  52.6197812  55.3868893  56.5544629  53.1104921
  50.5391389  43.3221381  58.7593476  51.1850252  42.8120335  59.2480701
  50.3308540  44.0590063  59.3336901  63.0644781  50.3902229  64.2585616
  63.9335941  50.5642881  63.8972251  62.5851533  51.2096645  64.1361346
  57.2330961  57.5099330  55.9375050  58.1358208  57.5422940  56.2541545
  57.0068331  56.5799780  55.9521386  58.9884563  56.2630316  52.5985128
  58.0380194  56.2632178  52.4849501  59.2917049  55.5163051  52.0821163
  62.8747119  34.1804202  48.7663309  62.1079515  33.6262689  48.9119991
  63.2857824  34.2526071  49.6277460  54.8788880  40.4688998  62.8568490
  55.7420341  40.1125803  63.0671814  54.3054291  40.1302893  63.5443894
  74.7237257  62.0990854  53.6630891  75.3615667  61.9797602  52.9594231
  74.6058100  63.0471698  53.7218843  71.5326963  62.0518283  53.5992416
  71.1945475  61.9359347  52.7112950  72.4016731  61.6509448  53.5793422
  67.3913779  63.9053759  49.5889306  66.8278644  63.8143696  48.8205594
  67.2766174  63.0853663  50.0691799  64.9378211  65.4004951  52.4273527
  65.7299503  65.0595775  52.0119826  65.1774861  65.5099926  53.3475680
  72.9713337  67.5724727  44.9003771  72.3201317  68.1578807  44.5137785
  73.7657700  68.1030922  44.9598809  66.8968965  64.6613864  45.2990906
  67.6699841  64.1142851  45.1603782  67.2494364  65.5258113  45.5105367
  69.6610214  63.3667095  55.0959165  70.2573786  63.1423117  54.3816128
  69.7185186  62.6251840  55.6984613  69.2335242  60.8206530  42.9309356
  69.4860763  60.2988051  42.1692819  68.2959802  60.6572675  43.0336039
  74.2778525  59.8242308  50.7384099  75.0641615  59.4061731  50.3874516
  74.5417230  60.7288401  50.9065747  74.4488603  65.2615159  45.4372756
  73.8134436  65.3349785  46.1493660  74.1186009  65.8508757  44.7591835
  68.9531531  62.7234636  45.1333731  68.8367789  62.0479539  45.8014815
  69.0633791  62.2367010  44.3165884  71.2963072  62.1844783  48.8380420
  70.9321279  61.6575404  49.5493341  72.1530188  61.7943252  48.6646905
  77.2012373  53.4739116  56.1011686  76.8695698  54.3434527  55.8772901
  76.6057986  53.1575400  56.7805716  70.9368559  57.2134683  43.8341768
  71.1042961  58.0814919  44.2012239  70.7465728  57.3761964  42.9103058
  73.6943892  65.6751662  55.5007599  73.3944615  66.5776700  55.3923406
  73.3494952  65.4083845  56.3528752  67.1456374  62.1265458  51.5344303
  66.2206870  61.9941673  51.7421995  67.3940787  62.9059678  52.0314246
  77.0941036  58.1934202  53.1805036  76.1857913  58.1249610  52.8863797
  77.0428632  58.6706147  54.0086862  70.9157780  59.6692340  44.8188435
  70.7957405  60.1149391  45.6573915  70.2210368  60.0177658  44.2601973
  64.5065185  61.7698732  52.3688092  64.6357566  62.0233211  53.2827504
  63.8262636  62.3626440  52.0492747  76.6142846  60.1413813  45.6468769
  77.5260702  60.3741200  45.4716467  76.1052493  60.7250858  45.0843848
  71.2514684  59.5011048  56.6563619  72.0975879  59.9250462  56.7998268
  71.1913322  58.8444672  57.3502182  75.2212428  65.1239632  53.0382351
  74.5921291  65.2885346  52.3358419  74.8338091  65.5381241  53.8093315
  74.4014129  57.1615416  58.3144792  74.1575061  57.9157477  57.7779068
[truncated: 792,124 more chars]
