# Supplementary material for: Benchmarking Water Models in Molecular Dynamics of Protein–Glycosaminoglycan Complexes
Source: J Chem Inf Model. 2024 Feb 27;64(5):1691–703. doi: 10.1021/acs.jcim.4c00030 (PMC10934818; doi:10.1021/acs.jcim.4c00030)
Supplement: Supplementary file 2 — ci4c00030_si_002.zip [file ci4c00030_si_002.zip › users2/anilas/Water_project/manuscript/JCIM/TIP3P/2JCQ/init.crd]

default_name
 25749
  25.0890581  33.6225640  23.5641689  26.0788776  33.4972951  23.4067426
  24.8062300  34.5045873  23.1613275  24.5378886  32.8215650  23.2902311
  24.8684635  33.7699198  25.0257233  24.4044370  34.7323530  25.2384551
  23.9449748  32.6598470  25.5300892  23.4045212  32.2857794  24.6614003
  24.5900052  31.8726853  25.9228923  22.9407184  33.0862040  26.6131302
  22.4493341  33.9879076  26.2483808  22.1994547  32.2975838  26.7451048
  23.5630895  33.3845904  27.9441943  24.3665981  32.5871644  28.4380583
  23.1847528  34.5229461  28.5675872  23.5815452  34.7593821  29.4660252
  22.5065279  35.1324477  28.1328197  26.1955318  33.6546563  25.7363098
  27.0177209  32.8171013  25.4010955  26.4170863  34.5322440  26.7072822
  25.7707397  35.3046128  26.7847774  27.5284530  34.4659418  27.6479831
  28.0471523  33.5175037  27.5064975  28.5216013  35.6306677  27.4405121
  27.9636958  36.5673163  27.4266984  29.5676753  35.6718635  28.5718096
  30.1259355  34.7363366  28.5864081  30.2542191  36.5006330  28.4020758
  29.0636035  35.8087069  29.5291635  29.2601935  35.4807391  26.1091490
  29.9404871  34.6386446  26.2332200  28.5006279  35.2277020  25.3690933
  30.0339609  36.6883016  25.6414069  30.7933856  36.9426434  26.3809354
  30.5149386  36.4659846  24.6892437  29.3539936  37.5308665  25.5165159
  26.9853027  34.5171280  29.0602004  26.2439576  35.4237296  29.4232859
  27.4182889  33.5688316  29.8811260  28.0018858  32.8235448  29.5307700
  27.0610177  33.5639683  31.3021983  26.2796250  34.3009193  31.4837133
  26.5545663  32.2086236  31.7329463  27.1786702  31.4653957  31.2364570
  26.6602245  32.1081705  32.8125571  25.0841900  31.9876871  31.3383508
  24.5237597  32.6886486  30.4723867  24.4687443  31.1127327  31.9306364
  28.2786827  33.9210426  32.1146568  29.3651374  33.4059121  31.8732094
  28.0807296  34.8401481  33.0425758  27.1431449  35.2041867  33.1358105
  29.1213061  35.3681608  33.9290120  30.0817469  34.9011608  33.7113965
  29.2470064  36.8608180  33.7085351  28.2494736  37.2413669  33.9288708
  29.9609979  37.2833432  34.4155037  29.6441179  37.2610304  32.2764714
  28.9418583  36.8382626  31.5581756  29.6107197  38.7605241  32.1856669
  30.3144535  39.1845203  32.9028147  29.8895282  39.0712368  31.1784046
  28.6047873  39.1171111  32.4096460  30.9718465  36.7299009  31.8303366
  30.9568039  35.6398403  31.8623782  31.1720634  37.0595121  30.8111906
  31.7535102  37.1017726  32.4924757  28.7209187  35.0734862  35.3556874
  27.8182872  35.7019526  35.8987190  29.4100316  34.1198744  35.9754268
  30.1189754  33.5856305  35.4935604  29.1742976  33.8400455  37.3663553
  28.1202281  34.0074015  37.5882302  29.5290831  32.3844279  37.7321471
  30.3972958  32.1017429  37.1359977  29.7808739  32.3227710  38.7909227
  28.4227606  31.4249119  37.4476572  28.3107129  30.9547909  36.3442491
  27.5703209  31.1476908  38.4483970  26.8092526  30.5025162  38.2937915
  27.6953649  31.5858031  39.3495688  30.0261899  34.7306357  38.2199001
  31.2420037  34.7777892  38.0171410  29.4139623  35.4337550  39.1774103
  28.4220357  35.3090016  39.3198220  30.1098540  36.4284762  39.9908360
  31.1763491  36.4302323  39.7611704  29.5640744  37.8296006  39.7726984
  30.1421795  38.5326922  40.3719386  29.6606302  38.2154558  38.2982064
  29.0825252  37.5123642  37.6989662  29.2652050  39.2224196  38.1588659
  30.7044800  38.1891942  37.9824757  28.1484001  37.9505468  40.2192510
  28.0805828  37.7204188  41.2822881  27.7982774  38.9675166  40.0451318
  27.5287117  37.2522195  39.6562064  30.0314030  36.0689091  41.4705390
  29.0519948  35.4858770  41.9208856  31.0939484  36.3898882  42.2237518
  31.9172399  36.7690735  41.7772816  31.1119775  36.2139463  43.6483968
  30.4274654  35.4257935  43.9617661  32.5251454  35.8617070  44.1401813
  32.4847856  35.6917117  45.2157140  33.0657637  34.6058838  43.4444277
  33.1074125  34.7753323  42.3690940  34.0663628  34.3859599  43.8162974
  32.4080256  33.7625335  43.6538432  33.4128566  36.9637479  43.9157805
  34.2922817  36.7352119  44.2247478  30.6703883  37.4736989  44.3918977
  30.5503560  38.5690348  43.8322787  30.5112697  37.3104696  45.6923851
  30.4160688  36.3818533  46.0790989  30.5316717  38.4296835  46.6000139
  29.6202316  39.0158838  46.4810892  30.6161045  37.9470152  48.0482695
  31.5382928  37.3837450  48.1907246  30.6075690  38.8058263  48.7193586
  29.2610697  36.8097529  48.5495241  31.7609827  39.2839332  46.3766466
  32.8071131  38.8081473  45.9417155  31.6245294  40.5585843  46.7073519
  30.7037817  40.9052074  46.9351089  32.7473355  41.5051290  46.7238604
  33.5287105  41.1430346  46.0549211  32.3216380  42.9080036  46.2654475
  31.3720412  43.1039943  46.7636238  33.0813962  43.5871369  46.6524494
  32.1598402  43.1300712  44.7429967  31.9562589  44.1889727  44.5841533
  33.1062135  42.8675310  44.2687740  31.0496664  42.3083229  44.1384268
  31.0336688  42.4231115  43.0551440  31.1714937  41.2550253  44.3899248
  29.7864274  42.7692255  44.6723697  29.7558135  43.7376215  44.9584904
  28.7204690  42.0216546  44.8694772  28.6869653  40.7507553  44.5745424
  29.5022170  40.3060818  44.1778218  27.8454483  40.2187488  44.7443549
  27.6021185  42.5997384  45.3246173  27.5903417  43.5924000  45.5101927
  26.7758194  42.0402028  45.4810293  33.3390693  41.6002379  48.0968482
  32.6133320  41.5818515  49.1086823  34.6569421  41.6912166  48.1574127
  35.1769646  41.6821003  47.2918866  35.3849546  41.8430559  49.3915345
  34.6867102  41.9721178  50.2183953  36.2435594  40.6007596  49.6630388
  36.7747437  40.4039175  48.7320493  36.9635340  40.7953327  50.4586869
  35.4203448  39.4232197  50.0210102  34.8788356  38.6333102  48.9864800
  35.1256749  38.8975626  47.9581366  34.0863151  37.5890866  49.2355769
  33.7136959  36.9784840  48.4138006  33.7860246  37.2662217  50.4992956
  32.8997626  36.1822918  50.6334362  32.6254780  35.8155402  49.7894563
  34.2820843  37.9874219  51.6092604  34.0503692  37.7091479  52.6367947
  35.1190264  39.1253645  51.3450153  35.4984691  39.7262392  52.1712422
  36.2860219  43.0286593  49.1996593  37.2042328  43.0108315  48.3692348
  36.0046763  44.1233386  49.8938978  35.2540293  44.1156987  50.5690332
  36.7022238  45.3803428  49.6486125  36.1345658  46.1800202  50.1255490
  38.0875335  45.3513060  50.2440214  38.6705114  44.5614779  49.7702933
  38.5749172  46.3117943  50.0779542  38.0189267  45.1587434  51.3148827
  36.7546151  45.6965859  48.1483201  37.7679859  46.1248837  47.6056273
  35.6195318  45.4816405  47.4929495  34.8205201  45.1036798  47.9814911
  35.4845634  45.7744518  46.0815236  34.4267429  45.9846152  45.9227747
  36.0636854  46.6830846  45.9124405  35.9298629  44.7168978  45.0957276
  35.6400005  44.8591649  43.9070691  36.6643935  43.6944440  45.5537789
  36.8861765  43.6445961  46.5378747  37.2213450  42.6786579  44.6680743
  37.3215222  43.0314225  43.6419302  38.5920311  42.2285323  45.1660698
  38.4802877  41.8332384  46.1754068  39.1862320  41.1588603  44.2679239
  39.2984426  41.5533200  43.2582941  40.1621960  40.8618318  44.6528321
  38.5253462  40.2923205  44.2481292  39.5511648  43.3785732  45.2842327
  39.1561392  44.1100802  45.9883075  40.5138230  43.0143907  45.6411715
  39.6793050  43.8467347  44.3085924  36.2445340  41.5120988  44.5687705
  35.7236419  41.0580417  45.5743274  36.0643404  41.0457186  43.3391715
  36.4573506  41.5340654  42.5475596  35.2172524  39.8837110  43.0855296
  35.2328196  39.2350710  43.9611214  33.7629004  40.2793346  42.7937344
  33.1111262  39.4186216  42.6455301  33.4343442  40.8374012  43.6710989
  33.5578878  41.1848182  41.6047503  32.9297631  40.6980571  40.4767548
  32.6798568  39.6377879  40.4385571  32.6195402  41.5144932  39.4180141
  32.0756390  41.1058671  38.5671528  32.9745925  42.7822284  39.4255981
  32.7782060  43.4090847  38.5558277  33.5895809  43.3142085  40.5267482
  33.8494486  44.3728321  40.5411329  33.8843790  42.5126859  41.6208394
  34.3760095  42.9416504  42.4942866  35.7845779  39.0550658  41.9734942
  36.7072170  39.4979465  41.2445245  35.3014195  37.8226873  41.8827915
  34.6529291  37.5273140  42.5981207  35.7049128  36.8482123  40.8633932
  36.5747581  37.2039204  40.3122064  36.0721765  35.5384870  41.5642204
  37.0144781  35.6129426  42.1074175  35.2647395  35.3258318  42.2650002
  36.1863906  34.3571901  40.6794002  35.1551988  33.4604435  40.5681395
  35.5197628  32.4803983  39.7654450  34.8332374  31.6641847  39.5374775
  36.7502932  32.7065907  39.3663634  37.2941429  32.1200070  38.7497622
  37.1870172  33.8780329  39.9219678  38.1903772  34.2424612  39.7057508
  34.5997656  36.6699721  39.8336398  33.4298810  36.6485764  40.1865323
  35.0004909  36.5410911  38.5726461  35.9890596  36.6272564  38.3811459
  34.1137608  36.3087079  37.4718751  33.1165410  36.0712816  37.8414603
  34.0151616  37.4927909  36.5399583  34.9710165  37.6268092  36.0336043
  32.8859612  37.2574622  35.4739786  31.9296391  37.1242781  35.9806255
  32.8277500  38.1205818  34.8105919  33.1158409  36.3656261  34.8915073
  33.7298900  38.7910543  37.2762689  34.5307586  38.9899847  37.9870749
  33.6681628  39.6099006  36.5592491  32.7832228  38.7052181  37.8102646
  34.6085926  35.0967306  36.6806169  35.7689393  35.0210764  36.2987360
  33.6847481  34.1486737  36.4667560  32.7845314  34.2333075  36.9170238
  33.9427135  32.9658576  35.6516654  34.9544238  33.0204992  35.2488271
  33.8110807  31.6860503  36.4651210  34.5647550  31.7548006  37.2495466
  32.8174738  31.7194824  36.9122794  33.9777925  30.4064563  35.7289468
  33.1877987  30.3295599  34.9815013  34.9471954  30.4362499  35.2303815
  33.9208014  29.2162579  36.6418049  34.0570772  29.4086520  37.8955251
  33.7241760  28.0948215  36.0603929  32.9723208  33.0011675  34.5016805
  31.7933590  33.2346501  34.6740055  33.4936366  32.7899740  33.2987523
  34.4823474  32.5933355  33.2438498  32.7249817  32.8423438  32.0497683
  31.7880818  33.3729534  32.2193354  33.5081644  33.5696774  30.9504428
  33.6831016  34.5908145  31.2912729  34.4633169  33.0587792  30.8323762
  32.7942756  33.5979503  29.6423402  32.5850201  32.5745698  29.3316966
  31.8559831  34.1387633  29.7635446  33.6396713  34.2833375  28.5876021
  33.8098786  35.3069532  28.9206550  34.5922153  33.7549920  28.5389818
  33.0100928  34.2989895  27.2314008  32.5418109  33.3320772  27.0501313
  32.2499948  35.0800243  27.2051968  34.0272864  34.5624432  26.1809759
  34.7313944  33.8385728  26.2042901  33.5811146  34.5686357  25.2740479
  34.4615604  35.4588069  26.3484853  32.4073073  31.4323353  31.5851436
  33.2887734  30.5917849  31.3803375  31.1178258  31.1491833  31.4207314
  30.4479705  31.8038591  31.7994270  30.6151913  29.9076480  30.8230821
  29.5335096  29.8571802  30.9419211  30.9456603  29.8476914  29.3322027
  32.0134859  30.0418991  29.2256859  30.7164958  28.8573981  28.9399327
  30.1930136  30.8659511  28.5328022  29.1008081  31.3001054  28.9206387
  30.7596420  31.2386637  27.3743655  30.3021308  31.9218929  26.7879711
  31.6420423  30.8337999  27.0942779  31.0980988  28.6662456  31.5103262
  31.2551395  27.6159470  30.8738169  31.2993972  28.7400685  32.8060338
  31.2436922  29.6321950  33.2762371  31.6053902  27.5696087  33.5928840
  31.5401831  27.8799423  34.6365450  30.8188296  26.8467459  33.3799033
  32.9566385  26.9143647  33.3568669  33.1449313  25.7585348  33.7503806
  33.8938578  27.6387103  32.7439700  33.7629074  28.6163390  32.5295796
  35.1701173  27.0187351  32.3971296  35.4276552  26.2598412  33.1361920
  35.0759771  26.3509229  31.0215477  34.1186373  26.6561068  30.5987235
  35.8858019  26.7695839  30.4240632  35.1729608  24.8333405  31.0126242
  34.9334907  24.4527253  32.0051846  34.4628069  24.4320411  30.2888706
  36.5835154  24.4038770  30.6309399  36.7544212  24.6461254  29.5817173
  37.2970102  24.9483784  31.2491472  36.7966855  22.9778937  30.8195823
  36.3995711  22.3654182  30.1211448  37.4851157  22.4362338  31.8217706
  38.0263614  23.2157196  32.7489869  37.9126493  24.2176915  32.6907990
  38.5482838  22.8039507  33.5082236  37.6225810  21.1198116  31.9224180
  37.1996004  20.5166730  31.2312441  38.1490175  20.7270106  32.6894551
  36.2136329  28.1023062  32.3338773  35.8475986  29.2403488  32.0728837
  37.4846931  27.7310709  32.5130877  37.7169537  26.7894548  32.7933215
  38.6010187  28.7070650  32.3158469  38.4474541  29.5714374  32.9617039
  39.9480261  28.0745575  32.6570906  40.0070055  27.1190111  32.1371659
  40.6707268  28.7678209  32.2276323  40.2558365  27.8704352  34.1223025
  40.5774671  26.6334024  34.6149581  40.5837043  25.7920315  33.9212513
  40.8837669  26.4365223  35.9239545  41.1165143  25.4403432  36.3023548
  40.9077432  27.5247758  36.7786524  41.2406711  27.3747679  38.1092807
  41.4410329  26.4658920  38.3443865  40.5857039  28.7685069  36.2969953
  40.5771684  29.6273180  36.9680844  40.2775160  28.9290939  34.9859377
  40.0406865  29.9199255  34.5991863  38.5803854  29.1372254  30.8628437
  38.8019284  28.3132442  29.9781552  38.2048349  30.3635149  30.5743013
  38.0232867  31.0412872  31.3007579  37.8967151  30.7303683  29.1913603
  38.5917580  30.2360191  28.5122018  36.4741864  30.2976235  28.8345254
  36.3181313  30.4519238  27.7669819  36.3599797  29.2393571  29.0685512
  35.5393456  31.0334749  29.5495397  34.6553908  30.7467461  29.3114504
  38.1265781  32.1745922  28.8515924  37.7274834  32.6235654  27.7759458
  38.8018352  32.9116680  29.7138754  39.2018185  32.4888079  30.5389819
  38.9488871  34.3577754  29.5337251  38.4142749  34.7265522  28.6581799
  38.4696815  35.1256000  30.7922724  39.0693282  34.8196981  31.6504897
  38.6223466  36.6262654  30.5749211  38.0227284  36.9328187  29.7183085
  38.2834906  37.1588502  31.4640579  39.6699700  36.8625084  30.3881366
  37.0265172  34.7431340  31.1744316  36.3697507  35.0987487  30.3805569
  36.9761680  33.6554017  31.2254738  36.5823927  35.3296747  32.4965906
  36.6311267  36.4174833  32.4461693  35.5577112  35.0219257  32.7051367
  37.2368632  34.9725441  33.2911214  40.4189473  34.6269310  29.2338482
  41.3019053  34.2461182  29.9959196  40.6796420  35.3311764  28.1488110
  39.9255903  35.5579704  27.5155160  42.0204752  35.8153111  27.8294041
  42.7650058  35.0522727  28.0560995  42.0917354  36.1336652  26.3634411
  43.1265679  36.3274506  26.0825675  41.7117348  35.2898621  25.7878842
  41.3065144  37.2817671  26.0914759  41.3516519  37.4860708  25.1546122
  42.3368008  37.0866591  28.6151868  41.4388610  37.7228955  29.1742999
  43.5846804  37.5262242  28.6296050  44.3162325  37.0151405  28.1553856
  43.9505263  38.7133449  29.3757834  43.6171264  38.6275445  30.4098825
  45.4655690  38.8716659  29.3643823  45.8587380  37.9400193  29.7704497
  45.7412925  38.9541070  28.3127293  46.0329542  40.0109240  30.1108292
  47.1080483  39.8411555  30.1581516  45.8311600  40.8998497  29.5136766
  45.5081851  40.2037318  31.4664828  44.4239072  40.3158403  31.4458433
  45.7742484  39.3604512  32.1044155  46.0933222  41.4179744  32.0276294
  46.7848245  41.2965754  32.7526168  45.7884409  42.6545939  31.6414082
  44.8662420  42.8916939  30.6934557  44.3864375  42.1187293  30.2554382
  44.6574753  43.8429545  30.4232231  46.4038531  43.6722604  32.2201116
  47.0913349  43.4990704  32.9393953  46.1844582  44.6165247  31.9391975
  43.2618650  39.9560938  28.8038196  42.8174826  40.8192763  29.5662508
  43.1195026  40.0160592  27.4839203  43.5368112  39.3500715  26.8506953
  42.4000891  41.1845523  26.9071214  42.7497573  42.0958517  27.3922560
  42.6254466  41.3168687  25.4042537  41.9480556  42.0712583  25.0053855
  44.0609074  41.7274956  25.1242200  44.7399135  40.9730296  25.5224673
  44.2103326  41.8182026  24.0490203  44.2649280  42.6858296  25.6015746
  42.3624466  40.0738660  24.7730314  42.5044039  40.1593214  23.8272252
  40.9066649  41.1417560  27.2214758  40.2938336  42.1796922  27.5451735
  40.3093685  39.9650834  27.1587975  40.7817343  39.1562250  26.7813804
  38.9092371  39.8416848  27.5067039  38.3526176  40.6085401  26.9678934
  38.3239792  38.4865763  27.1622709  38.5067075  38.3152763  26.1012197
  38.8646529  37.7432890  27.7485080  36.8386246  38.3686397  27.4440398
  36.8061440  38.2028263  28.5202279  36.3427559  39.3096072  27.2061417
  36.1296155  37.2292204  26.7350717  36.7092726  36.6411305  25.7769423
  34.9483491  36.9694519  27.0796032  38.6727611  40.1865902  28.9606449
  37.6557863  40.7851051  29.3178230  39.6178221  39.8082610  29.8147057
  40.4347940  39.3068196  29.4970828  39.4785528  40.0683758  31.2452501
  38.5637748  39.6054466  31.6170332  40.6613930  39.4774143  31.9950633
  41.5830815  39.9371309  31.6400409  40.5482514  39.6687121  33.0623412
  40.7022843  38.4022224  31.8212813  39.3754819  41.5635136  31.5132879
  38.5116121  42.0322207  32.2557073  40.2885146  42.3163125  30.9241697
  41.0639356  41.8978281  30.4302810  40.2543252  43.7519570  31.0549746
  40.3308097  43.9826576  32.1178477  41.4000217  44.3732154  30.3512193
  41.3322586  44.1581800  29.2849487  41.3791388  45.4519870  30.5057438
  42.3320253  43.9683051  30.7445524  38.9286269  44.3281398  30.5667090
  38.3453690  45.2111534  31.1877035  38.4727214  43.8581586  29.4095254
  39.0261564  43.2162047  28.8600976  37.1964774  44.3263601  28.8570234
  37.1855681  45.4139698  28.7803220  37.0221905  43.7395445  27.4643219
  37.2728902  42.6800257  27.5122758  35.9756824  43.8529700  27.1826102
  37.9134910  44.4293040  26.4157184  38.5087605  45.4600959  26.7439183
  38.0060553  43.9286444  25.2749564  36.0176246  43.9903891  29.7503064
  35.0772357  44.7602984  29.8813838  36.0464390  42.8020658  30.3337090
  36.8029575  42.1586780  30.1532962  34.9882823  42.3821815  31.2146628
  34.0151612  42.4508752  30.7267052  35.2444498  40.9584102  31.5680333
  35.4186317  40.4882259  30.6004066  36.1586957  40.9222097  32.1597595
  34.1730842  40.2395115  32.2758253  34.1824488  40.5637478  33.3168810
  32.7859089  40.5021442  31.6710098  32.7753963  40.1771500  30.6302820
  32.0331860  39.9471054  32.2324741  32.5620640  41.5674220  31.7211968
  34.5123231  38.7793169  32.2474072  35.4700396  38.6187892  32.7436240
  33.7371164  38.2159853  32.7658982  34.5775579  38.4415558  31.2136322
  34.9208767  43.2394858  32.4688377  33.8614171  43.7359086  32.8407891
  36.0629820  43.4678631  33.1005593  36.9181095  42.9863967  32.8620197
  36.0718980  44.3612062  34.2508822  35.3691272  43.9777866  34.9904494
  37.4257719  44.4880023  34.8951470  38.1451380  44.8544229  34.1621849
  37.3680642  45.1892867  35.7282652  38.0181190  42.8788180  35.6368746
  35.5284993  45.7313821  33.8720196  34.7520735  46.3145607  34.6087988
  35.9533060  46.2734753  32.7458135  36.6581293  45.8374914  32.1686738
  35.4593214  47.5796254  32.3584094  35.6925517  48.3078675  33.1349118
  36.1100619  48.0330782  31.0529109  37.1851556  48.0858683  31.2242722
  35.8988302  47.2739775  30.3003835  35.6081738  49.3800079  30.5674580
  34.6083559  49.2289145  30.1610839  35.5592069  50.0800744  31.4009154
  36.4768015  49.9709015  29.4945755  37.5020567  49.4134103  29.1361785
  36.0856081  51.1233074  28.9988678  36.6294758  51.5693632  28.2747129
  35.2419219  51.5576776  29.3454354  33.9389935  47.5914916  32.2385078
  33.2785705  48.5561207  32.6439067  33.3645739  46.5315104  31.6750054
  33.9343586  45.8052662  31.2654413  31.9197489  46.4334615  31.5379285
  31.5937510  47.3097202  30.9767894  31.5491662  45.2024952  30.7622691
  31.8612615  44.3163130  31.3158425  30.4701307  45.1764041  30.6144157
  32.0487683  45.2193036  29.7937288  31.1936646  46.4726012  32.9009515
  30.0609697  46.9407700  33.0214426  31.8767247  46.0254833  33.9564687
  32.7733826  45.5948192  33.7794542  31.4139819  46.1085779  35.3275096
  30.3256616  46.0499456  35.3463323  31.9812490  44.9671673  36.1752034
  33.0302713  44.8144370  35.9206849  31.8958752  45.2117228  37.2340811
  31.2931167  43.6367833  35.9820964  31.9328925  42.5696524  35.3986861
  32.9610190  42.6851954  35.0568358  31.2821305  41.3522555  35.2438071
  31.7701359  40.5158037  34.7445746  30.0288407  41.2148060  35.7225612
  29.5485813  40.2373583  35.6853734  29.3606108  42.2885166  36.2520821
  28.3215846  42.1857656  36.5640064  29.9918351  43.4723542  36.3860314
  29.4681405  44.3226892  36.8229299  31.8344019  47.4495551  35.9921968
  31.7194356  47.5921793  37.2088854  32.3457261  48.3924891  35.2108941
  32.5173571  48.2020545  34.2344580  32.7941775  49.6679480  35.7552293
  33.2752451  50.2538771  34.9729231  31.6179778  50.4567618  36.2997300
  30.7418682  50.2556655  35.6833703  31.4250890  50.1347741  37.3225066
  31.8703899  51.9309608  36.3032317  32.6650804  52.4482346  35.5270198
  31.1818037  52.6300295  37.1914530  31.3052604  53.6310942  37.2478260
  30.5368057  52.1595698  37.8101511  33.9059584  49.4868385  36.7948700
  34.0534114  50.2408686  37.7606004  34.7041920  48.4709341  36.5368347
  34.5737950  48.0114934  35.6469078  35.7132468  47.9562139  37.4307864
  35.8410111  48.6127084  38.2912544  35.2619646  46.5862469  37.9263152
  35.0563353  45.9578843  37.0595505  36.0719341  46.1472626  38.5088907
  34.0946411  46.6786233  38.7309049  33.8386300  45.8016443  39.0247334
  37.0582539  47.8634996  36.6954674  37.1074696  48.0615385  35.4688018
  38.1109702  47.5073714  37.4258091  37.9859840  47.3421208  38.4142966
  39.4297914  47.3582440  36.8708947  39.4089183  47.3550225  35.7813816
  40.3243429  48.5109839  37.3393373  41.3546478  48.2688241  37.0809434
  39.9285901  49.8614111  36.6785817  38.8969962  50.1041177  36.9367765
  40.5880702  50.6494179  37.0393758  40.0210168  49.7766056  35.5958669
  40.2417453  48.6305789  38.7654630  40.8023941  49.3532241  39.0591956
  40.0296811  46.0388308  37.3147719  39.5594229  45.4357280  38.2964202
  41.0561014  45.5662731  36.6445642  41.3579151  45.9528052  35.7619140
  41.7794252  44.4178201  37.1807540  41.0935750  43.5888655  37.3555360
  42.8393974  43.9695488  36.1841394  43.3795398  44.8768752  35.9122074
  43.5142618  43.2853246  36.6966580  42.3011037  43.3019900  34.9222835
  41.4714254  43.8892200  34.5279121  43.4029578  43.2159319  33.8757437
  44.2329338  42.6285211  34.2676906  43.0139217  42.7374851  32.9756901
  43.7523638  44.2192267  33.6305642  41.7871965  41.9469605  35.2514573
  40.9845796  42.0300310  35.9847972  41.4037308  41.4729569  34.3476317
  42.5944361  41.3408339  35.6638682  42.4159494  44.8267730  38.5028328
  43.0453918  45.8877690  38.5570529  42.2551774  44.0311329  39.5739608
  41.4737877  42.8076545  39.6856066  42.0708417  41.9709393  39.3235138
  40.5758244  42.9042835  39.0740490  41.1621678  42.7023146  41.1379266
  41.0444918  41.6600796  41.4334338  40.2536343  43.2531805  41.3804049
  42.3681396  43.3305264  41.8012787  43.1653156  42.5913960  41.8833508
  42.1593477  43.7505466  42.7848960  42.7938467  44.4565219  40.8262952
  42.3657694  45.4333846  41.0518503  44.3100914  44.5561844  40.8268416
  44.9775292  43.7969770  40.1615778  44.8306947  45.4311430  41.6676874
  44.2718509  46.1434692  42.1138656  46.2271297  45.3776399  41.9680936
  46.7863345  45.1511196  41.0604932  46.7393620  46.7118999  42.5422690
  47.8185459  46.6366329  42.6820292  46.4360576  47.8501641  41.6294695
  45.3583479  47.9266595  41.4885613  46.8126424  48.7758697  42.0652791
  46.9170495  47.6822276  40.6658274  46.1101072  46.9456198  43.8127526
  46.4251778  47.7754763  44.1776330  46.4687778  44.2926317  42.9893704
  45.5716983  43.8181436  43.6920782  47.7228040  43.8784510  43.1408223
  48.4552617  44.1832445  42.5155251  48.0659302  42.9323500  44.1980155
  47.5380141  41.9926070  44.0354435  49.5792768  42.6503715  44.2089417
  49.8486252  42.2927998  43.2157272  50.0826554  43.5981344  44.4017228
  50.0005692  41.6468122  45.2301128  51.0879974  41.6407071  45.3055095
  49.5708696  41.9109425  46.1961757  49.4325667  40.0095467  44.7574820
  50.4233348  39.5858180  43.2766469  51.4823426  39.5883670  43.5347439
  50.1398337  38.5956846  42.9201752  50.2390217  40.3199460  42.4927428
  47.6447815  43.4382026  45.5818070  47.1400095  42.6896194  46.4174681
  47.8991034  44.7078928  45.8602241  48.4114282  45.3019041  45.2242690
  47.5258530  45.2478929  47.1582618  47.9230948  44.6042216  47.9421752
  48.0793244  46.6706313  47.3617664  47.8018705  47.2369145  46.4737762
  47.5965777  47.1074087  48.2362600  49.5835093  46.7153309  47.5406316
  50.1622906  45.7095108  47.9828570  50.1621332  47.7929748  47.2512322
  46.0097109  45.2298609  47.3863166  45.5396151  44.9153655  48.4714237
  45.2370323  45.5200564  46.3343901  45.6181491  45.8660607  45.4649121
  43.7835084  45.4196723  46.4632678  43.4564256  46.0024849  47.3237069
  43.0824279  45.9445817  45.2256854  43.5524169  45.4944328  44.3518603
  42.0371218  45.6395971  45.2739412  43.1627433  47.4491523  45.1208298
  42.4434824  47.8540711  45.8317324  44.1676006  47.7642815  45.4025771
  42.8497160  48.0041388  43.7438735  42.8480364  47.2740990  42.7340343
  42.6060309  49.2901694  43.6798829  42.3906466  49.7168237  42.7901325
  42.6337810  49.8483195  44.5209729  43.3634029  43.9954085  46.7534436
  42.4846482  43.7620048  47.6078667  43.9914182  43.0212277  46.0845290
  44.6982539  43.2432991  45.3979166  43.7069874  41.6045929  46.3610973
  42.6571494  41.3940212  46.1604762  44.5633150  40.7007417  45.4769892
  44.4145588  41.0083920  44.4417955  45.6070382  40.8534435  45.7541785
  44.2100402  39.2227523  45.6238882  44.8384228  38.6901882  44.9097008
  44.4954743  38.9441054  46.6374040  42.5055453  38.7761653  45.3518381
  42.4365386  39.7939462  43.7764698  43.1734529  39.4185784  43.0675923
  41.4403746  39.7184611  43.3380953  42.6525702  40.8371586  44.0072774
  44.0428848  41.2334179  47.7733423  43.2847619  40.5564063  48.4517145
  45.2138673  41.6562640  48.2146906  45.8750258  42.1533287  47.6347611
  45.6131802  41.3059218  49.5799625  45.5994778  40.2229562  49.7032009
  47.0181409  41.8093453  49.8679143  47.0795576  42.8432299  49.5269412
  47.1711652  41.7727834  50.9469244  48.1044390  40.9732612  49.1678366
  48.0226667  39.9525652  49.5412090  47.8907082  40.9876583  48.0995245
  49.5229280  41.4925358  49.4117234  49.6129535  42.4869017  48.9728636
  49.6947455  41.5533405  50.4857772  50.5363306  40.5827012  48.7952226
  50.5134851  39.6280853  49.3202032  50.2752493  40.4275261  47.7485951
  51.9277120  41.1742358  48.8856244  52.1697960  41.3169935  49.8553695
  52.5905690  40.5397746  48.4620803  51.9499944  42.0589568  48.3983716
  44.6326604  41.8197594  50.6189725  44.2946951  41.1422171  51.5593129
  44.1290222  43.0427831  50.4324933  44.4511261  43.6626779  49.7027882
  43.1327084  43.5430438  51.3757160  43.4913360  43.4141474  52.3969451
  42.8765989  45.0207811  51.1350471  43.8693367  45.4691452  51.1579033
  42.4082462  45.2248856  50.1718623  42.0153778  45.6231039  52.2625286
  41.1159277  45.0106121  52.3301850  42.6950759  45.6829246  53.6270894
  43.5937042  46.2951288  53.5589411  42.0115325  46.1212909  54.3543173
  42.9648304  44.6764611  53.9435727  41.5194548  46.9846620  51.8439445
  40.9187483  46.8905393  50.9387253  40.9104765  47.4102743  52.6410823
  42.3704706  47.6376509  51.6485379  41.8499514  42.7280399  51.2893377
  41.2435732  42.3648694  52.3093767  41.4351952  42.3716568  50.0722274
  41.8755339  42.7263356  49.2349444  40.2548480  41.5285572  49.9287538
  39.4303451  42.0715459  50.3891811  39.9378348  41.3194718  48.4581801
  40.7515401  40.7701403  47.9849396  39.0122563  40.7522171  48.3621144
  39.8223924  42.2869236  47.9697059  40.3757782  40.1932980  50.6474358
  39.4614359  39.7605184  51.3403759  41.5196410  39.5556489  50.4914664
  42.2313875  39.8911098  49.8584515  41.7398924  38.2806510  51.1695914
  40.9486364  37.5693298  50.9333139  43.0550567  37.7175469  50.6818181
  42.9622934  37.7363519  49.5958585  43.8441954  38.4024707  50.9899197
  43.3989077  36.3137604  51.1351997  42.5175328  35.6742420  51.0969700
  44.4353571  35.7853520  50.2064284  45.3171992  36.4240361  50.2443652
  44.7078874  34.7728760  50.5034915  44.0401616  35.7717525  49.1913399
  43.8755647  36.2928538  52.5629301  43.0929442  36.6820923  53.2140188
  44.1137339  35.2697819  52.8524407  44.7677906  36.9126500  52.6575804
  41.6863196  38.4396886  52.6969735  41.1688698  37.5568272  53.4066400
  42.1823628  39.5722355  53.2087328  42.7033671  40.2262230  52.6411335
  42.0932694  39.8196167  54.6360764  42.4513593  38.9436110  55.1759778
  42.9302869  41.0189333  55.0473750  43.1377205  40.9343463  56.1143760
  43.8676290  40.9820671  54.4929297  42.2905095  42.2246174  54.7955698
  42.8560780  42.9504093  55.0711118  40.6839163  39.9608745  55.1577787
  40.4597787  39.7126143  56.3543418  39.7462644  40.3350971  54.2896736
  40.0532885  40.5038141  53.3426616  38.3174084  40.5020322  54.6012585
  38.2167336  40.7998861  55.6443830  37.6435119  41.5720031  53.7152823
  37.6096594  41.1310898  52.7182811  36.6304167  41.6633982  54.1062313
  38.2722785  42.9262345  53.6398972  39.3123207  42.8225296  53.3270017
  37.7334775  43.5324240  52.9111025  38.2216040  43.5588493  54.9120633
  37.1954848  43.5239676  55.2766011  38.8694456  43.0131145  55.5981805
  38.6891190  45.0332618  54.8244128  39.6956216  45.0691206  54.4087259
  38.0096000  45.5902907  54.1785198  38.6904582  45.6312651  56.1620511
  39.3203877  45.1157530  56.7608141  38.9958196  46.5921382  56.1006389
  37.7572210  45.5979489  56.5473616  37.5160535  39.2043005  54.3769671
  36.3108701  39.1967834  54.5896227  38.1411780  38.1085949  53.9506167
  39.1250722  38.1325501  53.7240016  37.4266652  36.8425265  53.7985532
  37.9256476  36.1196436  54.4445523  36.4110895  37.0103057  54.1591653
  37.3657950  36.2939645  52.4094986  36.7332914  35.2594796  52.2168199
  38.0480498  36.9137232  51.4522230  38.6554183  37.6929796  51.6592062
  37.9436362  36.4660895  50.0647286  36.9161859  36.1734138  49.8502970
  38.3421476  37.5795771  49.1058991  37.8609380  38.5256647  49.3548602
  39.4221352  37.6857479  49.2012896  38.0635461  37.3250647  47.6586905
  36.9000035  36.7102675  47.2296882  36.1944965  36.3222562  47.9643128
  36.6264599  36.5860854  45.8665893  35.7029211  36.1113378  45.5341440
  37.5007170  37.0521648  44.9670352  37.2835355  36.9663673  43.9020620
  38.6871160  37.6450984  45.3889264  39.4113800  38.0038254  44.6583769
  38.9387216  37.7772132  46.7149201  39.8597395  38.2543569  47.0501766
  38.8632190  35.2822650  49.7854509  40.0779053  35.3855312  49.9400769
  38.2761799  34.1665562  49.3264290  37.2839908  34.0226123  49.4479684
  39.0622835  33.0873342  48.7820954  39.9174179  33.5254799  48.2662588
  39.5781742  32.0896466  49.8247537  40.2668626  31.4171178  49.3152468
  40.1195745  32.6617368  50.5781510  38.5148144  31.3044939  50.4745430
  37.9731887  32.0299676  51.0814685  37.8407469  30.8742008  49.7338738
  39.0672935  30.1814260  51.3829810  38.2391537  29.6645651  52.1558803
  40.2887159  29.8482717  51.4155014  38.2672504  32.4086288  47.6751481
  37.0403939  32.4447018  47.6505124  38.9932817  31.8392511  46.7298817
  40.0006186  31.9059669  46.7603171  38.3792650  31.0461389  45.6536932
  37.3795262  30.7110548  45.9320938  38.2939028  31.7849636  44.2971604
  37.6599201  31.1837597  43.6463394  37.7260482  33.2167716  44.3866528
  38.3607117  33.8195676  45.0374386  37.7009974  33.6608431  43.3923521
  36.7161045  33.1828447  44.7947616  39.5844132  31.7916948  43.7106455
  39.5495063  32.2470675  42.8664819  39.2644621  29.8415894  45.4195829
  40.3606773  29.7377103  45.9582733  38.8070517  28.9208233  44.5812515
  37.8491850  28.9584344  44.2608116  39.6459302  27.8302032  44.1160121
  40.6313905  27.8956719  44.5760914  39.0200603  26.4932998  44.4915411
  38.7683353  26.4943678  45.5518714  38.1157624  26.3369303  43.9042662
  40.1437590  25.0962519  44.2540549  39.7889523  27.9466848  42.6054544
  39.6868431  26.9498927  41.9050907  40.0602693  29.1634689  42.1260667
  40.2162066  29.9310913  42.7626979  40.1756693  29.4184456  40.6925225
  40.3416813  28.4809608  40.1621196  38.8932339  30.0605768  40.1605177
  38.7687357  31.0036058  40.6935416  39.0573763  30.2615484  39.1019957
  37.6492448  29.2220023  40.3260590  37.6094982  28.9122575  41.3704360
  36.7980280  29.8656189  40.1054853  37.6005254  28.0010205  39.4378058
  38.5448493  27.4617443  39.5028251  36.7867159  27.3486461  39.7556922
  37.3744193  28.3870884  38.0387541  37.3031609  29.3767631  37.8477037
  37.2781955  27.5352473  37.0202072  37.3347841  26.2263748  37.2332689
  37.4515513  25.8743965  38.1729809  37.2607155  25.5870252  36.4540032
  37.1050483  27.9833119  35.7851213  37.0447982  28.9775501  35.6157040
  37.0329263  27.3296062  35.0191263  41.2671517  30.3552489  40.3726608
  41.3345734  31.4343336  40.9710651  42.0737802  29.9978617  39.3822932
  42.0418420  29.0628852  39.0002123  43.0321427  30.9410470  38.8216570
  43.6412868  31.3682947  39.6176858  43.9658310  30.2212596  37.8165952
  43.2954281  29.6822854  37.1455246  44.5569101  30.9336852  37.2421039
  44.8822461  29.2446895  38.4989492  44.6678001  27.8915269  38.4263264
  43.8617593  27.5094872  37.7986601  45.4702348  27.0047824  39.1490266
  45.2838499  25.9318163  39.1117385  46.4913679  27.5039734  39.9465513
  47.3018386  26.6225346  40.6669553  47.0640682  25.7013463  40.5353219
  46.7303057  28.8463918  40.0068974  47.5459465  29.2407699  40.6113128
  45.9116281  29.7186169  39.2791617  46.0846817  30.7943305  39.3249192
  42.3186892  32.0711492  38.1008004  41.4493644  31.8312383  37.3087581
  42.7804545  33.3010297  38.3181566  43.5244736  33.4723042  38.9795026
  42.2218963  34.4328709  37.6038141  41.9368752  34.0968581  36.6073322
  41.3348875  34.7687725  38.1413060  43.1708923  35.5743095  37.4776223
  44.0325765  35.7857486  38.3112697  42.9915288  36.3473031  36.4167416
  42.2894935  36.1235142  35.7261108  43.7844672  37.5301400  36.2241706
  44.8407142  37.2659081  36.2646778  43.4939874  38.1877258  34.8674874
  42.4389484  38.4582241  34.8212993  44.1040544  39.0821699  34.7403815
  43.7595463  37.3293341  33.7037119  42.7104141  36.7123783  33.0604257
  41.7173276  36.8737001  33.4787227  42.8583726  35.9720483  32.0078599
  41.9787023  35.5603986  31.5144171  44.0267864  35.7222665  31.5475729
  44.0873764  35.0561982  30.6870226  45.1984396  36.2622201  32.1002872
  46.1966798  36.0709879  31.7071260  45.0265543  37.1123351  33.2526717
  45.8959578  37.5595177  33.7343668  43.5484124  38.6022466  37.2564301
  42.4280215  38.9157938  37.6663011  44.6770308  39.1832324  37.6679942
  45.5322817  38.6482146  37.6231870  44.7215534  40.5117151  38.2808642
  43.7435792  40.9857703  38.1943073  45.1647919  40.5294298  39.7296564
  45.2081282  41.5588298  40.0862956  44.1683117  39.7431565  40.5712760
  44.1254710  38.7135735  40.2159486  44.4843767  39.7541569  41.6143752
  43.1813740  40.1984687  40.4862542  46.5735904  39.9887389  39.9078983
  46.5312662  38.9063114  39.7858929  47.1957037  40.4175581  39.1220465
  47.1721468  40.3236903  41.2675434  46.5513224  39.8943244  42.0535942
  48.1782623  39.9106490  41.3344438  47.2144710  41.4061178  41.3895487
  45.6087355  41.3534650  37.3800306  45.9976783  40.9321913  36.3014918
  45.8952338  42.5888721  37.7528053  45.5110053  42.9841482  38.5987718
  46.8264224  43.4011900  36.9684543  46.5122238  43.4107255  35.9244647
  46.8633265  44.8285618  37.4752635  45.8333008  45.1705933  37.5691017
  47.3326511  44.8154311  38.4593783  47.6314126  45.7748821  36.5577813
  47.6278614  46.7578026  37.0300891  48.6566506  45.4108648  36.4847926
  47.0343671  45.8784550  35.1771559  45.8203288  46.1113588  35.0424870
  47.7991137  45.7141532  34.1845646  48.2089078  42.7737565  37.1742706
  48.7564846  42.7346229  38.2685057  48.7403039  42.2676288  36.1207888
  48.1677674  42.1983258  35.2922406  50.1205533  41.7877205  36.0530136
  50.4929110  42.0752893  35.0696866  50.6696597  42.3323612  36.8217779
  50.3392512  40.3111485  36.2477584  51.3582054  39.8059718  35.8327177
  49.4210149  39.5915192  36.9014033  48.5556381  40.0172327  37.2038848
  49.6551680  38.1961780  37.2342774  50.3081346  37.7478274  36.4867178
  50.3257969  38.0594832  38.6251704  49.8567066  38.7189695  39.3548080
  50.1999755  37.0230212  38.9390440  51.8119350  38.3736690  38.5709596
  52.6073787  37.5143594  38.0979795  52.1821154  39.5456361  38.9711141
  53.1605770  39.7969469  38.9520632  51.4920925  40.2047308  39.3016356
  48.3506331  37.4190209  37.2170535  47.2744893  38.0255634  37.1052608
  48.4417237  36.1046887  37.3675307  49.3695766  35.7053884  37.3660559
  47.3109653  35.2130837  37.5232964  46.3595524  35.7386916  37.4415164
  47.3630176  34.1167981  36.4405544  48.3421584  33.6403015  36.4676329
  46.3092583  33.0954180  36.6756710  45.3284738  33.5713396  36.6476087
  46.3639817  32.3313730  35.9004855  46.4608336  32.6338959  37.6517501
  47.2063747  34.7056150  35.0732627  48.0119402  35.4166047  34.8893960
  47.2464870  33.9108023  34.3282742  46.2473743  35.2184485  35.0055271
  47.4546332  34.6376143  38.9308931  48.5316926  34.1568856  39.2969614
  46.3840261  34.6822291  39.7014273  45.4968190  34.9720399  39.3147565
  46.4545143  34.3887373  41.1416946  47.2796474  33.7197465  41.3861177
  46.5885413  35.6665742  41.9903992  46.7115437  35.3663048  43.0317789
  47.7582948  36.5162395  41.5724018  47.6365814  36.8159621  40.5312211
  47.8070577  37.4036490  42.2021990  48.6806097  35.9439635  41.6792496
  45.2938207  36.4914696  41.9596261  44.4724508  35.8936748  42.3558254
  45.4183158  37.3868457  42.5680188  45.0697521  36.7781165  40.9324256
  45.2537028  33.5984018  41.5972337  44.2377673  33.5160750  40.9214391
  45.3878406  33.0504593  42.8155965  46.3056868  33.0397514  43.2380001
  44.2612620  32.4807141  43.5772474  43.3256584  32.8488754  43.1565181
  44.2316516  30.9343773  43.6258661  45.1146135  30.5696758  44.1508205
  43.0243436  30.4908925  44.3327166  42.1407009  30.8540017  43.8077974
  43.0028405  29.4011371  44.3672418  43.0311678  30.8860043  45.3487885
  44.2879879  30.3018206  42.2669536  43.4904544  30.7624730  41.6834636
  45.2534972  30.5779682  41.8423311  44.1332084  28.7996358  42.2325705
  43.1680253  28.5239586  42.6563730  44.1896536  28.4512455  41.2013963
  44.9307134  28.3383321  42.8144558  44.3900222  32.9814051  45.0231642
  45.3874448  32.6618776  45.6293286  43.3931284  33.7065968  45.5329717
  42.1581166  34.1864463  44.8559818  41.6124551  33.3271573  44.4666363
  42.4385100  34.8422059  44.0326928  41.4059660  34.9060328  45.9258280
  40.5947263  34.2729431  46.2850725  40.9938082  35.8294683  45.5196916
  42.3957673  35.1951426  47.0123375  41.8655728  35.1659214  47.9640249
  42.9153296  36.1490712  46.9162881  43.4055203  34.0395113  46.9399981
  44.4139010  34.3455398  47.2191449  42.9909487  32.8560547  47.7754566
  41.9285163  32.2692164  47.5271198  43.8004485  32.5257207  48.7750943
  44.6286366  33.0773596  48.9515171  43.5426857  31.3767418  49.6292949
  42.5430250  30.9884582  49.4344812  44.5617751  30.2647876  49.3552227
  45.5479198  30.7189679  49.4568488  44.4236271  29.5203253  50.1390773
  44.4487031  29.5900670  47.9827811  44.6496355  30.3568502  47.2354902
  45.2276750  28.8283216  47.9397486  43.0999326  28.9490908  47.7016785
  42.3581671  29.7419566  47.5993040  43.1713260  28.3960527  46.7651450
  42.6641069  28.0314250  48.7568015  43.3729481  27.7200431  49.4052915
  41.4172506  27.6406033  48.9500417  40.4279992  28.0624072  48.1850605
  40.6166995  28.7029052  47.4263040  39.4858420  27.7431227  48.3600554
  41.1593276  26.7555328  49.8921818  41.9129187  26.3866901  50.4547665
  40.2096278  26.4497158  50.0475111  43.6173732  31.7219712  51.0937810
  44.6094606  32.2908944  51.5575351  42.5785693  31.3889616  51.8468980
  41.7296199  31.0565443  51.4123572  42.5940461  31.5545550  53.3018427
  43.4012460  32.2293357  53.5856974  41.2449174  32.1351379  53.7812551
  40.4310497  31.5315722  53.3794980  41.1835921  32.1212820  55.3209957
  41.9971336  32.7243773  55.7235728  40.2290902  32.5317066  55.6512076
  41.2803880  31.0954992  55.6795515  41.0899035  33.5776244  53.2764063
  41.7958227  34.1777711  53.8503506  41.3902604  33.5679859  52.2292851
  39.7462521  34.1585620  53.3947551  39.4452870  34.1703395  54.4416421
  39.7543817  35.1784370  53.0086906  39.0389029  33.5602668  52.8200847
  42.9023068  30.2139976  53.9383347  43.8431476  30.1085637  54.7253260
  42.1679401  29.1743092  53.5570139  41.4634566  29.2908102  52.8423465
  42.3308816  27.8524669  54.1610702  42.8400831  27.9373091  55.1209127
  40.9727029  27.2280021  54.3881810  40.5240699  27.0578088  53.4095592
  41.0220319  26.2863073  54.9334319  40.0381277  28.1051932  55.1380522
  40.0284556  28.2521551  56.5137606  39.1119705  29.1538549  56.8470479
  38.9464740  29.4147778  57.8919806  38.5338929  29.5914508  55.7436767
  37.7987732  30.2825940  55.6855890  39.0979231  28.9515736  54.6691219
  38.7554364  29.1755545  53.6588662  43.1687287  26.9851238  53.2356750
  42.9576542  26.9859857  52.0325937  44.1322301  26.2477328  53.7727492
  44.6442782  26.2450525  55.1469607  43.8209171  26.1184019  55.8505053
  45.1565484  27.1843096  55.3542537  45.5703628  25.0858040  55.1392705
  45.0330087  24.2286237  55.5459711  46.4122464  25.3280182  55.7887798
  46.0014966  24.8443448  53.8343168  46.1403403  23.7714941  53.7008445
  46.9320141  25.3620222  53.6014362  44.8865602  25.3410503  52.9183985
  45.2818857  25.9172226  52.0817498  44.0265592  24.1946980  52.3844316
  43.3636248  23.4961840  53.1358982  44.0159987  24.0294680  51.0694679
  44.5005431  24.6948592  50.4829311  43.3181533  22.9010086  50.4187943
  43.0928925  22.1260707  51.1505087  42.0060963  23.3913880  49.8074487
  41.4617222  23.8757333  50.6188601  42.2025641  24.1176992  49.0180853
  41.1422052  22.2779538  49.2383781  41.5977989  21.4930245  48.3972465
  39.8715874  22.2381340  49.6503924  39.2537081  21.5187000  49.3040255
  39.5354692  22.9283212  50.3066280  44.2184694  22.3489214  49.3369086
  44.7640256  23.0945264  48.5303984  44.4003057  21.0336289  49.3241366
  43.9166404  20.4410919  49.9845348  45.3663834  20.4283627  48.4440141
  46.2997980  20.9412732  48.6766642  45.5378571  18.9392583  48.7493790
  44.6149619  18.4110716  48.5121485  46.3518185  18.5358270  48.1477404
  45.7695951  18.8095117  49.8062353  45.0936652  20.5996513  46.9678251
  46.0497609  20.4899598  46.2375794  43.8481286  20.8529682  46.5506067
  43.0785851  20.8755618  47.2050816  43.5488828  21.0200354  45.1090078
  44.4283699  20.8400686  44.4909071  42.3894963  20.1215615  44.6274390
  42.2042697  20.3054932  43.5689513  42.7594933  18.6520981  44.8315678
  42.9451870  18.4673321  45.8897627  41.9399375  18.0190330  44.4911168
  43.6586568  18.4201494  44.2597674  41.0725832  20.4842231  45.3044127
  41.1569489  20.1816964  46.3486411  40.9723711  21.5677418  45.2471606
  39.7907980  19.7983448  44.6570891  39.8893949  18.7149024  44.7149621
  38.8983222  20.1103127  45.1994072  39.7052843  20.1001135  43.6131887
  43.2454024  22.4570430  44.7517281  42.7956751  22.7623063  43.6393421
  43.5760567  23.3675981  45.6593967  43.9376390  23.0884417  46.5602173
  43.4284449  24.7856609  45.3861826  43.1385140  24.9343866  44.3463371
  42.3525093  25.3905484  46.2833663  42.6298783  25.2523222  47.3278977
  42.2572337  26.4547023  46.0706129  40.7773256  24.6379331  46.1469453
  44.7529193  25.4563353  45.6600246  45.0665462  25.7697139  46.8110103
  45.5484466  25.7011031  44.6472947  45.2786548  25.4589998  43.7046556
  46.8830660  26.2494023  44.8659336  47.3528487  26.2987515  43.8834684
  46.8203722  27.6658023  45.4500078  46.3606696  27.6310970  46.4375674
  47.8291761  28.0696867  45.5330091  46.2265944  28.3027849  44.7950666
  47.7562802  25.3643985  45.7580453  48.6006430  25.8279011  46.5220942
  47.5518143  24.0678211  45.6255098  46.7392316  23.7459188  45.1199979
  48.4262169  23.0669332  46.2418291  47.9292580  22.0978961  46.2052631
  49.7273518  22.9756895  45.4630696  50.2410103  23.9363159  45.4990137
  50.3622004  22.2077697  45.9043296  49.5123051  22.7168941  44.4265244
  48.6983151  23.3797456  47.7003876  49.8493940  23.3884903  48.1730714
  47.6264917  23.6448575  48.4213281  46.7564593  23.8386981  47.9461772
  47.6739181  23.8074473  49.8470119  46.6657456  23.8595156  50.2588215
  48.3898157  22.6143485  50.4643966  48.3882335  21.8209836  49.7170682
  49.4185468  22.8703424  50.7204912  47.7227337  22.1265320  51.6607434
  48.3876755  21.8430435  52.6651221  46.4298865  21.9627811  51.6049682
  45.9309048  21.6250720  52.4164630  45.9331619  22.1726362  50.7508795
  48.2601190  25.1282479  50.3623954  48.3677286  25.3293566  51.5694648
  48.5491594  26.0591955  49.4552983  48.3538342  25.8975203  48.4774449
  49.1181415  27.3436867  49.8417704  49.9024710  27.1986775  50.5840403
  49.7280510  28.0385525  48.6097603  49.0755927  27.9849037  47.7388866
  49.8996220  29.0832422  48.8712938  51.0493168  27.4800050  48.1904487
  52.2250130  28.1411747  48.4520954  53.2403461  27.4371140  47.9763830
  54.2653569  27.7902970  48.0965019  52.7622132  26.3533080  47.4021455
  53.3020765  25.6222263  46.9620477  51.3888142  26.3723894  47.4960660
  50.8006153  25.5732619  47.0450425  48.0322862  28.2705775  50.3965486
  46.8567145  28.0812978  50.1190986  48.4604299  29.2250040  51.2254762
  49.4066315  29.1829550  51.5740982  47.5834284  30.2966563  51.7146711
  46.6138180  30.2450001  51.2200375  47.3622191  30.3015511  53.2259595
  46.6560385  31.0979525  53.4605289  46.8139310  28.9640652  53.7405630
  47.5209334  28.1679513  53.5064854  46.6742971  29.0187437  54.8201419
  45.8584497  28.7534422  53.2603479  48.5787500  30.6311501  53.9099975
  48.4229508  30.6307887  54.8576548  48.1493744  31.6306978  51.2721948
  49.3068231  31.7434519  50.9192089  47.3152412  32.6608422  51.3094667
  46.3693008  32.5729832  51.6523306  47.7595268  33.9573096  50.8482577
  47.3225275  34.7388421  51.4692082  48.8472586  34.0159485  50.9036015
  47.3243783  34.1680503  49.4069249  46.5378799  33.3909820  48.8738181
  47.7803324  35.2555196  48.8084874  48.2467961  35.9954523  49.3124967
  47.5356798  35.4381226  47.3926416  46.5576284  35.0407243  47.1182606
  47.5895891  36.9182091  47.0046743  48.5758887  37.3138613  47.2459658
  47.3243811  37.0848568  45.4922216  46.3375860  36.6893876  45.2496183
  47.3657685  38.1422342  45.2299372  48.0818247  36.5412140  44.9266866
  46.5932164  37.7172669  47.7692848  46.7998283  37.6323924  48.8357940
  46.6589987  38.7633679  47.4687678  45.5909568  37.3423985  47.5628402
  48.5362793  34.6188791  46.6205699  49.7059270  35.0342127  46.4972724
  48.1179466  33.4381202  46.1413327  47.1531488  33.1610154  46.2522474
  49.0361682  32.5111646  45.4661680  50.0052207  32.5248550  45.9656276
  48.4936435  31.0990933  45.5024267  48.4574699  30.8250907  46.5565367
  47.4937109  31.0254253  45.0733525  49.4180878  30.1676880  44.7747407
  50.6070012  29.7339980  45.3696256  50.8116290  30.0359697  46.3963089
  51.5157974  28.9390062  44.6859337  52.4464725  28.6115940  45.1500362
  51.2239168  28.5681729  43.4020870  52.1552576  27.7634649  42.7717931
  52.9109865  27.5599927  43.3276653  50.0563173  28.9788899  42.7768878
  49.8306800  28.6796876  41.7531927  49.1598957  29.7903969  43.4810764
  48.2428300  30.1317639  43.0023436  49.1983727  32.9809181  44.0281220
  48.2260333  33.1808742  43.3279602  50.4439499  33.1191603  43.6065159
  51.2171973  32.9746230  44.2409805  50.7363384  33.5438794  42.2517408
  49.8526343  33.9632659  41.7712836  51.8771202  34.5913535  42.2381804
  52.7615155  34.1293080  42.6773614  52.2062002  35.0839268  40.8271688
  51.3234200  35.5458960  40.3873669  53.0132825  35.8157537  40.8766120
  52.5191725  34.2406168  40.2116848  51.5578329  35.8075178  43.1199684
  50.8188795  36.4159430  42.5982244  51.1321709  35.4424363  44.0546904
  52.7764699  36.6426310  43.4155673  53.2024865  37.0088343  42.4816299
  52.4946524  37.4885736  44.0425162  53.5162451  36.0344934  43.9378030
  51.0918825  32.3359807  41.3939972  52.0226695  31.5766014  41.6956668
  50.3998316  32.1883826  40.2802821  49.6543052  32.8299931  40.0530369
  50.7063402  31.1308744  39.3393087  50.6993438  30.1619921  39.8380161
  49.6400762  31.1215255  38.2353269  48.7233109  30.8829534  38.7740770
  49.5680269  32.1280309  37.8243308  49.8372744  30.1247655  37.1040014
  50.7707408  30.3644052  36.5956805  49.8883225  28.7296430  37.5983268
  48.9545014  28.4888815  38.1058630  50.0302971  28.0505706  36.7578121
  50.7192158  28.6215206  38.2961311  48.7199231  30.3063487  36.0916874
  48.7480140  31.3225176  35.6968019  48.8506165  29.5961772  35.2739671
  47.7590907  30.1299683  36.5741945  52.0503339  31.4148672  38.7209415
  52.2841352  32.5112018  38.2038646  52.9473079  30.4466146  38.7783292
  52.7276702  29.5910519  39.2672226  54.2849576  30.6162861  38.2638099
  54.5170861  31.6626432  38.0674221  55.3305496  30.0559813  39.2229772
  55.0989024  29.0066572  39.4080972  56.7354598  30.1725749  38.6596343
  56.9667808  31.2214286  38.4753343  57.4492749  29.7631608  39.3733774
  56.7988615  29.6173111  37.7235231  55.2525056  30.7343215  40.5568369
  54.2633533  30.5783220  40.9873284  56.0078897  30.3173591  41.2218046
  55.4289877  31.8035409  40.4319248  54.4130843  30.0085611  36.8598916
  54.7926864  30.7167042  35.9500138  54.1192082  28.7368609  36.6914264
  53.7213833  28.2206045  37.4626699  54.3817616  28.0294988  35.4545616
  54.7551285  28.7070233  34.6868444  55.3873073  26.8982603  35.6372483
  54.9791217  26.1951574  36.3642420  55.6692280  26.1822814  34.3567984
  56.0783763  26.8843671  33.6308237  56.3900719  25.3850165  34.5373582
  54.7456193  25.7546878  33.9684471  56.5912842  27.4243659  36.1887775
  57.2272859  26.7147223  36.3053662  53.1029648  27.4730842  34.8973448
  52.4330198  26.6403505  35.5214461  52.7665198  27.8961588  33.6915050
  53.2946547  28.6437866  33.2646241  51.6380723  27.3348363  32.9510179
  51.5026724  26.2870424  33.2204298  50.3609902  28.0910680  33.2805810
  50.1046064  27.9242449  34.3268804  50.5186176  29.1560435  33.1103646
  49.3070398  27.6336313  32.4585899  48.5043774  28.1140690  32.6710649
  51.9326462  27.4320037  31.4811296  52.5234310  28.3945365  30.9927037
  51.4677526  26.4603722  30.6972289  51.0122989  25.6527969  31.0966738
  51.5819376  26.5448147  29.2251151  52.5924606  26.8599401  28.9627255
  51.2947689  25.1810437  28.5442556  50.4318101  24.8302389  29.1095326
  51.0221178  25.2901340  27.4946406  52.4005355  24.1460144  28.6537060
  53.5752568  24.4375478  28.8809421  52.0115180  22.8883515  28.3310460
  52.6773118  22.1304097  28.3732323  51.0568846  22.7137967  28.0499273
  50.5772171  27.5400903  28.6183737  50.7848871  27.9620337  27.4880826
  49.4499928  27.7258160  29.2790434  49.4207752  27.4930877  30.2608136
  48.2198468  28.2264661  28.6427556  48.3348997  28.3129160  27.5624161
  47.0844750  27.2325471  28.9392180  46.1620318  27.6604000  28.5469968
  47.3139803  25.8380194  28.3096516  48.2357426  25.4085743  28.7019079
  46.4759510  25.1850121  28.5565591  47.3906020  25.9351830  27.2262692
  46.9787959  27.0904348  30.3535751  46.2735109  26.4727515  30.5613526
  47.8332953  29.5956999  29.1245968  48.3781050  30.1157441  30.0897525
  46.8922112  30.2217813  28.4179302  46.3284631  29.6892621  27.7722580
  46.6570425  31.6579509  28.5203089  47.3405938  32.1218500  29.2315896
  46.9002405  32.2512489  27.1634160  46.8900786  33.3371930  27.2531438
  47.8804444  31.9255000  26.8139577  45.9034497  31.8416048  26.2281568
  46.0865822  32.2361449  25.3724071  45.2783973  32.0816868  28.9760404
  45.0409153  33.2832976  29.0770735  44.3800619  31.1327115  29.2425725
  44.6591702  30.1656586  29.1646217  42.9692791  31.4291871  29.5417633
  42.8185831  32.5084413  29.5083268  42.0164740  30.7700403  28.5406055
  42.2169957  29.7211209  28.3246583  41.0196427  30.8685500  28.9713774
  41.9854417  31.4820482  27.2207894  40.8670060  31.5522172  26.4319473
  41.1484162  32.2296456  25.3300072  40.3746743  32.4108559  24.5834495
  42.4181235  32.5779310  25.3592764  42.9097040  33.1268440  24.6684595
  42.9780680  32.0667162  26.5034454  44.0473108  32.1787472  26.6845168
  42.6281794  31.0391637  30.9556097  42.8199874  29.8847775  31.3403736
  42.0765895  32.0077978  31.6871133  41.9395935  32.9295093  31.2979782
  41.7805105  31.8048465  33.0871698  41.6670543  30.7378640  33.2823437
  42.8966214  32.3457447  33.9720198  42.9529555  33.4199660  33.7948640
  42.6202118  32.1634352  35.0100044  44.2384676  31.7199228  33.6918219
  45.1585435  32.3446320  32.8710219  44.9096355  33.3092892  32.4302982
  46.3756917  31.7624838  32.6089634  47.0957795  32.2904991  31.9836423
  46.6912713  30.5569706  33.1319323  47.8863826  29.9078200  32.8787657
  48.4650137  30.4023806  32.2938401  45.7967338  29.9178926  33.9387923
  46.0376898  28.9404054  34.3555753  44.5822536  30.5145854  34.2285517
  43.8785131  30.0195116  34.8987907  40.4303541  32.3942659  33.4065951
  39.6359554  32.6534141  32.4904232  40.0901360  32.4940731  34.6932714
  40.5630335  31.9820582  35.4242719  38.9682409  33.3613947  35.0665953
  38.2214861  33.3585625  34.2727400  38.3055495  32.8639951  36.3689557
  39.1095336  32.8674659  37.1054491  37.5379615  33.5787642  36.6664163
  37.7043568  31.4857760  36.2903140  37.5147734  30.9403536  35.1957897
  37.3900822  31.0123559  37.3767121  39.5247048  34.7847528  35.2423751
  40.6707928  35.0424051  34.8887333  38.7205818  35.7167804  35.7402102
  37.7209114  35.5865400  35.7971180  39.2736840  37.0289259  36.1045224
  40.3464165  36.9813323  36.2917437  39.0024113  38.1324331  35.0345098
  39.2879524  37.7213760  34.0658333  37.5720082  38.5878133  34.9828867
  37.2859714  38.9990534  35.9502514  37.4628554  39.3555050  34.2164298
  36.9285666  37.7409918  34.7435199  39.8582482  39.2163313  35.2480347
  39.6892088  39.8926598  34.5882754  38.7862814  37.4621419  37.4666261
  37.7059743  37.0582466  37.9320528  39.5768187  38.3408208  38.0718371
  40.5348457  38.4393929  37.7655401  39.1308670  39.1394522  39.1795663
  38.1860740  38.7466230  39.5564578  40.1711269  39.1169692  40.3293357
  41.1069639  39.4991116  39.9207965  39.8446581  39.7576508  41.1488260
  40.3817845  37.7186786  40.8414311  41.3999662  36.9091439  40.3941464
  42.1392863  37.3252324  39.7085967  41.4976462  35.5925518  40.7971893
  42.3070582  34.9747276  40.4097819  40.6284114  35.0820498  41.6878883
  40.6824811  33.7580399  42.0766443  41.3897852  33.2702565  41.6476149
  39.6398685  35.8758696  42.1964885  38.9544024  35.4776944  42.9442303
  39.5091778  37.1864721  41.7646807  38.7066269  37.8127541  42.1560115
  38.9056448  40.5426953  38.6950089  39.4840416  40.9681249  37.7056593
  38.0475741  41.2702711  39.4126420  37.6265188  40.8579866  40.2330808
  37.7021855  42.6547037  39.0768234  38.4875409  43.0615977  38.4396805
  36.3795142  42.7772070  38.3526262  35.6068308  42.2539532  38.9146304
  36.1110636  43.8301600  38.2609139  36.3486981  41.9857453  36.6995612
  37.5952152  43.4215553  40.3889804  37.3102986  42.8584933  41.4258665
  37.8008299  44.7307962  40.2926331  38.0155969  45.1106067  39.3824748
  37.7866142  45.6285896  41.4241113  37.3809411  45.1045972  42.2902420
  39.2007815  46.1401503  41.7752773  39.7008994  45.3053535  42.2672634
  39.8066630  46.4817644  40.9353717  39.1662232  47.2690684  42.7690582
  38.6953436  47.0732367  44.0646347  38.4014959  46.0655043  44.3598601
  38.5951492  48.1017285  44.9563889  38.2432426  47.9198023  45.9718778
  38.9337640  49.3415562  44.5767559  38.8430762  50.1635013  45.2867024
  39.3934000  49.5809878  43.3029426  39.6922769  50.5906219  43.0205660
  39.4777054  48.5626158  42.3911602  39.7882287  48.7721106  41.3677091
  36.8624094  46.8037516  41.1367758  37.1123601  47.5616037  40.2233570
  35.8339664  46.9499885  41.9787322  35.7225910  46.2735446  42.7207930
  34.8958782  48.0580039  41.9083451  35.0092536  48.6164231  40.9798382
  33.4956844  47.4650230  41.9514246  33.4122440  46.9203158  41.0105204
  33.3440582  46.7776315  42.7833965  32.4233314  48.5155166  41.9946384
  32.7034622  49.7190586  41.8538714  31.1945007  48.0739157  42.3134874
  30.4245403  48.7251458  42.3613340  31.0478509  47.0932386  42.5035093
  35.0940544  48.9542041  43.1270594  34.7244340  48.6157808  44.2493839
  35.6500102  50.1260397  42.8814674  35.9093396  50.3672946  41.9351491
  35.9696439  51.0731438  43.9508570  36.5495531  50.5448328  44.7077598
  36.8180585  52.2312821  43.4015180  36.2469403  52.7747837  42.6495106
  37.0825404  52.9061758  44.2159453  37.7265337  51.8328356  42.9501035
  34.7324410  51.6100707  44.6204923  34.8503187  52.0996197  45.7495630
  33.5479433  51.4974194  44.0285500  33.5026815  51.0912814  43.1055049
  32.3093852  52.0013053  44.6262447  32.5219035  52.8254947  45.3080840
  31.3886992  52.5105287  43.5167106  31.2214017  51.7266760  42.7784353
  30.4329356  52.8242312  43.9360586  32.0201201  53.6216152  42.8918608
  31.4561607  53.9571745  42.1904774  31.5879707  50.9632052  45.4767029
  30.5609428  51.2816903  46.0692430  32.0975016  49.7447391  45.5571562
  32.9026519  49.4942950  45.0007645  31.5150980  48.7321820  46.4165893
  30.4476697  48.6197171  46.2225749  32.2110483  47.3864542  46.1359563
  33.2786370  47.4807314  46.3342343  31.7887267  46.6166203  46.7812301
  32.0588405  47.1088083  45.0928597  31.6791985  49.1083363  47.8843842
  32.5163027  49.9038249  48.2408565  30.9300981  48.4387537  48.7608685
  29.7993154  47.5562692  48.5047485  30.1552445  46.5443302  48.3084220
  29.2359366  47.9156944  47.6441040  29.0171516  47.6551801  49.7821883
  28.3787590  46.7825390  49.9215125  28.4072873  48.5582571  49.8016194
  30.0969919  47.7157447  50.8233876  30.4934798  46.7125018  50.9811407
  29.7757242  48.1323332  51.7773667  31.1800282  48.6135383  50.1948320
  31.0700841  49.6730516  50.4260587  32.5809871  48.1405817  50.6149346
  33.2783521  47.3847897  49.9159707  33.0244198  48.5987878  51.7652787
  32.3624115  49.5543731  52.6685598  31.3582613  49.1994314  52.9008821
  32.2990526  50.5285014  52.1826825  33.2648201  49.5720304  53.8767738
  32.9916389  48.7791166  54.5730128  33.2094443  50.5351803  54.3842004
  34.6296081  49.3474807  53.2993095  35.3441498  48.9473000  54.0186395
  35.0123467  50.2806987  52.8869259  34.3987057  48.3303665  52.1713850
  35.0176425  48.5672277  51.3058395  34.7067170  46.9109054  52.6429825
  35.8654275  46.4878975  52.5685097  33.6949624  46.1848588  53.1008517
  32.7778857  46.5944126  53.2064069  33.9175544  44.8565209  53.6273411
  34.9836998  44.6276084  53.6103369  33.4192381  44.7591970  55.0697523
  32.3796732  44.4379790  55.0060906  34.0134713  43.9753570  55.5393838
  33.5073364  46.0407776  55.9096516  32.9695565  46.8326100  55.3877884
  32.9783370  45.7886302  56.8290358  34.8755651  46.5055517  56.2388707
  35.0117059  47.6483016  56.8133290  35.8200096  45.7483943  55.9959813
  33.3555668  43.7918447  52.6941072  33.5451941  43.8767354  51.5083817
  32.6469698  42.7883799  53.1999931  32.5260387  42.7454133  54.2017154
  32.0257397  41.7617693  52.3882143  32.6560153  41.5554089  51.5228930
  31.8369883  40.4600551  53.1797939  32.8281617  40.1362083  53.4980429
  31.2366535  40.7059663  54.0553268  31.1681791  39.3485263  52.4076903
  30.2150349  39.7613614  52.0775733  31.7638642  39.0702018  51.5385415
  30.9154102  38.1028771  53.2754899  31.4049141  37.0064732  52.9216279
  30.1731166  38.2323465  54.2631254  30.6657118  42.2290207  51.9335559
  29.8822947  42.6723531  52.7434251  30.4086527  42.1607040  50.6322414
  31.1521853  41.8904145  50.0033623  29.1131701  42.4867002  50.0648894
  28.4038139  42.6872023  50.8685589  29.2022872  43.7244828  49.1701606
  29.5889838  44.5812474  49.7228885  29.9090392  43.4489535  48.3882660
  27.8735343  44.0860178  48.5441053  26.8585218  43.5570911  48.9918185
  27.8373819  44.9592104  47.6550087  28.6223660  41.2903559  49.2685876
  29.1234081  41.0202578  48.1908841  27.6573083  40.5834241  49.8182011
  27.3814774  40.8026836  50.7648460  27.0779463  39.4002792  49.1845040
  27.6798520  39.1512119  48.3102243  27.0270805  38.1917708  50.0978303
  26.4922445  38.4488373  51.0119180  26.5102123  37.3747689  49.5929697
  28.6739881  37.4972098  50.4215442  25.7260596  39.6820281  48.5644476
  25.0242455  38.7232113  48.2095487  25.3903142  40.9421963  48.3624026
  25.9212632  41.7049049  48.7575592  24.1946384  41.2531561  47.6248903
  23.3720656  40.6146769  47.9472632  23.7783192  42.6965727  47.7898629
  22.8751889  42.8631575  47.2029727  23.5047790  43.0406259  49.2554021
  24.4074422  42.8748754  49.8425851  23.2086098  44.0865867  49.3340329
  22.7032985  42.4069593  49.6352724  24.8109587  43.5548547  47.2686013
  24.5474920  44.4718637  47.3740650  24.3966513  40.9217067  46.1698387
  25.5152935  40.8338157  45.6777535  23.2920554  40.6677562  45.4761651
  22.3721900  40.7204311  45.8905224  23.3980546  40.2883913  44.0590933
  24.1210910  39.4812088  43.9470051  22.0773348  39.8229953  43.5410820
  21.3095426  40.5662005  43.7572078  22.1362034  39.6647338  42.4638514
  21.7547010  38.6325825  44.1639798  20.9068984  38.3209463  43.8393882
  23.8454260  41.4083529  43.1734197  23.4842810  42.5815932  43.3492363
  24.6098441  41.0364838  42.1603904  24.9578255  40.0882517  42.1352722
  24.9870403  41.9409075  41.0767854  25.0637539  42.9844084  41.3816161
  26.3095647  41.5117218  40.4821771  26.2319243  40.4779455  40.1447494
  26.6700641  42.4090943  39.2964129  26.7484978  43.4425068  39.6327279
  27.6241113  42.0910855  38.8763506  25.8947220  42.3337608  38.5337397
  27.3585277  41.5115976  41.5616449  27.0694053  40.8173661  42.3508500
  28.3153425  41.2030377  41.1395677  27.4520408  42.5145805  41.9779702
  23.8892296  41.8727728  40.0558039  23.5080692  40.8050031  39.6110584
  23.3954811  43.0556457  39.6648396  23.9307194  43.8864911  39.8727291
  22.1974724  43.1956092  38.8746319  21.7289595  42.2241974  38.7126419
  21.1832168  44.1199668  39.5918171  20.2474297  44.0938990  39.0338493
  20.9315541  43.6962392  41.0121469  21.8665479  43.7226709  41.5712275
  20.2134901  44.3752390  41.4734335  20.5308657  42.6827039  41.0237152
  21.7201020  45.4480388  39.5673191  21.1116716  46.0463818  40.0064264
  22.4304968  43.9057141  37.5477827  21.4692480  44.1546614  36.8350169
  23.6619168  44.2932035  37.2745324  24.4190875  43.9449971  37.8455033
  23.9800487  45.2279892  36.1946089  23.2847330  45.0974878  35.3650382
  23.8612447  46.6757858  36.7158349  24.7048544  46.8598100  37.3802081
  23.9293986  47.3353291  35.8505334  22.5534317  46.9488427  37.4645385
  22.5559077  47.6876414  38.4882574  21.4913235  46.4365216  37.0419947
  25.3969839  45.0012296  35.6451586  26.3252993  44.6555985  36.3759416
  25.5527927  45.2324994  34.3470254  24.7114525  45.3610519  33.8031414
  26.8091953  45.3236498  33.6807354  27.6414479  45.1246414  34.3562036
  26.7965873  44.2568374  32.5952800  26.3788737  43.3780149  33.0871613
  26.1060536  44.6067669  31.8286167  28.1052382  43.8980547  31.9623709
  28.5421860  44.8120397  31.5580776  29.0669509  43.2695650  32.9307620
  28.6316182  42.3555037  33.3344345  29.9983514  43.0320036  32.4161304
  29.2708486  43.9659510  33.7443966  27.8895340  42.9218909  30.7932508
  27.2493660  43.3875726  30.0435206  28.8513397  42.6721608  30.3447135
  27.4141977  42.0122213  31.1615761  26.8079142  46.7544994  33.1230397
  26.4739474  46.9555233  31.9493295  27.1005331  47.7740399  33.9634661
  27.7456780  47.7186520  35.3006213  28.7179995  47.2360660  35.2044099
  27.1161319  47.1360099  35.9733040  27.8509643  49.1158590  35.7087799
  28.9069202  49.3821669  35.6511064  27.5197299  49.1680015  36.7460523
  27.0651013  49.9456183  34.8880181  27.6267714  50.8373152  34.6095842
  26.1611268  50.2384553  35.4221029  26.6920910  49.1419007  33.6186678
  25.6168653  49.1079497  33.4446476  27.3736493  49.7365483  32.4210779
  26.8702994  50.7217254  31.8506614  28.5912892  49.2718045  32.0814440
  29.0247704  48.5518054  32.6420599  29.3298011  49.7847531  30.9035403
  28.7690429  50.6358897  30.5175484  30.7885727  50.2313905  31.1693398
  31.3866764  49.3391613  31.3563500  31.1420536  50.7215170  30.2617957
  30.9643122  51.1830968  32.3341406  32.0671217  51.2440082  32.9261001
  29.9364041  51.9264460  32.6676233  30.0134810  52.5737609  33.4392402
  29.0706875  51.8468565  32.1519468  29.4568059  48.7746957  29.7732502
  30.4179877  48.8328314  29.0339960  28.5386056  47.8260465  29.6417894
  27.9086137  47.5857471  30.3936381  28.4649152  47.0578472  28.4106625
  29.4684749  46.7570872  28.1092256  27.6248715  45.8208314  28.5936556
  27.6700470  45.2286180  27.6790975  28.0304710  45.2405161  29.4221242
  26.2968349  46.1541668  28.8651984  25.7818100  45.3525511  28.9784881
  27.9051314  47.9563006  27.3143389  27.2127044  48.9489314  27.5718403
  28.1984078  47.5770303  26.0864659  28.7945408  46.7795417  25.9184799
  27.8280407  48.4032838  24.9618672  27.2196222  49.2346693  25.3176005
  29.0628008  48.9732481  24.2287421  28.8101684  49.5050290  23.3113158
  29.5121343  49.6672757  24.9386428  30.1131040  47.9912282  23.8733325
  30.0321592  47.2619662  22.7006885  29.1744385  47.3899211  22.0401798
  31.0472661  46.3607047  22.3629790  30.9731837  45.7785786  21.4445750
  32.1415580  46.2093979  23.1907921  32.9222135  45.4877971  22.9507124
  32.2417930  46.9740579  24.3206824  33.1159350  46.8725864  24.9626717
  31.2534296  47.8630112  24.6473332  31.3540305  48.4883376  25.5327751
  26.8569954  47.6675577  24.0644057  26.5271734  46.4976557  24.2827623
  26.3395616  48.3633248  23.0564546  26.6086494  49.3222704  22.8880353
  25.3659444  47.7550473  22.1640175  24.4708837  47.4615689  22.7128278
  24.9763113  48.7687568  21.1063819  24.5652029  49.6075948  21.6668448
  25.8465435  49.1020094  20.5412450  23.9472191  48.2472571  20.1684899
  24.3280576  47.7642835  19.0684001  22.7445599  48.3742437  20.4629830
  25.9718155  46.5266133  21.4977411  27.1272305  46.5292648  21.0966274
  25.1457530  45.4969590  21.3308432  24.1864956  45.5178242  21.6466388
  25.6274601  44.3017672  20.6757136  25.8607693  44.5357734  19.6368297
  26.5301418  43.9583606  21.1817034  24.5962926  43.2003532  20.7104676
  23.5151596  43.3722032  21.2656477  24.9454196  42.0453643  20.1049390
  26.2337402  41.7895744  19.4193693  27.0193736  41.6748814  20.1661367
  26.4685338  42.6345501  18.7730999  25.9850113  40.5259829  18.6441942
  26.3956609  39.6733538  19.1842678  26.4565036  40.5947441  17.6637902
  24.5206480  40.4277260  18.5175196  24.2138480  39.3883173  18.4076773
  24.1397869  41.0091422  17.6775707  23.9786162  40.9964047  19.8368270
  23.0064705  41.4853264  19.7684364  23.9116692  39.8692826  20.8819245
  23.0479780  38.9903729  20.7548406  24.7701497  39.9137641  21.8855981
  25.3762485  40.7135297  22.0013960  24.9133648  38.7911134  22.8229464
  24.6510357  37.8445918  22.3486878  26.3691766  38.6975905  23.3423225
  26.5840080  39.5720483  23.9563551  26.5561337  37.4259075  24.1798511
  26.3417695  36.5506154  23.5655256  27.5841616  37.3735746  24.5380491
  25.8759108  37.4473209  25.0313905  27.3557818  38.7067611  22.1582211
  27.2375769  39.6303461  21.5922544  28.3765612  38.6403470  22.5347270
  27.1527528  37.8547481  21.5093181  23.9513632  38.9107035  24.0004629
  23.8537211  39.9672455  24.5910068  23.2815089  37.8131135  24.3787226
  23.2426065  36.9909397  23.7939373  22.5644591  37.7939851  25.6387300
  22.1227077  38.7794630  25.7906115  21.4538011  36.7551969  25.6619398
  21.8827752  35.7683137  25.4834356  20.7544386  36.7662712  27.0109526
  20.3256054  37.7518497  27.1899839  19.9615103  36.0183007  27.0164188
  21.4756615  36.5373965  27.7958620  20.5005170  37.0874654  24.6391431
  19.7918377  36.4396646  24.6404687  23.5912570  37.5003332  26.7336618
  24.1779193  36.4193134  26.7675504  23.8594815  38.4928819  27.5574340
  23.3985846  39.3815875  27.4217646  24.8023919  38.3676424  28.6534245
  25.4222497  37.4811051  28.5242776  25.7054343  39.6220615  28.7433036
  25.0870884  40.4911673  28.9654982  26.7112174  39.4540388  29.8019494
  27.3308522  38.5843862  29.5799539  27.3384635  40.3438003  29.8521764
  26.2111691  39.3077996  30.7594685  26.3876880  39.8805834  27.4116725
  27.1720585  39.1330569  27.2923532  25.6409257  39.7517518  26.6284533
  26.9869426  41.2562747  27.3100288  27.7348529  41.3858643  28.0929200
  27.4587296  41.3771624  26.3352585  26.2037201  42.0045591  27.4290201
  24.0011561  38.2064624  29.9277161  23.2153946  39.0512740  30.2730480
  24.2741975  37.1155522  30.6641673  24.9605726  36.4457740  30.3480178
  23.5704271  36.8466535  31.9056687  22.8389755  37.6372794  32.0719885
  22.8366490  35.5135538  31.8148070  23.5707724  34.7181609  31.6834033
  22.0311436  35.2511807  33.0598288  21.2955460  36.0453452  33.1923804
  21.5174925  34.2936935  32.9671471  22.6952077  35.2237281  33.9241546
  21.9238728  35.5516314  30.7112836  21.4598368  34.7136958  30.6508322
  24.5451487  36.8285362  33.0648010  25.5203129  36.0674418  33.0392082
  24.3200585  37.6894016  34.0436382  23.6120720  38.3966664  33.9043662
  25.0303554  37.6654316  35.3064354  26.0658054  37.3438984  35.1935866
  24.9929306  39.0648007  36.0066536  23.9710815  39.4427618  35.9804451
  25.4551788  38.9604614  37.4442008  26.4778496  38.5827878  37.4709012
  25.4206310  39.9464345  37.9095882  24.8019646  38.2789633  37.9885468
  25.8163278  40.0945368  35.2163582  26.8667379  39.9600995  35.4753700
  25.6775360  39.8961281  34.1533249  25.3992599  41.5143853  35.5224016
  25.5383779  41.7132644  36.5846150  26.0090024  42.2061171  34.9410221
  24.3491759  41.6492930  35.2625699  24.3350495  36.6309062  36.1986017
  23.1110076  36.6335401  36.3351830  25.1237438  35.7142722  36.7523321
  26.1164457  35.7372459  36.5664658  24.6051412  34.6537685  37.6145138
  23.5324929  34.7444295  37.7862120  24.8931688  33.2596887  37.0292186
  25.9712087  33.1014993  37.0038619  24.2549377  32.2008051  37.8666937
  23.1767126  32.3572192  37.8933973  24.4691021  31.2205157  37.4394320
  24.6532533  32.2488482  38.8808330  24.4376540  33.1740392  35.5938857
  24.9657622  33.9192375  34.9997323  24.6517225  32.1795339  35.2035550
  23.3653036  33.3613724  35.5418778  25.2741923  34.8080682  38.9558714
  26.4806611  34.7055683  39.0757584  24.4723179  35.0467512  39.9812492
  23.4903280  35.2085446  39.8114972  24.9626127  35.1436433  41.3478366
  25.9910664  35.5029501  41.3569750  24.0906389  36.1305337  42.1343295
  23.0400935  35.8436716  42.1055261  24.4391430  36.1299358  43.1666040
  24.2243719  37.5270196  41.5825755  25.1657831  38.2450473  41.9299991
  23.3119916  37.9154289  40.6802201  23.3608364  38.8429358  40.2841858
  22.5784681  37.2789666  40.4013151  24.9645186  33.7608297  41.9882254
  24.3147507  32.8455943  41.4863372  25.7220471  33.5829917  43.0851768
  26.2664466  34.3308079  43.4929943  25.8186651  32.2504176  43.6823034
  26.1264805  31.5212541  42.9314644  26.8646844  32.2664377  44.8101105
  27.7204708  32.8150565  44.4176808  26.4154431  32.8308151  45.6272313
  27.3260584  30.9079703  45.3252701  26.4604233  30.3011053  45.5913298
  27.9030721  30.3979855  44.5535987  28.1967956  31.1148731  46.5550721
  29.0745194  31.6987443  46.2781890  27.6263714  31.6531041  47.3114223
  28.6373873  29.8542503  47.1168851  28.2911888  29.0080173  46.6875387
  29.4771588  29.7471614  48.1468914  29.9707180  30.8304489  48.7403840
  29.7074803  31.7484008  48.4098568  30.6052580  30.7314521  49.5189850
  29.8116984  28.5344573  48.5976606  29.4280390  27.7108938  48.1566621
  30.4477741  28.4467587  49.3772571  24.5227436  31.7261199  44.2185025
  24.3151010  30.5314072  44.2004724  23.6328267  32.6225040  44.6263879
  23.9124025  33.5873233  44.7277287  22.2900959  32.2456704  45.0468536
  22.3225708  31.2775556  45.5482877  21.6990206  33.2932733  46.0299300
  20.7683986  32.8814566  46.4186390  22.4136834  33.4088789  46.8440150
  21.4298779  34.6380378  45.4028761  21.5658553  34.7748549  44.1646212
  21.0726247  35.5622033  46.2056876  21.3220659  31.9952496  43.9155874
  20.1445611  31.7291023  44.1579466  21.8309217  32.0481531  42.6848286
  22.7961978  32.3131681  42.5476535  21.0355961  31.7357203  41.5208257
  21.7046369  31.2790250  40.7919472  20.2880253  31.0071761  41.8335545
  20.3387622  32.9119715  40.8794049  19.8062743  32.7819982  39.7856149
  20.3052415  34.0354860  41.5351035  20.6807859  34.1441923  42.4664451
  19.6021518  35.1502551  40.9461692  18.6425834  34.8040796  40.5621769
  19.3530371  36.2470834  41.9349744  18.8366477  37.0667094  41.4363481
  18.5068138  35.7372874  43.0754972  19.0240250  34.9179488  43.5746153
  18.3334216  36.5444088  43.7879439  17.5511236  35.3831330  42.6896892
  20.6021980  36.7153092  42.4468761  20.4439635  37.4181291  43.0811151
  20.3696829  35.6362987  39.7375408  21.5868057  35.7053578  39.7271548
  19.5920561  35.9226962  38.7022002  18.5876192  35.9326049  38.8132331
  20.1388151  36.2564617  37.4147235  21.2283503  36.2644920  37.4600411
  19.7038677  35.2271103  36.3888670  18.6473032  35.0110435  36.5483023
  19.8415809  35.6550070  35.3963714  20.4811647  33.9808151  36.4976720
  21.5235661  34.1905743  36.2619044  20.4089997  33.6039998  37.5175011
  19.9312807  32.9141743  35.5108037  18.8932441  32.6787188  35.7481993
  19.9951945  33.2786960  34.4855170  20.7131892  31.7105411  35.6215291
  20.6785765  31.3631844  36.5695319  21.4297240  31.0626551  34.7481812
  21.5502981  31.3701811  33.4053883  21.0535059  32.1639506  33.0253428
  22.1349283  30.7999308  32.8107228  22.0322551  30.0074170  35.3178538
  21.8917863  29.8178646  36.2996544  22.6239503  29.4073546  34.7613370
  19.6459399  37.6055471  36.9170183  18.5150450  38.0203242  37.1856548
  20.5367643  38.2530173  36.1622811  21.4711968  37.8781123  36.0847302
  20.2213657  39.4967953  35.4418083  19.1424469  39.6484776  35.4399090
  20.8846131  40.7098573  36.0967705  20.2980542  40.9132676  36.9924256
  21.9123063  40.4833080  36.3804869  20.8660863  41.9225945  35.1972934
  19.6995918  42.6455468  34.9956090  18.7932461  42.3304472  35.5128890
  19.6703876  43.7646824  34.1442850  18.7534451  44.3364867  34.0063741
  20.8186755  44.1384165  33.4873591  20.8372184  45.2340629  32.6391126
  19.9861242  45.6731888  32.5744510  21.9748215  43.4248145  33.6561424
  22.8812624  43.7309682  33.1337673  21.9946468  42.3038232  34.4977922
  22.9097873  41.7208418  34.6066200  20.7356812  39.3233501  34.0211485
  21.8608295  38.9297228  33.8026084  19.9034255  39.5953381  33.0387423
  18.9522877  39.8768833  33.2292660  20.3224687  39.4656702  31.6418890
  21.3860587  39.2251741  31.6196611  19.5597386  38.3790074  30.8881572
  18.5062736  38.6603892  30.8817696  19.9362689  38.3618106  29.8645625
  19.7018451  37.0912102  31.4644316  19.2017852  36.4526931  30.9491445
  20.1251313  40.7948654  30.9039676  19.2037135  41.5674185  31.1807059
  21.0115355  41.0030114  29.9356475  21.8315442  40.4182504  29.8568166
  20.8341256  42.1003731  28.9543311  19.7717327  42.2906216  28.8006308
  21.4893306  43.3783259  29.4628231  21.2193966  44.1762114  28.7704725
  21.0636135  43.5914693  30.4439020  22.9737377  43.2961682  29.5720100
  23.2009202  42.3618934  30.0861633  23.3642809  43.2542987  28.5556882
  23.6251222  44.4630319  30.3225860  23.3218596  44.3557056  31.3636407
  24.7007325  44.3077705  30.2406208  23.2762705  45.8606511  29.8344056
  23.4647793  45.8850721  28.7611130  22.2125910  46.0118179  30.0187763
  24.0800381  46.9779205  30.5220151  25.0653750  46.8385410  30.3498308
  23.7976390  47.8742750  30.1507399  23.9047853  46.9561431  31.5167247
  21.4580167  41.7003688  27.6436265  22.3322728  40.8649900  27.5901520
  21.0209933  42.3757368  26.5864408  20.2703023  43.0427579  26.6985784
  21.5879998  42.1984178  25.2711121  21.9881671  41.1896253  25.1637074
  20.5078559  42.4072718  24.2233874  19.6171405  41.8578370  24.5282768
  20.2769652  43.4707278  24.1684981  20.9534801  41.9265146  22.8856846
  21.7686880  42.5672634  22.5519272  21.3175337  40.9053689  22.9983099
  19.8382627  41.9537005  21.8624665  19.0641823  41.2461699  22.1584123
  19.4163041  42.9578650  21.8219499  20.3717665  41.5768065  20.5022336
  21.0494252  42.3743915  20.1988676  20.9342711  40.6526684  20.6311618
  19.3399028  41.3845814  19.4618987  18.8189600  42.2415186  19.3414367
  19.7839379  41.1352281  18.5892924  18.7118620  40.6444067  19.7423274
  22.6976511  43.2288039  25.0755933  22.4774411  44.4308253  25.3020357
  23.8863301  42.7771614  24.6831709  24.0518160  41.7957296  24.5127420
  24.9775212  43.6955455  24.4904415  24.6633146  44.4296253  23.7487474
  25.1601263  44.1961975  25.4418578  26.2536349  43.0435232  24.0263664
  26.2581081  41.9560962  23.4468974  27.3531759  43.7006406  24.3078364
  27.2670807  44.6308820  24.6926892  28.6730551  43.1817984  24.0668660
  28.6950396  42.1088225  24.2527194  29.0730998  43.4356613  22.6056610
  28.3162923  42.9449915  21.9937929  29.0157232  44.5139283  22.4575489
  30.4735900  42.9325525  22.1923528  30.6147912  43.1249993  21.1283507
  31.1944196  43.5162510  22.7652303  30.6844584  41.4548791  22.4699437
  30.3532980  40.6403545  21.5781458  31.2004108  41.0987408  23.5563113
  29.6146591  43.8732298  25.0333071  29.3392119  44.9612107  25.5101764
  30.7275566  43.2291576  25.3516202  30.8482406  42.2547153  25.1137159
  31.7843082  43.8932465  26.1152327  31.6371402  44.9721672  26.0781299
  31.7708834  43.4424760  27.5965250  32.5897579  44.0090244  28.0400151
  30.8341073  43.7180657  28.0796137  32.0203387  41.9639794  27.7877656
  33.3080052  41.4367124  27.8779573  34.1502964  42.1277661  27.8436158
  33.5325059  40.0768372  28.0090296  34.5504223  39.6964301  28.1042275
  32.4887412  39.2165964  27.9990865  32.6685226  37.8712926  28.1231689
  33.5910438  37.6226327  28.2133241  31.2153417  39.6825786  27.8842853
  30.3787746  38.9830523  27.8733560  30.9768492  41.0597217  27.7807276
  29.9560655  41.4308588  27.6937055  33.1801769  43.6630367  25.5420066
  34.1183968  44.3523679  25.9216997  33.3177174  42.7359802  24.5915910
  32.5050008  42.2602385  24.2270452  34.6406535  42.3755660  24.0475822
  35.3898963  42.4230967  24.8375836  34.6173078  40.9643409  23.4822542
  33.8417940  40.9135338  22.7177302  35.5877643  40.7591850  23.0298040
  34.3355128  39.9365817  24.5537777  35.2295822  39.8455031  25.1706298
  33.5119153  40.3091334  25.1631359  33.9754493  38.5934861  23.9948194
  34.7383363  38.2549269  23.2942210  33.8682485  37.8625585  24.7963116
  32.6996209  38.6993815  23.2833863  32.2280558  39.5931177  23.3110076
  32.1451705  37.7135916  22.5984308  32.7175131  36.5170307  22.5835014
  33.5744431  36.3641439  23.0952325  32.2934487  35.7642096  22.0609128
  31.0169941  37.9103379  21.9490781  30.5752454  38.8189239  21.9751278
  30.5986937  37.1531908  21.4275198  34.9859834  43.3554998  22.9507198
  34.1873766  43.5849549  22.0304723  36.1454648  43.9733000  23.0676076
  36.7355284  43.7554084  23.8578665  36.5895353  44.9994629  22.1365587
  35.7614129  45.3055305  21.4973296  37.1406836  46.2456398  22.8598379
  37.3196324  47.0225481  22.1169289  36.1740905  46.7612850  23.9090841
  35.9959635  45.9846642  24.6524850  36.5993546  47.6390265  24.3952799
  35.2317562  47.0312410  23.4329887  38.3807417  45.9294710  23.4815180
  38.7199053  46.7075361  23.9299339  37.6507861  44.4818697  21.1823921
  37.9727754  45.1630165  20.2097133  38.1565540  43.2750549  21.4046307
  37.8241685  42.7310941  22.1884499  39.2081434  42.6932909  20.5427396
  39.6259158  43.4586115  19.8894077  40.3352046  42.1257858  21.4167603
  39.9217125  41.4370746  22.1523398  41.0747143  41.6064423  20.8080290
  41.0711958  43.1770107  22.1809887  42.2118750  43.7826846  21.6980228
  42.6486178  44.6624397  22.5826570  43.5435783  45.2513421  22.3838161
  41.8349694  44.6483594  23.6229710  41.9277352  45.2062368  24.4592779
  40.8283808  43.7427624  23.3883598  40.0378647  43.6034432  24.1257528
  38.5952949  41.5941432  19.7085303  38.0603135  40.6344565  20.2403022
  38.6678331  41.7217378  18.3885232  39.0813749  42.5476460  17.9792655
  38.0863927  40.7202377  17.4935564  37.0054301  40.6660304  17.6276105
  38.3792324  41.1220263  16.0477484  37.8109607  42.0364508  15.8792426
  39.4456628  41.3468161  16.0192046  38.0432447  40.1054902  14.9588464
  38.7020576  40.2476227  14.1023764  38.2199880  39.1219288  15.3929453
  36.6155375  40.1716443  14.4837319  36.3466099  40.6286008  13.3607801
  35.6885301  39.6804127  15.2990851  34.7165112  39.7018832  15.0259548
  35.9605591  39.2866885  16.1887966  38.5847673  39.3037390  17.7754858
  37.8089267  38.3451733  17.7047241  39.8524389  39.1642805  18.1460963
  40.4739869  39.9592618  18.1738236  40.4103479  37.8338178  18.4144812
  40.1811530  37.1734790  17.5773168  41.9203298  37.8836099  18.5949156
  42.2482647  36.8486880  18.6925859  42.3224583  38.3061644  17.6740511
  42.4154142  38.6788686  19.7689382  41.7062904  38.5542690  20.5874028
  43.3762193  38.2491878  20.0534095  42.5916695  40.1651262  19.4697705
  42.0824050  40.6725477  18.4240807  43.2416152  40.8273555  20.3205066
  39.7661485  37.1226091  19.6076184  39.8128496  35.9071998  19.7093838
  39.1515469  37.8819110  20.5037292  39.2210535  38.8876920  20.4401182
  38.3946106  37.3123473  21.6052308  38.8721889  36.3914186  21.9412610
  38.3322063  38.2972567  22.7906966  37.9720127  39.2444306  22.3895816
  37.6180471  37.9166232  23.5212338  39.6749573  38.5116654  23.4612923
  40.4616588  37.5413207  23.5638640  39.9348629  39.6489002  23.9074157
  36.9689191  36.9498330  21.2105980  36.2564073  36.3342437  21.9984596
  36.5163745  37.3605105  20.0392721  37.0953730  37.9010950  19.4126014
  35.1508833  37.0547615  19.6267613  34.5706371  36.6993109  20.4786827
  34.4684740  38.2701946  19.0196583  35.0563985  38.6256233  18.1732180
  33.0681903  37.9019613  18.5452589  32.4789483  37.5464280  19.3898955
  32.5879791  38.7791402  18.1111215  33.1338802  37.1155269  17.7932995
  34.4286865  39.3793235  20.0683032  33.7481485  39.0400978  20.8506092
  35.4368973  39.4564582  20.4733887  33.9903182  40.7089950  19.5762636
  32.9814993  40.6339994  19.1709439  33.9983274  41.4227947  20.4000189
  34.6699220  41.0498893  18.7945432  35.1974913  35.9366157  18.6146839
  34.5985896  34.8930700  18.8326471  35.8558044  36.0638245  17.5848038
  36.3783949  36.9042200  17.3833501  35.9255246  35.0146247  16.5873306
  36.3456945  34.1144445  17.0356095  34.5420287  34.6859030  16.0373931
  33.8975749  34.3513905  16.8501739  34.1130992  35.5757498  15.5772613
  34.6594411  33.5782045  14.9923977  34.5681318  32.3902616  15.4001725
  34.8391452  33.9321415  13.7961064  36.8050680  35.4291093  15.4163525
  37.3467844  36.5330322  15.4029826  36.9847544  34.6668818  14.4699509
  54.2581804  21.2186224  40.8922218  54.8449406  21.9342974  41.1484361
  53.6589204  22.6763547  41.2060658  53.4955335  23.3720525  40.3669691
  53.6007730  23.3735587  42.4428004  52.4418016  24.1824470  42.5239241
  52.5295961  24.9508407  41.7349892  52.4204120  24.8877341  43.8713905
  52.5513498  24.1432706  44.6610609  51.4688318  25.4062957  44.0074713
  53.4045868  25.8863337  43.8735944  54.2482090  25.4721062  43.6983285
  51.1620430  23.3617238  42.3220326  51.1148370  22.6229942  43.1355971
  50.0065192  24.2002538  42.3617742  49.3100756  23.7532032  42.8453784
  51.2187551  22.5066649  41.0478176  51.2290285  23.1495225  40.1547953
  52.5027839  21.6934933  41.0896014  52.3822867  21.1169041  42.0243636
  52.7119958  20.8535872  39.8993817  53.3565493  21.2655244  39.3237641
  52.2279246  19.6189667  39.7179974  52.1260370  19.1187635  38.5867354
  51.8029576  18.8272458  40.9131239  51.3896385  19.4566423  41.7013462
  50.9470444  18.1692715  40.7597896  52.5343926  18.0222859  40.9788376
  50.1809116  21.5484404  40.9815705  48.9404074  21.9661482  40.3704081
  49.0490920  22.6161403  39.4876986  48.1138229  22.5852237  41.3346791
  46.7946159  22.9216604  40.8943788  46.8764995  23.6823563  40.0974561
  46.1606889  23.5729994  42.1013763  45.7441416  24.7542284  41.9645897
  46.1105833  22.9261805  43.1811757  45.9786619  21.7068374  40.4447543
  45.8021069  21.0362370  41.2983967  46.7999440  20.9733100  39.3712376
  46.8500397  21.6422853  38.4980661  46.2086814  19.7321206  39.0068456
  45.2712090  19.8888225  38.7860223  48.2391034  20.7161100  39.8352016
  48.1365531  19.9989951  40.6696420  48.9996416  20.2198812  38.7468356
  49.6861638  19.6338088  39.0666281  44.6959995  22.1089383  39.9883695
  43.5242022  21.4342255  40.4681284  43.5140795  21.3604689  41.5670026
  43.4016941  20.1562091  39.8909994  42.3130601  19.4028375  40.4099332
  42.4319018  19.3209644  41.5054493  42.3845816  17.9868181  39.8149537
  41.5848236  17.3806201  40.2490781  43.3528797  17.5455064  40.0591438
  42.3230172  18.0270909  38.4000339  41.5101355  18.4614873  38.1502819
  41.0013782  20.1109152  40.1078081  40.8727046  20.1380377  39.0159942
  39.9327334  19.3976739  40.6979668  39.1898505  19.3847907  40.0925843
  41.0222313  21.5669503  40.6063840  40.9865535  21.5851647  41.7063955
  42.2863713  22.2684104  40.1396789  42.1484636  22.3295740  39.0454292
  42.4621883  23.5811104  40.7884055  42.8430285  23.4739556  41.6601994
  42.3360823  24.7574888  40.1692027  42.0771113  24.9017986  38.9318048
  42.5999041  25.9186765  41.0928624  43.3199287  25.6726353  41.8735437
  43.1213887  26.7641767  40.6463154  41.6384491  26.4257314  41.1708477
  39.9401715  22.2661420  40.0538917  39.1277319  22.9031357  41.0511454
  39.6818575  23.6006165  41.6998275  38.4181887  21.9621196  41.8351900
  37.6648195  22.5354004  42.8828059  38.4009123  22.9826904  43.5749677
  36.9382414  21.4054166  43.6248265  36.6747595  21.5577265  44.8501922
  36.6389547  20.3749886  42.9584432  36.6669556  23.5402004  42.3281631
  35.8141279  23.0363886  41.8498405  37.3133249  24.5224021  41.3328443
  37.9168102  25.2570360  41.8895413  36.2606814  25.1746616  40.6468229
  35.6348510  25.5303132  41.3056440  38.1303294  23.7744069  40.3176233
  37.3991739  23.1456190  39.7781871  38.7966567  24.6985229  39.4957136
  38.9137713  24.3320168  38.6197556  36.1514208  24.3412850  43.3657128
  34.8212281  24.0849281  43.8249235  34.4960555  23.0358812  43.9181146
  33.8945377  24.8151755  43.0800829  32.5643292  24.6079863  43.5187137
  32.3281653  23.5291491  43.5314313  31.6619476  25.2758343  42.4952795
  30.6246708  25.1917250  42.8320117  31.7752521  24.7795771  41.5287228
  32.0670401  26.6142435  42.2925657  32.0343821  27.0651002  43.1346558
  32.3796703  25.1808253  44.9215935  32.5263610  26.2699086  44.8633064
  31.0652024  24.8953347  45.3898574  30.7238994  25.6607489  45.8542467
  33.4010352  24.5602351  45.8670233  33.1162764  23.5046597  45.9920593
  34.8065939  24.6307342  45.2482199  34.9772724  25.7198008  45.1701950
  35.8122830  23.9366757  46.0330549  35.8852829  23.0052706  45.8252675
  36.6575308  24.5895536  46.8292782  36.5782722  25.7894333  47.0715358
  37.7314985  23.7570435  47.4447522  38.0620776  22.9542437  46.7863389
  38.6883496  24.2586281  47.5899755  37.4760168  23.7251555  48.5041927
  33.3744632  25.2751137  47.0935304  33.0327319  24.4403940  48.2092848
  33.5625667  23.4752527  48.2663212  31.6419882  24.2341976  48.2036358
  31.1887005  23.4814582  49.3074146  31.7528541  22.5318884  49.2553193
  29.7154258  23.1677864  49.0938434  28.9441494  24.1267118  48.8298664
  29.3729800  21.9688125  49.1734142  31.4431697  24.2588834  50.5889190
  30.8655279  25.1953260  50.5817712  32.9209965  24.5714405  50.7548768
  33.4475402  23.6357171  50.9994493  33.0739304  25.5083999  51.8057942
  32.5955682  25.1763371  52.5897036  33.4989967  25.1639243  49.4733821
  33.1215834  26.2019168  49.4382855  34.9054667  25.0728161  49.5452097
  35.3054070  25.7980442  49.0630170  31.0447121  23.4780777  51.6825510
  30.0959299  24.1542467  52.5248627  29.1716043  24.4780373  52.0197411
  30.6871124  25.2450330  53.2151564  29.8978405  25.7880081  54.2713486
  28.9440458  26.0900146  53.8017662  30.5581964  27.0416784  54.8606481
  30.2021133  27.1789126  55.8856348  30.2760321  27.9070476  54.2570352
  31.9675214  26.9651118  54.7931617  32.2454054  26.1828391  55.2659058
  29.5992071  24.6797442  55.2960804  30.5720275  24.2517728  55.5777750
  28.9340411  25.1516845  56.4486977  29.2966068  24.7166612  57.2214498
  28.7358509  23.6439648  54.5851774  27.8878953  24.1915204  54.1449160
  28.2639847  22.6386511  55.4671273  27.8469988  23.0713561  56.2361650
  29.6006661  23.0650625  53.4786617  30.4864076  22.6799538  54.0149659
  28.8809254  22.0462469  52.7333953  28.1867669  22.4170678  52.1882707
  29.2802866  20.7668631  52.6716491  29.1021916  20.0686037  51.6757244
  29.9575914  20.1734885  53.8751253  29.5804476  20.5884166  54.8095825
  29.7435953  19.1210751  54.0630553  30.9852777  20.0083065  53.5537507
  37.0880267  36.6877648  10.3607915  39.1388348  30.9200143  16.4045685
  33.1155380  35.0121272  56.6037540  32.6978482  19.2591208  46.1793440
  45.9030855  43.7624392  17.9267495  28.2805093  47.5030287  16.7214286
  18.6452195  49.6191270  39.7145432  41.8810099  48.8402654  27.7775662
  35.2938292  37.0030747  77.9370761  34.3865354  36.7720001  78.1361910
  35.7909324  36.2068366  78.1244743  36.6424779  34.7336302  78.3798417
  37.5883884  34.6042510  78.4486835  36.2639024  33.9950964  78.8567845
  37.6220509  18.4202763  68.8576696  36.9708488  19.0056843  68.4710710
  38.4164871  18.9508958  68.9171734  43.8887232  14.9127699  70.1181533
  43.1116675  14.5738858  69.6736695  44.5678713  14.9180322  69.4436498
  35.2938294  14.0092870  64.6616068  34.3865355  13.7782123  64.8607217
  35.7909326  13.2130489  64.8490049  38.2006372  22.7190377  67.5812754
  37.5268071  23.0222074  68.1897712  38.5872194  23.5219457  67.2318211
  36.1702615  15.6514208  66.5228136  35.7322045  14.9350067  66.0633774
  36.9113056  15.8790323  65.9613228  36.3997588  22.8870049  69.7959833
  36.5749343  22.4158093  70.6105456  35.7130376  23.5135816  70.0241094
  40.2913842  14.5098590  66.1160194  39.6743013  13.7845418  66.0193247
  39.8230331  15.2707950  65.7727268  41.1151528  17.8337762  70.2352834
  41.3911372  17.7194356  71.1446708  40.2456026  17.4355247  70.1965007
  38.0847757  21.0092298  71.1400696  38.6135524  20.4984752  70.5270858
  38.3475977  20.6934828  72.0046229  41.1787941  20.9809096  71.7555679
  41.3524818  20.4155519  71.0029531  41.6716832  21.7809991  71.5735169
  42.1663113  20.2975860  68.8552577  42.8614018  20.9182553  69.0739892
  42.5086263  19.4471212  69.1304955  44.0654536  17.7475566  70.3839908
  44.5905860  18.0862839  69.6589228  43.9776889  16.8122581  70.2003043
  36.2577982  20.4037612  67.7627671  35.6851949  21.0227799  67.3098143
  36.8310775  20.9536974  68.2967593  39.4775241  20.6874762  68.8936253
  40.4105915  20.6220324  69.0969129  39.3898454  21.5231029  68.4350786
  42.1063258  20.0040633  65.8540201  42.0276890  19.6700496  66.7475958
  42.9272925  20.4962401  65.8531673  36.6424780  11.7398425  65.1043723
  37.5883885  11.6104633  65.1732141  36.2639025  11.0013087  65.5813151
  39.6767210  17.3208628  65.4750179  40.3803060  17.5258631  66.0907834
  38.9529859  17.8885390  65.7399262  41.5853907  17.7591157  67.5248639
  42.4199511  17.3272356  67.3426114  41.4238250  17.5873171  68.4525533
  41.2399799  14.2623271  68.8904978  41.1848603  14.0967542  67.9493422
  40.6145855  14.9699303  69.0467168  50.2138182  28.2760808  77.6203816
  50.8516592  28.1567556  76.9167156  50.0959025  29.2241652  77.6791768
  47.0227889  28.2288236  77.5565340  46.6846400  28.1129301  76.6685875
  47.8917657  27.8279402  77.5366347  42.8814704  30.0823713  73.5462231
  42.3179569  29.9913650  72.7778519  42.7667099  29.2623617  74.0264724
  40.4279136  31.5774904  76.3846452  41.2200428  31.2365729  75.9692751
  40.6675786  31.6869880  77.3048605  48.4614263  33.7494681  68.8576696
  47.8102243  34.3348761  68.4710710  49.2558626  34.2800875  68.9171734
  42.3869890  30.8383818  69.2563831  43.1600766  30.2912805  69.1176706
  42.7395289  31.7028067  69.4678292  45.1511140  29.5437049  79.0532090
  45.7474712  29.3193071  78.3389052  45.2086111  28.8021794  79.6557537
  44.7236168  26.9976484  66.8882280  44.9761689  26.4758005  66.1265743
  43.7860727  26.8342629  66.9908964  49.7679451  26.0012262  74.6957024
  50.5542540  25.5831685  74.3447441  50.0318155  26.9058354  74.8638672
  49.9389528  31.4385113  69.3945681  49.3035361  31.5119739  70.1066585
  49.6086935  32.0278711  68.7164760  44.4432457  28.9004590  69.0906655
  44.3268715  28.2249493  69.7587740  44.5534717  28.4136964  68.2738808
  46.7863998  28.3614737  72.7953345  46.4222205  27.8345358  73.5066266
  47.6431114  27.9713206  72.6219830  46.4269485  23.3904637  67.7914693
  46.5943887  24.2584873  68.1585164  46.2366654  23.5531918  66.8675982
  42.6357299  28.3035412  75.4917228  41.7107796  28.1711626  75.6994920
  42.8841713  29.0829632  75.9887170  46.4058706  25.8462294  68.7761360
  46.2858331  26.2919345  69.6146840  45.7111294  26.1947612  68.2174898
  39.9966110  27.9468686  76.3261017  40.1258492  28.2003165  77.2400429
  39.3163562  28.5396394  76.0065672  44.1665598  38.6165936  72.4251491
  44.0889627  39.5673761  72.5039972  43.5627241  38.2711808  73.0826418
  52.1043772  26.3183767  69.6041694  53.0161628  26.5511154  69.4289392
  51.5953419  26.9020811  69.0416773  46.2641316  31.0383994  74.2605361
  46.7279661  31.3171697  73.4709983  45.9998114  30.1367438  74.0778451
  43.1565397  30.5855475  77.1985124  43.7266754  31.0142744  76.5602608
  43.7473509  30.3038060  77.8969310  45.2010202  27.1607146  71.0694926
  45.9034245  27.6128190  71.5368852  44.8690830  26.5190965  71.6974819
  40.8950281  25.7835278  73.3295536  40.0981445  25.8953972  73.8479032
  40.6675873  26.1221930  72.4636427  46.4403967  33.9748089  71.1457031
  46.3049641  34.8199625  71.5741879  46.9813779  34.1767366  70.3822965
  39.8933364  31.4923527  71.7184956  40.4057885  32.2866777  71.8690521
  40.5456077  30.7949817  71.6518558  41.7028249  34.6089283  73.8007709
  41.8794877  35.5307248  73.6128693  42.4985082  34.2947702  74.2302089
  37.8582281  29.8212181  72.4944527  38.6957503  30.2309190  72.2778234
  38.0360548  28.8811623  72.4644720  49.7546713  27.4887262  68.1828360
  49.2393336  28.2591866  68.4216747  49.4824021  26.8152398  68.8061421
  47.3393824  22.3336963  73.2413598  46.4835420  21.9443813  73.0619237
  47.7520776  22.4128923  72.3813383  54.7280987  30.2419616  70.1181533
  53.9510430  29.9030776  69.6736695  55.4072468  30.2472240  69.4436498
  49.5433016  25.3614354  70.0088141  49.2383152  25.6760503  70.8598284
  50.4963458  25.4395774  70.0515474  47.9879448  31.5204577  71.6581095
  47.4600809  30.7857337  71.3454332  47.4866951  32.2979254  71.4121063
  42.7198175  22.1824244  74.0187706  43.2941927  21.9599425  73.2860899
  43.3069158  22.2512938  74.7716308  51.7777753  28.0697970  74.8252083
  52.2909634  28.7027962  75.3273793  52.4278977  27.4699166  74.4595443
  43.0467763  24.2128705  68.0383592  42.2105075  24.5503391  68.3592866
  42.9072532  24.0777684  67.1010728  45.0220843  19.0565492  72.7462776
  44.3685256  18.7414510  72.1219390  44.9801317  18.4341233  73.4722599
  46.1332048  29.3384787  64.6616068  45.2259110  29.1074041  64.8607217
  46.6303080  28.5422407  64.8490049  49.0400127  38.0482295  67.5812754
  48.3661826  38.3513991  68.1897712  49.4265949  38.8511375  67.2318211
  48.2558584  25.5447426  77.0710423  47.3381145  25.7662373  76.9132111
  48.6718727  25.6193736  76.2122131  49.0393631  26.9438842  72.2013104
  49.7865450  27.4560239  71.8920226  49.3085221  26.6222894  73.0617497
  47.3120281  29.4397382  69.1840058  46.4031501  29.1556415  69.2812528
  47.3415365  29.8596461  68.3243365  52.5439549  33.0503972  72.9531225
  52.0901876  32.2094882  73.0096416  51.9133516  33.6865370  73.2906006
  51.4872468  23.9795958  74.1831893  50.7495225  23.4673344  74.5142135
  51.7399242  23.5396339  73.3715170  50.9872488  34.8880469  73.8881044
  51.2795463  35.4485526  73.1693409  51.4971109  35.1809030  74.6434203
  37.8808452  27.1602896  73.1655260  37.6832852  26.5672257  72.4406327
  37.3255116  26.8555107  73.8831199  45.8605176  27.0526003  75.2849853
  45.9153785  26.0999839  75.2092330  45.0496378  27.2085442  75.7691152
  47.0096369  30.9806126  66.5228136  46.5715799  30.2641985  66.0633774
  47.7506810  31.2082241  65.9613228  43.7997535  25.6703063  73.0440232
  42.9865401  25.9697233  73.4505424  44.2956530  25.2758751  73.7614714
  45.9506113  35.6660820  74.9774497  45.9082292  35.8921666  74.0483029
  46.8668812  35.4324194  75.1260298  55.1269484  29.2563323  72.5804455
  54.9887383  29.4464919  71.6525644  54.7705703  30.0182706  73.0372506
  44.0671914  32.5423849  74.7736459  44.8612513  32.0474169  74.5719034
  43.3563606  32.0141712  74.4104165  40.3754678  26.6866930  70.8496212
  39.4452266  26.6251386  71.0666174  40.4712150  26.1642883  70.0532853
  40.2940227  23.2121743  73.4374454  40.5547044  24.1267076  73.3283614
  41.1157399  22.7446186  73.5871067  47.2391342  38.2161967  69.7959833
  47.4143098  37.7450010  70.6105456  46.5524130  38.8427733  70.0241094
  48.1948405  32.4934473  75.8423134  47.8598238  32.4535243  76.7380784
  47.6952351  31.8279189  75.3693545  51.1307597  29.8390508  66.1160194
  50.5136768  29.1137336  66.0193247  50.6624085  30.5999868  65.7727268
  42.9206143  24.0575932  65.2381498  42.0435609  23.9364733  64.8743745
  43.3963896  23.2662010  64.9860387  34.4408283  28.8453092  75.3323005
  35.1279323  28.5314822  74.7444021  34.2856412  29.7494456  75.0590257
  46.1070069  36.4102222  72.4844019  45.3237591  36.9523903  72.5782243
  46.8062814  36.9276202  72.8838260  49.4166719  22.2196852  75.1278224
  49.9135418  21.4666814  74.8079294  48.6453700  22.2561168  74.5621434
  50.4996500  30.9768539  72.7016648  49.5652778  31.0970001  72.5321352
  50.6773168  30.0741006  72.4376657  46.0001688  24.3614235  74.8549909
  45.6299475  23.8085275  75.5430814  46.4960780  23.7572368  74.3024909
  53.8869051  26.8185858  73.2366682  54.3529503  27.6513850  73.1626984
  54.3376551  26.3530840  73.9411940  51.9545282  33.1629680  70.2352834
  52.2305126  33.0486274  71.1446708  51.0849781  32.7647164  70.1965007
  48.5899346  37.4116030  73.8785647  48.7721741  36.5937686  74.3413400
  49.4132332  37.6283723  73.4410537  48.9241512  36.3384216  71.1400696
  49.4529278  35.8276670  70.5270858  49.1869731  36.0226746  72.0046229
  39.4258604  34.3548085  78.8836029  40.0112041  33.6091773  79.0163934
  39.2283443  34.6652042  79.7672693  42.2797260  37.3899332  73.8998472
  41.6107635  37.8745460  73.4162512  42.1410129  37.6368553  74.8141850
  37.6484837  25.6517787  70.6794404  37.9438278  24.7428466  70.6261458
  36.7472872  25.6305527  70.3575406  39.3772678  23.3331885  70.8033729
  39.0485384  22.4529264  70.6208835  39.7312049  23.2779554  71.6910118
  48.6252257  34.9686788  75.3128715  48.4777220  34.0403495  75.4936285
  49.4505751  34.9906878  74.8285790  42.4914501  23.6204855  71.1709207
  42.8310574  24.1490776  70.4487815  42.9386622  23.9585261  71.9467773
  44.4782649  22.1179476  69.3702500  45.1991011  22.4960729  68.8666216
  43.8547953  22.8368353  69.4737477  48.6213771  22.8224625  70.3060832
  48.8377386  23.7049263  70.0049660  48.1407839  22.4310839  69.5766474
  52.0181695  36.3101014  71.7555679  52.1918573  35.7447436  71.0029531
  52.5110586  37.1101909  71.5735169  44.6246272  21.6527267  72.2000036
  44.7462183  20.7243913  72.3990924  44.3348314  21.6665953  71.2878352
  53.0056868  35.6267778  68.8552577  53.7007772  36.2474471  69.0739892
  53.3480018  34.7763129  69.1304955  54.9048291  33.0767484  70.3839908
  55.4299615  33.4154756  69.6589228  54.8170643  32.1414499  70.2003043
  39.0681290  35.3351008  74.7459789  39.8939310  35.0354780  74.3658433
  38.7175342  34.5658630  75.1949578  44.0362824  34.6877476  76.8157463
  43.4142833  34.0248181  76.5159691  44.7067691  34.7138608  76.1331111
  37.2689896  33.2537334  75.7048723  36.4321804  32.8259509  75.5232724
  37.2413541  33.4469778  76.6419514  43.5976331  33.2381399  70.2915923
  43.7464451  33.9216864  69.6382596  44.4042774  33.2186489  70.8065379
  41.3528964  29.2646577  71.2976992  41.1075005  28.3608907  71.4957202
  41.5224878  29.2663727  70.3556470  40.6224611  24.9974935  68.7963154
  39.9293856  25.0719290  68.1403190  40.3776363  24.2335278  69.3184671
  47.0971736  35.7329530  67.7627671  46.5245703  36.3519717  67.3098143
  47.6704530  36.2828892  68.2967593  50.3168996  36.0166680  68.8936253
  51.2499669  35.9512242  69.0969129  50.2292209  36.8522947  68.4350786
  52.9457013  35.3332550  65.8540201  52.8670644  34.9992414  66.7475958
  53.7666679  35.8254318  65.8531673  47.4818535  27.0690343  65.1043723
  48.4277639  26.9396551  65.1732141  47.1032780  26.3305005  65.5813151
  45.6661452  24.9940319  65.0398608  44.7592907  24.6973432  65.1161322
  45.9437433  24.6970137  64.1732895  47.2823517  19.5377209  71.1942850
  46.4724246  19.1924294  71.5698096  47.9707934  19.2284752  71.7830461
  49.2114066  18.6155256  72.8167146  49.7645104  19.0350709  73.4757169
  49.4484152  17.6891004  72.8590102  44.4360236  21.8527254  65.1810588
  45.2979400  22.1782153  65.4406405  44.6210581  21.0658750  64.6683653
  52.5892873  20.7255781  72.3245811  52.0091542  21.3840585  71.9423863
  52.3228806  19.9033125  71.9133228  38.3664395  29.8667848  75.3356791
  38.3435083  29.9655535  74.3838674  38.6765031  30.7132998  75.6573957
  51.3717751  22.8855871  71.3802159  50.4843606  23.1705522  71.1622354
  51.7871740  22.7249634  70.5329436  39.3802001  37.4663622  76.4673604
  39.2456469  36.7064023  75.9011602  38.9634064  38.1904522  76.0002392
  50.5160964  32.6500546  65.4750179  51.2196814  32.8550548  66.0907834
  49.7923613  33.2177308  65.7399262  51.3458775  28.4010407  71.5952449
  51.2893976  28.8578958  70.7560081  51.8987117  27.6401092  71.4175292
  52.4247662  33.0883075  67.5248639  53.2593266  32.6564273  67.3426114
  52.2632005  32.9165089  68.4525533  52.0793554  29.5915188  68.8904978
  52.0242358  29.4259460  67.9493422  51.4539609  30.2991221  69.0467168
  45.3889679  19.0923297  68.4690297  45.3768349  20.0365137  68.6258567
  46.2813101  18.9093443  68.1749758  55.5629923  42.3268402  66.8882280
  55.8155443  41.8049923  66.1265743  54.6254482  42.1634547  66.9908964
  57.2663239  38.7196554  67.7914693  57.4337642  39.5876791  68.1585164
  57.0760408  38.8823836  66.8675982  53.8861517  39.5420622  68.0383592
  53.0498829  39.8795309  68.3592866  53.7466287  39.4069602  67.1010728
  55.8614598  34.3857410  72.7462776  55.2079010  34.0706427  72.1219390
  55.8195072  33.7633151  73.4722599  56.9725803  44.6676705  64.6616068
  56.0652864  44.4365959  64.8607217  57.4696835  43.8714324  64.8490049
  51.2148432  42.0158848  70.8496212  50.2846020  41.9543304  71.0666174
  51.3105904  41.4934801  70.0532853  53.7599897  39.3867850  65.2381498
  52.8829364  39.2656650  64.8743745  54.2357650  38.5953928  64.9860387
  48.4878591  40.9809705  70.6794404  48.7832032  40.0720383  70.6261458
  47.5866627  40.9597444  70.3575406  50.2166433  38.6623803  70.8033729
  49.8879139  37.7821181  70.6208835  50.5705803  38.6071471  71.6910118
  55.3176403  37.4471394  69.3702500  56.0384766  37.8252647  68.8666216
  54.6941707  38.1660271  69.4737477  51.4618366  40.3266852  68.7963154
  50.7687611  40.4011207  68.1403190  51.2170117  39.5627196  69.3184671
  58.3212289  42.3982260  65.1043723  59.2671394  42.2688468  65.1732141
  57.9426534  41.6596922  65.5813151  56.5055206  40.3232237  65.0398608
  55.5986662  40.0265349  65.1161322  56.7831187  40.0262055  64.1732895
  58.1217272  34.8669126  71.1942850  57.3118000  34.5216211  71.5698096
  58.8101689  34.5576670  71.7830461  55.2753991  37.1819172  65.1810588
  56.1373155  37.5074070  65.4406405  55.4604335  36.3950668  64.6683653
  56.2283434  34.4215215  68.4690297  56.2162104  35.3657055  68.6258567
  57.1206856  34.2385360  68.1749758  38.2006374  -0.2747500  54.3058061
  37.5268072   0.0284196  54.9143018  38.5872196   0.5281580  53.9563518
  36.3997589  -0.1067828  56.5205140  36.5749345  -0.5779785  57.3350762
  35.7130377   0.5197938  56.7486400  50.2138184   5.2822931  64.3449122
  50.8516594   5.1629678  63.6412462  50.0959026   6.2303775  64.4037074
  47.0227890   5.2350359  64.2810647  46.6846401   5.1191424  63.3931182
  47.8917658   4.8341524  64.2611653  42.8814706   7.0885835  60.2707538
  42.3179571   6.9975772  59.5023826  42.7667101   6.2685740  60.7510030
  40.4279138   8.5837027  63.1091758  41.2200429   8.2427852  62.6938058
  40.6675788   8.6932002  64.0293912  48.4614264  10.7556803  55.5822003
  47.8102244  11.3410884  55.1956017  49.2558627  11.2862998  55.6417040
  42.3869891   7.8445940  55.9809137  43.1600767   7.2974927  55.8422013
  42.7395290   8.7090190  56.1923599  45.1511141   6.5499171  65.7777396
  45.7474713   6.3255194  65.0634359  45.2086112   5.8083917  66.3802844
  44.7236169   4.0038606  53.6127587  44.9761690   3.4820128  52.8511050
  43.7860728   3.8404752  53.7154271  49.9389529   8.4447235  56.1190987
  49.3035362   8.5181862  56.8311892  49.6086936   9.0340834  55.4410066
  44.4432458   5.9066712  55.8151962  44.3268716   5.2311616  56.4833046
  44.5534718   5.4199086  54.9984115  46.7863999   5.3676860  59.5198651
  46.4222206   4.8407480  60.2311573  47.6431115   4.9775329  59.3465137
  49.1844819   8.8583738  66.1825830  48.8845542   9.7608777  66.0741637
  48.8395879   8.5915921  67.0346983  42.6357301   5.3097535  62.2162535
  41.7107797   5.1773749  62.4240226  42.8841714   6.0891754  62.7132477
  46.4058707   2.8524417  55.5006667  46.2858332   3.2981467  56.3392147
  45.7111295   3.2009734  54.9420205  39.9966112   4.9530808  63.0506324
  40.1258493   5.2065287  63.9645735  39.3163563   5.5458516  62.7310979
  44.1665599  15.6228058  59.1496798  44.0889629  16.5735884  59.2285278
  43.5627242  15.2773931  59.8071724  50.7113355   8.3071708  63.7200582
  50.0822218   8.4717422  63.0176650  50.3239017   8.7213318  64.4911546
  54.5902587   9.2426146  61.0744946  53.9053625   9.6225048  60.5241979
  54.6746436   9.8521473  61.8076894  46.2641317   8.0446116  60.9850667
  46.7279663   8.3233819  60.1955290  45.9998115   7.1429561  60.8023758
  43.1565398   7.5917598  63.9230431  43.7266755   8.0204866  63.2847915
  43.7473510   7.3100183  64.6214616  45.2010203   4.1669269  57.7940232
  45.9034247   4.6190312  58.2614159  44.8690832   3.5253088  58.4220126
  40.8950283   2.7897401  60.0540843  40.0981446   2.9016095  60.5724338
  40.6675875   3.1284053  59.1881733  46.7255950   9.3142104  68.0023357
  46.7900383   9.7762511  68.8381529  46.0166874   8.6839469  68.1305667
  46.4403968  10.9810211  57.8702338  46.3049643  11.8261747  58.2987185
  46.9813780  11.1829489  57.1068271  39.8933365   8.4985649  58.4430263
  40.4057886   9.2928900  58.5935827  40.5456078   7.8011940  58.3763864
  41.7028250  11.6151406  60.5253016  41.8794878  12.5369370  60.3374000
  42.4985083  11.3009825  60.9547396  42.8259565  13.1329580  66.5263358
  43.3766990  13.0046643  65.7540352  41.9871041  13.4324469  66.1758251
  37.8582282   6.8274304  59.2189833  38.6957504   7.2371312  59.0023541
  38.0360550   5.8873746  59.1890027  49.7546714   4.4949384  54.9073666
  49.2393338   5.2653989  55.1462054  49.4824023   3.8214521  55.5306728
  54.7280988   7.2481739  56.8426840  53.9510431   6.9092899  56.3982002
  55.4072469   7.2534362  56.1681805  47.9879449   8.5266700  58.3826401
  47.4600811   7.7919459  58.0699639  47.4866952   9.3041376  58.1366370
  52.9672295   6.7215720  63.4993448  52.3095970   7.4114982  63.5873576
  53.7712694   7.1112152  63.8427434  51.7777754   5.0760093  61.5497389
  52.2909636   5.7090085  62.0519099  52.4278978   4.4761289  61.1840749
  43.0467764   1.2190827  54.7628898  42.2105076   1.5565514  55.0838173
  42.9072533   1.0839807  53.8256035  46.1332049   6.3446910  51.3861374
  45.2259111   6.1136164  51.5852523  46.6303081   5.5484529  51.5735356
  49.0400128  15.0544417  54.3058061  48.3661827  15.3576114  54.9143018
  49.4265950  15.8573498  53.9563518  48.2558585   2.5509549  63.7955730
  47.3381146   2.7724496  63.6377418  48.6718728   2.6255859  62.9367437
  49.0393633   3.9500964  58.9258410  49.7865452   4.4622361  58.6165532
  49.3085222   3.6285017  59.7862804  47.3120283   6.4459505  55.9085364
  46.4031502   6.1618538  56.0057834  47.3415367   6.8658584  55.0488671
  52.5439550  10.0566094  59.6776532  52.0901877   9.2157004  59.7341723
  51.9133517  10.6927493  60.0151312  50.9872489  11.8942591  60.6126350
  51.2795464  12.4547648  59.8938716  51.4971110  12.1871152  61.3679509
  37.8808453   4.1665019  59.8900567  37.6832853   3.5734380  59.1651633
  37.3255117   3.8617229  60.6076505  45.8605177   4.0588126  62.0095160
  45.9153787   3.1061962  61.9337636  45.0496379   4.2147565  62.4936458
  47.0096371   7.9868249  53.2473443  46.5715800   7.2704108  52.7879080
  47.7506811   8.2144363  52.6858534  43.7997537   2.6765185  59.7685539
  42.9865402   2.9759356  60.1750731  44.2956531   2.2820874  60.4860021
  45.9506115  12.6722942  61.7019803  45.9082293  12.8983789  60.7728335
  46.8668813  12.4386317  61.8505605  55.1269485   6.2625446  59.3049762
  54.9887384   6.4527042  58.3770951  54.7705704   7.0244828  59.7617813
  44.0671915   9.5485971  61.4981766  44.8612514   9.0536291  61.2964341
  43.3563608   9.0203834  61.1349472  48.8866760  11.9304067  65.8494134
  48.9403782  12.4995003  66.6171850  48.0181541  12.1005952  65.4848171
  40.3754679   3.6929053  57.5741519  39.4452267   3.6313508  57.7911481
  40.4712151   3.1705006  56.7778160  40.2940228   0.2183866  60.1619760
  40.5547045   1.1329199  60.0528921  41.1157400  -0.2491692  60.3116373
  47.8454860   6.0964329  67.4081066  48.7746920   6.2475488  67.2350033
  47.4245890   6.1848350  66.5529712  46.6443191  10.1214993  65.1779603
  46.5054277   9.7533778  66.0505541  45.8557788  10.6362633  65.0063561
  47.2391343  15.2224090  56.5205140  47.4143099  14.7512133  57.3350762
  46.5524131  15.8489856  56.7486400  48.1948407   9.4996596  62.5668441
  47.8598239   9.4597366  63.4626091  47.6952352   8.8341312  62.0938851
  51.1307598   6.8452630  52.8405501  50.5136769   6.1199458  52.7438553
  50.6624087   7.6061991  52.4972575  41.8052429  18.3713452  63.2945000
  42.0449027  19.0031977  63.9724018  40.9621625  18.0201492  63.5810359
  34.4408284   5.8515214  62.0568312  35.1279324   5.5376944  61.4689327
  34.2856413   6.7556579  61.7835563  46.3180290  14.1792575  65.6986504
  46.2450462  14.9847546  66.2105808  45.8757684  14.3784541  64.8734525
  46.1070070  13.4164345  59.2089325  45.3237592  13.9586025  59.3027550
  46.8062815  13.9338325  59.6083567  48.7778974  14.0779409  67.8544663
  49.4906946  14.7126874  67.7820564  48.2869003  14.1743275  67.0384664
  50.4996501   7.9830662  59.4261954  49.5652780   8.1032124  59.2566659
  50.6773169   7.0803128  59.1621964  43.8290888  11.8273852  68.6750233
  44.5300347  12.4610335  68.8279628  43.3586003  12.1688584  67.9145873
  51.9545283  10.1691802  56.9598140  52.2305127  10.0548397  57.8692014
  51.0849782   9.7709287  56.9210313  48.5899347  14.4178153  60.6030954
  48.7721742  13.5999809  61.0658706  49.4132333  14.6345845  60.1655844
  48.9241513  13.3446338  57.8646002  49.4529279  12.8338793  57.2516165
  49.1869732  13.0288868  58.7291536  39.4258606  11.3610207  65.6081336
  40.0112042  10.6153895  65.7409240  39.2283444  11.6714164  66.4918000
  42.2797261  14.3961455  60.6243778  41.6107636  14.8807582  60.1407818
  42.1410131  14.6430675  61.5387157  46.4202529  16.4305198  67.2226437
  46.9720837  16.5936820  67.9875522  46.7608723  17.0209636  66.5506462
  37.6484838   2.6579910  57.4039711  37.9438279   1.7490588  57.3506764
  36.7472874   2.6367649  57.0820713  49.5570917  14.3787174  64.2090119
  49.4322056  13.5776914  63.7001064  50.2150008  14.8733367  63.7204089
  51.6205825  12.1796194  65.8369669  50.6736161  12.0601545  65.7647996
  51.9688598  11.2918692  65.9195930  39.3772680   0.3394007  57.5279036
  39.0485386  -0.5408614  57.3454142  39.7312050   0.2841676  58.4155425
  48.6252258  11.9748910  62.0374021  48.4777221  11.0465618  62.2181591
  49.4505752  11.9969001  61.5531097  42.4914503   0.6266977  57.8954513
  42.8310575   1.1552899  57.1733122  42.9386623   0.9647383  58.6713080
  52.2286380  12.7977469  63.1238894  53.1532928  12.5920330  62.9863345
  52.0601684  12.5493870  64.0328236  52.0181696  13.3163136  58.4800985
  52.1918574  12.7509559  57.7274838  52.5110588  14.1164031  58.2980475
  53.0056869  12.6329901  55.5797884  53.7007774  13.2536593  55.7985198
  53.3480019  11.7825252  55.8550262  54.9048292  10.0829606  57.1085215
  55.4299616  10.4216879  56.3834535  54.8170645   9.1476622  56.9248349
  46.5668341  13.9963680  69.2375091  46.8755467  13.7512827  70.1097791
  47.3643823  14.2010318  68.7493961  46.5888953  16.1501590  61.4680468
  46.1493943  15.6577968  62.1613324  47.3397070  15.6074557  61.2272543
  39.0681292  12.3413130  61.4705096  39.8939312  12.0416902  61.0903739
  38.7175344  11.5720753  61.9194884  44.0362825  11.6939599  63.5402769
  43.4142834  11.0310304  63.2404997  44.7067692  11.7200731  62.8576417
  37.2689897  10.2599457  62.4294029  36.4321805   9.8321631  62.2478031
  37.2413542  10.4531900  63.3664821  43.5976332  10.2443522  57.0161230
  43.7464452  10.9278986  56.3627903  44.4042775  10.2248612  57.5310686
  41.3528965   6.2708700  58.0222299  41.1075007   5.3671030  58.2202509
  41.5224879   6.2725850  57.0801777  40.6224612   2.0037057  55.5208460
  39.9293857   2.0781412  54.8648496  40.3776364   1.2397401  56.0429977
  47.0971737  12.7391652  54.4872977  46.5245704  13.3581840  54.0343449
  47.6704531  13.2891014  55.0212899  50.3168997  13.0228803  55.6181560
  51.2499670  12.9574364  55.8214435  50.2292210  13.8585069  55.1596092
  52.9457014  12.3394673  52.5785507  52.8670645  12.0054537  53.4721265
  53.7666681  12.8316441  52.5776980  47.4818536   4.0752465  51.8289030
  48.4277641   3.9458673  51.8977448  47.1032781   3.3367127  52.3058458
  45.6661453   2.0002442  51.7643915  44.7592908   1.7035554  51.8406629
  45.9437434   1.7032260  50.8978201  38.3664396   6.8729970  62.0602098
  38.3435084   6.9717658  61.1083981  38.6765032   7.7195121  62.3819264
  39.3802003  14.4725745  63.1918910  39.2456471  13.7126146  62.6256908
  38.9634065  15.1966645  62.7247699  50.5160966   9.6562668  52.1995486
  51.2196816   9.8612671  52.8153141  49.7923614  10.2239430  52.4644569
  51.3458776   5.4072530  58.3197756  51.2893977   5.8641081  57.4805388
  51.8987118   4.6463214  58.1420598  42.5371128  15.3695062  63.4037353
  42.4203513  16.3140494  63.3016043  41.7163575  15.0668623  63.7923152
  52.4247663  10.0945198  54.2493946  53.2593267   9.6626396  54.0671420
  52.2632006   9.9227211  55.1770840  52.0793555   6.5977311  55.6150285
  52.0242359   6.4321582  54.6738729  51.4539610   7.3053344  55.7712475
  43.5625643  16.0223324  66.6193281  44.4652889  16.0546934  66.9359776
  43.3363013  15.0923775  66.6339617  45.3179245  14.7754310  63.2803360
  44.3674876  14.7756172  63.1667732  45.6211731  14.0287045  62.7639395
  61.0531938  20.6114849  64.3449122  61.6910348  20.4921596  63.6412462
  60.9352781  21.5595693  64.4037074  57.8621644  20.5642277  64.2810647
  57.5240156  20.4483341  63.3931182  58.7311413  20.1633442  64.2611653
  53.7208460  22.4177753  60.2707538  53.1573325  22.3267690  59.5023826
  53.6060855  21.5977658  60.7510030  51.2672892  23.9128945  63.1091758
  52.0594184  23.5719769  62.6938058  51.5069542  24.0223920  64.0293912
  59.3008019  26.0848721  55.5822003  58.6495999  26.6702801  55.1956017
  60.0952382  26.6154916  55.6417040  53.2263646  23.1737858  55.9809137
  53.9994522  22.6266845  55.8422013  53.5789045  24.0382107  56.1923599
  55.0648689  24.5014240  69.1876037  54.7738554  25.4059871  69.0722703
  55.7005673  24.5430768  69.9020106  55.9904895  21.8791089  65.7777396
  56.5868468  21.6547111  65.0634359  56.0479867  21.1375834  66.3802844
  55.5629924  19.3330524  53.6127587  55.8155444  18.8112045  52.8511050
  54.6254483  19.1696670  53.7154271  60.6073207  18.3366302  61.4202330
  61.3936296  17.9185726  61.0692747  60.8711911  19.2412395  61.5883979
  60.7783284  23.7739153  56.1190987  60.1429117  23.8473779  56.8311892
  60.4480690  24.3632752  55.4410066  55.2826213  21.2358630  55.8151962
  55.1662471  20.5603533  56.4833046  55.3928472  20.7491004  54.9984115
  57.6257753  20.6968777  59.5198651  57.2615961  20.1699398  60.2311573
  58.4824869  20.3067246  59.3465137  57.2663240  15.7258677  54.5160000
  57.4337643  16.5938913  54.8830471  57.0760409  15.8885959  53.5921289
  60.0238574  24.1875656  66.1825830  59.7239297  25.0900695  66.0741637
  59.6789633  23.9207839  67.0346983  53.4751055  20.6389453  62.2162535
  52.5501552  20.5065667  62.4240226  53.7235468  21.4183672  62.7132477
  57.2452461  18.1816334  55.5006667  57.1252086  18.6273385  56.3392147
  56.5505050  18.5301652  54.9420205  50.8359866  20.2822726  63.0506324
  50.9652247  20.5357205  63.9645735  50.1557317  20.8750434  62.7310979
  55.0059353  30.9519976  59.1496798  54.9283383  31.9027801  59.2285278
  54.4020997  30.6065849  59.8071724  62.9437527  18.6537808  56.3287001
  63.8555384  18.8865194  56.1534698  62.4347175  19.2374852  55.7662079
  61.5507110  23.6363626  63.7200582  60.9215972  23.8009340  63.0176650
  61.1632772  24.0505236  64.4911546  65.4296342  24.5718064  61.0744946
  64.7447380  24.9516965  60.5241979  65.5140191  25.1813391  61.8076894
  57.1035072  23.3738034  60.9850667  57.5673417  23.6525737  60.1955290
  56.8391870  22.4721479  60.8023758  53.9959153  22.9209516  63.9230431
  54.5660510  23.3496784  63.2847915  54.5867265  22.6392100  64.6214616
  56.0403958  19.4961186  57.7940232  56.7428001  19.9482230  58.2614159
  55.7084586  18.8545005  58.4220126  49.7829292  17.7544739  63.0957366
  48.9928346  18.0102268  62.6197477  50.2740539  18.5693077  63.2009407
  51.7344037  18.1189318  60.0540843  50.9375200  18.2308013  60.5724338
  51.5069629  18.4575971  59.1881733  57.5649705  24.6434022  68.0023357
  57.6294137  25.1054429  68.8381529  56.8560629  24.0131387  68.1305667
  48.0666995  18.0075230  65.5272357  48.3175033  18.8922239  65.7929933
  48.6026543  17.8279831  64.7547449  57.2797722  26.3102129  57.8702338
  57.1443397  27.1553665  58.2987185  57.8207535  26.5121407  57.1068271
  50.7327120  23.8277567  58.4430263  51.2451640  24.6220817  58.5935827
  51.3849833  23.1303858  58.3763864  52.5422004  26.9443323  60.5253016
  52.7188633  27.8661288  60.3374000  53.3378838  26.6301743  60.9547396
  51.8274361  18.9907955  70.4015179  51.7127876  18.0893213  70.7022278
  50.9718879  19.2371652  70.0499996  53.6653320  28.4621497  66.5263358
  54.2160745  28.3338561  65.7540352  52.8264796  28.7616386  66.1758251
  48.6976036  22.1566221  59.2189833  49.5351258  22.5663230  59.0023541
  48.8754304  21.2165664  59.1890027  60.5940469  19.8241302  54.9073666
  60.0787092  20.5945907  55.1462054  60.3217777  19.1506438  55.5306728
  58.1787580  14.6691003  59.9658905  57.3229176  14.2797853  59.7864543
  58.5914531  14.7482964  59.1058690  55.9529612  12.2876076  63.3716646
  56.8182609  12.0918885  63.0122536  56.0207121  12.0586428  64.2986003
  65.5674743  22.5773657  56.8426840  64.7904185  22.2384816  56.3982002
  66.2466224  22.5826280  56.1681805  60.3826772  17.6968394  56.7333447
  60.0776907  18.0114543  57.5843591  61.3357214  17.7749814  56.7760780
  58.8273204  23.8558617  58.3826401  58.2994565  23.1211377  58.0699639
  58.3260706  24.6333294  58.1366370  63.8066050  22.0507638  63.4993448
  63.1489724  22.7406899  63.5873576  64.6106449  22.4404070  63.8427434
  53.5591931  14.5178284  60.7433013  54.1335683  14.2953465  60.0106206
  54.1462914  14.5866978  61.4961614  62.6171508  20.4052011  61.5497389
  63.1303390  21.0382003  62.0519099  63.2672732  19.8053206  61.1840749
  53.8861518  16.5482745  54.7628898  53.0498831  16.8857431  55.0838173
  53.7466288  16.4131725  53.8256035  55.8614599  11.3919533  59.4708082
  55.2079011  11.0768550  58.8464697  55.8195073  10.7695273  60.1967905
  56.9725804  21.6738828  51.3861374  56.0652866  21.4428081  51.5852523
  57.4696836  20.8776447  51.5735356  59.8793883  30.3836335  54.3058061
  59.2055581  30.6868032  54.9143018  60.2659705  31.1865415  53.9563518
  59.0952339  17.8801466  63.7955730  58.1774901  18.1016413  63.6377418
  59.5112483  17.9547777  62.9367437  59.8787387  19.2792882  58.9258410
  60.6259206  19.7914279  58.6165532  60.1478977  18.9576935  59.7862804
  58.1514037  21.7751423  55.9085364  57.2425256  21.4910455  56.0057834
  58.1809121  22.1950501  55.0488671  63.3833305  25.3858012  59.6776532
  62.9295632  24.5448922  59.7341723  62.7527271  26.0219410  60.0151312
  62.3266224  16.3149998  60.9077199  61.5888981  15.8027384  61.2387442
  62.5792998  15.8750380  60.0960476  61.8266244  27.2234509  60.6126350
  62.1189218  27.7839566  59.8938716  62.3364864  27.5163070  61.3679509
  48.7202208  19.4956937  59.8900567  48.5226607  18.9026297  59.1651633
  48.1648872  19.1909147  60.6076505  56.6998931  19.3880043  62.0095160
  56.7547541  18.4353880  61.9337636  55.8890133  19.5439482  62.4936458
  57.8490125  23.3160166  53.2473443  57.4109555  22.5996025  52.7879080
  58.5900566  23.5436281  52.6858534  54.6391291  18.0057103  59.7685539
  53.8259157  18.3051274  60.1750731  55.1350285  17.6112792  60.4860021
  56.7899869  28.0014860  61.7019803  56.7476048  28.2275706  60.7728335
  57.7062568  27.7678234  61.8505605  65.9663240  21.5917363  59.3049762
  65.8281138  21.7818959  58.3770951  65.6099459  22.3536746  59.7617813
  54.1305366  15.5775458  65.3846774  54.7704745  15.4364218  64.6869737
  53.2982897  15.2909972  65.0085376  54.9065670  24.8777889  61.4981766
  55.7006268  24.3828209  61.2964341  54.1957362  24.3495752  61.1349472
  59.7260514  27.2595984  65.8494134  59.7797537  27.8286921  66.6171850
  58.8575296  27.4297869  65.4848171  51.2148433  19.0220971  57.5741519
  50.2846021  18.9605426  57.7911481  51.3105905  18.4996923  56.7778160
  51.1333982  15.5475783  60.1619760  51.3940800  16.4621117  60.0528921
  51.9551155  15.0800226  60.3116373  52.6058908  16.9613541  67.3318585
  53.2781961  16.7530903  66.6831234  51.7788694  16.7635627  66.8923817
  58.6848614  21.4256246  67.4081066  59.6140674  21.5767406  67.2350033
  58.2639644  21.5140267  66.5529712  57.4836946  25.4506911  65.1779603
  57.3448032  25.0825695  66.0505541  56.6951542  25.9654550  65.0063561
  58.0785098  30.5516007  56.5205140  58.2536854  30.0804051  57.3350762
  57.3917886  31.1781774  56.7486400  59.0342161  24.8288514  62.5668441
  58.6991994  24.7889284  63.4626091  58.5346107  24.1633230  62.0938851
  53.0086405  20.2356144  68.0921022  52.8706203  19.5036382  68.6932561
  53.9191328  20.1465044  67.8105210  61.9701353  22.1744548  52.8405501
  61.3530523  21.4491376  52.7438553  61.5017841  22.9353908  52.4972575
  55.6368706  19.9476103  67.5804702  56.3468324  19.3069295  67.5391320
  55.5938014  20.1988998  68.5030883  52.6446183  33.7005370  63.2945000
  52.8842781  34.3323894  63.9724018  51.8015380  33.3493410  63.5810359
  53.7599899  16.3929972  51.9626805  52.8829365  16.2718773  51.5989052
  54.2357652  15.6016051  51.7105694  45.2802039  21.1807132  62.0568312
  45.9673079  20.8668862  61.4689327  45.1250167  22.0848497  61.7835563
  50.0836761  16.0697329  66.4853336  49.9994950  15.4622998  65.7503746
  49.2619467  16.5606347  66.4862832  57.1574045  29.5084493  65.6986504
  57.0844216  30.3139464  66.2105808  56.7151438  29.7076458  64.8734525
  56.9463825  28.7456263  59.2089325  56.1631346  29.2877943  59.3027550
  57.6456570  29.2630242  59.6083567  60.2560475  14.5550892  61.8523531
  60.7529174  13.8020854  61.5324601  59.4847456  14.5915209  61.2866740
  59.6172728  29.4071327  67.8544663  60.3300701  30.0418791  67.7820564
  59.1262757  29.5035193  67.0384664  61.3390255  23.3122579  59.4261954
  60.4046534  23.4324042  59.2566659  61.5166924  22.4095046  59.1621964
  56.8395443  16.6968275  61.5795215  56.4693231  16.1439315  62.2676121
  57.3354536  16.0926409  61.0270215  64.7262807  19.1539899  59.9611988
  65.1923259  19.9867890  59.8872291  65.1770307  18.6884880  60.6657247
  54.6684642  27.1565770  68.6750233  55.3694102  27.7902253  68.8279628
  54.1979757  27.4980502  67.9145873  62.7939038  25.4983720  56.9598140
  63.0698882  25.3840314  57.8692014  61.9243537  25.1001205  56.9210313
  59.4293102  29.7470071  60.6030954  59.6115496  28.9291727  61.0658706
  60.2526088  29.9637763  60.1655844  59.7635267  28.6738256  57.8646002
  60.2923034  28.1630710  57.2516165  60.0263487  28.3580786  58.7291536
  50.2652360  26.6902125  65.6081336  50.8505797  25.9445813  65.7409240
  50.0677199  27.0006082  66.4918000  53.1191015  29.7253373  60.6243778
  52.4501391  30.2099500  60.1407818  52.9803885  29.9722593  61.5387157
  44.8570015  19.2607725  64.3285779  44.8954114  18.7271316  65.1222897
  44.3510308  18.7342931  63.7096756  57.2596284  31.7597116  67.2226437
  57.8114592  31.9228738  67.9875522  57.6002477  32.3501554  66.5506462
  52.2360777  14.1072266  67.8248321  52.3002104  14.9687097  67.4125719
  52.1727897  13.4946267  67.0920680  48.4878592  17.9871827  57.4039711
  48.7832033  17.0782506  57.3506764  47.5866628  17.9659567  57.0820713
  60.3964671  29.7079092  64.2090119  60.2715811  28.9068831  63.7001064
  61.0543762  30.2025285  63.7204089  52.0172839  16.0627824  63.3867259
  51.2959425  16.6763792  63.2474732  52.8066095  16.5985589  63.3083905
  62.4599580  27.5088112  65.8369669  61.5129915  27.3893463  65.7647996
  62.8082353  26.6210610  65.9195930  50.2166434  15.6685925  57.5279036
  49.8879140  14.7883304  57.3454142  50.5705805  15.6133594  58.4155425
  59.4646013  27.3040828  62.0374021  59.3170975  26.3757535  62.2181591
  60.2899506  27.3260919  61.5531097  53.3308257  15.9558895  57.8954513
  53.6704330  16.4844816  57.1733122  53.7780378  16.2939301  58.6713080
  63.0680135  28.1269387  63.1238894  63.9926682  27.9212248  62.9863345
  62.8995438  27.8785788  64.0328236  55.3176404  14.4533517  56.0947806
  56.0384767  14.8314769  55.5911523  54.6941708  15.1722393  56.1982784
  59.4607527  15.1578666  57.0306139  59.6771142  16.0403303  56.7294967
  58.9801594  14.7664879  56.3011780  54.2006749  18.1164379  63.6076883
  54.0551329  18.4304682  64.5001165  53.7231952  18.7349279  63.0547782
  56.0603131  15.1066927  63.6557773  56.0464700  14.2108020  63.3190071
  56.7775560  15.1137590  64.2896059  62.8575451  28.6455054  58.4800985
  63.0312328  28.0801477  57.7274838  63.3504342  29.4455949  58.2980475
  48.6752411  20.6569723  66.5464544  48.1305879  21.4329531  66.6784819
  49.5531761  21.0040528  66.3883666  55.4640027  13.9881307  58.9245343
  55.5855939  13.0597953  59.1236230  55.1742070  14.0019993  58.0123658
  63.8450623  27.9621818  55.5797884  64.5401528  28.5828511  55.7985198
  64.1873774  27.1117170  55.8550262  49.4618433  19.7839619  69.4394701
  48.7200169  19.9322255  70.0259332  49.1411177  20.0447885  68.5761451
  65.7442047  25.4121524  57.1085215  66.2693371  25.7508797  56.3834535
  65.6564399  24.4768539  56.9248349  57.4062095  29.3255598  69.2375091
  57.7149222  29.0804744  70.1097791  58.2037577  29.5302236  68.7493961
  57.4282707  31.4793507  61.4680468  56.9887698  30.9869886  62.1613324
  58.1790824  30.9366475  61.2272543  49.9075046  27.6705048  61.4705096
  50.7333066  27.3708820  61.0903739  49.5569098  26.9012671  61.9194884
  54.8756579  27.0231516  63.5402769  54.2536589  26.3602221  63.2404997
  55.5461446  27.0492648  62.8576417  48.1083651  25.5891375  62.4294029
  47.2715560  25.1613549  62.2478031  48.0807297  25.7823818  63.3664821
  54.4370086  25.5735440  57.0161230  54.5858207  26.2570904  56.3627903
  55.2436530  25.5540530  57.5310686  52.1922719  21.6000617  58.0222299
  51.9468761  20.6962947  58.2202509  52.3618634  21.6017768  57.0801777
  51.4618367  17.3328975  55.5208460  50.7687612  17.4073330  54.8648496
  51.2170119  16.5689319  56.0429977  57.9365492  28.0683570  54.4872977
  57.3639459  28.6873757  54.0343449  58.5098286  28.6182932  55.0212899
  61.1562752  28.3520720  55.6181560  62.0893425  28.2866282  55.8214435
  61.0685964  29.1876987  55.1596092  63.7850768  27.6686591  52.5785507
  63.7064400  27.3346454  53.4721265  64.6060435  28.1608359  52.5776980
  58.3212290  19.4044383  51.8289030  59.2671395  19.2750591  51.8977448
  57.9426535  18.6659045  52.3058458  56.5055208  17.3294359  51.7643915
  55.5986663  17.0327472  51.8406629  56.7831189  17.0324177  50.8978201
  47.4233148  18.6500723  62.2142961  47.1035932  17.7966031  61.9217335
  46.8766576  18.8649301  62.9700929  51.2013055  21.3663164  65.9312468
  51.4199065  22.2980271  65.9500502  51.6138829  21.0071138  66.7167272
  58.1217273  11.8731249  57.9188156  57.3118002  11.5278334  58.2943402
  58.8101690  11.5638793  58.5075768  60.0507822  10.9509296  59.5412453
  60.6038860  11.3704749  60.2002476  60.2877908  10.0245044  59.5835409
  55.2753992  14.1881294  51.9055894  56.1373156  14.5136193  52.1651712
  55.4604336  13.4012790  51.3928960  47.2921408  22.2703634  64.1836083
  46.5984879  21.8557587  63.6706037  48.0394399  22.3124171  63.5869502
  63.4286629  13.0609821  59.0491117  62.8485298  13.7194625  58.6669170
  63.1622561  12.2387166  58.6378535  49.2058150  22.2021888  62.0602098
  49.1828839  22.3009575  61.1083981  49.5158787  23.0487039  62.3819264
  51.8645528  24.2598043  66.1748712  52.8188782  24.2281985  66.1078644
  51.6658052  23.7988667  66.9898938  52.4544910  22.8299159  68.7419510
  53.2737799  23.3243238  68.7654347  52.7281718  21.9131127  68.7137078
  62.2111507  15.2209911  58.1047466  61.3237362  15.5059562  57.8867660
  62.6265496  15.0603675  57.2574742  50.2195757  29.8017662  63.1918910
  50.0850225  29.0418063  62.6256908  49.8027819  30.5258562  62.7247699
  61.3554720  24.9854586  52.1995486  62.0590570  25.1904588  52.8153141
  60.6317369  25.5531348  52.4644569  62.1852530  20.7364447  58.3197756
  62.1287732  21.1932999  57.4805388  62.7380873  19.9755132  58.1420598
  53.3764883  30.6986979  63.4037353  53.2597267  31.6432412  63.3016043
  52.5557329  30.3960541  63.7923152  63.2641417  25.4237115  54.2493946
  64.0987021  24.9918314  54.0671420  63.1025760  25.2519129  55.1770840
  62.9187310  21.9269229  55.6150285  62.8636113  21.7613500  54.6738729
  62.2933365  22.6345261  55.7712475  47.7079825  17.1637293  69.4411707
  48.3538688  16.6536247  69.9298932  47.4996976  17.9005975  70.0155132
  56.2283435  11.4277338  55.1935603  56.2162105  12.3719177  55.3503874
  57.1206857  11.2447483  54.8995064  54.4019397  31.3515241  66.6193281
  55.3046644  31.3838852  66.9359776  54.1756767  30.4215692  66.6339617
  56.1572999  30.1046228  63.2803360  55.2068630  30.1048090  63.1667732
  56.4605485  29.3578962  62.7639395  68.7015399  35.8934194  64.2810647
  68.3633910  35.7775259  63.3931182  69.5705167  35.4925360  64.2611653
  64.5602215  37.7469671  60.2707538  63.9967080  37.6559608  59.5023826
  64.4454610  36.9269575  60.7510030  62.1066646  39.2420862  63.1091758
  62.8987938  38.9011687  62.6938058  62.3463297  39.3515837  64.0293912
  70.1401773  41.4140639  55.5822003  69.4889753  41.9994719  55.1956017
  70.9346136  41.9446833  55.6417040  64.0657400  38.5029776  55.9809137
  64.8388276  37.9558763  55.8422013  64.4182799  39.3674025  56.1923599
  66.8298650  37.2083006  65.7777396  67.4262222  36.9839029  65.0634359
  66.8873621  36.4667752  66.3802844  66.4023678  34.6622442  53.6127587
  66.6549199  34.1403963  52.8511050  65.4648237  34.4988587  53.7154271
  71.4466961  33.6658220  61.4202330  72.2330050  33.2477643  61.0692747
  71.7105665  34.5704312  61.5883979  71.6177038  39.1031070  56.1190987
  70.9822871  39.1765697  56.8311892  71.2874445  39.6924669  55.4410066
  66.1219967  36.5650548  55.8151962  66.0056225  35.8895451  56.4833046
  66.2322227  36.0782922  54.9984115  68.4651508  36.0260695  59.5198651
  68.1009715  35.4991316  60.2311573  69.3218624  35.6359164  59.3465137
  68.1056995  31.0550595  54.5160000  68.2731397  31.9230831  54.8830471
  67.9154164  31.2177876  53.5921289  64.3144810  35.9681370  62.2162535
  63.3895306  35.8357584  62.4240226  64.5629223  36.7475590  62.7132477
  68.0846216  33.5108252  55.5006667  67.9645841  33.9565303  56.3392147
  67.3898804  33.8593570  54.9420205  61.6753621  35.6114644  63.0506324
  61.8046002  35.8649123  63.9645735  60.9951072  36.2042352  62.7310979
  65.8453108  46.2811894  59.1496798  65.7677138  47.2319719  59.2285278
  65.2414751  45.9357766  59.8071724  67.9428826  38.7029952  60.9850667
  68.4067172  38.9817655  60.1955290  67.6785624  37.8013396  60.8023758
  64.8352907  38.2501433  63.9230431  65.4054264  38.6788702  63.2847915
  65.4261019  37.9684018  64.6214616  66.8797712  34.8253104  57.7940232
  67.5821756  35.2774148  58.2614159  66.5478341  34.1836923  58.4220126
  60.6223046  33.0836657  63.0957366  59.8322100  33.3394185  62.6197477
  61.1134294  33.8984995  63.2009407  62.5737792  33.4481236  60.0540843
  61.7768955  33.5599930  60.5724338  62.3463384  33.7867888  59.1881733
  58.9060749  33.3367147  65.5272357  59.1568788  34.2214157  65.7929933
  59.4420298  33.1571749  64.7547449  68.1191477  41.6394047  57.8702338
  67.9837152  42.4845582  58.2987185  68.6601289  41.8413324  57.1068271
  61.5720874  39.1569485  58.4430263  62.0845395  39.9512735  58.5935827
  62.2243587  38.4595775  58.3763864  63.3815759  42.2735241  60.5253016
  63.5582387  43.1953206  60.3374000  64.1772592  41.9593660  60.9547396
  62.6668115  34.3199873  70.4015179  62.5521631  33.4185130  70.7022278
  61.8112633  34.5663570  70.0499996  59.5369791  37.4858139  59.2189833
  60.3745013  37.8955147  59.0023541  59.7148059  36.5457581  59.1890027
  71.4334223  35.1533220  54.9073666  70.9180847  35.9237824  55.1462054
  71.1611532  34.4798356  55.5306728  69.0181334  29.9982921  59.9658905
  68.1622930  29.6089771  59.7864543  69.4308286  30.0774881  59.1058690
  66.7923367  27.6167994  63.3716646  67.6576363  27.4210802  63.0122536
  66.8600876  27.3878345  64.2986003  71.2220526  33.0260312  56.7333447
  70.9170662  33.3406461  57.5843591  72.1750968  33.1041732  56.7760780
  69.6666958  39.1850535  58.3826401  69.1388320  38.4503295  58.0699639
  69.1654461  39.9625212  58.1366370  64.3985686  29.8470201  60.7433013
  64.9729438  29.6245383  60.0106206  64.9856668  29.9158896  61.4961614
  64.7255273  31.8774662  54.7628898  63.8892585  32.2149349  55.0838173
  64.5860042  31.7423642  53.8256035  66.7008353  26.7211450  59.4708082
  66.0472766  26.4060468  58.8464697  66.6588828  26.0987191  60.1967905
  67.8119558  37.0030745  51.3861374  66.9046620  36.7719999  51.5852523
  68.3090590  36.2068365  51.5735356  70.7187637  45.7128253  54.3058061
  70.0449336  46.0159949  54.9143018  71.1053459  46.5157333  53.9563518
  69.9346094  33.2093384  63.7955730  69.0168655  33.4308331  63.6377418
  70.3506237  33.2839694  62.9367437  70.7181142  34.6084800  58.9258410
  71.4652960  35.1206197  58.6165532  70.9872731  34.2868852  59.7862804
  68.9907792  37.1043340  55.9085364  68.0819011  36.8202373  56.0057834
  69.0202876  37.5242419  55.0488671  59.5595962  34.8248854  59.8900567
  59.3620362  34.2318215  59.1651633  59.0042626  34.5201065  60.6076505
  67.5392686  34.7171961  62.0095160  67.5941296  33.7645797  61.9337636
  66.7283888  34.8731400  62.4936458  68.6883880  38.6452084  53.2473443
  68.2503309  37.9287943  52.7879080  69.4294320  38.8728199  52.6858534
  65.4785046  33.3349021  59.7685539  64.6652911  33.6343191  60.1750731
  65.9744040  32.9404709  60.4860021  67.6293624  43.3306778  61.7019803
  67.5869802  43.5567624  60.7728335  68.5456322  43.0970152  61.8505605
  64.9699120  30.9067376  65.3846774  65.6098500  30.7656135  64.6869737
  64.1376651  30.6201890  65.0085376  65.7459424  40.2069807  61.4981766
  66.5400023  39.7120127  61.2964341  65.0351117  39.6787670  61.1349472
  62.0542188  34.3512888  57.5741519  61.1239776  34.2897344  57.7911481
  62.1499660  33.8288841  56.7778160  61.9727737  30.8767701  60.1619760
  62.2334554  31.7913034  60.0528921  62.7944909  30.4092144  60.3116373
  63.4452662  32.2905458  67.3318585  64.1175716  32.0822820  66.6831234
  62.6182449  32.0927544  66.8923817  68.9178852  45.8807925  56.5205140
  69.0930608  45.4095968  57.3350762  68.2311640  46.5073691  56.7486400
  69.8735915  40.1580431  62.5668441  69.5385748  40.1181201  63.4626091
  69.3739861  39.4925147  62.0938851  63.8480159  35.5648061  68.0921022
  63.7099957  34.8328300  68.6932561  64.7585083  35.4756961  67.8105210
  64.5993653  31.7221890  51.9626805  63.7223119  31.6010691  51.5989052
  65.0751406  30.9307968  51.7105694  56.1195793  36.5099050  62.0568312
  56.8066833  36.1960780  61.4689327  55.9643922  37.4140414  61.7835563
  60.9230515  31.3989246  66.4853336  60.8388704  30.7914916  65.7503746
  60.1013222  31.8898265  66.4862832  67.7857579  44.0748180  59.2089325
  67.0025101  44.6169860  59.3027550  68.4850324  44.5922160  59.6083567
  71.0954229  29.8842810  61.8523531  71.5922929  29.1312772  61.5324601
  70.3241211  29.9207126  61.2866740  67.6789198  32.0260193  61.5795215
  67.3086985  31.4731233  62.2676121  68.1748290  31.4218326  61.0270215
  70.2686856  45.0761988  60.6030954  70.4509251  44.2583644  61.0658706
  71.0919842  45.2929681  60.1655844  70.6029022  44.0030174  57.8646002
  71.1316788  43.4922628  57.2516165  70.8657241  43.6872704  58.7291536
  61.1046115  42.0194043  65.6081336  61.6899551  41.2737731  65.7409240
  60.9070953  42.3298000  66.4918000  63.9584770  45.0545290  60.6243778
  63.2895145  45.5391418  60.1407818  63.8197639  45.3014511  61.5387157
  55.6963769  34.5899643  64.3285779  55.7347869  34.0563234  65.1222897
  55.1904062  34.0634849  63.7096756  63.0754532  29.4364184  67.8248321
  63.1395858  30.2979014  67.4125719  63.0121652  28.8238185  67.0920680
  59.3272347  33.3163745  57.4039711  59.6225788  32.4074424  57.3506764
  58.4260383  33.2951485  57.0820713  62.8566594  31.3919742  63.3867259
  62.1353180  32.0055709  63.2474732  63.6459850  31.9277507  63.3083905
  61.0560188  30.9977843  57.5279036  60.7272895  30.1175222  57.3454142
  61.4099559  30.9425512  58.4155425  70.3039767  42.6332746  62.0374021
  70.1564730  41.7049453  62.2181591  71.1293261  42.6552836  61.5531097
  64.1702012  31.2850813  57.8954513  64.5098084  31.8136734  57.1733122
  64.6174132  31.6231219  58.6713080  66.1570159  29.7825434  56.0947806
  66.8778521  30.1606687  55.5911523  65.5335463  30.5014311  56.1982784
  70.3001282  30.4870583  57.0306139  70.5164896  31.3695221  56.7294967
  69.8195349  30.0956797  56.3011780  65.0400503  33.4456296  63.6076883
  64.8945084  33.7596599  64.5001165  64.5625707  34.0641197  63.0547782
  66.8996886  30.4358844  63.6557773  66.8858455  29.5399938  63.3190071
  67.6169314  30.4429508  64.2896059  59.5146165  35.9861641  66.5464544
  58.9699633  36.7621449  66.6784819  60.3925515  36.3332445  66.3883666
  66.3033782  29.3173225  58.9245343  66.4249693  28.3889871  59.1236230
  66.0135824  29.3311911  58.0123658  60.3012187  35.1131537  69.4394701
  59.5593923  35.2614172  70.0259332  59.9804931  35.3739803  68.5761451
  60.7468801  42.9996966  61.4705096  61.5726821  42.7000738  61.0903739
  60.3962853  42.2304588  61.9194884  65.7150334  42.3523434  63.5402769
  65.0930343  41.6894139  63.2404997  66.3855201  42.3784566  62.8576417
  58.9477406  40.9183292  62.4294029  58.1109314  40.4905467  62.2478031
  58.9201051  41.1115736  63.3664821  65.2763841  40.9027357  57.0161230
  65.4251961  41.5862822  56.3627903  66.0830284  40.8832447  57.5310686
  63.0316474  36.9292535  58.0222299  62.7862516  36.0254865  58.2202509
  63.2012388  36.9309685  57.0801777  62.3012121  32.6620893  55.5208460
  61.6081366  32.7365248  54.8648496  62.0563873  31.8981236  56.0429977
  68.7759246  43.3975488  54.4872977  68.2033213  44.0165675  54.0343449
  69.3492040  43.9474849  55.0212899  69.1606045  34.7336301  51.8289030
  70.1065150  34.6042509  51.8977448  68.7820290  33.9950962  52.3058458
  67.3448962  32.6586277  51.7643915  66.4380417  32.3619390  51.8406629
  67.6224943  32.3616095  50.8978201  58.2626902  33.9792640  62.2142961
  57.9429687  33.1257949  61.9217335  57.7160331  34.1941219  62.9700929
  62.0406810  36.6955081  65.9312468  62.2592820  37.6272189  65.9500502
  62.4532584  36.3363056  66.7167272  68.9611028  27.2023167  57.9188156
  68.1511756  26.8570252  58.2943402  69.6495445  26.8930710  58.5075768
  70.8901576  26.2801213  59.5412453  71.4432615  26.6996667  60.2002476
  71.1271662  25.3536962  59.5835409  66.1147747  29.5173212  51.9055894
  66.9766911  29.8428110  52.1651712  66.2998091  28.7304708  51.3928960
  58.1315162  37.5995552  64.1836083  57.4378634  37.1849505  63.6706037
  58.8788153  37.6416088  63.5869502  60.0451905  37.5313806  62.0602098
  60.0222593  37.6301493  61.1083981  60.3552541  38.3778956  62.3819264
  62.7039283  39.5889961  66.1748712  63.6582536  39.5573903  66.1078644
  62.5051806  39.1280584  66.9898938  61.0589512  45.1309580  63.1918910
  60.9243979  44.3709981  62.6256908  60.6421574  45.8550480  62.7247699
  58.5473579  32.4929211  69.4411707  59.1932443  31.9828165  69.9298932
  58.3390730  33.2297892  70.0155132  67.0677190  26.7569255  55.1935603
  67.0555859  27.7011095  55.3503874  67.9600611  26.5739401  54.8995064
  70.1666101  48.6455663  57.4039711  70.4619542  47.7366341  57.3506764
  69.2654137  48.6243402  57.0820713  71.8953943  46.3269760  57.5279036
  71.5666649  45.4467139  57.3454142  72.2493314  46.2717429  58.4155425
  55.0059355   7.9582099  45.8742105  54.9283384   8.9089924  45.9530585
  54.4020998   7.6127971  46.5317031  53.6653321   5.4683620  53.2508665
  54.2160746   5.3400683  52.4785659  52.8264797   5.7678509  52.9003558
  59.8793884   7.3898458  41.0303367  59.2055583   7.6930154  41.6388325
  60.2659706   8.1927538  40.6808824  58.0785099   7.5578130  43.2450446
  58.2536855   7.0866173  44.0596069  57.3917887   8.1843896  43.4731707
  52.6446184  10.7067493  50.0190307  52.8842783  11.3386017  50.6969325
  51.8015381  10.3555533  50.3055666  57.1574046   6.5146615  52.4231811
  57.0844218   7.3201587  52.9351115  56.7151439   6.7138581  51.5979832
  56.9463826   5.7518385  45.9334632  56.1631348   6.2940065  46.0272857
  57.6456571   6.2692365  46.3328873  59.6172730   6.4133449  54.5789969
  60.3300702   7.0480914  54.5065871  59.1262758   6.5097315  53.7629971
  53.1191017   6.7315495  47.3489085  52.4501392   7.2161623  46.8653125
  52.9803886   6.9784716  48.2632464  57.2596285   8.7659239  53.9471743
  57.8114593   8.9290860  54.7120829  57.6002479   9.3563676  53.2751768
  57.4062096   6.3317720  55.9620398  57.7149223   6.0866867  56.8343097
  58.2037578   6.5364359  55.4739268  57.4282709   8.4855630  48.1925774
  56.9887699   7.9932009  48.8858631  58.1790825   7.9428598  47.9517850
  49.9075048   4.6767171  48.1950402  50.7333067   4.3770943  47.8149046
  49.5569099   3.9074793  48.6440191  48.1083653   2.5953497  49.1539336
  47.2715561   2.1675672  48.9723337  48.0807298   2.7885941  50.0910127
  50.2195758   6.8079785  49.9164217  50.0850226   6.0480186  49.3502215
  49.8027821   7.5320685  49.4493006  53.3764884   7.7049102  50.1282660
  53.2597268   8.6494535  50.0261350  52.5557330   7.4022664  50.5168459
  54.4019398   8.3577364  53.3438588  55.3046645   8.3900974  53.6605083
  54.1756768   7.4277815  53.3584924  56.1573000   7.1108351  50.0048667
  55.2068631   7.1110212  49.8913039  56.4605487   6.3641085  49.4884701
  68.7015400  12.8996317  51.0055954  68.3633912  12.7837382  50.1176489
  69.5705168  12.4987482  50.9856960  64.5602216  14.7531793  46.9952845
  63.9967081  14.6621730  46.2269132  64.4454611  13.9331698  47.4755337
  62.1066648  16.2482985  49.8337065  62.8987940  15.9073810  49.4183364
  62.3463298  16.3577960  50.7539218  70.1401775  18.4202761  42.3067310
  69.4889754  19.0056842  41.9201323  70.9346137  18.9508956  42.3662347
  64.0657402  15.5091898  42.7054444  64.8388278  14.9620885  42.5667320
  64.4182801  16.3736148  42.9168905  65.9042444  16.8368281  55.9121343
  65.6132310  17.7413911  55.7968009  66.5399429  16.8784808  56.6265413
  66.8298651  14.2145129  52.5022703  67.4262223  13.9901151  51.7879666
  66.8873623  13.4729875  53.1048151  66.4023680  11.6684564  40.3372894
  66.6549200  11.1466086  39.5756357  65.4648239  11.5050710  40.4399577
  71.6177040  16.1093193  42.8436294  70.9822873  16.1827820  43.5557198
  71.2874446  16.6986792  42.1655373  66.1219968  13.5712670  42.5397269
  66.0056226  12.8957574  43.2078353  66.2322228  13.0845044  41.7229422
  68.4651509  13.0322817  46.2443958  68.1009716  12.5053438  46.9556879
  69.3218625  12.6421287  46.0710443  70.8632329  16.5229696  52.9071137
  70.5633052  17.4254735  52.7986944  70.5183389  16.2561879  53.7592290
  64.3144811  12.9743493  48.9407841  63.3895307  12.8419707  49.1485533
  64.5629224  13.7537712  49.4377784  68.0846217  10.5170375  42.2251973
  67.9645842  10.9627425  43.0637454  67.3898805  10.8655692  41.6665511
  61.6753622  12.6176766  49.7751630  61.8046003  12.8711245  50.6891042
  60.9951073  13.2104474  49.4556285  65.8453109  23.2874016  45.8742105
  65.7677139  24.2381841  45.9530585  65.2414753  22.9419889  46.5317031
  67.9428827  15.7092074  47.7095974  68.4067173  15.9879777  46.9200596
  67.6785625  14.8075519  47.5269065  64.8352908  15.2563556  50.6475737
  65.4054266  15.6850824  50.0093222  65.4261020  14.9746141  51.3459923
  66.8797713  11.8315227  44.5185539  67.5821757  12.2836270  44.9859465
  66.5478342  11.1899046  45.1465432  60.6223047  10.0898779  49.8202673
  59.8322101  10.3456308  49.3442783  61.1134295  10.9047117  49.9254713
  62.5737793  10.4543359  46.7786149  61.7768956  10.5662053  47.2969645
  62.3463385  10.7930011  45.9127040  68.4043460  16.9788062  54.7268664
  68.4687893  17.4408469  55.5626836  67.6954384  16.3485427  54.8550974
  58.9060750  10.3429270  52.2517663  59.1568789  11.2276280  52.5175239
  59.4420299  10.1633871  51.4792755  68.1191478  18.6456169  44.5947644
  67.9837153  19.4907705  45.0232492  68.6601291  18.8475447  43.8313578
  61.5720875  16.1631607  45.1675569  62.0845396  16.9574858  45.3181134
  62.2243588  15.4657898  45.1009171  63.3815760  19.2797364  47.2498323
  63.5582388  20.2015328  47.0619306  64.1772594  18.9655783  47.6792702
  62.6668117  11.3261996  57.1260486  62.5521632  10.4247253  57.4267585
  61.8112634  11.5725692  56.7745302  64.5047076  20.7975537  53.2508665
  65.0554501  20.6692601  52.4785659  63.6658552  21.0970426  52.9003558
  59.5369792  14.4920262  45.9435140  60.3745014  14.9017270  45.7268848
  59.7148060  13.5519704  45.9135334  71.4334224  12.1595342  41.6318973
  70.9180848  12.9299947  41.8707360  71.1611533  11.4860479  42.2552034
  69.6666959  16.1912658  45.1071708  69.1388321  15.4565417  44.7944945
  69.1654462  16.9687334  44.8611676  64.7255274   8.8836785  41.4874205
  63.8892586   9.2211472  41.8083480  64.5860044   8.7485765  40.5501342
  67.8119560  14.0092868  38.1106681  66.9046621  13.7782121  38.3097830
  68.3090592  13.2130487  38.2980663  70.7187638  22.7190375  41.0303367
  70.0449337  23.0222072  41.6388325  71.1053460  23.5219456  40.6808824
  69.9346095  10.2155506  50.5201037  69.0168656  10.4370453  50.3622725
  70.3506239  10.2901817  49.6612744  70.7181143  11.6146922  45.6503717
  71.4652962  12.1268319  45.3410839  70.9872732  11.2930975  46.5108110
  68.9907793  14.1105463  42.6330671  68.0819012  13.8264496  42.7303141
  69.0202877  14.5304541  41.7733978  59.5595963  11.8310977  46.6145873
  59.3620363  11.2380338  45.8896940  59.0042627  11.5263187  47.3321812
  67.5392687  11.7234083  48.7340466  67.5941297  10.7707920  48.6582943
  66.7283889  11.8793523  49.2181765  68.6883881  15.6514207  39.9718750
  68.2503311  14.9350065  39.5124387  69.4294322  15.8790321  39.4103841
  65.4785047  10.3411143  46.4930845  64.6652912  10.6405314  46.8996037
  65.9744041   9.9466832  47.2105328  67.6293625  20.3368900  48.4265110
  67.5869804  20.5629746  47.4973642  68.5456324  20.1032275  48.5750911
  65.7459426  17.2131929  48.2227073  66.5400024  16.7182249  48.0209648
  65.0351118  16.6849792  47.8594778  70.5654270  19.5950025  52.5739440
  70.6191292  20.1640961  53.3417156  69.6969051  19.7651910  52.2093478
  62.0542189  11.3575011  44.2986825  61.1239777  11.2959466  44.5156788
  62.1499661  10.8350964  43.5023467  61.9727738   7.8829824  46.8865067
  62.2334555   8.7975157  46.7774228  62.7944910   7.4154266  47.0361680
  63.4452663   9.2967581  54.0563892  64.1175717   9.0884943  53.4076541
  62.6182450   9.0989667  53.6169124  69.5242370  13.7610287  54.1326372
  70.4534430  13.9121446  53.9595340  69.1033400  13.8494308  53.2775019
  68.3230702  17.7860951  51.9024910  68.1841787  17.4179736  52.7750848
  67.5345298  18.3008591  51.7308868  68.9178854  22.8870048  43.2450446
  69.0930609  22.4158091  44.0596069  68.2311642  23.5135814  43.4731707
  69.8735917  17.1642554  49.2913748  69.5385749  17.1243324  50.1871398
  69.3739862  16.4987270  48.8184158  63.8480161  12.5710184  54.8166329
  63.7099959  11.8390423  55.4177868  64.7585084  12.4819084  54.5350517
  66.4762461  12.2830143  54.3050008  67.1862080  11.6423335  54.2636627
  66.4331770  12.5343038  55.2276189  63.4839939  26.0359410  50.0190307
  63.7236537  26.6677935  50.6969325  62.6409135  25.6847450  50.3055666
  56.1195794  13.5161172  48.7813619  56.8066834  13.2022902  48.1934634
  55.9643923  14.4202537  48.5080870  60.9230517   8.4051369  53.2098642
  60.8388705   7.7977038  52.4749052  60.1013223   8.8960387  53.2108139
  67.9967801  21.8438533  52.4231811  67.9237972  22.6493504  52.9351115
  67.5545194  22.0430499  51.5979832  67.7857580  21.0810303  45.9334632
  67.0025102  21.6231983  46.0272857  68.4850326  21.5984283  46.3328873
  70.4566484  21.7425367  54.5789969  71.1694456  22.3772832  54.5065871
  69.9656513  21.8389233  53.7629971  65.5078398  19.4919810  55.3995540
  66.2087857  20.1256293  55.5524934  65.0373513  19.8334542  54.6391179
  70.2686858  22.0824111  47.3276261  70.4509252  21.2645767  47.7904013
  71.0919844  22.2991803  46.8901151  70.6029023  21.0092296  44.5891309
  71.1316790  20.4984751  43.9761471  70.8657243  20.6934826  45.4536842
  61.1046116  19.0256165  52.3326643  61.6899553  18.2799853  52.4654547
  60.9070954  19.3360122  53.2163307  63.9584771  22.0607413  47.3489085
  63.2895146  22.5453540  46.8653125  63.8197641  22.3076633  48.2632464
  55.6963771  11.5961766  51.0531086  55.7347870  11.0625356  51.8468204
  55.1904063  11.0696971  50.4342063  68.0990040  24.0951156  53.9471743
  68.6508348  24.2582778  54.7120829  68.4396233  24.6855594  53.2751768
  59.3272348  10.3225868  44.1285017  59.6225789   9.4136546  44.0752071
  58.4260384  10.3013607  43.8066020  71.2358427  22.0433132  50.9335426
  71.1109566  21.2422872  50.4246371  71.8937518  22.5379325  50.4449396
  62.8566595   8.3981864  50.1112566  62.1353181   9.0117832  49.9720039
  63.6459851   8.9339629  50.0329212  61.0560190   8.0039965  44.2524342
  60.7272896   7.1237344  44.0699448  61.4099560   7.9487634  45.1400732
  70.3039769  19.6394868  48.7619328  70.1564731  18.7111576  48.9426898
  71.1293262  19.6614959  48.2776403  64.1702013   8.2912935  44.6199820
  64.5098085   8.8198856  43.8978428  64.6174133   8.6293341  45.3958387
  65.0400504  10.4518419  50.3322190  64.8945085  10.7658722  51.2246471
  64.5625708  11.0703319  49.7793088  59.5146166  12.9923763  53.2709851
  58.9699635  13.7683571  53.4030125  60.3925516  13.3394568  53.1128972
  60.3012188  12.1193660  56.1640008  59.5593924  12.2676295  56.7504638
  59.9804933  12.3801925  55.3006757  68.2455851  21.6609638  55.9620398
  68.5542977  21.4158785  56.8343097  69.0431333  21.8656276  55.4739268
  68.2676463  23.8147548  48.1925774  67.8281453  23.3223926  48.8858631
  69.0184580  23.2720515  47.9517850  60.7468802  20.0059088  48.1950402
  61.5726822  19.7062860  47.8149046  60.3962854  19.2366711  48.6440191
  65.7150335  19.3585557  50.2648076  65.0930344  18.6956262  49.9650304
  66.3855202  19.3846689  49.5821724  58.9477407  17.9245415  49.1539336
  58.1109315  17.4967589  48.9723337  58.9201052  18.1177858  50.0910127
  65.2763842  17.9089480  43.7406537  65.4251962  18.5924944  43.0873209
  66.0830286  17.8894570  44.2555992  63.0316475  13.9354658  44.7467605
  62.7862517  13.0316988  44.9447816  63.2012390  13.9371808  43.8047083
  62.3012123   9.6683015  42.2453767  61.6081368   9.7427370  41.5893803
  62.0563874   8.9043359  42.7675284  68.7759248  20.4037610  41.2118284
  68.2033215  21.0227798  40.7588756  69.3492041  20.9536972  41.7458206
  69.1606046  11.7398423  38.5534336  70.1065151  11.6104631  38.6222755
  68.7820291  11.0013085  39.0303765  67.3448963   9.6648400  38.4889222
  66.4380419   9.3681512  38.5651935  67.6224944   9.3678218  37.6223508
  58.2626904  10.9854763  48.9388268  57.9429688  10.1320071  48.6462642
  57.7160332  11.2003341  49.6946235  62.0406811  13.7017204  52.6557775
  62.2592821  14.6334312  52.6745808  62.4532585  13.3425178  53.4412578
  58.1315164  14.6057674  50.9081390  57.4378635  14.1911627  50.3951344
  58.8788155  14.6478211  50.3114809  60.0451906  14.5375928  48.7847405
  60.0222594  14.6363615  47.8329288  60.3552543  15.3841079  49.1064571
  62.7039284  16.5952083  52.8994019  63.6582538  16.5636026  52.8323951
  62.5051808  16.1342707  53.7144245  63.2938666  15.1653199  55.4664817
  64.1131555  15.6597278  55.4899654  63.5675474  14.2485167  55.4382384
  61.0589513  22.1371703  49.9164217  60.9243981  21.3772104  49.3502215
  60.6421575  22.8612603  49.4493006  64.2158639  23.0341020  50.1282660
  64.0991023  23.9786452  50.0261350  63.3951085  22.7314581  50.5168459
  58.5473580   9.4991333  56.1657014  59.1932444   8.9890287  56.6544239
  58.3390732  10.2360015  56.7400439  65.2413153  23.6869282  53.3438588
  66.1440400  23.7192892  53.6605083  65.0150523  22.7569733  53.3584924
  66.9966755  22.4400268  50.0048667  66.0462386  22.4402130  49.8913039
  67.2999241  21.6933003  49.4884701  71.4616802  25.4190697  49.8202673
  70.6715856  25.6748226  49.3442783  71.9528049  26.2339035  49.9254713
  69.7454505  25.6721188  52.2517663  69.9962543  26.5568197  52.5175239
  70.2814053  25.4925789  51.4792755  70.3763547  29.8212179  45.9435140
  71.2138769  30.2309188  45.7268848  70.5541814  28.8811622  45.9135334
  70.3989718  27.1602895  46.6145873  70.2014118  26.5672255  45.8896940
  69.8436382  26.8555105  47.3321812  66.9589549  28.8453090  48.7813619
  67.6460589  28.5314820  48.1934634  66.8037678  29.7494455  48.5080870
  71.7624271  23.7343286  53.2098642  71.6782460  23.1268956  52.4749052
  70.9406977  24.2252305  53.2108139  66.5357525  26.9253683  51.0531086
  66.5741625  26.3917274  51.8468204  66.0297818  26.3988889  50.4342063
  70.1666103  25.6517785  44.1285017  70.4619544  24.7428464  44.0752071
  69.2654138  25.6305525  43.8066020  71.8953944  23.3331883  44.2524342
  71.5666650  22.4529262  44.0699448  72.2493315  23.2779552  45.1400732
  70.3539921  28.3215681  53.2709851  69.8093389  29.0975489  53.4030125
  71.2319271  28.6686486  53.1128972  71.1405943  27.4485577  56.1640008
  70.3987679  27.5968213  56.7504638  70.8198687  27.7093843  55.3006757
  69.7871162  33.2537333  49.1539336  68.9503070  32.8259507  48.9723337
  69.7594807  33.4469776  50.0910127  69.1020658  26.3146681  48.9388268
  68.7823442  25.4611989  48.6462642  68.5554086  26.5295259  49.6946235
  68.9708918  29.9349592  50.9081390  68.2772390  29.5203545  50.3951344
  69.7181909  29.9770129  50.3114809  70.8845661  29.8667846  48.7847405
  70.8616349  29.9655533  47.8329288  71.1946297  30.7132997  49.1064571
  71.8983267  37.4663620  49.9164217  71.7637735  36.7064021  49.3502215
  71.4815330  38.1904520  49.4493006  69.3867335  24.8283251  56.1657014
  70.0326199  24.3182205  56.6544239  69.1784486  25.5651932  56.7400439
  69.7871163  10.2599455  35.8784643  68.9503071   9.8321629  35.6968644
  69.7594808  10.4531898  36.8155434  71.8983269  14.4725743  36.6409524
  71.7637737  13.7126144  36.0747522  71.4815331  15.1966643  36.1738312
  15.9433000  33.7494681  68.8576693  15.2920979  34.3348761  68.4710707
  16.7377362  34.2800875  68.9171731  22.2099724  30.2419616  70.1181530
  21.4329166  29.9030776  69.6736692  22.8891204  30.2472240  69.4436495
  13.6150785  29.3384787  64.6616065  12.7077846  29.1074041  64.8607214
  14.1121817  28.5422407  64.8490046  16.5218863  38.0482295  67.5812751
  15.8480562  38.3513991  68.1897709  16.9084685  38.8511375  67.2318208
  14.4915106  30.9806126  66.5228133  14.0534536  30.2641985  66.0633771
  15.2325547  31.2082241  65.9613225  14.7210079  38.2161967  69.7959830
  14.8961834  37.7450010  70.6105453  14.0342867  38.8427733  70.0241091
  18.6126333  29.8390508  66.1160191  17.9955504  29.1137336  66.0193244
  18.1442822  30.5999868  65.7727265  19.4364019  33.1629680  70.2352831
  19.7123863  33.0486274  71.1446705  18.5668517  32.7647164  70.1965004
  16.4060248  36.3384216  71.1400693  16.9348015  35.8276670  70.5270855
  16.6688468  36.0226746  72.0046226  19.5000432  36.3101014  71.7555676
  19.6737309  35.7447436  71.0029528  19.9929323  37.1101909  71.5735166
  20.4875604  35.6267778  68.8552574  21.1826509  36.2474471  69.0739889
  20.8298754  34.7763129  69.1304952  22.3867027  33.0767484  70.3839905
  22.9118351  33.4154756  69.6589225  22.2989380  32.1414499  70.2003039
  14.5790473  35.7329530  67.7627668  14.0064440  36.3519717  67.3098139
  15.1523266  36.2828892  68.2967590  17.7987732  36.0166680  68.8936250
  18.7318406  35.9512242  69.0969125  17.7110945  36.8522947  68.4350783
  20.4275749  35.3332550  65.8540197  20.3489381  34.9992414  66.7475955
  21.2485416  35.8254318  65.8531670  14.9637271  27.0690343  65.1043720
  15.9096376  26.9396551  65.1732138  14.5851516  26.3305005  65.5813148
  17.9979701  32.6500546  65.4750176  18.7015551  32.8550548  66.0907831
  17.2742350  33.2177308  65.7399259  19.9066398  33.0883075  67.5248636
  20.7412002  32.6564273  67.3426111  19.7450741  32.9165089  68.4525530
  19.5612290  29.5915188  68.8904975  19.5061094  29.4259460  67.9493419
  18.9358346  30.2991221  69.0467165  28.5350673  43.6052726  77.6203813
  29.1729083  43.4859473  76.9167153  28.4171516  44.5533570  77.6791765
  25.3440380  43.5580154  77.5565337  25.0058891  43.4421219  76.6685872
  26.2130148  43.1571319  77.5366343  21.2027195  45.4115631  73.5462228
  20.6392060  45.3205567  72.7778516  21.0879590  44.5915535  74.0264721
  26.7826754  49.0786598  68.8576693  26.1314734  49.6640679  68.4710707
  27.5771117  49.6092793  68.9171731  20.7082381  46.1675735  69.2563827
  21.4813257  45.6204722  69.1176703  21.0607780  47.0319985  69.4678289
  23.4723631  44.8728966  79.0532086  24.0687203  44.6484989  78.3389049
  23.5298602  44.1313712  79.6557534  23.0448659  42.3268402  66.8882277
  23.2974180  41.8049923  66.1265740  22.1073218  42.1634547  66.9908961
  28.0891942  41.3304180  74.6957021  28.8755031  40.9123603  74.3447438
  28.3530646  42.2350272  74.8638669  28.2602019  46.7677030  69.3945677
  27.6247852  46.8411657  70.1066582  27.9299426  47.3570629  68.7164757
  33.4900369  41.2679413  75.5989999  34.2225541  40.6978630  75.8327829
  32.7339725  40.8801014  76.0396505  22.7644948  44.2296507  69.0906652
  22.6481206  43.5541411  69.7587737  22.8747208  43.7428881  68.2738805
  25.1076489  43.6906655  72.7953342  24.7434696  43.1637276  73.5066263
  25.9643605  43.3005124  72.6219827  24.7481976  38.7196554  67.7914690
  24.9156378  39.5876791  68.1585161  24.5579145  38.8823836  66.8675979
  20.9569790  43.6327330  75.4917225  20.0320287  43.5003544  75.6994917
  21.2054204  44.4121549  75.9887167  30.9054453  39.6996073  77.1377958
  29.9971330  39.6311482  76.8436719  30.8542048  40.1768018  77.9659783
  24.7271197  41.1754212  68.7761357  24.6070822  41.6211263  69.6146837
  24.0323785  41.5239529  68.2174895  30.4256263  41.6475685  69.6041691
  31.3374119  41.8803072  69.4289389  29.9165910  42.2312729  69.0416770
  24.5853807  46.3675912  74.2605358  25.0492152  46.6463614  73.4709980
  24.3210605  45.4659356  74.0778448  23.5222693  42.4899064  71.0694923
  24.2246736  42.9420108  71.5368849  23.1903321  41.8482883  71.6974816
  19.2162772  41.1127196  73.3295533  18.4193936  41.2245890  73.8479029
  18.9888365  41.4513848  72.4636423  24.7616458  49.3040006  71.1457028
  24.6262132  50.1491542  71.5741876  25.3026270  49.5059284  70.3822962
  18.2145855  46.8215445  71.7184953  18.7270376  47.6158695  71.8690518
  18.8668568  46.1241735  71.6518554  16.1794772  45.1504099  72.4944524
  17.0169994  45.5601107  72.2778231  16.3573039  44.2103541  72.4644717
  28.0759204  42.8179179  68.1828356  27.5605827  43.5883784  68.4216744
  27.8036512  42.1444316  68.8061418  25.6606315  37.6628880  73.2413595
  24.8047911  37.2735731  73.0619234  26.0733267  37.7420841  72.3813380
  33.0493478  45.5711534  70.1181530  32.2722921  45.2322694  69.6736692
  33.7284959  45.5764157  69.4436495  27.8645507  40.6906272  70.0088138
  27.5595643  41.0052421  70.8598281  28.8175949  40.7687691  70.0515471
  26.3091939  46.8496495  71.6581092  25.7813300  46.1149254  71.3454329
  25.8079442  47.6271171  71.4121060  21.0410666  37.5116161  74.0187703
  21.6154418  37.2891343  73.2860896  21.6281649  37.5804856  74.7716304
  30.0990244  43.3989888  74.8252080  30.6122125  44.0319880  75.3273789
  30.7491468  42.7991084  74.4595440  21.3680254  39.5420622  68.0383588
  20.5317566  39.8795309  68.3592863  21.2285023  39.4069602  67.1010725
  23.3433334  34.3857410  72.7462773  22.6897747  34.0706427  72.1219387
  23.3013808  33.7633151  73.4722596  24.4544539  44.6676705  64.6616065
  23.5471601  44.4365959  64.8607214  24.9515571  43.8714324  64.8490046
  27.3612618  53.3774212  67.5812751  26.6874317  53.6805909  68.1897709
  27.7478440  54.1803293  67.2318208  26.5771075  40.8739344  77.0710420
  25.6593636  41.0954291  76.9132108  26.9931218  40.9485654  76.2122128
  27.3606122  42.2730759  72.2013100  28.1077941  42.7852157  71.8920223
  27.6297712  41.9514812  73.0617494  25.6332773  44.7689300  69.1840055
  24.7243992  44.4848333  69.2812525  25.6627856  45.1888379  68.3243362
  30.8652040  48.3795890  72.9531222  30.4114367  47.5386799  73.0096413
  30.2346007  49.0157288  73.2906002  29.8084959  39.3087876  74.1831890
  29.0707716  38.7965262  74.5142132  30.0611733  38.8688257  73.3715167
  29.3084979  50.2172386  73.8881040  29.6007954  50.7777443  73.1693406
  29.8183600  50.5100947  74.6434200  29.9096587  32.0864128  74.7773659
  30.2155464  31.2261491  74.4899574  30.6349192  32.6781748  74.5772653
  16.2020943  42.4894814  73.1655257  16.0045343  41.8964175  72.4406324
  15.6467607  42.1847024  73.8831196  24.1817667  42.3817921  75.2849850
  24.2366276  41.4291757  75.2092327  23.3708869  42.5377360  75.7691149
  25.3308860  46.3098044  66.5228133  24.8928290  45.5933903  66.0633771
  26.0719301  46.5374159  65.9613225  22.1210026  40.9994980  73.0440229
  21.3077892  41.2989151  73.4505421  22.6169021  40.6050669  73.7614711
  24.2718604  50.9952737  74.9774494  24.2294783  51.2213584  74.0483026
  25.1881303  50.7616112  75.1260295  33.4481975  44.5855241  72.5804452
  33.3099874  44.7756837  71.6525641  33.0918194  45.3474624  73.0372503
  22.3884405  47.8715766  74.7736456  23.1825004  47.3766086  74.5719031
  21.6776098  47.3433629  74.4104162  18.6967169  42.0158848  70.8496209
  17.7664757  41.9543304  71.0666171  18.7924641  41.4934801  70.0532850
  18.6152718  38.5413661  73.4374451  18.8759535  39.4558994  73.3283611
  19.4369890  38.0738103  73.5871064  25.5603833  53.5453885  69.7959830
  25.7355589  53.0741928  70.6105453  24.8736621  54.1719651  70.0241091
  26.5160896  47.8226391  75.8423131  26.1810729  47.7827161  76.7380781
  26.0164842  47.1571107  75.3693542  29.4520088  45.1682425  66.1160191
  28.8349259  44.4429254  66.0193244  28.9836576  45.9291786  65.7727265
  21.2418634  39.3867850  65.2381495  20.3648100  39.2656650  64.8743742
  21.7176387  38.5953928  64.9860384  24.4282560  51.7394140  72.4844016
  23.6450082  52.2815820  72.5782240  25.1275305  52.2568120  72.8838257
  27.7379210  37.5488769  75.1278221  28.2347910  36.7958732  74.8079291
  26.9666191  37.5853086  74.5621430  28.8208991  46.3060457  72.7016645
  27.8865269  46.4261919  72.5321349  28.9985659  45.4032923  72.4376654
  24.3214179  39.6906152  74.8549906  23.9511966  39.1377193  75.5430811
  24.8173271  39.0864286  74.3024906  32.2081542  42.1477776  73.2366679
  32.6741994  42.9805768  73.1626981  32.6589043  41.6822758  73.9411937
  30.2757773  48.4921597  70.2352831  30.5517617  48.3778192  71.1446705
  29.4062272  48.0939082  70.1965004  26.9111837  52.7407948  73.8785644
  27.0934232  51.9229604  74.3413397  27.7344823  52.9575640  73.4410534
  27.2454003  51.6676133  71.1400693  27.7741769  51.1568588  70.5270855
  27.5082222  51.3518663  72.0046226  15.9697328  40.9809705  70.6794401
  16.2650769  40.0720383  70.6261455  15.0685363  40.9597444  70.3575403
  17.6985169  38.6623803  70.8033726  17.3697875  37.7821181  70.6208832
  18.0524540  38.6071471  71.6910115  26.9464748  50.2978705  75.3128712
  26.7989711  49.3695413  75.4936282  27.7718242  50.3198796  74.8285787
  20.8126992  38.9496772  71.1709204  21.1523065  39.4782694  70.4487812
  21.2599113  39.2877178  71.9467770  22.7995140  37.4471394  69.3702496
  23.5203502  37.8252647  68.8666213  22.1760444  38.1660271  69.4737474
  26.9426262  38.1516543  70.3060829  27.1589877  39.0341181  70.0049657
  26.4620330  37.7602756  69.5766471  30.3394186  51.6392931  71.7555676
  30.5131064  51.0739354  71.0029528  30.8323077  52.4393826  71.5735166
  22.9458763  36.9819184  72.2000033  23.0674674  36.0535831  72.3990921
  22.6560805  36.9957870  71.2878349  36.1933577  44.4029354  73.3745976
  36.6364723  43.6536680  72.9765099  35.3160088  44.3939491  72.9919707
  31.3269359  50.9559696  68.8552574  32.0220263  51.5766389  69.0739889
  31.6692509  50.1055047  69.1304952  33.2260782  48.4059401  70.3839905
  33.7512106  48.7446674  69.6589225  33.1383134  47.4706417  70.2003039
  21.9188822  48.5673317  70.2915920  22.0676942  49.2508781  69.6382593
  22.7255265  48.5478407  70.8065376  19.6741455  44.5938495  71.2976989
  19.4287497  43.6900825  71.4957199  19.8437369  44.5955645  70.3556467
  18.9437102  40.3266852  68.7963151  18.2506347  40.4011207  68.1403187
  18.6988854  39.5627196  69.3184668  25.4184227  51.0621448  67.7627668
  24.8458194  51.6811635  67.3098139  25.9917021  51.6120809  68.2967590
  28.6381487  51.3458598  68.8936250  29.5712160  51.2804159  69.0969125
  28.5504700  52.1814865  68.4350783  31.2669504  50.6624468  65.8540197
  31.1883135  50.3284332  66.7475955  32.0879170  51.1546236  65.8531670
  25.8031026  42.3982260  65.1043720  26.7490130  42.2688468  65.1732138
  25.4245271  41.6596922  65.5813148  31.7752910  34.0638266  75.0670612
  31.5777731  33.7553354  75.9513944  32.3852616  34.7899905  75.1968542
  23.9873943  40.3232237  65.0398605  23.0805398  40.0265349  65.1161319
  24.2649924  40.0262055  64.1732892  25.6036008  34.8669126  71.1942847
  24.7936737  34.5216211  71.5698093  26.2920425  34.5576670  71.7830458
  27.5326557  33.9447173  72.8167143  28.0857595  34.3642627  73.4757166
  27.7696643  33.0182921  72.8590099  22.7572727  37.1819172  65.1810585
  23.6191891  37.5074070  65.4406402  22.9423072  36.3950668  64.6683650
  30.9105364  36.0547698  72.3245808  30.3304033  36.7132502  71.9423860
  30.6441297  35.2325043  71.9133225  29.3608930  35.4552756  74.5267128
  29.8608709  35.5669291  73.7181447  30.0044538  35.1513809  75.1667936
  29.6930242  38.2147789  71.3802156  28.8056097  38.4997439  71.1622351
  30.1084231  38.0541552  70.5329433  33.0444778  38.2394310  75.0956495
  33.8205168  38.7290762  75.3681112  32.3192912  38.6652364  75.5528365
  35.4817337  38.9521929  76.1530436  36.0761827  38.7117665  75.4423744
  35.5543920  38.2329060  76.7803972  28.8373455  47.9792463  65.4750176
  29.5409305  48.1842466  66.0907831  28.1136104  48.5469225  65.7399259
  29.6671266  43.7302325  71.5952446  29.6106467  44.1870876  70.7560078
  30.2199608  42.9693009  71.4175289  33.4776072  39.5192057  72.4202565
  33.2213006  39.1188692  73.2510773  32.8528940  40.2335850  72.2952705
  37.7888409  42.2588130  74.9273857  37.2287967  42.3281319  75.7005419
  37.1831913  42.0829114  74.2073353  30.7460153  48.4174993  67.5248636
  31.5805757  47.9856191  67.3426111  30.5844496  48.2457006  68.4525530
  30.4006045  44.9207106  68.8904975  30.3454849  44.7551377  67.9493419
  29.7752100  45.6283139  69.0467165  23.7102170  34.4215215  68.4690294
  23.6980840  35.3657055  68.6258564  24.6025592  34.2385360  68.1749755
  27.5254290  31.0157992  72.7236230  26.7586686  30.4616478  72.8692913
  27.9364995  31.0879860  73.5850382  33.8842414  57.6560319  66.8882277
  34.1367934  57.1341840  66.1265740  32.9466973  57.4926465  66.9908961
  35.5875730  54.0488472  67.7914690  35.7550133  54.9168708  68.1585161
  35.3972899  54.2115754  66.8675979  32.2074008  54.8712540  68.0383588
  31.3711320  55.2087226  68.3592863  32.0678778  54.7361520  67.1010725
  34.1827089  49.7149328  72.7462773  33.5291501  49.3998345  72.1219387
  34.1407563  49.0925068  73.4722596  35.2938294  59.9968623  64.6616065
  34.3865355  59.7657876  64.8607214  35.7909326  59.2006242  64.8490046
  29.5360923  57.3450766  70.8496209  28.6058511  57.2835221  71.0666171
  29.6318395  56.8226718  70.0532850  32.0812388  54.7159767  65.2381495
  31.2041855  54.5948568  64.8743742  32.5570141  53.9245846  64.9860384
  26.8091082  56.3101623  70.6794401  27.1044523  55.4012301  70.6261455
  25.9079118  56.2889362  70.3575403  28.5378924  53.9915720  70.8033726
  28.2091630  53.1113099  70.6208832  28.8918294  53.9363389  71.6910115
  33.6388894  52.7763312  69.3702496  34.3597257  53.1544564  68.8666213
  33.0154198  53.4952188  69.4737474  29.7830857  55.6558770  68.7963151
  29.0900102  55.7303125  68.1403187  29.5382609  54.8919114  69.3184668
  36.6424780  57.7274178  65.1043720  37.5883885  57.5980386  65.1732138
  36.2639025  56.9888840  65.5813148  34.8267697  55.6524154  65.0398605
  33.9199153  55.3557267  65.1161319  35.1043678  55.3553972  64.1732892
  36.4429763  50.1961044  71.1942847  35.6330491  49.8508129  71.5698093
  37.1314180  49.8868588  71.7830458  33.5966482  52.5111090  65.1810585
  34.4585646  52.8365988  65.4406402  33.7816826  51.7242585  64.6683650
  34.5495925  49.7507133  68.4690294  34.5374595  50.6948973  68.6258564
  35.4419347  49.5677278  68.1749755  15.9433001  10.7556803  55.5822000
  15.2920981  11.3410884  55.1956014  16.7377364  11.2862998  55.6417037
  22.2099725   7.2481739  56.8426837  21.4329168   6.9092899  56.3981999
  22.8891206   7.2534362  56.1681802  13.6150786   6.3446910  51.3861371
  12.7077848   6.1136164  51.5852520  14.1121818   5.5484529  51.5735353
  16.5218865  15.0544417  54.3058057  15.8480563  15.3576114  54.9143015
  16.9084687  15.8573498  53.9563515  14.4915107   7.9868249  53.2473440
  14.0534537   7.2704108  52.7879077  15.2325548   8.2144363  52.6858531
  14.7210080  15.2224090  56.5205137  14.8961836  14.7512133  57.3350759
  14.0342868  15.8489856  56.7486397  18.6126335   6.8452630  52.8405498
  17.9955505   6.1199458  52.7438550  18.1442823   7.6061991  52.4972572
  19.4364020  10.1691802  56.9598137  19.7123864  10.0548397  57.8692011
  18.5668519   9.7709287  56.9210310  16.4060249  13.3446338  57.8645999
  16.9348016  12.8338793  57.2516162  16.6688469  13.0288868  58.7291532
  19.5000433  13.3163136  58.4800982  19.6737310  12.7509559  57.7274835
  19.9929324  14.1164031  58.2980472  20.4875605  12.6329901  55.5797881
  21.1826510  13.2536593  55.7985195  20.8298756  11.7825252  55.8550259
  22.3867029  10.0829606  57.1085211  22.9118353  10.4216879  56.3834531
  22.2989381   9.1476622  56.9248346  14.5790474  12.7391652  54.4872974
  14.0064441  13.3581840  54.0343446  15.1523268  13.2891014  55.0212896
  17.7987734  13.0228803  55.6181557  18.7318407  12.9574364  55.8214432
  17.7110947  13.8585069  55.1596089  20.4275750  12.3394673  52.5785504
  20.3489382  12.0054537  53.4721262  21.2485417  12.8316441  52.5776976
  14.9637272   4.0752465  51.8289027  15.9096377   3.9458673  51.8977445
  14.5851517   3.3367127  52.3058455  17.9979702   9.6562668  52.1995482
  18.7015552   9.8612671  52.8153138  17.2742351  10.2239430  52.4644566
  19.9066400  10.0945198  54.2493942  20.7412003   9.6626396  54.0671417
  19.7450742   9.9227211  55.1770837  19.5612292   6.5977311  55.6150282
  19.5061096   6.4321582  54.6738726  18.9358347   7.3053344  55.7712472
  28.5350675  20.6114849  64.3449119  29.1729085  20.4921596  63.6412459
  28.4171518  21.5595693  64.4037071  25.3440381  20.5642277  64.2810644
  25.0058892  20.4483341  63.3931179  26.2130149  20.1633442  64.2611650
  21.2027197  22.4177753  60.2707535  20.6392062  22.3267690  59.5023823
  21.0879592  21.5977658  60.7510027  18.7491629  23.9128945  63.1091755
  19.5412920  23.5719769  62.6938055  18.9888279  24.0223920  64.0293909
  20.7082382  23.1737858  55.9809134  21.4813258  22.6266845  55.8422010
  21.0607781  24.0382107  56.1923596  23.4723632  21.8791089  65.7777393
  24.0687204  21.6547111  65.0634356  23.5298603  21.1375834  66.3802841
  23.0448660  19.3330524  53.6127584  23.2974181  18.8112045  52.8511047
  22.1073219  19.1696670  53.7154268  28.0891943  18.3366302  61.4202327
  28.8755032  17.9185726  61.0692744  28.3530647  19.2412395  61.5883976
  33.4900370  18.2741536  62.3235306  34.2225542  17.7040752  62.5573135
  32.7339726  17.8863136  62.7641811  22.7644949  21.2358630  55.8151959
  22.6481207  20.5603533  56.4833043  22.8747209  20.7491004  54.9984112
  25.1076490  20.6968777  59.5198648  24.7434697  20.1699398  60.2311570
  25.9643606  20.3067246  59.3465134  24.7481977  15.7258677  54.5159997
  24.9156379  16.5938913  54.8830468  24.5579146  15.8885959  53.5921286
  27.5057310  24.1875656  66.1825827  27.2058033  25.0900695  66.0741634
  27.1608370  23.9207839  67.0346980  20.9569792  20.6389453  62.2162532
  20.0320288  20.5065667  62.4240223  21.2054205  21.4183672  62.7132474
  30.9054454  16.7058196  63.8623264  29.9971331  16.6373604  63.5682025
  30.8542050  17.1830141  64.6905090  24.7271198  18.1816334  55.5006664
  24.6070823  18.6273385  56.3392144  24.0323786  18.5301652  54.9420202
  18.3178603  20.2822726  63.0506321  18.4470984  20.5357205  63.9645732
  17.6376054  20.8750434  62.7310976  22.4878090  30.9519976  59.1496795
  22.4102120  31.9027801  59.2285275  21.8839734  30.6065849  59.8071721
  29.0325846  23.6363626  63.7200579  28.4034709  23.8009340  63.0176647
  28.6451508  24.0505236  64.4911543  32.9115078  24.5718064  61.0744943
  32.2266116  24.9516965  60.5241976  32.9958927  25.1813391  61.8076891
  30.1666010  22.2178023  67.6740286  30.3782905  22.8609783  66.9974667
  30.1195758  21.3840339  67.2062216  24.5853808  23.3738034  60.9850664
  25.0492154  23.6525737  60.1955287  24.3210606  22.4721479  60.8023755
  21.4777889  22.9209516  63.9230427  22.0479246  23.3496784  63.2847912
  22.0686001  22.6392100  64.6214613  23.5222694  19.4961186  57.7940229
  24.2246738  19.9482230  58.2614156  23.1903323  18.8545005  58.4220122
  31.2811838  25.0949978  65.8462644  32.1029281  24.6930166  65.5645325
  31.2774241  24.9918212  66.7978760  19.2162774  18.1189318  60.0540840
  18.4193937  18.2308013  60.5724335  18.9888366  18.4575971  59.1881730
  25.0468441  24.6434022  68.0023354  25.1112874  25.1054429  68.8381526
  24.3379365  24.0131387  68.1305664  39.3717831  21.4388727  62.1947615
  38.6181539  20.8696125  62.0391620  39.5065372  21.4051391  63.1418250
  24.7616459  26.3102129  57.8702335  24.6262134  27.1553665  58.2987182
  25.3026271  26.5121407  57.1068268  18.2145856  23.8277567  58.4430260
  18.7270377  24.6220817  58.5935824  18.8668569  23.1303858  58.3763861
  20.0240741  26.9443323  60.5253013  20.2007369  27.8661288  60.3373997
  20.8197574  26.6301743  60.9547393  21.1472056  28.4621497  66.5263355
  21.6979482  28.3338561  65.7540349  20.3083532  28.7616386  66.1758248
  28.4866173  27.2128496  70.0284078  28.4684649  28.0337377  69.5364347
  29.4086093  27.0882571  70.2534219  16.1794773  22.1566221  59.2189830
  17.0169995  22.5663230  59.0023538  16.3573041  21.2165664  59.1890024
  25.6606316  14.6691003  59.9658902  24.8047912  14.2797853  59.7864540
  26.0733268  14.7482964  59.1058687  33.0493479  22.5773657  56.8426837
  32.2722922  22.2384816  56.3981999  33.7284960  22.5826280  56.1681802
  27.8645508  17.6968394  56.7333444  27.5595644  18.0114543  57.5843587
  28.8175950  17.7749814  56.7760777  26.3091940  23.8558617  58.3826398
  25.7813302  23.1211377  58.0699636  25.8079443  24.6333294  58.1366367
  31.2884786  22.0507638  63.4993445  30.6308461  22.7406899  63.5873573
  32.0925185  22.4404070  63.8427431  21.0410668  14.5178284  60.7433010
  21.6154420  14.2953465  60.0106203  21.6281650  14.5866978  61.4961611
  30.0990245  20.4052011  61.5497386  30.6122127  21.0382003  62.0519096
  30.7491469  19.8053206  61.1840746  21.3680255  16.5482745  54.7628895
  20.5317567  16.8857431  55.0838170  21.2285025  16.4131725  53.8256032
  23.3433335  11.3919533  59.4708079  22.6897748  11.0768550  58.8464694
  23.3013810  10.7695273  60.1967902  24.4544540  21.6738828  51.3861371
  23.5471602  21.4428081  51.5852520  24.9515572  20.8776447  51.5735353
  27.3612619  30.3836335  54.3058057  26.6874318  30.6868032  54.9143015
  27.7478441  31.1865415  53.9563515  26.5771076  17.8801466  63.7955727
  25.6593637  18.1016413  63.6377415  26.9931219  17.9547777  62.9367434
  27.3606124  19.2792882  58.9258407  28.1077943  19.7914279  58.6165529
  27.6297713  18.9576935  59.7862801  30.8652041  25.3858012  59.6776529
  30.4114368  24.5448922  59.7341719  30.2346008  26.0219410  60.0151309
  29.8084961  16.3149998  60.9077196  29.0707718  15.8027384  61.2387439
  30.0611734  15.8750380  60.0960473  29.3084980  27.2234509  60.6126347
  29.6007955  27.7839566  59.8938713  29.8183601  27.5163070  61.3679506
  29.9096588   9.0926250  61.5018966  30.2155465   8.2323614  61.2144881
  30.6349193   9.6843870  61.3017960  16.2020944  19.4956937  59.8900564
  16.0045344  18.9026297  59.1651630  15.6467608  19.1909147  60.6076502
  24.1817668  19.3880043  62.0095157  24.2366278  18.4353880  61.9337633
  23.3708870  19.5439482  62.4936455  22.1210028  18.0057103  59.7685536
  21.3077893  18.3051274  60.1750728  22.6169022  17.6112792  60.4860018
  24.2718606  28.0014860  61.7019800  24.2294784  28.2275706  60.7728332
  25.1881304  27.7678234  61.8505601  33.4481976  21.5917363  59.3049759
  33.3099875  21.7818959  58.3770948  33.0918195  22.3536746  59.7617810
  33.4751356  23.6593890  64.3161030  33.9087863  23.5669179  65.1644084
  34.1882937  23.6351391  63.6781046  22.3884406  24.8777889  61.4981763
  23.1825005  24.3828209  61.2964338  21.6776099  24.3495752  61.1349469
  27.2079251  27.2595984  65.8494131  27.2616273  27.8286921  66.6171847
  26.3394032  27.4297869  65.4848168  18.6967170  19.0220971  57.5741516
  17.7664758  18.9605426  57.7911478  18.7924642  18.4996923  56.7778157
  18.6152719  15.5475783  60.1619757  18.8759536  16.4621117  60.0528918
  19.4369891  15.0800226  60.3116370  34.3366906  23.7017591  66.8493915
  34.5302796  24.6063401  67.0953190  34.2367524  23.2425010  67.6832500
  26.1667351  21.4256246  67.4081063  27.0959411  21.5767406  67.2350030
  25.7458381  21.5140267  66.5529709  24.9655682  25.4506911  65.1779600
  24.8266768  25.0825695  66.0505538  24.1770279  25.9654550  65.0063558
  25.5603834  30.5516007  56.5205137  25.7355590  30.0804051  57.3350759
  24.8736622  31.1781774  56.7486397  26.5160898  24.8288514  62.5668438
  26.1810730  24.7889284  63.4626088  26.0164843  24.1633230  62.0938848
  31.1074221  26.8843456  70.5011278  31.0486767  26.2002676  69.8341861
  31.5093739  27.6262446  70.0491904  20.1264920  33.7005370  63.2944997
  20.3661518  34.3323894  63.9724015  19.2834116  33.3493410  63.5810356
  21.2418635  16.3929972  51.9626802  20.3648101  16.2718773  51.5989049
  21.7176388  15.6016051  51.7105691  31.1091628  24.8483040  68.7325258
  30.2218407  24.5108962  68.8551656  31.6790179  24.1166071  68.9694023
  12.7620775  21.1807132  62.0568309  13.4491815  20.8668862  61.4689324
  12.6068904  22.0848497  61.7835560  24.6392782  29.5084493  65.6986501
  24.5662953  30.3139464  66.2105805  24.1970175  29.7076458  64.8734522
  24.4282561  28.7456263  59.2089322  23.6450083  29.2877943  59.3027547
  25.1275306  29.2630242  59.6083564  27.7379211  14.5550892  61.8523528
  28.2347911  13.8020854  61.5324598  26.9666193  14.5915209  61.2866737
  35.5908969  20.2591258  63.4941819  35.5798845  21.1415973  63.1235752
  34.7226348  19.9062808  63.2996356  27.0991465  29.4071327  67.8544659
  27.8119437  30.0418791  67.7820561  26.6081494  29.5035193  67.0384661
  28.8208992  23.3122579  59.4261951  27.8865271  23.4324042  59.2566655
  28.9985660  22.4095046  59.1621961  24.3214180  16.6968275  61.5795212
  23.9511968  16.1439315  62.2676118  24.8173272  16.0926409  61.0270212
  32.2081543  19.1539899  59.9611985  32.6741995  19.9867890  59.8872288
  32.6589044  18.6884880  60.6657244  22.1503379  27.1565770  68.6750230
  22.8512838  27.7902253  68.8279625  21.6798494  27.4980502  67.9145870
  29.9504665  19.7110378  66.5002781  29.2976115  19.9586285  65.8455233
  30.3285044  18.8974516  66.1665258  26.9111838  29.7470071  60.6030951
  27.0934233  28.9291727  61.0658703  27.7344824  29.9637763  60.1655841
  27.2454004  28.6738256  57.8645999  27.7741770  28.1630710  57.2516162
  27.5082223  28.3580786  58.7291532  17.7471097  26.6902125  65.6081333
  18.3324533  25.9445813  65.7409237  17.5495935  27.0006082  66.4917997
  20.6009752  29.7253373  60.6243775  19.9320127  30.2099500  60.1407815
  20.4622622  29.9722593  61.5387154  24.7415020  31.7597116  67.2226434
  25.2933328  31.9228738  67.9875519  25.0821214  32.3501554  66.5506459
  15.9697329  17.9871827  57.4039708  16.2650770  17.0782506  57.3506761
  15.0685365  17.9659567  57.0820710  27.8783408  29.7079092  64.2090116
  27.7534547  28.9068831  63.7001061  28.5362499  30.2025285  63.7204086
  29.9418316  27.5088112  65.8369666  28.9948652  27.3893463  65.7647993
  30.2901089  26.6210610  65.9195927  17.6985171  15.6685925  57.5279033
  17.3697877  14.7883304  57.3454139  18.0524541  15.6133594  58.4155422
  26.9464749  27.3040828  62.0374018  26.7989712  26.3757535  62.2181588
  27.7718243  27.3260919  61.5531093  20.8126994  15.9558895  57.8954510
  21.1523066  16.4844816  57.1733119  21.2599114  16.2939301  58.6713077
  30.5498871  28.1269387  63.1238891  31.4745419  27.9212248  62.9863342
  30.3814175  27.8785788  64.0328232  22.7995141  14.4533517  56.0947803
  23.5203503  14.8314769  55.5911520  22.1760445  15.1722393  56.1982781
  26.9426264  15.1578666  57.0306135  27.1589878  16.0403303  56.7294964
  26.4620331  14.7664879  56.3011777  22.9458764  13.9881307  58.9245340
  23.0674675  13.0597953  59.1236227  22.6560806  14.0019993  58.0123655
  36.1933579  21.4091477  60.0991282  36.6364725  20.6598802  59.7010405
  35.3160089  21.4001613  59.7165014  24.8880832  29.3255598  69.2375088
  25.1967958  29.0804744  70.1097788  25.6856314  29.5302236  68.7493958
  24.9101444  31.4793507  61.4680465  24.4706434  30.9869886  62.1613321
  25.6609561  30.9366475  61.2272540  17.3893783  27.6705048  61.4705093
  18.2151803  27.3708820  61.0903736  17.0387835  26.9012671  61.9194881
  22.3575316  27.0231516  63.5402766  21.7355325  26.3602221  63.2404994
  23.0280183  27.0492648  62.8576414  15.5902388  25.5891375  62.4294026
  14.7534296  25.1613549  62.2478028  15.5626033  25.7823818  63.3664817
  32.9154689  26.0454428  72.4136409  32.1250233  26.0278566  71.8740909
  32.6788044  26.5842721  73.1685446  33.0352564  22.8946894  69.7269138
  33.0850569  22.7296901  70.6684661  32.9266488  22.0274153  69.3367019
  21.9188823  25.5735440  57.0161227  22.0676943  26.2570904  56.3627900
  22.7255266  25.5540530  57.5310683  34.5370761  25.3143835  69.9711159
  34.2455569  25.6773816  70.8074620  33.9242892  24.6010844  69.7924492
  35.7366443  22.8796715  62.4913730  36.5713335  23.3186519  62.6551290
  35.8725572  22.4035368  61.6721975  32.7857949  20.4376450  68.4391217
  33.2612071  20.6304096  67.6310069  31.8623515  20.4935636  68.1934601
  19.6741456  21.6000617  58.0222296  19.4287498  20.6962947  58.2202506
  19.8437370  21.6017768  57.0801774  18.9437103  17.3328975  55.5208457
  18.2506348  17.4073330  54.8648493  18.6988855  16.5689319  56.0429974
  25.4184228  28.0683570  54.4872974  24.8458195  28.6873757  54.0343446
  25.9917022  28.6182932  55.0212896  33.9647696  20.5348330  65.7861823
  33.9324016  19.5964331  65.9721507  34.5748320  20.6132367  65.0527648
  34.1142185  17.3259373  65.8320106  33.5981233  16.5417830  65.6450035
  34.9982133  16.9978090  65.9966625  31.7752911  11.0700389  61.7915919
  31.5777733  10.7615477  62.6759251  32.3852617  11.7962028  61.9213848
  39.7824246  21.5964337  64.9267860  40.5127634  21.3349625  65.4875563
  39.1731191  20.8593059  64.9669927  37.8639543  19.7372199  65.5242311
  37.1372707  19.6028164  64.9158802  37.4486830  20.0449028  66.3299029
  23.9873944  17.3294359  51.7643912  23.0805399  17.0327472  51.8406626
  24.2649925  17.0324177  50.8978198  25.6036010  11.8731249  57.9188153
  24.7936738  11.5278334  58.2943399  26.2920427  11.5638793  58.5075765
  27.5326558  10.9509296  59.5412450  28.0857597  11.3704749  60.2002473
  27.7696644  10.0245044  59.5835406  22.7572729  14.1881294  51.9055891
  23.6191893  14.5136193  52.1651709  22.9423073  13.4012790  51.3928957
  30.9105365  13.0609821  59.0491114  30.3304034  13.7194625  58.6669167
  30.6441298  12.2387166  58.6378532  29.3608932  12.4614879  61.2512435
  29.8608710  12.5731413  60.4426753  30.0044539  12.1575931  61.8913243
  16.6876887  22.2021888  62.0602095  16.6647575  22.3009575  61.1083978
  16.9977523  23.0487039  62.3819261  29.6930243  15.2209911  58.1047462
  28.8056098  15.5059562  57.8867657  30.1084232  15.0603675  57.2574739
  33.0444779  15.2456432  61.8201802  33.8205169  15.7352885  62.0926419
  32.3192913  15.6714487  62.2773671  35.4817338  15.9584052  62.8775742
  36.0761829  15.7179787  62.1669051  35.5543922  15.2391182  63.5049279
  17.7014494  29.8017662  63.1918907  17.5668962  29.0418063  62.6256905
  17.2846556  30.5258562  62.7247696  29.6671267  20.7364447  58.3197753
  29.6106468  21.1932999  57.4805385  30.2199609  19.9755132  58.1420595
  33.4776073  16.5254179  59.1447872  33.2213007  16.1250815  59.9756080
  32.8528941  17.2397973  59.0198011  37.7888411  19.2650252  61.6519164
  37.2287969  19.3343442  62.4250726  37.1831914  19.0891237  60.9318660
  20.8583619  30.6986979  63.4037350  20.7416004  31.6432412  63.3016040
  20.0376066  30.3960541  63.7923149  23.7102172  11.4277338  55.1935600
  23.6980841  12.3719177  55.3503871  24.6025594  11.2447483  54.8995061
  21.8838134  31.3515241  66.6193278  22.7865380  31.3838852  66.9359773
  21.6575504  30.4215692  66.6339614  23.6391736  30.1046228  63.2803357
  22.6887367  30.1048090  63.1667729  23.9424222  29.3578962  62.7639391
  27.5254291   8.0220114  59.4481537  26.7586687   7.4678601  59.5938219
  27.9364996   8.0941983  60.3095689  39.3744429  35.9406766  64.3449119
  40.0122839  35.8213514  63.6412459  39.2565272  36.8887610  64.4037071
  36.1834135  35.8934194  64.2810644  35.8452647  35.7775259  63.3931179
  37.0523904  35.4925360  64.2611650  32.0420951  37.7469671  60.2707535
  31.4785816  37.6559608  59.5023823  31.9273346  36.9269575  60.7510027
  36.6653918  37.0469046  70.2396849  36.6542559  36.6521844  69.3677353
  36.8274558  36.3135119  70.8330621  29.5885383  39.2420862  63.1091755
  30.3806675  38.9011687  62.6938055  29.8282033  39.3515837  64.0293909
  33.3861180  39.8306158  69.1876033  33.0951046  40.7351789  69.0722700
  34.0218164  39.8722686  69.9020103  34.3117386  37.2083006  65.7777393
  34.9080959  36.9839029  65.0634356  34.3692358  36.4667752  66.3802841
  38.9285698  33.6658220  61.4202327  39.7148787  33.2477643  61.0692744
  39.1924402  34.5704312  61.5883976  44.3294125  33.6033453  62.3235306
  45.0619297  33.0332670  62.5573135  43.5733480  33.2155054  62.7641811
  35.9470244  36.0260695  59.5198648  35.5828452  35.4991316  60.2311570
  36.8037360  35.6359164  59.3465134  41.8519545  27.3155027  66.7829914
  41.5202870  28.1850438  66.5591129  41.2565158  26.9991311  67.4623945
  38.3451065  39.5167573  66.1825827  38.0451788  40.4192612  66.0741634
  38.0002124  39.2499757  67.0346980  31.7963546  35.9681370  62.2162532
  30.8714043  35.8357584  62.4240223  32.0447959  36.7475590  62.7132474
  41.7448208  32.0350114  63.8623264  40.8365086  31.9665522  63.5682025
  41.6935804  32.5122059  64.6905090  29.1572357  35.6114644  63.0506321
  29.2864738  35.8649123  63.9645732  28.4769808  36.2042352  62.7310976
  35.8189074  33.4539759  71.8058162  35.0422408  34.0133679  71.7961026
  36.4579637  33.9396542  72.3273032  43.6109855  30.2366552  65.6401138
  42.9684235  30.5299085  64.9940933  43.1064783  30.1219472  66.4454335
  34.0735446  36.2625213  71.3676129  34.8150131  36.8010257  71.0910952
  33.3672432  36.8891501  71.5247681  39.5490786  38.4054353  69.9648290
  39.9574142  37.9636764  69.2202923  38.8268048  37.8306981  70.2182483
  35.9021856  33.3426960  67.3381847  36.7483051  33.7666373  67.4816496
  35.8420494  32.6860584  68.0320410  39.8719601  38.9655544  63.7200579
  39.2428463  39.1301258  63.0176647  39.4845263  39.3797153  64.4911543
  43.7508833  39.9009982  61.0744943  43.0659871  40.2808883  60.5241976
  43.8352682  40.5105308  61.8076891  39.0521302  31.0031328  68.9963021
  38.8082233  31.7573389  68.4597296  39.3281232  31.3816676  69.8310268
  41.0059764  37.5469941  67.6740286  41.2176660  38.1901700  66.9974667
  40.9589513  36.7132257  67.2062216  38.6085993  30.1587761  64.5776859
  37.7470472  30.4569015  64.8693596  38.6348428  30.3758160  63.6457891
  35.4247563  38.7029952  60.9850664  35.8885908  38.9817655  60.1955287
  35.1604361  37.8013396  60.8023755  32.3171644  38.2501433  63.9230427
  32.8873001  38.6788702  63.2847912  32.9079756  37.9684018  64.6214613
  32.8096810  33.4164861  72.1691439  32.1795471  34.0981142  72.4026836
  32.7032898  33.3047942  71.2244577  28.1041783  33.0836657  63.0957363
  27.3140837  33.3394185  62.6197474  28.5953030  33.8984995  63.2009403
  42.1205592  40.4241896  65.8462644  42.9423036  40.0222083  65.5645325
  42.1167995  40.3210130  66.7978760  30.0556528  33.4481236  60.0540840
  29.2587691  33.5599930  60.5724335  29.8282120  33.7867888  59.1881730
  35.8862196  39.9725939  68.0023354  35.9506628  40.4346347  68.8381526
  35.1773120  39.3423304  68.1305664  26.3879486  33.3367147  65.5272354
  26.6387524  34.2214157  65.7929930  26.9239034  33.1571749  64.7547446
  50.2111585  36.7680644  62.1947615  49.4575294  36.1988043  62.0391620
  50.3459126  36.7343309  63.1418250  35.6010213  41.6394047  57.8702335
  35.4655888  42.4845582  58.2987182  36.1420026  41.8413324  57.1068268
  29.0539611  39.1569485  58.4430260  29.5664131  39.9512735  58.5935824
  29.7062324  38.4595775  58.3763861  30.8634495  42.2735241  60.5253013
  31.0401124  43.1953206  60.3373997  31.6591329  41.9593660  60.9547393
  35.0045514  29.1343506  72.1236946  35.7455227  29.7350659  72.0441409
  35.2363437  28.3921144  71.5654989  30.1486852  34.3199873  70.4015176
  30.0340367  33.4185130  70.7022275  29.2931370  34.5663570  70.0499993
  37.2278690  42.2617613  72.0002677  36.7842544  41.4753992  71.6823581
  37.8895903  42.4496764  71.3346567  31.9865811  43.7913415  66.5263355
  32.5373236  43.6630478  65.7540349  31.1477287  44.0908304  66.1758248
  39.3259928  42.5420413  70.0284078  39.3078403  43.3629294  69.5364347
  40.2479848  42.4174488  70.2534219  35.7832982  40.0564543  70.8707586
  36.3161319  39.2952831  70.6406894  35.2547063  39.7638195  71.6131741
  38.9502677  25.1624609  66.4001228  38.6066946  26.0526250  66.3240339
  39.3181639  24.9726266  65.5370813  27.0188528  37.4858139  59.2189830
  27.8563750  37.8955147  59.0023538  27.1966795  36.5457581  59.1890024
  36.5000071  29.9982921  59.9658902  35.6441667  29.6089771  59.7864540
  36.9127022  30.0774881  59.1058687  38.0299217  27.5329264  64.3650461
  37.5264013  27.4959399  63.5518267  38.3229824  28.4422007  64.4247118
  34.2742103  27.6167994  63.3716643  35.1395100  27.4210802  63.0122532
  34.3419612  27.3878345  64.2986000  37.1485695  39.1850535  58.3826398
  36.6207056  38.4503295  58.0699636  36.6473197  39.9625212  58.1366367
  42.1278541  37.3799556  63.4993445  41.4702215  38.0698817  63.5873573
  42.9318940  37.7695988  63.8427431  31.8804422  29.8470201  60.7433010
  32.4548174  29.6245383  60.0106203  32.4675405  29.9158896  61.4961611
  40.9383999  35.7343928  61.5497386  41.4515881  36.3673920  62.0519096
  41.5885223  35.1345124  61.1840746  32.2074009  31.8774662  54.7628895
  31.3711322  32.2149349  55.0838170  32.0678779  31.7423642  53.8256032
  34.1827090  26.7211450  59.4708079  33.5291502  26.4060468  58.8464694
  34.1407564  26.0987191  60.1967902  37.4164830  33.2093384  63.7955727
  36.4987392  33.4308331  63.6377415  37.8324974  33.2839694  62.9367434
  38.1999878  34.6084800  58.9258407  38.9471697  35.1206197  58.6165529
  38.4691468  34.2868852  59.7862801  41.7045796  40.7149930  59.6776529
  41.2508123  39.8740840  59.7341719  41.0739762  41.3511328  60.0151309
  40.6478715  31.6441916  60.9077196  39.9101472  31.1319302  61.2387439
  40.9005489  31.2042297  60.0960473  40.1478735  42.5526426  60.6126347
  40.4401709  43.1131484  59.8938713  40.6577355  42.8454987  61.3679506
  40.7490343  24.4218168  61.5018966  41.0549219  23.5615531  61.2144881
  41.4742947  25.0135788  61.3017960  27.0414699  34.8248854  59.8900564
  26.8439098  34.2318215  59.1651630  26.4861363  34.5201065  60.6076502
  35.0211422  34.7171961  62.0095157  35.0760032  33.7645797  61.9337633
  34.2102624  34.8731400  62.4936455  32.9603782  33.3349021  59.7685536
  32.1471648  33.6343191  60.1750728  33.4562776  32.9404709  60.4860018
  35.1112360  43.3306778  61.7019800  35.0688539  43.5567624  60.7728332
  36.0275059  43.0970152  61.8505601  38.5577994  33.7990845  68.6000430
  38.9127382  34.0262318  69.4594895  39.2050125  34.1309222  67.9777685
  44.2875731  36.9209281  59.3049759  44.1493629  37.1110877  58.3770948
  43.9311950  37.6828664  59.7617810  32.4517857  30.9067376  65.3846771
  33.0917236  30.7656135  64.6869734  31.6195388  30.6201890  65.0085373
  44.3145110  38.9885808  64.3161030  44.7481617  38.8961097  65.1644084
  45.0276691  38.9643308  63.6781046  33.2278161  40.2069807  61.4981763
  34.0218759  39.7120127  61.2964338  32.5169853  39.6787670  61.1349469
  38.0473005  42.5887902  65.8494131  38.1010028  43.1578838  66.6171847
  37.1787787  42.7589787  65.4848168  29.5360924  34.3512888  57.5741516
  28.6058512  34.2897344  57.7911478  29.6318396  33.8288841  56.7778157
  29.4546473  30.8767701  60.1619757  29.7153291  31.7913034  60.0528918
  30.2763646  30.4092144  60.3116370  30.9271399  32.2905458  67.3318582
  31.5994452  32.0822820  66.6831231  30.1001185  32.0927544  66.8923814
  45.1760660  39.0309509  66.8493915  45.3696550  39.9355319  67.0953190
  45.0761278  38.5716928  67.6832500  36.8296971  28.9167399  69.3484243
  36.1824886  29.6157349  69.2548719  37.5997986  29.3503543  69.7160491
  40.2375769  39.1816251  72.4234796  40.0861275  38.9526803  71.5064880
  40.2280448  40.1386853  72.4366141  37.0061105  36.7548164  67.4081063
  37.9353165  36.9059324  67.2350030  36.5852135  36.8432185  66.5529709
  35.8049437  40.7798829  65.1779600  35.6660523  40.4117613  66.0505538
  35.0164033  41.2946468  65.0063558  37.3554652  40.1580431  62.5668438
  37.0204485  40.1181201  63.4626088  36.8558598  39.4925147  62.0938848
  31.3298896  35.5648061  68.0921019  31.1918694  34.8328300  68.6932558
  32.2403819  35.4756961  67.8105207  33.9581197  35.2768021  67.5804699
  34.6680815  34.6361213  67.5391317  33.9150505  35.5280915  68.5030879
  41.9467975  42.2135374  70.5011278  41.8880521  41.5294594  69.8341861
  42.3487494  42.9554364  70.0491904  32.6710131  32.2633239  69.4000338
  32.1347488  31.8123977  70.0521935  32.0826839  32.3979147  68.6570803
  30.9658674  49.0297288  63.2944997  31.2055272  49.6615812  63.9724015
  30.1227871  48.6785328  63.5810356  32.0812390  31.7221890  51.9626802
  31.2041856  31.6010691  51.5989049  32.5570143  30.9307968  51.7105691
  41.9485383  40.1774958  68.7325258  41.0612161  39.8400880  68.8551656
  42.5183934  39.4457989  68.9694023  23.6014530  36.5099050  62.0568309
  24.2885570  36.1960780  61.4689324  23.4462658  37.4140414  61.7835560
  28.4049252  31.3989246  66.4853333  28.3207441  30.7914916  65.7503743
  27.5831958  31.8898265  66.4862829  35.4786536  44.8376410  65.6986501
  35.4056707  45.6431382  66.2105805  35.0363929  45.0368376  64.8734522
  35.2676316  44.0748180  59.2089322  34.4843838  44.6169860  59.3027547
  35.9669061  44.5922160  59.6083564  38.5772966  29.8842810  61.8523528
  39.0741665  29.1312772  61.5324598  37.8059947  29.9207126  61.2866737
  46.4302723  35.5883175  63.4941819  46.4192599  36.4707891  63.1235752
  45.5620103  35.2354726  63.2996356  37.9385220  44.7363244  67.8544659
  38.6513192  45.3710709  67.7820561  37.4475248  44.8327110  67.0384661
  35.1607934  32.0260193  61.5795212  34.7905722  31.4731233  62.2676118
  35.6567027  31.4218326  61.0270212  43.0475298  34.4831816  59.9611985
  43.5135750  35.3159808  59.8872288  43.4982798  34.0176798  60.6657244
  32.9897133  42.4857688  68.6750230  33.6906593  43.1194171  68.8279625
  32.5192248  42.8272419  67.9145870  41.0191961  26.8512403  64.0002887
  40.1055040  27.0816630  64.1685094  41.4485062  26.9350847  64.8516919
  40.7898419  35.0402295  66.5002781  40.1369869  35.2878203  65.8455233
  41.1678799  34.2266433  66.1665258  37.7505593  45.0761988  60.6030951
  37.9327987  44.2583644  61.0658703  38.5738579  45.2929681  60.1655841
  36.8385992  35.7822106  72.9868818  36.1626629  35.6816236  73.6571193
  37.6613626  35.6261320  73.4504815  28.5864851  42.0194043  65.6081333
  29.1718288  41.2737731  65.7409237  28.3889690  42.3298000  66.4917997
  31.4403506  45.0545290  60.6243775  30.7713882  45.5391418  60.1407815
  31.3016376  45.3014511  61.5387154  23.1782506  34.5899643  64.3285776
  23.2166605  34.0563234  65.1222894  22.6722799  34.0634849  63.7096753
  35.5808775  47.0889034  67.2226434  36.1327083  47.2520655  67.9875519
  35.9214968  47.6793472  66.5506459  30.5573268  29.4364184  67.8248318
  30.6214595  30.2979014  67.4125716  30.4940388  28.8238185  67.0920677
  30.0325541  31.5087316  71.4721353  30.6597579  31.1264393  72.0858877
  29.1753460  31.2901518  71.8377045  40.4319649  41.9150291  73.0775088
  40.9759553  42.5280249  72.5830043  39.8506494  42.4729870  73.5942101
  26.8091083  33.3163745  57.4039708  27.1044525  32.4074424  57.3506761
  25.9079119  33.2951485  57.0820710  38.7177162  45.0371009  64.2090116
  38.5928302  44.2360749  63.7001061  39.3756253  45.5317203  63.7204086
  30.3385330  31.3919742  63.3867256  29.6171916  32.0055709  63.2474729
  31.1278586  31.9277507  63.3083902  40.7812071  42.8380029  65.8369666
  39.8342406  42.7185381  65.7647993  41.1294844  41.9502527  65.9195927
  33.1411644  28.7274168  69.6607908  33.6646046  28.9736465  70.4234217
  32.9223977  29.5594203  69.2411045  28.5378925  30.9977843  57.5279033
  28.2091631  30.1175222  57.3454139  28.8918296  30.9425512  58.4155422
  37.7858504  42.6332746  62.0374018  37.6383466  41.7049453  62.2181588
  38.6111997  42.6552836  61.5531093  31.6520748  31.2850813  57.8954510
  31.9916821  31.8136734  57.1733119  32.0992869  31.6231219  58.6713077
  41.3892626  43.4561304  63.1238891  42.3139173  43.2504166  62.9863342
  41.2207929  43.2077705  64.0328232  34.3464189  29.6687863  67.3457578
  34.0061009  28.8695676  67.7478258  33.6403195  29.9689574  66.7734412
  34.9980661  26.7537176  65.7984901  35.8206730  26.2797654  65.6763792
  35.2418724  27.5327660  66.2983588  33.6388895  29.7825434  56.0947803
  34.3597258  30.1606687  55.5911520  33.0154199  30.5014311  56.1982781
  32.5219240  33.4456296  63.6076880  32.3763820  33.7596599  64.5001162
  32.0444443  34.0641197  63.0547779  34.3815622  30.4358844  63.6557770
  34.3677191  29.5399938  63.3190068  35.0988051  30.4429508  64.2896056
  36.2341753  30.8696185  65.7010897  35.9759531  31.7913255  65.6995227
  35.7026794  30.4726619  66.3911361  41.1787942  43.9746972  58.4800982
  41.3524819  43.4093394  57.7274835  41.6716833  44.7747867  58.2980472
  26.9964902  35.9861641  66.5464541  26.4518370  36.7621449  66.6784816
  27.8744252  36.3332445  66.3883663  33.7852518  29.3173225  58.9245340
  33.9068430  28.3889871  59.1236227  33.4954561  29.3311911  58.0123655
  36.6543709  27.0028135  62.0612060  36.6765406  27.0667468  61.1064039
  37.0711768  26.1632644  62.2552566  47.0327333  36.7383395  60.0991282
  47.4758479  35.9890720  59.7010405  46.1553843  36.7293531  59.7165014
  27.7830924  35.1131537  69.4394698  27.0412660  35.2614172  70.0259328
  27.4623668  35.3739803  68.5761447  35.7274586  44.6547515  69.2375088
  36.0361713  44.4096662  70.1097788  36.5250068  44.8594154  68.7493958
  35.7495198  46.8085425  61.4680465  35.3100189  46.3161804  62.1613321
  36.5003315  46.2658393  61.2272540  28.2287537  42.9996966  61.4705093
  29.0545557  42.7000738  61.0903736  27.8781589  42.2304588  61.9194881
  33.1969070  42.3523434  63.5402766  32.5749080  41.6894139  63.2404994
  33.8673937  42.3784566  62.8576414  26.4296142  40.9183292  62.4294026
  25.5928051  40.4905467  62.2478028  26.4019788  41.1115736  63.3664817
  33.2693598  30.8305222  73.1335272  33.3181753  31.7067345  72.7513042
  33.8116112  30.2882615  72.5606916  43.7548444  41.3746345  72.4136409
  42.9643987  41.3570484  71.8740909  43.5181798  41.9134639  73.1685446
  43.8746319  38.2238812  69.7269138  43.9244324  38.0588819  70.6684661
  43.7660242  37.3566071  69.3367019  32.7582577  40.9027357  57.0161227
  32.9070698  41.5862822  56.3627900  33.5649021  40.8832447  57.5310683
  41.1650081  34.2069740  71.0428445  42.0659944  34.0676205  70.7512442
  41.2398056  34.3724195  71.9826622  35.4992886  31.5836594  69.8881631
  34.6296196  31.8770160  69.6164220  35.7352367  32.1677039  70.6088895
  45.3764515  40.6435753  69.9711159  45.0849324  41.0065734  70.8074620
  44.7636647  39.9302761  69.7924492  46.5760198  38.2088633  62.4913730
  47.4107089  38.6478437  62.6551290  46.7119327  37.7327286  61.6721975
  43.6251704  35.7668368  68.4391217  44.1005825  35.9596014  67.6310069
  42.7017269  35.8227554  68.1934601  30.5135210  36.9292535  58.0222296
  30.2681252  36.0254865  58.2202506  30.6831125  36.9309685  57.0801774
  38.2031920  27.8016211  67.4047051  38.7213864  28.5377238  67.0793540
  37.8487053  28.1080205  68.2393810  29.7830858  32.6620893  55.5208457
  29.0900103  32.7365248  54.8648493  29.5382610  31.8981236  56.0429974
  38.4544514  24.2216494  62.9247948  38.7346268  23.5539683  63.5508374
  39.2395121  24.4145590  62.4122612  42.3253373  32.6434128  66.6719523
  43.2770796  32.7432226  66.6931747  42.1556823  31.8512396  67.1817607
  40.3467752  29.7289711  66.8578924  39.7517684  30.0094724  66.1625413
  40.0617449  30.2183612  67.6295665  44.8041451  35.8640248  65.7861823
  44.7717771  34.9256248  65.9721507  45.4142074  35.9424284  65.0527648
  44.9535939  32.6551291  65.8320106  44.4374988  31.8709748  65.6450035
  45.8375888  32.3270008  65.9966625  42.6146666  26.3992307  61.7915919
  42.4171487  26.0907395  62.6759251  43.2246371  27.1253945  61.9213848
  50.6218000  36.9256254  64.9267860  51.3521389  36.6641543  65.4875563
  50.0124946  36.1884976  64.9669927  48.7033297  35.0664117  65.5242311
  47.9766461  34.9320082  64.9158802  48.2880584  35.3740946  66.3299029
  36.5263474  38.7854047  73.2889684  37.4466483  38.9632646  73.4829730
  36.4913057  37.8410092  73.1369383  25.7445639  33.9792640  62.2142958
  25.4248423  33.1257949  61.9217332  25.1979067  34.1941219  62.9700926
  29.5225546  36.6955081  65.9312465  29.7411556  37.6272189  65.9500499
  29.9351320  36.3363056  66.7167269  38.3720313  26.2801213  59.5412450
  38.9251351  26.6996667  60.2002473  38.6090399  25.3536962  59.5835406
  34.3953412  32.2688287  75.3215214  34.2950139  33.2182644  75.2527305
  34.1774954  31.9406526  74.4491284  33.5966483  29.5173212  51.9055891
  34.4585647  29.8428110  52.1651709  33.7816827  28.7304708  51.3928957
  25.6133899  37.5995552  64.1836080  24.9197370  37.1849505  63.6706034
  26.3606890  37.6416088  63.5869499  40.2002686  27.7906796  61.2512435
  40.7002464  27.9023331  60.4426753  40.8438294  27.4867849  61.8913243
  34.2584682  35.6985426  74.1380275  33.7751764  36.4985786  74.3444165
  34.3445621  35.7093371  73.1847719  27.5270641  37.5313806  62.0602095
  27.5041330  37.6301493  61.1083978  27.8371278  38.3778956  62.3819261
  30.1858019  39.5889961  66.1748709  31.1401273  39.5573903  66.1078641
  29.9870543  39.1280584  66.9898935  30.7757401  38.1591077  68.7419507
  31.5950290  38.6535155  68.7654344  31.0494209  37.2423045  68.7137074
  43.8838534  30.5748350  61.8201802  44.6598924  31.0644802  62.0926419
  43.1586668  31.0006404  62.2773671  46.3211092  31.2875969  62.8775742
  46.9155583  31.0471705  62.1669051  46.3937676  30.5683100  63.5049279
  28.5408248  45.1309580  63.1918907  28.4062716  44.3709981  62.6256905
  28.1240310  45.8550480  62.7247696  40.5065021  36.0656365  58.3197753
  40.4500223  36.5224916  57.4805385  41.0593364  35.3047050  58.1420595
  44.3169827  31.8546097  59.1447872  44.0606762  31.4542732  59.9756080
  43.6922695  32.5689891  59.0198011  48.6282165  34.5942170  61.6519164
  48.0681723  34.6635359  62.4250726  48.0225669  34.4183155  60.9318660
  31.6977374  46.0278897  63.4037350  31.5809758  46.9724330  63.3016040
  30.8769820  45.7252459  63.7923149  26.0292316  32.4929211  69.4411704
  26.6751179  31.9828165  69.9298929  25.8209467  33.2297892  70.0155129
  38.5545708  39.5610058  74.9403845  39.4236868  39.7350710  74.5790479
  38.0752459  40.3804475  74.8179574  32.7231888  46.6807159  66.6193278
  33.6259135  46.7130769  66.9359773  32.4969258  45.7507610  66.6339614
  34.4785490  45.4338146  63.2803357  33.5281121  45.4340007  63.1667729
  34.7817976  44.6870880  62.7639391  38.3648046  23.3512032  59.4481537
  37.5980441  22.7970519  59.5938219  38.7758751  23.4233901  60.3095689
  50.2138184  51.2698684  64.3449119  50.8516594  51.1505431  63.6412459
  50.0959026  52.2179528  64.4037071  47.0227890  51.2226112  64.2810644
  46.6846401  51.1067177  63.3931179  47.8917658  50.8217277  64.2611650
  42.8814706  53.0761589  60.2707535  42.3179571  52.9851525  59.5023823
  42.7667101  52.2561493  60.7510027  40.4279138  54.5712780  63.1091755
  41.2200429  54.2303605  62.6938055  40.6675788  54.6807755  64.0293909
  48.4614264  56.7432556  55.5822000  47.8102244  57.3286637  55.1956014
  49.2558627  57.2738751  55.6417037  42.3869891  53.8321693  55.9809134
  43.1600767  53.2850680  55.8422010  42.7395290  54.6965943  56.1923596
  45.1511141  52.5374924  65.7777393  45.7474713  52.3130947  65.0634356
  45.2086112  51.7959670  66.3802841  44.7236169  49.9914359  53.6127584
  44.9761690  49.4695881  52.8511047  43.7860728  49.8280505  53.7154268
  49.7679452  48.9950138  61.4202327  50.5542541  48.5769561  61.0692744
  50.0318156  49.8996230  61.5883976  49.9389529  54.4322988  56.1190984
  49.3035362  54.5057615  56.8311889  49.6086936  55.0216587  55.4410063
  55.1687879  48.9325371  62.3235306  55.9013051  48.3624588  62.5573135
  54.4127235  48.5446971  62.7641811  44.4432458  51.8942465  55.8151959
  44.3268716  51.2187369  56.4833043  44.5534718  51.4074839  54.9984112
  46.7863999  51.3552613  59.5198648  46.4222206  50.8283234  60.2311570
  47.6431115  50.9651082  59.3465134  52.6913300  42.6446945  66.7829914
  52.3596624  43.5142356  66.5591129  52.0958913  42.3283229  67.4623945
  42.6357301  51.2973288  62.2162532  41.7107797  51.1649502  62.4240223
  42.8841714  52.0767507  62.7132474  52.5841963  47.3642031  63.8623264
  51.6758840  47.2957440  63.5682025  52.5329559  47.8413976  64.6905090
  46.4058707  48.8400170  55.5006664  46.2858332  49.2857220  56.3392144
  45.7111295  49.1885487  54.9420202  39.9966112  50.9406562  63.0506321
  40.1258493  51.1941040  63.9645732  39.3163563  51.5334270  62.7310976
  44.1665599  61.6103811  59.1496795  44.0889629  62.5611637  59.2285275
  43.5627242  61.2649684  59.8071721  54.4503609  45.5658470  65.6401138
  53.8077990  45.8591003  64.9940933  53.9458538  45.4511390  66.4454335
  52.1043773  49.3121643  56.3286998  53.0161629  49.5449030  56.1534695
  51.5953420  49.8958687  55.7662076  46.7415611  48.6718878  67.3381847
  47.5876806  49.0958291  67.4816496  46.6814248  48.0152502  68.0320410
  49.4479748  45.4879679  64.5776859  48.5864227  45.7860932  64.8693596
  49.4742182  45.7050078  63.6457891  46.2641317  54.0321869  60.9850664
  46.7279663  54.3109572  60.1955287  45.9998115  53.1305314  60.8023755
  43.1565398  53.5793351  63.9230427  43.7266755  54.0080619  63.2847912
  43.7473510  53.2975936  64.6214613  45.2010203  50.1545022  57.7940229
  45.9034247  50.6066065  58.2614156  44.8690832  49.5128841  58.4220122
  38.9435537  48.4128574  63.0957363  38.1534591  48.6686103  62.6197474
  39.4346785  49.2276912  63.2009403  40.8950283  48.7773154  60.0540840
  40.0981446  48.8891848  60.5724335  40.6675875  49.1159806  59.1881730
  37.2273240  48.6659065  65.5272354  37.4781279  49.5506075  65.7929930
  37.7632789  48.4863666  64.7547446  46.4403968  56.9685964  57.8702335
  46.3049643  57.8137500  58.2987182  46.9813780  57.1705242  57.1068268
  39.8933365  54.4861402  58.4430260  40.4057886  55.2804653  58.5935824
  40.5456078  53.7887693  58.3763861  41.7028250  57.6027159  60.5253013
  41.8794878  58.5245123  60.3373997  42.4985083  57.2885578  60.9547393
  40.9880606  49.6491791  70.4015176  40.8734122  48.7477048  70.7022275
  40.1325124  49.8955487  70.0499993  49.7896431  40.4916526  66.4001228
  49.4460701  41.3818168  66.3240339  50.1575394  40.3018184  65.5370813
  37.8582282  52.8150057  59.2189830  38.6957504  53.2247065  59.0023538
  38.0360550  51.8749499  59.1890024  49.7546714  50.4825137  54.9073663
  49.2393338  51.2529742  55.1462051  49.4824023  49.8090274  55.5306725
  47.3393825  45.3274838  59.9658902  46.4835421  44.9381689  59.7864540
  47.7520777  45.4066799  59.1058687  48.8692972  42.8621181  64.3650461
  48.3657767  42.8251317  63.5518267  49.1623579  43.7713924  64.4247118
  45.1135858  42.9459911  63.3716643  45.9788854  42.7502720  63.0122532
  45.1813367  42.7170263  64.2986000  54.7280988  53.2357492  56.8426837
  53.9510431  52.8968652  56.3981999  55.4072469  53.2410115  56.1681802
  49.5433017  48.3552230  56.7333444  49.2383153  48.6698379  57.5843587
  50.4963459  48.4333649  56.7760777  47.9879449  54.5142453  58.3826398
  47.4600811  53.7795212  58.0699636  47.4866952  55.2917129  58.1366367
  42.7198177  45.1762119  60.7433010  43.2941929  44.9537301  60.0106203
  43.3069159  45.2450814  61.4961611  51.7777754  51.0635846  61.5497386
  52.2909636  51.6965838  62.0519096  52.4278978  50.4637042  61.1840746
  45.0220844  42.0503368  59.4708079  44.3685257  41.7352385  58.8464694
  44.9801319  41.4279108  60.1967902  46.1332049  52.3322663  51.3861371
  45.2259111  52.1011917  51.5852520  46.6303081  51.5360282  51.5735353
  49.0400128  61.0420170  54.3058057  48.3661827  61.3451867  54.9143015
  49.4265950  61.8449251  53.9563515  48.2558585  48.5385302  63.7955727
  47.3381146  48.7600249  63.6377415  48.6718728  48.6131612  62.9367434
  49.0393633  49.9376717  58.9258407  49.7865452  50.4498114  58.6165529
  49.3085222  49.6160770  59.7862801  47.3120283  52.4335258  55.9085361
  46.4031502  52.1494291  56.0057831  47.3415367  52.8534337  55.0488668
  52.5439550  56.0441847  59.6776529  52.0901877  55.2032757  59.7341719
  51.9133517  56.6803246  60.0151309  51.4872470  46.9733834  60.9077196
  50.7495227  46.4611220  61.2387439  51.7399243  46.5334215  60.0960473
  50.9872489  57.8818344  60.6126347  51.2795464  58.4423401  59.8938713
  51.4971110  58.1746905  61.3679506  51.5884097  39.7510086  61.5018966
  51.8942974  38.8907449  61.2144881  52.3136702  40.3427706  61.3017960
  37.8808453  50.1540772  59.8900564  37.6832853  49.5610133  59.1651630
  37.3255117  49.8492982  60.6076502  45.8605177  50.0463879  62.0095157
  45.9153787  49.0937715  61.9337633  45.0496379  50.2023318  62.4936455
  47.0096371  53.9744002  53.2473440  46.5715800  53.2579861  52.7879077
  47.7506811  54.2020116  52.6858531  43.7997537  48.6640938  59.7685536
  42.9865402  48.9635109  60.1750728  44.2956531  48.2696627  60.4860018
  45.9506115  58.6598695  61.7019800  45.9082293  58.8859542  60.7728332
  46.8668813  58.4262070  61.8505601  55.1269485  52.2501199  59.3049759
  54.9887384  52.4402795  58.3770948  54.7705704  53.0120582  59.7617810
  43.2911611  46.2359294  65.3846771  43.9310991  46.0948053  64.6869734
  42.4589142  45.9493807  65.0085373  44.0671915  55.5361724  61.4981763
  44.8612514  55.0412044  61.2964338  43.3563608  55.0079587  61.1349469
  40.3754679  49.6804806  57.5741516  39.4452267  49.6189261  57.7911478
  40.4712151  49.1580759  56.7778157  40.2940228  46.2059619  60.1619757
  40.5547045  47.1204952  60.0528918  41.1157400  45.7384061  60.3116370
  41.7665153  47.6197376  67.3318582  42.4388207  47.4114738  66.6831231
  40.9394940  47.4219462  66.8923814  47.6690725  44.2459317  69.3484243
  47.0218640  44.9449267  69.2548719  48.4391741  44.6795461  69.7160491
  47.2391343  61.2099843  56.5205137  47.4143099  60.7387886  57.3350759
  46.5524131  61.8365609  56.7486397  48.1948407  55.4872349  62.5668438
  47.8598239  55.4473119  63.4626088  47.6952352  54.8217065  62.0938848
  42.1692650  50.8939979  68.0921019  42.0312448  50.1620218  68.6932558
  43.0797574  50.8048879  67.8105207  51.1307598  52.8328383  52.8405498
  50.5136769  52.1075211  52.7438550  50.6624087  53.5937744  52.4972572
  43.5103885  47.5925156  69.4000338  42.9741242  47.1415895  70.0521935
  42.9220594  47.7271065  68.6570803  34.4408284  51.8390967  62.0568309
  35.1279324  51.5252697  61.4689324  34.2856413  52.7432332  61.7835560
  39.2443006  46.7281164  66.4853333  39.1601195  46.1206833  65.7503743
  38.4225713  47.2190182  66.4862829  46.1070070  59.4040098  59.2089322
  45.3237592  59.9461778  59.3027547  46.8062815  59.9214078  59.6083564
  49.4166720  45.2134727  61.8523528  49.9135420  44.4604690  61.5324598
  48.6453702  45.2499044  61.2866737  50.4996501  53.9706415  59.4261951
  49.5652780  54.0907877  59.2566655  50.6773169  53.0678881  59.1621961
  46.0001689  47.3552110  61.5795212  45.6299476  46.8023151  62.2676118
  46.4960781  46.7510244  61.0270212  53.8869052  49.8123734  59.9611985
  54.3529504  50.6451726  59.8872288  54.3376553  49.3468715  60.6657244
  51.9545283  56.1567555  56.9598137  52.2305127  56.0424150  57.8692011
  51.0849782  55.7585040  56.9210310  51.8585715  42.1804321  64.0002887
  50.9448795  42.4108548  64.1685094  52.2878816  42.2642765  64.8516919
  48.5899347  60.4053906  60.6030951  48.7721742  59.5875562  61.0658703
  49.4132333  60.6221598  60.1655841  48.9241513  59.3322091  57.8645999
  49.4529279  58.8214546  57.2516162  49.1869732  59.0164621  58.7291532
  39.4258606  57.3485960  65.6081333  40.0112042  56.6029648  65.7409237
  39.2283444  57.6589917  66.4917997  42.2797261  60.3837208  60.6243775
  41.6107636  60.8683335  60.1407815  42.1410131  60.6306428  61.5387154
  34.0176260  49.9191561  64.3285776  34.0560360  49.3855151  65.1222894
  33.5116553  49.3926766  63.7096753  41.3967023  44.7656101  67.8248318
  41.4608349  45.6270932  67.4125716  41.3334143  44.1530103  67.0920677
  40.8719295  46.8379234  71.4721353  41.4991334  46.4556311  72.0858877
  40.0147214  46.6193436  71.8377045  41.1779085  46.7211659  63.3867256
  40.4565671  47.3347627  63.2474729  41.9672341  47.2569424  63.3083902
  43.9805398  44.0566086  69.6607908  44.5039800  44.3028382  70.4234217
  43.7617732  44.8886121  69.2411045  48.6252258  57.9624663  62.0374018
  48.4777221  57.0341371  62.2181588  49.4505752  57.9844754  61.5531093
  42.4914503  46.6142730  57.8954510  42.8310575  47.1428652  57.1733119
  42.9386623  46.9523136  58.6713077  45.1857943  44.9979781  67.3457578
  44.8454764  44.1987594  67.7478258  44.4796950  45.2981492  66.7734412
  45.8374415  42.0829093  65.7984901  46.6600485  41.6089572  65.6763792
  46.0812479  42.8619577  66.2983588  48.6213773  45.8162501  57.0306135
  48.8377387  46.6987139  56.7294964  48.1407840  45.4248714  56.3011777
  43.3612994  48.7748214  63.6076880  43.2157575  49.0888517  64.5001162
  42.8838198  49.3933114  63.0547779  45.2209377  45.7650762  63.6557770
  45.2070946  44.8691855  63.3190068  45.9381805  45.7721426  64.2896056
  47.0735508  46.1988102  65.7010897  46.8153285  47.1205173  65.6995227
  46.5420548  45.8018537  66.3911361  52.0181696  59.3038889  58.4800982
  52.1918574  58.7385312  57.7274835  52.5110588  60.1039784  58.2980472
  37.8358656  51.3153558  66.5464541  37.2912124  52.0913366  66.6784816
  38.7138006  51.6624363  66.3883663  44.6246273  44.6465142  58.9245340
  44.7462184  43.7181789  59.1236227  44.3348315  44.6603828  58.0123655
  47.4937463  42.3320053  62.0612060  47.5159160  42.3959386  61.1064039
  47.9105522  41.4924561  62.2552566  57.8721088  52.0675312  60.0991282
  58.3152234  51.3182638  59.7010405  56.9947598  52.0585449  59.7165014
  53.0056869  58.6205654  55.5797881  53.7007774  59.2412346  55.7985195
  53.3480019  57.7701005  55.8550259  38.6224678  50.4423455  69.4394698
  37.8806414  50.5906090  70.0259328  38.3017422  50.7031720  68.5761447
  54.9048292  56.0705359  57.1085211  55.4299616  56.4092632  56.3834531
  54.8170645  55.1352375  56.9248346  39.0681292  58.3288883  61.4705093
  39.8939312  58.0292655  61.0903736  38.7175344  57.5596506  61.9194881
  44.0362825  57.6815352  63.5402766  43.4142834  57.0186057  63.2404994
  44.7067692  57.7076484  62.8576414  37.2689897  56.2475210  62.4294026
  36.4321805  55.8197384  62.2478028  37.2413542  56.4407653  63.3664817
  43.5976332  56.2319275  57.0161227  43.7464452  56.9154739  56.3627900
  44.4042775  56.2124365  57.5310683  41.3528965  52.2584453  58.0222296
  41.1075007  51.3546783  58.2202506  41.5224879  52.2601603  57.0801774
  49.0425675  43.1308129  67.4047051  49.5607619  43.8669156  67.0793540
  48.6880807  43.4372122  68.2393810  49.2938269  39.5508412  62.9247948
  49.5740023  38.8831601  63.5508374  50.0788876  39.7437507  62.4122612
  47.0971737  58.7267405  54.4872974  46.5245704  59.3457593  54.0343446
  47.6704531  59.2766767  55.0212896  51.1861507  45.0581629  66.8578924
  50.5911439  45.3386642  66.1625413  50.9011203  45.5475530  67.6295665
  50.3168997  59.0104556  55.6181557  51.2499670  58.9450117  55.8214432
  50.2292210  59.8460822  55.1596089  52.9457014  58.3270426  52.5785504
  52.8670645  57.9930290  53.4721262  53.7666681  58.8192194  52.5776976
  47.4818536  50.0628218  51.8289027  48.4277641  49.9334426  51.8977445
  47.1032781  49.3242880  52.3058455  53.4540420  41.7284224  61.7915919
  53.2565242  41.4199312  62.6759251  54.0640126  42.4545863  61.9213848
  36.5839393  49.3084558  62.2142958  36.2642178  48.4549866  61.9217332
  36.0372822  49.5233136  62.9700926  40.3619301  52.0246999  65.9312465
  40.5805311  52.9564107  65.9500499  40.7745075  51.6654973  66.7167269
  47.2823519  42.5315084  57.9188153  46.4724247  42.1862169  58.2943399
  47.9707936  42.2222628  58.5075765  49.2114067  41.6093131  59.5412450
  49.7645106  42.0288585  60.2002473  49.4484153  40.6828879  59.5835406
  36.4527653  52.9287470  64.1836080  35.7591125  52.5141422  63.6706034
  37.2000644  52.9708006  63.5869499  52.5892874  43.7193656  59.0491114
  52.0091543  44.3778460  58.6669167  52.3228807  42.8971001  58.6378532
  51.0396440  43.1198714  61.2512435  51.5396219  43.2315249  60.4426753
  51.6832048  42.8159767  61.8913243  38.3664396  52.8605723  62.0602095
  38.3435084  52.9593411  61.1083978  38.6765032  53.7070874  62.3819261
  41.0251774  54.9181878  66.1748709  41.9795027  54.8865821  66.1078641
  40.8264297  54.4572502  66.9898935  51.3717752  45.8793747  58.1047462
  50.4843607  46.1643397  57.8867657  51.7871741  45.7187510  57.2574739
  54.7232288  45.9040268  61.8201802  55.4992678  46.3936720  62.0926419
  53.9980422  46.3298322  62.2773671  57.1604847  46.6167887  62.8775742
  57.7549338  46.3763623  62.1669051  57.2331431  45.8975017  63.5049279
  39.3802003  60.4601498  63.1918907  39.2456471  59.7001899  62.6256905
  38.9634065  61.1842398  62.7247696  50.5160966  55.6438421  52.1995482
  51.2196816  55.8488424  52.8153138  49.7923614  56.2115183  52.4644566
  51.3458776  51.3948283  58.3197753  51.2893977  51.8516834  57.4805385
  51.8987118  50.6338967  58.1420595  55.1563582  47.1838014  59.1447872
  54.9000516  46.7834650  59.9756080  54.5316450  47.8981808  59.0198011
  59.4675920  49.9234088  61.6519164  58.9075478  49.9927277  62.4250726
  58.8619423  49.7475072  60.9318660  52.4247663  56.0820951  54.2493942
  53.2593267  55.6502149  54.0671417  52.2632006  55.9102964  55.1770837
  52.0793555  52.5853064  55.6150282  52.0242359  52.4197335  54.6738726
  51.4539610  53.2929097  55.7712472  36.8686070  47.8221128  69.4411704
  37.5144934  47.3120082  69.9298929  36.6603221  48.5589810  70.0155129
  49.2041800  38.6803950  59.4481537  48.4374196  38.1262436  59.5938219
  49.6152505  38.7525818  60.3095689  55.5629924  65.3206277  53.6127584
  55.8155444  64.7987798  52.8511047  54.6254483  65.1572423  53.7154268
  57.2663240  61.7134430  54.5159997  57.4337643  62.5814666  54.8830468
  57.0760409  61.8761712  53.5921286  53.8861518  62.5358498  54.7628895
  53.0498831  62.8733184  55.0838170  53.7466288  62.4007478  53.8256032
  55.8614599  57.3795286  59.4708079  55.2079011  57.0644303  58.8464694
  55.8195073  56.7571026  60.1967902  56.9725804  67.6614581  51.3861371
  56.0652866  67.4303834  51.5852520  57.4696836  66.8652200  51.5735353
  51.2148433  65.0096724  57.5741516  50.2846021  64.9481179  57.7911478
  51.3105905  64.4872676  56.7778157  53.7599899  62.3805725  51.9626802
  52.8829365  62.2594526  51.5989049  54.2357652  61.5891804  51.7105691
  48.4878592  63.9747581  57.4039708  48.7832033  63.0658259  57.3506761
  47.5866628  63.9535320  57.0820710  50.2166434  61.6561678  57.5279033
  49.8879140  60.7759057  57.3454139  50.5705805  61.6009347  58.4155422
  55.3176404  60.4409270  56.0947803  56.0384767  60.8190522  55.5911520
  54.6941708  61.1598146  56.1982781  51.4618367  63.3204728  55.5208457
  50.7687612  63.3949083  54.8648493  51.2170119  62.5565072  56.0429974
  58.3212290  65.3920136  51.8289027  59.2671395  65.2626344  51.8977445
  57.9426535  64.6534798  52.3058455  56.5055208  63.3170112  51.7643912
  55.5986663  63.0203225  51.8406626  56.7831189  63.0199930  50.8978198
  58.1217273  57.8607002  57.9188153  57.3118002  57.5154087  58.2943399
  58.8101690  57.5514546  58.5075765  55.2753992  60.1757048  51.9055891
  56.1373156  60.5011946  52.1651709  55.4604336  59.3888543  51.3928957
  56.2283435  57.4153091  55.1935600  56.2162105  58.3594930  55.3503871
  57.1206857  57.2323236  54.8995061  28.5350676  -2.3823029  51.0694426
  29.1729086  -2.5016281  50.3657766  28.4171519  -1.4342185  51.1282378
  25.3440382  -2.4295601  51.0055951  25.0058894  -2.5454536  50.1176485
  26.2130150  -2.8304436  50.9856957  21.2027198  -0.5760124  46.9952842
  20.6392063  -0.6670187  46.2269129  21.0879593  -1.3960220  47.4755334
  18.7491630   0.9191067  49.8337062  19.5412922   0.5781892  49.4183361
  18.9888280   1.0286042  50.7539215  26.7826757   3.0910843  42.3067306
  26.1314736   3.6764924  41.9201320  27.5771119   3.6217038  42.3662344
  20.7082384   0.1799981  42.7054441  21.4813260  -0.3671032  42.5667317
  21.0607783   1.0444230  42.9168902  23.4723633  -1.1146789  52.5022700
  24.0687205  -1.3390766  51.7879663  23.5298605  -1.8562043  53.1048148
  23.0448662  -3.6607353  40.3372891  23.2974182  -4.1825832  39.5756354
  22.1073221  -3.8241208  40.4399574  28.2602022   0.7801275  42.8436291
  27.6247855   0.8535902  43.5557195  27.9299428   1.3694874  42.1655370
  22.7644950  -1.7579247  42.5397266  22.6481208  -2.4334344  43.2078350
  22.8747210  -2.2446873  41.7229419  25.1076491  -2.2969100  46.2443955
  24.7434698  -2.8238479  46.9556876  25.9643607  -2.6870631  46.0710440
  27.5057311   1.1937778  52.9071134  27.2058034   2.0962817  52.7986941
  27.1608371   0.9269962  53.7592287  20.9569793  -2.3548425  48.9407838
  20.0320289  -2.4872211  49.1485530  21.2054206  -1.5754206  49.4377781
  24.7271199  -4.8121543  42.2251970  24.6070824  -4.3664492  43.0637451
  24.0323787  -4.4636225  41.6665508  22.4878091   7.9582099  45.8742101
  22.4102121   8.9089924  45.9530582  21.8839735   7.6127971  46.5317028
  29.0325848   0.6425749  50.4445886  28.4034710   0.8071463  49.7421954
  28.6451510   1.0567358  51.2156850  32.9115079   1.5780186  47.7990249
  32.2266118   1.9579088  47.2487283  32.9958929   2.1875513  48.5322197
  30.1666011  -0.7759855  54.3985593  30.3782906  -0.1328095  53.7219974
  30.1195759  -1.6097538  53.9307523  24.5853809   0.3800157  47.7095971
  25.0492155   0.6587860  46.9200593  24.3210608  -0.5216399  47.5269062
  21.4777890  -0.0728362  50.6475734  22.0479248   0.3558907  50.0093219
  22.0686002  -0.3545777  51.3459920  23.5222695  -3.4976691  44.5185536
  24.2246739  -3.0455647  44.9859462  23.1903324  -4.1392872  45.1465429
  31.2811839   2.1012101  52.5707950  32.1029283   1.6992288  52.2890632
  31.2774242   1.9980335  53.5224066  25.0468442   1.6496144  54.7268661
  25.1112875   2.1116551  55.5626833  24.3379366   1.0193509  54.8550971
  24.7616460   3.3164252  44.5947641  24.6262135   4.1615787  45.0232489
  25.3026273   3.5183529  43.8313575  18.2145857   0.8339690  45.1675566
  18.7270378   1.6282940  45.3181131  18.8668570   0.1365980  45.1009168
  20.0240742   3.9505446  47.2498319  20.2007371   4.8723411  47.0619303
  20.8197576   3.6363865  47.6792699  21.1472058   5.4683620  53.2508662
  21.6979483   5.3400683  52.4785656  20.3083534   5.7678509  52.9003555
  28.4866175   4.2190618  56.7529385  28.4684650   5.0399499  56.2609654
  29.4086095   4.0944693  56.9779526  28.0759206  -3.1696575  41.6318970
  27.5605830  -2.3991971  41.8707357  27.8036515  -3.8431439  42.2552031
  33.0493481  -0.4164221  43.5672143  32.2722923  -0.7553061  43.1227305
  33.7284961  -0.4111598  42.8927108  26.3091941   0.8620740  45.1071705
  25.7813303   0.1273500  44.7944942  25.8079444   1.6395416  44.8611673
  31.2884787  -0.9430239  50.2238751  30.6308462  -0.2530978  50.3118880
  32.0925187  -0.5533807  50.5672738  30.0990246  -2.5885867  48.2742693
  30.6122128  -1.9555875  48.7764403  30.7491470  -3.1884671  47.9086053
  24.4544542  -1.3199050  38.1106678  23.5471603  -1.5509796  38.3097827
  24.9515574  -2.1161430  38.2980660  27.3612620   7.3898458  41.0303364
  26.6874319   7.6930154  41.6388322  27.7478442   8.1927538  40.6808821
  26.5771077  -5.1136411  50.5201033  25.6593638  -4.8921464  50.3622722
  26.9931221  -5.0390101  49.6612741  27.3606125  -3.7144996  45.6503714
  28.1077944  -3.2023598  45.3410836  27.6297714  -4.0360943  46.5108107
  25.6332775  -1.2186455  42.6330668  24.7243994  -1.5027422  42.7303138
  25.6627859  -0.7987376  41.7733975  30.8652042   2.3920135  46.4021836
  30.4114370   1.5511045  46.4587026  30.2346009   3.0281533  46.7396616
  29.3084982   4.2296631  47.3371654  29.6007956   4.7901689  46.6184019
  29.8183602   4.5225192  48.0924813  24.1817669  -3.6057834  48.7340463
  24.2366279  -4.5583998  48.6582940  23.3708871  -3.4498395  49.2181762
  25.3308863   0.3222289  39.9718747  24.8928293  -0.3941852  39.5124384
  26.0719304   0.5498404  39.4103838  24.2718607   5.0076982  48.4265107
  24.2294786   5.2337829  47.4973639  25.1881306   4.7740357  48.5750908
  33.4481978  -1.4020514  46.0295065  33.3099876  -1.2118918  45.1016254
  33.0918196  -0.6401131  46.4863116  33.4751357   0.6656013  51.0406337
  33.9087864   0.5731302  51.8889391  34.1882938   0.6413513  50.4026353
  22.3884408   1.8840012  48.2227070  23.1825006   1.3890332  48.0209645
  21.6776100   1.3557875  47.8594775  27.2079252   4.2658107  52.5739437
  27.2616274   4.8349043  53.3417153  26.3394033   4.4359992  52.2093474
  34.3366907   0.7079714  53.5739222  34.5302797   1.6125524  53.8198497
  34.2367525   0.2487133  54.4077807  26.1667352  -1.5681631  54.1326369
  27.0959412  -1.4170471  53.9595336  25.7458382  -1.4797610  53.2775016
  24.9655684   2.4569033  51.9024907  24.8266769   2.0887818  52.7750845
  24.1770280   2.9716673  51.7308865  25.5603836   7.5578130  43.2450443
  25.7355591   7.0866173  44.0596066  24.8736624   8.1843896  43.4731704
  26.5160899   1.8350636  49.2913745  26.1810731   1.7951406  50.1871394
  26.0164844   1.1695352  48.8184155  29.4520090  -0.8193329  39.5650804
  28.8349261  -1.5446501  39.4683857  28.9836579  -0.0583969  39.2217878
  31.1074222   3.8905579  57.2256585  31.0486768   3.2064799  56.5587168
  31.5093740   4.6324569  56.7737211  20.1264921  10.7067493  50.0190303
  20.3661519  11.3386017  50.6969322  19.2834117  10.3555533  50.3055663
  31.1091629   1.8545163  55.4570564  30.2218408   1.5171085  55.5796963
  31.6790180   1.1228194  55.6939330  24.6392783   6.5146615  52.4231807
  24.5662954   7.3201587  52.9351112  24.1970176   6.7138581  51.5979829
  24.4282562   5.7518385  45.9334629  23.6450084   6.2940065  46.0272854
  25.1275308   6.2692365  46.3328870  27.0991466   6.4133449  54.5789966
  27.8119438   7.0480914  54.5065868  26.6081495   6.5097315  53.7629968
  28.8208993   0.3184702  46.1507258  27.8865272   0.4386164  45.9811962
  28.9985662  -0.5842831  45.8867268  22.1503380   4.1627893  55.3995537
  22.8512839   4.7964376  55.5524931  21.6798495   4.5042624  54.6391176
  30.2757776   2.5045842  43.6843444  30.5517620   2.3902437  44.5937318
  29.4062274   2.1063327  43.6455617  29.9504666  -3.2827500  53.2248087
  29.2976116  -3.0351592  52.5700540  30.3285046  -4.0963362  52.8910565
  26.9111840   6.7532193  47.3276258  27.0934234   5.9353849  47.7904010
  27.7344826   6.9699886  46.8901148  27.2454005   5.6800378  44.5891306
  27.7741772   5.1692833  43.9761468  27.5082225   5.3642909  45.4536839
  17.7471098   3.6964248  52.3326640  18.3324535   2.9507936  52.4654544
  17.5495936   4.0068204  53.2163304  20.6009753   6.7315495  47.3489082
  19.9320128   7.2161623  46.8653122  20.4622623   6.9784716  48.2632461
  24.7415022   8.7659239  53.9471740  25.2933330   8.9290860  54.7120826
  25.0821215   9.3563676  53.2751765  27.8783409   6.7141214  50.9335423
  27.7534548   5.9130954  50.4246368  28.5362500   7.2087408  50.4449392
  29.9418317   4.5150234  52.5614973  28.9948653   4.3955585  52.4893299
  30.2901090   3.6272732  52.6441234  26.9464751   4.3102950  48.7619325
  26.7989713   3.3819658  48.9426895  27.7718244   4.3323041  48.2776400
  30.5498872   5.1331509  49.8484198  31.4745420   4.9274371  49.7108649
  30.3814176   4.8847910  50.7573539  30.3394189   5.6517177  45.2046289
  30.5131066   5.0863599  44.4520142  30.8323080   6.4518072  45.0225779
  31.3269361   4.9683941  42.3043187  32.0220266   5.5890634  42.5230502
  31.6692511   4.1179292  42.5795565  33.2260784   2.4183647  43.8330518
  33.7512108   2.7570919  43.1079838  33.1383137   1.4830662  43.6493653
  24.8880833   6.3317720  55.9620395  25.1967959   6.0866867  56.8343094
  25.6856315   6.5364359  55.4739265  24.9101445   8.4855630  48.1925771
  24.4706435   7.9932009  48.8858628  25.6609562   7.9428598  47.9517847
  17.3893784   4.6767171  48.1950399  18.2151804   4.3770943  47.8149043
  17.0387836   3.9074793  48.6440188  22.3575317   4.0293639  50.2648073
  21.7355326   3.3664344  49.9650301  23.0280184   4.0554771  49.5821721
  15.5902389   2.5953497  49.1539333  14.7534297   2.1675672  48.9723334
  15.5626035   2.7885941  50.0910124  32.9154690   3.0516550  59.1381716
  32.1250234   3.0340689  58.5986215  32.6788045   3.5904844  59.8930753
  33.0352565  -0.0990983  56.4514445  33.0850570  -0.2640976  57.3929967
  32.9266489  -0.9663724  56.0612325  21.9188824   2.5797562  43.7406534
  22.0676944   3.2633027  43.0873206  22.7255268   2.5602652  44.2555989
  34.5370762   2.3205958  56.6956466  34.2455571   2.6835939  57.5319927
  33.9242894   1.6072966  56.5169798  35.7366445  -0.1141162  49.2159036
  36.5713336   0.3248642  49.3796597  35.8725573  -0.5902509  48.3967282
  32.7857950  -2.5561427  55.1636524  33.2612072  -2.3633781  54.3555376
  31.8623516  -2.5002241  54.9179908  19.6741457  -1.3937260  44.7467602
  19.4287499  -2.2974930  44.9447813  19.8437372  -1.3920110  43.8047080
  25.4184230   5.0745693  41.2118281  24.8458197   5.6935880  40.7588753
  25.9917023   5.6245054  41.7458203  28.6381489   5.3582843  42.3426863
  29.5712163   5.2928405  42.5459739  28.5504702   6.1939110  41.8841396
  31.2669506   4.6748713  39.3030811  31.1883138   4.3408577  40.1966569
  32.0879173   5.1670481  39.3022283  25.8031028  -3.5893495  38.5534333
  26.7490133  -3.7187286  38.6222751  25.4245273  -4.3278833  39.0303762
  17.7014495   6.8079785  49.9164214  17.5668963   6.0480186  49.3502212
  17.2846557   7.5320685  49.4493003  28.8373458   1.9916709  38.9240789
  29.5409308   2.1966711  39.5398445  28.1136107   2.5593470  39.1889873
  29.6671268  -2.2573430  45.0443059  29.6106470  -1.8004879  44.2050692
  30.2199611  -3.0182746  44.8665902  20.8583621   7.7049102  50.1282656
  20.7416005   8.6494535  50.0261347  20.0376067   7.4022664  50.5168456
  30.7460155   2.4299238  40.9739249  31.5805759   1.9980436  40.7916724
  30.5844498   2.2581251  41.9016144  30.4006047  -1.0668649  42.3395588
  30.3454851  -1.2324377  41.3984033  29.7752103  -0.3592616  42.4957778
  21.8838135   8.3577364  53.3438585  22.7865382   8.3900974  53.6605080
  21.6575505   7.4277815  53.3584921  23.6391737   7.1108351  50.0048663
  22.6887368   7.1110212  49.8913036  23.9424223   6.3641085  49.4884698
  39.3744430  12.9468889  51.0694426  40.0122840  12.8275636  50.3657766
  39.2565273  13.8949733  51.1282378  36.1834137  12.8996317  51.0055951
  35.8452648  12.7837382  50.1176485  37.0523905  12.4987482  50.9856957
  32.0420952  14.7531793  46.9952842  31.4785817  14.6621730  46.2269129
  31.9273347  13.9331698  47.4755334  36.6653920  14.0531169  56.9642156
  36.6542560  13.6583967  56.0922660  36.8274559  13.3197241  57.5575928
  29.5885384  16.2482985  49.8337062  30.3806676  15.9073810  49.4183361
  29.8282034  16.3577960  50.7539215  31.5476138  15.5091898  42.7054441
  32.3207014  14.9620885  42.5667317  31.9001537  16.3736148  42.9168902
  33.3861181  16.8368281  55.9121340  33.0951047  17.7413911  55.7968006
  34.0218165  16.8784808  56.6265410  34.3117388  14.2145129  52.5022700
  34.9080960  13.9901151  51.7879663  34.3692359  13.4729875  53.1048148
  33.8842416  11.6684564  40.3372891  34.1367937  11.1466086  39.5756354
  32.9466975  11.5050710  40.4399574  38.9285699  10.6720343  48.1447634
  39.7148788  10.2539766  47.7938051  39.1924403  11.5766435  48.3129282
  39.0995776  16.1093193  42.8436291  38.4641609  16.1827820  43.5557195
  38.7693183  16.6986792  42.1655370  44.3294126  10.6095576  49.0480612
  45.0619298  10.0394793  49.2818442  43.5733482  10.2217176  49.4887118
  33.6038705  13.5712670  42.5397266  33.4874963  12.8957574  43.2078350
  33.7140965  13.0845044  41.7229419  35.9470246  13.0322817  46.2443955
  35.5828453  12.5053438  46.9556876  36.8037362  12.6421287  46.0710440
  41.8519546   4.3217150  53.5075221  41.5202871   5.1912561  53.2836436
  41.2565160   4.0053434  54.1869251  35.5875733   8.0612717  41.2405303
  35.7550135   8.9292954  41.6075774  35.3972902   8.2239999  40.3166593
  38.3451066  16.5229696  52.9071134  38.0451789  17.4254735  52.7986941
  38.0002125  16.2561879  53.7592287  31.7963547  12.9743493  48.9407838
  30.8714044  12.8419707  49.1485530  32.0447961  13.7537712  49.4377781
  41.7448210   9.0412236  50.5868571  40.8365087   8.9727645  50.2927332
  41.6935805   9.5184181  51.4150397  35.5664954  10.5170375  42.2251970
  35.4464579  10.9627425  43.0637451  34.8717542  10.8655692  41.6665508
  29.1572358  12.6176766  49.7751627  29.2864740  12.8711245  50.6891039
  28.4769810  13.2104474  49.4556282  35.8189075  10.4601882  58.5303468
  35.0422410  11.0195802  58.5206333  36.4579638  10.9458665  59.0518338
  43.6109856   7.2428675  52.3646445  42.9684236   7.5361208  51.7186240
  43.1064785   7.1281595  53.1699642  41.2650020  10.9891848  43.0532304
  42.1767876  11.2219235  42.8780002  40.7559667  11.5728892  42.4907383
  34.0735448  13.2687335  58.0921435  34.8150132  13.8072379  57.8156259
  33.3672433  13.8953624  58.2492987  39.5490787  15.4116476  56.6893597
  39.9574143  14.9698886  55.9448229  38.8268049  14.8369103  56.9427790
  35.9021857  10.3489082  54.0627154  36.7483053  10.7728496  54.2061803
  35.8420495   9.6922707  54.7565717  39.8719602  15.9717666  50.4445886
  39.2428464  16.1363380  49.7421954  39.4845264  16.3859276  51.2156850
  39.0521303   8.0093451  55.7208327  38.8082235   8.7635511  55.1842603
  39.3281233   8.3878798  56.5555574  41.0059766  14.5532063  54.3985593
  41.2176661  15.1963823  53.7219974  40.9589514  13.7194380  53.9307523
  38.6085994   7.1649884  51.3022165  37.7470474   7.4631137  51.5938903
  38.6348429   7.3820283  50.3703198  35.4247564  15.7092074  47.7095971
  35.8885909  15.9879777  46.9200593  35.1604362  14.8075519  47.5269062
  32.3171645  15.2563556  50.6475734  32.8873002  15.6850824  50.0093219
  32.9079757  14.9746141  51.3459920  34.3616450  11.8315227  44.5185536
  35.0640493  12.2836270  44.9859462  34.0297078  11.1899046  45.1465429
  32.8096811  10.4226983  58.8936745  32.1795472  11.1043264  59.1272142
  32.7032899  10.3110065  57.9489884  28.1041784  10.0898779  49.8202670
  27.3140838  10.3456308  49.3442780  28.5953031  10.9047117  49.9254710
  42.1205593  17.4304019  52.5707950  42.9423037  17.0284206  52.2890632
  42.1167996  17.3272253  53.5224066  30.0556529  10.4543359  46.7786146
  29.2587693  10.5662053  47.2969642  29.8282122  10.7930011  45.9127037
  35.8862197  16.9788062  54.7268661  35.9506629  17.4408469  55.5626833
  35.1773121  16.3485427  54.8550971  26.3879487  10.3429270  52.2517660
  26.6387525  11.2276280  52.5175236  26.9239035  10.1633871  51.4792752
  50.2111587  13.7742767  48.9192922  49.4575295  13.2050165  48.7636926
  50.3459128  13.7405432  49.8663557  29.0539612  16.1631607  45.1675566
  29.5664133  16.9574858  45.3181131  29.7062325  15.4657898  45.1009168
  35.0045515   6.1405628  58.8482253  35.7455229   6.7412781  58.7686715
  35.2363438   5.3983266  58.2900296  30.1486853  11.3261996  57.1260483
  30.0340368  10.4247253  57.4267582  29.2931371  11.5725692  56.7745299
  37.2278691  19.2679736  58.7247983  36.7842545  18.4816114  58.4068888
  37.8895905  19.4558886  58.0591874  39.3259929  19.5482536  56.7529385
  39.3078404  20.3691417  56.2609654  40.2479849  19.4236611  56.9779526
  35.7832983  17.0626665  57.5952893  36.3161320  16.3014953  57.3652201
  35.2547064  16.7700317  58.3377047  38.9502678   2.1686731  53.1246535
  38.6066948   3.0588373  53.0485645  39.3181641   1.9788389  52.2616120
  27.0188529  14.4920262  45.9435137  27.8563751  14.9017270  45.7268845
  27.1966796  13.5519704  45.9135331  38.9152961  12.1595342  41.6318970
  38.3999584  12.9299947  41.8707357  38.6430269  11.4860479  42.2552031
  36.5000072   7.0045043  46.6904208  35.6441668   6.6151894  46.5109847
  36.9127024   7.0837004  45.8303994  38.0299219   4.5391386  51.0895768
  37.5264014   4.5021522  50.2763573  38.3229825   5.4484129  51.1492425
  34.2742104   4.6230116  50.0961950  35.1395101   4.4272925  49.7367839
  34.3419613   4.3940468  51.0231306  43.8887235  14.9127697  43.5672143
  43.1116678  14.5738856  43.1227305  44.5678716  14.9180320  42.8927108
  38.7039264  10.0322434  43.4578751  38.3989400  10.3468584  44.3088894
  39.6569706  10.1103854  43.5006084  37.1485696  16.1912658  45.1071705
  36.6207057  15.4565417  44.7944942  36.6473199  16.9687334  44.8611673
  42.1278542  14.3861678  50.2238751  41.4702216  15.0760940  50.3118880
  42.9318941  14.7758110  50.5672738  31.8804424   6.8532324  47.4678316
  32.4548175   6.6307506  46.7351509  32.4675406   6.9221019  48.2206918
  40.9384001  12.7406051  48.2742693  41.4515882  13.3736043  48.7764403
  41.5885225  12.1407246  47.9086053  32.2074011   8.8836785  41.4874202
  31.3711323   9.2211472  41.8083476  32.0678780   8.7485765  40.5501339
  34.1827091   3.7273573  46.1953386  33.5291504   3.4122590  45.5710001
  34.1407565   3.1049313  46.9213209  35.2938296  14.0092868  38.1106678
  34.3865358  13.7782121  38.3097827  35.7909328  13.2130487  38.2980660
  37.4164832  10.2155506  50.5201033  36.4987393  10.4370453  50.3622722
  37.8324975  10.2901817  49.6612741  38.1999879  11.6146922  45.6503714
  38.9471698  12.1268319  45.3410836  38.4691469  11.2930975  46.5108107
  36.4726530  14.1105463  42.6330668  35.5637749  13.8264496  42.7303138
  36.5021613  14.5304541  41.7733975  40.6478716   8.6504038  47.6322503
  39.9101473   8.1381425  47.9632746  40.9005490   8.2104420  46.8205780
  40.7490344   1.4280290  48.2264272  41.0549221   0.5677654  47.9390187
  41.4742949   2.0197911  48.0263266  27.0414700  11.8310977  46.6145870
  26.8439100  11.2380338  45.8896937  26.4861364  11.5263187  47.3321809
  35.0211424  11.7234083  48.7340463  35.0760033  10.7707920  48.6582940
  34.2102626  11.8793523  49.2181762  36.1702617  15.6514207  39.9718747
  35.7322047  14.9350065  39.5124384  36.9113058  15.8790321  39.4103838
  32.9603783  10.3411143  46.4930842  32.1471649  10.6405314  46.8996034
  33.4562778   9.9466832  47.2105325  35.1112361  20.3368900  48.4265107
  35.0688540  20.5629746  47.4973639  36.0275060  20.1032275  48.5750908
  38.5577995  10.8052968  55.3245736  38.9127383  11.0324441  56.1840202
  39.2050126  11.1371345  54.7022991  44.2875732  13.9271404  46.0295065
  44.1493631  14.1173000  45.1016254  43.9311951  14.6890786  46.4863116
  32.4517858   7.9129499  52.1092077  33.0917238   7.7718258  51.4115041
  31.6195389   7.6264012  51.7330679  44.3145112  15.9947931  51.0406337
  44.7481618  15.9023220  51.8889391  45.0276692  15.9705431  50.4026353
  38.0473007  19.5950025  52.5739437  38.1010029  20.1640961  53.3417153
  37.1787788  19.7651910  52.2093474  29.5360926  11.3575011  44.2986822
  28.6058514  11.2959466  44.5156784  29.6318398  10.8350964  43.5023464
  29.4546475   7.8829824  46.8865064  29.7153292   8.7975157  46.7774224
  30.2763647   7.4154266  47.0361677  30.9271400   9.2967581  54.0563889
  31.5994453   9.0884943  53.4076537  30.1001187   9.0989667  53.6169121
  45.1760661  16.0371631  53.5739222  45.3696551  16.9417442  53.8198497
  45.0761279  15.5779050  54.4077807  36.8296972   5.9229522  56.0729549
  36.1824887   6.6219471  55.9794026  37.5997987   6.3565666  56.4405798
  40.2375770  16.1878374  59.1480103  40.0861276  15.9588926  58.2310186
  40.2280449  17.1448975  59.1611448  37.0061106  13.7610287  54.1326369
  37.9353166  13.9121446  53.9595336  36.5852136  13.8494308  53.2775016
  35.8049438  17.7860951  51.9024907  35.6660524  17.4179736  52.7750845
  35.0164034  18.3008591  51.7308865  37.3554653  17.1642554  49.2913745
  37.0204486  17.1243324  50.1871394  36.8558599  16.4987270  48.8184155
  31.3298897  12.5710184  54.8166326  31.1918695  11.8390423  55.4177865
  32.2403821  12.4819084  54.5350513  40.2913845  14.5098588  39.5650804
  39.6743016  13.7845416  39.4683857  39.8230333  15.2707948  39.2217878
  33.9581198  12.2830143  54.3050005  34.6680816  11.6423335  54.2636624
  33.9150506  12.5343038  55.2276186  41.9467977  19.2197497  57.2256585
  41.8880523  18.5356717  56.5587168  42.3487495  19.9616487  56.7737211
  32.6710132   9.2695361  56.1245645  32.1347489   8.8186100  56.7767241
  32.0826840   9.4041270  55.3816109  32.0812391   8.7284013  38.6872108
  31.2041857   8.6072813  38.3234355  32.5570144   7.9370091  38.4350997
  41.9485384  17.1837081  55.4570564  41.0612163  16.8463002  55.5796963
  42.5183935  16.4520112  55.6939330  23.6014531  13.5161172  48.7813616
  24.2885571  13.2022902  48.1934631  23.4462660  14.4202537  48.5080867
  28.4049253   8.4051369  53.2098639  28.3207442   7.7977038  52.4749049
  27.5831960   8.8960387  53.2108136  38.5772967   6.8904932  48.5768834
  39.0741667   6.1374895  48.2569905  37.8059948   6.9269249  48.0112044
  46.4302724  12.5945298  50.2187126  46.4192601  13.4770013  49.8481059
  45.5620104  12.2416849  50.0241663  37.9385221  21.7425367  54.5789966
  38.6513193  22.3772832  54.5065868  37.4475249  21.8389233  53.7629968
  39.6602748  15.6476620  46.1507258  38.7259026  15.7678082  45.9811962
  39.8379416  14.7449086  45.8867268  35.1607936   9.0322315  48.3040519
  34.7905723   8.4793356  48.9921425  35.6567028   8.4280449  47.7515519
  43.0475299  11.4893939  46.6857292  43.5135751  12.3221930  46.6117595
  43.4982800  11.0238920  47.3902550  41.0191962   3.8574526  50.7248193
  40.1055042   4.0878753  50.8930400  41.4485063   3.9412970  51.5762226
  40.7898420  12.0464418  53.2248087  40.1369871  12.2940325  52.5700540
  41.1678800  11.2328556  52.8910565  36.8385993  12.7884229  59.7114124
  36.1626630  12.6878358  60.3816500  37.6613627  12.6323443  60.1750122
  23.1782507  11.5961766  51.0531083  23.2166607  11.0625356  51.8468201
  22.6722800  11.0696971  50.4342060  35.5808776  24.0951156  53.9471740
  36.1327084  24.2582778  54.7120826  35.9214970  24.6855594  53.2751765
  30.5573269   6.4426306  54.5493625  30.6214596   7.3041137  54.1371023
  30.4940390   5.8300308  53.8165984  30.0325542   8.5149439  58.1966659
  30.6597581   8.1326516  58.8104184  29.1753461   8.2963641  58.5622352
  40.4319650  18.9212414  59.8020395  40.9759554  19.5342372  59.3075350
  39.8506495  19.4791992  60.3187408  26.8091085  10.3225868  44.1285014
  27.1044526   9.4136546  44.0752068  25.9079120  10.3013607  43.8066017
  30.3385332   8.3981864  50.1112563  29.6171917   9.0117832  49.9720036
  31.1278587   8.9339629  50.0329209  40.7812072  19.8442152  52.5614973
  39.8342407  19.7247503  52.4893299  41.1294845  18.9564650  52.6441234
  33.1411645   5.7336291  56.3853215  33.6646047   5.9798587  57.1479524
  32.9223978   6.5656326  55.9656352  28.5378926   8.0039965  44.2524339
  28.2091632   7.1237344  44.0699445  28.8918297   7.9487634  45.1400729
  31.6520749   8.2912935  44.6199817  31.9916822   8.8198856  43.8978425
  32.0992870   8.6293341  45.3958384  34.3464190   6.6749986  54.0702885
  34.0061011   5.8757799  54.4723565  33.6403197   6.9751697  53.4979718
  34.9980662   3.7599298  52.5230208  35.8206731   3.2859777  52.4009098
  35.2418726   4.5389782  53.0228894  33.6388897   6.7887557  42.8193110
  34.3597259   7.1668810  42.3156827  33.0154201   7.5076434  42.9228088
  37.7820019   7.4932706  43.7551442  37.9983634   8.3757344  43.4540270
  37.3014087   7.1018919  43.0257084  32.5219241  10.4518419  50.3322187
  32.3763822  10.7658722  51.2246468  32.0444444  11.0703319  49.7793085
  34.3815624   7.4420967  50.3803076  34.3677192   6.5462060  50.0435374
  35.0988052   7.4491631  51.0141362  36.2341754   7.8758307  52.4256204
  35.9759532   8.7975378  52.4240534  35.7026795   7.4788742  53.1156668
  26.9964903  12.9923763  53.2709848  26.4518371  13.7683571  53.4030122
  27.8744253  13.3394568  53.1128969  33.7852520   6.3235347  45.6490646
  33.9068431   5.3951993  45.8481534  33.4954562   6.3374033  44.7368962
  36.6543710   4.0090258  48.7857366  36.6765407   4.0729591  47.8309346
  37.0711769   3.1694766  48.9797872  47.0327334  13.7445517  46.8236589
  47.4758480  12.9952842  46.4255712  46.1553845  13.7355654  46.4410321
  27.7830925  12.1193660  56.1640005  27.0412661  12.2676295  56.7504635
  27.4623669  12.3801925  55.3006754  35.7274587  21.6609638  55.9620395
  36.0361714  21.4158785  56.8343094  36.5250070  21.8656276  55.4739265
  33.1969072  19.3585557  50.2648073  32.5749081  18.6956262  49.9650301
  33.8673939  19.3846689  49.5821721  26.4296144  17.9245415  49.1539333
  25.5928052  17.4967589  48.9723334  26.4019789  18.1177858  50.0910124
  33.2693599   7.8367345  59.8580579  33.3181755   8.7129467  59.4758349
  33.8116113   7.2944738  59.2852222  43.7548445  18.3808468  59.1381716
  42.9643989  18.3632607  58.5986215  43.5181799  18.9196762  59.8930753
  43.8746320  15.2300934  56.4514445  43.9244325  15.0650942  57.3929967
  43.7660243  14.3628193  56.0612325  41.1650082  11.2131862  57.7673751
  42.0659945  11.0738327  57.4757749  41.2398057  11.3786317  58.7071929
  35.4992888   8.5898717  56.6126938  34.6296197   8.8832283  56.3409526
  35.7352368   9.1739162  57.3334201  45.3764517  17.6497876  56.6956466
  45.0849325  18.0127856  57.5319927  44.7636648  16.9364884  56.5169798
  46.5760199  15.2150756  49.2159036  47.4107090  15.6540560  49.3796597
  46.7119328  14.7389409  48.3967282  43.6251705  12.7730490  55.1636524
  44.1005827  12.9658137  54.3555376  42.7017270  12.8289676  54.9179908
  30.5135212  13.9354658  44.7467602  30.2681254  13.0316988  44.9447813
  30.6831126  13.9371808  43.8047080  38.2031921   4.8078334  54.1292358
  38.7213865   5.5439361  53.8038847  37.8487054   5.1142327  54.9639117
  29.7830859   9.6683015  42.2453764  29.0900104   9.7427370  41.5893800
  29.5382611   8.9043359  42.7675281  38.4544516   1.2278616  49.6493255
  38.7346269   0.5601806  50.2753681  39.2395123   1.4207712  49.1367918
  42.3253374   9.6496250  53.3964830  43.2770797   9.7494348  53.4177054
  42.1556824   8.8574519  53.9062914  40.3467753   6.7351834  53.5824231
  39.7517686   7.0156846  52.8870719  40.0617450   7.2245735  54.3540972
  44.8041452  12.8702370  52.5107129  44.7717772  11.9318371  52.6966813
  45.4142075  12.9486407  51.7772954  36.6424783  11.7398423  38.5534333
  37.5883887  11.6104631  38.6222751  36.2639028  11.0013085  39.0303762
  44.9535940   9.6613414  52.5565413  44.4374989   8.8771870  52.3695341
  45.8375889   9.3332130  52.7211932  42.6146667   3.4054429  48.5161225
  42.4171488   3.0969517  49.4004557  43.2246373   4.1316068  48.6459155
  50.6218002  13.9318377  51.6513166  51.3521390  13.6703665  52.2120869
  50.0124947  13.1947099  51.6915234  48.7033299  12.0726240  52.2487617
  47.9766462  11.9382205  51.6404109  48.2880586  12.3803068  53.0544335
  36.5263475  15.7916169  60.0134990  37.4466485  15.9694768  60.2075037
  36.4913058  14.8472215  59.8614690  34.8267700   9.6648400  38.4889219
  33.9199155   9.3681512  38.5651932  35.1043681   9.3678218  37.6223505
  25.7445640  10.9854763  48.9388265  25.4248425  10.1320071  48.6462639
  25.1979068  11.2003341  49.6946232  29.5225548  13.7017204  52.6557772
  29.7411557  14.6334312  52.6745805  29.9351322  13.3425178  53.4412575
  36.4429766   4.2085289  44.6433460  35.6330494   3.8632374  45.0188706
  37.1314182   3.8992833  45.2321071  38.3720314   3.2863336  46.2657757
  38.9251352   3.7058789  46.9247780  38.6090400   2.3599084  46.3080713
  34.3953413   9.2750410  62.0460520  34.2950140  10.2244767  61.9772612
  34.1774955   8.9468649  61.1736591  33.5966484   6.5235335  38.6301198
  34.4585648   6.8490233  38.8897015  33.7816829   5.7366831  38.1174264
  25.6133900  14.6057674  50.9081387  24.9197372  14.1911627  50.3951341
  26.3606891  14.6478211  50.3114806  41.7499121   5.3963861  45.7736421
  41.1697790   6.0548665  45.3914473  41.4835054   4.5741206  45.3623838
  40.2002687   4.7968919  47.9757741  40.7002466   4.9085453  47.1672060
  40.8438295   4.4929972  48.6158550  34.2584683  12.7047549  60.8625582
  33.7751765  13.5047909  61.0689471  34.3445622  12.7155493  59.9093026
  27.5270643  14.5375928  48.7847401  27.5041331  14.6363615  47.8329285
  27.8371279  15.3841079  49.1064568  30.7757403  15.1653199  55.4664814
  31.5950292  15.6597278  55.4899651  31.0494210  14.2485167  55.4382381
  40.5323999   7.5563952  44.8292769  39.6449854   7.8413602  44.6112964
  40.9477988   7.3957715  43.9820046  43.8838535   7.5810473  48.5447108
  44.6598925   8.0706925  48.8171725  43.1586669   8.0068527  49.0018978
  46.3211094   8.2938092  49.6021049  46.9155584   8.0533828  48.8914357
  46.3937677   7.5745222  50.2294585  40.5065023  13.0718488  45.0443059
  40.4500224  13.5287039  44.2050692  41.0593365  12.3109172  44.8665902
  44.3169829   8.8608219  45.8693179  44.0606763   8.4604855  46.7001386
  43.6922697   9.5752013  45.7443318  48.6282166  11.6004293  48.3764470
  48.0681724  11.6697482  49.1496032  48.0225670  11.4245277  47.6563966
  41.2399802  14.2623269  42.3395588  41.1848606  14.0967540  41.3984033
  40.6145857  14.9699302  42.4957778  26.0292317   9.4991333  56.1657011
  26.6751181   8.9890287  56.6544236  25.8209468  10.2360015  56.7400436
  38.5545709  16.5672181  61.6649151  39.4236869  16.7412833  61.3035786
  38.0752461  17.3866597  61.5424881  34.5495927   3.7631378  41.9180907
  34.5374597   4.7073218  42.0749178  35.4419349   3.5801523  41.6240368
  38.3648047   0.3574154  46.1726844  37.5980443  -0.1967359  46.3183526
  38.7758752   0.4296023  47.0340995  52.6913301  19.6509068  53.5075221
  52.3596626  20.5204479  53.2836436  52.0958914  19.3345352  54.1869251
  52.5841964  24.3704154  50.5868571  51.6758841  24.3019562  50.2927332
  52.5329560  24.8476099  51.4150397  54.4503611  22.5720592  52.3646445
  53.8077991  22.8653125  51.7186240  53.9458539  22.4573513  53.1699642
  54.5902588  32.2364022  47.7990249  53.9053627  32.6162923  47.2487283
  54.6746438  32.8459348  48.5322197  49.8915057  23.3385368  55.7208327
  49.6475989  24.0927429  55.1842603  50.1674988  23.7170716  56.5555574
  52.9599348  32.7595936  52.5707950  53.7816792  32.3576124  52.2890632
  52.9561751  32.6564170  53.5224066  37.2273241  25.6721188  52.2517660
  37.4781280  26.5568197  52.5175236  37.7632790  25.4925789  51.4792752
  61.0505341  29.1034685  48.9192922  60.2969049  28.5342083  48.7636926
  61.1852882  29.0697349  49.8663557  42.9271309  20.0539667  61.2561996
  42.5338254  19.5005865  61.9309641  43.7437449  20.3650245  61.6468514
  45.8439270  21.4697546  58.8482253  46.5848983  22.0704699  58.7686715
  46.0757193  20.7275184  58.2900296  48.0672445  34.5971654  58.7247983
  47.6236300  33.8108032  58.4068888  48.7289659  34.7850804  58.0591874
  50.1653684  34.8774453  56.7529385  50.1472159  35.6983335  56.2609654
  51.0873604  34.7528529  56.9779526  46.6226738  32.3918583  57.5952893
  47.1555074  31.6306871  57.3652201  46.0940819  32.0992235  58.3377047
  49.7896433  17.4978649  53.1246535  49.4460702  18.3880291  53.0485645
  50.1575395  17.3080307  52.2616120  51.5884098  16.7572208  48.2264272
  51.8942975  15.8969572  47.9390187  52.3136703  17.3489828  48.0263266
  55.1538866  31.3239848  51.0406337  55.5875373  31.2315137  51.8889391
  55.8670447  31.2997349  50.4026353  56.0154416  31.3663549  53.5739222
  56.2090306  32.2709359  53.8198497  55.9155034  30.9070968  54.4077807
  47.6690726  21.2521440  56.0729549  47.0218642  21.9511389  55.9794026
  48.4391742  21.6857583  56.4405798  51.0769524  31.5170292  59.1480103
  50.9255031  31.2880843  58.2310186  51.0674204  32.4740893  59.1611448
  52.7861731  34.5489414  57.2256585  52.7274277  33.8648634  56.5587168
  53.1881249  35.2908404  56.7737211  52.7879138  32.5128998  55.4570564
  51.9005917  32.1754920  55.5796963  53.3577689  31.7812029  55.6939330
  39.2443008  23.7343286  53.2098639  39.1601196  23.1268956  52.4749049
  38.4225714  24.2252305  53.2108136  57.2696479  27.9237216  50.2187126
  57.2586355  28.8061931  49.8481059  56.4013858  27.5708766  50.0241663
  48.7778975  37.0717285  54.5789966  49.4906947  37.7064749  54.5065868
  48.2869004  37.1681151  53.7629968  51.8585716  19.1866444  50.7248193
  50.9448796  19.4170670  50.8930400  52.2878818  19.2704888  51.5762226
  47.6779748  28.1176147  59.7114124  47.0020385  28.0170276  60.3816500
  48.5007382  27.9615360  60.1750122  40.8719296  23.8441356  58.1966659
  41.4991335  23.4618434  58.8104184  40.0147215  23.6255558  58.5622352
  51.2713405  34.2504331  59.8020395  51.8153309  34.8634290  59.3075350
  50.6900250  34.8083910  60.3187408  51.6205826  35.1734070  52.5614973
  50.6736162  35.0539421  52.4893299  51.9688599  34.2856568  52.6441234
  43.9805400  21.0628209  56.3853215  44.5039802  21.3090505  57.1479524
  43.7617733  21.8948243  55.9656352  52.2286381  35.7915345  49.8484198
  53.1532929  35.5858206  49.7108649  52.0601685  35.5431746  50.7573539
  57.8721089  29.0737435  46.8236589  58.3152235  28.3244760  46.4255712
  56.9947599  29.0647571  46.4410321  46.5668342  36.9901556  55.9620395
  46.8755468  36.7450702  56.8343094  47.3643824  37.1948194  55.4739265
  44.1087354  23.1659262  59.8580579  44.1575509  24.0421385  59.4758349
  44.6509868  22.6236655  59.2852222  54.5942199  33.7100386  59.1381716
  53.8037743  33.6924524  58.5986215  54.3575554  34.2488679  59.8930753
  54.7140074  30.5592852  56.4514445  54.7638079  30.3942859  57.3929967
  54.6053998  29.6920111  56.0612325  52.0043837  26.5423780  57.7673751
  52.9053700  26.4030245  57.4757749  52.0791811  26.7078235  58.7071929
  56.2158271  32.9789793  56.6956466  55.9243080  33.3419774  57.5319927
  55.6030403  32.2656802  56.5169798  57.4153954  30.5442673  49.2159036
  58.2500845  30.9832477  49.3796597  57.5513082  30.0681326  48.3967282
  54.4645459  28.1022408  55.1636524  54.9399581  28.2950054  54.3555376
  53.5411025  28.1581594  54.9179908  49.2938270  16.5570534  49.6493255
  49.5740024  15.8893723  50.2753681  50.0788877  16.7499630  49.1367918
  53.1647128  24.9788168  53.3964830  54.1164551  25.0786266  53.4177054
  52.9950579  24.1866437  53.9062914  55.6435206  28.1994288  52.5107129
  55.6111526  27.2610289  52.6966813  56.2535830  28.2778325  51.7772954
  55.7929695  24.9905331  52.5565413  55.2768743  24.2063788  52.3695341
  56.6769643  24.6624048  52.7211932  53.4540422  18.7346347  48.5161225
  53.2565243  18.4261435  49.4004557  54.0640127  19.4607986  48.6459155
  61.4611756  29.2610295  51.6513166  62.1915145  28.9995583  52.2120869
  60.8518702  28.5239017  51.6915234  59.5427053  27.4018157  52.2487617
  58.8160217  27.2674122  51.6404109  59.1274340  27.7094986  53.0544335
  47.3657230  31.1208087  60.0134990  48.2860239  31.2986686  60.2075037
  47.3306813  30.1764132  59.8614690  49.2114068  18.6155254  46.2657757
  49.7645107  19.0350707  46.9247780  49.4484155  17.6891002  46.3080713
  45.2347168  24.6042327  62.0460520  45.1343894  25.5536684  61.9772612
  45.0168710  24.2760566  61.1736591  45.0978438  28.0339466  60.8625582
  44.6145519  28.8339826  61.0689471  45.1839377  28.0447411  59.9093026
  54.7232290  22.9102390  48.5447108  55.4992680  23.3998843  48.8171725
  53.9980424  23.3360444  49.0018978  57.1604848  23.6230009  49.6021049
  57.7549339  23.3825745  48.8914357  57.2331432  22.9037140  50.2294585
  59.4675921  26.9296210  48.3764470  58.9075479  26.9989400  49.1496032
  58.8619424  26.7537195  47.6563966  36.8686071  24.8283251  56.1657011
  37.5144935  24.3182205  56.6544236  36.6603223  25.5651932  56.7400436
  49.3939464  31.8964098  61.6649151  50.2630623  32.0704751  61.3035786
  48.9146215  32.7158515  61.5424881  49.2041801  15.6866072  46.1726844
  48.4374197  15.1324559  46.3183526  49.6152506  15.7587941  47.0340995
  41.2083562  21.9750868  60.2632025  42.0715024  21.6187673  60.4735349
  40.6348973  21.6364763  60.9507429  61.0531939  43.6052724  51.0694426
  61.6910349  43.4859472  50.3657766  60.9352782  44.5533568  51.1282378
  57.8621646  43.5580152  51.0055951  57.5240157  43.4421217  50.1176485
  58.7311414  43.1571317  50.9856957  53.7208461  45.4115629  46.9952842
  53.1573326  45.3205566  46.2269129  53.6060856  44.5915533  47.4755334
  58.3441429  44.7115004  56.9642156  58.3330069  44.3167802  56.0922660
  58.5062068  43.9781077  57.5575928  59.3008020  49.0786596  42.3067306
  58.6496000  49.6640677  41.9201320  60.0952383  49.6092791  42.3662344
  53.2263647  46.1675734  42.7054441  53.9994523  45.6204721  42.5667317
  53.5789046  47.0319983  42.9168902  55.0648690  47.4952116  55.9121340
  54.7738556  48.3997747  55.7968006  55.7005674  47.5368644  56.6265410
  55.9904897  44.8728964  52.5022700  56.5868469  44.6484987  51.7879663
  56.0479868  44.1313710  53.1048148  55.5629925  42.3268400  40.3372891
  55.8155446  41.8049921  39.5756354  54.6254484  42.1634545  40.4399574
  60.6073208  41.3304178  48.1447634  61.3936297  40.9123601  47.7938051
  60.8711912  42.2350270  48.3129282  60.7783285  46.7677028  42.8436291
  60.1429118  46.8411655  43.5557195  60.4480692  47.3570627  42.1655370
  66.0081635  41.2679411  49.0480612  66.7406807  40.6978628  49.2818442
  65.2520991  40.8801012  49.4887118  55.2826214  44.2296506  42.5397266
  55.1662472  43.5541409  43.2078350  55.3928474  43.7428880  41.7229419
  57.6257755  43.6906653  46.2443955  57.2615962  43.1637274  46.9556876
  58.4824871  43.3005122  46.0710440  63.5307055  34.9800985  53.5075221
  63.1990380  35.8496396  53.2836436  62.9352669  34.6637269  54.1869251
  57.2663242  38.7196552  41.2405303  57.4337644  39.5876789  41.6075774
  57.0760411  38.8823834  40.3166593  60.0238575  47.1813531  52.9071134
  59.7239298  48.0838570  52.7986941  59.6789634  46.9145715  53.7592287
  63.4235719  39.6996072  50.5868571  62.5152596  39.6311480  50.2927332
  63.3723314  40.1768017  51.4150397  57.2452463  41.1754210  42.2251970
  57.1252088  41.6211261  43.0637451  56.5505051  41.5239528  41.6665508
  55.0059355  53.9457852  45.8742101  54.9283384  54.8965677  45.9530582
  54.4020998  53.6003724  46.5317028  57.4976584  41.1185717  58.5303468
  56.7209918  41.6779637  58.5206333  58.1367147  41.6042500  59.0518338
  65.2897365  37.9012510  52.3646445  64.6471745  38.1945043  51.7186240
  64.7852294  37.7865430  53.1699642  62.9437529  41.6475683  43.0532304
  63.8555385  41.8803070  42.8780002  62.4347176  42.2312727  42.4907383
  55.7522957  43.9271171  58.0921435  56.4937641  44.4656215  57.8156259
  55.0459942  44.5537459  58.2492987  61.2278296  46.0700311  56.6893597
  61.6361652  45.6282722  55.9448229  60.5055558  45.4952939  56.9427790
  57.5809366  41.0072918  54.0627154  58.4270562  41.4312331  54.2061803
  57.5208004  40.3506542  54.7565717  61.5507111  46.6301502  50.4445886
  60.9215973  46.7947216  49.7421954  61.1632773  47.0443111  51.2156850
  65.4296343  47.5655939  47.7990249  64.7447381  47.9454841  47.2487283
  65.5140192  48.1751266  48.5322197  60.7308812  38.6677286  55.7208327
  60.4869744  39.4219347  55.1842603  61.0068742  39.0462634  56.5555574
  62.6847275  45.2115899  54.3985593  62.8964170  45.8547658  53.7219974
  62.6377023  44.3778215  53.9307523  60.2873503  37.8233719  51.3022165
  59.4257983  38.1214973  51.5938903  60.3135938  38.0404118  50.3703198
  57.1035073  46.3675910  47.7095971  57.5673418  46.6463613  46.9200593
  56.8391871  45.4659354  47.5269062  53.9959154  45.9147391  50.6475734
  54.5660511  46.3434660  50.0093219  54.5867266  45.6329976  51.3459920
  56.0403959  42.4899062  44.5185536  56.7428002  42.9420106  44.9859462
  55.7084587  41.8482881  45.1465429  54.4884320  41.0810819  58.8936745
  53.8582981  41.7627100  59.1272142  54.3820408  40.9693900  57.9489884
  63.7993102  48.0887854  52.5707950  64.6210546  47.6868041  52.2890632
  63.7955505  47.9856088  53.5224066  57.5649706  47.6371897  54.7268661
  57.6294138  48.0992304  55.5626833  56.8560630  47.0069262  54.8550971
  71.8899096  44.4326602  48.9192922  71.1362804  43.8634000  48.7636926
  72.0246637  44.3989267  49.8663557  57.2797724  49.3040005  44.5947641
  57.1443398  50.1491540  45.0232489  57.8207536  49.5059282  43.8313575
  53.7665063  35.3831585  61.2561996  53.3732009  34.8297783  61.9309641
  54.5831204  35.6942163  61.6468514  56.6833024  36.7989464  58.8482253
  57.4242738  37.3996617  58.7686715  56.9150947  36.0567101  58.2900296
  51.8274362  41.9845831  57.1260483  51.7127877  41.0831088  57.4267582
  50.9718880  42.2309528  56.7745299  58.9066200  49.9263571  58.7247983
  58.4630054  49.1399950  58.4068888  59.5683414  50.1142722  58.0591874
  53.6653321  51.4559373  53.2508662  54.2160746  51.3276436  52.4785656
  52.8264797  51.7554262  52.9003555  61.0047438  50.2066371  56.7529385
  60.9865913  51.0275252  56.2609654  61.9267358  50.0820446  56.9779526
  57.4620492  47.7210501  57.5952893  57.9948829  46.9598789  57.3652201
  56.9334573  47.4284152  58.3377047  60.6290187  32.8270567  53.1246535
  60.2854457  33.7172208  53.0485645  60.9969150  32.6372224  52.2616120
  60.5940470  42.8179178  41.6318970  60.0787093  43.5883782  41.8707357
  60.3217778  42.1444314  42.2552031  58.1787581  37.6628878  46.6904208
  57.3229177  37.2735729  46.5109847  58.5914533  37.7420839  45.8303994
  59.7086728  35.1975222  51.0895768  59.2051523  35.1605357  50.2763573
  60.0017334  36.1067964  51.1492425  55.9529613  35.2813951  50.0961950
  56.8182610  35.0856760  49.7367839  56.0207122  35.0524303  51.0231306
  65.5674744  45.5711532  43.5672143  64.7904187  45.2322692  43.1227305
  66.2466225  45.5764156  42.8927108  60.3826773  40.6906270  43.4578751
  60.0776909  41.0052419  44.3088894  61.3357215  40.7687690  43.5006084
  58.8273205  46.8496493  45.1071705  58.2994566  46.1149253  44.7944942
  58.3260708  47.6271169  44.8611673  63.8066051  45.0445514  50.2238751
  63.1489725  45.7344775  50.3118880  64.6106450  45.4341946  50.5672738
  53.5591932  37.5116159  47.4678316  54.1335684  37.2891341  46.7351509
  54.1462915  37.5804854  48.2206918  62.6171510  43.3989886  48.2742693
  63.1303391  44.0319878  48.7764403  63.2672734  42.7991082  47.9086053
  55.8614600  34.3857408  46.1953386  55.2079013  34.0706425  45.5710001
  55.8195074  33.7633149  46.9213209  56.9725805  44.6676703  38.1106678
  56.0652867  44.4365957  38.3097827  57.4696837  43.8714323  38.2980660
  59.8793884  53.3774211  41.0303364  59.2055583  53.6805907  41.6388322
  60.2659706  54.1803291  40.6808821  59.0952341  40.8739342  50.5201033
  58.1774902  41.0954289  50.3622722  59.5112484  40.9485652  49.6612741
  59.8787388  42.2730758  45.6503714  60.6259207  42.7852155  45.3410836
  60.1478978  41.9514810  46.5108107  58.1514038  44.7689298  42.6330668
  57.2425258  44.4848331  42.7303138  58.1809122  45.1888377  41.7733975
  63.3833306  48.3795888  46.4021836  62.9295633  47.5386798  46.4587026
  62.7527273  49.0157286  46.7396616  62.3266225  39.3087874  47.6322503
  61.5888982  38.7965260  47.9632746  62.5792999  38.8688255  46.8205780
  61.8266245  50.2172384  47.3371654  62.1189220  50.7777442  46.6184019
  62.3364866  50.5100945  48.0924813  62.4277853  32.0864126  48.2264272
  62.7336730  31.2261489  47.9390187  63.1530458  32.6781746  48.0263266
  56.6998933  42.3817919  48.7340463  56.7547542  41.4291755  48.6582940
  55.8890135  42.5377358  49.2181762  57.8490126  46.3098042  39.9718747
  57.4109556  45.5933901  39.5124384  58.5900567  46.5374157  39.4103838
  56.7899870  50.9952736  48.4265107  56.7476049  51.2213582  47.4973639
  57.7062569  50.7616110  48.5750908  60.2365504  41.4636803  55.3245736
  60.5914892  41.6908276  56.1840202  60.8837635  41.7955180  54.7022991
  65.9663241  44.5855239  46.0295065  65.8281140  44.7756835  45.1016254
  65.6099460  45.3474622  46.4863116  54.1305367  38.5713334  52.1092077
  54.7704747  38.4302093  51.4115041  53.2982898  38.2847848  51.7330679
  65.9932621  46.6531766  51.0406337  66.4269127  46.5607055  51.8889391
  66.7064201  46.6289266  50.4026353  54.9065671  47.8715765  48.2227070
  55.7006270  47.3766085  48.0209645  54.1957363  47.3433628  47.8594775
  59.7260516  50.2533860  52.5739437  59.7797538  50.8224796  53.3417153
  58.8575297  50.4235745  52.2093474  52.6058909  39.9551416  54.0563889
  53.2781962  39.7468778  53.4076537  51.7788695  39.7573502  53.6169121
  66.8548170  46.6955467  53.5739222  67.0484060  47.6001277  53.8198497
  66.7548788  46.2362886  54.4077807  58.5084481  36.5813357  56.0729549
  57.8612396  37.2803307  55.9794026  59.2785496  37.0149501  56.4405798
  61.9163279  46.8462209  59.1480103  61.7648785  46.6172761  58.2310186
  61.9067958  47.8032811  59.1611448  58.6848615  44.4194122  54.1326369
  59.6140675  44.5705282  53.9595336  58.2639645  44.5078143  53.2775016
  57.4836947  48.4444787  51.9024907  57.3448033  48.0763571  52.7750845
  56.6951543  48.9592426  51.7308865  58.0785099  53.5453883  43.2450443
  58.2536855  53.0741926  44.0596066  57.3917887  54.1719649  43.4731704
  59.0342162  47.8226389  49.2913745  58.6991995  47.7827159  50.1871394
  58.5346108  47.1571105  48.8184155  53.0086406  43.2294019  54.8166326
  52.8706204  42.4974258  55.4177865  53.9191330  43.1402919  54.5350513
  61.9701354  45.1682424  39.5650804  61.3530525  44.4429252  39.4683857
  61.5017842  45.9291784  39.2217878  55.6368707  42.9413979  54.3050005
  56.3468325  42.3007171  54.2636624  55.5938015  43.1926873  55.2276186
  63.6255486  49.8781332  57.2256585  63.5668032  49.1940552  56.5587168
  64.0275004  50.6200322  56.7737211  54.3497641  39.9279196  56.1245645
  53.8134998  39.4769935  56.7767241  53.7614349  40.0625105  55.3816109
  52.6446184  56.6943246  50.0190303  52.8842783  57.3261770  50.6969322
  51.8015381  56.3431286  50.3055663  63.6272893  47.8420916  55.4570564
  62.7399672  47.5046838  55.5796963  64.1971444  47.1103947  55.6939330
  50.0836762  39.0635204  53.2098639  49.9994951  38.4560874  52.4749049
  49.2619468  39.5544222  53.2108136  57.1574046  52.5022368  52.4231807
  57.0844218  53.3077340  52.9351112  56.7151439  52.7014334  51.5979829
  56.9463826  51.7394138  45.9334629  56.1631348  52.2815818  46.0272854
  57.6456571  52.2568118  46.3328870  60.2560476  37.5488768  48.5768834
  60.7529176  36.7958730  48.2569905  59.4847457  37.5853084  48.0112044
  68.1090233  43.2529133  50.2187126  68.0980110  44.1353849  49.8481059
  67.2407613  42.9000684  50.0241663  59.6172730  52.4009202  54.5789966
  60.3300702  53.0356667  54.5065868  59.1262758  52.4973068  53.7629968
  61.3390257  46.3060455  46.1507258  60.4046535  46.4261917  45.9811962
  61.5166925  45.4032922  45.8867268  56.8395445  39.6906151  48.3040519
  56.4693232  39.1377191  48.9921425  57.3354537  39.0864284  47.7515519
  64.7262808  42.1477774  46.6857292  65.1923260  42.9805766  46.6117595
  65.1770309  41.6822756  47.3902550  54.6684643  50.1503646  55.3995537
  55.3694103  50.7840129  55.5524931  54.1979758  50.4918377  54.6391176
  62.7939039  48.4921595  43.6843444  63.0698883  48.3778190  44.5937318
  61.9243538  48.0939080  43.6455617  62.6979471  34.5158361  50.7248193
  61.7842551  34.7462588  50.8930400  63.1272572  34.5996805  51.5762226
  62.4685929  42.7048253  53.2248087  61.8157379  42.9524161  52.5700540
  62.8466309  41.8912391  52.8910565  59.4293103  52.7407946  47.3276258
  59.6115498  51.9229602  47.7904010  60.2526089  52.9575639  46.8901148
  59.7635269  51.6676131  44.5891306  60.2923035  51.1568586  43.9761468
  60.0263488  51.3518662  45.4536839  58.5173502  43.4468064  59.7114124
  57.8414139  43.3462194  60.3816500  59.3401136  43.2907278  60.1750122
  50.2652361  49.6840001  52.3326640  50.8505798  48.9383689  52.4654544
  50.0677200  49.9943957  53.2163304  53.1191017  52.7191248  47.3489082
  52.4501392  53.2037376  46.8653122  52.9803886  52.9660469  48.2632461
  57.2596285  54.7534992  53.9471740  57.8114593  54.9166613  54.7120826
  57.6002479  55.3439429  53.2751765  52.2360778  37.1010141  54.5493625
  52.3002105  37.9624972  54.1371023  52.1727899  36.4884143  53.8165984
  51.7113051  39.1733274  58.1966659  52.3385090  38.7910351  58.8104184
  50.8540970  38.9547476  58.5622352  62.1107159  49.5796249  59.8020395
  62.6547063  50.1926207  59.3075350  61.5294004  50.1375828  60.3187408
  60.3964672  52.7016967  50.9335423  60.2715812  51.9006707  50.4246368
  61.0543764  53.1963161  50.4449392  62.4599581  50.5025987  52.5614973
  61.5129916  50.3831338  52.4893299  62.8082354  49.6148485  52.6441234
  54.8199154  36.3920126  56.3853215  55.3433556  36.6382423  57.1479524
  54.6011487  37.2240161  55.9656352  59.4646014  50.2978703  48.7619325
  59.3170977  49.3695411  48.9426895  60.2899508  50.3198794  48.2776400
  63.0680136  51.1207262  49.8484198  63.9926683  50.9150124  49.7108649
  62.8995439  50.8723663  50.7573539  56.0251699  37.3333821  54.0702885
  55.6848520  36.5341634  54.4723565  55.3190705  37.6335532  53.4979718
  56.6768171  34.4183134  52.5230208  57.4994240  33.9443612  52.4009098
  56.9206235  35.1973617  53.0228894  59.4607528  38.1516541  43.7551442
  59.6771143  39.0341179  43.4540270  58.9801596  37.7602755  43.0257084
  56.0603133  38.1004802  50.3803076  56.0464701  37.2045896  50.0435374
  56.7775561  38.1075466  51.0141362  57.9129263  38.5342143  52.4256204
  57.6547041  39.4559213  52.4240534  57.3814304  38.1372577  53.1156668
  62.8575452  51.6392930  45.2046289  63.0312330  51.0739352  44.4520142
  63.3504343  52.4393825  45.0225779  48.6752412  43.6507599  53.2709848
  48.1305880  44.4267407  53.4030122  49.5531762  43.9978403  53.1128969
  58.3331219  34.6674093  48.7857366  58.3552916  34.7313426  47.8309346
  58.7499278  33.8278602  48.9797872  68.7114843  44.4029353  46.8236589
  69.1545989  43.6536678  46.4255712  67.8341354  44.3939489  46.4410321
  63.8450625  50.9559694  42.3043187  64.5401529  51.5766387  42.5230502
  64.1873775  50.1055045  42.5795565  49.4618434  42.7777495  56.1640005
  48.7200170  42.9260130  56.7504635  49.1411178  43.0385761  55.3006754
  65.7442048  48.4059400  43.8330518  66.2693372  48.7446672  43.1079838
  65.6564400  47.4706415  43.6493653  57.4062096  52.3193473  55.9620395
  57.7149223  52.0742620  56.8343094  58.2037578  52.5240112  55.4739265
  57.4282709  54.4731383  48.1925771  56.9887699  53.9807762  48.8858628
  58.1790825  53.9304351  47.9517847  54.8756581  50.0169392  50.2648073
  54.2536590  49.3540097  49.9650301  55.5461448  50.0430524  49.5821721
  54.9481108  38.4951180  59.8580579  54.9969264  39.3713303  59.4758349
  55.4903622  37.9528573  59.2852222  65.4335954  49.0392303  59.1381716
  64.6431498  49.0216442  58.5986215  65.1969308  49.5780597  59.8930753
  65.5533829  45.8884770  56.4514445  65.6031834  45.7234777  57.3929967
  65.4447752  45.0212029  56.0612325  54.4370088  48.5673315  43.7406534
  54.5858208  49.2508780  43.0873206  55.2436531  48.5478405  44.2555989
  62.8437591  41.8715698  57.7673751  63.7447454  41.7322162  57.4757749
  62.9185566  42.0370152  58.7071929  57.1780397  39.2482552  56.6126938
  56.3083706  39.5416118  56.3409526  57.4139877  39.8322997  57.3334201
  67.0552026  48.3081711  56.6956466  66.7636834  48.6711692  57.5319927
  66.4424157  47.5948719  56.5169798  68.2547708  45.8734591  49.2159036
  69.0894599  46.3124395  49.3796597  68.3906837  45.3973244  48.3967282
  65.3039214  43.4314326  55.1636524  65.7793336  43.6241972  54.3555376
  64.3804779  43.4873512  54.9179908  59.8819430  35.4662169  54.1292358
  60.4001374  36.2023196  53.8038847  59.5274563  35.7726163  54.9639117
  60.1332025  31.8862452  49.6493255  60.4133778  31.2185641  50.2753681
  60.9182632  32.0791547  49.1367918  57.9365493  51.0621446  41.2118281
  57.3639460  51.6811633  40.7588753  58.5098287  51.6120807  41.7458203
  64.0040883  40.3080086  53.3964830  64.9558306  40.4078184  53.4177054
  63.8344333  39.5158354  53.9062914  62.0255262  37.3935669  53.5824231
  61.4305195  37.6740682  52.8870719  61.7404959  37.8829570  54.3540972
  61.1562753  51.3458596  42.3426863  62.0893426  51.2804158  42.5459739
  61.0685966  52.1814863  41.8841396  63.7850770  50.6624466  39.3030811
  63.7064401  50.3284330  40.1966569  64.6060436  51.1546234  39.3022283
  66.4828961  43.5286206  52.5107129  66.4505281  42.5902206  52.6966813
  67.0929584  43.6070242  51.7772954  58.3212292  42.3982259  38.5534333
  59.2671396  42.2688467  38.6222751  57.9426537  41.6596920  39.0303762
  66.6323449  40.3197249  52.5565413  66.1162498  39.5355706  52.3695341
  67.5163398  39.9915966  52.7211932  64.2934176  34.0638265  48.5161225
  64.0958997  33.7553353  49.4004557  64.9033882  34.7899903  48.6459155
  70.3820808  42.7310075  52.2487617  69.6553971  42.5966040  51.6404109
  69.9668095  43.0386904  53.0544335  58.2050984  46.4500005  60.0134990
  59.1253994  46.6278604  60.2075037  58.1700567  45.5056050  59.8614690
  56.5055209  40.3232235  38.4889219  55.5986664  40.0265348  38.5651932
  56.7831190  40.0262053  37.6223505  51.2013057  44.3601039  52.6557772
  51.4199066  45.2918147  52.6745805  51.6138831  44.0009014  53.4412575
  58.1217274  34.8669125  44.6433460  57.3118003  34.5216210  45.0188706
  58.8101691  34.5576668  45.2321071  60.0507823  33.9447171  46.2657757
  60.6038861  34.3642625  46.9247780  60.2877909  33.0182920  46.3080713
  56.0740922  39.9334245  62.0460520  55.9737649  40.8828602  61.9772612
  55.8562464  39.6052484  61.1736591  63.4286630  36.0547697  45.7736421
  62.8485299  36.7132501  45.3914473  63.1622563  35.2325041  45.3623838
  61.8790196  35.4552754  47.9757741  62.3789975  35.5669289  47.1672060
  62.5225804  35.1513807  48.6158550  55.9372192  43.3631384  60.8625582
  55.4539274  44.1631744  61.0689471  56.0233131  43.3739329  59.9093026
  51.8645530  47.2535919  52.8994016  52.8188783  47.2219861  52.8323947
  51.6658053  46.7926542  53.7144242  52.4544912  45.8237035  55.4664814
  53.2737801  46.3181113  55.4899651  52.7281719  44.9069003  55.4382381
  62.2111508  38.2147787  44.8292769  61.3237363  38.4997438  44.6112964
  62.6265497  38.0541550  43.9820046  65.5626044  38.2394308  48.5447108
  66.3386434  38.7290760  48.8171725  64.8374178  38.6652362  49.0018978
  67.9998603  38.9521927  49.6021049  68.5943093  38.7117663  48.8914357
  68.0725186  38.2329058  50.2294585  50.2195758  52.7955538  49.9164214
  50.0850226  52.0355939  49.3502212  49.8027821  53.5196438  49.4493003
  61.3554721  47.9792462  38.9240789  62.0590571  48.1842464  39.5398445
  60.6317370  48.5469224  39.1889873  62.1852532  43.7302323  45.0443059
  62.1287733  44.1870874  44.2050692  62.7380874  42.9693007  44.8665902
  65.9957338  39.5192055  45.8693179  65.7394272  39.1188690  46.7001386
  65.3710206  40.2335849  45.7443318  70.3069675  42.2588128  48.3764470
  69.7469233  42.3281317  49.1496032  69.7013179  42.0829113  47.6563966
  53.3764884  53.6924855  50.1282656  53.2597268  54.6370288  50.0261347
  52.5557330  53.3898417  50.5168456  63.2641419  48.4174991  40.9739249
  64.0987023  47.9856189  40.7916724  63.1025762  48.2457005  41.9016144
  62.9187311  44.9207104  42.3395588  62.8636115  44.7551376  41.3984033
  62.2933366  45.6283137  42.4957778  47.7079826  40.1575169  56.1657011
  48.3538690  39.6474122  56.6544236  47.4996977  40.8943850  56.7400436
  60.2333218  47.2256016  61.6649151  61.1024378  47.3996668  61.3035786
  59.7539970  48.0450433  61.5424881  54.4019398  54.3453117  53.3438585
  55.3046645  54.3776727  53.6605080  54.1756768  53.4153568  53.3584921
  56.1573000  53.0984104  50.0048663  55.2068631  53.0985965  49.8913036
  56.4605487  52.3516838  49.4884698  60.0435556  31.0157990  46.1726844
  59.2767952  30.4616476  46.3183526  60.4546261  31.0879859  47.0340995
  52.0477317  37.3042786  60.2632025  52.9108778  36.9479590  60.4735349
  51.4742728  36.9656680  60.9507429  68.7015400  58.8872070  51.0055951
  68.3633912  58.7713135  50.1176485  69.5705168  58.4863235  50.9856957
  64.5602216  60.7407546  46.9952842  63.9967081  60.6497483  46.2269129
  64.4454611  59.9207451  47.4755334  62.1066648  62.2358738  49.8337062
  62.8987940  61.8949563  49.4183361  62.3463298  62.3453713  50.7539215
  64.0657402  61.4967651  42.7054441  64.8388278  60.9496638  42.5667317
  64.4182801  62.3611901  42.9168902  66.8298651  60.2020882  52.5022700
  67.4262223  59.9776904  51.7879663  66.8873623  59.4605628  53.1048148
  66.4023680  57.6560317  40.3372891  66.6549200  57.1341839  39.5756354
  65.4648239  57.4926463  40.4399574  71.4466962  56.6596096  48.1447634
  72.2330052  56.2415519  47.7938051  71.7105667  57.5642188  48.3129282
  66.1219968  59.5588423  42.5397266  66.0056226  58.8833327  43.2078350
  66.2322228  59.0720797  41.7229419  68.4651509  59.0198570  46.2443955
  68.1009716  58.4929191  46.9556876  69.3218625  58.6297040  46.0710440
  68.1056996  54.0488470  41.2405303  68.2731399  54.9168707  41.6075774
  67.9154165  54.2115752  40.3166593  64.3144811  58.9619246  48.9407838
  63.3895307  58.8295460  49.1485530  64.5629224  59.7413465  49.4377781
  68.0846217  56.5046128  42.2251970  67.9645842  56.9503178  43.0637451
  67.3898805  56.8531445  41.6665508  61.6753622  58.6052519  49.7751627
  61.8046003  58.8586998  50.6891039  60.9951073  59.1980227  49.4556282
  68.4203121  56.3364835  54.0627154  69.2664316  56.7604249  54.2061803
  68.3601759  55.6798460  54.7565717  71.1267258  53.1525637  51.3022165
  70.2651737  53.4506890  51.5938903  71.1529693  53.3696036  50.3703198
  67.9428827  61.6967827  47.7095971  68.4067173  61.9755530  46.9200593
  67.6785625  60.7951272  47.5269062  64.8352908  61.2439309  50.6475734
  65.4054266  61.6726577  50.0093219  65.4261020  60.9621894  51.3459920
  66.8797713  57.8190980  44.5185536  67.5821757  58.2712023  44.9859462
  66.5478342  57.1774799  45.1465429  60.6223047  56.0774532  49.8202670
  59.8322101  56.3332061  49.3442780  61.1134295  56.8922870  49.9254710
  62.5737793  56.4419112  46.7786146  61.7768956  56.5537806  47.2969642
  62.3463385  56.7805764  45.9127037  58.9060750  56.3305023  52.2517660
  59.1568789  57.2152033  52.5175236  59.4420299  56.1509624  51.4792752
  61.5720875  62.1507360  45.1675566  62.0845396  62.9450611  45.3181131
  62.2243588  61.4533651  45.1009168  63.3815760  65.2673117  47.2498319
  63.5582388  66.1891081  47.0619303  64.1772594  64.9531536  47.6792699
  62.6668117  57.3137749  57.1260483  62.5521632  56.4123006  57.4267582
  61.8112634  57.5601445  56.7745299  71.4683942  48.1562484  53.1246535
  71.1248211  49.0464126  53.0485645  71.8362904  47.9664142  52.2616120
  59.5369792  60.4796015  45.9435137  60.3745014  60.8893023  45.7268845
  59.7148060  59.5395457  45.9135331  71.4334224  58.1471095  41.6318970
  70.9180848  58.9175700  41.8707357  71.1611533  57.4736232  42.2552031
  69.0181335  52.9920796  46.6904208  68.1622932  52.6027647  46.5109847
  69.4308287  53.0712757  45.8303994  70.5480482  50.5267139  51.0895768
  70.0445278  50.4897275  50.2763573  70.8411089  51.4359882  51.1492425
  66.7923368  50.6105869  50.0961950  67.6576365  50.4148678  49.7367839
  66.8600877  50.3816221  51.0231306  71.2220528  56.0198187  43.4578751
  70.9170663  56.3344337  44.3088894  72.1750970  56.0979607  43.5006084
  69.6666959  62.1788411  45.1071705  69.1388321  61.4441170  44.7944942
  69.1654462  62.9563087  44.8611673  64.3985687  52.8408077  47.4678316
  64.9729439  52.6183259  46.7351509  64.9856669  52.9096772  48.2206918
  64.7255274  54.8712538  41.4874202  63.8892586  55.2087225  41.8083476
  64.5860044  54.7361518  40.5501339  66.7008355  49.7149326  46.1953386
  66.0472767  49.3998343  45.5710001  66.6588829  49.0925066  46.9213209
  67.8119560  59.9968621  38.1106678  66.9046621  59.7657875  38.3097827
  68.3090592  59.2006240  38.2980660  69.9346095  56.2031260  50.5201033
  69.0168656  56.4246207  50.3622722  70.3506239  56.2777570  49.6612741
  70.7181143  57.6022675  45.6503714  71.4652962  58.1144072  45.3410836
  70.9872732  57.2806728  46.5108107  68.9907793  60.0981216  42.6330668
  68.0819012  59.8140249  42.7303138  69.0202877  60.5180294  41.7733975
  59.5595963  57.8186730  46.6145870  59.3620363  57.2256091  45.8896937
  59.0042627  57.5138940  47.3321809  67.5392687  57.7109837  48.7340463
  67.5941297  56.7583673  48.6582940  66.7283889  57.8669276  49.2181762
  68.6883881  61.6389960  39.9718747  68.2503311  60.9225819  39.5124384
  69.4294322  61.8666074  39.4103838  65.4785047  56.3286896  46.4930842
  64.6652912  56.6281067  46.8996034  65.9744041  55.9342585  47.2105325
  64.9699122  53.9005252  52.1092077  65.6098501  53.7594011  51.4115041
  64.1376652  53.6139765  51.7330679  65.7459426  63.2007682  48.2227070
  66.5400024  62.7058002  48.0209645  65.0351118  62.6725545  47.8594775
  62.0542189  57.3450764  44.2986822  61.1239777  57.2835219  44.5156784
  62.1499661  56.8226717  43.5023464  61.9727738  53.8705577  46.8865064
  62.2334555  54.7850910  46.7774224  62.7944910  53.4030019  47.0361677
  63.4452663  55.2843334  54.0563889  64.1175717  55.0760696  53.4076537
  62.6182450  55.0865420  53.6169121  69.3478235  51.9105275  56.0729549
  68.7006151  52.6095225  55.9794026  70.1179251  52.3441419  56.4405798
  69.8735917  63.1518307  49.2913745  69.5385749  63.1119077  50.1871394
  69.3739862  62.4863023  48.8184155  63.8480161  58.5585937  54.8166326
  63.7099959  57.8266176  55.4177865  64.7585084  58.4694837  54.5350513
  65.1891395  55.2571114  56.1245645  64.6528752  54.8061853  56.7767241
  64.6008104  55.3917023  55.3816109  64.5993654  54.7159766  38.6872108
  63.7223121  54.5948566  38.3234355  65.0751407  53.9245844  38.4350997
  56.1195794  59.5036925  48.7813616  56.8066834  59.1898655  48.1934631
  55.9643923  60.4078290  48.5080867  60.9230517  54.3927122  53.2098639
  60.8388705  53.7852791  52.4749049  60.1013223  54.8836140  53.2108136
  71.0954230  52.8780685  48.5768834  71.5922930  52.1250648  48.2569905
  70.3241212  52.9145002  48.0112044  67.6789199  55.0198068  48.3040519
  67.3086987  54.4669109  48.9921425  68.1748292  54.4156202  47.7515519
  61.1046116  65.0131918  52.3326640  61.6899553  64.2675606  52.4654544
  60.9070954  65.3235875  53.2163304  55.6963771  57.5837519  51.0531083
  55.7347870  57.0501109  51.8468201  55.1904063  57.0572724  50.4342060
  63.0754533  52.4302059  54.5493625  63.1395859  53.2916890  54.1371023
  63.0121653  51.8176061  53.8165984  62.5506805  54.5025192  58.1966659
  63.1778844  54.1202269  58.8104184  61.6934724  54.2839394  58.5622352
  59.3272348  56.3101621  44.1285014  59.6225789  55.4012299  44.0752068
  58.4260384  56.2889360  43.8066017  62.8566595  54.3857617  50.1112563
  62.1353181  54.9993585  49.9720036  63.6459851  54.9215382  50.0329209
  65.6592909  51.7212044  56.3853215  66.1827310  51.9674340  57.1479524
  65.4405242  52.5532079  55.9656352  61.0560190  53.9915718  44.2524339
  60.7272896  53.1113097  44.0699445  61.4099560  53.9363387  45.1400729
  64.1702013  54.2788688  44.6199817  64.5098085  54.8074609  43.8978425
  64.6174133  54.6169094  45.3958384  66.8645454  52.6625739  54.0702885
  66.5242274  51.8633552  54.4723565  66.1584460  52.9627450  53.4979718
  67.5161926  49.7475051  52.5230208  68.3387995  49.2735530  52.4009098
  67.7599989  50.5265535  53.0228894  66.1570160  52.7763310  42.8193110
  66.8778523  53.1544563  42.3156827  65.5335464  53.4952187  42.9228088
  70.3001283  53.4808459  43.7551442  70.5164897  54.3633097  43.4540270
  69.8195350  53.0894672  43.0257084  65.0400504  56.4394172  50.3322187
  64.8945085  56.7534475  51.2246468  64.5625708  57.0579072  49.7793085
  66.8996887  53.4296720  50.3803076  66.8858456  52.5337813  50.0435374
  67.6169315  53.4367384  51.0141362  68.7523018  53.8634060  52.4256204
  68.4940796  54.7851131  52.4240534  68.2208058  53.4664495  53.1156668
  59.5146166  58.9799516  53.2709848  58.9699635  59.7559324  53.4030122
  60.3925516  59.3270321  53.1128969  66.3033783  52.3111100  45.6490646
  66.4249694  51.3827746  45.8481534  66.0135825  52.3249786  44.7368962
  69.1724973  49.9966011  48.7857366  69.1946670  50.0605344  47.8309346
  69.5893033  49.1570519  48.9797872  60.3012188  58.1069413  56.1640005
  59.5593924  58.2552048  56.7504635  59.9804933  58.3677678  55.3006754
  60.7468802  65.9934841  48.1950399  61.5726822  65.6938613  47.8149043
  60.3962854  65.2242464  48.6440188  65.7150335  65.3461310  50.2648073
  65.0930344  64.6832015  49.9650301  66.3855202  65.3722442  49.5821721
  58.9477407  63.9121168  49.1539333  58.1109315  63.4843342  48.9723334
  58.9201052  64.1053611  50.0910124  65.2763842  63.8965233  43.7406534
  65.4251962  64.5800697  43.0873206  66.0830286  63.8770323  44.2555989
  63.0316475  59.9230411  44.7467602  62.7862517  59.0192741  44.9447813
  63.2012390  59.9247561  43.8047080  70.7213185  50.7954087  54.1292358
  71.2395129  51.5315114  53.8038847  70.3668318  51.1018080  54.9639117
  62.3012123  55.6558768  42.2453764  61.6081368  55.7303123  41.5893800
  62.0563874  54.8919112  42.7675281  70.9725779  47.2154370  49.6493255
  71.2527533  46.5477559  50.2753681  71.7576386  47.4083465  49.1367918
  69.1606046  57.7274176  38.5534333  70.1065151  57.5980384  38.6222751
  68.7820291  56.9888838  39.0303762  67.3448963  55.6524153  38.4889219
  66.4380419  55.3557265  38.5651932  67.6224944  55.3553971  37.6223505
  58.2626904  56.9730516  48.9388265  57.9429688  56.1195824  48.6462639
  57.7160332  57.1879094  49.6946232  62.0406811  59.6892957  52.6557772
  62.2592821  60.6210065  52.6745805  62.4532585  59.3300931  53.4412575
  68.9611029  50.1961042  44.6433460  68.1511757  49.8508127  45.0188706
  69.6495446  49.8868586  45.2321071  70.8901577  49.2739089  46.2657757
  71.4432616  49.6934543  46.9247780  71.1271664  48.3474837  46.3080713
  66.1147748  52.5111088  38.6301198  66.9766912  52.8365986  38.8897015
  66.2998092  51.7242584  38.1174264  58.1315164  60.5933427  50.9081387
  57.4378635  60.1787380  50.3951341  58.8788155  60.6353964  50.3114806
  60.0451906  60.5251681  48.7847401  60.0222594  60.6239369  47.8329285
  60.3552543  61.3716832  49.1064568  62.7039284  62.5827836  52.8994016
  63.6582538  62.5511779  52.8323947  62.5051808  62.1218460  53.7144242
  61.0589513  68.1247456  49.9164214  60.9243981  67.3647857  49.3502212
  60.6421575  68.8488356  49.4493003  58.5473580  55.4867086  56.1657011
  59.1932444  54.9766040  56.6544236  58.3390732  56.2235768  56.7400436
  67.0677191  49.7507131  41.9180907  67.0555861  50.6948971  42.0749178
  67.9600613  49.5677276  41.6240368  70.8829310  46.3449907  46.1726844
  70.1161706  45.7908394  46.3183526  71.2940015  46.4171776  47.0340995
  33.3271847   0.2936139  32.5987408  33.2495877   1.2443964  32.6775889
  32.7233491  -0.0517989  33.2562334  31.9865813  -2.1962340  39.9753968
  32.5373239  -2.3245277  39.2030962  31.1477289  -1.8967451  39.6248861
  38.2006376  -0.2747502  27.7548671  37.5268075   0.0284195  28.3633629
  38.5872198   0.5281578  27.4054128  36.3997591  -0.1067830  29.9695750
  36.5749347  -0.5779787  30.7841373  35.7130379   0.5197936  30.1977011
  30.9658677   3.0421533  36.7435610  31.2055275   3.6740057  37.4214629
  30.1227873   2.6909573  37.0300969  35.4786539  -1.1499345  39.1477114
  35.4056710  -0.3444373  39.6596419  35.0363932  -0.9507379  38.3225135
  35.2676318  -1.9127575  32.6579936  34.4843840  -1.3705894  32.7518160
  35.9669063  -1.3953595  33.0574177  37.9385222  -1.2512511  41.3035273
  38.6513194  -0.6165046  41.2311174  37.4475251  -1.1548645  40.4875275
  31.4403509  -0.9330465  34.0734389  30.7713884  -0.4484337  33.5898429
  31.3016379  -0.6861244  34.9877767  35.5808777   1.1013279  40.6717047
  36.1327085   1.2644900  41.4366132  35.9214971   1.6917717  39.9997072
  35.7274589  -1.3328240  42.6865701  36.0361715  -1.5779093  43.5588401
  36.5250071  -1.1281601  42.1984572  35.7495201   0.8209670  34.9171078
  35.3100191   0.3286049  35.6103935  36.5003318   0.2782638  34.6763153
  28.2287540  -2.9878789  34.9195706  29.0545560  -3.2875017  34.5394350
  27.8781592  -3.7571167  35.3685495  26.4296145  -5.0692463  35.8784640
  25.5928053  -5.4970288  35.6968641  26.4019790  -4.8760019  36.8155431
  28.5408251  -0.8566175  36.6409520  28.4062719  -1.6165774  36.0747518
  28.1240313  -0.1325275  36.1738309  31.6977376   0.0403142  36.8527963
  31.5809761   0.9848575  36.7506653  30.8769823  -0.2623296  37.2413762
  32.7231891   0.6931404  40.0683891  33.6259137   0.7255015  40.3850386
  32.4969261  -0.2368145  40.0830227  34.4785493  -0.5537609  36.7293970
  33.5281124  -0.5535748  36.6158342  34.7817979  -1.3004875  36.2130005
  50.2138186   5.2822929  37.7939733  50.8516596   5.1629677  37.0903073
  50.0959029   6.2303773  37.8527685  47.0227892   5.2350357  37.7301257
  46.6846404   5.1191422  36.8421792  47.8917661   4.8341522  37.7102263
  42.8814708   7.0885834  33.7198148  42.3179573   6.9975771  32.9514436
  42.7667103   6.2685738  34.2000641  47.5047675   6.3885209  43.6887463
  47.4936316   5.9938007  42.8167966  47.6668315   5.6551282  44.2821234
  40.4279140   8.5837025  36.5582369  41.2200432   8.2427850  36.1428668
  40.6675790   8.6932000  37.4784522  48.4614267  10.7556801  29.0312613
  47.8102247  11.3410882  28.6446627  49.2558630  11.2862996  29.0907651
  42.3869894   7.8445939  29.4299747  43.1600770   7.2974926  29.2912623
  42.7395293   8.7090188  29.6414209  44.2254937   9.1722321  42.6366647
  43.9344803  10.0767952  42.5213313  44.8611921   9.2138848  43.3510716
  45.1511143   6.5499169  39.2268006  45.7474716   6.3255192  38.5124969
  45.2086115   5.8083915  39.8293454  44.7236172   4.0038605  27.0618197
  44.9761692   3.4820126  26.3001660  43.7860731   3.8404750  27.1644881
  49.9389532   8.4447233  29.5681597  49.3035365   8.5181860  30.2802502
  49.6086938   9.0340832  28.8900677  44.4432461   5.9066711  29.2642572
  44.3268719   5.2311614  29.9323657  44.5534720   5.4199085  28.4474725
  46.7864001   5.3676858  32.9689262  46.4222209   4.8407479  33.6802183
  47.6431117   4.9775327  32.7955747  49.1844822   8.8583736  39.6316440
  48.8845545   9.7608775  39.5232248  48.8395881   8.5915920  40.4837593
  42.6357303   5.3097533  35.6653145  41.7107800   5.1773747  35.8730837
  42.8841716   6.0891752  36.1623087  46.4058709   2.8524415  28.9497277
  46.2858335   3.2981466  29.7882757  45.7111298   3.2009733  28.3910815
  39.9966114   4.9530807  36.4996934  40.1258495   5.2065286  37.4136346
  39.3163565   5.5458515  36.1801589  44.1665601  15.6228057  32.5987408
  44.0889631  16.5735882  32.6775889  43.5627245  15.2773929  33.2562334
  46.6582831   2.7955922  45.2548775  45.8816165   3.3549842  45.2451640
  47.2973394   3.2812705  45.7763645  44.9129203   5.6041375  44.8166742
  45.6543888   6.1426419  44.5401566  44.2066189   6.2307664  44.9738294
  50.3884543   7.7470516  43.4138903  50.7967899   7.3052926  42.6693536
  49.6661805   7.1723143  43.6673096  46.7415613   2.6843123  40.7872460
  47.5876808   3.1082536  40.9307109  46.6814251   2.0276747  41.4811024
  50.7113358   8.3071707  37.1691192  50.0822220   8.4717421  36.4667260
  50.3239020   8.7213316  37.9402156  54.5902590   9.2426144  34.5235556
  53.9053628   9.6225046  33.9732589  54.6746439   9.8521471  35.2567504
  51.8453521   6.8886103  41.1230900  52.0570417   7.5317863  40.4465281
  51.7983270   6.0548420  40.6552830  46.2641320   8.0446115  34.4341277
  46.7279665   8.3233818  33.6445900  45.9998118   7.1429559  34.2514368
  43.1565401   7.5917596  37.3721041  43.7266758   8.0204865  36.7338525
  43.7473513   7.3100181  38.0705226  45.2010206   4.1669267  31.2430843
  45.9034249   4.6190311  31.7104769  44.8690834   3.5253086  31.8710736
  43.6490567   2.7581024  45.6182052  43.0189228   3.4397304  45.8517449
  43.5426655   2.6464105  44.6735190  38.9435540   2.4252820  36.5447976
  38.1534594   2.6810348  36.0688087  39.4346787   3.2401158  36.6500017
  52.9599349   9.7658059  39.2953257  53.7816793   9.3638246  39.0135939
  52.9561752   9.6626293  40.2469373  40.8950285   2.7897399  33.5031453
  40.0981448   2.9016093  34.0214949  40.6675877   3.1284051  32.6372343
  46.7255953   9.3142102  41.4513968  46.7900385   9.7762509  42.2872139
  46.0166877   8.6839467  41.5796277  37.2273243   2.6783310  38.9762967
  37.4781281   3.5630320  39.2420543  37.7632791   2.4987912  38.2038059
  46.4403970  10.9810210  31.3192948  46.3049645  11.8261745  31.7477796
  46.9813783  11.1829487  30.5558882  39.8933368   8.4985648  31.8920873
  40.4057888   9.2928898  32.0426438  40.5456081   7.8011938  31.8254474
  41.7028252  11.6151404  33.9743626  41.8794881  12.5369369  33.7864610
  42.4985086  11.3009823  34.4038006  40.9880609   3.6616036  43.8505789
  40.8734124   2.7601293  44.1512888  40.1325127   3.9079733  43.4990606
  48.0672447  11.6033776  45.4493290  47.6236301  10.8170155  45.1314194
  48.7289660  11.7912927  44.7837181  42.8259568  13.1329578  39.9753968
  43.3766993  13.0046641  39.2030962  41.9871044  13.4324467  39.6248861
  50.1653685  11.8836576  43.4774691  50.1472160  12.7045457  42.9854960
  51.0873605  11.7590651  43.7024832  46.6226739   9.3980706  44.3198200
  47.1555076   8.6368994  44.0897508  46.0940820   9.1054357  45.0622354
  37.8582285   6.8274302  32.6680443  38.6957507   7.2371310  32.4514151
  38.0360552   5.8873744  32.6380637  49.7546717   4.4949383  28.3564276
  49.2393340   5.2653987  28.5952664  49.4824025   3.8214519  28.9797338
  54.7280991   7.2481737  30.2917450  53.9510434   6.9092897  29.8472612
  55.4072472   7.2534360  29.6172415  47.9879452   8.5266698  31.8317012
  47.4600813   7.7919458  31.5190249  47.4866954   9.3041374  31.5856980
  52.9672298   6.7215719  36.9484058  52.3095972   7.4114980  37.0364186
  53.7712697   7.1112150  37.2918044  51.7777756   5.0760091  34.9988000
  52.2909638   5.7090083  35.5009709  52.4278980   4.4761287  34.6331360
  43.0467766   1.2190825  28.2119508  42.2105079   1.5565512  28.5328783
  42.9072536   1.0839805  27.2746645  46.1332052   6.3446908  24.8351985
  45.2259114   6.1136162  25.0343134  46.6303084   5.5484528  25.0225966
  49.0400131  15.0544415  27.7548671  48.3661829  15.3576112  28.3633629
  49.4265953  15.8573496  27.4054128  48.2558587   2.5509547  37.2446340
  47.3381149   2.7724494  37.0868028  48.6718731   2.6255857  36.3858047
  49.0393635   3.9500962  32.3749020  49.7865454   4.4622360  32.0656142
  49.3085225   3.6285015  33.2353414  47.3120285   6.4459503  29.3575975
  46.4031505   6.1618536  29.4548444  47.3415369   6.8658582  28.4979282
  52.5439553  10.0566093  33.1267142  52.0901880   9.2157003  33.1832333
  51.9133519  10.6927491  33.4641922  50.9872492  11.8942589  34.0616960
  51.2795466  12.4547646  33.3429326  51.4971112  12.1871150  34.8170119
  37.8808456   4.1665017  33.3391177  37.6832855   3.5734378  32.6142243
  37.3255120   3.8617227  34.0567116  45.8605179   4.0588124  35.4585770
  45.9153789   3.1061960  35.3828247  45.0496381   4.2147563  35.9427068
  47.0096373   7.9868247  26.6964053  46.5715803   7.2704106  26.2369691
  47.7506814   8.2144362  26.1349145  43.7997539   2.6765184  33.2176149
  42.9865405   2.9759354  33.6241341  44.2956533   2.2820872  33.9350631
  45.9506117  12.6722940  35.1510414  45.9082296  12.8983787  34.2218946
  46.8668816  12.4386315  35.2996215  49.3971751   3.1407008  42.0491043
  49.7521139   3.3678481  42.9085509  50.0443882   3.4725385  41.4268298
  55.1269488   6.2625444  32.7540372  54.9887386   6.4527040  31.8261561
  54.7705707   7.0244827  33.2108423  55.1538867   8.3301971  37.7651643
  55.5875374   8.2377260  38.6134697  55.8670448   8.3059471  37.1271659
  44.0671918   9.5485969  34.9472376  44.8612516   9.0536290  34.7454951
  43.3563610   9.0203833  34.5840082  48.8866762  11.9304065  39.2984744
  48.9403785  12.4995001  40.0662460  48.0181544  12.1005950  38.9338781
  40.3754681   3.6929051  31.0232129  39.4452269   3.6313507  31.2402091
  40.4712153   3.1705004  30.2268770  40.2940230   0.2183864  33.6110371
  40.5547048   1.1329197  33.5019531  41.1157403  -0.2491693  33.7606983
  41.7665156   1.6321621  40.7809195  42.4388209   1.4238983  40.1321844
  40.9394942   1.4343707  40.3414427  56.0154417   8.3725672  40.2984529
  56.2090307   9.2771482  40.5443804  55.9155035   7.9133091  41.1323114
  51.0769526   8.5232414  45.8725409  50.9255032   8.2942966  44.9555493
  51.0674205   9.4803016  45.8856754  47.8454862   6.0964327  40.8571676
  48.7746922   6.2475487  40.6840643  47.4245892   6.1848348  40.0020322
  46.6443194  10.1214991  38.6270213  46.5054280   9.7533776  39.4996152
  45.8557790  10.6362631  38.4554171  47.2391346  15.2224088  29.9695750
  47.4143102  14.7512131  30.7841373  46.5524134  15.8489854  30.1977011
  48.1948409   9.4996594  36.0159051  47.8598242   9.4597364  36.9116701
  47.6952355   8.8341310  35.5429461  42.1692653   4.9064224  41.5411632
  42.0312451   4.1744463  42.1423171  43.0797576   4.8173124  41.2595820
  51.1307601   6.8452628  26.2896111  50.5136771   6.1199457  26.1929164
  50.6624089   7.6061989  25.9463185  44.7974954   4.6184183  41.0295312
  45.5074572   3.9777376  40.9881930  44.7544262   4.8697078  41.9521493
  52.7861732  11.5551537  43.9501891  52.7274278  10.8710757  43.2832474
  53.1881251  12.2970527  43.4982517  43.5103888   1.6049401  42.8490951
  42.9741245   1.1540140  43.5012548  42.9220596   1.7395310  42.1061416
  52.7879140   9.5191121  42.1815871  51.9005918   9.1817043  42.3042270
  53.3577691   8.7874152  42.4184636  34.4408287   5.8515213  35.5058922
  35.1279327   5.5376943  34.9179938  34.2856415   6.7556577  35.2326174
  39.2443009   0.7405409  39.9343946  39.1601198   0.1331079  39.1994356
  38.4225715   1.2314427  39.9353442  46.3180293  14.1792573  39.1477114
  46.2450464  14.9847545  39.6596419  45.8757686  14.3784539  38.3225135
  46.1070073  13.4164343  32.6579936  45.3237595  13.9586023  32.7518160
  46.8062818  13.9338323  33.0574177  48.7778977  14.0779407  41.3035273
  49.4906949  14.7126872  41.2311174  48.2869005  14.1743273  40.4875275
  50.4996503   7.9830660  32.8752564  49.5652782   8.1032122  32.7057269
  50.6773172   7.0803127  32.6112574  43.8290890  11.8273851  42.1240844
  44.5300350  12.4610334  42.2770238  43.3586005  12.1688582  41.3636483
  51.9545286  10.1691800  30.4088751  52.2305130  10.0548395  31.3182625
  51.0849785   9.7709285  30.3700924  51.6292176   4.3818458  39.9493394
  50.9763626   4.6294366  39.2945847  52.0072556   3.5682596  39.6155871
  48.5899350  14.4178151  34.0521564  48.7721744  13.5999807  34.5149317
  49.4132336  14.6345843  33.6146454  48.9241515  13.3446336  31.3136613
  49.4529282  12.8338791  30.7006775  49.1869735  13.0288867  32.1782146
  47.6779749   5.1238269  46.4359431  47.0020386   5.0232398  47.1061806
  48.5007383   4.9677483  46.8995428  39.4258608  11.3610206  39.0571946
  40.0112045  10.6153894  39.1899850  39.2283447  11.6714162  39.9408610
  42.2797263  14.3961453  34.0734389  41.6107639  14.8807581  33.5898429
  42.1410133  14.6430673  34.9877767  34.0176263   3.9315806  37.7776389
  34.0560362   3.3979397  38.5713507  33.5116556   3.4051011  37.1587367
  46.4202532  16.4305197  40.6717047  46.9720840  16.5936818  41.4366132
  46.7608725  17.0209634  39.9997072  40.8719298   0.8503479  44.9211966
  41.4991336   0.4680556  45.5349490  40.0147217   0.6317681  45.2867658
  51.2713406  11.2566454  46.5265701  51.8153310  11.8696412  46.0320656
  50.6900251  11.8146032  47.0432714  37.6484840   2.6579908  30.8530321
  37.9438282   1.7490586  30.7997374  36.7472876   2.6367647  30.5311323
  49.5570919  14.3787172  37.6580729  49.4322059  13.5776912  37.1491675
  50.2150010  14.8733365  37.1694699  41.1779087   0.7335905  36.8357869
  40.4565673   1.3471872  36.6965343  41.9672343   1.2693669  36.7574515
  51.6205828  12.1796192  39.2860279  50.6736163  12.0601543  39.2138606
  51.9688601  11.2918690  39.3686541  39.3772682   0.3394006  30.9769646
  39.0485388  -0.5408615  30.7944752  39.7312053   0.2841674  31.8646035
  48.6252261  11.9748908  35.4864631  48.4777223  11.0465616  35.6672202
  49.4505754  11.9968999  35.0021707  42.4914505   0.6266975  31.3445124
  42.8310578   1.1552897  30.6223732  42.9386626   0.9647382  32.1203690
  52.2286383  12.7977467  36.5729504  53.1532930  12.5920328  36.4353955
  52.0601686  12.5493868  37.4818846  43.3612997   2.7872459  37.0567493
  43.2157577   3.1012762  37.9491775  42.8838200   3.4057360  36.5038392
  52.0181699  13.3163135  31.9291596  52.1918576  12.7509557  31.1765448
  52.5110590  14.1164029  31.7471086  37.8358659   5.3277804  39.9955154
  37.2912127   6.1037612  40.1275429  38.7138009   5.6748608  39.8374276
  53.0056871  12.6329899  29.0288494  53.7007776  13.2536592  29.2475809
  53.3480022  11.7825250  29.3040872  38.6224681   4.4547700  42.8885311
  37.8806417   4.6030335  43.4749942  38.3017425   4.7155966  42.0252061
  54.9048295  10.0829605  30.5575825  55.4299619  10.4216877  29.8325145
  54.8170647   9.1476620  30.3738959  46.5668343  13.9963678  42.6865701
  46.8755470  13.7512825  43.5588401  47.3643825  14.2010317  42.1984572
  46.5888955  16.1501588  34.9171078  46.1493946  15.6577966  35.6103935
  47.3397072  15.6074555  34.6763153  39.0681294  12.3413129  34.9195706
  39.8939314  12.0416901  34.5394350  38.7175346  11.5720751  35.3685495
  44.0362827  11.6939597  36.9893380  43.4142837  11.0310302  36.6895607
  44.7067694  11.7200729  36.3067027  37.2689899  10.2599455  35.8784640
  36.4321808   9.8321629  35.6968641  37.2413545  10.4531898  36.8155431
  54.5942201  10.7162508  45.8627023  53.8037744  10.6986647  45.3231522
  54.3575555  11.2550802  46.6176059  54.7140076   7.5654975  43.1759751
  54.7638081   7.4004982  44.1175274  54.6053999   6.6982234  42.7857632
  43.5976334  10.2443520  30.4651840  43.7464455  10.9278985  29.8118513
  44.4042778  10.2248610  30.9801296  56.2158272   9.9851916  43.4201773
  55.9243081  10.3481897  44.2565234  55.6030404   9.2718924  43.2415105
  57.4153955   7.5504796  35.9404343  58.2500846   7.9894600  36.1041903
  57.5513084   7.0743449  35.1212589  54.4645461   5.1084531  41.8881831
  54.9399582   5.3012177  41.0800682  53.5411026   5.1643717  41.6425214
  41.3528967   6.2708698  31.4712909  41.1075009   5.3671028  31.6693119
  41.5224882   6.2725848  30.5292387  40.6224615   2.0037055  28.9699070
  39.9293860   2.0781410  28.3139106  40.3776367   1.2397399  29.4920587
  47.0971740  12.7391651  27.9363588  46.5245707  13.3581838  27.4834059
  47.6704534  13.2891012  28.4703509  50.3169000  13.0228801  29.0672170
  51.2499673  12.9574362  29.2705045  50.2292212  13.8585068  28.6086702
  52.9457016  12.3394671  26.0276117  52.8670648  12.0054535  26.9211875
  53.7666683  12.8316439  26.0267590  47.4818538   4.0752463  25.2779640
  48.4277643   3.9458672  25.3468058  47.1032783   3.3367125  25.7549068
  47.3657231   8.1270210  46.7380297  48.2860240   8.3048809  46.9320344
  47.3306814   7.1826255  46.5859996  45.6661456   2.0002440  25.2134525
  44.7592911   1.7035553  25.2897239  45.9437437   1.7032258  24.3468812
  36.5839396   3.3208803  35.6633572  36.2642180   2.4674111  35.3707946
  36.0372824   3.5357381  36.4191539  40.3619303   6.0371244  39.3803078
  40.5805313   6.9688352  39.3991112  40.7745077   5.6779219  40.1657882
  45.2347169   1.6104450  48.7705827  45.1343896   2.5598807  48.7017918
  45.0168711   1.2822689  47.8981897  36.4527656   6.9411715  37.6326693
  35.7591127   6.5265668  37.1196648  37.2000647   6.9832251  37.0360112
  45.0978439   5.0401589  47.5870889  44.6145521   5.8401949  47.7934778
  45.1839378   5.0509534  46.6338333  38.3664398   6.8729968  35.5092708
  38.3435087   6.9717656  34.5574591  38.6765035   7.7195119  35.8309874
  41.0251776   8.9306124  39.6239323  41.9795030   8.8990066  39.5569254
  40.8264300   8.4696747  40.4389548  41.6151158   7.5007240  42.1910120
  42.4344047   7.9951318  42.2144957  41.8887966   6.5839208  42.1627688
  39.3802005  14.4725743  36.6409520  39.2456473  13.7126144  36.0747518
  38.9634067  15.1966643  36.1738309  50.5160968   9.6562667  25.6486096
  51.2196818   9.8612669  26.2643751  49.7923617  10.2239428  25.9135179
  51.3458778   5.4072528  31.7688366  51.2893980   5.8641079  30.9295998
  51.8987121   4.6463212  31.5911209  52.4247666  10.0945196  27.6984556
  53.2593269   9.6626394  27.5162031  52.2632008   9.9227209  28.6261450
  52.0793558   6.5977309  29.0640895  52.0242361   6.4321580  28.1229339
  51.4539613   7.3053342  29.2203085  36.8686073   1.8345373  42.8902317
  37.5144936   1.3244327  43.3789542  36.6603224   2.5714055  43.4645743
  49.3939465   8.9026221  48.3894458  50.2630625   9.0766873  48.0281093
  48.9146216   9.7220638  48.2670187  45.3179247  14.7754308  36.7293970
  44.3674878  14.7756170  36.6158342  45.6211733  14.0287043  36.2130005
  61.0531941  20.6114847  37.7939733  61.6910351  20.4921594  37.0903073
  60.9352784  21.5595691  37.8527685  57.8621647  20.5642275  37.7301257
  57.5240158  20.4483340  36.8421792  58.7311415  20.1633440  37.7102263
  53.7208463  22.4177751  33.7198148  53.1573328  22.3267688  32.9514436
  53.6060858  21.5977656  34.2000641  58.3441430  21.7177127  43.6887463
  58.3330071  21.3229925  42.8167966  58.5062069  20.9843199  44.2821234
  59.3008021  26.0848719  29.0312613  58.6496001  26.6702799  28.6446627
  60.0952384  26.6154914  29.0907651  55.5629926  19.3330522  27.0618197
  55.8155447  18.8112044  26.3001660  54.6254485  19.1696668  27.1644881
  60.6073209  18.3366301  34.8692941  61.3936298  17.9185724  34.5183358
  60.8711913  19.2412393  35.0374589  60.7783286  23.7739151  29.5681597
  60.1429119  23.8473778  30.2802502  60.4480693  24.3632750  28.8900677
  66.0081636  18.2741534  35.7725919  66.7406808  17.7040751  36.0063749
  65.2520992  17.8863134  36.2132425  55.2826215  21.2358628  29.2642572
  55.1662473  20.5603532  29.9323657  55.3928475  20.7491002  28.4474725
  57.6257756  20.6968775  32.9689262  57.2615963  20.1699396  33.6802183
  58.4824872  20.3067244  32.7955747  63.5307057  11.9863108  40.2320528
  63.1990381  12.8558519  40.0081743  62.9352670  11.6699392  40.9114558
  57.2663243  15.7258675  27.9650610  57.4337645  16.5938912  28.3321081
  57.0760412  15.8885957  27.0411899  60.0238576  24.1875654  39.6316440
  59.7239299  25.0900693  39.5232248  59.6789636  23.9207837  40.4837593
  53.4751058  20.6389451  35.6653145  52.5501554  20.5065665  35.8730837
  53.7235471  21.4183670  36.1623087  63.4235720  16.7058194  37.3113878
  62.5152597  16.6373603  37.0172639  63.3723316  17.1830139  38.1395703
  57.2452464  18.1816333  28.9497277  57.1252089  18.6273383  29.7882757
  56.5505052  18.5301650  28.3910815  57.4976586  18.1247840  45.2548775
  56.7209920  18.6841760  45.2451640  58.1367149  18.6104623  45.7763645
  65.2897366  14.9074633  39.0891752  64.6471747  15.2007166  38.4431546
  64.7852295  14.7927553  39.8944948  62.9437530  18.6537806  29.7777611
  63.8555386  18.8865193  29.6025308  62.4347177  19.2374850  29.2152690
  55.7522958  20.9333293  44.8166742  56.4937642  21.4718337  44.5401566
  55.0459943  21.5599582  44.9738294  61.2278298  23.0762434  43.4138903
  61.6361654  22.6344844  42.6693536  60.5055559  22.5015061  43.6673096
  57.5809368  18.0135040  40.7872460  58.4270563  18.4374454  40.9307109
  57.5208005  17.3568665  41.4811024  61.5507112  23.6363624  37.1691192
  60.9215975  23.8009338  36.4667260  61.1632774  24.0505234  37.9402156
  65.4296344  24.5718062  34.5235556  64.7447382  24.9516963  33.9732589
  65.5140193  25.1813389  35.2567504  60.7308813  15.6739409  42.4453634
  60.4869745  16.4281469  41.9087910  61.0068744  16.0524756  43.2800881
  62.6847276  22.2178021  41.1230900  62.8964171  22.8609781  40.4465281
  62.6377024  21.3840338  40.6552830  60.2873505  14.8295842  38.0267472
  59.4257984  15.1277095  38.3184209  60.3135939  15.0466241  37.0948504
  56.0403960  19.4961185  31.2430843  56.7428004  19.9482228  31.7104769
  55.7084589  18.8545004  31.8710736  54.4884322  18.0872941  45.6182052
  53.8582982  18.7689222  45.8517449  54.3820410  17.9756023  44.6735190
  63.7993104  25.0949977  39.2953257  64.6210547  24.6930164  39.0135939
  63.7955507  24.9918211  40.2469373  51.7344040  18.1189317  33.5031453
  50.9375203  18.2308011  34.0214949  51.5069632  18.4575969  32.6372343
  57.5649707  24.6434020  41.4513968  57.6294140  25.1054427  42.2872139
  56.8560631  24.0131385  41.5796277  71.8899097  21.4388725  35.6438228
  71.1362805  20.8696123  35.4882233  72.0246638  21.4051390  36.5908863
  53.7665064  12.3893707  47.9807303  53.3732010  11.8359906  48.6554947
  54.5831205  12.7004286  48.3713821  56.6833025  13.8051586  45.5727560
  57.4242739  14.4058739  45.4932022  56.9150948  13.0629224  45.0145602
  58.9066201  26.9325694  45.4493290  58.4630055  26.1462072  45.1314194
  59.5683415  27.1204844  44.7837181  61.0047439  27.2128494  43.4774691
  60.9865915  28.0337375  42.9854960  61.9267359  27.0882569  43.7024832
  57.4620493  24.7272623  44.3198200  57.9948830  23.9660911  44.0897508
  56.9334575  24.4346275  45.0622354  60.6290188   9.8332689  39.8491841
  60.2854458  10.7234331  39.7730952  60.9969151   9.6434347  38.9861426
  48.6976039  22.1566220  32.6680443  49.5351261  22.5663228  32.4514151
  48.8754307  21.2165662  32.6380637  60.5940471  19.8241300  28.3564276
  60.0787095  20.5945905  28.5952664  60.3217780  19.1506436  28.9797338
  58.1787582  14.6691001  33.4149515  57.3229178  14.2797851  33.2355153
  58.5914534  14.7482962  32.5549300  59.7086729  12.2037344  37.8141075
  59.2051524  12.1667480  37.0008880  60.0017336  13.1130087  37.8737731
  55.9529615  12.2876074  36.8207256  56.8182611  12.0918883  36.4613146
  56.0207124  12.0586426  37.7476613  65.5674745  22.5773655  30.2917450
  64.7904188  22.2384814  29.8472612  66.2466226  22.5826278  29.6172415
  60.3826774  17.6968392  30.1824058  60.0776910  18.0114542  31.0334201
  61.3357216  17.7749812  30.2251391  58.8273206  23.8558616  31.8317012
  58.2994568  23.1211375  31.5190249  58.3260709  24.6333292  31.5856980
  63.8066052  22.0507636  36.9484058  63.1489727  22.7406898  37.0364186
  64.6106451  22.4404068  37.2918044  53.5591934  14.5178282  34.1923623
  54.1335686  14.2953463  33.4596816  54.1462916  14.5866977  34.9452224
  62.6171511  20.4052009  34.9988000  63.1303393  21.0382001  35.5009709
  63.2672735  19.8053204  34.6331360  53.8861521  16.5482743  28.2119508
  53.0498833  16.8857430  28.5328783  53.7466290  16.4131723  27.2746645
  55.8614601  11.3919531  32.9198693  55.2079014  11.0768548  32.2955307
  55.8195076  10.7695271  33.6458515  56.9725806  21.6738826  24.8351985
  56.0652868  21.4428079  25.0343134  57.4696838  20.8776445  25.0225966
  59.8793885  30.3836333  27.7548671  59.2055584  30.6868030  28.3633629
  60.2659707  31.1865414  27.4054128  59.0952342  17.8801464  37.2446340
  58.1774903  18.1016411  37.0868028  59.5112485  17.9547775  36.3858047
  59.8787390  19.2792880  32.3749020  60.6259209  19.7914277  32.0656142
  60.1478979  18.9576933  33.2353414  58.1514040  21.7751421  29.3575975
  57.2425259  21.4910454  29.4548444  58.1809124  22.1950499  28.4979282
  63.3833307  25.3858010  33.1267142  62.9295634  24.5448920  33.1832333
  62.7527274  26.0219409  33.4641922  62.3266227  16.3149996  34.3567810
  61.5888984  15.8027383  34.6878052  62.5793000  15.8750378  33.5451087
  61.8266246  27.2234507  34.0616960  62.1189221  27.7839564  33.3429326
  62.3364867  27.5163068  34.8170119  62.4277854   9.0926248  34.9509579
  62.7336731   8.2323612  34.6635494  63.1530459   9.6843869  34.7508573
  48.7202210  19.4956935  33.3391177  48.5226610  18.9026296  32.6142243
  48.1648874  19.1909145  34.0567116  56.6998934  19.3880041  35.4585770
  56.7547544  18.4353878  35.3828247  55.8890136  19.5439481  35.9427068
  57.8490128  23.3160165  26.6964053  57.4109557  22.5996023  26.2369691
  58.5900568  23.5436279  26.1349145  54.6391294  18.0057101  33.2176149
  53.8259159  18.3051272  33.6241341  55.1350288  17.6112790  33.9350631
  60.2365505  18.4698926  42.0491043  60.5914893  18.6970399  42.9085509
  60.8837637  18.8017302  41.4268298  65.9663242  21.5917362  32.7540372
  65.8281141  21.7818958  31.8261561  65.6099461  22.3536744  33.2108423
  54.1305368  15.5775457  38.8337384  54.7704748  15.4364216  38.1360347
  53.2982899  15.2909970  38.4575986  65.9932622  23.6593889  37.7651643
  66.4269129  23.5669178  38.6134697  66.7064203  23.6351389  37.1271659
  59.7260517  27.2595983  39.2984744  59.7797539  27.8286919  40.0662460
  58.8575298  27.4297868  38.9338781  51.2148436  19.0220969  31.0232129
  50.2846024  18.9605424  31.2402091  51.3105908  18.4996922  30.2268770
  51.1333985  15.5475782  33.6110371  51.3940802  16.4621115  33.5019531
  51.9551157  15.0800224  33.7606983  66.8548172  23.7017589  40.2984529
  67.0484062  24.6063400  40.5443804  66.7548790  23.2425008  41.1323114
  58.5084482  13.5875480  42.7974856  57.8612397  14.2865429  42.7039332
  59.2785498  14.0211624  43.1651104  61.9163280  23.8524332  45.8725409
  61.7648787  23.6234884  44.9555493  61.9067960  24.8094933  45.8856754
  58.6848617  21.4256245  40.8571676  59.6140677  21.5767404  40.6840643
  58.2639647  21.5140265  40.0020322  58.0785100  30.5516006  29.9695750
  58.2536856  30.0804049  30.7841373  57.3917888  31.1781772  30.1977011
  61.9701355  22.1744546  26.2896111  61.3530526  21.4491374  26.1929164
  61.5017844  22.9353906  25.9463185  63.6255487  26.8843455  43.9501891
  63.5668033  26.2002675  43.2832474  64.0275005  27.6262445  43.4982517
  53.7599901  16.3929970  25.4117415  52.8829367  16.2718771  25.0479662
  54.2357654  15.6016049  25.1596304  63.6272894  24.8483038  42.1815871
  62.7399673  24.5108960  42.3042270  64.1971445  24.1166070  42.4184636
  45.2802041  21.1807130  35.5058922  45.9673081  20.8668860  34.9179938
  45.1250170  22.0848495  35.2326174  60.2560477  14.5550890  35.3014141
  60.7529177  13.8020853  34.9815211  59.4847459  14.5915207  34.7357350
  68.1090235  20.2591256  36.9432433  68.0980111  21.1415971  36.5726366
  67.2407614  19.9062807  36.7486970  61.3390258  23.3122578  32.8752564
  60.4046537  23.4324040  32.7057269  61.5166926  22.4095044  32.6112574
  56.8395446  16.6968273  35.0285826  56.4693233  16.1439314  35.7166731
  57.3354538  16.0926407  34.4760826  64.7262809  19.1539897  33.4102599
  65.1923261  19.9867888  33.3362901  65.1770310  18.6884878  34.1147857
  62.7939040  25.4983718  30.4088751  63.0698884  25.3840313  31.3182625
  61.9243539  25.1001203  30.3700924  62.6979472  11.5220484  37.4493500
  61.7842552  11.7524711  37.6175707  63.1272573  11.6058928  38.3007532
  62.4685931  19.7110376  39.9493394  61.8157381  19.9586283  39.2945847
  62.8466310  18.8974514  39.6155871  59.4293104  29.7470069  34.0521564
  59.6115499  28.9291725  34.5149317  60.2526090  29.9637761  33.6146454
  59.7635270  28.6738254  31.3136613  60.2923036  28.1630709  30.7006775
  60.0263489  28.3580784  32.1782146  58.5173504  20.4530187  46.4359431
  57.8414141  20.3524316  47.1061806  59.3401137  20.2969401  46.8995428
  52.2360780  14.1072264  41.2738932  52.3002106  14.9687095  40.8616329
  52.1727900  13.4946266  40.5411290  51.7113052  16.1795397  44.9211966
  52.3385091  15.7972474  45.5349490  50.8540971  15.9609599  45.2867658
  62.1107161  26.5858372  46.5265701  62.6547065  27.1988330  46.0320656
  61.5294006  27.1437950  47.0432714  48.4878595  17.9871826  30.8530321
  48.7832036  17.0782504  30.7997374  47.5866631  17.9659565  30.5311323
  60.3964674  29.7079090  37.6580729  60.2715813  28.9068830  37.1491675
  61.0543765  30.2025283  37.1694699  52.0172842  16.0627822  36.8357869
  51.2959428  16.6763790  36.6965343  52.8066098  16.5985587  36.7574515
  62.4599582  27.5088110  39.2860279  61.5129918  27.3893461  39.2138606
  62.8082355  26.6210608  39.3686541  54.8199155  13.3982249  43.1098521
  55.3433557  13.6444545  43.8724830  54.6011489  14.2302284  42.6901658
  50.2166437  15.6685923  30.9769646  49.8879143  14.7883302  30.7944752
  50.5705807  15.6133592  31.8646035  53.3308260  15.9558893  31.3445124
  53.6704332  16.4844814  30.6223732  53.7780380  16.2939299  32.1203690
  63.0680137  28.1269385  36.5729504  63.9926685  27.9212246  36.4353955
  62.8995441  27.8785786  37.4818846  56.0251700  14.3395944  40.7948192
  55.6848521  13.5403757  41.1968872  55.3190707  14.6397655  40.2225025
  56.6768172  11.4245256  39.2475515  57.4994242  10.9505735  39.1254405
  56.9206236  12.2035740  39.7474201  55.3176407  14.4533515  29.5438416
  56.0384769  14.8314768  29.0402133  54.6941711  15.1722392  29.6473394
  59.4607530  15.1578664  30.4796749  59.6771144  16.0403302  30.1785577
  58.9801597  14.7664877  29.7502391  56.0603134  15.1066925  37.1048383
  56.0464703  14.2108018  36.7680681  56.7775562  15.1137589  37.7386669
  57.9129265  15.5404265  39.1501510  57.6547042  16.4621336  39.1485841
  57.3814305  15.1434700  39.8401974  62.8575453  28.6455052  31.9291596
  63.0312331  28.0801475  31.1765448  63.3504345  29.4455947  31.7471086
  55.4640030  13.9881305  32.3735953  55.5855941  13.0597951  32.5726841
  55.1742072  14.0019991  31.4614268  58.3331220  11.6736216  35.5102673
  58.3552917  11.7375549  34.5554652  58.7499279  10.8340724  35.7043179
  68.7114845  21.4091475  33.5481895  69.1545991  20.6598800  33.1501019
  67.8341355  21.4001612  33.1655627  63.8450626  27.9621817  29.0288494
  64.5401531  28.5828509  29.2475809  64.1873776  27.1117168  29.3040872
  65.7442049  25.4121522  30.5575825  66.2693373  25.7508795  29.8325145
  65.6564402  24.4768538  30.3738959  54.9481109  15.5013303  46.5825886
  54.9969265  16.3775425  46.2003655  55.4903624  14.9590696  46.0097529
  65.4335955  26.0454426  45.8627023  64.6431499  26.0278565  45.3231522
  65.1969310  26.5842720  46.6176059  65.5533830  22.8946892  43.1759751
  65.6031835  22.7296900  44.1175274  65.4447753  22.0274151  42.7857632
  62.8437593  18.8777820  44.4919058  63.7447455  18.7384285  44.2003056
  62.9185567  19.0432275  45.4317235  57.1780398  16.2544675  43.3372244
  56.3083707  16.5478241  43.0654833  57.4139878  16.8385120  44.0579508
  67.0552027  25.3143834  43.4201773  66.7636835  25.6773814  44.2565234
  66.4424158  24.6010842  43.2415105  68.2547709  22.8796714  35.9404343
  69.0894601  23.3186518  36.1041903  68.3906838  22.4035367  35.1212589
  65.3039215  20.4376448  41.8881831  65.7793337  20.6304095  41.0800682
  64.3804781  20.4935634  41.6425214  59.8819432  12.4724292  40.8537665
  60.4001376  13.2085319  40.5284153  59.5274564  12.7788285  41.6884424
  51.4618369  17.3328973  28.9699070  50.7687614  17.4073328  28.3139106
  51.2170121  16.5689317  29.4920587  60.1332026   8.8924574  36.3738561
  60.4133780   8.2247764  36.9998988  60.9182633   9.0853670  35.8613225
  57.9365494  28.0683568  27.9363588  57.3639461  28.6873755  27.4834059
  58.5098288  28.6182930  28.4703509  64.0040884  17.3142208  40.1210136
  64.9558307  17.4140306  40.1422360  63.8344335  16.5220477  40.6308221
  62.0255264  14.3997792  40.3069537  61.4305196  14.6802804  39.6116026
  61.7404960  14.8891693  41.0786278  61.1562754  28.3520718  29.0672170
  62.0893427  28.2866280  29.2705045  61.0685967  29.1876985  28.6086702
  63.7850771  27.6686589  26.0276117  63.7064402  27.3346452  26.9211875
  64.6060438  28.1608357  26.0267590  66.4828962  20.5348328  39.2352436
  66.4505282  19.5964329  39.4212120  67.0929586  20.6132365  38.5018261
  58.3212293  19.4044381  25.2779640  59.2671398  19.2750589  25.3468058
  57.9426538  18.6659043  25.7549068  66.6323450  17.3259372  39.2810719
  66.1162499  16.5417828  39.0940648  67.5163399  16.9978088  39.4457239
  64.2934177  11.0700387  35.2406532  64.0958999  10.7615475  36.1249864
  64.9033883  11.7962026  35.3704462  70.3820809  19.7372198  38.9732924
  69.6553973  19.6028162  38.3649416  69.9668096  20.0449026  39.7789642
  58.2050985  23.4562127  46.7380297  59.1253995  23.6340726  46.9320344
  58.1700568  22.5118173  46.5859996  56.5055210  17.3294357  25.2134525
  55.5986665  17.0327470  25.2897239  56.7831191  17.0324176  24.3468812
  47.4233150  18.6500721  35.6633572  47.1035935  17.7966029  35.3707946
  46.8766579  18.8649299  36.4191539  58.1217276  11.8731247  31.3678767
  57.3118004  11.5278332  31.7434013  58.8101693  11.5638791  31.9566378
  60.0507824  10.9509294  32.9903063  60.6038863  11.3704747  33.6493086
  60.2877910  10.0245042  33.0326019  56.0740923  16.9396368  48.7705827
  55.9737650  17.8890725  48.7017918  55.8562465  16.6114607  47.8981897
  55.2753995  14.1881293  25.3546504  56.1373159  14.5136191  25.6142322
  55.4604339  13.4012789  24.8419570  63.4286631  13.0609819  32.4981727
  62.8485300  13.7194623  32.1159780  63.1622564  12.2387164  32.0869145
  61.8790197  12.4614877  34.7003048  62.3789976  12.5731411  33.8917367
  62.5225805  12.1575930  35.3403856  55.9372193  20.3693506  47.5870889
  55.4539275  21.1693867  47.7934778  56.0233132  20.3801451  46.6338333
  49.2058153  22.2021886  35.5092708  49.1828841  22.3009573  34.5574591
  49.5158789  23.0487037  35.8309874  62.2111509  15.2209910  31.5538076
  61.3237364  15.5059560  31.3358270  62.6265498  15.0603673  30.7065353
  65.5626045  15.2456431  35.2692415  66.3386435  15.7352883  35.5417032
  64.8374179  15.6714485  35.7264284  67.9998604  15.9584050  36.3266356
  68.5943095  15.7179786  35.6159664  68.0725188  15.2391180  36.9539892
  61.3554723  24.9854584  25.6486096  62.0590573  25.1904587  26.2643751
  60.6317371  25.5531346  25.9135179  62.1852533  20.7364445  31.7688366
  62.1287734  21.1932997  30.9295998  62.7380875  19.9755130  31.5911209
  65.9957339  16.5254177  32.5938485  65.7394273  16.1250813  33.4246693
  65.3710207  17.2397971  32.4688625  70.3069677  19.2650251  35.1009777
  69.7469235  19.3343440  35.8741339  69.7013180  19.0891235  34.3809273
  63.2641420  25.4237113  27.6984556  64.0987024  24.9918312  27.5162031
  63.1025763  25.2519127  28.6261450  62.9187312  21.9269227  29.0640895
  62.8636116  21.7613498  28.1229339  62.2933367  22.6345260  29.2203085
  47.7079827  17.1637291  42.8902317  48.3538691  16.6536245  43.3789542
  47.4996978  17.9005973  43.4645743  60.2333219  24.2318139  48.3894458
  61.1024379  24.4058791  48.0281093  59.7539971  25.0512555  48.2670187
  56.2283438  11.4277336  28.6426213  56.2162107  12.3719176  28.7994484
  57.1206860  11.2447481  28.3485675  60.0435557   8.0220112  32.8972150
  59.2767953   7.4678599  33.0428833  60.4546262   8.0941981  33.7586302
  52.0477318  14.3104908  46.9877332  52.9108780  13.9541713  47.1980656
  51.4742729  13.9718803  47.6752736  68.7015401  35.8934193  37.7301257
  68.3633913  35.7775257  36.8421792  69.5705170  35.4925358  37.7102263
  64.5602217  37.7469669  33.7198148  63.9967082  37.6559606  32.9514436
  64.4454612  36.9269574  34.2000641  69.1835184  37.0469044  43.6887463
  69.1723825  36.6521843  42.8167966  69.3455824  36.3135117  44.2821234
  62.1066649  39.2420861  36.5582369  62.8987941  38.9011685  36.1428668
  62.3463299  39.3515836  37.4784522  70.1401776  41.4140637  29.0312613
  69.4889756  41.9994717  28.6446627  70.9346139  41.9446832  29.0907651
  64.0657403  38.5029774  29.4299747  64.8388279  37.9558761  29.2912623
  64.4182802  39.3674023  29.6414209  65.9042446  39.8306156  42.6366647
  65.6132311  40.7351787  42.5213313  66.5399430  39.8722684  43.3510716
  66.8298652  37.2083005  39.2268006  67.4262225  36.9839027  38.5124969
  66.8873624  36.4667750  39.8293454  66.4023681  34.6622440  27.0618197
  66.6549201  34.1403961  26.3001660  65.4648240  34.4988585  27.1644881
  71.4466964  33.6658218  34.8692941  72.2330053  33.2477642  34.5183358
  71.7105668  34.5704311  35.0374589  71.6177041  39.1031069  29.5681597
  70.9822874  39.1765695  30.2802502  71.2874447  39.6924668  28.8900677
  66.1219970  36.5650546  29.2642572  66.0056228  35.8895449  29.9323657
  66.2322229  36.0782920  28.4474725  68.4651510  36.0260693  32.9689262
  68.1009718  35.4991314  33.6802183  69.3218626  35.6359162  32.7955747
  68.1056997  31.0550593  27.9650610  68.2731400  31.9230829  28.3321081
  67.9154166  31.2177874  27.0411899  70.8632331  39.5167572  39.6316440
  70.5633054  40.4192610  39.5232248  70.5183390  39.2499755  40.4837593
  64.3144812  35.9681369  35.6653145  63.3895309  35.8357583  35.8730837
  64.5629225  36.7475588  36.1623087  68.0846218  33.5108250  28.9497277
  67.9645843  33.9565301  29.7882757  67.3898807  33.8593568  28.3910815
  61.6753623  35.6114642  36.4996934  61.8046004  35.8649121  37.4136346
  60.9951074  36.2042350  36.1801589  65.8453110  46.2811892  32.5987408
  65.7677140  47.2319717  32.6775889  65.2414754  45.9357765  33.2562334
  68.3370340  33.4539757  45.2548775  67.5603674  34.0133678  45.2451640
  68.9760903  33.9396540  45.7763645  66.5916712  36.2625211  44.8166742
  67.3331397  36.8010255  44.5401566  65.8853698  36.8891500  44.9738294
  68.4203122  33.3426958  40.7872460  69.2664317  33.7666372  40.9307109
  68.3601760  32.6860582  41.4811024  71.5702567  31.0031326  42.4453634
  71.3263499  31.7573387  41.9087910  71.8462498  31.3816674  43.2800881
  71.1267259  30.1587759  38.0267472  70.2651738  30.4569013  38.3184209
  71.1529694  30.3758158  37.0948504  67.9428829  38.7029950  34.4341277
  68.4067174  38.9817653  33.6445900  67.6785627  37.8013395  34.2514368
  64.8352910  38.2501432  37.3721041  65.4054267  38.6788700  36.7338525
  65.4261022  37.9684016  38.0705226  66.8797715  34.8253102  31.2430843
  67.5821758  35.2774146  31.7104769  66.5478343  34.1836921  31.8710736
  65.3278076  33.4164859  45.6182052  64.6976737  34.0981140  45.8517449
  65.2214164  33.3047941  44.6735190  60.6223049  33.0836655  36.5447976
  59.8322103  33.3394184  36.0688087  61.1134296  33.8984993  36.6500017
  62.5737794  33.4481234  33.5031453  61.7768957  33.5599929  34.0214949
  62.3463386  33.7867886  32.6372343  68.4043462  39.9725937  41.4513968
  68.4687894  40.4346345  42.2872139  67.6954386  39.3423302  41.5796277
  68.1191479  41.6394045  31.3192948  67.9837154  42.4845581  31.7477796
  68.6601292  41.8413323  30.5558882  64.6058819  27.7185625  47.9807303
  64.2125765  27.1651823  48.6554947  65.4224959  28.0296203  48.3713821
  61.5720877  39.1569483  31.8920873  62.0845397  39.9512733  32.0426438
  62.2243590  38.4595773  31.8254474  63.3815761  42.2735239  33.9743626
  63.5582390  43.1953204  33.7864610  64.1772595  41.9593659  34.4038006
  67.5226780  29.1343504  45.5727560  68.2636493  29.7350657  45.4932022
  67.7544703  28.3921142  45.0145602  62.6668118  34.3199871  43.8505789
  62.5521633  33.4185128  44.1512888  61.8112636  34.5663568  43.4990606
  69.7459956  42.2617611  45.4493290  69.3023810  41.4753990  45.1314194
  70.4077169  42.4496762  44.7837181  64.5047077  43.7913413  39.9753968
  65.0554502  43.6630476  39.2030962  63.6658553  44.0908302  39.6248861
  68.3014248  40.0564541  44.3198200  68.8342585  39.2952829  44.0897508
  67.7728329  39.7638193  45.0622354  71.4683943  25.1624607  39.8491841
  71.1248212  26.0526249  39.7730952  71.8362905  24.9726265  38.9861426
  59.5369793  37.4858137  32.6680443  60.3745015  37.8955146  32.4514151
  59.7148061  36.5457579  32.6380637  71.4334226  35.1533218  28.3564276
  70.9180849  35.9237823  28.5952664  71.1611534  34.4798354  28.9797338
  69.0181337  29.9982919  33.4149515  68.1622933  29.6089769  33.2355153
  69.4308288  30.0774880  32.5549300  70.5480483  27.5329262  37.8141075
  70.0445279  27.4959397  37.0008880  70.8411090  28.4422005  37.8737731
  66.7923369  27.6167992  36.8207256  67.6576366  27.4210800  36.4613146
  66.8600878  27.3878344  37.7476613  71.2220529  33.0260310  30.1824058
  70.9170664  33.3406459  31.0334201  72.1750971  33.1041730  30.2251391
  69.6666961  39.1850533  31.8317012  69.1388322  38.4503293  31.5190249
  69.1654463  39.9625210  31.5856980  64.3985688  29.8470200  34.1923623
  64.9729440  29.6245381  33.4596816  64.9856671  29.9158894  34.9452224
  64.7255275  31.8774661  28.2119508  63.8892588  32.2149347  28.5328783
  64.5860045  31.7423640  27.2746645  66.7008356  26.7211449  32.9198693
  66.0472768  26.4060466  32.2955307  66.6588830  26.0987189  33.6458515
  67.8119561  37.0030744  24.8351985  66.9046623  36.7719997  25.0343134
  68.3090593  36.2068363  25.0225966  70.7187640  45.7128251  27.7548671
  70.0449338  46.0159948  28.3633629  71.1053462  46.5157331  27.4054128
  69.9346096  33.2093382  37.2446340  69.0168658  33.4308329  37.0868028
  70.3506240  33.2839693  36.3858047  70.7181144  34.6084798  32.3749020
  71.4652963  35.1206195  32.0656142  70.9872734  34.2868851  33.2353414
  68.9907794  37.1043339  29.3575975  68.0819013  36.8202371  29.4548444
  69.0202878  37.5242417  28.4979282  59.5595965  34.8248853  33.3391177
  59.3620364  34.2318213  32.6142243  59.0042629  34.5201063  34.0567116
  67.5392688  34.7171959  35.4585770  67.5941298  33.7645796  35.3828247
  66.7283890  34.8731398  35.9427068  68.6883882  38.6452082  26.6964053
  68.2503312  37.9287941  26.2369691  69.4294323  38.8728197  26.1349145
  65.4785048  33.3349019  33.2176149  64.6652914  33.6343189  33.6241341
  65.9744042  32.9404708  33.9350631  67.6293626  43.3306776  35.1510414
  67.5869805  43.5567622  34.2218946  68.5456325  43.0970150  35.2996215
  71.0759260  33.7990843  42.0491043  71.4308648  34.0262316  42.9085509
  71.7231391  34.1309220  41.4268298  64.9699123  30.9067374  38.8337384
  65.6098502  30.7656133  38.1360347  64.1376654  30.6201888  38.4575986
  65.7459427  40.2069805  34.9472376  66.5400025  39.7120125  34.7454951
  65.0351119  39.6787668  34.5840082  70.5654271  42.5887900  39.2984744
  70.6191294  43.1578837  40.0662460  69.6969053  42.7589785  38.9338781
  62.0542190  34.3512887  31.0232129  61.1239778  34.2897342  31.2402091
  62.1499662  33.8288839  30.2268770  61.9727739  30.8767699  33.6110371
  62.2334557  31.7913033  33.5019531  62.7944912  30.4092142  33.7606983
  63.4452665  32.2905457  40.7809195  64.1175718  32.0822819  40.1321844
  62.6182451  32.0927543  40.3414427  69.3478237  28.9167397  42.7974856
  68.7006152  29.6157347  42.7039332  70.1179252  29.3503541  43.1651104
  69.5242371  36.7548162  40.8571676  70.4534431  36.9059322  40.6840643
  69.1033401  36.8432183  40.0020322  68.3230703  40.7798827  38.6270213
  68.1841789  40.4117611  39.4996152  67.5345299  41.2946466  38.4554171
  68.9178855  45.8807923  29.9695750  69.0930611  45.4095966  30.7841373
  68.2311643  46.5073689  30.1977011  69.8735918  40.1580429  36.0159051
  69.5385751  40.1181199  36.9116701  69.3739864  39.4925145  35.5429461
  63.8480162  35.5648060  41.5411632  63.7099960  34.8328298  42.1423171
  64.7585085  35.4756960  41.2595820  66.4762463  35.2768019  41.0295312
  67.1862081  34.6361211  40.9881930  66.4331771  35.5280914  41.9521493
  65.1891397  32.2633237  42.8490951  64.6528754  31.8123975  43.5012548
  64.6008105  32.3979146  42.1061416  63.4839940  49.0297286  36.7435610
  63.7236538  49.6615810  37.4214629  62.6409137  48.6785326  37.0300969
  64.5993656  31.7221888  25.4117415  63.7223122  31.6010689  25.0479662
  65.0751409  30.9307966  25.1596304  56.1195796  36.5099048  35.5058922
  56.8066836  36.1960778  34.9179938  55.9643924  37.4140413  35.2326174
  60.9230518  31.3989244  39.9343946  60.8388707  30.7914914  39.1994356
  60.1013224  31.8898263  39.9353442  67.9967802  44.8376408  39.1477114
  67.9237973  45.6431380  39.6596419  67.5545195  45.0368374  38.3225135
  67.7857582  44.0748178  32.6579936  67.0025103  44.6169859  32.7518160
  68.4850327  44.5922158  33.0574177  71.0954232  29.8842808  35.3014141
  71.5922931  29.1312770  34.9815211  70.3241213  29.9207125  34.7357350
  70.4566485  44.7363242  41.3035273  71.1694458  45.3710707  41.2311174
  69.9656514  44.8327108  40.4875275  67.6789200  32.0260191  35.0285826
  67.3086988  31.4731231  35.7166731  68.1748293  31.4218324  34.4760826
  65.5078399  42.4857686  42.1240844  66.2087859  43.1194169  42.2770238
  65.0373514  42.8272418  41.3636483  70.2686859  45.0761987  34.0521564
  70.4509253  44.2583643  34.5149317  71.0919845  45.2929679  33.6146454
  70.6029024  44.0030172  31.3136613  71.1316791  43.4922626  30.7006775
  70.8657244  43.6872702  32.1782146  69.3567258  35.7822104  46.4359431
  68.6807895  35.6816234  47.1061806  70.1794892  35.6261318  46.8995428
  61.1046117  42.0194041  39.0571946  61.6899554  41.2737729  39.1899850
  60.9070956  42.3297998  39.9408610  63.9584772  45.0545288  34.0734389
  63.2895148  45.5391416  33.5898429  63.8197642  45.3014509  34.9877767
  55.6963772  34.5899641  37.7776389  55.7347871  34.0563232  38.5713507
  55.1904065  34.0634847  37.1587367  68.0990041  47.0889032  40.6717047
  68.6508349  47.2520653  41.4366132  68.4396234  47.6793470  39.9997072
  63.0754534  29.4364182  41.2738932  63.1395861  30.2979013  40.8616329
  63.0121654  28.8238183  40.5411290  62.5506807  31.5087314  44.9211966
  63.1778845  31.1264392  45.5349490  61.6934726  31.2901516  45.2867658
  59.3272349  33.3163743  30.8530321  59.6225790  32.4074422  30.7997374
  58.4260385  33.2951483  30.5311323  71.2358428  45.0371007  37.6580729
  71.1109568  44.2360747  37.1491675  71.8937519  45.5317201  37.1694699
  62.8566596  31.3919740  36.8357869  62.1353182  32.0055708  36.6965343
  63.6459852  31.9277505  36.7574515  65.6592910  28.7274166  43.1098521
  66.1827312  28.9736463  43.8724830  65.4405243  29.5594201  42.6901658
  61.0560191  30.9977841  30.9769646  60.7272897  30.1175220  30.7944752
  61.4099562  30.9425510  31.8646035  70.3039770  42.6332744  35.4864631
  70.1564732  41.7049451  35.6672202  71.1293263  42.6552834  35.0021707
  64.1702014  31.2850811  31.3445124  64.5098087  31.8136732  30.6223732
  64.6174135  31.6231217  32.1203690  66.8645455  29.6687862  40.7948192
  66.5242275  28.8695675  41.1968872  66.1584461  29.9689572  40.2225025
  67.5161927  26.7537174  39.2475515  68.3387996  26.2797652  39.1254405
  67.7599990  27.5327658  39.7474201  66.1570161  29.7825432  29.5438416
  66.8778524  30.1606685  29.0402133  65.5335465  30.5014309  29.6473394
  70.3001284  30.4870581  30.4796749  70.5164899  31.3695219  30.1785577
  69.8195351  30.0956795  29.7502391  65.0400506  33.4456295  37.0567493
  64.8945086  33.7596598  37.9491775  64.5625709  34.0641195  36.5038392
  66.8996888  30.4358843  37.1048383  66.8858457  29.5399936  36.7680681
  67.6169317  30.4429506  37.7386669  68.7523019  30.8696183  39.1501510
  68.4940797  31.7913253  39.1485841  68.2208060  30.4726617  39.8401974
  59.5146168  35.9861639  39.9955154  58.9699636  36.7621447  40.1275429
  60.3925518  36.3332443  39.8374276  66.3033784  29.3173223  32.3735953
  66.4249696  28.3889869  32.5726841  66.0135827  29.3311909  31.4614268
  69.1724975  27.0028133  35.5102673  69.1946672  27.0667466  34.5554652
  69.5893034  26.1632642  35.7043179  60.3012190  35.1131535  42.8885311
  59.5593926  35.2614171  43.4749942  59.9804934  35.3739801  42.0252061
  68.2455852  44.6547514  42.6865701  68.5542979  44.4096660  43.5588401
  69.0431334  44.8594152  42.1984572  68.2676464  46.8085423  34.9171078
  67.8281455  46.3161802  35.6103935  69.0184581  46.2658391  34.6763153
  60.7468803  42.9996964  34.9195706  61.5726823  42.7000736  34.5394350
  60.3962855  42.2304586  35.3685495  65.7150336  42.3523432  36.9893380
  65.0930346  41.6894137  36.6895607  66.3855203  42.3784564  36.3067027
  58.9477408  40.9183290  35.8784640  58.1109317  40.4905465  35.6968641
  58.9201054  41.1115734  36.8155431  65.7874864  30.8305220  46.5825886
  65.8363019  31.7067343  46.2003655  66.3297378  30.2882613  46.0097529
  65.2763843  40.9027356  30.4651840  65.4251964  41.5862820  29.8118513
  66.0830287  40.8832446  30.9801296  68.0174152  31.5836593  43.3372244
  67.1477462  31.8770159  43.0654833  68.2533633  32.1677038  44.0579508
  63.0316476  36.9292533  31.4712909  62.7862518  36.0254863  31.6693119
  63.2012391  36.9309684  30.5292387  70.7213186  27.8016210  40.8537665
  71.2395130  28.5377237  40.5284153  70.3668319  28.1080203  41.6884424
  62.3012124  32.6620891  28.9699070  61.6081369  32.7365246  28.3139106
  62.0563876  31.8981234  29.4920587  70.9725780  24.2216492  36.3738561
  71.2527534  23.5539681  36.9998988  71.7576387  24.4145588  35.8613225
  68.7759249  43.3975486  27.9363588  68.2033216  44.0165673  27.4834059
  69.3492043  43.9474848  28.4703509  69.1606047  34.7336299  25.2779640
  70.1065152  34.6042507  25.3468058  68.7820292  33.9950961  25.7549068
  69.0444740  38.7854045  46.7380297  69.9647749  38.9632644  46.9320344
  69.0094323  37.8410090  46.5859996  67.3448965  32.6586275  25.2134525
  66.4380420  32.3619388  25.2897239  67.6224946  32.3616093  24.3468812
  58.2626905  33.9792639  35.6633572  57.9429689  33.1257947  35.3707946
  57.7160333  34.1941217  36.4191539  62.0406812  36.6955080  39.3803078
  62.2592822  37.6272187  39.3991112  62.4532586  36.3363054  40.1657882
  68.9611030  27.2023165  31.3678767  68.1511759  26.8570250  31.7434013
  69.6495447  26.8930709  31.9566378  70.8901579  26.2801212  32.9903063
  71.4432617  26.6996665  33.6493086  71.1271665  25.3536960  33.0326019
  66.9134678  32.2688285  48.7705827  66.8131405  33.2182642  48.7017918
  66.6956220  31.9406524  47.8981897  66.1147749  29.5173210  25.3546504
  66.9766913  29.8428109  25.6142322  66.2998093  28.7304706  24.8419570
  58.1315165  37.5995550  37.6326693  57.4378636  37.1849503  37.1196648
  58.8788156  37.6416087  37.0360112  66.7765948  35.6985424  47.5870889
  66.2933030  36.4985784  47.7934778  66.8626887  35.7093369  46.6338333
  60.0451907  37.5313804  35.5092708  60.0222596  37.6301491  34.5574591
  60.3552544  38.3778955  35.8309874  62.7039285  39.5889959  39.6239323
  63.6582539  39.5573901  39.5569254  62.5051809  39.1280583  40.4389548
  63.2938667  38.1591075  42.1910120  64.1131556  38.6535154  42.2144957
  63.5675475  37.2423043  42.1627688  61.0589514  45.1309578  36.6409520
  60.9243982  44.3709979  36.0747518  60.6421576  45.8550478  36.1738309
  64.2158640  46.0278895  36.8527963  64.0991024  46.9724328  36.7506653
  63.3951086  45.7252457  37.2413762  58.5473582  32.4929209  42.8902317
  59.1932445  31.9828163  43.3789542  58.3390733  33.2297890  43.4645743
  71.0726974  39.5610056  48.3894458  71.9418133  39.7350709  48.0281093
  70.5933725  40.3804473  48.2670187  67.0677192  26.7569253  28.6426213
  67.0555862  27.7011093  28.7994484  67.9600614  26.5739399  28.3485675
  65.2413154  46.6807157  40.0683891  66.1440401  46.7130768  40.3850386
  65.0150524  45.7507608  40.0830227  66.9966756  45.4338144  36.7293970
  66.0462387  45.4340005  36.6158342  67.2999242  44.6870878  36.2130005
  70.8829312  23.3512030  32.8972150  70.1161707  22.7970517  33.0428833
  71.2940017  23.4233899  33.7586302  62.8871073  29.6396826  46.9877332
  63.7502534  29.2833631  47.1980656  62.3136483  29.3010721  47.6752736
  71.4616803  48.4128573  36.5447976  70.6715857  48.6686101  36.0688087
  71.9528051  49.2276911  36.6500017  69.7454506  48.6659063  38.9762967
  69.9962545  49.5506073  39.2420543  70.2814055  48.4863665  38.2038059
  70.3763548  52.8150055  32.6680443  71.2138770  53.2247063  32.4514151
  70.5541816  51.8749497  32.6380637  70.3989719  50.1540770  33.3391177
  70.2014119  49.5610131  32.6142243  69.8436383  49.8492981  34.0567116
  66.9589550  51.8390966  35.5058922  67.6460590  51.5252696  34.9179938
  66.8037679  52.7432330  35.2326174  71.7624272  46.7281162  39.9343946
  71.6782461  46.1206832  39.1994356  70.9406979  47.2190180  39.9353442
  66.5357526  49.9191559  37.7776389  66.5741626  49.3855150  38.5713507
  66.0297819  49.3926764  37.1587367  70.1666104  48.6455661  30.8530321
  70.4619545  47.7366339  30.7997374  69.2654140  48.6243401  30.5311323
  71.8953945  46.3269759  30.9769646  71.5666652  45.4467138  30.7944752
  72.2493316  46.2717427  31.8646035  70.3539922  51.3153557  39.9955154
  69.8093390  52.0913365  40.1275429  71.2319272  51.6624361  39.8374276
  71.1405944  50.4423453  42.8885311  70.3987680  50.5906088  43.4749942
  70.8198688  50.7031719  42.0252061  69.7871163  56.2475208  35.8784640
  68.9503071  55.8197382  35.6968641  69.7594808  56.4407651  36.8155431
  69.1020659  49.3084556  35.6633572  68.7823444  48.4549864  35.3707946
  68.5554088  49.5233134  36.4191539  68.9708919  52.9287468  37.6326693
  68.2772391  52.5141421  37.1196648  69.7181910  52.9708004  37.0360112
  70.8845662  52.8605722  35.5092708  70.8616350  52.9593409  34.5574591
  71.1946298  53.7070872  35.8309874  71.8983269  60.4601496  36.6409520
  71.7637737  59.7001897  36.0747518  71.4815331  61.1842396  36.1738309
  69.3867336  47.8221126  42.8902317  70.0326200  47.3120080  43.3789542
  69.1784487  48.5589808  43.4645743  55.0059357   7.9582097  19.3232715
  54.9283387   8.9089922  19.4021195  54.4021001   7.6127969  19.9807641
  53.6653324   5.4683618  26.6999275  54.2160749   5.3400681  25.9276269
  52.8264800   5.7678507  26.3494168  59.8793886   7.3898456  14.4793977
  59.2055585   7.6930153  15.0878935  60.2659708   8.1927536  14.1299434
  58.0785102   7.5578128  16.6941057  58.2536857   7.0866171  17.5086679
  57.3917890   8.1843894  16.9222317  52.6446187  10.7067491  23.4680917
  52.8842785  11.3386015  24.1459935  51.8015383  10.3555531  23.7546276
  57.1574049   6.5146613  25.8722421  57.0844220   7.3201585  26.3841725
  56.7151442   6.7138579  25.0470442  56.9463828   5.7518383  19.3825242
  56.1631350   6.2940064  19.4763467  57.6456574   6.2692363  19.7819483
  59.6172732   6.4133447  28.0280579  60.3300704   7.0480912  27.9556481
  59.1262761   6.5097313  27.2120581  53.1191019   6.7315493  20.7979695
  52.4501394   7.2161621  20.3143735  52.9803889   6.9784714  21.7123074
  57.2596288   8.7659237  27.3962354  57.8114596   8.9290858  28.1611439
  57.6002481   9.3563675  26.7242378  57.4062099   6.3317718  29.4111008
  57.7149225   6.0866865  30.2833708  58.2037581   6.5364357  28.9229878
  57.4282711   8.4855628  21.6416385  56.9887701   7.9932007  22.3349241
  58.1790828   7.9428596  21.4008460  49.9075050   4.6767169  21.6441013
  50.7333070   4.3770941  21.2639656  49.5569102   3.9074791  22.0930801
  48.1083655   2.5953495  22.6029946  47.2715563   2.1675670  22.4213947
  48.0807300   2.7885939  23.5400737  50.2195761   6.8079783  23.3654827
  50.0850229   6.0480184  22.7992825  49.8027823   7.5320683  22.8983616
  53.3764887   7.7049100  23.5773270  53.2597271   8.6494533  23.4751960
  52.5557333   7.4022662  23.9659069  54.4019401   8.3577362  26.7929198
  55.3046648   8.3900972  27.1095693  54.1756771   7.4277813  26.8075534
  56.1573003   7.1108349  23.4539277  55.2068634   7.1110210  23.3403649
  56.4605489   6.3641083  22.9375311  68.7015403  12.8996315  24.4546564
  68.3633914  12.7837380  23.5667099  69.5705171  12.4987480  24.4347570
  64.5602218  14.7531792  20.4443455  63.9967083  14.6621729  19.6759743
  64.4454613  13.9331696  20.9245947  69.1835186  14.0531167  30.4132769
  69.1723826  13.6583965  29.5413273  69.3455825  13.3197240  31.0066541
  62.1066650  16.2482983  23.2827675  62.8987942  15.9073808  22.8673975
  62.3463300  16.3577958  24.2029829  64.0657404  15.5091897  16.1545054
  64.8388280  14.9620884  16.0157930  64.4182803  16.3736146  16.3659515
  65.9042447  16.8368279  29.3611953  65.6132313  17.7413910  29.2458620
  66.5399431  16.8784806  30.0756023  66.8298654  14.2145127  25.9513313
  67.4262226  13.9901150  25.2370276  66.8873625  13.4729873  26.5538761
  68.4651512  13.0322816  19.6934568  68.1009719  12.5053437  20.4047490
  69.3218628  12.6421285  19.5201054  70.8632332  16.5229694  26.3561747
  70.5633055  17.4254733  26.2477554  70.5183391  16.2561877  27.2082900
  64.3144813  12.9743491  22.3898451  63.3895310  12.8419705  22.5976143
  64.5629227  13.7537710  22.8868394  61.6753624  12.6176765  23.2242241
  61.8046006  12.8711244  24.1381652  60.9951076  13.2104473  22.9046896
  65.8453112  23.2874015  19.3232715  65.7677141  24.2381840  19.4021195
  65.2414755  22.9419887  19.9807641  68.3370341  10.4601880  31.9794082
  67.5603675  11.0195800  31.9696946  68.9760904  10.9458663  32.5008952
  66.5916714  13.2687333  31.5412049  67.3331398  13.8072377  31.2646872
  65.8853699  13.8953622  31.6983600  68.4203123  10.3489081  27.5117767
  69.2664319  10.7728494  27.6552416  68.3601761   9.6922705  28.2056330
  67.9428830  15.7092073  21.1586584  68.4067175  15.9879776  20.3691207
  67.6785628  14.8075517  20.9759675  64.8352911  15.2563554  24.0966347
  65.4054268  15.6850823  23.4583832  65.4261023  14.9746139  24.7950533
  66.8797716  11.8315225  17.9676149  67.5821759  12.2836269  18.4350076
  66.5478344  11.1899044  18.5956042  65.3278077  10.4226982  32.3427359
  64.6976738  11.1043262  32.5762755  65.2214165  10.3110063  31.3980497
  60.6223050  10.0898778  23.2693283  59.8322104  10.3456306  22.7933393
  61.1134297  10.9047115  23.3745323  62.5737795  10.4543357  20.2276760
  61.7768959  10.5662051  20.7460255  62.3463387  10.7930009  19.3617650
  68.4043463  16.9788060  28.1759274  68.4687895  17.4408467  29.0117446
  67.6954387  16.3485425  28.3041584  58.9060753  10.3429268  25.7008274
  59.1568791  11.2276278  25.9665850  59.4420301  10.1633870  24.9283365
  68.1191481  18.6456168  18.0438254  67.9837155  19.4907703  18.4723102
  68.6601293  18.8475445  17.2804188  61.5720878  16.1631606  18.6166180
  62.0845399  16.9574856  18.7671744  62.2243591  15.4657896  18.5499781
  63.3815763  19.2797362  20.6988933  63.5582391  20.2015327  20.5109917
  64.1772596  18.9655781  21.1283313  62.6668119  11.3261994  30.5751096
  62.5521634  10.4247251  30.8758195  61.8112637  11.5725691  30.2235912
  69.7459957  19.2679734  32.1738597  69.3023811  18.4816113  31.8559501
  70.4077171  19.4558885  31.5082487  64.5047078  20.7975536  26.6999275
  65.0554503  20.6692599  25.9276269  63.6658554  21.0970425  26.3494168
  68.3014249  17.0626664  31.0443506  68.8342586  16.3014952  30.8142814
  67.7728330  16.7700315  31.7867661  59.5369795  14.4920260  19.3925750
  60.3745017  14.9017268  19.1759458  59.7148062  13.5519702  19.3625944
  69.6666962  16.1912656  18.5562318  69.1388323  15.4565416  18.2435556
  69.1654465  16.9687332  18.3102287  70.7187641  22.7190373  14.4793977
  70.0449340  23.0222070  15.0878935  71.1053463  23.5219454  14.1299434
  69.9346098  10.2155505  23.9691647  69.0168659  10.4370452  23.8113335
  70.3506241  10.2901815  23.1103354  59.5595966  11.8310975  20.0636484
  59.3620366  11.2380336  19.3387550  59.0042630  11.5263185  20.7812422
  67.5392690  11.7234082  22.1831077  67.5941299  10.7707918  22.1073553
  66.7283892  11.8793521  22.6672375  65.4785049  10.3411141  19.9421456
  64.6652915  10.6405312  20.3486648  65.9744044   9.9466830  20.6595938
  67.6293627  20.3368898  21.8755720  67.5869806  20.5629745  20.9464252
  68.5456326  20.1032273  22.0241521  71.0759261  10.8052966  28.7736349
  71.4308649  11.0324439  29.6330815  71.7231392  11.1371343  28.1513605
  65.7459428  17.2131927  21.6717683  66.5400027  16.7182248  21.4700258
  65.0351121  16.6849791  21.3085389  70.5654273  19.5950023  26.0230051
  70.6191295  20.1640959  26.7907766  69.6969054  19.7651908  25.6584088
  62.0542192  11.3575009  17.7477436  61.1239780  11.2959465  17.9647398
  62.1499664  10.8350962  16.9514077  61.9727741   7.8829822  20.3355677
  62.2334558   8.7975155  20.2264838  62.7944913   7.4154265  20.4852290
  63.4452666   9.2967579  27.5054502  64.1175719   9.0884941  26.8567151
  62.6182452   9.0989665  27.0659734  69.5242372  13.7610285  27.5816982
  70.4534432  13.9121445  27.4085950  69.1033402  13.8494306  26.7265629
  68.3230704  17.7860949  25.3515520  68.1841790  17.4179734  26.2241458
  67.5345300  18.3008589  25.1799478  68.9178856  22.8870046  16.6941057
  69.0930612  22.4158089  17.5086679  68.2311644  23.5135812  16.9222317
  69.8735919  17.1642552  22.7404358  69.5385752  17.1243322  23.6362008
  69.3739865  16.4987268  22.2674768  63.8480163  12.5710182  28.2656939
  63.7099961  11.8390421  28.8668478  64.7585087  12.4819082  27.9841127
  66.4762464  12.2830141  27.7540619  67.1862082  11.6423334  27.7127237
  66.4331772  12.5343036  28.6766799  65.1891398   9.2695359  29.5736258
  64.6528755   8.8186098  30.2257854  64.6008106   9.4041268  28.8306722
  63.4839941  26.0359409  23.4680917  63.7236540  26.6677933  24.1459935
  62.6409138  25.6847449  23.7546276  56.1195797  13.5161170  22.2304229
  56.8066837  13.2022900  21.6425244  55.9643926  14.4202535  21.9571480
  60.9230519   8.4051367  26.6589253  60.8388708   7.7977037  25.9239663
  60.1013226   8.8960385  26.6598749  67.9967803  21.8438531  25.8722421
  67.9237975  22.6493503  26.3841725  67.5545196  22.0430497  25.0470442
  67.7857583  21.0810301  19.3825242  67.0025105  21.6231981  19.4763467
  68.4850328  21.5984281  19.7819483  70.4566487  21.7425365  28.0280579
  71.1694459  22.3772830  27.9556481  69.9656515  21.8389231  27.2120581
  65.5078400  19.4919809  28.8486150  66.2087860  20.1256292  29.0015544
  65.0373515  19.8334540  28.0881789  70.2686860  22.0824109  20.7766871
  70.4509255  21.2645765  21.2394623  71.0919846  22.2991801  20.3391761
  70.6029026  21.0092294  18.0381919  71.1316792  20.4984749  17.4252081
  70.8657245  20.6934825  18.9027452  69.3567259  12.7884227  33.1604738
  68.6807896  12.6878356  33.8307113  70.1794893  12.6323441  33.6240735
  61.1046118  19.0256164  25.7817253  61.6899555  18.2799852  25.9145157
  60.9070957  19.3360120  26.6653917  63.9584774  22.0607411  20.7979695
  63.2895149  22.5453539  20.3143735  63.8197643  22.3076631  21.7123074
  55.6963773  11.5961764  24.5021696  55.7347873  11.0625355  25.2958814
  55.1904066  11.0696969  23.8832673  68.0990042  24.0951155  27.3962354
  68.6508350  24.2582776  28.1611439  68.4396236  24.6855592  26.7242378
  62.5506808   8.5149437  31.6457273  63.1778847   8.1326514  32.2594797
  61.6934727   8.2963639  32.0112965  59.3272351  10.3225866  17.5775627
  59.6225792   9.4136544  17.5242681  58.4260386  10.3013605  17.2556630
  71.2358429  22.0433130  24.3826036  71.1109569  21.2422870  23.8736981
  71.8937521  22.5379323  23.8940006  62.8566598   8.3981863  23.5603176
  62.1353183   9.0117830  23.4210649  63.6459853   8.9339627  23.4819822
  61.0560192   8.0039964  17.7014953  60.7272898   7.1237343  17.5190058
  61.4099563   7.9487632  18.5891342  70.3039771  19.6394866  22.2109938
  70.1564734  18.7111574  22.3917508  71.1293265  19.6614957  21.7267013
  64.1702015   8.2912933  18.0690430  64.5098088   8.8198855  17.3469039
  64.6174136   8.6293340  18.8448997  65.0400507  10.4518417  23.7812800
  64.8945088  10.7658720  24.6737081  64.5625710  11.0703318  23.2283699
  59.5146169  12.9923762  26.7200461  58.9699637  13.7683570  26.8520735
  60.3925519  13.3394566  26.5619583  60.3012191  12.1193658  29.6130618
  59.5593927  12.2676293  30.1995248  59.9804935  12.3801923  28.7497367
  68.2455853  21.6609636  29.4111008  68.5542980  21.4158783  30.2833708
  69.0431336  21.8656275  28.9229878  68.2676466  23.8147546  21.6416385
  67.8281456  23.3223924  22.3349241  69.0184582  23.2720513  21.4008460
  60.7468805  20.0059087  21.6441013  61.5726824  19.7062858  21.2639656
  60.3962857  19.2366709  22.0930801  65.7150338  19.3585555  23.7138686
  65.0930347  18.6956260  23.4140914  66.3855205  19.3846687  23.0312334
  58.9477410  17.9245413  22.6029946  58.1109318  17.4967587  22.4213947
  58.9201055  18.1177856  23.5400737  65.2763845  17.9089478  17.1897147
  65.4251965  18.5924943  16.5363819  66.0830288  17.8894568  17.7046602
  63.0316478  13.9354656  18.1958216  62.7862520  13.0316986  18.3938426
  63.2012392  13.9371806  17.2537694  62.3012125   9.6683013  15.6944377
  61.6081370   9.7427368  15.0384413  62.0563877   8.9043357  16.2165894
  68.7759250  20.4037609  14.6608894  68.2033217  21.0227796  14.2079366
  69.3492044  20.9536970  15.1948816  69.0444741  15.7916168  33.4625604
  69.9647751  15.9694767  33.6565650  69.0094324  14.8472213  33.3105303
  58.2626906  10.9854761  22.3878878  57.9429690  10.1320069  22.0953252
  57.7160334  11.2003339  23.1436846  62.0406814  13.7017202  26.1048385
  62.2592823  14.6334310  26.1236419  62.4532588  13.3425177  26.8903189
  66.9134679   9.2750408  35.4951134  66.8131406  10.2244765  35.4263225
  66.6956221   8.9468647  34.6227204  58.1315166  14.6057673  24.3572000
  57.4378638  14.1911625  23.8441954  58.8788157  14.6478209  23.7605419
  66.7765949  12.7047547  34.3116195  66.2933031  13.5047907  34.5180084
  66.8626888  12.7155492  33.3583639  60.0451909  14.5375926  22.2338015
  60.0222597  14.6363614  21.2819898  60.3552545  15.3841077  22.5555181
  62.7039287  16.5952081  26.3484629  63.6582540  16.5636024  26.2814561
  62.5051810  16.1342705  27.1634855  63.2938669  15.1653198  28.9155427
  64.1131558  15.6597276  28.9390264  63.5675476  14.2485166  28.8872994
  61.0589515  22.1371701  23.3654827  60.9243983  21.3772102  22.7992825
  60.6421578  22.8612601  22.8983616  64.2158641  23.0341018  23.5773270
  64.0991025  23.9786450  23.4751960  63.3951087  22.7314580  23.9659069
  58.5473583   9.4991331  29.6147624  59.1932447   8.9890285  30.1034849
  58.3390734  10.2360013  30.1891049  71.0726975  16.5672179  35.1139764
  71.9418135  16.7412831  34.7526399  70.5933727  17.3866596  34.9915494
  65.2413155  23.6869280  26.7929198  66.1440402  23.7192890  27.1095693
  65.0150525  22.7569731  26.8075534  66.9966757  22.4400266  23.4539277
  66.0462388  22.4402128  23.3403649  67.2999244  21.6933001  22.9375311
  71.4616804  25.4190695  23.2693283  70.6715858  25.6748224  22.7933393
  71.9528052  26.2339033  23.3745323  69.7454507  25.6721186  25.7008274
  69.9962546  26.5568196  25.9665850  70.2814056  25.4925787  24.9283365
  70.3763549  29.8212178  19.3925750  71.2138771  30.2309186  19.1759458
  70.5541817  28.8811620  19.3625944  70.3989720  27.1602893  20.0636484
  70.2014120  26.5672254  19.3387550  69.8436384  26.8555103  20.7812422
  66.9589551  28.8453088  22.2304229  67.6460591  28.5314818  21.6425244
  66.8037680  29.7494453  21.9571480  71.7624274  23.7343285  26.6589253
  71.6782462  23.1268954  25.9239663  70.9406980  24.2252303  26.6598749
  66.5357528  26.9253682  24.5021696  66.5741627  26.3917272  25.2958814
  66.0297820  26.3988887  23.8832673  70.1666105  25.6517784  17.5775627
  70.4619546  24.7428462  17.5242681  69.2654141  25.6305523  17.2556630
  71.8953947  23.3331881  17.7014953  71.5666653  22.4529260  17.5190058
  72.2493317  23.2779550  18.5891342  70.3539923  28.3215679  26.7200461
  69.8093392  29.0975487  26.8520735  71.2319273  28.6686484  26.5619583
  71.1405945  27.4485576  29.6130618  70.3987681  27.5968211  30.1995248
  70.8198690  27.7093841  28.7497367  69.7871164  33.2537331  22.6029946
  68.9503072  32.8259505  22.4213947  69.7594809  33.4469774  23.5400737
  69.1020661  26.3146679  22.3878878  68.7823445  25.4611987  22.0953252
  68.5554089  26.5295257  23.1436846  68.9708921  29.9349590  24.3572000
  68.2772392  29.5203543  23.8441954  69.7181912  29.9770127  23.7605419
  70.8845663  29.8667844  22.2338015  70.8616351  29.9655531  21.2819898
  71.1946300  30.7132995  22.5555181  71.8983270  37.4663619  23.3654827
  71.7637738  36.7064020  22.7992825  71.4815332  38.1904518  22.8983616
  69.3867337  24.8283249  29.6147624  70.0326201  24.3182203  30.1034849
  69.1784489  25.5651931  30.1891049   0.7079520  25.4121524  57.1085208
   1.2330844  25.7508797  56.3834528   0.6201872  24.4768539  56.9248343
   6.8563166  35.9406766  64.3449116   7.4941576  35.8213514  63.6412456
   6.7384009  36.8887610  64.4037068   3.6652872  35.8934194  64.2810641
   3.3271383  35.7775259  63.3931176   4.5342640  35.4925360  64.2611647
   5.1039246  41.4140639  55.5821997   4.4527226  41.9994719  55.1956010
   5.8983609  41.9446833  55.6417034   1.7936123  37.2083006  65.7777390
   2.3899695  36.9839029  65.0634353   1.8511094  36.4667752  66.3802838
   6.4104434  33.6658220  61.4202324   7.1967523  33.2477643  61.0692741
   6.6743138  34.5704312  61.5883973   6.5814511  39.1031070  56.1190981
   5.9460344  39.1765697  56.8311886   6.2511918  39.6924669  55.4410060
  11.8112861  33.6033453  62.3235303  12.5438033  33.0332670  62.5573132
  11.0552217  33.2155054  62.7641808   1.0857440  36.5650548  55.8151956
   0.9693698  35.8895451  56.4833040   1.1959700  36.0782922  54.9984109
   3.4288981  36.0260695  59.5198645   3.0647188  35.4991316  60.2311567
   4.2856097  35.6359164  59.3465131   3.0694468  31.0550595  54.5159994
   3.2368870  31.9230831  54.8830465   2.8791637  31.2177876  53.5921283
   5.8269801  39.5167573  66.1825824   5.5270524  40.4192612  66.0741631
   5.4820861  39.2499757  67.0346977   9.2266945  32.0350114  63.8623261
   8.3183822  31.9665522  63.5682022   9.1754541  32.5122059  64.6905087
   3.0483689  33.5108252  55.5006661   2.9283314  33.9565303  56.3392141
   2.3536277  33.8593570  54.9420199   8.7468755  33.9829725  56.3286995
   9.6586611  34.2157112  56.1534692   8.2378402  34.5666769  55.7662073
   7.3538337  38.9655544  63.7200576   6.7247200  39.1301258  63.0176644
   6.9663999  39.3797153  64.4911540  11.2327569  39.9009982  61.0744940
  10.5478607  40.2808883  60.5241973  11.3171419  40.5105308  61.8076888
   8.4878501  37.5469941  67.6740283   8.6995396  38.1901700  66.9974664
   8.4408249  36.7132257  67.2062213   2.9066299  38.7029952  60.9850661
   3.3704645  38.9817655  60.1955284   2.6423097  37.8013396  60.8023752
   1.8435185  34.8253104  57.7940226   2.5459229  35.2774148  58.2614153
   1.5115814  34.1836923  58.4220119   9.6024329  40.4241896  65.8462641
  10.4241772  40.0222083  65.5645322   9.5986732  40.3210130  66.7978756
  17.6930322  36.7680644  62.1947612  16.9394030  36.1988043  62.0391617
  17.8277863  36.7343309  63.1418247   3.0828950  41.6394047  57.8702331
   2.9474625  42.4845582  58.2987179   3.6238762  41.8413324  57.1068265
   6.3971696  35.1533220  54.9073660   5.8818320  35.9237824  55.1462047
   6.1249005  34.4798356  55.5306721   3.9818807  29.9982921  59.9658898
   3.1260404  29.6089771  59.7864537   4.3945759  30.0774881  59.1058684
  11.3705970  37.9065574  56.8426834  10.5935413  37.5676734  56.3981996
  12.0497451  37.9118198  56.1681799   6.1857999  33.0260312  56.7333441
   5.8808135  33.3406461  57.5843584   7.1388441  33.1041732  56.7760774
   4.6304431  39.1850535  58.3826395   4.1025793  38.4503295  58.0699633
   4.1291934  39.9625212  58.1366364   9.6097277  37.3799556  63.4993442
   8.9520952  38.0698817  63.5873570  10.4137676  37.7695988  63.8427428
   8.4202736  35.7343928  61.5497383   8.9334618  36.3673920  62.0519093
   9.0703960  35.1345124  61.1840743   1.6645826  26.7211450  59.4708076
   1.0110239  26.4060468  58.8464691   1.6226301  26.0987191  60.1967899
   2.7757031  37.0030745  51.3861368   1.8684093  36.7719999  51.5852517
   3.2728063  36.2068365  51.5735350   5.6825110  45.7128253  54.3058054
   5.0086809  46.0159949  54.9143012   6.0690932  46.5157333  53.9563511
   4.8983567  33.2093384  63.7955724   3.9806128  33.4308331  63.6377412
   5.3143710  33.2839694  62.9367431   5.6818615  34.6084800  58.9258404
   6.4290434  35.1206197  58.6165526   5.9510204  34.2868852  59.7862798
   3.9545265  37.1043340  55.9085358   3.0456484  36.8202373  56.0057828
   3.9840349  37.5242419  55.0488665   9.1864532  40.7149930  59.6776526
   8.7326859  39.8740840  59.7341716   8.5558499  41.3511328  60.0151306
   8.1297452  31.6441916  60.9077193   7.3920209  31.1319302  61.2387436
   8.3824225  31.2042297  60.0960470   7.6297471  42.5526426  60.6126344
   7.9220446  43.1131484  59.8938710   8.1396092  42.8454987  61.3679503
   8.2309079  24.4218168  61.5018963   8.5367956  23.5615531  61.2144878
   8.9561684  25.0135788  61.3017957   2.5030159  34.7171961  62.0095154
   2.5578769  33.7645797  61.9337630   1.6921361  34.8731400  62.4936452
   3.6521353  38.6452084  53.2473437   3.2140783  37.9287943  52.7879074
   4.3931793  38.8728199  52.6858528   2.5931097  43.3306778  61.7019797
   2.5507275  43.5567624  60.7728329   3.5093795  43.0970152  61.8505598
  11.7694467  36.9209281  59.3049755  11.6312366  37.1110877  58.3770945
  11.4130686  37.6828664  59.7617807  11.7963847  38.9885808  64.3161027
  12.2300354  38.8961097  65.1644081  12.5095428  38.9643308  63.6781043
  12.6579397  39.0309509  66.8493912  12.8515287  39.9355319  67.0953187
  12.5580015  38.5716928  67.6832497   4.4879842  36.7548164  67.4081059
   5.4171902  36.9059324  67.2350027   4.0670872  36.8432185  66.5529706
   3.8816325  45.8807925  56.5205134   4.0568081  45.4095968  57.3350756
   3.1949113  46.5073691  56.7486394   4.8373389  40.1580431  62.5668435
   4.5023221  40.1181201  63.4626085   4.3377334  39.4925147  62.0938845
   7.7732580  37.5036466  52.8405494   7.1561751  36.7783294  52.7438547
   7.3049069  38.2645826  52.4972569   9.4304119  40.1774958  68.7325255
   8.5430898  39.8400880  68.8551653  10.0002670  39.4457989  68.9694020
   2.7495052  44.0748180  59.2089319   1.9662574  44.6169860  59.3027544
   3.4487797  44.5922160  59.6083560   6.0591702  29.8842810  61.8523525
   6.5560402  29.1312772  61.5324595   5.2878684  29.9207126  61.2866734
  13.9121460  35.5883175  63.4941816  13.9011336  36.4707891  63.1235749
  13.0438839  35.2354726  63.2996353   7.1421483  38.6414497  59.4261948
   6.2077762  38.7615959  59.2566652   7.3198151  37.7386964  59.1621958
   2.6426671  32.0260193  61.5795209   2.2724459  31.4731233  62.2676115
   3.1385763  31.4218326  61.0270209  10.5294034  34.4831816  59.9611982
  10.9954487  35.3159808  59.8872285  10.9801535  34.0176798  60.6657241
   8.5970265  40.8275638  56.9598134   8.8730109  40.7132232  57.8692008
   7.7274764  40.4293122  56.9210307   8.2717156  35.0402295  66.5002778
   7.6188606  35.2878203  65.8455230   8.6497535  34.2266433  66.1665255
   5.2324329  45.0761988  60.6030948   5.4146724  44.2583644  61.0658700
   6.0557315  45.2929681  60.1655838   5.5666495  44.0030174  57.8645996
   6.0954261  43.4922628  57.2516158   5.8294715  43.6872704  58.7291529
   6.1995899  45.0371009  64.2090113   6.0747038  44.2360749  63.7001058
   6.8574990  45.5317203  63.7204083   8.2630807  42.8380029  65.8369663
   7.3161143  42.7185381  65.7647990   8.6113580  41.9502527  65.9195924
   5.2677240  42.6332746  62.0374015   5.1202203  41.7049453  62.2181585
   6.0930734  42.6552836  61.5531090   8.8711362  43.4561304  63.1238888
   9.7957910  43.2504166  62.9863339   8.7026666  43.2077705  64.0328229
   5.2638755  30.4870583  57.0306132   5.4802369  31.3695221  56.7294961
   4.7832822  30.0956797  56.3011774   8.6606678  43.9746972  58.4800979
   8.8343556  43.4093394  57.7274832   9.1535570  44.7747867  58.2980469
   1.2671255  29.3173225  58.9245337   1.3887166  28.3889871  59.1236224
   0.9773297  29.3311911  58.0123652  14.5146070  36.7383395  60.0991279
  14.9577216  35.9890720  59.7010402  13.6372580  36.7293531  59.7165011
   9.6481851  43.2913736  55.5797878  10.3432756  43.9120429  55.7985192
   9.9905001  42.4409087  55.8550255  11.5473274  40.7413442  57.1085208
  12.0724598  41.0800714  56.3834528  11.4595627  39.8060457  56.9248343
  11.3565055  38.2238812  69.7269135  11.4063060  38.0588819  70.6684658
  11.2478979  37.3566071  69.3367016  12.8583252  40.6435753  69.9711156
  12.5668060  41.0065734  70.8074617  12.2455383  39.9302761  69.7924488
  14.0578934  38.2088633  62.4913727  14.8925826  38.6478437  62.6551287
  14.1938063  37.7327286  61.6721972  11.1070440  35.7668368  68.4391214
  11.5824562  35.9596014  67.6310066  10.1836006  35.8227554  68.1934598
   3.7396719  43.3975488  54.4872971   3.1670686  44.0165675  54.0343443
   4.3129513  43.9474849  55.0212893   6.9593979  43.6812638  55.6181553
   7.8924652  43.6158200  55.8214429   6.8717192  44.5168905  55.1596086
   9.5881996  42.9978508  52.5785501   9.5095627  42.6638372  53.4721259
  10.4091663  43.4900276  52.5776973  12.2860187  35.8640248  65.7861820
  12.2536507  34.9256248  65.9721503  12.8960811  35.9424284  65.0527645
   4.1243518  34.7336301  51.8289024   5.0702623  34.6042509  51.8977442
   3.7457763  33.9950962  52.3058452  12.4354676  32.6551291  65.8320103
  11.9193724  31.8709748  65.6450032  13.3194624  32.3270008  65.9966622
  10.0965402  26.3992307  61.7915916   9.8990224  26.0907395  62.6759247
  10.7065108  27.1253945  61.9213845  18.1036737  36.9256254  64.9267856
  18.8340125  36.6641543  65.4875560  17.4943682  36.1884976  64.9669924
  16.1852034  35.0664117  65.5242308  15.4585198  34.9320082  64.9158799
  15.7699321  35.3740946  66.3299026   2.3086435  32.6586277  51.7643909
   1.4017890  32.3619390  51.8406623   2.5862416  32.3616095  50.8978195
   3.9248501  27.2023167  57.9188150   3.1149229  26.8570252  58.2943396
   4.6132918  26.8930710  58.5075762   5.8539049  26.2801213  59.5412447
   6.4070088  26.6996667  60.2002470   6.0909135  25.3536962  59.5835403
   1.0785220  29.5173212  51.9055888   1.9404384  29.8428110  52.1651705
   1.2635564  28.7304708  51.3928954   9.2317856  28.3901739  59.0491111
   8.6516525  29.0486543  58.6669164   8.9653789  27.5679083  58.6378529
   7.6821423  27.7906796  61.2512431   8.1821201  27.9023331  60.4426750
   8.3257030  27.4867849  61.8913240   8.0142734  30.5501829  58.1047459
   7.1268589  30.8351480  57.8867654   8.4296723  30.3895592  57.2574736
  11.3657270  30.5748350  61.8201799  12.1417660  31.0644802  62.0926415
  10.6405404  31.0006404  62.2773668  13.8029829  31.2875969  62.8775739
  14.3974320  31.0471705  62.1669047  13.8756413  30.5683100  63.5049276
   7.1585948  40.3146504  52.1995479   7.8621798  40.5196506  52.8153135
   6.4348596  40.8823266  52.4644563   7.9883758  36.0656365  58.3197750
   7.9318959  36.5224916  57.4805382   8.5412100  35.3047050  58.1420592
  11.7988564  31.8546097  59.1447869  11.5425498  31.4542732  59.9756077
  11.1741432  32.5689891  59.0198008  16.1100902  34.5942170  61.6519160
  15.5500460  34.6635359  62.4250722  15.5044405  34.4183155  60.9318657
   9.0672645  40.7529033  54.2493939   9.9018249  40.3210231  54.0671414
   8.9056988  40.5811047  55.1770834   8.7218537  37.2561146  55.6150279
   8.6667341  37.0905418  54.6738723   8.0964592  37.9637179  55.7712468
   2.0314663  26.7569255  55.1935597   2.0193333  27.7011095  55.3503868
   2.9238085  26.5739401  54.8995058   5.8466782  23.3512032  59.4481534
   5.0799178  22.7970519  59.5938216   6.2577487  23.4233901  60.3095686
  17.6956920  51.2698684  64.3449116  18.3335330  51.1505431  63.6412456
  17.5777763  52.2179528  64.4037068  14.5046626  51.2226112  64.2810641
  14.1665138  51.1067177  63.3931176  15.3736395  50.8217277  64.2611647
  10.3633442  53.0761589  60.2707532   9.7998307  52.9851525  59.5023820
  10.2485837  52.2561493  60.7510024  15.9433001  56.7432556  55.5821997
  15.2920981  57.3286637  55.1956010  16.7377364  57.2738751  55.6417034
   9.8688628  53.8321693  55.9809131  10.6419504  53.2850680  55.8422007
  10.2214027  54.6965943  56.1923592  12.6329877  52.5374924  65.7777390
  13.2293450  52.3130947  65.0634353  12.6904849  51.7959670  66.3802838
  12.2054906  49.9914359  53.6127581  12.4580426  49.4695881  52.8511044
  11.2679465  49.8280505  53.7154265  17.2498189  48.9950138  61.4202324
  18.0361278  48.5769561  61.0692741  17.5136893  49.8996230  61.5883973
  17.4208266  54.4322988  56.1190981  16.7854099  54.5057615  56.8311886
  17.0905672  55.0216587  55.4410060  22.6506616  48.9325371  62.3235303
  23.3831788  48.3624588  62.5573132  21.8945971  48.5446971  62.7641808
  11.9251195  51.8942465  55.8151956  11.8087453  51.2187369  56.4833040
  12.0353454  51.4074839  54.9984109  14.2682735  51.3552613  59.5198645
  13.9040943  50.8283234  60.2311567  15.1249851  50.9651082  59.3465131
  20.1732036  42.6446945  66.7829911  19.8415361  43.5142356  66.5591126
  19.5777649  42.3283229  67.4623942  13.9088222  46.3842512  54.5159994
  14.0762625  47.2522749  54.8830465  13.7185392  46.5469794  53.5921283
  16.6663556  54.8459491  66.1825824  16.3664279  55.7484530  66.0741631
  16.3214615  54.5791674  67.0346977  10.1176037  51.2973288  62.2162528
   9.1926534  51.1649502  62.4240220  10.3660450  52.0767507  62.7132471
  20.0660699  47.3642031  63.8623261  19.1577577  47.2957440  63.5682022
  20.0148295  47.8413976  64.6905087  13.8877443  48.8400170  55.5006661
  13.7677069  49.2857220  56.3392141  13.1930032  49.1885487  54.9420199
  21.9322346  45.5658470  65.6401135  21.2896726  45.8591003  64.9940930
  21.4277274  45.4511390  66.4454332  19.5862509  49.3121643  56.3286995
  20.4980366  49.5449030  56.1534692  19.0772157  49.8958687  55.7662073
  14.2234347  48.6718878  67.3381844  15.0695542  49.0958291  67.4816493
  14.1632985  48.0152502  68.0320407  18.1932092  54.2947461  63.7200576
  17.5640954  54.4593175  63.0176644  17.8057754  54.7089071  64.4911540
  22.0721324  55.2301899  61.0744940  21.3872362  55.6100801  60.5241973
  22.1565173  55.8397226  61.8076888  17.3733793  46.3323246  68.9963018
  17.1294724  47.0865306  68.4597293  17.6493723  46.7108593  69.8310265
  19.3272255  52.8761858  67.6740283  19.5389151  53.5193618  66.9974664
  19.2802004  52.0424175  67.2062213  16.9298484  45.4879679  64.5776855
  16.0682963  45.7860932  64.8693593  16.9560919  45.7050078  63.6457888
  13.7460054  54.0321869  60.9850661  14.2098399  54.3109572  60.1955284
  13.4816852  53.1305314  60.8023752  12.6828940  50.1545022  57.7940226
  13.3852983  50.6066065  58.2614153  12.3509568  49.5128841  58.4220119
   6.4254274  48.4128574  63.0957360   5.6353328  48.6686103  62.6197470
   6.9165521  49.2276912  63.2009400  20.4418083  55.7533814  65.8462641
  21.2635527  55.3514001  65.5645322  20.4380486  55.6502048  66.7978756
   8.3769019  48.7773154  60.0540837   7.5800182  48.8891848  60.5724332
   8.1494611  49.1159806  59.1881727  28.5324076  52.0972562  62.1947612
  27.7787785  51.5279960  62.0391617  28.6671618  52.0635227  63.1418247
  13.9222704  56.9685964  57.8702331  13.7868379  57.8137500  58.2987179
  14.4632517  57.1705242  57.1068265   7.3752102  54.4861402  58.4430257
   7.8876622  55.2804653  58.5935821   8.0274815  53.7887693  58.3763858
  17.2715168  40.4916526  66.4001225  16.9279437  41.3818168  66.3240336
  17.6394131  40.3018184  65.5370810   5.3401019  52.8150057  59.2189827
   6.1776241  53.2247065  59.0023535   5.5179286  51.8749499  59.1890021
  17.2365451  50.4825137  54.9073660  16.7212074  51.2529742  55.1462047
  16.9642759  49.8090274  55.5306721  14.8212562  45.3274838  59.9658898
  13.9654158  44.9381689  59.7864537  15.2339513  45.4066799  59.1058684
  16.3511708  42.8621181  64.3650458  15.8476504  42.8251317  63.5518263
  16.6442315  43.7713924  64.4247115  12.5954594  42.9459911  63.3716640
  13.4607591  42.7502720  63.0122529  12.6632103  42.7170263  64.2985997
  22.2099725  53.2357492  56.8426834  21.4329168  52.8968652  56.3981996
  22.8891206  53.2410115  56.1681799  17.0251754  48.3552230  56.7333441
  16.7201889  48.6698379  57.5843584  17.9782196  48.4333649  56.7760774
  15.4698186  54.5142453  58.3826395  14.9419547  53.7795212  58.0699633
  14.9685688  55.2917129  58.1366364  20.4491032  52.7091473  63.4993442
  19.7914706  53.3990735  63.5873570  21.2531431  53.0987905  63.8427428
  10.2016913  45.1762119  60.7433007  10.7760665  44.9537301  60.0106200
  10.7887896  45.2450814  61.4961608  19.2596490  51.0635846  61.5497383
  19.7728372  51.6965838  62.0519093  19.9097714  50.4637042  61.1840743
  10.5286500  47.2066580  54.7628892   9.6923813  47.5441267  55.0838167
  10.3891270  47.0715560  53.8256029  12.5039581  42.0503368  59.4708076
  11.8503993  41.7352385  58.8464691  12.4620055  41.4279108  60.1967899
  13.6150786  52.3322663  51.3861368  12.7077848  52.1011917  51.5852517
  14.1121818  51.5360282  51.5735350  16.5218865  61.0420170  54.3058054
  15.8480563  61.3451867  54.9143012  16.9084687  61.8449251  53.9563511
  15.7377321  48.5385302  63.7955724  14.8199883  48.7600249  63.6377412
  16.1537465  48.6131612  62.9367431  16.5212369  49.9376717  58.9258404
  17.2684188  50.4498114  58.6165526  16.7903959  49.6160770  59.7862798
  14.7939019  52.4335258  55.9085358  13.8850239  52.1494291  56.0057828
  14.8234103  52.8534337  55.0488665  20.0258287  56.0441847  59.6776526
  19.5720614  55.2032757  59.7341716  19.3952253  56.6803246  60.0151306
  18.9691206  46.9733834  60.9077193  18.2313963  46.4611220  61.2387436
  19.2217980  46.5334215  60.0960470  18.4691226  57.8818344  60.6126344
  18.7614200  58.4423401  59.8938710  18.9789847  58.1746905  61.3679503
  19.0702834  39.7510086  61.5018963  19.3761710  38.8907449  61.2144878
  19.7955438  40.3427706  61.3017957   5.3627190  50.1540772  59.8900561
   5.1651589  49.5610133  59.1651627   4.8073854  49.8492982  60.6076499
  13.3423913  50.0463879  62.0095154  13.3972523  49.0937715  61.9337630
  12.5315115  50.2023318  62.4936452  14.4915107  53.9744002  53.2473437
  14.0534537  53.2579861  52.7879074  15.2325548  54.2020116  52.6858528
  11.2816273  48.6640938  59.7685533  10.4684139  48.9635109  60.1750725
  11.7775267  48.2696627  60.4860015  13.4324851  58.6598695  61.7019797
  13.3901030  58.8859542  60.7728329  14.3487550  58.4262070  61.8505598
  16.8790485  49.1282763  68.6000426  17.2339873  49.3554236  69.4594892
  17.5262616  49.4601140  67.9777682  22.6088222  52.2501199  59.3049755
  22.4706120  52.4402795  58.3770945  22.2524441  53.0120582  59.7617807
  10.7730348  46.2359294  65.3846768  11.4129727  46.0948053  64.6869731
   9.9407879  45.9493807  65.0085369  22.6357601  54.3177726  64.3161027
  23.0694108  54.2253015  65.1644081  23.3489182  54.2935226  63.6781043
  11.5490652  55.5361724  61.4981760  12.3431250  55.0412044  61.2964335
  10.8382344  55.0079587  61.1349466   7.8573415  49.6804806  57.5741513
   6.9271003  49.6189261  57.7911475   7.9530887  49.1580759  56.7778154
   7.7758964  46.2059619  60.1619754   8.0365782  47.1204952  60.0528915
   8.5976137  45.7384061  60.3116367  23.4973151  54.3601426  66.8493912
  23.6909041  55.2647237  67.0953187  23.3973769  53.9008845  67.6832497
  15.1509462  44.2459317  69.3484240  14.5037377  44.9449267  69.2548716
  15.9210477  44.6795461  69.7160488  15.3273596  52.0840082  67.4081059
  16.2565656  52.2351241  67.2350027  14.9064626  52.1724103  66.5529706
  14.7210080  61.2099843  56.5205134  14.8961836  60.7387886  57.3350756
  14.0342868  61.8365609  56.7486394  15.6767143  55.4872349  62.5668435
  15.3416976  55.4473119  63.4626085  15.1771089  54.8217065  62.0938845
  18.6126335  52.8328383  52.8405494  17.9955505  52.1075211  52.7438547
  18.1442823  53.5937744  52.4972569  10.4024881  47.0513808  51.9626799
   9.5254347  46.9302608  51.5989045  10.8782634  46.2599886  51.7105687
  20.2697874  55.5066876  68.7325255  19.3824652  55.1692797  68.8551653
  20.8396425  54.7749907  68.9694020  13.5888807  59.4040098  59.2089319
  12.8056329  59.9461778  59.3027544  14.2881552  59.9214078  59.6083560
  16.8985457  45.2134727  61.8523525  17.3954156  44.4604690  61.5324595
  16.1272438  45.2499044  61.2866734  24.7515214  50.9175093  63.4941816
  24.7405090  51.7999808  63.1235749  23.8832594  50.5646644  63.2996353
  17.9815237  53.9706415  59.4261948  17.0471516  54.0907877  59.2566652
  18.1591906  53.0678881  59.1621958  13.4820426  47.3552110  61.5795209
  13.1118213  46.8023151  62.2676115  13.9779518  46.7510244  61.0270209
  21.3687789  49.8123734  59.9611982  21.8348241  50.6451726  59.8872285
  21.8195289  49.3468715  60.6657241  19.4364020  56.1567555  56.9598134
  19.7123864  56.0424150  57.8692008  18.5668519  55.7585040  56.9210307
  19.3404452  42.1804321  64.0002884  18.4267531  42.4108548  64.1685090
  19.7697553  42.2642765  64.8516916  19.1110910  50.3694213  66.5002778
  18.4582360  50.6170120  65.8455230  19.4891290  49.5558351  66.1665255
  16.0718084  60.4053906  60.6030948  16.2540478  59.5875562  61.0658700
  16.8951070  60.6221598  60.1655838  16.4060249  59.3322091  57.8645996
  16.9348016  58.8214546  57.2516158  16.6688469  59.0164621  58.7291529
   5.1303574  48.6455663  57.4039704   5.4257016  47.7366341  57.3506758
   4.2291610  48.6243402  57.0820707  17.0389653  60.3662927  64.2090113
  16.9140793  59.5652667  63.7001058  17.6968744  60.8609120  63.7204083
   8.6597821  46.7211659  63.3867253   7.9384407  47.3347627  63.2474726
   9.4491077  47.2569424  63.3083899  19.1024562  58.1671947  65.8369663
  18.1554897  58.0477298  65.7647990  19.4507335  57.2794445  65.9195924
   6.8591416  46.3269760  57.5279030   6.5304122  45.4467139  57.3454136
   7.2130787  46.2717429  58.4155419  16.1070995  57.9624663  62.0374015
  15.9595957  57.0341371  62.2181585  16.9324488  57.9844754  61.5531090
   9.9733239  46.6142730  57.8954507  10.3129312  47.1428652  57.1733116
  10.4205360  46.9523136  58.6713074  19.7105117  58.7853222  63.1238888
  20.6351664  58.5796083  62.9863339  19.5420420  58.5369623  64.0328229
  12.6676680  44.9979781  67.3457575  12.3273500  44.1987594  67.7478255
  11.9615686  45.2981492  66.7734409  13.3193152  42.0829093  65.7984898
  14.1419221  41.6089572  65.6763789  13.5631215  42.8619577  66.2983585
  11.9601386  45.1117352  56.0947800  12.6809749  45.4898605  55.5911517
  11.3366690  45.8306229  56.1982778  16.1032509  45.8162501  57.0306132
  16.3196124  46.6987139  56.7294961  15.6226576  45.4248714  56.3011774
  10.8431731  48.7748214  63.6076877  10.6976311  49.0888517  64.5001158
  10.3656934  49.3933114  63.0547776  12.7028113  45.7650762  63.6557767
  12.6889682  44.8691855  63.3190064  13.4200542  45.7721426  64.2896053
  14.5554244  46.1988102  65.7010894  14.2972022  47.1205173  65.6995224
  14.0239285  45.8018537  66.3911358  19.5000433  59.3038889  58.4800979
  19.6737310  58.7385312  57.7274832  19.9929324  60.1039784  58.2980469
  12.1065009  44.6465142  58.9245337  12.2280921  43.7181789  59.1236224
  11.8167052  44.6603828  58.0123652  14.9756200  42.3320053  62.0612056
  14.9977897  42.3959386  61.1064036  15.3924259  41.4924561  62.2552563
  25.3539824  52.0675312  60.0991279  25.7970970  51.3182638  59.7010402
  24.4766334  52.0585449  59.7165011  20.4875605  58.6205654  55.5797878
  21.1826510  59.2412346  55.7985192  20.8298756  57.7701005  55.8550255
  22.3867029  56.0705359  57.1085208  22.9118353  56.4092632  56.3834528
  22.2989381  55.1352375  56.9248343  22.1958810  53.5530729  69.7269135
  22.2456815  53.3880737  70.6684658  22.0872733  52.6857988  69.3367016
  11.0795068  56.2319275  57.0161224  11.2283189  56.9154739  56.3627897
  11.8861512  56.2124365  57.5310679  19.4862572  49.5361657  71.0428442
  20.3872435  49.3968122  70.7512439  19.5610547  49.7016112  71.9826619
  23.6977007  55.9727671  69.9711156  23.4061815  56.3357651  70.8074617
  23.0849138  55.2594679  69.7924488  24.8972689  53.5380551  62.4913727
  25.7319580  53.9770355  62.6551287  25.0331818  53.0619204  61.6721972
  21.9464195  51.0960285  68.4391214  22.4218316  51.2887932  67.6310066
  21.0229760  51.1519471  68.1934598   8.8347701  52.2584453  58.0222293
   8.5893743  51.3546783  58.2202503   9.0043616  52.2601603  57.0801771
  16.5244411  43.1308129  67.4047048  17.0426355  43.8669156  67.0793537
  16.1699544  43.4372122  68.2393807   8.1043349  47.9912810  55.5208454
   7.4112594  48.0657165  54.8648490   7.8595101  47.2273154  56.0429971
  16.7757005  39.5508412  62.9247945  17.0558759  38.8831601  63.5508371
  17.5607612  39.7437507  62.4122609  14.5790474  58.7267405  54.4872971
  14.0064441  59.3457593  54.0343443  15.1523268  59.2766767  55.0212893
  20.6465864  47.9726046  66.6719520  21.5983287  48.0724143  66.6931744
  20.4769314  47.1804314  67.1817604  18.6680243  45.0581629  66.8578921
  18.0730175  45.3386642  66.1625410  18.3829940  45.5475530  67.6295662
  17.7987734  59.0104556  55.6181553  18.7318407  58.9450117  55.8214429
  17.7110947  59.8460822  55.1596086  20.4275750  58.3270426  52.5785501
  20.3489382  57.9930290  53.4721259  21.2485417  58.8192194  52.5776973
  23.1253942  51.1932165  65.7861820  23.0930262  50.2548166  65.9721503
  23.7354565  51.2716202  65.0527645  14.9637272  50.0628218  51.8289024
  15.9096377  49.9334426  51.8977442  14.5851517  49.3242880  52.3058452
  23.2748430  47.9843209  65.8320103  22.7587479  47.2001665  65.6450032
  24.1588379  47.6561925  65.9966622  20.9359157  41.7284224  61.7915916
  20.7383978  41.4199312  62.6759247  21.5458863  42.4545863  61.9213845
  28.9430491  52.2548172  64.9267856  29.6733880  51.9933460  65.4875560
  28.3337437  51.5176894  64.9669924  27.0245789  50.3956035  65.5242308
  26.2978952  50.2612000  64.9158799  26.6093075  50.7032863  66.3299026
  13.1480190  47.9878195  51.7643909  12.2411645  47.6911307  51.8406623
  13.4256171  47.6908013  50.8978195  14.7642255  42.5315084  57.9188150
  13.9542984  42.1862169  58.2943396  15.4526672  42.2222628  58.5075762
  16.6932804  41.6093131  59.5412447  17.2463842  42.0288585  60.2002470
  16.9302890  40.6828879  59.5835403  11.9178974  44.8465130  51.9055888
  12.7798138  45.1720028  52.1651705  12.1029318  44.0596626  51.3928954
  20.0711611  43.7193656  59.0491111  19.4910280  44.3778460  58.6669164
  19.8047543  42.8971001  58.6378529  18.5215177  43.1198714  61.2512431
  19.0214955  43.2315249  60.4426750  19.1650785  42.8159767  61.8913240
  18.8536489  45.8793747  58.1047459  17.9662344  46.1643397  57.8867654
  19.2690478  45.7187510  57.2574736  22.2051025  45.9040268  61.8201799
  22.9811415  46.3936720  62.0926415  21.4799159  46.3298322  62.2773668
  24.6423583  46.6167887  62.8775739  25.2368074  46.3763623  62.1669047
  24.7150167  45.8975017  63.5049276  17.9979702  55.6438421  52.1995479
  18.7015552  55.8488424  52.8153135  17.2742351  56.2115183  52.4644563
  18.8277512  51.3948283  58.3197750  18.7712714  51.8516834  57.4805382
  19.3805855  50.6338967  58.1420592  22.6382318  47.1838014  59.1447869
  22.3819253  46.7834650  59.9756077  22.0135186  47.8981808  59.0198008
  26.9494656  49.9234088  61.6519160  26.3894214  49.9927277  62.4250722
  26.3438160  49.7475072  60.9318657  19.9066400  56.0820951  54.2493939
  20.7412003  55.6502149  54.0671414  19.7450742  55.9102964  55.1770834
  19.5612292  52.5853064  55.6150279  19.5061096  52.4197335  54.6738723
  18.9358347  53.2929097  55.7712468  12.8708417  42.0861173  55.1935597
  12.8587087  43.0303013  55.3503868  13.7631839  41.9031318  54.8995058
  16.6860537  38.6803950  59.4481534  15.9192932  38.1262436  59.5938216
  17.0971242  38.7525818  60.3095686  28.5350675  66.5990602  64.3449116
  29.1729085  66.4797349  63.6412456  28.4171518  67.5471446  64.4037068
  25.3440381  66.5518030  64.2810641  25.0058892  66.4359094  63.3931176
  26.2130149  66.1509195  64.2611647  21.2027197  68.4053506  60.2707532
  20.6392062  68.3143443  59.5023820  21.0879592  67.5853411  60.7510024
  23.4723632  67.8666842  65.7777390  24.0687204  67.6422864  65.0634353
  23.5298603  67.1251587  66.3802838  23.0448660  65.3206277  53.6127581
  23.2974181  64.7987798  52.8511044  22.1073219  65.1572423  53.7154265
  28.0891943  64.3242056  61.4202324  28.8755032  63.9061479  61.0692741
  28.3530647  65.2288148  61.5883973  28.2602020  69.7614906  56.1190981
  27.6247853  69.8349532  56.8311886  27.9299427  70.3508505  55.4410060
  33.4900370  64.2617289  62.3235303  34.2225542  63.6916506  62.5573132
  32.7339726  63.8738889  62.7641808  22.7644949  67.2234383  55.8151956
  22.6481207  66.5479286  56.4833040  22.8747209  66.7366757  54.9984109
  25.1076490  66.6844530  59.5198645  24.7434697  66.1575151  60.2311567
  25.9643606  66.2942999  59.3465131  31.0125791  57.9738863  66.7829911
  30.6809115  58.8434274  66.5591126  30.4171404  57.6575147  67.4623942
  24.7481977  61.7134430  54.5159994  24.9156379  62.5814666  54.8830465
  24.5579146  61.8761712  53.5921283  20.9569792  66.6265206  62.2162528
  20.0320288  66.4941420  62.4240220  21.2054205  67.4059425  62.7132471
  30.9054454  62.6933949  63.8623261  29.9971331  62.6249357  63.5682022
  30.8542050  63.1705894  64.6905087  24.7271198  64.1692087  55.5006661
  24.6070823  64.6149138  56.3392141  24.0323786  64.5177405  54.9420199
  32.7716100  60.8950387  65.6401135  32.1290481  61.1882921  64.9940930
  32.2671029  60.7803308  66.4454332  30.4256264  64.6413561  56.3286995
  31.3374120  64.8740947  56.1534692  29.9165911  65.2250605  55.7662073
  25.0628102  64.0010795  67.3381844  25.9089297  64.4250209  67.4816493
  25.0026739  63.3444419  68.0320407  27.7692239  60.8171597  64.5776855
  26.9076718  61.1152850  64.8693593  27.7954673  61.0341995  63.6457888
  24.5853808  69.3613787  60.9850661  25.0492154  69.6401490  60.1955284
  24.3210606  68.4597232  60.8023752  23.5222694  65.4836940  57.7940226
  24.2246738  65.9357983  58.2614153  23.1903323  64.8420758  58.4220119
  17.2648028  63.7420492  63.0957360  16.4747082  63.9978021  62.6197470
  17.7559276  64.5568830  63.2009400  19.2162774  64.1065071  60.0540837
  18.4193937  64.2183766  60.5724332  18.9888366  64.4451724  59.1881727
  28.1108922  55.8208444  66.4001225  27.7673192  56.7110086  66.3240336
  28.4787885  55.6310102  65.5370810  28.0759205  65.8117055  54.9073660
  27.5605829  66.5821660  55.1462047  27.8036514  65.1382191  55.5306721
  25.6606316  60.6566756  59.9658898  24.8047912  60.2673606  59.7864537
  26.0733268  60.7358717  59.1058684  27.1905463  58.1913099  64.3650458
  26.6870258  58.1543234  63.5518263  27.4836070  59.1005842  64.4247115
  23.4348349  58.2751829  63.3716640  24.3001345  58.0794638  63.0122529
  23.5025858  58.0462181  64.2985997  33.0493479  68.5649410  56.8426834
  32.2722922  68.2260569  56.3981996  33.7284960  68.5702033  56.1681799
  27.8645508  63.6844147  56.7333441  27.5595644  63.9990296  57.5843584
  28.8175950  63.7625567  56.7760774  21.0410668  60.5054037  60.7433007
  21.6154420  60.2829218  60.0106200  21.6281650  60.5742731  61.4961608
  30.0990245  66.3927764  61.5497383  30.6122127  67.0257756  62.0519093
  30.7491469  65.7928959  61.1840743  21.3680255  62.5358498  54.7628892
  20.5317567  62.8733184  55.0838167  21.2285025  62.4007478  53.8256029
  23.3433335  57.3795286  59.4708076  22.6897748  57.0644303  58.8464691
  23.3013810  56.7571026  60.1967899  24.4544540  67.6614581  51.3861368
  23.5471602  67.4303834  51.5852517  24.9515572  66.8652200  51.5735350
  26.5771076  63.8677219  63.7955724  25.6593637  64.0892166  63.6377412
  26.9931219  63.9423530  62.9367431  27.3606124  65.2668635  58.9258404
  28.1077943  65.7790032  58.6165526  27.6297713  64.9452688  59.7862798
  25.6332774  67.7627176  55.9085358  24.7243993  67.4786208  56.0057828
  25.6627858  68.1826254  55.0488665  29.8084961  62.3025751  60.9077193
  29.0707718  61.7903137  61.2387436  30.0611734  61.8626133  60.0960470
  29.9096588  55.0802003  61.5018963  30.2155465  54.2199367  61.2144878
  30.6349193  55.6719623  61.3017957  16.2020944  65.4832690  59.8900561
  16.0045344  64.8902050  59.1651627  15.6467608  65.1784900  60.6076499
  24.1817668  65.3755796  62.0095154  24.2366278  64.4229633  61.9337630
  23.3708870  65.5315235  62.4936452  25.3308862  69.3035919  53.2473437
  24.8928291  68.5871778  52.7879074  26.0719302  69.5312034  52.6858528
  22.1210028  63.9932856  59.7685533  21.3077893  64.2927027  60.1750725
  22.6169022  63.5988545  60.4860015  33.4481976  67.5793116  59.3049755
  33.3099875  67.7694712  58.3770945  33.0918195  68.3412499  59.7617807
  21.6124102  61.5651212  65.3846768  22.2523482  61.4239971  64.6869731
  20.7801633  61.2785725  65.0085369  18.6967170  65.0096724  57.5741513
  17.7664758  64.9481179  57.7911475  18.7924642  64.4872676  56.7778154
  18.6152719  61.5351537  60.1619754  18.8759536  62.4496870  60.0528915
  19.4369891  61.0675979  60.3116367  25.9903216  59.5751235  69.3484240
  25.3431131  60.2741184  69.2548716  26.7604232  60.0087379  69.7160488
  29.4520089  68.1620301  52.8405494  28.8349260  67.4367129  52.7438547
  28.9836578  68.9229661  52.4972569  21.2418635  62.3805725  51.9626799
  20.3648101  62.2594526  51.5989045  21.7176388  61.5891804  51.7105687
  27.7379211  60.5426645  61.8523525  28.2347911  59.7896607  61.5324595
  26.9666193  60.5790962  61.2866734  28.8208992  69.2998332  59.4261948
  27.8865271  69.4199795  59.2566652  28.9985660  68.3970799  59.1621958
  24.3214180  62.6844028  61.5795209  23.9511968  62.1315068  62.2676115
  24.8173272  62.0802162  61.0270209  32.2081543  65.1415652  59.9611982
  32.6741995  65.9743643  59.8872285  32.6589044  64.6760633  60.6657241
  30.2757774  71.4859473  56.9598134  30.5517618  71.3716067  57.8692008
  29.4062273  71.0876958  56.9210307  30.1798206  57.5096239  64.0002884
  29.2661286  57.7400465  64.1685090  30.6091307  57.5934683  64.8516916
  15.9697329  63.9747581  57.4039704  16.2650770  63.0658259  57.3506758
  15.0685365  63.9535320  57.0820707  19.4991576  62.0503577  63.3867253
  18.7778162  62.6639545  63.2474726  20.2884832  62.5861342  63.3083899
  17.6985171  61.6561678  57.5279030  17.3697877  60.7759057  57.3454136
  18.0524541  61.6009347  58.4155419  20.8126994  61.9434648  57.8954507
  21.1523066  62.4720569  57.1733116  21.2599114  62.2815054  58.6713074
  23.5070435  60.3271699  67.3457575  23.1667255  59.5279512  67.7478255
  22.8009441  60.6273410  66.7734409  24.1586906  57.4121011  65.7984898
  24.9812976  56.9381489  65.6763789  24.4024970  58.1911495  66.2983585
  22.7995141  60.4409270  56.0947800  23.5203503  60.8190522  55.5911517
  22.1760445  61.1598146  56.1982778  26.9426264  61.1454419  57.0306132
  27.1589878  62.0279056  56.7294961  26.4620331  60.7540632  56.3011774
  21.6825485  64.1040132  63.6076877  21.5370066  64.4180435  64.5001158
  21.2050689  64.7225032  63.0547776  23.5421868  61.0942680  63.6557767
  23.5283437  60.1983773  63.3190064  24.2594296  61.1013343  64.2896053
  25.3947999  61.5280020  65.7010894  25.1365777  62.4497091  65.6995224
  24.8633039  61.1310454  66.3911358  22.9458764  59.9757060  58.9245337
  23.0674675  59.0473706  59.1236224  22.6560806  59.9895746  58.0123652
  25.8149954  57.6611970  62.0612056  25.8371651  57.7251304  61.1064036
  26.2318013  56.8216479  62.2552563  36.1933579  67.3967230  60.0991279
  36.6364725  66.6474555  59.7010402  35.3160089  67.3877366  59.7165011
  33.2260783  71.3997277  57.1085208  33.7512107  71.7384550  56.3834528
  33.1383136  70.4644292  56.9248343  19.6741456  67.5876370  58.0222293
  19.4287498  66.6838700  58.2202503  19.8437370  67.5893521  57.0801771
  27.3638166  58.4600047  67.4047048  27.8820110  59.1961074  67.0793537
  27.0093298  58.7664040  68.2393807  18.9437103  63.3204728  55.5208454
  18.2506348  63.3949083  54.8648490  18.6988855  62.5565072  56.0429971
  27.6150760  54.8800329  62.9247945  27.8952514  54.2123518  63.5508371
  28.4001367  55.0729425  62.4122609  29.5073998  60.3873546  66.8578921
  28.9123930  60.6678559  66.1625410  29.2223694  60.8767447  67.6295662
  25.8031027  65.3920136  51.8289024  26.7490132  65.2626344  51.8977442
  25.4245272  64.6534798  52.3058452  31.7752911  57.0576142  61.7915916
  31.5777733  56.7491230  62.6759247  32.3852617  57.7837781  61.9213845
  23.9873944  63.3170112  51.7643909  23.0805399  63.0203225  51.8406623
  24.2649925  63.0199930  50.8978195  25.6036010  57.8607002  57.9188150
  24.7936738  57.5154087  58.2943396  26.2920427  57.5514546  58.5075762
  27.5326558  56.9385049  59.5412447  28.0857597  57.3580502  60.2002470
  27.7696644  56.0120797  59.5835403  22.7572729  60.1757048  51.9055888
  23.6191893  60.5011946  52.1651705  22.9423073  59.3888543  51.3928954
  30.9105365  59.0485574  59.0491111  30.3304034  59.7070378  58.6669164
  30.6441298  58.2262919  58.6378529  29.3608932  58.4490632  61.2512431
  29.8608710  58.5607166  60.4426750  30.0044539  58.1451685  61.8913240
  29.6930243  61.2085664  58.1047459  28.8056098  61.4935315  57.8867654
  30.1084232  61.0479428  57.2574736  33.0444779  61.2332185  61.8201799
  33.8205169  61.7228638  62.0926415  32.3192913  61.6590240  62.2773668
  35.4817338  61.9459805  62.8775739  36.0761829  61.7055541  62.1669047
  35.5543922  61.2266935  63.5049276  29.6671267  66.7240200  58.3197750
  29.6106468  67.1808752  57.4805382  30.2199609  65.9630885  58.1420592
  33.4776073  62.5129932  59.1447869  33.2213007  62.1126568  59.9756077
  32.8528941  63.2273726  59.0198008  37.7888411  65.2526005  61.6519160
  37.2287969  65.3219195  62.4250722  37.1831914  65.0766990  60.9318657
  30.7460154  71.4112868  54.2493939  31.5805758  70.9794067  54.0671414
  30.5844497  71.2394882  55.1770834  30.4006046  67.9144982  55.6150279
  30.3454850  67.7489253  54.6738723  29.7752101  68.6221014  55.7712468
  23.7102172  57.4153091  55.1935597  23.6980841  58.3594930  55.3503868
  24.6025594  57.2323236  54.8995058  27.5254291  54.0095867  59.4481534
  26.7586687  53.4554354  59.5938216  27.9364996  54.0817736  60.3095686
  34.1827090  72.7087203  59.4708076  33.5291502  72.3936221  58.8464691
  34.1407564  72.0862944  60.1967899  36.4429764  73.1898920  57.9188150
  35.6330493  72.8446005  58.2943396  37.1314181  72.8806463  58.5075762
   6.8563167  12.9468889  51.0694423   7.4941577  12.8275636  50.3657763
   6.7384010  13.8949733  51.1282375   3.6652873  12.8996317  51.0055948
   3.3271385  12.7837382  50.1176482   4.5342641  12.4987482  50.9856954
   5.1039248  18.4202761  42.3067303   4.4527227  19.0056842  41.9201317
   5.8983610  18.9508956  42.3662341   1.7936124  14.2145129  52.5022697
   2.3899696  13.9901151  51.7879660   1.8511096  13.4729875  53.1048145
   6.4104435  10.6720343  48.1447631   7.1967525  10.2539766  47.7938048
   6.6743140  11.5766435  48.3129279   6.5814513  16.1093193  42.8436288
   5.9460346  16.1827820  43.5557192   6.2511919  16.6986792  42.1655367
  11.8112863  10.6095576  49.0480609  12.5438034  10.0394793  49.2818439
  11.0552218  10.2217176  49.4887115   1.0857441  13.5712670  42.5397263
   0.9693699  12.8957574  43.2078347   1.1959701  13.0845044  41.7229416
   3.4288982  13.0322817  46.2443952   3.0647189  12.5053438  46.9556873
[truncated: 539,946 more chars]
