# Supplementary material for: Benchmarking Water Models in Molecular Dynamics of Protein–Glycosaminoglycan Complexes
Source: J Chem Inf Model. 2024 Feb 27;64(5):1691–703. doi: 10.1021/acs.jcim.4c00030 (PMC10934818; doi:10.1021/acs.jcim.4c00030)
Supplement: Supplementary file 2 — ci4c00030_si_002.zip [file ci4c00030_si_002.zip › users2/anilas/Water_project/manuscript/JCIM/Readme]

11 folders contain the required full input for MD simulations with 5 implicit and 6 explicit solvent water models:
- AMBER input files (in "in" subfolders)
- starting coordinates (init.crd) 
- topology (top.top)

Each folder is named after the water model used for each corresponding MD simulation.
