# Supplementary material for: Benchmarking Water Models in Molecular Dynamics of Protein–Glycosaminoglycan Complexes
Source: J Chem Inf Model. 2024 Feb 27;64(5):1691–703. doi: 10.1021/acs.jcim.4c00030 (PMC10934818; doi:10.1021/acs.jcim.4c00030)
Supplement: Supplementary file 2 — ci4c00030_si_002.zip [file ci4c00030_si_002.zip › users2/anilas/Water_project/manuscript/JCIM/OPC/1BFC/init.crd]

default_name
 28744
  39.3217481  43.8001758  45.1366596  39.1950257  44.5579987  44.4816071
  39.1518947  44.6477401  44.6162555  40.2311641  44.2049207  46.1980729
  39.7564221  43.9251400  47.1373476  40.3122944  45.2895359  46.1410229
  41.5783211  43.5043481  45.9866229  41.7577162  42.8136776  46.8109272
  42.3712408  44.2514759  45.9601025  41.4777514  42.7740663  44.6642223
  41.8053305  41.7427402  44.7950482  42.0689534  43.2467487  43.8813829
  40.0019980  42.8055926  44.2899446  39.8991436  43.1040545  43.2471204
  39.3949928  41.4256464  44.4824581  38.8513499  41.1216234  45.5523083
  39.5934778  40.5266449  43.5152617  40.1447375  40.7313522  42.6924345
  39.0162248  39.2125314  43.6391321  39.3087106  38.7525485  44.5815326
  37.5358300  39.3348830  43.6080966  37.0999740  38.3365275  43.6266112
  37.2108029  39.8883742  44.4895045  37.0828906  40.0544052  42.3717011
  37.7889825  40.8280362  42.0715688  36.9197256  39.3681506  41.5402766
  35.7807778  40.6886723  42.7579557  35.2666124  41.0746526  41.8783546
  35.1401068  39.9693234  43.2679702  36.1014952  41.8369693  43.7012199
  37.1365235  42.1334258  43.5315881  35.4428370  42.6682810  43.4545799
  35.9246712  41.4767973  45.1025716  36.5373833  40.7061378  45.3312038
  36.1489693  42.2688815  45.6869337  34.9648248  41.2014963  45.2611980
  39.4056284  38.2670531  42.5429434  40.4642186  38.3808167  41.9382034
  38.8809454  37.0774159  42.6670568  38.2796995  36.8455036  43.4452155
  39.1798658  36.0453280  41.7007163  39.8772585  36.4067765  40.9447200
  39.8168129  34.8936187  42.4380752  39.0532874  34.3234747  42.9645423
  40.3326716  34.2431218  41.7291178  40.8114355  35.4422648  43.4311857
  41.6723538  35.8460017  42.8997892  40.3422527  36.2326451  44.0170658
  41.2586191  34.3467689  44.3440436  41.3810712  33.4048095  43.8059924
  42.1915287  34.6011794  44.8457216  40.2340004  34.1813625  45.3332793
  39.2984619  34.4748804  45.0954791  40.3857308  33.2370566  46.2313045
  41.6356372  32.8771487  46.5540883  42.4201815  33.3274053  46.1065782
  41.7866750  32.1535118  47.2436964  39.4123036  33.0765899  47.1340530
  38.5975353  33.6744255  47.1053086  39.4958027  32.3593918  47.8402462
  37.9149302  35.6105103  40.9974124  36.8084706  35.9324631  41.4545794
  38.0748664  35.3741305  39.7002805  38.9648062  35.4565748  39.2291075
  36.9454965  34.9710487  38.9432297  36.0337680  35.1699375  39.5055067
  36.8811124  35.7426506  37.6161615  37.8658207  35.5770004  37.1775460
  36.1217271  35.2710699  36.9925024  36.6043785  37.2650765  37.7026943
  37.4654084  37.7415552  38.1734698  36.3738965  37.8793866  36.3297260
  35.5148208  37.4033065  35.8575283  36.1855648  38.9472785  36.4384604
  37.2587656  37.7292194  35.7111482  35.4163126  37.5409168  38.5959336
  35.6171716  37.1630233  39.5985742  35.2391322  38.6155600  38.6445343
  34.5343389  37.0456248  38.1902536  37.1556883  33.5193114  38.6964743
  37.9271696  33.1760267  37.8405385  36.2394811  32.7089841  39.2130273
  35.4391721  33.1190976  39.6732905  36.3120013  31.2430685  39.1113495
  37.3113395  30.8825826  38.8674621  35.9495490  30.7576839  40.4981776
  36.6697972  31.1291348  41.2256312  34.9679611  31.1840853  40.7089880
  35.8751628  29.2603461  40.5866369  37.0546677  28.5474411  40.5421680
  37.9955097  29.0704039  40.3755117  37.0476892  27.1871430  40.7054088
  37.9656643  26.5994141  40.6657411  35.8398742  26.5622789  40.8929341
  35.8436149  25.2112837  41.0953100  36.7261647  24.8336622  41.0841367
  34.6420222  27.2568164  40.9119664  33.6933800  26.7333518  41.0396367
  34.6580887  28.6349143  40.7676087  33.7255466  29.1979535  40.7993254
  35.2954298  30.7009031  38.0983333  34.1213467  30.9906403  38.2264240
  35.7186115  30.2194102  36.9409346  36.7057205  30.1753366  36.7302540
  34.7843342  29.7679292  35.9391422  33.9932637  30.5001669  35.7760084
  35.5439645  29.5949451  34.6660298  36.2315014  30.4268751  34.5205808
  36.1020748  28.6605596  34.6823310  34.5113546  29.5359736  33.1919144
  35.5113556  29.3833559  32.3286375  34.0500542  28.4546563  36.2370350
  34.6278731  27.4603740  36.6799086  32.7101927  28.5341693  36.1712255
  32.3139411  29.4478734  36.0044813  31.7948593  27.4000076  36.3492899
  31.8822571  26.9661131  37.3455726  30.3657535  27.9416377  36.1722407
  30.2555101  28.7516995  36.8926130  30.3148073  28.3459624  35.1615043
  29.2450810  26.9265885  36.3708490  29.3650750  26.1173904  35.6500537
  29.3036852  26.5240336  37.3820567  27.8897621  27.5907493  36.1685073
  27.8913963  28.5218438  36.7361986  27.7867896  27.8117414  35.1066198
  26.7087966  26.7113072  36.6253431  27.1183530  25.7788753  37.0132597
  26.1899291  27.2410513  37.4250016  25.7593540  26.4159805  35.5360815
  26.2408084  25.9251479  34.7950673  25.0090073  25.8397228  35.8904935
  25.3788807  27.2794290  35.1765280  32.0948979  26.2872664  35.3196896
  32.0287815  25.1085372  35.6346818  32.8091557  26.5786282  34.2325130
  33.1323160  27.5191729  34.0513774  33.0975932  25.5500767  33.2492432
  32.3248678  24.7805805  33.2416924  33.1274243  26.2213086  31.8842758
  32.2267437  26.8325245  31.8220944  34.0055877  26.8567353  31.7790383
  33.1143417  25.2255463  30.7504255  32.4744887  24.1795523  30.8676459
  33.8478128  25.4850448  29.6722810  33.8559852  24.8342369  28.9005891
  34.3972642  26.3336278  29.6307603  34.4145554  24.8021007  33.5026610
  35.4366690  25.0595866  32.9084735  34.5302375  24.0066527  34.5356189
  33.7911648  23.8509318  35.2048114  35.7880025  23.3135452  34.7279947
  35.6045301  22.2399620  34.7557972  36.4562775  23.5468032  33.8995738
  36.4482046  23.7349959  36.0268409  37.2407619  22.9759308  36.5571804
  35.9326027  24.7639714  36.7107395  35.1079507  25.2395127  36.3746656
  36.5426623  25.2296638  37.9558976  35.8597041  25.9443676  38.4145648
  36.6610012  24.3681290  38.6125519  37.9065731  25.8996832  37.7613635
  38.9288826  25.4520528  38.2945908  38.0621149  26.6656191  36.6884988
  37.3265347  26.7960113  36.0082094  39.3354148  27.3404662  36.4671439
  40.0994793  26.8953631  37.1046935  39.7790092  27.2140405  35.0111911
  38.8814023  27.2940800  34.3986214  40.4943584  27.9792996  34.7087757
  40.4124055  25.8726038  34.6835486  39.5874467  24.7853664  34.3267154
  38.5166378  24.9387124  34.1928369  40.1385090  23.5191936  34.1461119
  39.5098546  22.6705920  33.8748740  41.4985418  23.3443713  34.3120726
  41.9316053  22.3509639  34.1906324  42.3196006  24.4314253  34.6353685
  43.3914933  24.2664755  34.7421697  41.7899032  25.7036311  34.8195969
  42.4471602  26.5371310  35.0668382  39.2889276  28.8538284  36.7929825
  38.3741857  29.5848876  36.4244225  40.2570595  29.3655863  37.5445739
  40.9976492  28.7999893  37.9339721  40.2802448  30.7763861  37.7918460
  39.2627461  31.1379145  37.9407539  41.0980276  31.0934907  39.0396020
  42.0952320  30.6689155  38.9182666  41.1759027  32.1767907  39.1506907
  40.5540643  30.5575239  40.3660549  39.6185371  31.3004896  41.1029740
  39.2767023  32.2718275  40.7479982  39.1255384  30.7838839  42.3009639
  38.3944498  31.3590806  42.8688611  39.5569109  29.5530740  42.7716429
  39.1541263  29.1622562  43.7055423  40.4977705  28.8176890  42.0596456
  40.8419140  27.8571550  42.4426205  41.0027154  29.3132886  40.8482755
  41.7376601  28.7359800  40.2893040  40.9392492  31.5252899  36.6205718
  41.8631424  31.0423840  35.9384477  40.3476239  32.6782748  36.2686040
  39.4693494  32.9594792  36.6826414  40.9210075  33.5178652  35.2568321
  41.0696440  32.9720308  34.3250484  39.9379249  34.6552810  35.0031890
  38.9612686  34.1710715  34.9718743  39.9904827  35.3083481  35.8744335
  40.1380146  35.4804211  33.7353002  41.0140438  36.1134147  33.8690429
  40.3366175  34.5889690  32.5214583  39.4589552  33.9553978  32.3867161
  40.4760053  35.2069012  31.6345396  41.2160972  33.9625435  32.6690810
  38.9346034  36.3781023  33.5019702  38.8139080  37.0505695  34.3529429
  39.0876512  36.9622808  32.5962341  38.0393310  35.7662894  33.3934283
  42.3079526  34.0157265  35.7523857  42.4905892  34.4607679  36.8994668
  43.2755053  34.0322464  34.8363776  43.0283916  33.8494227  33.8731921
  44.6268479  34.3761022  35.1329620  44.7207084  34.8204047  36.1233930
  45.4099029  33.1080105  35.1046535  44.7660781  32.3318769  35.5205853
  45.6141262  32.8879229  34.0578778  46.7000922  33.1484694  35.8685413
  47.1546031  34.1377160  35.8548248  46.5766979  32.8193310  36.9005717
  47.5933304  32.1776249  35.1383227  47.0050400  31.6312372  34.4004163
  48.3876171  32.7262828  34.6340390  48.1864329  31.2363699  36.0417770
  48.4539415  31.6301223  36.9317838  48.9095386  30.2592158  35.5471366
  48.5462189  29.7020648  34.3938902  47.7226652  30.0340322  33.9129048
  49.0969076  28.9494855  34.0051391  49.4338422  29.4864949  36.4475916
  49.2661531  29.6728971  37.4261357  50.0088655  28.7066291  36.1669019
  45.2261881  35.2690476  34.0719610  45.0051227  35.0565786  32.8732726
  45.8177251  36.3943868  34.5160213  45.8319674  36.6101919  35.5024691
  46.4645325  37.3272413  33.5904977  46.3657955  37.0159379  32.5511849
  45.8771437  38.7543246  33.7634729  45.8983996  39.0429518  34.8144246
  46.7289439  39.7262118  32.9526680  46.7072045  39.4377674  31.9003999
  46.3320238  40.7353682  33.0599793  47.7574568  39.6990348  33.3148236
  44.3999212  38.8742481  33.3845293  44.3347145  38.9155590  32.2967501
  43.8868853  37.9837548  33.7449079  43.7365492  40.1278151  33.9859861
  44.2489752  41.0204463  33.6253685  42.6902015  40.1642916  33.6856079
  43.8004679  40.0870486  35.0735543  47.9721348  37.3608133  33.9051361
  48.3745286  37.5787901  35.0584961  48.8035245  36.8866700  32.9809287
  48.4434099  36.5126603  32.1147623  50.2272053  36.8563390  33.1974978
  50.4442682  36.5837885  34.2308351  50.8588293  35.8380448  32.2878677
  50.3680611  35.9596758  31.3227270  51.9400964  35.8499227  32.1491224
  50.5056740  34.4707730  32.7786051  49.5744915  33.7248424  32.2020077
  49.6941540  32.5364301  32.7512827  49.0461341  31.7293839  32.4116407
  50.6434246  32.5565240  33.6717519  50.9309060  31.7708236  34.2403382
  51.1579140  33.7557327  33.7388282  51.9381610  33.9743054  34.4686087
  50.9222110  38.1776078  32.9751537  50.5281401  38.9118821  32.0762236
  52.1691078  38.3007633  33.4678718  52.6611861  37.4683062  34.5815406
  52.7672597  36.4460582  34.2206828  51.9196438  37.4966389  35.3804951
  53.9877648  38.0814782  34.9990405  54.7974212  37.4004511  34.7400818
  53.9852310  38.2489183  36.0768580  54.1049149  39.4002395  34.2456506
  55.0363608  39.3748660  33.6789393  54.1286984  40.2375894  34.9433702
  52.9243425  39.5526506  33.2912625  52.2913132  40.3810956  33.6106349
  53.3532115  39.7660856  31.8210303  53.4817150  40.8790324  31.3440920
  53.2855301  38.7378055  30.9792392  52.9782058  37.8286760  31.2964164
  53.6405057  38.8937207  29.5889397  54.3709622  39.6946967  29.4712892
  54.2547678  37.5981076  29.0840092  54.4716582  37.6364342  28.0152643
  55.1853960  37.4785421  29.6394623  53.3340500  36.4173660  29.3738158
  52.2278743  36.6305022  29.8233748  53.6854214  35.2869787  29.0848527
  52.4068068  39.2194377  28.7472442  52.4083405  39.0421838  27.5506846
  51.2160924  39.2185163  29.2885504  51.0088437  39.0067213  30.2537156
  50.1276564  39.5471419  28.4159322  49.4374726  40.2034569  28.9481557
  50.5227690  40.0684300  27.5432182  49.3725302  38.3040448  27.9510474
  48.2927913  38.4235626  27.3531206  49.6704430  37.1740358  28.6055216
  50.3501153  37.1803321  29.3541817  49.0275426  35.9364608  28.2802214
  48.6645455  35.9562017  27.2532504  50.0098192  34.8087148  28.4215532
  50.5261995  35.0058102  29.3607426  49.3940078  33.9154117  28.5253031
  51.0418383  34.5891484  27.3085671  50.5641580  34.3078376  26.3708242
  51.6528451  35.4772535  27.1496457  51.9449708  33.4172122  27.8048093
  52.2945946  32.7977231  26.9773763  52.8034530  33.7803939  28.3732285
  51.1092325  32.5960200  28.6883606  50.1792533  32.8388834  28.3807162
  51.3254263  31.3721825  29.1304126  52.5569962  31.1536900  29.5935049
  53.2355221  31.9002556  29.5861347  52.8045288  30.2425819  29.9496954
  50.3084578  30.8983001  29.8552488  49.4898468  31.4714776  30.0090920
  50.3602871  29.9675386  30.2464108  47.8751200  35.7026875  29.2476599
  47.9696687  36.0238954  30.4281441  46.6908796  35.3146285  28.7316309
  46.6086860  35.1627404  27.7372305  45.5085986  35.0544674  29.5810306
  45.6507060  35.3685389  30.6139132  44.2762515  35.7728706  29.0143928
  44.0502665  35.3611012  28.0329465  43.0758007  35.5925016  29.9293977
  43.3013262  36.0057548  30.9127380  42.2144468  36.1110032  29.5064137
  42.8471174  34.5305829  30.0263227  44.5823603  37.2370071  28.7906326
  45.4063379  37.3333704  28.0850555  43.7007009  37.7363006  28.3899137
  44.8618364  37.6994560  29.7374336  45.1692736  33.5581603  29.5975427
  45.2628932  32.8786207  28.5808115  44.9046050  32.9731983  30.7561151
  45.0137413  33.4548719  31.6359701  44.5432660  31.5774234  30.7825094
  43.8572620  31.3579700  29.9632947  45.7912696  30.6978330  30.6244186
  45.7923750  29.6940064  30.1983201  46.0200930  31.4239244  29.8450026
  46.8532215  30.7837199  31.7329309  46.4836944  31.1383736  32.8279516
  47.8175149  30.0315181  31.6686195  43.7747060  31.2880185  32.0593078
  43.1951062  32.2247360  32.6209700  43.4413560  30.0110899  32.3494391
  43.6814758  29.2492470  31.7331487  42.7112356  29.7033682  33.5860270
  42.5645879  30.6173769  34.1617522  41.7424863  29.2710487  33.3417453
  43.5045295  28.7078168  34.4258866  44.4639587  28.1799627  33.9037527
  43.5573537  28.8936483  35.7487657  43.0065350  29.6121912  36.1974126
  44.3053150  27.9744903  36.5885297  44.7835425  27.1639298  36.0375487
  45.3625236  28.6456217  37.4966440  45.3054058  28.1788641  38.4799156
  46.7629131  28.5071217  36.9554519  46.8203640  28.9743507  35.9713638
  47.4647065  28.9965856  37.6308542  47.0171858  27.4517373  36.8698122
  44.9689976  30.0708362  37.7941450  44.0042076  30.0830263  38.3029049
  45.7211825  30.5300886  38.4346909  44.8954095  30.6298604  36.8610513
  43.3771799  27.3528843  37.5937287  42.6016712  28.0718940  38.2351221
  43.9634338  26.3665311  38.2283182  44.9100238  26.0849121  38.0170290
  43.2729597  25.6807696  39.2664620  42.2106383  25.9252629  39.2401109
  43.4297581  24.1924968  39.0760299  44.1229960  24.0423928  38.2482932
  43.8647948  23.7912448  39.9916924  42.1229477  23.4707380  38.7790169
  41.7326310  22.9898539  39.6745677  41.3787995  24.1613599  38.3832064
  42.4354919  22.4209221  37.7406409  42.2087851  22.8137824  36.7495713
  43.4929983  22.1614073  37.7955432  41.6567093  21.2298764  37.9525743
  42.0621415  20.4090603  38.3787651  40.3333798  21.2645325  37.7696344
  39.7559210  22.3144215  37.2500225  40.3143416  23.1131829  36.9825497
  38.7562859  22.3226716  37.1177252  39.6367160  20.1370126  37.9427480
  40.1164056  19.2873943  38.2062450  38.6359776  20.1381650  37.8083517
  43.8962081  26.0775865  40.5898969  43.1658913  26.2756078  41.5685643
  45.2355277  26.3061213  40.6386395  45.8551853  26.1780137  39.8523769
  45.8101279  26.6868657  41.9047854  45.6026872  25.9146429  42.6479154
  47.2987297  26.8546723  41.7907524  47.7292956  25.8940213  41.5084092
  47.5002411  27.5866883  41.0085167  47.9272727  27.3282177  43.1092161
  48.9487408  27.2116666  42.7482343  47.7842892  28.3461047  43.4708715
  47.6725423  26.3457625  44.2431632  47.6624609  25.1373350  43.9735812
  47.1736626  26.7783962  45.2863665  45.1466840  27.9547770  42.3920309
  45.3377727  29.0036194  41.8178778  44.4376433  27.8512518  43.5101940
  44.4289004  26.9615992  43.9885630  43.6754572  28.9359241  44.0705728
  43.1457179  29.4815060  43.2902481  42.6799370  28.3739368  45.0153579
  41.8873249  27.9040407  44.4330043  43.1779714  27.6211040  45.6251164
  42.0896243  29.4244672  45.9028925  42.8356444  30.2058424  46.0472451
  41.2172087  29.8440073  45.4011096  41.6674123  28.8563207  47.2751173
  42.3516903  29.2659265  48.0172795  40.6586167  29.2144260  47.4758087
  41.6882726  27.3238687  47.3503071  40.7920247  27.0111856  47.8868050
  41.6498328  26.9470505  46.3283734  42.8684781  26.7883031  48.0245211
  42.9044675  27.1378781  48.9721661  42.8210179  25.7796010  48.0387164
  43.7000550  27.0777672  47.5290662  44.4896759  29.9397388  44.8132795
  44.0539547  31.0631488  44.9119549  45.7858837  29.6903373  45.0105664
  46.2078080  28.8252057  44.7051499  46.6183011  30.6604569  45.6689851
  46.0072599  31.4038304  46.1796618  47.4811446  29.9542762  46.6981764
  47.9920051  30.6946370  47.3144397  46.8570505  29.3247527  47.3292760
  48.4436197  29.1496073  46.0309174  48.9926620  28.7020914  46.6810213
  47.5239930  31.3769193  44.6616432  48.6332363  31.7724057  45.0338067
  47.2671747  31.2151257  43.3380238  46.5076620  30.6285608  43.0251100
  48.0941750  31.8604094  42.3383137  49.1322956  31.5430342  42.4523207
  47.6244254  31.4823305  40.9413464  47.6246632  30.3934126  40.9739894
  46.6233531  31.8388521  40.7021755  48.6055855  31.9603988  39.8724430
  48.6538409  33.1558941  39.6149563  49.2307343  31.1373235  39.2027079
  48.0789617  33.3724989  42.4557362  47.0625324  33.9963588  42.7394107
  49.1969108  34.0427953  42.2847342  50.5157429  33.4507420  42.4930118
  50.7551442  32.8372659  41.6240957  50.4679235  32.8183336  43.3807516
  51.4712011  34.6216113  42.6623442  52.1335645  34.6823240  41.7992366
  52.0664267  34.4808090  43.5659454  50.6056976  35.8434498  42.7760510
  50.9606255  36.5005731  41.9825265  50.6910457  36.3548414  43.7356178
  49.1735775  35.4650799  42.5233390  48.5342871  35.6905845  43.3774276
  48.6356779  36.1432675  41.3055773  48.0106194  37.1871051  41.3974248
  48.6645464  35.4723519  40.1755680  49.1141212  34.5745183  40.0719610
  48.1342757  36.1060770  39.0050491  48.2711529  37.1866646  39.0333165
  48.9004421  35.5530879  37.8348128  48.9885387  34.4690921  37.7750945
  48.4572323  35.9332656  36.9146699  50.3057386  36.0982600  37.8949047
  51.3215496  35.4370342  38.4001188  52.3799779  36.2148247  38.3342658
  53.3595953  35.8824187  38.6765829  51.9875002  37.3634656  37.8075114
  52.6099921  38.1430699  37.6445081  50.7128517  37.3544529  37.5322611
  50.2394840  38.2400083  37.1096209  46.6130979  36.0129312  38.7570191
  46.0784444  36.5567682  37.7936594  45.8271515  35.5015036  39.6903359
  46.1781655  35.1283132  40.5609903  44.4009814  35.4489408  39.4457059
  44.1913734  35.5967482  38.3862426  43.8050001  34.1028623  39.9047516
  42.7218620  34.1229656  39.7819807  44.3924357  32.9745550  39.0568588
  45.4755618  32.9538012  39.1780245  43.9722035  32.0219129  39.3775641
  44.1486416  33.1427335  38.0074616  44.0922352  33.8860722  41.3834456
  45.1475824  33.6325364  41.4764346  43.8979273  34.8292615  41.8941248
  43.2430018  32.7800953  42.0174502  43.4353436  31.8358567  41.5065879
  43.5013638  32.6810957  43.0710963  42.1876546  33.0336310  41.9244612
  43.7131951  36.5733283  40.1757030  42.4897940  36.5257224  40.3032035
  44.4345302  37.2167375  41.0863519  45.3881386  36.9621739  41.3001306
  43.8450074  38.3290908  41.7968179  42.9016835  38.0332098  42.2564618
  44.7957079  38.7732683  42.8880415  45.7837104  38.9124246  42.4479725
  44.4407052  39.7220585  43.2898775  44.8800650  37.7547200  44.0010617
  44.7429635  36.7523714  43.5978255  45.8510356  37.8188943  44.4904683
  43.7829981  38.0465871  45.0104748  42.8314994  38.1159632  44.4861093
  43.7438199  37.2306264  45.7320704  44.0572562  39.3615705  45.7432463
  44.8202348  39.9107654  45.1897638  43.1362279  39.9421101  45.7640463
  44.5188287  39.1320242  47.1105547  45.3739266  38.5927497  47.0915903
  44.6909531  40.0174034  47.5621805  43.8125377  38.6219931  47.6228215
  43.6342615  39.4451146  40.7779327  44.5897089  40.0763787  40.2707364
  42.4147661  39.9233974  40.6791881  41.6491159  39.6364454  41.2715623
  42.1626697  40.9073153  39.6761507  43.0910330  41.1926248  39.1810326
  41.2069789  40.3229411  38.6280781  40.2689762  40.2825063  39.1835077
  41.1078418  41.0283794  37.8021721  41.5322649  38.9380362  38.0786418
  41.7990577  38.2887811  38.9122954  40.3468702  38.3367542  37.3275797
  40.0789038  38.9839479  36.4910324  40.6151892  37.3499587  36.9492707
  39.4955808  38.2464505  38.0022481  42.7732474  39.0187380  37.2230392
  43.6071382  39.3767198  37.8286366  43.0087553  38.0299832  36.8314414
  42.6017752  39.7079184  36.3986566  41.5418727  42.1110989  40.2968424
  40.8101460  41.9920412  41.2669714  41.4764128  43.1944318  39.5436719
  41.8471376  43.2511941  38.6070977  40.8529186  44.3662868  40.1031893
  40.3211261  44.1343398  41.0259966  41.9564867  45.3486594  40.4175817
  42.3111817  45.1142702  41.4200946  42.7554031  45.1655299  39.6983778
  41.5528572  46.7819333  40.3567937  41.2742517  47.0161526  39.3301072
  40.7447113  47.0729240  41.0267456  42.7839451  47.5771144  40.7130796
  43.1921895  48.4881620  39.9838266  43.4566318  47.1815170  41.8134351
  44.2862035  47.6775695  42.1002099  43.1232450  46.3901889  42.3472077
  39.8868684  44.9203956  39.0984005  40.2118793  45.0426187  37.9225793
  38.6474227  45.1035500  39.5069085  38.3765248  44.8625822  40.4488633
  37.6270346  45.5958727  38.5985867  37.9934315  45.6114962  37.5728113
  36.4347957  44.6605388  38.6719762  36.2658551  44.5114389  39.7404023
  35.5679793  45.1554007  38.2355636  36.6430819  43.3018381  37.9944290
  37.2490697  43.4562953  37.1012259  37.3376427  42.3101162  38.9113478
  36.7321265  42.1548257  39.8042621  37.4656343  41.3604570  38.3907043
  38.3135815  42.7005862  39.1980786  35.3160266  42.7427197  37.5344674
  34.8583255  43.4301625  36.8225748  35.4750379  41.7767753  37.0525869
  34.6565040  42.6154617  38.3933745  37.2349149  47.0179737  38.9316029
  37.4227115  47.4791587  40.0509214  37.2972717  47.8428497  37.9208961
  37.5643705  47.5291431  36.9975633  36.9987584  49.2294556  38.1074918
  36.7420379  49.4534984  39.1437125  38.2680260  49.9951147  37.7422101
  37.9733148  50.9880725  37.4017927  38.8734716  50.0852499  38.6437179
  39.0918573  49.2944444  36.6351328  38.4331358  48.6041215  36.1074717
  39.3193644  50.1433249  35.9909873  40.4275718  48.5512333  36.9712044
  40.7089074  47.4604465  36.4536570  41.3452666  49.1440293  37.7563656
  42.2074616  48.6636130  37.9738993  41.1686136  50.0684311  38.1250119
  35.8314886  49.6302710  37.2199117  35.9148525  49.5806984  35.9859446
  34.8330851  50.2802662  37.8211694  34.8933660  50.5027833  38.8045525
  33.6385522  50.6978726  37.0864709  33.3892649  49.8704509  36.4213016
  32.4931919  50.9041687  38.0561682  32.7245406  51.7354769  38.7223885
  31.5821365  51.1271112  37.5010343  32.3475342  49.9975090  38.6439998
  33.7193527  51.9987284  36.2907714  33.8249503  53.0609535  36.8749366
  33.3832310  51.9809589  34.9934772  33.0694701  51.1314557  34.5464376
  33.3524622  53.2137497  34.2293128  34.0808153  53.9149753  34.6349141
  33.6898964  52.9512813  32.7813206  33.0879703  52.1095389  32.4404440
  33.4328400  53.8393804  32.2058930  35.1532464  52.6339638  32.5887319
  35.5280325  51.6723553  32.9382721  35.1514719  52.6482482  31.4989719
  36.0528922  53.7500178  33.1090076  35.5424136  54.8392587  33.3815732
  37.1906559  53.4505278  33.4760490  31.9207452  53.6647646  34.2609502
  31.2297632  53.5822422  33.2566973  31.3308611  53.5558013  35.4196735
  31.8103575  53.2528415  36.2559196  29.9392110  53.8816792  35.5141865
  29.7529278  54.4450882  36.4272926  29.5072538  54.7371864  34.3109848
  29.6340666  55.7808026  34.5991422  30.1849771  54.5015557  33.4899925
  28.0660907  54.5042003  33.8629864  27.3959738  54.5609065  34.7209269
  27.8666155  55.3384862  33.1905716  27.8380560  53.1882869  33.1252622
  28.8216194  52.5241071  32.7865318  26.6690211  52.7961565  32.9608839
  29.1586495  52.5674343  35.5281179  29.6398436  51.5458675  35.0402047
  27.9504215  52.5757684  36.1006909  27.6318959  53.4250554  36.5444499
  27.0901392  51.4003872  36.1586165  27.3588840  50.8842863  37.0821987
  25.6540689  51.8880556  36.2782230  25.5726445  52.5787318  37.1165382
  25.3675383  52.3986211  35.3588862  24.7291084  50.6973759  36.5066763
  24.8100493  50.0068823  35.6670447  25.0152939  50.1856883  37.4252244
  23.2895070  51.1871489  36.6248333  23.2074165  51.8768821  37.4647816
  23.0028379  51.6990191  35.7049687  22.3610940  50.0562129  36.8484116
  22.7438265  49.1223763  36.8988205  21.0486192  50.2129698  36.9853319
  20.4720983  51.4098991  36.9294228  21.0371502  52.2336495  36.7807295
  19.4710732  51.4920054  37.0388223  20.3066396  49.1271159  37.1823917
  20.7469605  48.2194433  37.2236348  19.3062102  49.2152015  37.2893635
  27.1570668  50.3881956  34.9915785  26.7237858  50.6200965  33.8367861
  27.5129013  49.1351330  35.3304249  27.7422092  48.8671483  36.2770949
  27.5729946  48.1212636  34.2955666  27.3303381  47.1632714  34.7554131
  26.8190460  48.3655900  33.5474349  28.9196131  48.0152361  33.6213813
  29.4255725  46.9266606  33.4918652  29.6180267  49.1061238  33.2625017
  29.2591483  50.0485781  33.3161972  30.8984837  48.8952629  32.6269376
  30.9912109  47.9066511  32.1784129  31.0961629  49.9251465  31.5607896
  31.2827866  50.8936804  32.0247062  32.2964822  49.5383568  30.6856362
  32.1111466  48.5692785  30.2219306  32.4370253  50.2901486  29.9095474
  33.1935227  49.4805930  31.3022647  29.7895750  49.9995726  30.7953180
  28.9870447  50.2870738  31.4741178  29.8745738  50.7395344  30.0007660
  29.5655135  49.0242949  30.3624487  32.0975704  48.8239893  33.5402049
  32.2816357  49.6147948  34.4711397  33.0112666  47.9143335  33.2173822
  32.9488407  47.3693874  32.3678048  34.1795080  47.7178917  34.0813090
  34.4444911  48.6414089  34.5952787  34.0099300  46.5831531  35.1461342
  34.9938765  46.3985718  35.5780231  33.0334907  46.9143825  36.2458443
  32.0498893  47.1000858  35.8147440  32.9740114  46.0796557  36.9434254
  33.3717109  47.8057433  36.7747905  33.6019870  45.2683437  34.4716064
  34.3705951  44.9714418  33.7576226  33.4893826  44.4917395  35.2263932
  32.6562927  45.4067989  33.9478580  35.3671722  47.2953427  33.2574987
  35.2205983  46.8793755  32.1027254  36.5509904  47.6515575  33.7365984
  36.6222692  48.1480721  34.6157056  37.7840388  47.1990680  33.0940334
  37.5647191  46.8592320  32.0821379  38.7771990  48.3032306  33.0222376
  39.6349660  48.0371935  32.4028532  38.3333830  49.2253483  32.6462332
  39.1992301  48.4940376  34.3552896  39.8500457  49.1978724  34.3878719
  38.3480526  46.2015560  34.0915248  37.8852513  46.2015600  35.2437596
  38.9580372  45.1247268  33.6132082  39.1044271  44.9447909  32.6297109
  39.4271099  44.1615978  34.5538666  39.0878519  44.3883240  35.5653212
  38.9033478  42.7404807  34.1319881  39.1008778  42.6070646  33.0700714
  39.5825446  41.6187641  34.9210423  39.3856365  41.7506928  35.9848031
  39.1901466  40.6561337  34.5958199  40.6583302  41.6504974  34.7437649
  37.3921818  42.5984230  34.3080199  37.2017615  42.1796726  35.2952596
  36.9472803  43.5929903  34.2440538  36.7682996  41.6859841  33.2315640
  37.2119131  40.6919613  33.2953191  35.6938735  41.6132556  33.3942968
  36.9582365  42.1049172  32.2430079  40.9072150  44.2369677  34.5091321
  41.4662475  43.7307423  33.5202234  41.5102310  44.2550506  35.6803297
  41.0269295  44.1642850  36.5623763  42.9618641  44.4058003  35.7005739
  43.3635507  44.3903080  34.6871452  43.3101209  45.7485721  36.3424113
  42.8929015  46.5466752  35.7305213  42.8680849  45.7846831  37.3378179
  44.8112403  45.9256169  36.4506821  45.1422762  45.5064659  37.4005420
  45.2821976  45.3845115  35.6298215  45.2038021  47.3876706  36.3809952
  46.2805068  47.4784978  36.2320915  44.6811187  47.8755775  35.5604484
  44.8184635  48.0483540  37.6891376  43.7894022  48.3996283  37.6167692
  44.8960136  47.3159263  38.4918796  45.6987396  49.1798202  37.9740556
  45.6263868  49.8589735  37.2296217  45.4267447  49.6076895  38.8474190
  46.6533380  48.8557317  38.0403240  43.6933118  43.3377747  36.4892815
  43.2360437  42.9925476  37.5558724  44.7486371  42.7125953  35.9647577
  45.0819575  42.8712147  35.0264302  45.4552536  41.7506168  36.7947742
  44.7376221  41.1789729  37.3831807  46.0272510  41.0731697  36.1617321
  46.4162920  42.4772303  37.7459120  47.2839528  43.2497110  37.3285400
  46.1122431  42.4717504  39.0381059  45.2482288  42.0593393  39.3574902
  46.9347765  43.1746752  40.0011265  46.9217404  44.2646515  39.9687733
  46.4366327  42.7221119  41.3625853  46.2083538  41.6563038  41.3190442
  47.4928103  42.9717416  42.4359277  47.7199397  44.0367894  42.4797856
  47.1152894  42.6403972  43.4022257  48.3977369  42.4167091  42.1906057
  45.1092483  43.3945784  41.6320018  44.3944833  43.1103632  40.8591844
  44.7332214  43.0828237  42.6065467  45.2399704  44.4758924  41.6238880
  48.4697299  43.0024089  39.7978078  49.1905182  43.9764611  39.5459181
  49.0220509  41.8210358  40.0463237  48.4761060  41.0564045  40.4157450
  50.4235074  41.6150965  39.8364695  51.0038344  42.1785582  40.5675158
  50.7487510  40.1358843  39.9918425  50.2270386  39.5749623  39.2175888
  51.8246331  39.9949018  39.8802022  50.3424972  39.6690709  41.2674341
  50.5542437  38.7363977  41.3504227  50.9302860  42.0784827  38.4786585
  52.0809921  42.4986379  38.4006906  50.4799633  41.3944285  37.4248410
  49.7867079  40.6671257  37.5291751  50.9271376  41.7390207  36.0769963
  51.9530481  41.4027732  35.9277472  50.0415391  41.0925609  35.0143138
  49.0129885  41.4264726  35.1452169  50.3941289  41.3826108  34.0225757
  50.0856703  40.0080818  35.1127342  50.8157353  43.2186459  35.8021130
  51.3173361  43.5836763  34.7576905  49.7642997  43.8522977  36.3674055
  49.1443698  43.3354213  36.9746244  49.4927677  45.2522410  36.1440804
  48.7520031  45.6256767  36.8523802  50.7876321  46.0132536  36.3498934
  51.3158461  45.6147793  37.2157636  51.4056710  45.8946988  35.4607176
  50.5391138  47.4720324  36.5691626  49.5077647  47.8374790  37.1065712
  51.4787946  48.3322579  36.1754964  51.3411301  49.3225694  36.3103098
  52.3249358  47.9884911  35.7440693  48.9804415  45.5015201  34.7062334
  49.4227793  46.4667976  34.0319964  48.2749294  44.5058478  34.1313558
  48.0701901  43.6780976  34.6720743  47.7859089  44.5739130  32.7661543
  48.0245724  45.5441263  32.3337796  48.4372343  43.4880598  31.9173981
  48.2536721  42.5142753  32.3738581  48.0039219  43.5043056  30.9172889
  49.9261631  43.7269953  31.8237508  50.0784633  44.5889689  31.1748616
  50.2825669  43.9593800  32.8258384  50.6946075  42.5407291  31.2758423
  51.7494863  42.5717238  31.5513037  50.2645183  41.5903078  31.5913604
  50.5911611  42.6396105  29.8591340  49.6574216  42.6235670  29.4751612
  51.5764037  43.1265765  29.1105432  52.8251054  43.1354664  29.5723083
  53.0224676  42.7708022  30.4929869  53.5692657  43.5071841  28.9980710
  51.3615429  43.2011298  27.7898764  50.4786311  42.8942657  27.4068906
  52.0815557  43.5656116  27.1832426  46.3082797  44.3679550  32.7242479
  45.8074052  43.8032286  33.6708032  45.6058127  45.0422390  31.7996079
  46.1068112  45.6213665  31.1406384  44.1614123  44.9238450  31.6528141
  43.7114988  44.7685192  32.6336646  43.5541711  46.1735607  31.0343724
  44.0872961  46.3274898  30.0964509  42.5007084  45.9887928  30.8274517
  43.6880171  47.4043221  31.8951520  44.8963306  48.0910769  31.9211409
  45.7208770  47.7562022  31.2937710  45.0517220  49.1957994  32.7375249
  45.9771709  49.7723983  32.7510913  43.9872325  49.5845531  33.5136812
  44.1309296  50.6617468  34.3730815  45.0056081  51.0526890  34.3407902
  42.7792063  48.8868998  33.4815164  41.9487636  49.2098594  34.1093987
  42.6383923  47.7985780  32.6658523  41.6923357  47.2574714  32.6374327
  43.7256943  43.8129805  30.6977314  44.2880154  43.6205628  29.6121434
  42.7116615  43.0393598  31.0767899  42.2337607  43.1821809  31.9550825
  42.1888467  42.0277368  30.1606334  42.9538160  41.2805462  29.9468903
  40.9773591  41.3240817  30.8118434  41.3719844  40.9309859  31.7487988
  40.2510183  42.1075468  31.0255475  40.2946518  40.1920890  30.0303921
  39.7950736  40.6038883  29.1520544  41.3262881  39.1932748  29.5964211
  41.8242332  38.7808978  30.4737591  40.8429935  38.3895516  29.0417641
  42.0612567  39.6838801  28.9584951  39.2376867  39.4999041  30.8626911
  38.4758713  40.2239755  31.1586689  38.7756509  38.7054335  30.2779599
  39.6980739  39.0742778  31.7550245  41.6428773  42.7260830  28.9304013
  40.7741753  43.5861228  29.0543302  42.0512719  42.3501190  27.7421808
  42.7198615  41.6022848  27.6222436  41.4747405  42.9561755  26.5551875
  40.6839308  43.6563449  26.8243136  42.5458942  43.7052926  25.8068612
  43.3412721  43.0154594  25.5222983  42.1165821  44.1533994  24.9107912
  42.9558059  44.4883360  26.4433370  40.9463614  41.9245745  25.5456238
  41.4304808  40.7948076  25.4715899  39.8254480  42.1798023  24.8525105
  39.2369184  42.9846753  25.0147678  39.4178228  41.2215633  23.8353613
  39.9987313  40.3090073  23.9678637  37.9202621  40.8654261  23.9067993
  37.6903413  40.5934861  24.9357575  37.3523862  41.7548520  23.6303206
  37.5411936  39.7025249  22.9692674  37.8822858  39.9760320  21.9718603
  38.0942722  38.8287655  23.3148880  35.7669610  39.3004642  22.9050196
  35.3062944  38.9441256  24.5798061  35.4957725  39.8194792  25.2029467
  34.2456432  38.6933424  24.6208518  35.8927449  38.1030000  24.9480839
  39.7275510  41.7872509  22.4562529  39.1880934  42.8117228  22.0893200
  40.3933179  40.9946713  21.6125029  40.7234743  40.0947785  21.9292660
  40.7068643  41.4051202  20.2408363  40.9146331  42.4764807  20.2106379
  41.9276350  40.6616789  19.7424459  41.6374033  39.6607227  19.4245162
  42.3611617  41.1984935  18.8980386  42.9462276  40.5588583  20.8467751
  42.5039844  40.1220222  21.7416830  43.7993570  39.9575171  20.5327686
  43.4064711  41.9672668  21.1496836  42.5610440  42.5548307  21.5090868
  44.1805972  41.9393260  21.9158735  43.9687989  42.6112669  19.8808549
  44.8085364  42.0142145  19.5222248  43.1887303  42.6336298  19.1175929
  44.4196585  43.9679411  20.1549622  45.1429570  43.9467551  20.8602348
  44.7884030  44.3778987  19.3076304  43.6433580  44.5205666  20.4856456
  39.5571031  41.1836174  19.2521106  38.6973592  40.3125023  19.4614523
  39.7333360  41.6262850  17.9961244  40.5649143  42.1104678  17.6902575
  38.6247650  41.5100115  17.0653655  37.6994049  41.6643581  17.6196315
  38.6757084  42.5012241  15.9231640  38.6739245  41.9278401  14.9949493
  37.7722002  43.1081313  15.9761322  39.8941558  43.4052880  15.9550755
  39.9086740  44.4934479  15.9867962  40.1270140  43.0116646  16.9445393
  40.9222330  42.9159756  14.9663936  41.2498568  41.7274072  15.0419576
  41.0082052  43.5593484  13.9119501  38.4560332  40.1356046  16.5066488
  37.5281969  39.8936927  15.7313633  39.4263084  39.2744349  16.7076132
  40.2966425  39.4963578  17.1662349  39.2166787  37.9167295  16.2520780
  38.4630982  37.9148279  15.4635650  40.4927922  37.3076615  15.7056671
  40.2085632  36.2613334  15.5942207  40.7765804  37.7126816  14.7338842
  41.6743347  37.4127460  16.6597271  41.5191228  37.9442611  17.7605840
  42.7828304  37.0865360  16.2597154  38.7535809  37.0740103  17.4356120
  39.0746520  35.8999796  17.4654626  38.2443595  37.6864275  18.5318715
  38.1702592  38.6929587  18.5574672  37.7897803  36.9282364  19.6966586
  37.0599970  37.5484705  20.2163902  37.3011624  36.0276590  19.3227109
  38.8977129  36.5205872  20.6871289  38.6112045  35.9306588  21.7482007
  40.1559351  36.4417853  20.2436639  40.3859382  36.6912270  19.2935968
  41.2413299  36.0886434  21.1474221  41.1996320  35.0214231  21.3640857
  42.5929103  36.4051352  20.5330854  42.4182862  37.2144072  19.8245219
  43.2158019  36.7668896  21.3511684  43.2978789  35.2619828  19.8298771
  43.7089410  34.5792491  20.5732281  42.5819821  34.7285398  19.2029303
  44.4283716  35.8048691  18.9597283  45.3728404  35.7236398  19.4964261
  44.4849914  35.2311560  18.0343249  44.1979033  37.2061216  18.6265440
  43.2458957  37.5212742  18.5071866  45.1774311  38.1231013  18.6431718
  46.4587839  37.7534930  18.7821350  46.6914493  36.7757301  18.8770113
  47.1855064  38.4560322  18.7934932  44.8910802  39.4049245  18.3382498
  43.9453486  39.6644703  18.0987197  45.6271985  40.0977871  18.3478527
  41.1634230  36.9612629  22.3910437  40.9430822  38.1697078  22.2947848
  41.7771392  36.4640122  23.4564123  42.2554799  35.5775850  23.3772472
  41.8206545  37.1620520  24.7405995  41.2651848  38.0990434  24.6864665
  41.1805540  36.2759689  25.8122068  40.6698381  35.5257075  25.2074307
  42.0322916  35.8169184  26.3145828  40.2213253  36.8302934  26.8469139
  40.8117001  37.2951222  27.6365485  39.2603154  37.8540365  26.2647645
  38.6702857  37.3903298  25.4759185  38.5966370  38.2192370  27.0499598
  39.8258905  38.6898463  25.8501516  39.4330730  35.6876191  27.4405128
  40.1167368  34.9807704  27.9125029  38.7398695  36.0709871  28.1874170
  38.8760080  35.1810352  26.6526001  43.2846749  37.4296986  25.1432306
  44.2042564  36.7542573  24.6494373  43.5833506  38.6437649  25.5803105
  42.9443683  39.4232484  25.5395532  44.9470676  38.8915761  26.0322246
  45.2649052  38.0620374  26.6625822  45.9326996  39.0285138  24.8710395
  46.8646613  39.2397945  25.3951882  45.9910749  38.0423976  24.4111698
  45.7072157  40.0751537  23.7962824  44.6880815  39.9851459  23.4204977
  45.9178245  41.4770933  24.3647087  46.9376367  41.5686946  24.7404655
  45.7526364  42.2170208  23.5807641  45.2147572  41.6487335  25.1800528
  46.6423459  39.8010719  22.6269970  46.4379726  38.8109767  22.2205439
  46.4844846  40.5512374  21.8531768  47.6763904  39.8458904  22.9705233
  45.0405692  40.0896010  26.9458213  44.0354854  40.7217183  27.2241954
  46.2129192  40.4395504  27.4692856  47.0752178  39.9308518  27.3288541
  46.2238692  41.5683368  28.3716903  45.2079434  41.9632802  28.3886779
  46.5837182  41.0902040  29.7707338  47.6005245  40.6989740  29.7721701
  46.5139717  41.9234454  30.4695722  45.8924754  40.3034104  30.0742206
  47.1393249  42.6925126  27.9491034  48.3409737  42.5174683  27.8017345
  46.6753978  43.9146892  28.1288194  45.7565343  44.1057550  28.5011967
  47.4761072  45.0191299  27.6970228  48.4101410  44.6728922  27.2534800
  46.6906473  45.7960393  26.6385875  47.3675371  46.0389908  25.8205021
  45.8895777  45.1552509  26.2688421  46.1344243  46.9913257  27.1606942
  45.6507797  47.4485491  26.4681650  47.9384648  45.9533971  28.7826610
  47.2917882  46.0935011  29.8122096  49.1984285  46.3771144  28.6962022
  49.8347088  46.0661365  27.9764536  49.6791821  47.3330268  29.6732536
  49.7330854  46.8686256  30.6578545  51.0660414  47.8123359  29.2873352
  51.1234145  47.8403840  28.1990303  51.1975392  48.8188246  29.6833286
  52.1597175  46.9102680  29.8285239  52.6576425  47.4032968  30.6628664
  51.7204710  45.9735949  30.1690646  53.1754611  46.6256744  28.7276854
  53.1762157  45.5572767  28.5115380  52.8929098  47.1763550  27.8306856
  54.5815224  47.0599562  29.1747291  55.2490525  46.9504312  28.3195252
  54.5293201  48.1094456  29.4618455  55.0912911  46.2721843  30.2956976
  55.1395529  45.3000216  30.0283558  56.0130114  46.5991096  30.5456667
  54.4725953  46.3729727  31.0861722  48.7502000  48.5263027  29.7311065
  48.6276695  49.2042014  30.7399973  48.2779274  49.0129533  28.5948412
  48.5804400  48.7549822  27.6654753  47.3815958  50.1191153  28.7357249
  47.1804673  50.2953938  29.7927567  47.9881912  51.3984879  28.1298233
  47.3567087  52.2317245  28.4378974  48.9823878  51.5175883  28.5575478
  48.0812482  51.3741186  26.7073970  48.4661868  52.1976268  26.3969288
  45.9669349  49.8717251  28.2167396  45.7484722  49.3926063  27.1198703
  45.1257153  50.6976790  28.7816411  45.5084650  51.3436222  29.4576869
  43.7306582  50.7586619  28.5025968  43.1299238  49.8644217  28.6682886
  43.2095310  51.8749827  29.4171493  44.0156954  52.1892762  30.0792849
  42.7270871  53.0737983  28.6022290  41.9196346  52.7600492  27.9398823
  42.3627659  53.8487067  29.2758283  43.5519226  53.4654442  28.0087210
  42.1655245  51.3765529  30.3764090  42.5911418  50.5940055  31.0056049
  41.8235285  52.2014096  31.0046790  41.3204394  50.9739747  29.8188725
  43.5028906  51.1044903  27.0222452  43.9889462  52.1527882  26.5607342
  42.4874434  50.4265969  26.4199499  42.0358167  49.7084336  26.9685632
  42.0569098  50.6144756  25.0400164  42.1014994  51.6714517  24.7745296
  42.9507950  49.8223106  24.0654350  42.8290176  50.2393854  23.0650126
  44.4049875  49.8982936  24.4648301  44.5304786  49.4802398  25.4637525
  45.0088187  49.3296117  23.7569432  44.7304652  50.9382889  24.4645293
  42.5323195  48.4608759  24.0552890  43.0848348  47.9603457  23.4478761
  40.5859316  50.2045025  24.9050638  39.9239615  49.9513462  25.9327566
  39.9460268  50.5739395  23.7882773  40.4078336  51.1128633  23.0705144
  38.5276421  50.2455247  23.6043026  37.9614324  50.6703974  24.4318663
  37.9644634  50.7836478  22.3027024  36.8996319  50.7138496  22.0779286
  38.2134992  51.8123638  22.5598513  38.7650470  50.3563860  21.0856143
  39.4672661  49.3435327  21.1619191  38.4278495  50.8208142  19.9916087
  38.2599379  48.7617952  23.6425926  37.2888713  48.3410943  24.2196901
  39.3112385  48.0026969  23.6501990  40.2506976  48.3694561  23.5960750
  39.1430910  46.5952691  23.7278400  38.1510856  46.2936438  23.3940086
  40.1665686  45.9781170  22.8165459  41.0828481  46.5678135  22.8535298
  40.3767988  44.9613125  23.1467017  39.6376397  45.9490045  21.3826290
  38.6753756  45.4627311  21.2249553  39.5383721  47.0176659  21.1913551
  40.6646620  45.3573153  20.4348236  41.7308016  45.0532049  20.9475586
  40.3712723  45.0224181  19.2669819  39.3370583  46.1135198  25.1538865
  39.0942888  44.9370747  25.3920251  39.1958031  47.0099958  26.1490894
  38.8905773  47.9507778  25.9420329  39.4685608  46.6581934  27.5573909
  39.7334076  45.6036297  27.6320681  40.6447614  47.5032597  28.1025679
  40.5238569  48.5513674  27.8244701  40.7043637  47.4215997  29.1868065
  42.2814768  46.9970435  27.4638058  42.9808210  47.9122124  28.1292933
  38.3028077  46.9030224  28.4761143  38.4889251  46.9697723  29.6780534
  37.0791368  47.0567972  27.9494827  36.9517939  47.0269173  26.9483349
  35.9162181  47.3416931  28.7884025  36.1820489  47.2696410  29.8422851
  35.4176170  48.7906733  28.4995560  35.3029834  48.8085366  27.4160427
  34.4868640  49.1121068  28.9680785  36.4904577  49.8671777  28.8557697
  37.4849804  50.2145508  27.9225910  37.3980764  49.8314551  26.9054330
  38.5508707  51.0170906  28.2684087  39.3128006  51.2875110  27.5376081
  38.6413760  51.4806730  29.5612947  39.4766740  52.1125586  29.8602576
  37.6692455  51.1423554  30.4806681  37.7726055  51.5203328  31.4979084
  36.5825677  50.3475722  30.1443219  35.8237644  50.1150264  30.8921442
  34.8225201  46.3042231  28.5417438  34.5754137  45.8914746  27.4213050
  34.2028431  45.8169963  29.5935881  34.4220690  46.1609726  30.5172121
  33.2014779  44.8063787  29.4686734  32.9353599  44.6671899  28.4212868
  33.7420039  43.4752962  30.0190451  33.9351496  43.6432463  31.0789944
  33.0573762  42.6350250  29.9024636  35.0657567  43.0497935  29.3947672
  36.2811764  43.5460551  29.8953673  36.2937912  44.1707237  30.7902567
  37.4746365  43.2357852  29.2452977  38.4161249  43.5960890  29.6597633
  37.4744624  42.4761688  28.0779431  38.4126259  42.2675435  27.5661378
  36.2901784  41.9879332  27.5738572  36.2904693  41.4037460  26.6524972
  35.0791564  42.2426597  28.2447000  34.1488989  41.8130452  27.8719463
  31.9518892  45.1610110  30.2488297  31.9331430  46.0230189  31.1418342
  30.7887257  44.7453942  29.7463037  30.7202941  44.2359349  28.8780282
  29.5703589  44.9617382  30.5193513  29.5998098  45.9505916  30.9762087
  28.3383147  44.8718005  29.6330420  28.3637094  43.9459867  29.0561556
  27.4373363  44.8950472  30.2452419  28.2112154  46.0014851  28.6316678
  27.8961936  47.2737659  29.0553526  27.7304394  47.4858142  30.1119514
  27.7923260  48.2892976  28.1200040  27.5498580  49.2969829  28.4560124
  27.9901879  48.0419434  26.7952642  27.9067410  48.8420895  26.0610601
  28.2936371  46.7755564  26.3910816  28.4437234  46.5851497  25.3295670
  28.4118583  45.7465294  27.2987743  28.6615209  44.7419258  26.9552333
  29.4684961  43.8304175  31.5255936  29.7355515  42.6675473  31.2030796
  29.4404283  44.1625312  32.7860545  29.5320908  45.1203699  33.0911726
  29.3146113  43.1410693  33.7859538  29.6282041  42.1814486  33.3719965
  30.1856379  43.4598139  34.9877922  31.1730699  43.0424187  34.7882396
  30.2576989  44.5447905  35.0533905  29.6579182  42.9071906  36.2953321
  28.6228521  43.1860869  36.4946811  29.7276794  41.8233204  36.1914686
  30.5415249  43.3641702  37.4547577  31.5716266  42.7048123  37.6974566
  30.2572141  44.4249625  38.0505195  27.8557878  43.0211049  34.2018317
  27.1129762  43.9878669  34.1264443  27.3373291  41.8094470  34.0083820
  27.9174701  41.0703465  33.6357522  25.9423160  41.5059556  34.3100230
  25.4195215  42.3912348  34.6765564  25.2750748  41.0455261  33.0151903
  25.7887767  41.5391625  32.1907975  25.4205658  39.9682109  32.9398755
  23.7928312  41.3600221  32.9461665  23.3872650  41.2785790  33.9559250
  23.6846538  42.3857310  32.5941951  23.0326141  40.4177555  32.0136450
  23.3541920  40.5823339  30.9870191  23.2324685  39.3838306  32.2966177
  21.5959951  40.6533957  32.0977197  21.1949900  41.5382991  31.8193336
  20.9003388  39.8715014  32.8957685  21.4367808  38.7086309  33.2415649
  22.3492738  38.4529192  32.8929433  20.9291149  38.0844502  33.8534307
  19.5932706  40.0489521  33.0199006  19.1346941  40.7853365  32.5012383
  19.0607057  39.4473182  33.6334055  25.8430320  40.4089974  35.3702242
  26.7216779  39.5506519  35.4411498  25.0736582  40.6713489  36.4215427
  24.6235918  41.5688864  36.5321262  24.8835218  39.6815258  37.4502173
  25.8033214  39.1042431  37.5495874  24.5439163  40.2875911  38.7932359
  24.9953755  41.2784527  38.7975769  23.4592221  40.3816525  38.8423480
  25.0438256  39.4925601  40.0125359  26.0755414  39.7658324  40.2298504
  24.1702131  39.8212442  41.2078241  23.1376687  39.5470325  40.9884046
  24.5178375  39.2624359  42.0752361  24.2265702  40.8896855  41.4166738
  25.0196920  37.9764341  39.7836615  25.6604517  37.7247288  38.9383116
  25.3833112  37.4671132  40.6763750  24.0002580  37.6560170  39.5735254
  23.7713683  38.7358272  37.0506291  22.8164996  39.1189258  36.3704856
  24.1241900  37.4703801  37.0394191  25.0470558  37.1934023  37.3403843
  23.2189473  36.4561509  36.6074971  22.4403075  36.8760856  35.9702891
  23.9986646  35.4263227  35.8067170  24.8659737  35.1443179  36.4054274
  23.3505685  34.5608637  35.6770201  24.4670497  35.9196657  34.4382982
  25.2867778  36.6055845  34.6494431  24.8366345  35.0861398  33.8419923
  23.3654325  36.6633674  33.6554691  22.1751645  36.2799488  33.7948477
  23.6931579  37.5811916  32.8617741  22.5999718  35.8112005  37.8073610
  23.0354423  36.0103044  38.9375964  21.9763142  34.6941400  37.5570473
  21.8944353  34.3104167  36.6260772  21.3450422  33.9983061  38.6343402
  20.8240627  34.6884452  39.2967436  20.3250443  33.0356378  38.0359799
  20.7200784  32.6109995  37.1117941  20.1165835  32.2343594  38.7435468
  19.1251716  33.7452384  37.7554993  18.4799111  33.1427963  37.3771458
  22.3682184  33.2502094  39.4818353  23.3839312  32.7658136  38.9746853
  22.0197765  33.0794379  40.7560030  21.1858070  33.5393208  41.0904409
  22.8298109  32.3604331  41.7048156  22.3369067  32.3387086  42.6766960
  23.0376667  30.9150719  41.2281061  23.3947196  30.8010457  40.2044840
  23.7531242  30.4645541  41.9161833  21.7345105  30.2049341  41.3605725
  20.9880972  30.4812526  42.2982832  21.3676797  29.3746751  40.4008944
  20.4885416  28.8815056  40.4715351  21.9689479  29.2347092  39.6015089
  24.1413400  33.0118349  42.0047656  25.1001766  32.2348512  42.2557986
  24.2812117  34.2677713  41.4766439  23.5590198  34.5979999  40.8510737
  25.4685231  35.1274491  41.6931127  25.1896791  36.1710391  41.5476072
  26.0242958  34.9651874  43.0997288  26.4864878  34.0016592  43.3135836
  26.7562715  35.7593634  43.2396215  24.8755806  35.1831746  44.0821564
  24.1715916  36.2056946  44.0131608  24.5879950  34.1886059  44.9446560
  23.8343413  34.3006484  45.6069833  25.1258356  33.3349804  44.9233945
  26.6280203  34.9755814  40.7348917  27.7368146  34.9459553  41.2594138
  26.4469363  34.2242871  39.6602106  25.5882906  33.7260569  39.4742126
  27.5137485  34.1324043  38.6927007  28.4599726  33.9874291  39.2153497
  27.3071062  32.9760808  37.7337696  26.2676971  33.0638671  37.4144135
  27.9610150  33.0358640  36.8630032  27.5107901  31.6346734  38.4322623
  26.4543088  31.0407274  39.1169677  25.4563549  31.4783236  39.0679420
  26.6700650  29.8982278  39.8568602  25.8415593  29.4037108  40.3637538
  27.9468448  29.3496345  39.9126523  28.1765511  28.2599955  40.7132502
  27.3916493  27.9677741  41.1820623  29.0080199  29.9074720  39.2151347
  30.0019535  29.4630518  39.2426600  28.7832090  31.0605985  38.4678882
  29.6014218  31.5159022  37.9084364  27.4947247  35.4487550  37.8970750
  26.4273817  36.0502935  37.6045764  28.6640136  35.8223377  37.3674937
  29.4748694  35.2233980  37.4172731  28.7685502  37.0544763  36.6287465
  27.8377093  37.6218247  36.6611959  29.8491062  37.8680239  37.2783680
  30.4871053  37.1834348  37.8401091  30.4431040  38.3693417  36.5144282
  29.3157369  38.8913774  38.2126237  28.3935115  38.6656351  38.9614032
  29.8897813  40.0561431  38.1542892  29.5773105  40.8009058  38.7605997
  30.6457070  40.2106418  37.5022864  29.2218472  36.7660992  35.2265206
  29.8575898  35.7484007  34.9520571  28.8887799  37.6603346  34.3015524
  28.2781312  38.4353933  34.5171750  29.3401312  37.4962956  32.9286903
  30.1919930  36.8245831  32.8294843  28.2071878  36.9959524  32.0136001
  28.6022085  36.8641725  31.0062339  27.6479835  35.6645159  32.5181438
  27.2531013  35.7949911  33.5260378  26.8502061  35.3297130  31.8561588
  28.4426667  34.9175238  32.5358463  27.2365838  38.0430069  31.9198354
  26.5152427  37.7620446  31.3519550  29.9113297  38.8093282  32.4171871
  29.6721354  39.8439436  33.0444016  30.9769534  38.7049835  31.6048747
  31.3754765  37.8018510  31.3916609  31.6184208  39.8857481  31.0530048
  31.1092709  40.7987829  31.3652016  33.0422542  39.9156454  31.5946547
  33.6119596  39.0401779  31.2798620  33.4999362  40.8137555  31.1842568
  33.0396453  39.9969819  33.1285030  32.8458122  41.2231704  33.7929881
  32.7805924  42.1411888  33.2089835  32.7379723  41.2733366  35.1826427
  32.7352243  42.2312123  35.7040030  32.8181253  40.0884800  35.9064524
  32.4995123  40.0759193  37.2645459  32.2383074  40.9371565  37.5977494
  33.0408028  38.8691405  35.2589110  33.1223961  37.9503894  35.8405982
  33.1561160  38.8283862  33.8716158  33.3386309  37.8790737  33.3697363
  31.5782316  39.8506756  29.5443352  32.0261076  38.9244526  28.8896963
  30.7910621  40.7361261  28.9801771  30.3544625  41.4182239  29.5854022
  30.5808758  40.8540210  27.5247896  30.7960992  39.9279017  26.9920843
  29.0996501  41.1623914  27.3816144  28.6495496  40.6154217  28.2109490
  29.0479835  42.2327198  27.5817857  28.3447631  40.8512186  26.1017038
  28.7040891  41.4384341  25.2573604  28.3826425  39.7902224  25.8486381
  26.8993867  41.2459648  26.4222603  26.2323884  40.3845242  26.3851461
  26.8234444  41.7208878  27.4003057  26.4940978  42.1748637  25.4351915
  26.9084661  41.9914962  24.5320673  26.0825249  43.3938127  25.6993031
  25.4700137  43.7340154  26.8375084  25.3047680  43.0335987  27.5462371
  25.1744715  44.6881877  26.9850347  25.8229295  44.0740123  24.6219291
  25.9506930  43.6466990  23.7157785  25.4973354  45.0265323  24.6974613
  31.3899591  42.0708677  27.0143563  31.1867726  43.1943484  27.4993794
  32.0120182  41.9693907  25.8366425  31.9981491  41.1234577  25.2837436
  32.7745317  43.0792245  25.3580914  33.4258246  43.4504041  26.1503377
  33.6236833  42.6636532  24.1969540  34.5014284  42.1102320  24.5293071
  33.0556460  42.0533904  23.4928822  34.0302301  43.8544941  23.5648855
  34.5805437  43.6427940  22.8061674  31.9627529  44.2957053  24.9309526
  30.8225224  44.2027549  24.4906076  32.3442703  45.4434850  25.4590673
  33.0801649  45.4813174  26.1496713  31.6751775  46.6634228  25.1129392
  30.5945140  46.5338800  25.1766406  32.0898474  47.7677685  26.0801660
  31.4518978  47.7378136  26.9636433  33.1279842  47.6192875  26.3786527
  31.9476107  49.1066179  25.4028087  32.9172122  49.4195848  25.0164079
  31.2382236  49.0194087  24.5793880  31.4484026  50.1257363  26.3877406
  30.7350776  50.7633857  25.8661452  30.9387588  49.5878888  27.1870354
  32.4862457  50.9727997  26.9817357  32.1647236  51.4697265  27.8000708
  33.5952298  51.4118239  26.3588015  34.1084093  50.8117457  25.2749551
  33.6576482  49.9940735  24.8932894  34.9459984  51.1813850  24.8453924
  34.4228586  52.1993775  27.0825251  34.1902063  52.4268145  28.0374489
  35.2710795  52.5558867  26.6631881  32.0016867  47.0199581  23.6652181
  31.2448944  47.6593482  22.9395283  32.9580561  46.3693876  23.0489337
  33.6147576  45.7322242  23.4766858  33.1381530  46.7044116  21.6527657
  32.5459490  47.5765732  21.3759902  34.6008839  47.0285246  21.4506589
  34.8109180  47.9459209  21.9999154  35.1797756  46.2085776  21.8770686
  34.9816564  47.2113234  20.0006786  34.8093850  46.3006636  19.4278510
  34.4299362  48.0355533  19.5474106  36.4567046  47.5337870  20.0034853
  36.6283266  48.4086413  20.6300767  37.0056852  46.6841377  20.4078928
  36.9394888  47.8207076  18.5927763  36.9138931  46.9013820  18.0074120
  36.2900536  48.5627375  18.1305680  38.3017812  48.3299482  18.6378493
  38.9049437  47.6396382  19.0657371  38.6225152  48.5190064  17.6984933
  38.3267652  49.1804107  19.1819765  32.6097683  45.5655478  20.7171997
  32.3358223  45.8068717  19.5287392  32.9421338  44.2891356  21.0158466
  33.5361907  44.0670801  21.8022490  32.4355936  43.1997640  20.2120658
  32.1635776  43.5459256  19.2159652  33.5268323  42.1583150  20.0814986
  33.7878721  41.6024274  20.9826386  33.0597042  41.4854038  19.3628145
  34.7770423  42.7521388  19.4745116  34.7013129  43.3374279  18.2336282
  33.8120016  43.2142752  17.6148836  35.7718787  44.0886332  17.7691615
  35.6951159  44.6071806  16.8126255  36.9128917  44.2406681  18.5562274
  38.0011449  44.9389107  18.0414506  37.8520634  45.2641023  17.1507367
  36.9938318  43.6475146  19.7971443  37.8807459  43.7548675  20.4229331
  35.9175318  42.9022328  20.2455476  35.9567977  42.4181782  21.2214028
  31.2430551  42.6979091  21.0218180  31.3548542  41.8857980  21.9407002
  30.2296149  43.5579268  20.9960777  30.3808920  44.4430211  20.5315723
  29.0417034  43.4071186  21.8254968  29.2995886  43.5041379  22.8806909
  28.0439925  44.5080577  21.4627736  27.1011381  44.3442341  21.9853905
  28.6318423  45.8491838  21.8841967  29.5755133  46.0132962  21.3620795
  27.9344493  46.6473056  21.6319854  28.8079308  45.8470836  22.9602387
  27.8708894  44.4441006  20.0558909  27.2488288  45.1206234  19.7788864
  28.3475120  42.0949064  22.0472793  27.4013260  42.1295842  22.8227660
  28.5470405  41.0837558  21.1872021  29.1264085  41.2195016  20.3703093
  27.9178175  39.7754401  21.3826232  27.1588835  39.8465860  22.1612414
  27.2420221  39.2908627  20.0777058  26.5020157  38.5261521  20.3140476
  26.7519515  40.1327670  19.5875335  28.2236578  38.7456056  19.2092296
  27.8037228  38.4451188  18.4003074  28.9582302  38.7468854  21.8278271
  28.6292474  37.5851290  22.0282628  30.1799056  39.2043882  22.1665396
  30.3837304  40.1930960  22.1225220  31.2239362  38.3118855  22.5852340
  30.9214860  37.2809194  22.4066460  32.4802111  38.5810103  21.8238489
  32.8075943  39.6183967  21.8999716  33.2317430  37.9302191  22.2726121
  32.4401884  38.2439277  20.3453766  31.3126318  37.7530305  19.7061355
  30.3993314  37.4750361  20.2324401  31.6582379  37.7329652  18.4308364
  31.0282971  37.4646441  17.6883216  32.9307080  38.1399741  18.2675765
  33.6823102  38.2642998  17.1138767  33.2139434  37.9776981  16.1719787
  34.9739047  38.7400546  17.2197733  35.5929962  38.8746097  16.3326692
  35.4990855  39.0534760  18.4575056  36.5267313  39.4065340  18.5453301
  34.7536123  38.9360256  19.6152258  35.1966920  39.2060720  20.5739903
  33.4775521  38.4847302  19.4918243  31.5263634  38.4561975  24.0545215
  31.2391641  39.5010291  24.6362152  31.6118964  37.3173437  24.7409575
  31.5379589  36.4335625  24.2580465  31.8885611  37.3037964  26.1734927
  31.7320773  38.3018696  26.5806581  30.9801212  36.3314377  26.9070400
  31.1604276  35.3587201  26.4483035  31.2974407  36.3069291  27.9493675
  29.5165161  36.6537096  26.8390862  28.7918543  36.4601546  25.6639110
  29.2817284  36.0311717  24.7893688  27.4687402  36.8081586  25.6056587
  26.8799434  36.7057417  24.6940523  26.8990282  37.3508835  26.7349766
  25.5568494  37.7029095  26.7655689  25.1039375  37.5246882  25.9378673
  27.6264355  37.5171780  27.8894075  27.1372537  37.9396372  28.7665884
  28.9393056  37.1590746  27.9462227  29.5004607  37.2848238  28.8734989
  33.2758006  36.8143774  26.5228184  33.8388621  35.9051414  25.9102715
  33.6302438  37.0805257  27.7566909  33.0728432  37.6511096  28.3756194
  34.8942655  36.5688094  28.2461779  35.6778448  36.5766385  27.4876983
  35.3346216  37.4884006  29.4282606  34.4696009  37.6325145  30.0759312
  36.4860770  36.9060259  30.2425186  37.3527308  36.7624896  29.5958475
  36.7470638  37.5916271  31.0485569  36.1851635  35.9476718  30.6636999
  35.7478123  38.8472516  28.8763199  34.9035766  39.2996147  28.3535478
  36.0566245  39.4951710  29.6960262  36.5772791  38.7199413  28.1809884
  34.5841007  35.1038911  28.6490803  33.5670118  34.8015586  29.2769802
  35.4202704  34.1424818  28.3247621  36.3232409  34.2985968  27.8977687
  35.0640019  32.7828805  28.7121145  34.5923843  32.7717465  29.6951180
  34.0995897  32.1916272  27.7042739  34.5603877  32.1878119  26.7155735
  33.8526686  31.1696792  27.9919651  33.1884503  32.7897032  27.6767762
  36.2305746  31.8326636  28.6698507  37.2877681  32.1628507  28.1343993
  36.1476912  30.7642717  29.4666681  35.3685801  30.6374146  30.0945591
  37.1691758  29.7320245  29.4207335  37.9156548  30.0182242  28.6780466
  37.8705661  29.5211502  30.7655977  37.0384051  29.2079748  31.3977545
  38.5732350  28.6936978  30.6540001  38.5801615  30.7045862  31.4113706
  37.8994917  31.5553473  31.4535510  39.0193711  30.3341613  32.8265972
  39.7000530  29.4840508  32.7860220  39.5265121  31.1825187  33.2844910
  38.1439731  30.0701331  33.4229615  39.7444485  31.1699850  30.5567988
  39.3780426  31.4737692  29.5773332  40.2336851  32.0151058  31.0398115
  40.4590145  30.3543389  30.4409503  36.5947668  28.3536621  29.0628935
  35.4770287  28.0142492  29.3564601  37.2627129  27.6181591  28.2346198
  38.1166524  27.9502151  27.8120679  36.8573317  26.2818767  27.9724661
  35.8421566  26.2488323  27.5773033  37.7879927  25.7179588  26.9499595
  38.7704429  25.5846171  27.4047018  37.4047817  24.7519927  26.6216595
  37.9059914  26.6230114  25.7780085  37.0310835  26.5779441  25.1306245
  38.0844047  27.6580015  26.0748827  39.1055189  26.1033978  25.0389256
  39.9603887  26.7502223  25.2332570  39.3296426  25.0921539  25.3791834
  38.8173693  26.0834806  23.5664627  38.2157985  25.2164588  23.2956348
  38.3068073  26.9930474  23.2527355  40.1037375  26.0009460  22.9131100
  40.5775383  25.1574635  23.2046903  39.9719302  25.9842555  21.9116339
  40.6625958  26.8036024  23.1648661  37.0300456  25.4099101  29.2465760
  37.8760706  25.7026501  30.1121412  36.6034311  24.1364071  29.1148826
  36.1948873  23.8736602  28.2295278  36.6892129  23.1250475  30.1714025
  36.3438254  23.5228187  31.1260410  35.7671796  21.9464476  29.7638601
  35.0566855  22.3401966  29.0364552  36.4025531  21.2026680  29.2836920
  35.0050382  21.2982597  30.9193838  35.3472992  21.7070865  31.8706267
  33.9353721  21.4785341  30.8100930  35.2733848  19.7960731  30.8888780
  35.6136846  19.5464098  29.8829737  36.0715356  19.5913109  31.6019549
  34.1186136  18.9478159  31.2188739  33.9939153  18.7784773  32.2067083
  33.6176626  18.0404768  30.3387848  33.7359762  18.2437143  29.0176711
  34.1981276  19.0752796  28.6784407  33.3604538  17.5669479  28.3696378
  32.5951901  17.3021636  30.7372378  32.2176752  17.4244795  31.6654524
  32.1971289  16.6171678  30.1107747  38.1480604  22.6574040  30.3151289
  38.5243451  22.0592894  31.3184916  38.9529716  22.7152897  29.2427794
  38.6229006  22.9827651  28.3269727  40.3497875  22.3424867  29.3890263
  40.4180807  21.4327868  29.9852111  40.9901078  22.0779469  28.0156110
  42.0463416  21.8814551  28.1982337  40.3875393  20.9186666  27.2290448
  39.3301438  21.1137475  27.0451337  40.9069943  20.8127303  26.2775555
  40.4908170  19.9968298  27.8030986  40.7755711  23.2959394  27.3161331
  41.1474244  23.2276695  26.4339617  41.1470466  23.4305119  30.1207811
  42.3535821  23.3799976  30.1795733  40.5890342  24.6089046  30.3874736
  39.6464625  24.8107639  30.0840821  41.3195206  25.6476264  31.1247582
  40.6521940  26.0441475  31.8898113  42.1769667  25.1725467  31.6030619
  41.8121388  26.7994804  30.2505559  42.4540313  27.7324435  30.7155150
  42.0038655  26.5357342  28.9873276  41.8645648  25.6172802  28.5912235
  42.4487040  27.5944046  28.1169847  43.2433785  28.1688408  28.5915417
  42.9927784  26.9812122  26.8201793  43.2900636  25.9521194  27.0232153
  42.1967137  26.9893672  26.0752549  44.1936618  27.7611266  26.2882802
  44.9449241  27.0277854  25.9948922  43.8626158  28.3126895  25.4099750
  44.8366062  28.7582151  27.2866779  44.4973557  29.9846423  27.3702915
  45.8009162  28.2164617  28.0590848  46.2795033  28.7884737  28.7413264
  46.0391122  27.2403687  27.9538896  41.2868995  28.5140373  27.8190017
  40.2208558  28.2678682  28.3503713  41.5344069  29.7730684  27.3953499
  42.4464619  30.2027811  27.3676243  40.3895463  30.5898258  27.1171295
  39.6262857  30.4063628  27.8718808  40.7354865  32.0662154  27.1273294
  39.8171583  32.6523436  27.1745013  41.3145993  32.2247571  28.0343282
  41.5305535  32.4917526  25.9546433  40.8912236  32.7596239  24.7855684
  39.8104323  32.6414794  24.7088416  41.6155155  33.1828796  23.6978157
  41.0911182  33.5594111  22.8183827  42.9838505  33.3208571  23.7955021
  43.7277933  33.4966699  22.6365673  43.1872585  33.5044210  21.8425484
  43.6389850  33.0831615  24.9933458  44.7161462  33.2245461  25.0905839
  42.8935267  32.6558209  26.0860273  43.3870537  32.4543229  27.0367926
  39.6684158  30.1902743  25.8391438  40.2240750  29.6235114  24.8947304
  38.4618294  30.6648562  25.6994398  38.0706375  31.2920729  26.3882425
  37.6524952  30.3213219  24.5451884  38.1021305  29.5356866  23.9344813
  36.3621352  29.7945541  25.1390047  36.5935631  28.8010515  25.5231019
  36.1251343  30.4596865  25.9701470  35.1834067  29.7101597  24.2164091
  34.7723426  30.7013096  24.0271100  35.4707071  29.2500351  23.2706555
  34.1174651  28.8379948  24.9092820  34.6365618  28.1454901  25.5698135
  33.4836600  29.4983482  25.5011219  33.2452181  28.0427521  23.9167665
  33.0136152  28.6556502  23.0446312  33.7677238  27.1414543  23.5959750
  32.0124444  27.6749039  24.5927677  31.5278538  28.5113198  24.8891097
  31.4232939  27.1520386  23.9587168  32.2265334  27.1072162  25.3993646
  37.3954156  31.5470637  23.6846514  36.9940325  32.5497128  24.2431785
  37.7012985  31.5464367  22.3749834  38.1385200  30.7465875  21.9408261
  37.4348768  32.7135299  21.5575979  38.1407036  33.5057334  21.8093760
  37.5790930  32.3900071  20.0984167  36.7179711  31.7742542  19.8423240
  37.5159124  33.3394899  19.5689267  38.8433971  31.6755720  19.6982123
  38.8631127  30.6829721  20.1495633  38.8845182  31.5440022  18.2025009
  38.8664117  32.5358786  17.7489391  39.7985808  31.0274843  17.9059914
  38.0201675  30.9739402  17.8612559  40.0469483  32.4461063  20.1637468
  40.0220099  32.5416439  21.2496914  40.9546432  31.9185065  19.8680384
  40.0416641  33.4382255  19.7131055  36.0434418  33.2905591  21.7727257
  35.0929091  32.5477110  21.9762399  35.9822902  34.6232574  21.9968368
  36.8418150  35.1526216  22.0113505  34.7350371  35.3304244  22.2173264
  34.2343213  34.9257355  23.0971512  34.9379036  36.3901667  22.3719144
  33.8310686  35.1713116  21.0170743  32.5998381  35.1570104  21.1361194
  34.3980069  34.7342782  19.9072402  35.3875566  34.5478165  19.8308752
  33.5681700  34.5564476  18.7227412  32.7880122  35.3170663  18.6894397
  34.4312152  34.6888671  17.4783332  33.8013155  34.5655804  16.5979198
  34.8812639  35.6825354  17.4653499  35.4579487  33.7040010  17.4704708
  35.9914071  33.8044692  16.6769405  32.8585585  33.2093113  18.7257989
  31.9024919  33.0206457  17.9758683  33.0227356  32.4570650  19.8206265
  33.5727306  32.8075719  20.5902371  32.3759871  31.1754668  19.9692178
  31.6918175  31.0121030  19.1366019  33.3795707  30.0778233  19.9823160
  34.0675475  30.2720226  20.8048982  32.8441887  29.1461008  20.1689396
  34.1577299  29.9600171  18.6910632  33.4964869  29.8616922  17.8294247
  34.8230345  30.8094982  18.5417823  34.9654466  28.7177903  18.8396043
  35.8133493  28.9188208  19.4950009  34.3444235  27.9374164  19.2807573
  35.4660402  28.2648202  17.5012392  34.6545115  28.2434796  16.7746143
  36.2580639  28.9199196  17.1432193  35.9935523  26.9157675  17.6771050
  35.2606354  26.3078581  18.0093277  36.3420616  26.5731364  16.7935428
  36.7456345  26.9338625  18.3506679  31.6637584  31.0919301  21.2911167
  31.3195076  30.0169990  21.7424254  31.1978238  32.1937245  21.8217816
  31.2911168  33.0755406  21.3378573  30.5349526  32.1832959  23.1068291
  30.5799928  31.2178725  23.6111434  31.1590061  33.2568282  24.0338932
  30.5198631  33.3659181  24.9089964  32.5737567  32.8697132  24.4792296
  33.2145208  32.7605504  23.6035208  32.9769133  33.6470617  25.1280316
  32.5390412  31.9257482  25.0234133  31.1182267  34.5186989  23.3252999
  31.4986629  35.2073286  23.8744186  29.0631809  32.4942804  22.9126853
  28.7060171  33.0733414  21.8950974  28.3179945  32.6238908  23.9951932
  28.6902956  32.5276493  24.9291260  26.9260701  32.9180442  23.8483901
  26.7971998  33.8421694  23.2848139  26.4274735  32.1025291  23.3235457
  26.3001259  33.0814112  25.2047643  26.7385522  32.4214983  26.1243095
  25.0722306  33.5788774  25.2447080  24.5213716  34.3288578  24.1206738
  24.4127217  33.6604486  23.2679034  25.2074774  35.1362235  23.8637100
  23.1783866  34.8478314  24.6343249  22.3779677  34.2876078  24.1509358
  23.0889386  35.9036509  24.3784084  23.1627585  34.6517158  26.1336939
  22.2977499  34.0605471  26.4339549  23.1308607  35.6215864  26.6317215
  24.4330886  33.9262297  26.5023187  25.1118016  34.5917942  27.0336346
  24.1018805  32.7551531  27.3700214  23.8827330  32.9125533  28.5594349
  23.9877937  31.5566160  26.8224752  24.1236539  31.3242221  25.8484803
  23.6296297  30.4907127  27.7374636  23.4223647  30.9622207  28.6979403
  22.7166653  30.0396907  27.3508294  24.6805468  29.3987700  27.9360370
  24.3900032  28.4558786  28.7034803  25.9621844  29.7397928  27.6318701
  26.1147033  30.6746290  27.2786445  27.0988337  28.8649634  27.7629912
  26.8376316  27.8453717  27.4804310  28.2084885  29.3598453  26.8345812
  28.4096434  30.4054549  27.0721592  29.1025129  28.7656128  27.0238699
  27.8198336  29.2382041  25.3530129  27.3582970  28.2555239  25.2843794
  27.0987193  29.9991796  25.0549818  29.0005520  29.2888597  24.3991481
  28.9098711  29.1441107  23.1763993  30.1677962  29.3945325  24.9680754
  31.0001648  29.4344682  24.3974409  30.2343676  29.4371966  25.9750873
  27.6185513  28.8339139  29.1927026  27.2102999  29.6458403  30.0167173
  28.0199365  27.6492304  29.6336980  27.9750632  26.8382475  29.0332257
  28.5929838  27.4914841  30.9654663  27.9258518  27.8897814  31.7291752
  28.7851421  26.0184618  31.2146421  27.8127476  25.5369204  31.1168013
  29.4588925  25.6361037  30.4469158  29.3577817  25.7227378  32.5767912
  30.0599390  26.5003733  32.8749945  28.5641488  25.6442172  33.3185185
  30.0829665  24.4045430  32.4739057  30.2234145  24.1393955  31.4253109
  31.0539468  24.4781356  32.9638560  29.2520074  23.3306025  33.1595796
  28.2665184  23.2886949  32.6930293  29.7471151  22.3673982  33.0453697
  29.1047082  23.6365234  34.5779482  28.6446486  24.5288188  34.6838782
  28.5513322  22.9177623  35.0210356  30.0161206  23.6735829  35.0102618
  29.9744501  28.1531925  31.0451652  30.4182913  28.6690978  32.0506819
  30.5769218  28.3384027  29.8878411  30.0977195  28.0799782  29.0373960
  31.8685491  28.9146291  29.7835677  32.5787141  28.3965926  30.4292750
  32.3260780  28.7604730  28.3368804  31.6320057  29.2802145  27.6779021
  33.3238694  29.1854664  28.2238318  32.3529829  27.7027172  28.0738618
  31.8966290  30.4064886  30.1200551  32.8373535  30.8394682  30.7598708
  30.7831077  31.1075495  30.1956187  29.8515727  30.7219982  30.1576229
  30.9274925  32.5185758  30.3908080  31.9410104  32.8545848  30.1654365
  29.9377164  33.3009143  29.5509897  30.1494188  34.3649299  29.6626630
  30.0360620  32.9177257  28.0851842  29.8250256  31.8546532  27.9718777
  29.3153217  33.4960574  27.5079434  31.0419382  33.1290696  27.7222547
  28.5545890  33.0606566  30.1327971  28.4066969  31.9809157  30.1360410
  28.5853409  33.4251573  31.1604033  27.3908721  33.7353893  29.3852373
  27.3578330  33.3700185  28.3598698  26.4520025  33.4966693  29.8846024
  27.5376146  34.8143699  29.3823102  30.6516689  32.8410844  31.7834801
  30.4051908  33.9937346  32.0582748  30.2126900  31.8461749  32.5313762
  30.0518736  30.9222070  32.1576031  29.8663163  32.0990922  33.9334679
  29.4478566  33.1015687  34.0318110  28.8413023  31.0967856  34.4246032
  29.3442989  30.1392142  34.2862471  28.6248644  31.2432213  35.4838767
  27.5537982  31.1057173  33.6437930  27.7714178  31.1839612  32.5788002
  26.8020184  29.8294025  33.9069030  26.5825712  29.7488048  34.9722404
  25.8708598  29.8310949  33.3444035  27.4112775  28.9786460  33.5992428
  26.7422000  32.3553980  33.9694621  27.3213834  33.2427129  33.7089304
  25.8155699  32.3474606  33.3971260  26.5107503  32.3727643  35.0338110
  31.0498160  32.0981963  34.8675443  31.6731239  31.0465017  34.9651650
  31.1496975  33.1659883  35.7379355  30.4203208  33.8641282  35.7358055
  32.2502682  33.3149565  36.6928824  32.8093293  32.3792482  36.7284021
  33.2072782  34.4399270  36.3219928  32.6229339  35.3335504  36.1000043
  33.8999514  34.6514467  37.1368972  34.0545467  34.1614265  35.0947264
  33.5769318  34.5070902  33.8405834  32.6279540  35.0325632  33.7287882
  34.3209381  34.1797173  32.7242288  33.9287582  34.4492498  31.7426402
  35.5354005  33.5235280  32.8259628  36.1038998  33.2509707  31.9366512
  36.0271407  33.2139348  34.0822018  36.9937793  32.7227345  34.1793518
  35.2921490  33.5284223  35.2192857  35.6818084  33.2807669  36.2063553
  31.7558285  33.6605143  38.0672580  30.8130244  34.4074489  38.2095467
  32.0511909  32.8336243  39.0549234  32.5191112  31.9453537  38.9398277
  31.6279447  33.2131359  40.3713969  30.7778931  33.8956880  40.3453383
  31.2074836  31.9531384  41.0521559  30.3438794  31.6650135  40.4527329
  32.0013810  31.2170804  40.9227705  30.8118638  32.0145811  42.5072980
  31.4503570  32.7345306  43.0168736  29.3474138  32.4406965  42.6508173
  28.7085755  31.7196250  42.1404531  29.0801490  32.4781631  43.7060418
  29.2100924  33.4257203  42.2059084  31.1099896  30.6563987  43.1452240
  32.1731215  30.4390378  43.0565352  30.8291466  30.6788792  44.1972790
  30.5378325  29.8818517  42.6348523  32.8003698  33.9307249  41.0704351
  33.9812020  33.5933520  40.8588081  32.5775864  35.2077568  41.4267145
  31.3363558  35.9093010  41.1504314  30.6403977  35.7505089  41.9750448
  30.8999039  35.5222415  40.2284500  31.7628797  37.3389300  41.0219889
  30.9799472  37.9901492  41.4105713  31.9426538  37.5747658  39.9737743
  33.0255499  37.4626555  41.8227328  32.7301048  37.8052974  42.8136691
  33.7474183  38.1589789  41.3974461  33.6285245  36.0882367  41.9179824
  34.5121190  35.9660463  41.2893216  33.9791224  35.7519803  43.3461893
  33.1029494  35.7465669  44.1785170  35.2544622  35.6296710  43.7001991
  36.0123970  35.8230639  43.0604523  35.5778046  35.3026903  45.0675364
  34.6698976  35.2841807  45.6711691  36.2277485  33.9505090  45.1372248
  36.8715094  33.8632969  44.2619420  36.8373318  33.9384835  46.0389889
  35.2603290  32.7901100  45.1674526  34.7048682  32.7724418  46.1051392
  34.5607049  32.8466506  44.3330461  36.2261038  31.2841487  45.0261063
  35.2546736  30.5318687  43.7546465  35.2536351  31.1719826  42.8722480
  35.6785826  29.5619595  43.4985325  34.2317697  30.4010040  44.1068909
  36.6007765  36.2507288  45.6194734  37.7956370  36.0777881  45.3199188
  36.2435124  36.9661078  46.6840810  35.3202009  36.9312037  47.0882671
  37.2160409  37.8615448  47.2707964  37.5059390  38.6267022  46.5510943
  36.6129657  38.5404566  48.4859631  35.5275750  38.4546854  48.4260535
  36.9675827  38.0268293  49.3798663  36.9789573  39.9151665  48.5521735
  36.5818344  40.3149113  49.3300961  38.4937436  37.0776276  47.6711460
  38.3171942  35.9281491  48.1196408  39.6038136  37.5916316  47.5573157
  21.0301984  24.1162401  37.9506881  20.4274886  24.3998735  38.6413972
  21.7019699  23.8399111  38.9235948  21.8822781  24.2113632  39.9329363
  22.7453668  24.4647369  38.0003306  23.7267828  24.1065650  38.3125830
  22.7437242  25.9115650  38.0892787  21.8811944  26.3825703  37.8637250
  23.4732944  26.8002616  39.3028999  22.5129741  24.0862408  36.5419506
  21.6214177  24.6295806  36.2299841  23.6749056  24.5108129  35.8428672
  23.4224503  25.1093900  35.1511261  22.4337425  22.5733174  36.4112442
  23.4386389  22.1690903  36.5276814  21.4009048  22.0112269  37.3750396
  20.4038170  22.3727559  37.1244648  21.7056186  22.4323457  38.7246494
  21.4672988  20.4939835  37.3110304  20.9349651  20.1082333  38.1815472
  20.9586216  20.1854997  36.3976147  22.8343271  20.0900266  37.2838555
  23.2711911  18.4227485  37.6896702  22.0160887  22.2490066  35.0861658
  23.1144374  28.1889344  39.1807346  24.8736550  26.6233881  39.0420264
  23.1335558  26.3240237  40.6173234  23.5356754  17.6649441  36.4990428
  22.1968589  17.8371445  38.4527387  24.4641381  18.4688824  38.4931023
  22.6299681  21.0834807  34.5827153  22.6315681  20.2084932  35.2537938
  23.9517489  21.4637896  34.2722937  23.9982252  22.2106010  33.0765471
  23.2594171  23.0226112  33.1840828  25.3943126  22.8031074  32.9642712
  25.5550443  23.6834973  32.1028949  26.3018464  22.3331884  33.6998910
  23.7287957  21.2509088  31.8944863  23.2308486  21.7961764  31.0804102
  22.9092149  20.0635580  32.3650099  23.5938150  19.3192846  32.8010763
  22.2389470  19.5164276  31.2772805  22.8977363  19.2650580  30.6023560
  21.9038418  20.6146602  33.3129051  21.3841963  21.4011289  32.7370227
  21.0300643  19.5521591  33.6117538  19.3396366  19.9976685  33.8151395
  24.9893326  20.7480135  31.4422176  18.4986194  18.9559408  33.2661709
  19.1641875  21.2062326  33.0612533  19.0315118  20.2305295  35.2163518
  24.7938960  20.2873671  30.0249539  23.8746604  19.7042199  30.0750468
  25.9330178  19.3363857  29.7738843  25.8468194  18.9741989  28.7494929
  25.8844878  18.1941286  30.6633018  25.9128231  18.3820277  31.6528553
  25.0555315  16.8163570  30.4248698  27.2446045  20.0538755  29.9075022
  27.2917704  20.4020599  30.9397294  28.2793673  19.1367497  29.6272948
  28.8604611  19.0846018  30.3767056  27.2321571  21.2070304  28.9113325
  27.1423567  20.7896529  27.9087130  26.0783515  22.1265831  29.2325636
  26.1470268  22.4887422  30.2595891  24.8823754  21.3695229  29.1110030
  26.0529162  23.3676301  28.3528770  26.1318948  24.2334935  29.0099705
  26.9232270  23.3177801  27.6981122  24.8410163  23.4295613  27.5979908
  24.7755087  22.7104110  25.9717864  28.4374192  21.9396194  29.0078545
  23.6340906  16.9409827  30.5943169  25.5918700  15.8497055  31.3296968
  25.3423269  16.4370441  29.0651051  25.7670194  23.3454533  25.1593981
  23.4756328  22.9204887  25.4110699  25.0373597  21.2963036  26.0470486
  28.9237979  22.3694200  27.7447951  28.2160013  23.0432083  27.2353000
  29.2664950  21.2729705  26.8901828  30.4109839  20.5681628  27.3884240
  30.1656295  20.2595674  28.4217628  30.5469352  19.2733783  26.6680704
  31.5172362  18.5645496  26.8970025  29.5739834  18.9058295  26.0430946
  31.6432261  21.4552441  27.2875676  32.5327223  20.8967479  27.6156598
  31.4079958  22.6432917  28.2438002  32.2513279  23.3437650  28.1398721
  31.3327435  22.2215126  29.5628307  32.1183615  21.6792156  29.7611620
  30.1144680  23.3155948  27.8937881  29.8900492  23.9498463  28.7722386
  30.2527777  24.0266924  26.7467155  29.5168873  25.5671788  26.8486763
  31.7960476  21.8424986  25.9177821  29.5844289  26.1440866  25.5646403
  30.2777485  26.2780451  27.8058248  28.1966543  25.5461878  27.3610836
  32.9246223  21.6664523  25.2281280  33.6658354  21.7640666  26.0215514
  33.1435128  22.8091318  24.2382110  34.1405423  22.6962065  23.8130216
  33.0729376  24.1036900  24.8859015  32.2138203  24.3319727  25.3592456
  34.0721428  24.6986391  25.9468061  32.1192134  22.7949557  23.1227811
  31.1581543  22.9938490  23.5975852  32.4127781  23.7974592  22.1779026
  31.6926610  24.4163980  22.1423893  32.1130604  21.4748557  22.4131276
  33.0549510  21.3727229  21.8737095  31.8725914  20.4118110  23.4843138
  30.8668452  20.5005918  23.8956804  32.8901458  20.4480932  24.4799445
  31.9028009  19.0567400  22.8795164  32.1736342  18.3535117  23.6677323
  30.8979229  18.8410764  22.5190412  32.8559540  19.1114753  21.8609108
  33.5908642  17.5982595  21.5367151  30.9596088  21.5392935  21.5733090
  33.6378636  25.9704414  26.4195465  35.2301627  24.8204690  25.1729635
  34.3408383  23.8148856  27.0168998  34.8430065  17.8181732  20.9105565
  32.7311754  16.8949577  20.6526207  33.6745903  16.8822227  22.7800672
  31.1220047  21.1713682  20.2061219  31.4918764  20.1380944  20.1069184
  31.9514422  22.0644384  19.4753969  31.4617837  23.2926030  19.1214772
  31.0456002  23.8387771  19.9859743  32.3089198  24.1328207  18.4544026
  31.8738001  25.1939474  17.9858624  33.4738674  23.7610252  18.1845798
  30.1462881  23.5863209  19.1941905  30.1467115  24.3523788  19.9832761
  29.1685606  22.5620871  19.5107028  28.4655538  22.5489422  18.6640703
  28.4872018  22.7836155  20.6919129  28.1307985  23.6930930  20.6785905
  29.7619097  21.1761799  19.5402838  29.0641828  20.4777109  20.0354102
  29.9988217  20.8104897  18.2121271  29.3292805  19.2966989  17.6638087
  29.8015836  24.1468818  17.9248476  29.8213229  18.2944885  18.5435078
  29.7924173  19.0225806  16.3473082  27.9017873  19.4190648  17.7364091
  30.0325333  23.5318377  17.2267037  27.0329302  20.3687962  23.7609818
  36.0581433  19.0427077  65.6130051  35.7232802  19.7203998  65.1774273
  36.5708304  18.6532388  65.0246922  36.0847014  19.0851655  65.4616842
  36.2313484  16.1804789  64.4582997  36.6464633  15.8489813  63.7667493
  35.4005414  15.9473691  64.3303134  36.1701493  16.0976045  64.3373845
  38.9246874  12.4315348  63.6444199  38.8427037  12.5017536  64.5099186
  39.5626595  12.9945092  63.4527939  39.0066712  12.5254320  63.7434148
  42.1197438  15.0871900  66.1779835  41.7404247  14.3009038  66.1709124
  41.4563683  15.6358757  66.0351479  41.9655913  15.0516724  66.1560632
  37.4663007  15.6697603  61.9968610  38.2335992  15.7297728  61.5874462
  37.0194315  15.0978044  61.5124929  37.5136434  15.5934178  61.8646321
  40.3657537  17.3317391  66.5131521  40.4477374  18.1384377  66.1892971
  40.8507279  17.3513350  67.2372294  40.4494695  17.4538053  66.5718419
  37.8606308  15.9053196  66.8469064  38.5840507  16.3711309  66.7033638
  37.4206899  15.9726805  66.0966661  37.9022001  15.9837032  66.7153846
  38.1210158  19.9673901  67.0067126  37.4039468  19.7934763  66.5414363
  38.7716896  19.7326473  66.4742612  38.1112009  19.9069693  66.8596343
  44.5030457  14.9377711  67.5723981  44.8864063  15.6869067  67.8022078
  43.7074570  15.1843531  67.3135970  44.4424239  15.0847405  67.5681554
  41.5789057  34.1387015  70.1844504  40.8271956  33.7602554  69.9560549
  42.0275069  34.1705449  69.4363314  41.5338724  34.0872622  70.0402006
  47.0314017  34.5612385  65.6130051  46.6965385  35.2389306  65.1774273
  47.5440887  34.1717696  65.0246922  47.0579598  34.6036963  65.4616842
  43.1573813  34.1505407  72.4507276  43.2584176  33.3405761  72.7604404
  42.5615558  34.0562354  71.8206955  43.0846352  34.0170435  72.4033515
  51.8164807  28.0900948  67.9372652  51.7004333  28.8408634  68.3664790
  52.6120693  27.8324902  68.1868739  51.9169396  28.1635795  68.0376743
  36.3538857  30.1725694  72.0759610  36.1189042  29.3393346  71.9691879
  36.4924498  30.4530360  71.2620811  36.3394520  30.0909197  71.9401965
  43.6995132  32.0794971  69.2241994  44.0210973  32.6200179  68.6203302
  44.3467229  31.5091743  69.3564284  43.8421187  32.0754147  69.1549029
  45.7496840  24.0810966  69.3076381  46.4477005  24.2599094  69.7997844
  46.0649173  23.5581306  68.6846770  45.8992178  24.0304738  69.2878391
  45.9384776  30.4681411  69.2956172  46.3778411  29.8598512  69.7410945
  45.7889439  30.0888785  68.5241637  45.9806241  30.3219882  69.2475339
  49.5394112  28.8208593  66.2486941  49.4545407  29.6769559  66.3936510
  50.0278496  28.5452917  66.9169100  49.5983010  28.9065914  66.3689023
  50.4712546  25.4393387  67.7484676  49.9424017  25.6553020  68.4081983
  50.9937565  26.1329525  67.6685646  50.4700999  25.5736524  67.8340276
  42.3612153  29.3356604  66.5492144  41.7769369  29.8406635  66.9558008
  41.9582249  29.1098990  65.8088736  42.2151457  29.3764852  66.4997170
  37.9156182  35.0511365  73.3515816  37.4323760  35.7761854  73.3275400
  38.7279500  35.3487495  73.4625974  37.9646930  35.2013718  73.3643095
  46.8189368  25.5822256  65.0261065  47.0585371  25.7900239  64.2136408
  47.1405209  24.7779764  65.1350010  46.9026526  25.4936357  64.9221618
  42.1279658  17.5115651  68.8720603  42.8825626  17.8793968  68.6337653
  41.9507193  17.8855206  69.6399783  42.2134136  17.6213839  68.9505491
  40.4836723  19.9185970  65.5698716  40.3012296  20.1357851  64.7439709
  41.3462336  20.0324983  65.6257330  40.5841312  19.9675868  65.4553203
  40.0951155  31.7573893  73.0121704  40.9340054  31.9896825  73.0595465
  40.1262924  30.8878204  72.9428739  40.2232872  31.6630839  73.0086349
  46.1636442  16.9212381  68.6047740  46.8922602  16.7428336  68.1585896
  46.2531335  17.7630461  68.8154918  46.2843104  17.0196259  68.5701257
  50.1444743  27.8565768  72.5080034  50.9002258  28.2897283  72.5468942
  50.2507067  27.2070538  73.0814670  50.2714913  27.8243252  72.5978059
  40.0298750  23.1960143  64.0821189  39.3156927  22.9098323  64.4943621
  40.5142718  23.5356769  64.7227576  39.9958113  23.2041793  64.2376824
  47.2046068  31.6990097  64.4582997  47.6197216  31.3675121  63.7667493
  46.3737997  31.4658999  64.3303134  47.1434076  31.6161353  64.3373845
  49.6456436  26.1051917  70.4107247  49.7403291  26.8441211  70.8646872
  49.0215280  25.6769392  70.8441811  49.5665467  26.1513237  70.5415394
  49.8979458  27.9500656  63.6444199  49.8159620  28.0202844  64.5099186
  50.5359178  28.5130400  63.4527939  49.9799295  28.0439627  63.7434148
  43.2572629  27.7161394  73.1118725  42.9991873  26.8833129  73.0850024
  43.3121112  27.9419007  72.2711225  43.2272407  27.6259166  72.9838862
  47.0019568  27.9721111  66.6552805  47.8160207  28.2636003  66.5435576
  46.9378709  27.3180973  66.0811098  47.1122307  27.9186305  66.5541642
  42.8727476  31.4442628  71.7825117  43.5101423  31.2054376  72.3276911
  43.2982548  31.6479787  71.0478278  43.0303642  31.4393638  71.7542275
  43.5130291  26.6644918  66.1200007  43.8975444  26.4452625  66.8716552
  43.2641912  27.4907863  66.2501083  43.5332364  26.7543064  66.2501083
  39.0154705  32.2672914  70.4913347  38.1892823  32.5134651  70.3647626
  39.0766696  32.1884994  71.3575405  38.9028872  32.2917863  70.6002291
  43.7953534  34.8849794  68.1932377  44.0851832  34.4938775  67.4691603
  44.5257015  35.0666499  68.6337652  43.9460418  34.8543608  68.1515184
  41.7359449  36.8617176  71.2592527  41.5159745  36.5714531  72.0519194
  41.5153971  36.2032131  70.7310439  41.6707044  36.7216885  71.2981435
  40.6476397  28.9490493  73.5248228  40.3589645  28.3227964  74.0593956
  41.5159745  28.8910780  73.5912909  40.7336649  28.8478037  73.6139183
  43.9027405  38.2346566  70.0423219  44.5551463  37.7023008  70.2714245
  43.2053014  37.8815218  70.4291093  43.8958123  38.1036089  70.1335387
  40.8508670  30.5885744  69.4490593  41.6054638  30.9698783  69.6626056
  40.2579283  31.0396887  69.9037290  40.8745384  30.7114571  69.5473472
  51.8967324  30.5550980  69.3854198  52.4625356  31.2144190  69.3012741
  51.2495227  30.9000678  69.8570600  51.8846080  30.7032922  69.4426955
  39.1598081  21.8100114  68.8925663  38.8722876  21.4401384  68.1557611
  39.8468549  22.2794969  68.6309368  39.2186978  21.8247083  68.7440739
  48.3673902  33.4989764  68.8091277  48.1260578  32.7657625  68.4018342
  48.5475235  34.0476621  68.1557611  48.3581526  33.4712156  68.6521500
  43.5973222  28.7898324  70.2212200  43.4016005  29.3973059  69.6272503
  43.8207568  28.0966268  69.7403874  43.6007863  28.7775850  70.0628281
  41.9951752  25.6753062  70.3393068  42.7174404  25.8394220  69.8796874
  41.5159745  26.3962727  70.2332408  42.0315483  25.8051292  70.2558682
  36.7326275  22.5881326  69.7410944  36.8342412  23.3907488  70.0691920
  37.5282162  22.3868662  69.4434025  36.8654181  22.6767225  69.7446300
  47.7028600  24.5395595  71.6276554  47.4563314  24.4591346  72.4613343
  48.0313723  23.7549063  71.4339082  47.7149843  24.4121860  71.7224077
  53.0930021  30.6057208  66.1779835  52.7136830  29.8194346  66.1709124
  52.4296267  31.1544065  66.0351479  52.9388496  30.5702032  66.1560632
  45.9176930  34.1570727  70.0168661  46.6826821  33.8880371  69.6951325
  45.8155020  33.6720737  70.7338724  46.0158425  34.0460292  70.0748489
  48.4395590  31.1882911  61.9968610  49.2068575  31.2483036  61.5874462
  47.9926899  30.6163352  61.5124929  48.4869017  31.1119486  61.8646321
  51.3390120  32.8502699  66.5131521  51.4209958  33.6569685  66.1892971
  51.8239862  32.8698658  67.2372294  51.4227278  32.9723361  66.5718419
  45.1486624  27.5287535  75.1801599  44.7248873  27.7292034  74.4440617
  44.9731479  26.6816383  75.2925898  45.0597504  27.4336316  75.0875289
  40.4369068  28.0239586  70.6129571  40.5933688  27.9586389  71.4685563
  40.7769662  28.7988139  70.4008251  40.5102303  28.1288784  70.7084165
  46.9748213  27.3997470  69.4822934  47.5163759  26.8967851  69.9461555
  47.2894772  27.3462665  68.6712420  47.1012610  27.3176891  69.4306746
  45.1434663  32.7914821  66.7662962  45.2127483  31.9329360  66.9055963
  45.9223118  33.0086702  66.4381987  45.2687513  32.6967685  66.7380120
  37.0103330  25.2074537  70.9290338  37.3902295  25.6259082  70.2650606
  36.4358695  25.7887992  71.2359182  36.9814655  25.3552396  70.8767079
  49.6981825  31.7802512  70.9205486  49.3396480  31.9517154  71.6969519
  49.2120536  32.2415717  70.3633485  49.5740522  31.8741483  70.9530755
  44.4870191  27.4601677  63.4605721  44.7762715  28.2366559  63.7349295
  44.5741989  26.9490408  64.1620220  44.5424447  27.4993595  63.6048218
  43.5216893  22.0116860  69.3748132  43.7976628  21.2935773  68.9625700
  44.1215563  22.6101780  69.1669238  43.6510158  21.9937231  69.2828893
  47.0227414  19.6830378  67.6494727  47.4771161  19.8540938  68.3742572
  47.4967460  19.0698489  67.2492503  47.1595734  19.6181263  67.6968489
  44.3640434  26.3872912  68.7539734  45.1082479  26.7747188  68.9922684
  44.5101130  25.5430338  68.9180222  44.4951019  26.3203385  68.8133704
  49.2801809  22.8534940  67.7159407  48.7524828  22.9363684  67.0265116
  49.7397518  23.5952812  67.7124052  49.2703660  22.9755602  67.6134103
  41.2734875  21.1237460  62.7400303  40.9247679  21.7757185  63.2031852
  40.7931320  21.1094573  62.0124174  41.1505119  21.2180513  62.7011394
  48.8338892  31.4238504  66.8469064  49.5573091  31.8896617  66.7033638
  48.3939483  31.4912113  66.0966661  48.8754584  31.5022340  66.7153846
  41.6458783  23.7495990  68.2526347  41.7861744  24.2468454  68.9554988
  42.1441316  23.0482284  68.3940561  41.7399864  23.7197969  68.3777926
  41.6759006  24.6163101  65.5818924  42.3104085  25.2123526  65.5168386
  41.7584617  24.3166559  66.3964794  41.7815557  24.6604009  65.6922010
  43.2537989  20.5477077  65.5564366  43.5753830  20.0680159  64.9023628
  43.5164932  21.3576723  65.3655178  43.3404014  20.5966974  65.4319858
  38.1811994  26.8130942  68.8508470  38.6904223  27.4095449  69.2319775
  38.6546266  26.5456916  68.1684890  38.3255369  26.8616757  68.8062993
  49.0942742  35.4859209  67.0067126  48.3772051  35.3120071  66.5414363
  49.7449479  35.2511781  66.4742612  49.0844592  35.4255001  66.8596343
  40.5402525  23.4487200  71.7181650  39.8214514  23.8651333  71.9854514
  40.9114888  24.0141439  71.1673289  40.4894457  23.5936482  71.6764457
  46.3149100  22.4885200  67.0555030  45.7213939  22.8102197  66.5039597
  46.3524377  21.6426296  66.8476136  46.2323489  22.4109529  66.9437801
  49.1906916  22.4464705  70.4856780  48.9620609  22.4697406  69.6435138
  49.4504993  21.6222172  70.6051791  49.1953104  22.3280785  70.3781978
  55.4763040  30.4563019  67.5723981  55.8596646  31.2054375  67.8022078
  54.6807154  30.7028839  67.3135970  55.4156823  30.6032713  67.5681554
  44.2878332  23.1282451  65.1484360  44.6677297  23.1462080  64.3635474
  43.5470928  23.5736440  65.0275207  44.2347170  23.1964226  65.0147928
  45.0863086  29.9659957  66.5393150  44.2774409  29.6426631  66.4926459
  45.5937995  29.2593179  66.4721398  45.0412753  29.8141274  66.5223444
  44.2797503  19.3543979  67.8311991  45.1013197  19.5242292  67.5893686
  43.8167154  19.5091240  67.1078289  44.3328665  19.4025712  67.6883636
  38.6823393  31.1103157  75.4849228  39.2868251  31.0698992  74.8563049
  38.4750706  31.9574309  75.5153284  38.7412291  31.2291160  75.3965344
  51.4569306  35.4371278  65.5698716  51.2744879  35.6543159  64.7439709
  52.3194919  35.5510291  65.6257330  51.5573896  35.4861176  65.4553203
  51.0031333  38.7145451  64.0821189  50.2889510  38.4283630  64.4943621
  51.4875302  39.0542077  64.7227576  50.9690697  38.7227101  64.2376824
  52.2467458  36.6422768  62.7400303  51.8980263  37.2942493  63.2031852
  51.7663904  36.6279881  62.0124174  52.1237702  36.7365821  62.7011394
  54.2270572  36.0662384  65.5564366  54.5486413  35.5865467  64.9023628
  54.4897516  36.8762031  65.3655178  54.3136598  36.1152282  65.4319858
  55.2610916  38.6467759  65.1484360  55.6409880  38.6647388  64.3635474
  54.5203512  39.0921748  65.0275207  55.2079753  38.7149533  65.0147928
  41.2739881  11.0765146  57.1184550  40.5222780  10.6980685  56.8900596
  41.7225892  11.1083580  56.3703361  41.2289548  11.0250754  56.9742053
  46.7264841  11.4990516  52.5470098  46.3916209  12.1767437  52.1114320
  47.2391711  11.1095827  51.9586969  46.7530422  11.5415094  52.3956889
  46.2669132  13.4504785  58.4881209  46.6508511  14.0191683  57.9485984
  46.2028273  12.7254295  58.0087025  46.3142559  13.4280248  58.3375072
  42.8524637  11.0883539  59.3847323  42.9535000  10.2783892  59.6944451
  42.2566382  10.9940485  58.7547001  42.7797176  10.9548567  59.3373561
  51.5115631   5.0279080  54.8712698  51.3955157   5.7786766  55.3004836
  52.3071517   4.7703033  55.1208785  51.6120220   5.1013926  54.9716790
  42.6925377  16.0061128  60.7862179  43.3362832  16.4474292  61.1758337
  43.0181632  15.2014554  60.6992438  42.8357205  15.9526322  60.8307656
  36.0489681   7.1103825  59.0099657  35.8139866   6.2771477  58.9031925
  36.1875322   7.3908491  58.1960858  36.0345344   7.0287328  58.8742012
  43.3945956   9.0173103  56.1582041  43.7161797   9.5578310  55.5543349
  44.0418053   8.4469874  56.2904330  43.5372011   9.0132278  56.0889076
  45.6335600   7.4059543  56.2296219  46.0729235   6.7976643  56.6750992
  45.4840263   7.0266916  55.4581684  45.6757065   7.2598014  56.1815386
  45.6393334   8.8458460  63.0821937  45.9216577   8.0509866  62.8608693
  46.3679494   9.3239048  63.1026998  45.7882898   8.7993057  63.0524952
  49.2344936   5.7586724  53.1826988  49.1496231   6.6147690  53.3276557
  49.7229319   5.4831048  53.8509147  49.2933834   5.8444045  53.3029070
  42.0562977   6.2734735  53.4832191  41.4720193   6.7784766  53.8898055
  41.6533072   6.0477122  52.7428783  41.9102281   6.3142983  53.4337216
  37.6107006  11.9889496  60.2855863  37.1274584  12.7139986  60.2615446
  38.4230324  12.2865626  60.3966020  37.6597754  12.1391850  60.2983142
  43.6821160  10.7821677  62.8905677  43.1648102  10.4229092  62.2866985
  44.3795551  10.2583851  62.9011743  43.7086741  10.6519365  62.8035936
  40.4651203  12.5045672  60.4376143  41.1671782  11.9897661  60.4948899
  40.3848686  12.8319823  61.2423018  40.5574964  12.4759898  60.5648935
  39.7901979   8.6952024  59.9461751  40.6290878   8.9274957  59.9935512
  39.8213748   7.8256335  59.8768786  39.9183696   8.6008970  59.9426395
  49.8395567   4.7943900  59.4420081  50.5953082   5.2275414  59.4808989
  49.9457891   4.1448669  60.0154717  49.9665737   4.7621383  59.5318106
  47.6075205  12.5735612  65.1632089  46.8090450  12.3335112  65.4205958
  48.0561216  12.6250005  65.9099137  47.5549816  12.5458003  65.3117014
  46.8996892   8.6368228  51.3923044  47.3148040   8.3053252  50.7007540
  46.0688821   8.4037130  51.2643181  46.8384900   8.5539484  51.2713891
  52.2984915   6.3563479  58.8254110  52.5340504   6.5008678  57.9980960
  52.4474478   7.1205887  59.2185623  52.3550718   6.4902534  58.7617713
  49.5930282   4.8878788  50.5784245  49.5110444   4.9580975  51.4439232
  50.2310002   5.4508531  50.3867986  49.6750119   4.9817759  50.6774195
  42.9523453   4.6539526  60.0458772  42.6942697   3.8211260  60.0190071
  43.0071936   4.8797139  59.2051272  42.9223231   4.5637297  59.9178909
  46.6970392   4.9099242  53.5892852  47.5111031   5.2014135  53.4775623
  46.6329533   4.2559104  53.0151145  46.8073131   4.8564437  53.4881689
  42.5678300   8.3820759  58.7165164  43.2052247   8.1432507  59.2616957
  42.9933372   8.5857918  57.9818325  42.7254466   8.3771770  58.6882321
  37.2590943  10.6209096  62.5999468  37.2995088  10.8923947  61.7719247
  37.8185467  11.1451004  63.0157256  37.3474288  10.7384851  62.5391356
  43.2081115   3.6023049  53.0540053  43.5926268   3.3830756  53.8056598
  42.9592736   4.4285994  53.1841130  43.2283188   3.6921195  53.1841130
  44.9499772   8.8593182  60.3958950  45.0238780   8.6968354  61.2500800
  45.7669278   9.0483372  60.1519432  45.0816131   8.8629924  60.4856976
  38.7105529   9.2051045  57.4253394  37.8843646   9.4512782  57.2987673
  38.7717520   9.1263126  58.2915452  38.5979696   9.2295994  57.5342338
  43.4904358  11.8227925  55.1272424  43.7802656  11.4316906  54.4031650
  44.2207839  12.0044630  55.5677699  43.6411242  11.7921739  55.0855231
  41.4310273  13.7995307  58.1932573  41.2110569  13.5092662  58.9859240
  41.2104795  13.1410262  57.6650486  41.3657868  13.6595016  58.2321482
  40.3427221   5.8868624  60.4588275  40.0540469   5.2606095  60.9934002
  41.2110569   5.8288911  60.5252956  40.4287473   5.7856168  60.5479230
  43.5978229  15.1724697  56.9763266  44.2502287  14.6401140  57.2054292
  42.9003838  14.8193350  57.3631140  43.5908947  15.0414220  57.0675434
  40.5459494   7.5263875  56.3830640  41.3005462   7.9076914  56.5966103
  39.9530107   7.9775019  56.8377337  40.5696208   7.6492702  56.4813519
  51.5918147   7.4929111  56.3194245  52.1576180   8.1522321  56.2352788
  50.9446051   7.8378809  56.7910647  51.5796904   7.6411053  56.3767002
  41.8657721   8.6972436  61.7570756  41.3438474   8.8372728  62.4422620
  42.2531741   7.9383101  61.9472873  41.8461422   8.6057960  61.8871832
  48.0624726  10.4367896  55.7431324  47.8211401   9.7035756  55.3358389
  48.2426058  10.9854753  55.0897658  48.0532350  10.4090287  55.5861547
  43.2924046   5.7276455  57.1552247  43.0966829   6.3351190  56.5612550
  43.5158392   5.0344399  56.6743920  43.2958687   5.7153981  56.9968327
  41.6902576   2.6131193  57.2733115  42.4125228   2.7772351  56.8136921
  41.2110569   3.3340858  57.1672455  41.7266307   2.7429423  57.1898729
  36.4277099  -0.4740542  56.6750991  36.5293236   0.3285619  57.0031967
  37.2232986  -0.6753207  56.3774072  36.5605005  -0.3854644  56.6786347
  42.4304206  12.4033216  64.8400611  42.5793770  11.8436132  64.1874015
  43.2104208  12.4825218  65.2233130  42.5678300  12.3318782  64.7997560
  52.7880845   7.5435339  53.1119882  52.4087654   6.7572477  53.1049171
  52.1247091   8.0922196  52.9691526  52.6339320   7.5080163  53.0900678
  44.9557507  12.5747859  66.1185102  44.8801178  11.9056670  66.6735890
  44.8847366  13.2765647  66.6325768  44.9338113  12.5792767  66.2761950
  45.6127754  11.0948858  56.9508708  46.3777645  10.8258502  56.6291372
  45.5105843  10.6098868  57.6678771  45.7109249  10.9838423  57.0088535
  48.1346414   8.1261042  48.9308657  48.9019399   8.1861167  48.5214509
  47.6877723   7.5541483  48.4464976  48.1819841   8.0497618  48.7986367
  49.0324210   6.9315698  61.2161389  48.3569211   6.7000930  61.7174776
  49.0416586   6.3236881  60.5903494  48.9342714   6.8074623  61.1977542
  51.0340944   9.7880830  53.4471567  51.1160782  10.5947816  53.1233018
  51.5190686   9.8076789  54.1712341  51.1178102   9.9101492  53.5058466
  44.8437447   4.4665666  62.1141645  44.4199697   4.6670165  61.3780664
  44.6682303   3.6194514  62.2265945  44.7548328   4.3714447  62.0215335
  44.3449141  15.9816179  64.5763103  44.8345071  15.2826968  64.3938767
  43.7733373  15.6840049  65.1639160  44.3333671  15.8342403  64.6364143
  40.1319892   4.9617717  57.5469618  40.2884512   4.8964520  58.4025610
  40.4720486   5.7366270  57.3348297  40.2053127   5.0666916  57.6424212
  46.6699037   4.3375601  56.4162981  47.2114582   3.8345982  56.8801602
  46.9845596   4.2840796  55.6052466  46.7963434   4.2555022  56.3646793
  44.8385487   9.7292953  53.7003009  44.9078307   8.8707491  53.8396010
  45.6173942   9.9464833  53.3722034  44.9638337   9.6345817  53.6720166
  49.2292974  12.1530654  57.9139502  48.8372766  11.8497369  57.1962369
  49.3846047  12.9899744  57.7244456  49.1946564  12.2314491  57.7796000
  36.7054154   2.1452668  57.8630385  37.0853119   2.5637213  57.1990652
  36.1309519   2.7266124  58.1699228  36.6765479   2.2930527  57.8107126
  49.3932649   8.7180643  57.8545533  49.0347304   8.8895286  58.6309565
  48.9071360   9.1793848  57.2973531  49.2691346   8.8119614  57.8870802
  44.1821014   4.3979808  50.3945767  44.4713539   5.1744691  50.6689342
  44.2692813   3.8868540  51.0960267  44.2375271   4.4371726  50.5388265
  49.9983280  11.5566147  61.3469537  49.8002968  12.0456961  60.6525748
  49.3770991  11.7607388  61.9253670  49.8770844  11.6582685  61.3292760
  44.0591258   3.3251043  55.6879781  44.8033303   3.7125320  55.9262731
  44.2051954   2.4808469  55.8520269  44.1901843   3.2581516  55.7473751
  48.5289716   8.3616635  53.7809111  49.2523915   8.8274748  53.6373685
  48.0890307   8.4290244  53.0306708  48.5705408   8.4400472  53.6493893
  46.9372168   6.2918447  62.7654099  46.5099776   5.6668166  62.3319534
  46.9297113   6.0093369  63.5913106  46.8731309   6.1571228  62.8233926
  41.3709830   1.5541232  52.5158971  42.0054909   2.1501657  52.4508432
  41.4535440   1.2544690  53.3304841  41.4766381   1.5982140  52.6262057
  37.8762818   3.7509073  55.7848517  38.3855047   4.3473581  56.1659822
  38.3497090   3.4835047  55.1024936  38.0206193   3.7994889  55.7403039
  48.7893566  12.4237340  53.9407172  48.0722875  12.2498202  53.4754410
  49.4400303  12.1889912  53.4082658  48.7795416  12.3633132  53.7936390
  45.4228271  13.4398640  62.9160236  45.1993925  12.6817470  63.2844262
  44.9338114  13.4696661  62.1940675  45.3171720  13.3320865  62.8636977
  40.2353349   0.3865332  58.6521697  39.5165338   0.8029464  58.9194561
  40.6065712   0.9519570  58.1013335  40.1845281   0.5314613  58.6104504
  44.0706728  13.6599098  60.3697320  43.6567126  12.9973229  59.9801162
  44.7554102  13.8076957  59.8493014  44.1105099  13.5839757  60.2353817
  47.4372022  12.8189184  61.1220937  47.0388305  12.9291454  60.3541757
  46.8223241  13.0271250  61.7047497  47.2870911  12.8662752  61.0952236
  55.1713864   7.3941150  54.5064028  55.5547470   8.1432507  54.7362125
  54.3757978   7.6406970  54.2476017  55.1107647   7.5410844  54.5021601
  44.7813910   6.9038088  53.4733196  43.9725233   6.5804762  53.4266506
  45.2888819   6.1971310  53.4061445  44.7363577   6.7519405  53.4563491
  41.0361197  14.1008180  62.7710666  41.3507756  14.9144569  62.7788448
  41.4454610  13.7158399  63.4392825  41.1429295  14.1636882  62.8714758
  47.9885717   9.5178227  60.3414478  48.4596895  10.2318489  60.5104463
  48.3245895   8.9176977  60.8774348  48.1080832   9.5349691  60.4446854
  38.3774217   8.0481289  62.4189275  38.9819075   8.0077123  61.7903095
  38.1701530   8.8952441  62.4493331  38.4363115   8.1669291  62.3305391
  48.1917989  10.3147234  63.6351512  49.0116363  10.1710200  63.8967807
  47.9112067  10.9393433  64.1767950  48.2714733  10.3857586  63.7539452
  52.2472464  26.5950454  57.1184550  51.4955364  26.2165993  56.8900596
  52.6958476  26.6268888  56.3703361  52.2022131  26.5436061  56.9742053
  57.6997424  27.0175824  52.5470098  57.3648793  27.6952745  52.1114320
  58.2124295  26.6281135  51.9586969  57.7263005  27.0600402  52.3956889
  57.2401716  28.9690092  58.4881209  57.6241095  29.5376991  57.9485984
  57.1760857  28.2439603  58.0087025  57.2875143  28.9465556  58.3375072
  53.8257221  26.6068846  59.3847323  53.9267583  25.7969200  59.6944451
  53.2298966  26.5125793  58.7547001  53.7529759  26.4733875  59.3373561
  62.4848214  20.5464387  54.8712698  62.3687740  21.2972074  55.3004836
  63.2804101  20.2888341  55.1208785  62.5852804  20.6199234  54.9716790
  53.6657960  31.5246436  60.7862179  54.3095416  31.9659600  61.1758337
  53.9914216  30.7199862  60.6992438  53.8089789  31.4711630  60.8307656
  47.0222265  22.6289133  59.0099657  46.7872449  21.7956785  58.9031925
  47.1607906  22.9093799  58.1960858  47.0077927  22.5472636  58.8742012
  49.3212352  14.7974864  61.9083964  48.7017384  14.2067511  61.7393979
  49.2196216  15.3886299  61.2748288  49.2150028  14.7978946  61.7888954
  54.3678540  24.5358410  56.1582041  54.6894381  25.0763618  55.5543349
  55.0150636  23.9655182  56.2904330  54.5104595  24.5317586  56.0889076
  56.4180248  16.5374405  56.2416427  57.1160413  16.7162533  56.7337891
  56.7332580  16.0144745  55.6186817  56.5675585  16.4868178  56.2218438
  49.0481485  18.3427145  64.1527533  48.9240182  18.9289591  64.7877352
  49.6999770  17.8487341  64.4539808  49.1255135  18.3565950  64.2913463
  56.6068183  22.9244850  56.2296219  57.0461819  22.3161951  56.6750992
  56.4572846  22.5452224  55.4581684  56.6489649  22.7783322  56.1815386
  54.0739826  21.5188862  63.4315044  54.7188829  21.0261305  63.1125993
  54.3141603  21.6613649  64.2581123  54.2050411  21.4666304  63.5064578
  56.6125918  24.3643768  63.0821937  56.8949160  23.5695174  62.8608693
  57.3412078  24.8424356  63.1026998  56.7615481  24.3178365  63.0524952
  54.5907111  11.9066802  60.3237702  54.2610442  12.3577946  59.6541401
  53.9152113  11.8282965  60.8710708  54.4417548  11.9617937  60.3060925
  60.2077520  21.2772032  53.1826988  60.1228815  22.1332998  53.3276557
  60.6961903  21.0016356  53.8509147  60.2666417  21.3629353  53.3029070
  61.1395953  17.8956826  54.6824723  60.6107425  18.1116459  55.3422029
  61.6620973  18.5892964  54.6025693  61.1384406  18.0299963  54.7680322
  53.0295561  21.7920043  53.4832191  52.4452776  22.2970074  53.8898055
  52.6265656  21.5662430  52.7428783  52.8834865  21.8328291  53.4337216
  48.5839589  27.5074804  60.2855863  48.1007168  28.2325293  60.2615446
  49.3962908  27.8050934  60.3966020  48.6330337  27.6577158  60.2983142
  54.6553744  26.3006985  62.8905677  54.1380685  25.9414400  62.2866985
  55.3528135  25.7769159  62.9011743  54.6819325  26.1704672  62.8035936
  57.4872775  18.0385695  51.9601112  57.7268779  18.2463678  51.1476455
  57.8088616  17.2343203  52.0690056  57.5709933  17.9499796  51.8561665
  52.7963066   9.9679090  55.8060650  53.5509034  10.3357408  55.5677700
  52.6190600  10.3418645  56.5739829  52.8817544  10.0777278  55.8845538
  51.4383787  28.0230980  60.4376143  52.1404366  27.5082969  60.4948899
  51.3581270  28.3505131  61.2423018  51.5307547  27.9945206  60.5648935
  51.1520130  12.3749409  52.5038763  50.9695703  12.5921290  51.6779756
  52.0145743  12.4888422  52.5597377  51.2524720  12.4239307  52.3893250
  50.7634562  24.2137332  59.9461751  51.6023462  24.4460264  59.9935512
  50.7946331  23.3441643  59.8768786  50.8916280  24.1194278  59.9426395
  51.3887265  24.6338207  64.2475056  51.9285490  24.4909338  64.9178429
  50.7057211  25.0334958  64.6159082  51.3679419  24.6717878  64.4009478
  56.8319849   9.3775820  55.5387787  57.5606010   9.1991775  55.0925943
  56.9214742  10.2193900  55.7494965  56.9526511   9.4759699  55.5041304
  60.8128150  20.3129208  59.4420081  61.5685665  20.7460722  59.4808989
  60.9190475  19.6633977  60.0154717  60.9398321  20.2806691  59.5318106
  46.7924410  20.8538498  64.4009478  46.5262825  20.0377614  64.5600468
  46.8062974  20.8991653  63.5304993  46.7549133  20.7395402  64.2962960
  50.6982157  15.6523582  51.0161236  49.9840334  15.3661762  51.4283668
  51.1826126  15.9920208  51.6567623  50.6641521  15.6605232  51.1716871
  58.5807788  28.0920920  65.1632089  57.7823034  27.8520420  65.4205958
  59.0293800  28.1435313  65.9099137  58.5282399  28.0643311  65.3117014
  57.8729475  24.1553536  51.3923044  58.2880624  23.8238560  50.7007540
  57.0421405  23.9222438  51.2643181  57.8117484  24.0724792  51.2713891
  47.2017824  21.6397277  61.6821222  47.0193397  21.6144163  60.8293514
  47.9367493  22.1096215  61.7210131  47.2831888  21.7058639  61.5619140
  63.2717498  21.8748787  58.8254110  63.5073087  22.0193986  57.9980960
  63.4207062  22.6391195  59.2185623  63.3283301  22.0087841  58.7617713
  60.3139844  18.5615356  57.3447293  60.4086698  19.3004650  57.7986919
  59.6898688  18.1332831  57.7781858  60.2348874  18.6076676  57.4755441
  47.1688734  18.5190778  61.8320289  47.7462237  18.3827229  62.4712534
  46.4702796  18.0626562  62.0865873  47.1509756  18.4313044  61.9642578
  60.5662865  20.4064096  50.5784245  60.4843028  20.4766283  51.4439232
  61.2042586  20.9693839  50.3867986  60.6482703  20.5003067  50.6774195
  53.9256036  20.1724833  60.0458772  53.6675281  19.3396568  60.0190071
  53.9804519  20.3982446  59.2051272  53.8955814  20.0822605  59.9178909
  52.8990749  17.7262596  60.5323667  52.3240340  17.8854764  61.1687627
  52.5226425  17.0898005  60.0692117  52.7593561  17.6560409  60.5578225
  42.6447567  17.3702671  58.5468107  42.7307819  16.9934539  59.3281637
  43.2723365  16.9963116  58.0688065  42.7504118  17.2588153  58.5913584
  57.6702975  20.4284550  53.5892852  58.4843614  20.7199443  53.4775623
  57.6062117  19.7744412  53.0151145  57.7805715  20.3749745  53.4881689
  53.5410884  23.9006067  58.7165164  54.1784831  23.6617815  59.2616957
  53.9665955  24.1043226  57.9818325  53.6987050  23.8957077  58.6882321
  48.2323526  26.1394404  62.5999468  48.2727671  26.4109255  61.7719247
  48.7918050  26.6636312  63.0157256  48.3206872  26.2570159  62.5391356
  54.1813699  19.1208357  53.0540053  54.5658851  18.9016064  53.8056598
  53.9325319  19.9471302  53.1841130  54.2015771  19.2106503  53.1841130
  55.9232356  24.3778490  60.3958950  55.9971364  24.2153662  61.2500800
  56.7401862  24.5668679  60.1519432  56.0548714  24.3815232  60.4856976
  49.6838112  24.7236353  57.4253394  48.8576230  24.9698090  57.2987673
  49.7450104  24.6448434  58.2915452  49.5712279  24.7481302  57.5342338
  51.9014136  10.7905294  58.3848834  51.0336562  10.8627893  58.4506443
  52.1889340  11.5927373  58.5736809  51.8153884  10.9199441  58.4223601
  54.4636941  27.3413233  55.1272424  54.7535240  26.9502214  54.4031650
  55.1940422  27.5229938  55.5677699  54.6143826  27.3107047  55.0855231
  52.4042857  29.3180615  58.1932573  52.1843152  29.0277970  58.9859240
  52.1837379  28.6595570  57.6650486  52.3390451  29.1780324  58.2321482
  51.3159804  21.4053932  60.4588275  51.0273053  20.7791403  60.9934002
  52.1843152  21.3474219  60.5252956  51.4020056  21.3041476  60.5479230
  54.5710813  30.6910005  56.9763266  55.2234871  30.1586448  57.2054292
  53.8736421  30.3378658  57.3631140  54.5641531  30.5599528  57.0675434
  51.5192078  23.0449183  56.3830640  52.2738046  23.4262222  56.5966103
  50.9262690  23.4960327  56.8377337  51.5428791  23.1678010  56.4813519
  62.5650731  23.0114419  56.3194245  63.1308764  23.6707629  56.2352788
  61.9178634  23.3564117  56.7910647  62.5529487  23.1596361  56.3767002
  52.8390304  24.2157744  61.7570756  52.3171058  24.3558036  62.4422620
  53.2264324  23.4568409  61.9472873  52.8194005  24.1243268  61.8871832
  49.8281488  14.2663553  55.8265710  49.5406284  13.8964823  55.0897657
  50.5151956  14.7358408  55.5649415  49.8870385  14.2810522  55.6780786
  59.0357309  25.9553203  55.7431324  58.7943985  25.2221064  55.3358389
  59.2158642  26.5040060  55.0897658  59.0264933  25.9275595  55.5861547
  54.2656630  21.2461763  57.1552247  54.0699412  21.8536498  56.5612550
  54.4890975  20.5529707  56.6743920  54.2691271  21.2339289  56.9968327
  52.6635160  18.1316501  57.2733115  53.3857812  18.2957659  56.8136921
  52.1843153  18.8526166  57.1672455  52.6998890  18.2614731  57.1898729
  50.3142776  20.5374574  66.3787255  50.8263873  20.8158827  65.7296015
  50.0279119  21.2763868  66.7450068  50.3477640  20.6876927  66.3377133
  47.4009683  15.0444765  56.6750991  47.5025819  15.8470927  57.0031967
  48.1965570  14.8432101  56.3774072  47.5337588  15.1330664  56.6786347
  48.2173415  15.1591944  64.4172113  48.0758907  14.3075884  64.5416621
  48.5013978  15.2020604  63.5934319  48.2381261  15.0391694  64.3139737
  58.3712007  16.9959034  58.5616601  58.1246722  16.9154785  59.3953390
  58.6997130  16.2112502  58.3679129  58.3833251  16.8685299  58.6564124
  53.4036790  27.9218524  64.8400611  53.5526353  27.3621440  64.1874015
  54.1836792  28.0010526  65.2233130  53.5410883  27.8504090  64.7997560
  63.7613429  23.0620647  53.1119882  63.3820238  22.2757785  53.1049171
  63.0979674  23.6107504  52.9691526  63.6071904  23.0265471  53.0900678
  55.9290090  28.0933167  66.1185102  55.8533761  27.4241978  66.6735890
  55.8579949  28.7950955  66.6325768  55.9070697  28.0978074  66.2761950
  56.5860337  26.6134166  56.9508708  57.3510228  26.3443810  56.6291372
  56.4838427  26.1284176  57.6678771  56.6841833  26.5023731  57.0088535
  59.1078998  23.6446350  48.9308657  59.8751983  23.7046475  48.5214509
  58.6610307  23.0726791  48.4464976  59.1552425  23.5682925  48.7986367
  60.0056793  22.4501006  61.2161389  59.3301795  22.2186238  61.7174776
  60.0149169  21.8422189  60.5903494  59.9075298  22.3259931  61.1977542
  62.0073528  25.3066138  53.4471567  62.0893365  26.1133124  53.1233018
  62.4923270  25.3262097  54.1712341  62.0910686  25.4286800  53.5058466
  55.8170031  19.9850974  62.1141645  55.3932280  20.1855473  61.3780664
  55.6414886  19.1379822  62.2265945  55.7280912  19.8899755  62.0215335
  55.3181724  31.5001487  64.5763103  55.8077655  30.8012276  64.3938767
  54.7465957  31.2025357  65.1639160  55.3066254  31.3527711  64.6364143
  51.1052476  20.4803025  57.5469618  51.2617095  20.4149828  58.4025610
  51.4453069  21.2551578  57.3348297  51.1785711  20.5852223  57.6424212
  57.6431621  19.8560909  56.4162981  58.1847166  19.3531290  56.8801602
  57.9578180  19.8026104  55.6052466  57.7696018  19.7740330  56.3646793
  55.8118070  25.2478260  53.7003009  55.8810891  24.3892799  53.8396010
  56.5906525  25.4650141  53.3722034  55.9370920  25.1531124  53.6720166
  60.2025558  27.6715962  57.9139502  59.8105350  27.3682677  57.1962369
  60.3578630  28.5085052  57.7244456  60.1679148  27.7499798  57.7796000
  47.6786737  17.6637976  57.8630385  48.0585702  18.0822521  57.1990652
  47.1042102  18.2451432  58.1699228  47.6498062  17.8115835  57.8107126
  60.3665233  24.2365951  57.8545533  60.0079887  24.4080593  58.6309565
  59.8803943  24.6979156  57.2973531  60.2423930  24.3304922  57.8870802
  55.1553598  19.9165116  50.3945767  55.4446123  20.6929999  50.6689342
  55.2425397  19.4053847  51.0960267  55.2107854  19.9557034  50.5388265
  51.3217539  19.2298381  62.4945879  50.4805546  19.1302255  62.7024773
  51.5307547  19.9993861  62.8460200  51.2282232  19.3290424  62.5773194
  48.7993106  16.8517918  60.3230630  48.4049804  16.9260929  59.5480740
  48.2433223  17.2375864  60.8738992  48.6595918  16.9199692  60.2898290
  55.1334204  17.1579780  61.7443477  54.8297341  16.6035768  62.3453885
  54.4313625  17.3371990  61.2571511  54.9850414  17.1024562  61.7613183
  54.1900301  14.4680300  56.3088179  54.4660035  13.7499212  55.8965746
  54.7898970  15.0665219  56.1009285  54.3193566  14.4500670  56.2168940
  53.1952555  24.3729500  66.4515575  53.0872910  24.3831563  67.3177633
  53.4048336  25.1984281  66.2620529  53.2102666  24.4970575  66.5519666
  57.6910821  12.1393817  54.5834774  58.1454568  12.3104377  55.3082618
  58.1650867  11.5261928  54.1832550  57.8279142  12.0744702  54.6308535
  51.2126347  21.6242143  63.9137512  50.6214280  22.2651641  63.8840527
  51.9747370  22.0479760  63.8868812  51.2374608  21.7817981  63.9052660
  60.9715863  27.0751454  61.3469537  60.7735552  27.5642269  60.6525748
  60.3503574  27.2792696  61.9253670  60.8503428  27.1767993  61.3292760
  55.0323841  18.8436351  55.6879781  55.7765886  19.2310628  55.9262731
  55.1784538  17.9993777  55.8520269  55.1634427  18.7766824  55.7473751
  48.3974747  16.4133331  66.9557246  49.2600361  16.3129041  66.8694576
  48.0666530  15.8328041  66.3942818  48.4759944  16.3124958  66.8602652
  59.9485217  15.3098379  54.6499454  59.4208236  15.3927123  53.9605163
  60.4080925  16.0516251  54.6464099  59.9387067  15.4319042  54.5474149
  51.7576533  15.2375780  63.6167664  51.1329604  15.2494172  63.0093617
  51.4222128  15.7135955  64.2658905  51.6162025  15.3094297  63.6224233
  51.9418282  13.5800899  49.6740349  51.5931086  14.2320624  50.1371899
  51.4614728  13.5658012  48.9464221  51.8188526  13.6743952  49.6351441
  48.4702209  23.2976240  65.0571429  47.9402134  22.6068679  65.1066403
  48.7427302  23.2886426  64.2284137  48.4326931  23.1943372  64.9418845
  59.5022300  23.8801943  53.7809111  60.2256498  24.3460056  53.6373685
  59.0622891  23.9475552  53.0306708  59.5437992  23.9585779  53.6493893
  57.9104752  21.8103755  62.7654099  57.4832360  21.1853474  62.3319534
  57.9029696  21.5278677  63.5913106  57.8463893  21.6756536  62.8233926
  43.7498051  19.9704005  62.4139777  43.6441500  19.9250849  61.5491861
  42.9998271  20.3157785  62.6954062  43.6233654  20.0144913  62.3277107
  52.3142191  16.2059429  55.1866394  52.4545152  16.7031893  55.8895035
  52.8124724  15.5045724  55.3280608  52.4083272  16.1761408  55.3117973
  52.3442413  17.0726540  52.5158971  52.9787493  17.6686965  52.4508432
  52.4268024  16.7729998  53.3304841  52.4498964  17.1167448  52.6262057
  53.9221396  13.0040516  52.4904413  54.2437237  12.5243598  51.8363675
  54.1848340  13.8140162  52.2995224  54.0087422  13.0530414  52.3659905
  48.8495401  19.2694381  55.7848517  49.3587630  19.8658889  56.1659822
  49.3229673  19.0020355  55.1024936  48.9938777  19.3180196  55.7403039
  59.7626149  27.9422648  53.9407172  59.0455459  27.7683510  53.4754410
  60.4132887  27.7075220  53.4082658  59.7528000  27.8818440  53.7936390
  56.3960854  28.9583948  62.9160236  56.1726509  28.2002777  63.2844262
  55.9070697  28.9881969  62.1940675  56.2904303  28.8506173  62.8636977
  51.2085933  15.9050640  58.6521697  50.4897922  16.3214772  58.9194561
  51.5798295  16.4704878  58.1013335  51.1577865  16.0499921  58.6104504
  55.0439311  29.1784406  60.3697320  54.6299710  28.5158537  59.9801162
  55.7286685  29.3262265  59.8493014  55.0837683  29.1025065  60.2353817
  58.4104605  28.3374492  61.1220937  58.0120888  28.4476762  60.3541757
  57.7955825  28.5456558  61.7047497  58.2603495  28.3848060  61.0952236
  56.9832507  14.9448639  53.9895077  56.3897347  15.2665636  53.4379644
  57.0207785  14.0989735  53.7816183  56.9006896  14.8672968  53.8777848
  59.8590324  14.9028144  57.4196827  59.6304017  14.9260845  56.5775185
  60.1188400  14.0785611  57.5391837  59.8636512  14.7844224  57.3122025
  52.9135086  13.4404690  58.7151023  53.3892453  13.8021770  58.0801204
  52.4123686  14.0961158  58.9951165  52.9100445  13.5898879  58.6627763
  66.1446448  22.9126458  54.5064028  66.5280054  23.6617814  54.7362125
  65.3490561  23.1592278  54.2476017  66.0840230  23.0596152  54.5021601
  45.8877331  18.1047058  64.9312779  45.3404051  17.4347703  65.0493647
  46.6769710  17.7376906  64.9956246  45.9229515  17.9512044  64.9581479
  54.9561739  15.5845890  52.0824406  55.3360704  15.6025519  51.2975521
  54.2154336  16.0299879  51.9615254  54.9030577  15.6527665  51.9487975
  44.6464301  17.3167866  62.0858802  44.4686062  16.8644475  62.8113717
  44.3583323  18.1194027  62.2697279  44.5777254  17.3690423  62.2202305
  55.7546494  22.4223396  53.4733196  54.9457816  22.0990070  53.4266506
  56.2621402  21.7156618  53.4061445  55.7096160  22.2704713  53.4563491
  46.3836771  19.8495589  59.1980561  45.5182290  19.8381280  59.0863332
  46.4835587  19.6625812  60.0451700  46.2710938  19.8201651  59.3069505
  52.0093781  29.6193488  62.7710666  52.3240340  30.4329876  62.7788448
  52.4187194  29.2343707  63.4392825  52.1161879  29.6822190  62.8714758
  58.9618300  25.0363535  60.3414478  59.4329479  25.7503797  60.5104463
  59.2978479  24.4362285  60.8774348  59.0813415  25.0534999  60.4446854
  54.9480910  11.8107418  54.7652038  55.7696605  11.9805731  54.5233733
  54.4850561  11.9654679  54.0418336  55.0012072  11.8589151  54.6223682
  49.3506801  23.5666596  62.4189275  49.9551658  23.5262431  61.7903095
  49.1434113  24.4137748  62.4493331  49.4095698  23.6854599  62.3305391
  59.1650573  25.8332542  63.6351512  59.9848947  25.6895508  63.8967807
  58.8844651  26.4578741  64.1767950  59.2447316  25.9042894  63.7539452
  44.5858083  22.5501214  62.2888198  44.4882361  21.7397485  62.5978255
  45.3686953  22.5293007  61.9034466  44.6874220  22.4268304  62.2775061
  63.2205048  42.1135762  57.1184550  62.4687947  41.7351301  56.8900596
  63.6691060  42.1454196  56.3703361  63.1754715  42.0621369  56.9742053
  64.7989804  42.1254154  59.3847323  64.9000167  41.3154508  59.6944451
  64.2031549  42.0311101  58.7547001  64.7262343  41.9919182  59.3373561
  57.9954848  38.1474441  59.0099657  57.7605033  37.3142093  58.9031925
  58.1340489  38.4279107  58.1960858  57.9810511  38.0657944  58.8742012
  60.2944936  30.3160172  61.9083964  59.6749967  29.7252819  61.7393979
  60.1928799  30.9071607  61.2748288  60.1882611  30.3164254  61.7888954
  65.3411123  40.0543718  56.1582041  65.6626964  40.5948926  55.5543349
  65.9883220  39.4840490  56.2904330  65.4837179  40.0502894  56.0889076
  67.3912831  32.0559713  56.2416427  68.0892996  32.2347841  56.7337891
  67.7065164  31.5330053  55.6186817  67.5408169  32.0053485  56.2218438
  60.0214069  33.8612453  64.1527533  59.8972766  34.4474899  64.7877352
  60.6732353  33.3672649  64.4539808  60.0987718  33.8751258  64.2913463
  67.5800767  38.4430158  56.2296219  68.0194402  37.8347259  56.6750992
  67.4305430  38.0637532  55.4581684  67.6222233  38.2968629  56.1815386
  65.5639695  27.4252110  60.3237702  65.2343025  27.8763254  59.6541401
  64.8884697  27.3468273  60.8710708  65.4150131  27.4803245  60.3060925
  64.0028144  37.3105351  53.4832191  63.4185360  37.8155382  53.8898055
  63.5998240  37.0847738  52.7428783  63.8567448  37.3513599  53.4337216
  59.5572173  43.0260112  60.2855863  59.0739751  43.7510601  60.2615446
  60.3695491  43.3236242  60.3966020  59.6062921  43.1762465  60.2983142
  63.7695649  25.4864398  55.8060650  64.5241617  25.8542715  55.5677700
  63.5923184  25.8603953  56.5739829  63.8550128  25.5962586  55.8845538
  62.1252714  27.8934717  52.5038763  61.9428287  28.1106598  51.6779756
  62.9878327  28.0073730  52.5597377  62.2257303  27.9424615  52.3893250
  61.7367146  39.7322640  59.9461751  62.5756045  39.9645572  59.9935512
  61.7678915  38.8626951  59.8768786  61.8648863  39.6379586  59.9426395
  67.8052433  24.8961128  55.5387787  68.5338593  24.7177083  55.0925943
  67.8947326  25.7379208  55.7494965  67.9259095  24.9945006  55.5041304
  57.7656994  36.3723806  64.4009478  57.4995409  35.5562922  64.5600468
  57.7795558  36.4176961  63.5304993  57.7281716  36.2580710  64.2962960
  61.6714741  31.1708890  51.0161236  60.9572918  30.8847070  51.4283668
  62.1558709  31.5105516  51.6567623  61.6374104  31.1790540  51.1716871
  58.1750407  37.1582585  61.6821222  57.9925981  37.1329471  60.8293514
  58.9100076  37.6281523  61.7210131  58.2564471  37.2243947  61.5619140
  58.1421318  34.0376086  61.8320289  58.7194820  33.9012536  62.4712534
  57.4435380  33.5811870  62.0865873  58.1242339  33.9498352  61.9642578
  64.8988620  35.6910141  60.0458772  64.6407864  34.8581876  60.0190071
  64.9537103  35.9167754  59.2051272  64.8688398  35.6007913  59.9178909
  63.8723332  33.2447904  60.5323667  63.2972923  33.4040072  61.1687627
  63.4959008  32.6083313  60.0692117  63.7326145  33.1745717  60.5578225
  53.6180151  32.8887979  58.5468107  53.7040403  32.5119847  59.3281637
  54.2455949  32.5148424  58.0688065  53.7236702  32.7773461  58.5913584
  64.5143467  39.4191375  58.7165164  65.1517414  39.1803123  59.2616957
  64.9398539  39.6228534  57.9818325  64.6719634  39.4142385  58.6882321
  65.1546282  34.6393665  53.0540053  65.5391435  34.4201372  53.8056598
  64.9057903  35.4656610  53.1841130  65.1748355  34.7291811  53.1841130
  60.6570696  40.2421661  57.4253394  59.8308814  40.4883398  57.2987673
  60.7182687  40.1633741  58.2915452  60.5444863  40.2666610  57.5342338
  62.8746720  26.3090602  58.3848834  62.0069145  26.3813201  58.4506443
  63.1621924  27.1112681  58.5736809  62.7886468  26.4384749  58.4223601
  65.4369525  42.8598541  55.1272424  65.7267823  42.4687522  54.4031650
  66.1673006  43.0415246  55.5677699  65.5876409  42.8292355  55.0855231
  62.2892388  36.9239240  60.4588275  62.0005636  36.2976711  60.9934002
  63.1575736  36.8659527  60.5252956  62.3752640  36.8226784  60.5479230
  62.4924661  38.5634491  56.3830640  63.2470629  38.9447530  56.5966103
  61.8995274  39.0145634  56.8377337  62.5161375  38.6863318  56.4813519
  60.8014072  29.7848861  55.8265710  60.5138868  29.4150131  55.0897657
  61.4884540  30.2543716  55.5649415  60.8602969  29.7995830  55.6780786
  65.2389213  36.7647071  57.1552247  65.0431996  37.3721806  56.5612550
  65.4623559  36.0715015  56.6743920  65.2423854  36.7524597  56.9968327
  63.6367743  33.6501809  57.2733115  64.3590395  33.8142967  56.8136921
  63.1575736  34.3711474  57.1672455  63.6731474  33.7800039  57.1898729
  58.3742266  30.5630073  56.6750991  58.4758403  31.3656235  57.0031967
  59.1698153  30.3617409  56.3774072  58.5070172  30.6515972  56.6786347
  59.1905998  30.6777252  64.4172113  59.0491490  29.8261192  64.5416621
  59.4746562  30.7205912  63.5934319  59.2113845  30.5577002  64.3139737
  67.5592921  42.1319474  56.9508708  68.3242812  41.8629118  56.6291372
  67.4571011  41.6469484  57.6678771  67.6574416  42.0209039  57.0088535
  66.7902615  35.5036282  62.1141645  66.3664864  35.7040781  61.3780664
  66.6147470  34.6565130  62.2265945  66.7013495  35.4085063  62.0215335
  62.0785060  35.9988333  57.5469618  62.2349679  35.9335136  58.4025610
  62.4185653  36.7736886  57.3348297  62.1518294  36.1037531  57.6424212
  66.7850654  40.7663568  53.7003009  66.8543474  39.9078107  53.8396010
  67.5639109  40.9835449  53.3722034  66.9103504  40.6716432  53.6720166
  58.6519321  33.1823284  57.8630385  59.0318286  33.6007829  57.1990652
  58.0774686  33.7636739  58.1699228  58.6230646  33.3301143  57.8107126
  66.1286182  35.4350424  50.3945767  66.4178706  36.2115306  50.6689342
  66.2157980  34.9239155  51.0960267  66.1840438  35.4742342  50.5388265
  62.2950123  34.7483689  62.4945879  61.4538129  34.6487563  62.7024773
  62.5040131  35.5179169  62.8460200  62.2014815  34.8475732  62.5773194
  59.7725690  32.3703225  60.3230630  59.3782387  32.4446237  59.5480740
  59.2165806  32.7561172  60.8738992  59.6328502  32.4385000  60.2898290
  66.1066787  32.6765088  61.7443477  65.8029925  32.1221076  62.3453885
  65.4046208  32.8557298  61.2571511  65.9582997  32.6209870  61.7613183
  65.1632885  29.9865607  56.3088179  65.4392619  29.2684520  55.8965746
  65.7631554  30.5850527  56.1009285  65.2926149  29.9685978  56.2168940
  66.0056425  34.3621659  55.6879781  66.7498470  34.7495936  55.9262731
  66.1517121  33.5179085  55.8520269  66.1367010  34.2952132  55.7473751
  59.3707331  31.9318639  66.9557246  60.2332944  31.8314348  66.8694576
  59.0399114  31.3513349  66.3942818  59.4492527  31.8310266  66.8602652
  62.7309117  30.7561088  63.6167664  62.1062187  30.7679480  63.0093617
  62.3954712  31.2321263  64.2658905  62.5894609  30.8279605  63.6224233
  62.9150866  29.0986207  49.6740349  62.5663670  29.7505932  50.1371899
  62.4347312  29.0843320  48.9464221  62.7921110  29.1929260  49.6351441
  54.7230635  35.4889312  62.4139777  54.6174084  35.4436157  61.5491861
  53.9730855  35.8343093  62.6954062  54.5966238  35.5330221  62.3277107
  63.2874774  31.7244737  55.1866394  63.4277736  32.2217201  55.8895035
  63.7857307  31.0231032  55.3280608  63.3815855  31.6946716  55.3117973
  63.3174997  32.5911848  52.5158971  63.9520076  33.1872273  52.4508432
  63.4000608  32.2915306  53.3304841  63.4231548  32.6352756  52.6262057
  64.8953980  28.5225824  52.4904413  65.2169821  28.0428906  51.8363675
  65.1580923  29.3325470  52.2995224  64.9820005  28.5715721  52.3659905
  59.8227985  34.7879689  55.7848517  60.3320214  35.3844196  56.1659822
  60.2962257  34.5205663  55.1024936  59.9671360  34.8365504  55.7403039
  62.1818516  31.4235947  58.6521697  61.4630506  31.8400080  58.9194561
  62.5530879  31.9890186  58.1013335  62.1310448  31.5685229  58.6104504
  67.9565091  30.4633947  53.9895077  67.3629930  30.7850944  53.4379644
  67.9940369  29.6175043  53.7816183  67.8739480  30.3858276  53.8777848
  63.8867670  28.9589998  58.7151023  64.3625036  29.3207078  58.0801204
  63.3856270  29.6146466  58.9951165  63.8833029  29.1084187  58.6627763
  56.8609915  33.6232366  64.9312779  56.3136634  32.9533011  65.0493647
  57.6502293  33.2562214  64.9956246  56.8962099  33.4697352  64.9581479
  65.9294323  31.1031198  52.0824406  66.3093288  31.1210827  51.2975521
  65.1886919  31.5485187  51.9615254  65.8763161  31.1712973  51.9487975
  55.6196885  32.8353174  62.0858802  55.4418646  32.3829783  62.8113717
  55.3315907  33.6379335  62.2697279  55.5509838  32.8875731  62.2202305
  66.7279077  37.9408704  53.4733196  65.9190400  37.6175378  53.4266506
  67.2353986  37.2341926  53.4061445  66.6828744  37.7890021  53.4563491
  57.3569354  35.3680897  59.1980561  56.4914874  35.3566588  59.0863332
  57.4568170  35.1811120  60.0451700  57.2443521  35.3386959  59.3069505
  65.9213494  27.3292726  54.7652038  66.7429188  27.4991039  54.5233733
  65.4583145  27.4839987  54.0418336  65.9744656  27.3774459  54.6223682
  60.3239384  39.0851904  62.4189275  60.9284242  39.0447739  61.7903095
  60.1166697  39.9323056  62.4493331  60.3828282  39.2039907  62.3305391
  55.5590667  38.0686522  62.2888198  55.4614945  37.2582793  62.5978255
  56.3419536  38.0478315  61.9034466  55.6606803  37.9453612  62.2775061
  53.3608784   8.4624567  47.7202226  54.0046240   8.9037731  48.1098384
  53.6865040   7.6577993  47.6332485  53.5040613   8.4089762  47.7647703
  48.2790413   4.4452935  47.2195910  47.7957992   5.1703425  47.1955493
  49.0913732   4.7429065  47.3306067  48.3281161   4.5955289  47.2323189
  51.1334611   4.9609111  47.3716189  51.8355190   4.4461100  47.4288946
  51.0532094   5.2883262  48.1763065  51.2258371   4.9323337  47.4988982
  47.9274350   3.0772535  49.5339515  47.9678495   3.3487386  48.7059294
  48.4868874   3.6014443  49.9497302  48.0157696   3.1948290  49.4731403
  52.0993681   6.2558747  45.1272620  51.8793976   5.9656101  45.9199287
  51.8788203   5.5973702  44.5990533  52.0341275   6.1158455  45.1661529
  54.2661637   7.6288136  43.9103313  54.9185695   7.0964579  44.1394339
  53.5687245   7.2756789  44.2971187  54.2592355   7.4977659  44.0015480
  55.0132548   8.4379618  51.5103149  55.5028479   7.7390407  51.3278814
  54.4416781   8.1403488  52.0979207  55.0017078   8.2905842  51.5704190
  54.7390135   6.1162538  47.3037367  54.3250534   5.4536668  46.9141209
  55.4237509   6.2640396  46.7833061  54.7788507   6.0403196  47.1693864
  51.7044605   6.5571619  49.7050713  52.0191164   7.3708008  49.7128495
  52.1138018   6.1721838  50.3732872  51.8112703   6.6200322  49.8054805
  62.9155872  19.0513893  44.0524597  62.1638771  18.6729432  43.8240642
  63.3641884  19.0832327  43.3043408  62.8705539  18.9999501  43.9082099
  67.9085123  21.4253532  45.4221256  68.2924502  21.9940430  44.8826031
  67.8444264  20.7003042  44.9427072  67.9558550  21.4028995  45.2715118
  64.4940628  19.0632286  46.3187370  64.5950991  18.2532639  46.6284498
  63.8982373  18.9689232  45.6887048  64.4213167  18.9297314  46.2713608
  64.3341368  23.9809875  47.7202226  64.9778823  24.4223039  48.1098384
  64.6597623  23.1763301  47.6332485  64.4773196  23.9275069  47.7647703
  57.6905672  15.0852572  45.9439703  57.4555857  14.2520224  45.8371972
  57.8291313  15.3657238  45.1300904  57.6761335  15.0036076  45.8082058
  65.0361947  16.9921850  43.0922088  65.3577788  17.5327057  42.4883396
  65.6834044  16.4218621  43.2244377  65.1788003  16.9881025  43.0229123
  59.7164893  10.7990584  51.0867580  59.5923590  11.3853030  51.7217399
  60.3683177  10.3050780  51.3879855  59.7938542  10.8129389  51.2253509
  67.2751591  15.3808290  43.1636266  67.7145226  14.7725390  43.6091038
  67.1256254  15.0015663  42.3921731  67.3173056  15.2346761  43.1155433
  64.7423234  13.9752301  50.3655091  65.3872236  13.4824745  50.0466040
  64.9825011  14.1177088  51.1921169  64.8733819  13.9229744  50.4404624
  67.2809325  16.8207207  50.0161984  67.5632568  16.0258613  49.7948740
  68.0095486  17.2987795  50.0367045  67.4298889  16.7741804  49.9864999
  63.6978968  14.2483482  40.4172238  63.1136184  14.7533513  40.8238102
  63.2949064  14.0225869  39.6768830  63.5518272  14.2891730  40.3677263
  59.2522997  19.9638243  47.2195910  58.7690575  20.6888733  47.1955493
  60.0646315  20.2614373  47.3306067  59.3013745  20.1140597  47.2323189
  65.3237151  18.7570424  49.8245724  64.8064093  18.3977839  49.2207032
  66.0211542  18.2332598  49.8351790  65.3502732  18.6268112  49.7375983
  62.1067194  20.4794419  47.3716189  62.8087774  19.9646408  47.4288946
  62.0264677  20.8068570  48.1763065  62.1990955  20.4508645  47.4988982
  61.4317970  16.6700771  46.8801797  62.2706869  16.9023704  46.9275559
  61.4629739  15.8005082  46.8108833  61.5599687  16.5757717  46.8766442
  62.0570673  17.0901646  51.1815103  62.5968898  16.9472777  51.8518475
  61.3740619  17.4898397  51.5499129  62.0362827  17.1281317  51.3349525
  57.4607818  13.3101937  51.3349525  57.1946233  12.4941053  51.4940515
  57.4746382  13.3555092  50.4645040  57.4232540  13.1958842  51.2303006
  61.3665565   8.1087021  37.9501283  60.6523742   7.8225201  38.3623715
  61.8509533   8.4483647  38.5907670  61.3324928   8.1168671  38.1056918
  57.8701231  14.0960716  48.6161269  57.6876805  14.0707602  47.7633561
  58.6050900  14.5659654  48.6550178  57.9515295  14.1622078  48.4959187
  57.8372142  10.9754217  48.7660335  58.4145644  10.8390668  49.4052581
  57.1386203  10.5190001  49.0205920  57.8193163  10.8876483  48.8982625
  64.5939444  12.6288273  46.9798819  64.3358688  11.7960007  46.9530118
  64.6487927  12.8545886  46.1391319  64.5639222  12.5386044  46.8518955
  63.5674156  10.1826035  47.4663713  62.9923747  10.3418203  48.1027674
  63.1909832   9.5461444  47.0032164  63.4276968  10.1123848  47.4918272
  53.3130975   9.8266110  45.4808154  53.3991227   9.4497978  46.2621684
  53.9406772   9.4526555  45.0028112  53.4187526   9.7151592  45.5253631
  64.2094291  16.3569506  45.6505211  64.8468238  16.1181254  46.1957004
  64.6349363  16.5606665  44.9158371  64.3670458  16.3520517  45.6222368
  58.9006934  18.5957843  49.5339515  58.9411079  18.8672694  48.7059294
  59.4601458  19.1199751  49.9497302  58.9890280  18.7133598  49.4731403
  64.8497106  11.5771796  39.9880100  65.2342259  11.3579503  40.7396645
  64.6008727  12.4034742  40.1181177  64.8699179  11.6669942  40.1181177
  66.5915763  16.8341929  47.3298997  66.6654771  16.6717101  48.1840847
  67.4085270  17.0232119  47.0859479  66.7232122  16.8378671  47.4197023
  60.3521520  17.1799792  44.3593441  59.5259638  17.4261529  44.2327719
  60.4133511  17.1011873  45.2255499  60.2395687  17.2044741  44.4682385
  65.1320349  19.7976672  42.0612470  65.4218647  19.4065653  41.3371697
  65.8623830  19.9793377  42.5017746  65.2827233  19.7670486  42.0195277
  63.0726265  21.7744054  45.1272620  62.8526560  21.4841409  45.9199287
  62.8520787  21.1159009  44.5990533  63.0073859  21.6343763  45.1661529
  61.9843212  13.8617371  47.3928322  61.6956460  13.2354842  47.9274049
  62.8526560  13.8037658  47.4593002  62.0703464  13.7604915  47.4819276
  65.2394220  23.1473444  43.9103313  65.8918278  22.6149887  44.1394339
  64.5419829  22.7942097  44.2971187  65.2324938  23.0162967  44.0015480
  62.1875485  15.5012622  43.3170687  62.9421453  15.8825661  43.5306149
  61.5946098  15.9523766  43.7717383  62.2112199  15.6241449  43.4153565
  63.5073712  16.6721183  48.6910802  62.9854465  16.8121475  49.3762667
  63.8947732  15.9131848  48.8812920  63.4877413  16.5806707  48.8211879
  64.9340037  13.7025202  44.0892293  64.7382820  14.3099937  43.4952596
  65.1574383  13.0093146  43.6083967  64.9374678  13.6902728  43.9308374
  63.3318567  10.5879940  44.2073162  64.0541219  10.7521098  43.7476968
  62.8526560  11.3089605  44.1012501  63.3682298  10.7178170  44.1238776
  60.9826184  12.9938013  53.3127302  61.4947281  13.2722266  52.6636061
  60.6962527  13.7327307  53.6790115  61.0161047  13.1440366  53.2717180
  58.0693090   7.5008205  43.6091038  58.1709227   8.3034366  43.9372013
  58.8648977   7.2995540  43.3114119  58.2020996   7.5894103  43.6126393
  64.0720197  20.3781963  51.7740658  64.2209761  19.8184879  51.1214062
  64.8520199  20.4573965  52.1573177  64.2094291  20.3067529  51.7337607
  66.5973498  20.5496606  53.0525149  66.5217169  19.8805417  53.6075937
  66.5263357  21.2514394  53.5665815  66.5754105  20.5541514  53.2101997
  67.2543745  19.0697605  43.8848755  68.0193636  18.8007249  43.5631419
  67.1521835  18.5847615  44.6018817  67.3525240  18.9587170  43.9428582
  66.4853439  12.4414413  49.0481692  66.0615688  12.6418912  48.3120710
  66.3098294  11.5943261  49.1605992  66.3964319  12.3463195  48.9555382
  65.9865132  23.9564926  51.5103149  66.4761062  23.2575715  51.3278814
  65.4149364  23.6588796  52.0979207  65.9749662  23.8091150  51.5704190
  61.7735884  12.9366464  44.4809665  61.9300503  12.8713267  45.3365657
  62.1136477  13.7115017  44.2688344  61.8469118  13.0415663  44.5764259
  66.4801478  17.7041700  40.6343056  66.5494298  16.8456238  40.7736056
  67.2589933  17.9213580  40.3062080  66.6054328  17.6094564  40.6060213
  58.3470145  10.1201415  44.7970432  58.7269110  10.5385960  44.1330699
  57.7725510  10.7014871  45.1039275  58.3181470  10.2679274  44.7447173
  65.8237006  12.3728555  37.3285814  66.1129530  13.1493438  37.6029388
  65.9108804  11.8617287  38.0300313  65.8791262  12.4120473  37.4728312
  61.9900947  11.6861820  49.4285926  61.1488953  11.5865694  49.6364820
  62.1990954  12.4557300  49.7800247  61.8965639  11.7853863  49.5113241
  59.4676514   9.3081357  47.2570677  59.0733211   9.3824368  46.4820787
  58.9116630   9.6939303  47.8079039  59.3279326   9.3763131  47.2238337
  63.8635962  16.8292940  53.3855622  63.7556317  16.8395002  54.2517680
  64.0731744  17.6547720  53.1960575  63.8786073  16.9534014  53.4859713
  61.8809754  14.0805582  50.8477559  61.2897688  14.7215080  50.8180574
  62.6430778  14.5043199  50.8208859  61.9058015  14.2381420  50.8392706
  65.7007249  11.2999790  42.6219828  66.4449294  11.6874067  42.8602778
  65.8467945  10.4557216  42.7860316  65.8317834  11.2330263  42.6813798
  59.0658155   8.8696770  53.8897293  59.9283768   8.7692480  53.8034623
  58.7349938   8.2891480  53.3282865  59.1443351   8.7688397  53.7942699
  59.1385617  15.7539680  51.9911475  58.6085541  15.0632118  52.0406450
  59.4110710  15.7449865  51.1624184  59.1010339  15.6506811  51.8758891
  68.5788159  14.2667194  49.6994146  68.1515767  13.6416913  49.2659581
  68.5713104  13.9842116  50.5253153  68.5147300  14.1319975  49.7573973
  54.4181459  12.4267444  49.3479824  54.3124908  12.3814288  48.4831908
  53.6681679  12.7721224  49.6294109  54.2917062  12.4708352  49.2617153
  63.0125821   9.5289979  39.4499018  63.6470900  10.1250404  39.3848479
  63.0951432   9.2293437  40.2644888  63.1182372   9.5730888  39.5602104
  59.5178809  11.7257820  42.7188564  60.0271038  12.3222328  43.0999869
  59.9913081  11.4583794  42.0364983  59.6622184  11.7743636  42.6743086
  67.0644262  21.4147387  49.8500282  66.8409916  20.6566217  50.2184309
  66.5754105  21.4445409  49.1280722  66.9587711  21.3069612  49.7977023
  61.8769340   8.3614079  45.5861744  61.1581330   8.7778211  45.8534608
  62.2481703   8.9268317  45.0353382  61.8261272   8.5063360  45.5444551
  65.7122719  21.6347845  47.3037367  65.2983117  20.9721976  46.9141209
  66.3970093  21.7825704  46.7833061  65.7521090  21.5588504  47.1693864
  56.5560739  10.5610497  51.8652825  56.0087458   9.8911143  51.9833694
  57.3453117  10.1940345  51.9296293  56.5912923  10.4075483  51.8921526
  55.3147708   9.7731305  49.0198849  55.1369470   9.3207914  49.7453764
  55.0266731  10.5757466  49.2037326  55.2460662   9.8253863  49.1542351
  66.4229901  14.8786835  40.4073243  65.6141224  14.5553509  40.3606553
  66.9304810  14.1720057  40.3401492  66.3779568  14.7268152  40.3903538
  57.0520178  12.3059029  46.1320608  56.1865698  12.2944719  46.0203379
  57.1518994  12.1189251  46.9791747  56.9394345  12.2765090  46.2409552
  62.6777188  22.0756927  49.7050713  62.9923747  22.8893316  49.7128495
  63.0870602  21.6907146  50.3732872  62.7845286  22.1385630  49.8054805
  60.0190208  16.0230036  49.3529322  60.6235066  15.9825870  48.7243142
  59.8117521  16.8701188  49.3833377  60.0779106  16.1418038  49.2645438
  55.2541491  15.0064653  49.2228245  55.1565769  14.1960925  49.5318301
  56.0370360  14.9856446  48.8374513  55.3557627  14.8831743  49.2115108
  68.4340401  28.8287245  51.3349525  68.1678817  28.0126361  51.4940515
  68.4478965  28.8740400  50.4645040  68.3965124  28.7144150  51.2303006
  64.2863559  25.3451418  45.4808154  64.3723810  24.9683286  46.2621684
  64.9139356  24.9711863  45.0028112  64.3920110  25.2336900  45.5253631
  65.3914042  27.9452752  49.3479824  65.2857491  27.8999596  48.4831908
  64.6414262  28.2906532  49.6294109  65.2649645  27.9893660  49.2617153
  67.5293323  26.0795805  51.8652825  66.9820042  25.4096450  51.9833694
  68.3185701  25.7125653  51.9296293  67.5645506  25.9260791  51.8921526
  66.2880292  25.2916613  49.0198849  66.1102053  24.8393222  49.7453764
  65.9999314  26.0942774  49.2037326  66.2193245  25.3439171  49.1542351
  68.0252762  27.8244336  46.1320608  67.1598281  27.8130027  46.0203379
  68.1251578  27.6374559  46.9791747  67.9126929  27.7950398  46.2409552
  66.2274074  30.5249961  49.2228245  66.1298352  29.7146233  49.5318301
  67.0102944  30.5041754  48.8374513  66.3290211  30.4017051  49.2115108
  14.4981799  34.2879040  65.3395411  14.1633168  34.9655961  64.9039633
  15.0108670  33.8984351  64.7512283  14.5247380  34.3303618  65.1882203
  14.6713850  31.4256752  64.1848358  15.0864999  31.0941776  63.4932853
  13.8405780  31.1925654  64.0568494  14.6101859  31.3428008  64.0639205
  17.3647240  27.6767312  63.3709559  17.2827403  27.7469499  64.2364546
  18.0026961  28.2397056  63.1793300  17.4467078  27.7706283  63.4699509
  20.5597804  30.3323863  65.9045195  20.1804613  29.5461001  65.8974485
  19.8964049  30.8810720  65.7616839  20.4056279  30.2968687  65.8825992
  15.9063373  30.9149566  61.7233971  16.6736358  30.9749691  61.3139823
  15.4594682  30.3430007  61.2390289  15.9536800  30.8386142  61.5911681
  18.8057903  32.5769354  66.2396881  18.8877740  33.3836340  65.9158332
  19.2907645  32.5965313  66.9637655  18.8895061  32.6990016  66.2983780
  16.3006675  31.1505159  66.5734425  17.0240873  31.6163272  66.4298998
  15.8607266  31.2178768  65.8232022  16.3422367  31.2288996  66.4419206
  16.5610524  35.2125864  66.7332486  15.8439834  35.0386726  66.2679723
  17.2117262  34.9778436  66.2007972  16.5512375  35.1521656  66.5861704
  22.9430823  30.1829674  67.2989341  23.3264429  30.9321031  67.5287438
  22.1474936  30.4295494  67.0401330  22.8824605  30.3299368  67.2946915
  32.4348598  40.7600609  69.3919702  32.4042603  41.6145246  69.5637971
  33.0329947  40.4595902  69.9505846  32.5185756  40.8417106  69.4994504
  25.6348283  39.8476260  74.1472633  24.7786179  40.0084759  74.1981749
  25.6815937  38.9768324  74.1677694  25.5147395  39.7427062  74.1578699
  25.4714383  49.8064348  65.3395411  25.1365751  50.4841269  64.9039633
  25.9841253  49.4169659  64.7512283  25.4979964  49.8488926  65.1882203
  30.2565173  43.3352911  67.6638012  30.1404699  44.0860598  68.0930150
  31.0521060  43.0776865  67.9134099  30.3569762  43.4087758  67.7642104
  22.1395498  47.3246934  68.9507354  22.4611340  47.8652142  68.3468662
  22.7867595  46.7543706  69.0829644  22.2821554  47.3206110  68.8814390
  24.1897207  39.3262929  69.0341741  24.8877371  39.5051057  69.5263204
  24.5049539  38.8033269  68.4112130  24.3392544  39.2756702  69.0143751
  24.3785142  45.7133374  69.0221533  24.8178777  45.1050475  69.4676305
  24.2289805  45.3340748  68.2506998  24.4206608  45.5671846  68.9740700
  27.9794478  44.0660556  65.9752302  27.8945774  44.9221522  66.1201871
  28.4678862  43.7904880  66.6434461  28.0383376  44.1517877  66.0954383
  29.5700478  30.6840849  71.3612626  29.2553919  31.3744328  71.7933049
  29.0527420  30.6285631  70.6598127  29.4464948  30.7775738  71.3209575
  28.9112912  40.6845350  67.4750037  28.3824383  40.9004983  68.1347343
  29.4337932  41.3781488  67.3951006  28.9101365  40.8188487  67.5605636
  20.8012519  44.5808567  66.2757505  20.2169735  45.0858598  66.6823369
  20.3982615  44.3550954  65.5354097  20.6551823  44.6216815  66.2262530
  25.2589734  40.8274219  64.7526425  25.4985738  41.0352203  63.9401769
  25.5805575  40.0231727  64.8615370  25.3426892  40.7388320  64.6486979
  20.5680024  32.7567614  68.5985963  21.3225992  33.1245932  68.3603014
  20.3907559  33.1307169  69.3665143  20.6534503  32.8665802  68.6770852
  18.9237089  35.1637933  65.2964076  18.7412662  35.3809814  64.4705069
  19.7862702  35.2776946  65.3522691  19.0241678  35.2127831  65.1818563
  24.6036808  32.1664344  68.3313100  25.3322968  31.9880299  67.8851256
  24.6931701  33.0082424  68.5420278  24.7243470  32.2648223  68.2966618
  28.5845109  43.1017732  72.2345394  29.3402624  43.5349246  72.2734303
  28.6907433  42.4522501  72.8080030  28.7115279  43.0695215  72.3243420
  18.4699116  38.4412106  63.8086549  17.7557293  38.1550286  64.2208982
  18.9543085  38.7808732  64.4492937  18.4358479  38.4493756  63.9642184
  25.6446434  46.9442060  64.1848358  26.0597582  46.6127084  63.4932853
  24.8138363  46.7110962  64.0568494  25.5834442  46.8613316  64.0639205
  32.8724913  43.5038977  69.4549027  33.2033131  44.0366617  68.8489122
  33.4458002  43.5577865  70.1110978  33.0058593  43.5908546  69.4626809
  28.0856803  41.3503880  70.1372607  28.1803657  42.0893174  70.5912233
  27.4615646  40.9221355  70.5707172  28.0065833  41.3965200  70.2680755
  28.3379824  43.1952620  63.3709559  28.2559986  43.2654807  64.2364546
  28.9759544  43.7582363  63.1793300  28.4199661  43.2891591  63.4699509
  21.6972995  42.9613357  72.8384085  21.4392239  42.1285092  72.8115385
  21.7521478  43.1870970  71.9976586  21.6672773  42.8711129  72.7104222
  20.6707707  40.5151120  73.3248980  20.0957298  40.6743288  73.9612941
  20.2943383  39.8786529  72.8617431  20.5310520  40.4448933  73.3503539
  33.9804265  38.7449474  70.9589189  33.7240830  37.9329415  70.7687071
  34.8233579  38.7527041  70.7319376  34.0670290  38.6261471  70.8974006
  25.4419934  43.2173074  66.3818166  26.2560573  43.5087967  66.2700937
  25.3779075  42.5632936  65.8076459  25.5522673  43.1638269  66.2807003
  21.3127842  46.6894591  71.5090478  21.9501789  46.4506339  72.0542271
  21.7382914  46.8931750  70.7743638  21.4704009  46.6845601  71.4807635
  21.9530657  41.9096881  65.8465367  22.3375810  41.6904588  66.5981912
  21.7042278  42.7359826  65.9766443  21.9732730  41.9995027  65.9766443
  22.2353900  50.1301757  67.9197737  22.5252198  49.7390738  67.1956964
  22.9657381  50.3118462  68.3603013  22.3860784  50.0995571  67.8780544
  29.8754661  39.3377239  73.5695571  29.5319426  38.6167574  73.9202820
  29.9747703  39.1291090  72.7273929  29.8396703  39.2001443  73.4967251
  19.2909036  45.8337707  69.1755954  20.0455004  46.2150746  69.3891416
  18.6979649  46.2848851  69.6302650  19.3145750  45.9566534  69.2738832
  30.3367690  45.8002943  69.1119559  30.9025722  46.4596153  69.0278102
  29.6895593  46.1452641  69.5835961  30.3246446  45.9484885  69.1692315
  17.5998447  37.0552077  68.6191024  17.3123243  36.6853347  67.8822971
  18.2868915  37.5246932  68.3574729  17.6587344  37.0699046  68.4706100
  26.8074268  48.7441728  68.5356638  26.5660944  48.0109588  68.1283703
  26.9875601  49.2928585  67.8822971  26.7981892  48.7164119  68.3786861
  22.0373588  44.0350287  69.9477560  21.8416371  44.6425022  69.3537863
  22.2607934  43.3418231  69.4669234  22.0408229  44.0227813  69.7893641
  20.4352118  40.9205025  70.0658429  21.1574770  41.0846183  69.6062235
  19.9560111  41.6414690  69.9597768  20.4715849  41.0503255  69.9824043
  26.8414904  34.1554201  70.1782729  27.5441257  33.9561949  69.7002688
  26.5759093  33.3830143  70.4851573  26.9061537  34.0117167  70.1528171
  15.1726641  37.8333289  69.4676305  15.2742778  38.6359451  69.7957280
  15.9682528  37.6320625  69.1699385  15.3054547  37.9219188  69.4711660
  26.1428966  39.7847558  71.3541915  25.8963680  39.7043309  72.1878704
  26.4714089  39.0001026  71.1604442  26.1550209  39.6573823  71.4489438
  31.5330388  45.8509171  65.9045195  31.1537196  45.0646309  65.8974485
  30.8696633  46.3996028  65.7616839  31.3788862  45.8153995  65.8825992
  24.3577296  49.4022690  69.7434021  25.1227187  49.1332334  69.4216686
  24.2555386  48.9172700  70.4604084  24.4558791  49.2912255  69.8013849
  26.8795956  46.4334874  61.7233971  27.6468941  46.4934999  61.3139823
  26.4327265  45.8615315  61.2390289  26.9269383  46.3571450  61.5911681
  29.7790486  48.0954662  66.2396881  29.8610324  48.9021648  65.9158332
  30.2640229  48.1150621  66.9637655  29.8627644  48.2175324  66.2983780
  23.5886990  42.7739498  74.9066959  23.1649239  42.9743997  74.1705977
  23.4131845  41.9268346  75.0191259  23.4997870  42.6788279  74.8140649
  18.8769435  43.2691549  70.3394931  19.0334054  43.2038352  71.1950924
  19.2170028  44.0440102  70.1273611  18.9502669  43.3740748  70.4349526
  25.4148579  42.6449433  69.2088295  25.9564125  42.1419814  69.6726915
  25.7295138  42.5914628  68.3977780  25.5412976  42.5628854  69.1572107
  23.5835029  48.0366785  66.4928323  23.6527849  47.1781323  66.6321323
  24.3623484  48.2538665  66.1647347  23.7087879  47.9419648  66.4645480
  28.1382191  47.0254475  70.6470847  27.7796846  47.1969118  71.4234879
  27.6520902  47.4867680  70.0898845  28.0140888  47.1193446  70.6796116
  22.9270557  42.7053640  63.1871081  23.2163081  43.4818523  63.4614655
  23.0142356  42.1942371  63.8885580  22.9824813  42.7445558  63.3313579
  21.9617260  37.2568824  69.1013492  22.2376994  36.5387736  68.6891060
  22.5615929  37.8553744  68.8934599  22.0910524  37.2389194  69.0094254
  31.4608699  33.1719500  72.2762588  30.8483013  33.6589902  72.6616320
  31.5572874  32.4962991  72.8200239  31.3846597  33.1437809  72.4141446
  25.4627780  34.9282341  67.3760087  25.9171527  35.0992901  68.1007932
  25.9367826  34.3150452  66.9757863  25.5996100  34.8633226  67.4233849
  22.8040800  41.6324875  68.4805095  23.5482845  42.0199152  68.7188045
  22.9501496  40.7882301  68.6445582  22.9351385  41.5655348  68.5399064
  27.7202176  38.0986903  67.4424768  27.1925194  38.1815647  66.7530477
  28.1797884  38.8404775  67.4389413  27.7104026  38.2207566  67.3399463
  19.7135241  36.3689423  62.4665663  19.3648045  37.0209148  62.9297212
  19.2331687  36.3546536  61.7389534  19.5905485  36.4632476  62.4276754
  27.2739258  46.6690467  66.5734425  27.9973457  47.1348580  66.4298998
  26.8339849  46.7364076  65.8232022  27.3154950  46.7474303  66.4419206
  20.0859149  38.9947953  67.9791708  20.2262111  39.4920417  68.6820349
  20.5841682  38.2934248  68.1205921  20.1800230  38.9649932  68.1043287
  20.1159372  39.8615064  65.3084284  20.7504451  40.4575489  65.2433746
  20.1984983  39.5618522  66.1230155  20.2215923  39.9055972  65.4187371
  21.6938355  35.7929040  65.2829726  22.0154196  35.3132122  64.6288989
  21.9565298  36.6028686  65.0920538  21.7804380  35.8418938  65.1585218
  16.6212360  42.0582905  68.5773830  17.1304589  42.6547413  68.9585136
  17.0946632  41.7908879  67.8950250  16.7655735  42.1068720  68.5328353
  27.5343108  50.7311172  66.7332486  26.8172418  50.5572034  66.2679723
  28.1849845  50.4963744  66.2007972  27.5244958  50.6706964  66.5861704
  30.1191079  39.6075760  70.4773791  29.4482269  40.1505462  70.3486857
  30.8130829  40.0770616  70.2355486  30.1219947  39.7574031  70.4229319
  30.2819207  36.0631644  73.3864164  30.6346817  35.6361367  74.0609963
  29.4234008  35.9782487  73.5165241  30.2068651  35.9876385  73.5059175
  18.9802891  38.6939164  71.4447011  18.2614881  39.1103296  71.7119874
  19.3515254  39.2593402  70.8938649  18.9294823  38.8388445  71.4029818
  24.7549466  37.7337163  66.7820390  24.1614305  38.0554160  66.2304957
  24.7924744  36.8878259  66.5741496  24.6723855  37.6561492  66.6703162
  27.6307282  37.6916668  70.2122140  27.4020975  37.7149369  69.3700499
  27.8905359  36.8674135  70.3317151  27.6353470  37.5732748  70.1047338
  20.6852045  36.2293214  71.5076336  21.1609411  36.5910294  70.8726517
  20.1840645  36.8849682  71.7876479  20.6817404  36.3787403  71.4553077
  33.9163407  45.7014982  67.2989341  34.2997012  46.4506338  67.5287438
  33.1207520  45.9480802  67.0401330  33.8557189  45.8484676  67.2946915
  22.7278698  38.3734414  64.8749720  23.1077663  38.3914043  64.0900835
  21.9871294  38.8188403  64.7540567  22.6747536  38.4416189  64.7413288
  30.3563989  36.6816605  70.4625299  30.3558215  36.5265262  71.3209575
  30.1520169  37.5279592  70.4066684  30.3263766  36.7837226  70.5813238
  28.0804841  41.3614107  74.1161506  28.5758506  40.6437102  74.0765526
  27.2704616  41.0584905  74.0015993  28.0348734  41.2111753  74.0935232
  23.5263452  45.2111920  66.2658510  22.7174775  44.8878594  66.2191820
  24.0338361  44.5045142  66.1986759  23.4813119  45.0593237  66.2488805
  22.7197869  34.5995942  67.5577352  23.5413563  34.7694255  67.3159047
  22.2567520  34.7543203  66.8343649  22.7729031  34.6477675  67.4148996
  31.5412608  48.2752922  68.5985963  32.2958576  48.6431240  68.3603014
  31.3640142  48.6492477  69.3665143  31.6267086  48.3851110  68.6770852
  29.8969672  50.6823241  65.2964076  29.7145246  50.8995122  64.4705069
  30.7595285  50.7962254  65.3522691  29.9974262  50.7313139  65.1818563
  29.4431699  53.9597414  63.8086549  28.7289877  53.6735594  64.2208982
  29.9275668  54.2994040  64.4492937  29.4091063  53.9679064  63.9642184
  30.6867824  51.8874731  62.4665663  30.3380629  52.5394456  62.9297212
  30.2064270  51.8731844  61.7389534  30.5638068  51.9817784  62.4276754
  32.6670938  51.3114348  65.2829726  32.9886779  50.8317430  64.6288989
  32.9297882  52.1213994  65.0920538  32.7536964  51.3604246  65.1585218
  33.7011282  53.8919722  64.8749720  34.0810247  53.9099351  64.0900835
  32.9603878  54.3373711  64.7540567  33.6480119  53.9601497  64.7413288
  33.6930452  50.1181250  67.5577352  34.5146147  50.2879563  67.3159047
  33.2300103  50.2728511  66.8343649  33.7461615  50.1662983  67.4148996
  14.1932623  11.2257171  52.2735458  13.8583992  11.9034093  51.8379680
  14.7059494  10.8362482  51.6852330  14.2198204  11.2681749  52.1222249
  14.3664674   8.3634883  51.1188404  14.7815823   8.0319907  50.4272900
  13.5356604   8.1303786  50.9908541  14.3052683   8.2806139  50.9979252
  17.0598064   4.6145443  50.3049606  16.9778227   4.6847630  51.1704593
  17.6977785   5.1775187  50.1133347  17.1417902   4.7084414  50.4039555
  20.2548628   7.2701994  52.8385242  19.8755437   6.4839132  52.8314531
  19.5914873   7.8188851  52.6956886  20.1007103   7.2346818  52.8166039
  15.6014197   7.8527697  48.6574018  16.3687182   7.9127822  48.2479869
  15.1545506   7.2808138  48.1730336  15.6487624   7.7764273  48.5251728
  18.5008727   9.5147485  53.1736928  18.5828564  10.3214471  52.8498379
  18.9858469   9.5343445  53.8977701  18.5845885   9.6368148  53.2323826
  15.9957498   8.0883290  53.5074472  16.7191697   8.5541403  53.3639045
  15.5558090   8.1556900  52.7572069  16.0373191   8.1667127  53.3759253
  16.2561348  12.1503995  53.6672533  15.5390658  11.9764857  53.2019770
  16.9068086  11.9156567  53.1348019  16.2463199  12.0899787  53.5201751
  22.6381647   7.1207806  54.2329388  23.0215253   7.8699162  54.4627485
  21.8425760   7.3673625  53.9741377  22.5775429   7.2677499  54.2286962
  32.1299422  17.6978741  56.3259749  32.0993427  18.5523377  56.4978018
  32.7280771  17.3974033  56.8845893  32.2136580  17.7795237  56.4334551
  25.3299107  16.7854392  61.0812679  24.4737003  16.9462890  61.1321796
  25.3766761  15.9146456  61.1017740  25.2098219  16.6805194  61.0918745
  19.7140247  26.3217110  56.8449911  18.9623146  25.9432648  56.6165956
  20.1626259  26.3535543  56.0968721  19.6689914  26.2702717  56.7007413
  25.1665207  26.7442479  52.2735458  24.8316575  27.4219401  51.8379680
  25.6792077  26.3547790  51.6852330  25.1930788  26.7867057  52.1222249
  24.7069498  28.6956748  58.2146570  25.0908877  29.2643646  57.6751345
  24.6428639  27.9706258  57.7352386  24.7542925  28.6732211  58.0640432
  28.1750928  18.8446436  63.7244331  28.7206888  19.5231522  63.7838301
  28.1167805  18.7033896  62.8645912  28.2466843  18.9238437  63.6056392
  21.2925003  26.3335502  59.1112683  21.3935366  25.5235856  59.4209811
  20.6966748  26.2392448  58.4812362  21.2197542  26.2000530  59.0638922
  29.9515997  20.2731043  54.5978059  29.8355523  21.0238729  55.0270197
  30.7471884  20.0154996  54.8474146  30.0520586  20.3465890  54.6982150
  21.1325743  31.2513091  60.5127539  21.7763198  31.6926255  60.9023698
  21.4581998  30.4466517  60.4257798  21.2757571  31.1978286  60.5573017
  14.4890047  22.3555788  58.7365017  14.2540232  21.5223441  58.6297286
  14.6275688  22.6360454  57.9226218  14.4745710  22.2739292  58.6007372
  21.8346322  24.2625066  55.8847401  22.1562163  24.8030273  55.2808709
  22.4818419  23.6921837  56.0169691  21.9772378  24.2584241  55.8154437
  23.8848030  16.2641061  55.9681788  24.5828195  16.4429188  56.4603251
  24.2000363  15.7411400  55.3452177  24.0343368  16.2134833  55.9483798
  24.0735966  22.6511506  55.9561579  24.5129601  22.0428606  56.4016352
  23.9240629  22.2718879  55.1847044  24.1157432  22.5049977  55.9080747
  24.0793700  24.0910423  62.8087297  24.3616943  23.2961829  62.5874053
  24.8079861  24.5691011  62.8292358  24.2283264  24.0445020  62.7790313
  27.6745302  21.0038687  52.9092349  27.5896597  21.8599654  53.0541917
  28.1629686  20.7283011  53.5774508  27.7334200  21.0896008  53.0294430
  29.2651302   7.6218980  58.2952673  28.9504743   8.3122459  58.7273096
  28.7478243   7.5663762  57.5938174  29.1415772   7.7153869  58.2549622
  28.6063736  17.6223481  54.4090084  28.0775207  17.8383115  55.0687390
  29.1288756  18.3159620  54.3291053  28.6052189  17.7566618  54.4945683
  34.0611789  23.1969786  59.7823128  33.2309492  23.4080429  59.9456545
  34.0121041  22.3706840  59.5065412  33.9318524  23.1059392  59.7660494
  20.4963343  21.5186698  53.2097552  19.9120559  22.0236729  53.6163416
  20.0933439  21.2929085  52.4694144  20.3502647  21.5594946  53.1602577
  16.0507372  27.2341459  60.0121223  15.5674950  27.9591949  59.9880807
  16.8630690  27.5317589  60.1231381  16.0998120  27.3843813  60.0248502
  22.1221526  26.0273640  62.6171038  21.6048468  25.6681055  62.0132346
  22.8195917  25.5035814  62.6277104  22.1487107  25.8971328  62.5301296
  24.9540558  17.7652350  51.6866472  25.1936562  17.9730334  50.8741815
  25.2756399  16.9609859  51.7955417  25.0377716  17.6766451  51.5827025
  20.2630848   9.6945746  55.5326010  21.0176816  10.0624063  55.2943060
  20.0858383  10.0685300  56.3005190  20.3485326   9.8043934  55.6110899
  18.9051569  27.7497635  60.1641503  19.6072149  27.2349624  60.2214260
  18.8249052  28.0771786  60.9688378  18.9975330  27.7211861  60.2914295
  33.5565747  15.8440186  63.5773550  32.7194168  15.9142373  63.8121144
  33.5253978  15.8464681  62.7047852  33.4284029  15.8550413  63.4833098
  18.6187913  12.1016065  52.2304123  18.4363486  12.3187946  51.4045116
  19.4813526  12.2155077  52.2862738  18.7192502  12.1505963  52.1158610
  18.2302345  23.9403987  59.6727111  19.0691244  24.1726920  59.7200873
  18.2614114  23.0708298  59.6034147  18.3584062  23.8460933  59.6691756
  24.2987632   9.1042475  55.2653147  25.0273792   8.9258430  54.8191303
  24.3882525   9.9460555  55.4760325  24.4194294   9.2026354  55.2306665
  28.2795933  20.0395863  59.1685441  29.0353448  20.4727377  59.2074350
  28.3858257  19.3900632  59.7420077  28.4066103  20.0073347  59.2583467
  31.3176104  23.8669140  59.9187844  30.8811336  23.8705882  60.6746815
  30.9839019  24.5474639  59.4867421  31.2038724  23.9681596  59.9668677
  18.1649940  15.3790237  50.7426596  17.4508117  15.0928417  51.1549029
  18.6493908  15.7186863  51.3832984  18.1309303  15.3871887  50.8982231
  26.0475571  27.8187575  64.8897450  25.2490816  27.5787075  65.1471319
  26.4961582  27.8701968  65.6364498  25.9950182  27.7909966  65.0382374
  34.4520450  20.5850060  58.8107481  35.1136884  20.0240728  58.7103390
  33.8111862  20.0902091  59.1360172  34.4549317  20.4286469  58.8439821
  25.3397258  23.8820191  51.1188404  25.7548406  23.5505215  50.4272900
  24.5089187  23.6489094  50.9908541  25.2785266  23.7991447  50.9979252
  30.7385281  21.6015442  58.5519470  30.9740870  21.7460641  57.7246321
  30.8874844  22.3657850  58.9450984  30.7951084  21.7354497  58.4883074
  32.5675737  20.4417108  56.3889074  32.8983954  20.9744748  55.7829169
  33.1408826  20.4955996  57.0451025  32.7009417  20.5286677  56.3966856
  27.7807627  18.2882011  57.0712654  27.8754481  19.0271305  57.5252279
  27.1566470  17.8599486  57.5047218  27.7016657  18.3343331  57.2020801
  28.0330648  20.1330751  50.3049606  27.9510810  20.2032938  51.1704593
  28.6710368  20.6960495  50.1133347  28.1150485  20.2269722  50.4039555
  21.3923819  19.8991489  59.7724132  21.1343063  19.0663224  59.7455432
  21.4472302  20.1249102  58.9316633  21.3623597  19.8089260  59.6444269
  33.6755089  15.6827605  57.8929235  33.4191654  14.8707547  57.7027118
  34.5184403  15.6905172  57.6659423  33.7621114  15.5639603  57.8314053
  25.1370758  20.1551205  53.3158212  25.9511397  20.4466098  53.2040984
  25.0729899  19.5011067  52.7416505  25.2473497  20.1016400  53.2147050
  31.3580248  22.8377201  67.7287788  31.1218886  22.0065266  67.6099849
  32.0023477  22.7862808  68.3142632  31.4174919  22.7074889  67.7973682
  21.0078666  23.6272722  58.4430524  21.6452613  23.3884470  58.9882318
  21.4333738  23.8309881  57.7083685  21.1654833  23.6223733  58.4147682
  15.6991309  25.8661059  62.3264828  15.7395454  26.1375910  61.4984608
  16.2585833  26.3902967  62.7422616  15.7874655  25.9836814  62.2656716
  21.6481481  18.8475012  52.7805414  22.0326634  18.6282719  53.5321959
  21.3993102  19.6737958  52.9106490  21.6683554  18.9373158  52.9106490
  32.3816669  22.6221650  63.7916083  32.0762486  23.3549707  64.1529398
  31.6622884  22.2159579  63.5108869  32.2304011  22.6703383  63.8029220
  23.3900138  24.1045145  60.1224311  23.4639147  23.9420317  60.9766161
  24.2069645  24.2935335  59.8784792  23.5216497  24.1081887  60.2122336
  38.0818461  19.2614651  63.1184427  38.0142961  19.2810610  62.2487013
  38.0674123  20.1044978  63.3440097  38.0697217  19.3888385  63.0236904
  17.1505895  24.4503008  57.1518754  16.3244013  24.6964745  57.0253033
  17.2117886  24.3715089  58.0180812  17.0380062  24.4747957  57.2607699
  21.9304724  27.0679888  54.8537784  22.2203022  26.6768869  54.1297011
  22.6608205  27.2496593  55.2943059  22.0811608  27.0373702  54.8120591
  35.8677078  18.0359037  61.3931021  36.4185000  17.4027106  61.6328113
  35.8521194  18.5674430  62.0846525  35.9462275  18.0207985  61.5309879
  19.8710640  29.0447271  57.9197934  19.6510935  28.7544625  58.7124601
  19.6505162  28.3862226  57.3915846  19.8058234  28.9046979  57.9586843
  18.7827587  21.1320587  60.1853636  18.4940835  20.5058058  60.7199363
  19.6510935  21.0740874  60.2518316  18.8687839  21.0308131  60.2744590
  29.5705485  16.2755370  60.5035617  29.2270250  15.5545706  60.8542867
  29.6698527  16.0669222  59.6613976  29.5347527  16.1379574  60.4307297
  22.0378595  30.4176660  56.7028626  22.6902653  29.8853103  56.9319652
  21.3404204  30.0645313  57.0896500  22.0309313  30.2866183  56.7940794
  18.9859860  22.7715838  56.1096001  19.7405828  23.1528877  56.3231463
  18.3930473  23.2226982  56.5642697  19.0096574  22.8944665  56.2078879
  30.0318514  22.7381075  56.0459605  30.5976546  23.3974284  55.9618148
  29.3846417  23.0830773  56.5176008  30.0197270  22.8863016  56.1032362
  20.3058087  23.9424399  61.4836116  19.7838840  24.0824691  62.1687981
  20.6932107  23.1835064  61.6738233  20.2861788  23.8509923  61.6137192
  17.2949271  13.9930208  55.5531071  17.0074066  13.6231479  54.8163018
  17.9819739  14.4625064  55.2914776  17.3538168  14.0077178  55.4046146
  26.5025092  25.6819859  55.4696685  26.2611768  24.9487719  55.0623750
  26.6826425  26.2306716  54.8163018  26.4932716  25.6542250  55.3126908
  21.7324412  20.9728418  56.8817607  21.5367195  21.5803153  56.2877910
  21.9558758  20.2796362  56.4009281  21.7359053  20.9605944  56.7233688
  20.1302942  17.8583156  56.9998475  20.8525594  18.0224315  56.5402281
  19.6510935  18.5792821  56.8937815  20.1666673  17.9881386  56.9164089
  26.5365728  11.0932332  57.1122776  27.2392081  10.8940081  56.6342734
  26.2709917  10.3208275  57.4191620  26.6012361  10.9495298  57.0868218
  31.9653974  19.4014942  59.6656402  31.8787948  19.5570368  60.5191181
  31.5104454  20.0453017  59.2915807  31.8857230  19.5190697  59.7363509
  14.8677465  14.7711421  56.4016352  14.9693602  15.5737582  56.7297327
  15.6633352  14.5698757  56.1039432  15.0005371  14.8597319  56.4051707
  25.8379790  16.7225689  58.2881962  25.5914504  16.6421440  59.1218750
  26.1664913  15.9379157  58.0944489  25.8501033  16.5951954  58.3829485
  29.7327839  23.4309048  62.0768743  29.5942198  24.1290094  62.5817485
  28.9527837  23.2757705  61.7204925  29.5971066  23.5109215  62.0995017
  20.8704572  27.6485179  64.5665971  21.0194136  27.0888095  63.9139376
  21.6504574  27.7277181  64.9498490  21.0078666  27.5770745  64.5262921
  31.2281211  22.7887302  52.8385242  30.8488020  22.0024440  52.8314531
  30.5647457  23.3374159  52.6956886  31.0739686  22.7532126  52.8166039
  23.3957873  27.8199822  65.8450462  23.3201544  27.1508633  66.4001251
  23.3247732  28.5217611  66.3591129  23.3738480  27.8244730  66.0027310
  24.0528120  26.3400821  56.6774068  24.8178011  26.0710465  56.3556732
  23.9506210  25.8550832  57.3944131  24.1509615  26.2290386  56.7353896
  26.5746780  23.3713005  48.6574018  27.3419765  23.4313130  48.2479869
  26.1278089  22.7993446  48.1730336  26.6220207  23.2949581  48.5251728
  27.4724576  22.1767661  60.9426750  26.7969578  21.9452893  61.4440137
  27.4816952  21.5688844  60.3168855  27.3743080  22.0526586  60.9242902
  29.4741310  25.0332793  53.1736928  29.5561148  25.8399779  52.8498379
  29.9591052  25.0528752  53.8977701  29.5578468  25.1553456  53.2323826
  23.2837814  19.7117629  61.8407006  22.8600063  19.9122128  61.1046024
  23.1082669  18.8646477  61.9531306  23.1948694  19.6166411  61.7480696
  22.7849507  31.2268142  64.3028463  23.2745437  30.5278931  64.1204128
  22.2133739  30.9292012  64.8904520  22.7734037  31.0794366  64.3629504
  18.5720259  20.2069681  57.2734978  18.7284878  20.1416483  58.1290970
  18.9120852  20.9818233  57.0613658  18.6453493  20.3118879  57.3689572
  25.1099403  19.5827564  56.1428342  25.6514949  19.0797945  56.6066962
  25.4245962  19.5292759  55.3317827  25.2363800  19.5006985  56.0912154
  23.2785853  24.9744916  53.4268370  23.3478673  24.1159454  53.5661370
  24.0574308  25.1916797  53.0987394  23.4038703  24.8797780  53.3985527
  27.6693340  27.3982617  57.6404863  27.2773132  27.0949332  56.9227729
  27.8246413  28.2351707  57.4509817  27.6346930  27.4766454  57.5061360
  15.1454520  17.3904631  57.5895745  15.5253485  17.8089176  56.9256013
  14.5709885  17.9718087  57.8964589  15.1165845  17.5382490  57.5372486
  27.8333015  23.9632606  57.5810893  27.4747670  24.1347249  58.3574926
  27.3471726  24.4245811  57.0238892  27.7091712  24.0571577  57.6136163
  22.6221381  19.6431771  50.1211128  22.9113905  20.4196654  50.3954702
  22.7093179  19.1320503  50.8225627  22.6775637  19.6823690  50.2653626
  28.9937755  24.8536502  68.5278094  29.6317475  24.3596697  68.1940550
  28.3511846  24.7813902  67.9430321  28.9931981  24.7695510  68.3920449
  30.7194755  16.7025648  63.0944010  30.2922363  16.6151996  62.3392109
  30.0820808  16.8103423  63.6798854  30.5624362  16.7058308  63.0689451
  29.0492011  25.5456310  65.1683451  29.8384389  25.1945375  65.2885533
  29.2235609  26.3592698  64.9060085  29.1912293  25.6142167  65.1471319
  21.6568084  14.1946955  56.0353539  21.9327818  13.4765867  55.6231107
  22.2566753  14.7931875  55.8274645  21.7861348  14.1767326  55.9434300
  31.1559523  10.1097631  59.2102635  30.5433837  10.5968033  59.5956367
  31.2523698   9.4341122  59.7540286  31.0797421  10.0815940  59.3481493
  25.1578604  11.8660472  54.3100134  25.6122351  12.0371033  55.0347979
  25.6318650  11.2528583  53.9097910  25.2946924  11.8011357  54.3573896
  34.7984551  21.1814568  64.6380151  34.8567675  21.6301217  65.3840128
  34.1651019  21.5913381  64.2010231  34.7135846  21.3088302  64.6832699
  28.4383646  26.8018110  61.0734897  28.2403334  27.2908924  60.3791109
  27.8171357  27.0059351  61.6519031  28.3171210  26.9034648  61.0558121
  22.4991624  18.5703006  55.4145142  23.2433669  18.9577283  55.6528091
  22.6452320  17.7260432  55.5785629  22.6302209  18.5033479  55.4739111
  31.7506230  19.2030855  62.7245841  31.5104453  18.3637271  62.7288268
  32.2298238  19.2831022  63.4486615  31.7858414  19.0912255  62.8320644
  27.4153000  15.0365034  54.3764815  26.8876018  15.1193778  53.6870523
  27.8748708  15.7782906  54.3729459  27.4054850  15.1585697  54.2739510
  33.7511418  15.9832313  60.6775100  33.5121187  15.9428147  59.8395885
  33.9145319  16.8303465  60.8040822  33.7401721  16.1024398  60.5728582
  19.4086065  13.3067554  49.4005710  19.0598869  13.9587279  49.8637259
  18.9282511  13.2924667  48.6729581  19.2856309  13.4010608  49.3616801
  26.9690082  23.6068598  53.5074472  27.6924281  24.0726711  53.3639045
  26.5290673  23.6742208  52.7572069  27.0105774  23.6852435  53.3759253
  25.3772534  21.5370410  62.4919459  24.9500142  20.9120129  62.0584895
  25.3697479  21.2545332  63.3178467  25.3131675  21.4023191  62.5499287
  19.7809973  15.9326084  54.9131754  19.9212935  16.4298549  55.6160396
  20.2792506  15.2312379  55.0545968  19.8751054  15.9028063  55.0383333
  19.8110196  16.7993195  52.2424331  20.4455275  17.3953620  52.1773793
  19.8935807  16.4996653  53.0570201  19.9166747  16.8434104  52.3527418
  32.7892762  19.3308673  65.1110695  33.3810602  19.9705924  65.1428893
  33.2251756  18.6331710  65.4002762  32.9411193  19.3227023  65.1591528
  21.3889179  12.7307171  52.2169773  21.7105020  12.2510253  51.5629035
  21.6516122  13.5406817  52.0260585  21.4755204  12.7797069  52.0925265
  24.6186151  23.7526045  65.7368589  24.1111243  24.3061892  66.1809220
  24.3212798  23.8134335  64.9187364  24.4991036  23.8432356  65.6817046
  16.3163184  18.9961036  55.5113877  16.8255413  19.5925544  55.8925183
  16.7897456  18.7287010  54.8290297  16.4606559  19.0446852  55.4668400
  27.2293932  27.6689303  53.6672533  26.5123241  27.4950165  53.2019770
  27.8800669  27.4341875  53.1348019  27.2195782  27.6085095  53.5201751
  29.8141903  16.5453891  57.4113838  29.1433093  17.0883594  57.2826903
  30.5081653  17.0148747  57.1695533  29.8170770  16.6952163  57.3569366
  23.8628637  28.6850603  62.6425596  23.6394291  27.9269433  63.0109622
  23.3738480  28.7148625  61.9206036  23.7572086  28.5772828  62.5902337
  29.9770030  13.0009775  60.3204211  30.3297641  12.5739498  60.9950010
  29.1184832  12.9160619  60.4505287  29.9019475  12.9254516  60.4399222
  18.6753715  15.6317295  58.3787058  17.9565705  16.0481427  58.6459921
  19.0466078  16.1971534  57.8278696  18.6245647  15.7766576  58.3369865
  22.5107094  28.9051062  60.0962681  22.0967492  28.2425192  59.7066522
  23.1954468  29.0528920  59.5758375  22.5505465  28.8291720  59.9619178
  25.8772388  28.0641147  60.8486297  25.4788671  28.1743417  60.0807118
  25.2623607  28.2723213  61.4312857  25.7271277  28.1114715  60.8217597
  24.4500290  14.6715295  53.7160437  23.8565129  14.9932291  53.1645004
  24.4875567  13.8256390  53.5081543  24.3674679  14.5939623  53.6043208
  27.3258106  14.6294799  57.1462187  27.0971799  14.6527501  56.3040546
  27.5856183  13.8052266  57.2657198  27.3304294  14.5110879  57.0387385
  33.6114230  22.6393114  54.2329388  33.9947836  23.3884470  54.4627485
  32.8158344  22.8858933  53.9741377  33.5508013  22.7862807  54.2286962
  22.4229522  15.3112545  51.8089767  22.8028487  15.3292174  51.0240882
  21.6822118  15.7566534  51.6880614  22.3698360  15.3794320  51.6753335
  30.0514813  13.6194736  57.3965346  30.0509039  13.4643393  58.2549622
  29.8470993  14.4657724  57.3406731  30.0214590  13.7215357  57.5153285
  27.7755665  18.2992238  61.0501552  28.2709330  17.5815233  61.0105573
  26.9655440  17.9963036  60.9356039  27.7299558  18.1489885  61.0275278
  23.2214276  22.1490051  53.1998557  22.4125599  21.8256725  53.1531866
  23.7289185  21.4423274  53.1326806  23.1763943  21.9971368  53.1828851
  29.8407483  21.0495926  63.7378681  30.2662555  20.5270348  63.1849106
  29.4764403  21.6476763  63.2167304  29.8494086  21.0606153  63.5787691
  19.4761563  29.3460143  62.4976027  19.7908122  30.1596532  62.5053808
  19.8854977  28.9610362  63.1658186  19.5829661  29.4088846  62.5980118
  26.4286083  24.7630190  60.0679839  26.8997261  25.4770453  60.2369824
  26.7646261  24.1628940  60.6039708  26.5481198  24.7801654  60.1712215
  27.0660029  24.5548124  66.8307531  26.5180975  23.9306008  66.5627597
  27.5273058  24.7442396  66.1151611  27.0527239  24.4907174  66.6857962
  22.4148693  11.5374073  54.4917398  23.2364387  11.7072386  54.2499093
  21.9518344  11.6921334  53.7683696  22.4679855  11.5855806  54.3489043
  16.8174583  23.2933252  62.1454635  17.4219441  23.2529086  61.5168456
  16.6101896  24.1404404  62.1758691  16.8763481  23.4121254  62.0570752
  26.6318356  25.5599197  63.3616873  27.4516729  25.4162163  63.6233168
  26.3512433  26.1845396  63.9033310  26.7115099  25.6309549  63.4804812
  43.1032006  33.2164049  56.3259749  43.0726010  34.0708685  56.4978018
  43.7013355  32.9159341  56.8845893  43.1869164  33.2980545  56.4334551
  36.3031691  32.3039700  61.0812679  35.4469586  32.4648198  61.1321796
  36.3499344  31.4331764  61.1017740  36.1830802  32.1990501  61.0918745
  30.6872830  41.8402417  56.8449911  29.9355730  41.4617956  56.6165956
  31.1358842  41.8720851  56.0968721  30.6422497  41.7888025  56.7007413
  39.6125407  38.5726225  70.6873135  40.3192175  38.0778256  70.8160070
  39.8013343  39.0135307  69.9575793  39.7453313  38.5644576  70.5982181
  36.1397790  42.2627787  52.2735458  35.8049159  42.9404709  51.8379680
  36.6524661  41.8733098  51.6852330  36.1663371  42.3052365  52.1222249
  35.6802082  44.2142056  58.2146570  36.0641461  44.7828954  57.6751345
  35.6161223  43.4891566  57.7352386  35.7275509  44.1917519  58.0640432
  39.1483512  34.3631743  63.7244331  39.6939472  35.0416830  63.7838301
  39.0900388  34.2219204  62.8645912  39.2199426  34.4423745  63.6056392
  32.2657587  41.8520810  59.1112683  32.3667950  41.0421164  59.4209811
  31.6699332  41.7577756  58.4812362  32.1930125  41.7185838  59.0638922
  40.9248580  35.7916351  54.5978059  40.8088106  36.5424037  55.0270197
  41.7204467  35.5340304  54.8474146  41.0253170  35.8651197  54.6982150
  32.1058326  46.7698399  60.5127539  32.7495782  47.2111563  60.9023698
  32.4314582  45.9651825  60.4257798  32.2490155  46.7163593  60.5573017
  25.4622631  37.8741096  58.7365017  25.2272815  37.0408749  58.6297286
  25.6008272  38.1545762  57.9226218  25.4478293  37.7924600  58.6007372
  27.7612718  30.0426827  61.6349325  27.1417750  29.4519474  61.4659340
  27.6596582  30.6338262  61.0013648  27.6550394  30.0430909  61.5154314
  32.8078906  39.7810374  55.8847401  33.1294747  40.3215581  55.2808709
  33.4551002  39.2107145  56.0169691  32.9504961  39.7769549  55.8154437
  34.8580614  31.7826369  55.9681788  35.5560779  31.9614496  56.4603251
  35.1732947  31.2596708  55.3452177  35.0075951  31.7320141  55.9483798
  27.4881851  33.5879108  63.8792894  27.3640548  34.1741554  64.5142713
  28.1400136  33.0939304  64.1805169  27.5655501  33.6017913  64.0178823
  35.0468549  38.1696814  55.9561579  35.4862185  37.5613914  56.4016352
  34.8973212  37.7904187  55.1847044  35.0890015  38.0235285  55.9080747
  32.5140192  36.7640825  63.1580405  33.1589195  36.2713269  62.8391353
  32.7541969  36.9065612  63.9846483  32.6450778  36.7118268  63.2329938
  35.0526284  39.6095731  62.8087297  35.3349527  38.8147137  62.5874053
  35.7812444  40.0876319  62.8292358  35.2015847  39.5630328  62.7790313
  33.0307478  27.1518765  60.0503063  32.7010808  27.6029909  59.3806761
  32.3552479  27.0734929  60.5976069  32.8817914  27.2069900  60.0326286
  38.6477886  36.5223995  52.9092349  38.5629181  37.3784962  53.0541917
  39.1362269  36.2468319  53.5774508  38.7066783  36.6081316  53.0294430
  40.2383885  23.1404288  58.2952673  39.9237326  23.8307767  58.7273096
  39.7210827  23.0849070  57.5938174  40.1148356  23.2339177  58.2549622
  39.5796319  33.1408789  54.4090084  39.0507791  33.3568423  55.0687390
  40.1021339  33.8344928  54.3291053  39.5784772  33.2751926  54.4945683
  45.0344372  38.7155093  59.7823128  44.2042075  38.9265737  59.9456545
  44.9853624  37.8892148  59.5065412  44.9051108  38.6244700  59.7660494
  31.4695927  37.0372006  53.2097552  30.8853142  37.5422037  53.6163416
  31.0666022  36.8114393  52.4694144  31.3235231  37.0780254  53.1602577
  27.0239956  42.7526767  60.0121223  26.5407534  43.4777257  59.9880807
  27.8363274  43.0502897  60.1231381  27.0730703  42.9029121  60.0248502
  33.0954110  41.5458948  62.6171038  32.5781051  41.1866363  62.0132346
  33.7928501  41.0221122  62.6277104  33.1219691  41.4156636  62.5301296
  36.7517702  41.9953762  68.5787211  36.8401047  41.8079902  69.4265421
  37.1807414  41.3491191  68.1792058  36.8279804  41.8716769  68.6458962
  34.3188161  41.2784922  67.5604873  33.7558996  40.8657531  68.0844534
  35.0809185  41.2037827  67.9798016  34.3482610  41.2062322  67.6997873
  35.9273141  33.2837658  51.6866472  36.1669145  33.4915642  50.8741815
  36.2488982  32.4795167  51.7955417  36.0110299  33.1951759  51.5827025
  31.2363432  25.2131054  55.5326010  31.9909400  25.5809371  55.2943060
  31.0590966  25.5870608  56.3005190  31.3217910  25.3229242  55.6110899
  29.8784153  43.2682943  60.1641503  30.5804732  42.7534932  60.2214260
  29.7981636  43.5957094  60.9688378  29.9707913  43.2397169  60.2914295
  44.5298330  31.3625494  63.5773550  43.6926751  31.4327681  63.8121144
  44.4986561  31.3649989  62.7047852  44.4016613  31.3735721  63.4833098
  30.9263059  33.5058530  69.2921918  31.0983563  33.3964424  70.1407200
  31.4632417  34.1512935  69.0553110  31.0308063  33.5850531  69.3827015
  29.5920496  27.6201373  52.2304123  29.4096070  27.8373253  51.4045116
  30.4546109  27.7340385  52.2862738  29.6925086  27.6691271  52.1158610
  29.2034928  39.4589295  59.6727111  30.0423828  39.6912228  59.7200873
  29.2346697  38.5893606  59.6034147  29.3316646  39.3646241  59.6691756
  29.8287631  39.8790170  63.9740417  30.3685856  39.7361301  64.6443789
  29.1457578  40.2786921  64.3424443  29.8079785  39.9169841  64.1274838
  35.2720216  24.6227783  55.2653147  36.0006376  24.4443738  54.8191303
  35.3615108  25.4645863  55.4760325  35.3926878  24.7211662  55.2306665
  39.2528516  35.5581171  59.1685441  40.0086031  35.9912685  59.2074350
  39.3590841  34.9085940  59.7420077  39.3798687  35.5258655  59.2583467
  42.2908687  39.3854448  59.9187844  41.8543919  39.3891190  60.6746815
  41.9571603  40.0659947  59.4867421  42.1771307  39.4866904  59.9668677
  25.2324776  36.0990461  64.1274838  24.9663192  35.2829578  64.2865828
  25.2463341  36.1443616  63.2570354  25.1949499  35.9847366  64.0228320
  42.2106170  26.4268276  62.1617272  42.8532079  26.4966380  62.7479187
  42.4629191  25.7597499  61.6596814  42.3428302  26.3394624  62.1744551
  29.1382523  30.8975545  50.7426596  28.4240700  30.6113725  51.1549029
  29.6226492  31.2372171  51.3832984  29.1041887  30.9057195  50.8982231
  29.9823383  29.6368839  66.7741846  29.2895180  29.1665819  67.0202577
  30.5983710  29.4107144  67.3483553  29.9707913  29.5335971  66.8950998
  37.0208154  43.3372883  64.8897450  36.2223400  43.0972383  65.1471319
  37.4694166  43.3887276  65.6364498  36.9682766  43.3095274  65.0382374
  45.4253034  36.1035368  58.8107481  46.0869468  35.5426036  58.7103390
  44.7844446  35.6087399  59.1360172  45.4281901  35.9471777  58.8439821
  25.6418190  36.8849240  61.4086582  25.4593763  36.8596126  60.5558875
  26.3767859  37.3548178  61.4475491  25.7232254  36.9510602  61.2884501
  41.7117864  37.1200750  58.5519470  41.9473453  37.2645949  57.7246321
  41.8607428  37.8843158  58.9450984  41.7683668  37.2539805  58.4883074
  28.7063942  33.6034243  67.9168691  29.4303914  33.5887274  68.4033586
  28.8080078  34.3129598  67.4190659  28.8282151  33.7058946  67.9147478
  43.5408321  35.9602416  56.3889074  43.8716538  36.4930056  55.7829169
  44.1141409  36.0141304  57.0451025  43.6742000  36.0471985  56.3966856
  36.0808891  37.0833328  72.7817638  35.2881872  37.3976840  72.9670258
  36.1957818  37.2984796  71.9438423  35.9804302  37.1617164  72.6855973
  38.7540210  33.8067319  57.0712654  38.8487064  34.5456613  57.5252279
  38.1299054  33.3784794  57.5047218  38.6749240  33.8528639  57.2020801
  37.0092684  36.9853531  67.7202935  37.5831546  36.3480776  67.8751499
  36.9307488  36.9857614  66.8512592  37.0825919  36.8918643  67.6149346
  25.6089100  33.7642741  61.5585649  26.1862603  33.6279192  62.1977894
  24.9103162  33.3078525  61.8131233  25.5910122  33.6765007  61.6907939
  32.3656403  35.4176797  59.7724132  32.1075647  34.5848531  59.7455432
  32.4204885  35.6434410  58.9316633  32.3356180  35.3274568  59.6444269
  37.4457453  27.5205247  59.8728225  36.7413779  27.0314433  60.0312144
  37.4942427  27.5327722  59.0016669  37.3487504  27.4494895  59.7667565
  31.3391115  32.9714559  60.2589027  30.7640706  33.1306727  60.8952988
  30.9626791  32.3349968  59.7957478  31.1993927  32.9012372  60.2843585
  35.0064403  31.4437908  65.1181405  34.6178836  31.0192126  64.4633597
  34.3419102  31.6920058  65.6258432  34.8511331  31.4176629  65.0969273
  44.6487672  31.2012913  57.8929235  44.3924237  30.3892854  57.7027118
  45.4916986  31.2090480  57.6659423  44.7353698  31.0824910  57.8314053
  21.0847934  32.6154634  58.2733468  21.1708185  32.2386502  59.0546998
  21.7123731  32.2415079  57.7953426  21.1904485  32.5040116  58.3178945
  38.8290765  25.1412537  62.6305390  39.2101277  24.4590708  63.0173264
  38.0254049  24.8522139  62.4481054  38.7667227  24.9979586  62.6609446
  36.1103342  35.6736513  53.3158212  36.9243980  35.9651406  53.2040984
  36.0462483  35.0196375  52.7416505  36.2206081  35.6201708  53.2147050
  42.3312832  38.3562509  67.7287788  42.0951469  37.5250574  67.6099849
  42.9756061  38.3048116  68.3142632  42.3907503  38.2260197  67.7973682
  31.9811250  39.1458030  58.4430524  32.6185197  38.9069778  58.9882318
  32.4066321  39.3495189  57.7083685  32.1387416  39.1409041  58.4147682
  26.6723892  41.3846367  62.3264828  26.7128038  41.6561218  61.4984608
  27.2318416  41.9088275  62.7422616  26.7607238  41.5022122  62.2656716
  32.6214065  34.3660320  52.7805414  33.0059218  34.1468027  53.5321959
  32.3725685  35.1923266  52.9106490  32.6416137  34.4558466  52.9106490
  43.3549252  38.1406958  63.7916083  43.0495069  38.8735015  64.1529398
  42.6355468  37.7344887  63.5108869  43.2036595  38.1888691  63.8029220
  34.3632722  39.6230453  60.1224311  34.4371730  39.4605625  60.9766161
  35.1802228  39.8120643  59.8784792  34.4949080  39.6267195  60.2122336
  49.0551045  34.7799958  63.1184427  48.9875545  34.7995918  62.2487013
  49.0406707  35.6230286  63.3440097  49.0429801  34.9073693  63.0236904
  28.1238479  39.9688316  57.1518754  27.2976596  40.2150053  57.0253033
  28.1850470  39.8900397  58.0180812  28.0112645  39.9933265  57.2607699
  30.3414502  26.0357257  58.1114194  29.4736928  26.1079856  58.1771804
  30.6289707  26.8379336  58.3002169  30.2554250  26.1651404  58.1488961
  39.4647391  26.1835116  66.4425516  40.2100983  25.9944927  66.0288942
  39.0484696  26.7093354  65.8839373  39.5132365  26.2337262  66.2990089
  32.9037308  42.5865196  54.8537784  33.1935606  42.1954177  54.1297011
  33.6340788  42.7681901  55.2943059  33.0544192  42.5559010  54.8120591
  46.8409662  33.5544345  61.3931021  47.3917583  32.9212414  61.6328113
  46.8253777  34.0859737  62.0846525  46.9194858  33.5393293  61.5309879
  33.4932053  37.3882942  65.9390915  32.9943746  38.0998710  66.0175803
  34.3032277  37.7083609  65.9009077  33.5388159  37.5409791  65.9447483
  30.8443223  44.5632578  57.9197934  30.6243519  44.2729933  58.7124601
  30.6237745  43.9047534  57.3915846  30.7790817  44.4232287  57.9586843
  29.7560170  36.6505895  60.1853636  29.4673419  36.0243366  60.7199363
  30.6243518  36.5926182  60.2518316  29.8420422  36.5493439  60.2744590
  40.5438068  31.7940678  60.5035617  40.2002834  31.0731014  60.8542867
  40.6431111  31.5854530  59.6613976  40.5080111  31.6564882  60.4307297
  33.0111179  45.9361968  56.7028626  33.6635237  45.4038411  56.9319652
  32.3136788  45.5830621  57.0896500  33.0041897  45.8051491  56.7940794
  29.9592444  38.2901146  56.1096001  30.7138412  38.6714185  56.3231463
  29.3663056  38.7412290  56.5642697  29.9829157  38.4129973  56.2078879
  41.0051097  38.2566382  56.0459605  41.5709130  38.9159592  55.9618148
  40.3579001  38.6016081  56.5176008  40.9929854  38.4048324  56.1032362
  32.4199111  30.2463986  71.2353213  31.6098886  30.5521766  71.1243055
  32.8973797  30.9669569  71.3505797  32.3702589  30.3978588  71.2360284
  31.2790670  39.4609707  61.4836116  30.7571424  39.6009999  62.1687981
  31.6664691  38.7020372  61.6738233  31.2594371  39.3695231  61.6137192
  28.2681854  29.5115516  55.5531071  27.9806650  29.1416787  54.8163018
  28.9552323  29.9810371  55.2914776  28.3270752  29.5262485  55.4046146
  37.4757675  41.2005167  55.4696685  37.2344351  40.4673027  55.0623750
  37.6559008  41.7492024  54.8163018  37.4665299  41.1727558  55.3126908
  32.7056996  36.4913726  56.8817607  32.5099779  37.0988461  56.2877910
  32.9291341  35.7981670  56.4009281  32.7091637  36.4791252  56.7233688
  31.1035526  33.3768464  56.9998475  31.8258178  33.5409622  56.5402281
  30.6243519  34.0978129  56.8937815  31.1399257  33.5066694  56.9164089
  39.0629034  29.7132263  62.3795160  38.2240134  29.7393542  62.1433424
  39.1333401  30.3602999  62.9600507  38.9497427  29.8128389  62.4304277
  28.7543143  35.7826537  66.1052615  29.2664240  36.0610790  65.4561375
  28.4679485  36.5215831  66.4715428  28.7878006  35.9328890  66.0642493
  37.5098312  26.6117640  57.1122776  38.2124665  26.4125388  56.6342734
  37.2442501  25.8393583  57.4191620  37.5744944  26.4680606  57.0868218
  42.9386557  34.9200250  59.6656402  42.8520532  35.0755676  60.5191181
  42.4837037  35.5638325  59.2915807  42.8589814  35.0376005  59.7363509
  25.8410049  30.2896729  56.4016352  25.9426185  31.0922890  56.7297327
  26.6365936  30.0884064  56.1039432  25.9737955  30.3782627  56.4051707
  32.2726868  27.8752925  66.1653657  32.0810065  27.8908060  67.0153080
  33.1225464  28.0716600  66.1420312  32.3702590  27.9067277  66.2876952
  26.6573781  30.4043907  64.1437473  26.5159273  29.5527847  64.2681981
  26.9414344  30.4472567  63.3199679  26.6781627  30.2843657  64.0405097
  36.8112373  32.2410997  58.2881962  36.5647088  32.1606748  59.1218750
  37.1397496  31.4564465  58.0944489  36.8233617  32.1137262  58.3829485
  40.7060422  38.9494356  62.0768743  40.5674782  39.6475402  62.5817485
  39.9260420  38.7943013  61.7204925  40.5703649  39.0294523  62.0995017
  39.0438507  35.2490732  68.3291124  39.0386546  34.3770548  68.3333551
  39.7499501  35.4478901  67.8560580  39.1483511  35.1494606  68.2598160
  32.7709401  34.9767716  67.7004945  32.9152776  35.5568924  67.0648055
  33.1185049  35.3544012  68.4054799  32.8436862  35.1188420  67.7103940
  34.9429318  34.1757884  65.4830076  34.1952632  34.3688898  65.0778354
  35.0970843  33.3503104  65.2454197  34.8551746  34.0822995  65.3875482
  31.8437156  43.1670487  64.5665971  31.9926719  42.6073403  63.9139376
  32.6237158  43.2462489  64.9498490  31.9811249  43.0956053  64.5262921
  42.2013795  38.3072610  52.8385242  41.8220604  37.5209748  52.8314531
  41.5380040  38.8559467  52.6956886  42.0472270  38.2717434  52.8166039
  34.3690456  43.3385130  65.8450462  34.2934127  42.6693941  66.4001251
  34.2980315  44.0402918  66.3591129  34.3471063  43.3430038  66.0027310
  35.1831095  28.0708435  66.3725480  35.6403709  28.8032409  66.4998272
  35.2587424  27.6474900  67.1312736  35.2622065  28.1165673  66.5026556
  27.4264086  28.3174254  67.4614924  26.8906276  27.7054613  67.7775691
  27.4881851  28.8922390  68.1148590  27.3559719  28.3121182  67.6050350
  39.6558421  21.2498310  60.2419323  39.7741989  21.7074773  59.5086626
  39.4820597  20.4443571  59.9555540  39.6477592  21.1992082  60.0920257
  35.0260703  41.8586129  56.6774068  35.7910594  41.5895773  56.3556732
  34.9238793  41.3736140  57.3944131  35.1242199  41.7475694  56.7353896
  33.0613473  30.0610539  63.2167304  32.2709548  29.8801999  63.5384640
  33.4574096  29.2837491  63.1997598  33.0030349  29.9198000  63.2619852
  38.4457159  37.6952969  60.9426750  37.7702161  37.4638201  61.4440137
  38.4549535  37.0874152  60.3168855  38.3475664  37.5711894  60.9242902
  35.5751303  32.5370798  67.6990803  35.5110444  33.3980754  67.5710940
  35.7148491  32.2202791  66.8986354  35.5866773  32.6170964  67.5619016
  40.4473894  40.5518101  53.1736928  40.5293731  41.3585087  52.8498379
  40.9323636  40.5714060  53.8977701  40.5311052  40.6738764  53.2323826
  34.2570397  35.2302937  61.8407006  33.8332646  35.4307436  61.1046024
  34.0815252  34.3831785  61.9531306  34.1681278  35.1351719  61.7480696
  33.7582091  46.7453450  64.3028463  34.2478021  46.0464239  64.1204128
  33.1866323  46.4477320  64.8904520  33.7466621  46.5979674  64.3629504
  29.5452842  35.7254989  57.2734978  29.7017461  35.6601791  58.1290970
  29.8853435  36.5003541  57.0613658  29.6186077  35.8304187  57.3689572
  36.0831987  35.1012872  56.1428342  36.6247532  34.5983253  56.6066962
  36.3978546  35.0478067  55.3317827  36.2096384  35.0192293  56.0912154
  34.2518436  40.4930224  53.4268370  34.3211257  39.6344762  53.5661370
  35.0306892  40.7102104  53.0987394  34.3771287  40.3983088  53.3985527
  37.2321256  29.9949177  66.1950642  37.4463226  29.3560091  65.6413996
  36.6155155  30.4395000  65.7658504  37.1726585  29.9659320  66.0501073
  38.6425924  42.9167925  57.6404863  38.2505716  42.6134640  56.9227729
  38.7978996  43.7537015  57.4509817  38.6079514  42.9951762  57.5061360
  26.1187104  32.9089939  57.5895745  26.4986068  33.3274484  56.9256013
  25.5442468  33.4903395  57.8964589  26.0898428  33.0567798  57.5372486
  39.3960344  31.6038242  67.1333949  38.5837026  31.2964132  67.2147122
  39.8550279  31.1237242  67.6976661  39.3440729  31.4874734  67.2288543
  38.8065599  39.4817914  57.5810893  38.4480254  39.6532557  58.3574926
  38.3204310  39.9431119  57.0238892  38.6824296  39.5756885  57.6136163
  36.6235985  23.1049112  61.1837985  35.7529543  23.0787833  61.1371294
  36.8776326  22.9326304  60.3663830  36.5329545  23.0759256  61.0558122
  33.5953964  35.1617079  50.1211128  33.8846489  35.9381962  50.3954702
  33.6825763  34.6505811  50.8225627  33.6508220  35.2008998  50.2653626
  36.4913852  33.0098313  71.9162651  36.9613483  33.6340430  72.3030525
  36.5375732  32.3415289  72.4755866  36.5681727  33.0032993  72.0562723
  33.6485125  25.1155341  62.6411455  33.1323614  24.4235532  62.7663034
  33.0879054  25.7826118  62.5874054  33.4891639  25.1118598  62.6517521
  35.7177359  25.6548301  64.4704308  35.3309112  25.6797332  65.2517838
  35.2310296  25.0889979  64.0178824  35.5889868  25.5744052  64.5192211
  39.9670338  40.3721810  68.5278094  40.6050059  39.8782005  68.1940550
  39.3244430  40.2999210  67.9430321  39.9664565  40.2880818  68.3920449
  41.6927338  32.2210956  63.0944010  41.2654946  32.1337304  62.3392109
  41.0553391  32.3288731  63.6798854  41.5356945  32.2243616  63.0689451
  35.3834500  22.5415286  66.7614568  36.0127618  23.0775586  66.4835638
  35.5520363  22.4492645  67.6128133  35.5012295  22.6076648  66.8463096
  35.1848415  27.3286481  69.0340979  36.0121845  27.0571630  69.0899594
  35.2056261  28.1247323  69.3904797  35.3101265  27.4066235  69.0956162
  40.0224595  41.0641618  65.1683451  40.8116973  40.7130683  65.2885533
  40.1968193  41.8778006  64.9060085  40.1644876  41.1327475  65.1471319
  29.7617905  34.4750344  62.2211240  28.9205912  34.3754218  62.4290134
  29.9707913  35.2445824  62.5725561  29.6682598  34.5742387  62.3038555
  27.2393472  32.0969881  60.0495991  26.8450170  32.1712892  59.2746100
  26.6833589  32.4827827  60.6004352  27.0996284  32.1651655  60.0163650
  38.8758419  25.0751175  59.7299869  39.0808012  25.0073483  60.5756867
  38.5484843  25.8809996  59.6621047  38.8573667  25.1837115  59.8459525
  33.5734570  32.4031743  61.4708837  33.2697708  31.8487731  62.0719245
  32.8713991  32.5823953  60.9836872  33.4250780  32.3476525  61.4878543
  32.6300667  29.7132263  56.0353539  32.9060401  28.9951175  55.6231107
  33.2299336  30.3117183  55.8274645  32.7593932  29.6952633  55.9434300
  31.6352921  39.6181464  66.1780935  31.5273276  39.6283526  67.0442993
  31.8448703  40.4436244  65.9885889  31.6503032  39.7422538  66.2785027
  42.1292107  25.6282939  59.2102635  41.5166420  26.1153341  59.5956367
  42.2256282  24.9526430  59.7540286  42.0530004  25.6001248  59.3481493
  36.1311188  27.3845780  54.3100134  36.5854934  27.5556340  55.0347979
  36.6051233  26.7713891  53.9097910  36.2679508  27.3196665  54.3573896
  29.6526713  36.8694106  63.6402873  29.0614646  37.5103604  63.6105888
  30.4147737  37.2931723  63.6134172  29.6774974  37.0269944  63.6318020
  30.0487336  28.0296104  64.3070890  30.5088817  28.1035033  65.0446014
  30.0943443  28.8277358  63.9570712  30.1237891  28.1590251  64.3643647
  31.6970686  28.6962799  68.8742917  31.3056251  28.0496146  69.3098695
  31.8656548  29.2874234  69.4937173  31.6641596  28.6877067  69.0305623
  45.7717135  36.6999876  64.6380151  45.8300258  37.1486524  65.3840128
  45.1383602  37.1098689  64.2010231  45.6868430  36.8273610  64.6832699
  39.4116229  42.3203418  61.0734897  39.2135918  42.8094232  60.3791109
  38.7903940  42.5244659  61.6519031  39.2903794  42.4219956  61.0558121
  33.4724208  34.0888314  55.4145142  34.2166253  34.4762591  55.6528091
  33.6184904  33.2445740  55.5785629  33.6034793  34.0218787  55.4739111
  35.3903783  25.8838573  60.4477003  34.5439828  26.0561381  60.3218353
  35.3874916  25.0787917  60.7842831  35.2650933  25.7899602  60.4788130
  36.4602083  29.6613788  61.3139061  35.9862038  29.1355550  61.8244372
  36.8320219  29.1143261  60.7453922  36.4451972  29.5029784  61.3054208
  26.8375114  31.6585294  66.6822607  27.7000727  31.5581004  66.5959936
  26.5066897  31.0780004  66.1208179  26.9160310  31.5576921  66.5868012
  42.7238814  34.7216163  62.7245841  42.4837037  33.8822579  62.7288268
  43.2030821  34.8016330  63.4486615  42.7590998  34.6097563  62.8320644
  38.3885583  30.5550342  54.3764815  37.8608602  30.6379086  53.6870523
  38.8481291  31.2968214  54.3729459  38.3787434  30.6771005  54.2739510
  44.7244001  31.5017621  60.6775100  44.4853771  31.4613455  59.8395885
  44.8877902  32.3488773  60.8040822  44.7134305  31.6209706  60.5728582
  41.3290031  35.8867570  66.6080146  42.0524230  35.4340096  66.4291166
  41.0639994  36.1672236  65.8252473  41.3971305  35.8618538  66.4658861
  30.1976900  30.4827743  63.3433025  29.5729970  30.4946135  62.7358978
  29.8622494  30.9587919  63.9924265  30.0562391  30.5546260  63.3489593
  30.3818648  28.8252862  49.4005710  30.0331453  29.4772587  49.8637259
  29.9015094  28.8109975  48.6729581  30.2588892  28.9195915  49.3616801
  26.9102575  38.5428204  64.7836789  26.3802500  37.8520642  64.8331764
  27.1827668  38.5338389  63.9549498  26.8727297  38.4395335  64.6684205
  37.9422666  39.1253906  53.5074472  38.6656865  39.5912019  53.3639045
  37.5023257  39.1927516  52.7572069  37.9838358  39.2037743  53.3759253
  37.1108821  35.9851448  64.7575161  36.4965814  35.4409498  65.0523796
  37.6276106  35.4715685  64.2780977  37.0964483  35.8287857  64.7299389
  36.3505118  37.0555718  62.4919459  35.9232726  36.4305437  62.0584895
  36.3430062  36.7730640  63.3178467  36.2864259  36.9208499  62.5499287
  29.4667645  32.0920891  65.5607893  29.6261132  31.3364215  65.9659615
  29.2860539  32.6411831  66.2148631  29.4633004  32.0614705  65.7170599
  37.4087948  24.2582127  66.1158683  36.9128509  24.4545801  65.4250249
  38.1657010  24.6574795  65.9447484  37.4474773  24.3459861  65.9878820
  34.6790828  27.9324473  62.7061993  34.7033315  27.3984585  62.0174773
  34.9302301  27.4241782  63.3687584  34.7200746  27.7785377  62.7026638
  22.1898417  35.2155968  62.1405137  22.0841866  35.1702812  61.2757221
  21.4398637  35.5609748  62.4219422  22.0634020  35.2596876  62.0542467
  30.9592150  26.6595291  62.0867738  30.9990521  27.1604498  62.8002445
  30.1341814  26.7505685  61.8173661  30.8431676  26.7477107  62.1518276
  33.1421763  36.2256031  70.1888032  32.2917393  36.3627745  70.3245677
  33.3049890  35.4919809  70.6335734  33.0405626  36.1370132  70.2743631
  32.3806513  33.1755801  64.3841637  31.5498443  33.3429619  64.1776885
  32.3258030  32.7991752  65.1690522  32.2495928  33.1445532  64.4690165
  30.7542557  31.4511392  54.9131754  30.8945518  31.9483857  55.6160396
  31.2525090  30.7497687  55.0545968  30.8483638  31.4213371  55.0383333
  30.7842779  32.3178503  52.2424331  31.4187859  32.9138928  52.1773793
  30.8668390  32.0181961  53.0570201  30.8899330  32.3619412  52.3527418
  43.7625345  34.8493981  65.1110695  44.3543185  35.4891231  65.1428893
  44.1984340  34.1517017  65.4002762  43.9143776  34.8412331  65.1591528
  32.3621762  28.2492479  52.2169773  32.6837603  27.7695561  51.5629035
  32.6248706  29.0592125  52.0260585  32.4487788  28.2982377  52.0925265
  35.5918735  39.2711353  65.7368589  35.0843826  39.8247200  66.1809220
  35.2945381  39.3319643  64.9187364  35.4723620  39.3617664  65.6817046
  37.7580917  27.6364673  64.5793252  38.1835989  27.1837199  63.9676779
  37.1437910  27.0824743  64.8558040  37.7309563  27.4878649  64.5298278
  27.2895767  34.5146344  55.5113877  27.7987997  35.1110852  55.8925183
  27.7630040  34.2472318  54.8290297  27.4339143  34.5632160  55.4668400
  38.2026515  43.1874611  53.6672533  37.4855825  43.0135473  53.2019770
  38.8533253  42.9527183  53.1348019  38.1928366  43.1270403  53.5201751
  36.1975140  24.1079773  57.9883829  35.5543458  23.9577419  58.5568968
  35.8574547  23.8622118  57.2232934  36.0520217  24.0491895  57.9586844
  40.7874487  32.0639199  57.4113838  40.1165676  32.6068902  57.2826903
  41.4814237  32.5334055  57.1695533  40.7903354  32.2137471  57.3569366
  34.8361220  44.2035911  62.6425596  34.6126875  43.4454741  63.0109622
  34.3471064  44.2333933  61.9206036  34.7304669  44.0958136  62.5902337
  40.9502614  28.5195083  60.3204211  41.3030224  28.0924806  60.9950010
  40.0917416  28.4345927  60.4505287  40.8752059  28.4439824  60.4399222
  29.6486299  31.1502603  58.3787058  28.9298288  31.5666735  58.6459921
  30.0198661  31.7156841  57.8278696  29.5978231  31.2951884  58.3369865
  38.9485880  31.7830452  64.2689053  38.9283807  31.6013747  65.1223832
  38.9965081  32.6542470  64.2448637  38.9520521  31.8846990  64.3912348
  36.8932210  38.3717644  70.1937530  36.8528065  37.7267321  69.6082686
  37.7055528  38.3154261  70.5062942  37.0075363  38.2676610  70.1534479
  33.4839677  44.4236369  60.0962681  33.0700076  43.7610500  59.7066522
  34.1687051  44.5714228  59.5758375  33.5238049  44.3477028  59.9619178
  36.8504971  43.5826455  60.8486297  36.4521255  43.6928725  60.0807118
  36.2356191  43.7908521  61.4312857  36.7003861  43.6300023  60.8217597
  35.4232873  30.1900603  53.7160437  34.8297713  30.5117599  53.1645004
  35.4608151  29.3441698  53.5081543  35.3407262  30.1124931  53.6043208
  42.3826674  23.6413495  61.2488524  41.8757539  22.9342634  61.1809701
  43.1794108  23.3106684  61.3789600  42.4253913  23.4886646  61.2587519
  38.2990690  30.1480107  57.1462187  38.0704383  30.1712809  56.3040546
  38.5588766  29.3237574  57.2657198  38.3036878  30.0296187  57.0387385
  32.5809918  32.0014580  66.7487288  32.0688821  31.3935763  67.1072319
  32.4089415  32.7171173  67.2161263  32.4799555  32.0177879  66.8703511
  27.4275633  30.4452155  69.3989649  27.2578223  31.1053530  68.8537856
  26.9841583  30.6558717  70.1202138  27.3374967  30.5738138  69.4251279
  31.3535452  28.6856653  58.4416383  31.8292819  29.0473733  57.8066564
  30.8524052  29.3413121  58.7216526  31.3500811  28.8350842  58.3893124
  44.5846814  38.1578421  54.2329388  44.9680420  38.9069778  54.4627485
  43.7890927  38.4044241  53.9741377  44.5240596  38.3048115  54.2286962
  36.4578989  29.9238825  69.1889543  37.0150419  29.6952634  68.5568008
  36.1340054  30.6844490  68.9124755  36.4925399  30.0022661  69.0546040
  24.3277698  33.3499021  64.6578139  23.7804417  32.6799667  64.7759007
  25.1170076  32.9828869  64.7221606  24.3629881  33.1964007  64.6846840
  34.1762106  33.0106478  70.1541550  34.9273433  33.3258155  70.4681104
  34.3684682  32.8085649  69.3275472  34.3153520  33.0273860  70.0784946
  33.3962106  30.8297853  51.8089767  33.7761070  30.8477482  51.0240882
  32.6554702  31.2751842  51.6880614  33.3430943  30.8979628  51.6753335
  41.0247396  29.1380044  57.3965346  41.0241623  28.9828701  58.2549622
  40.8203576  29.9843031  57.3406731  40.9947174  29.2400665  57.5153285
  23.0864667  32.5619829  61.8124162  22.9086428  32.1096438  62.5379078
  22.7983689  33.3645990  61.9962640  23.0177620  32.6142387  61.9467665
  38.7488248  33.8177546  61.0501552  39.2441913  33.1000541  61.0105573
  37.9388024  33.5148344  60.9356039  38.7032141  33.6675192  61.0275278
  34.1946860  37.6675359  53.1998557  33.3858182  37.3442033  53.1531866
  34.7021769  36.9608582  53.1326806  34.1496526  37.5156676  53.1828851
  24.8237137  35.0947553  58.9245921  23.9582656  35.0833243  58.8128692
  24.9235953  34.9077775  59.7717060  24.7111304  35.0653614  59.0334866
  40.8140067  36.5681234  63.7378681  41.2395139  36.0455656  63.1849106
  40.4496987  37.1662071  63.2167304  40.8226670  36.5791461  63.5787691
  30.4494147  44.8645451  62.4976027  30.7640706  45.6781840  62.5053808
  30.8587560  44.4795670  63.1658186  30.5562245  44.9274154  62.5980118
  37.4018666  40.2815498  60.0679839  37.8729845  40.9955761  60.2369824
  37.7378845  39.6814248  60.6039708  37.5213782  40.2986962  60.1712215
  34.3188161  25.0542969  67.0237934  34.4516067  24.2573962  67.3518909
  34.7033314  25.5809372  67.6036209  34.3944490  25.0142885  67.1581436
  38.0392613  40.0733432  66.8307531  37.4913559  39.4491316  66.5627597
  38.5005642  40.2627704  66.1151611  38.0259822  40.0092482  66.6857962
  37.3920517  21.9773295  63.6219027  36.5866480  21.8671024  63.9386865
  37.2627252  22.0785750  62.7648893  37.2540649  21.9756965  63.5427067
  40.8486477  28.1418787  64.2158724  40.2649466  28.6427993  63.8036291
  41.1690771  27.6348343  63.5823047  40.8099653  28.1410622  64.0617231
  33.3881276  27.0559381  54.4917398  34.2096971  27.2257694  54.2499093
  32.9250927  27.2106642  53.7683696  33.4412439  27.1041114  54.3489043
  31.9776608  25.0502144  65.2715827  32.5221021  24.7093270  65.8620169
  32.0313544  25.9087605  65.4137112  32.0665728  25.1257403  65.3797701
  27.7907167  38.8118560  62.1454635  28.3952024  38.7714394  61.5168456
  27.5834480  39.6589712  62.1758691  27.8496064  38.9306562  62.0570752
  37.6050939  41.0784505  63.3616873  38.4249313  40.9347471  63.6233168
  37.3245017  41.7030704  63.9033310  37.6847682  41.1494857  63.4804812
  23.0258449  37.7953177  62.0153558  22.9282727  36.9849449  62.3243615
  23.8087319  37.7744971  61.6299826  23.1274586  37.6720267  62.0040421
  54.0764590  48.7349356  56.3259749  54.0458594  49.5893993  56.4978018
  54.6745938  48.4344649  56.8845893  54.1601747  48.8165853  56.4334551
  47.2764274  47.8225007  61.0812679  46.4202170  47.9833506  61.1321796
  47.3231928  46.9517071  61.1017740  47.1563386  47.7175809  61.0918745
  41.6605414  57.3587725  56.8449911  40.9088314  56.9803264  56.6165956
  42.1091426  57.3906159  56.0968721  41.6155081  57.3073333  56.7007413
  47.1130374  57.7813095  52.2735458  46.7781742  58.4590016  51.8379680
  47.6257244  57.3918406  51.6852330  47.1395955  57.8237673  52.1222249
  43.2390170  57.3706118  59.1112683  43.3400533  56.5606471  59.4209811
  42.6431915  57.2763064  58.4812362  43.1662709  57.2371146  59.0638922
  51.8981164  51.3101658  54.5978059  51.7820690  52.0609345  55.0270197
  52.6937051  51.0525612  54.8474146  51.9985753  51.3836505  54.6982150
  36.4355215  53.3926404  58.7365017  36.2005399  52.5594056  58.6297286
  36.5740855  53.6731070  57.9226218  36.4210877  53.3109907  58.6007372
  38.7345302  45.5612135  61.6349325  38.1150334  44.9704782  61.4659340
  38.6329166  46.1523570  61.0013648  38.6282977  45.5616217  61.5154314
  43.7811490  55.2995682  55.8847401  44.1027331  55.8400889  55.2808709
  44.4283586  54.7292453  56.0169691  43.9237545  55.2954857  55.8154437
  45.8313198  47.3011676  55.9681788  46.5293362  47.4799804  56.4603251
  46.1465530  46.7782016  55.3452177  45.9808535  47.2505449  55.9483798
  38.4614435  49.1064416  63.8792894  38.3373132  49.6926862  64.5142713
  39.1132720  48.6124612  64.1805169  38.5388084  49.1203221  64.0178823
  46.0201133  53.6882122  55.9561579  46.4594768  53.0799222  56.4016352
  45.8705796  53.3089495  55.1847044  46.0622599  53.5420593  55.9080747
  44.0040061  42.6704073  60.0503063  43.6743391  43.1215217  59.3806761
  43.3285063  42.5920236  60.5976069  43.8550498  42.7255208  60.0326286
  49.6210470  52.0409303  52.9092349  49.5361765  52.8970269  53.0541917
  50.1094853  51.7653627  53.5774508  49.6799367  52.1266624  53.0294430
  51.2116469  38.6589596  58.2952673  50.8969910  39.3493075  58.7273096
  50.6943411  38.6034378  57.5938174  51.0880939  38.7524485  58.2549622
  50.5528903  48.6594097  54.4090084  50.0240374  48.8753730  55.0687390
  51.0753923  49.3530235  54.3291053  50.5517356  48.7937234  54.4945683
  42.4428511  52.5557314  53.2097552  41.8585726  53.0607345  53.6163416
  42.0398606  52.3299701  52.4694144  42.2967814  52.5965562  53.1602577
  37.9972539  58.2712075  60.0121223  37.5140117  58.9962564  59.9880807
  38.8095857  58.5688205  60.1231381  38.0463287  58.4214429  60.0248502
  46.9005725  48.8022966  51.6866472  47.1401729  49.0100950  50.8741815
  47.2221566  47.9980474  51.7955417  46.9842883  48.7137067  51.5827025
  42.2096015  40.7316362  55.5326010  42.9641983  41.0994679  55.2943060
  42.0323550  41.1055916  56.3005190  42.2950494  40.8414549  55.6110899
  40.5653080  43.1386681  52.2304123  40.3828653  43.3558561  51.4045116
  41.4278693  43.2525693  52.2862738  40.6657669  43.1876578  52.1158610
  40.1767512  54.9774603  59.6727111  41.0156411  55.2097536  59.7200873
  40.2079281  54.1078914  59.6034147  40.3049229  54.8831549  59.6691756
  46.2452799  40.1413091  55.2653147  46.9738960  39.9629046  54.8191303
  46.3347692  40.9831171  55.4760325  46.3659461  40.2396970  55.2306665
  50.2261100  51.0766479  59.1685441  50.9818615  51.5097993  59.2074350
  50.3323424  50.4271248  59.7420077  50.3531270  51.0443962  59.2583467
  36.2057360  51.6175769  64.1274838  35.9395775  50.8014885  64.2865828
  36.2195924  51.6628924  63.2570354  36.1682082  51.5032674  64.0228320
  53.1838754  41.9453584  62.1617272  53.8264662  42.0151688  62.7479187
  53.4361775  41.2782807  61.6596814  53.3160886  41.8579932  62.1744551
  40.1115107  46.4160853  50.7426596  39.3973284  46.1299033  51.1549029
  40.5959076  46.7557479  51.3832984  40.0774470  46.4242503  50.8982231
  40.9555966  45.1554147  66.7741846  40.2627763  44.6851127  67.0202577
  41.5716294  44.9292452  67.3483553  40.9440496  45.0521279  66.8950998
  47.2862425  54.9190807  51.1188404  47.7013573  54.5875831  50.4272900
  46.4554354  54.6859709  50.9908541  47.2250434  54.8362063  50.9979252
  36.6150774  52.4034548  61.4086582  36.4326347  52.3781434  60.5558875
  37.3500443  52.8733486  61.4475491  36.6964838  52.4695910  61.2884501
  54.5140905  51.4787724  56.3889074  54.8449122  52.0115364  55.7829169
  55.0873993  51.5326612  57.0451025  54.6474584  51.5657293  56.3966856
  49.7272794  49.3252627  57.0712654  49.8219648  50.0641921  57.5252279
  49.1031637  48.8970102  57.5047218  49.6481824  49.3713947  57.2020801
  36.5821684  49.2828049  61.5585649  37.1595187  49.1464500  62.1977894
  35.8835746  48.8263833  61.8131233  36.5642705  49.1950315  61.6907939
  49.9795815  51.1701367  50.3049606  49.8975978  51.2403554  51.1704593
  50.6175535  51.7331110  50.1133347  50.0615652  51.2640338  50.4039555
  43.3388986  50.9362104  59.7724132  43.0808230  50.1033839  59.7455432
  43.3937469  51.1619717  58.9316633  43.3088764  50.8459876  59.6444269
  48.4190036  43.0390555  59.8728225  47.7146363  42.5499741  60.0312144
  48.4675011  43.0513030  59.0016669  48.3220088  42.9680203  59.7667565
  42.3123698  48.4899867  60.2589027  41.7373290  48.6492035  60.8952988
  41.9359375  47.8535276  59.7957478  42.1726511  48.4197680  60.2843585
  55.6220256  46.7198221  57.8929235  55.3656821  45.9078162  57.7027118
  56.4649570  46.7275788  57.6659423  55.7086281  46.6010218  57.8314053
  32.0580517  48.1339942  58.2733468  32.1440769  47.7571810  59.0546998
  32.6856315  47.7600387  57.7953426  32.1637068  48.0225424  58.3178945
  49.8023348  40.6597845  62.6305390  50.1833860  39.9776016  63.0173264
  48.9986633  40.3707447  62.4481054  49.7399810  40.5164894  62.6609446
  47.0835925  51.1921821  53.3158212  47.8976564  51.4836714  53.2040984
  47.0195066  50.5381683  52.7416505  47.1938664  51.1387016  53.2147050
  42.9543833  54.6643338  58.4430524  43.5917780  54.4255086  58.9882318
  43.3798905  54.8680497  57.7083685  43.1120000  54.6594348  58.4147682
  43.5946648  49.8845628  52.7805414  43.9791801  49.6653335  53.5321959
  43.3458269  50.7108573  52.9106490  43.6148721  49.9743774  52.9106490
  39.0971062  55.4873624  57.1518754  38.2709180  55.7335361  57.0253033
  39.1583053  55.4085705  58.0180812  38.9845229  55.5118573  57.2607699
  41.3147086  41.5542565  58.1114194  40.4469511  41.6265164  58.1771804
  41.6022290  42.3564644  58.3002169  41.2286834  41.6836712  58.1488961
  43.8769891  58.1050504  54.8537784  44.1668190  57.7139485  54.1297011
  44.6073372  58.2867209  55.2943059  44.0276775  58.0744318  54.8120591
  41.8175807  60.0817886  57.9197934  41.5976102  59.7915241  58.7124601
  41.5970329  59.4232841  57.3915846  41.7523401  59.9417595  57.9586843
  40.7292754  52.1691203  60.1853636  40.4406003  51.5428674  60.7199363
  41.5976102  52.1111490  60.2518316  40.8153006  52.0678747  60.2744590
  51.5170652  47.3125986  60.5035617  51.1735418  46.5916321  60.8542867
  51.6163694  47.1039837  59.6613976  51.4812695  47.1750190  60.4307297
  43.9843762  61.4547276  56.7028626  44.6367820  60.9223719  56.9319652
  43.2869371  61.1015929  57.0896500  43.9774480  61.3236799  56.7940794
  40.9325027  53.8086454  56.1096001  41.6870995  54.1899493  56.3231463
  40.3395640  54.2597598  56.5642697  40.9561741  53.9315281  56.2078879
  51.9783681  53.7751690  56.0459605  52.5441713  54.4344900  55.9618148
  51.3311584  54.1201388  56.5176008  51.9662437  53.9233632  56.1032362
  39.2414438  45.0300824  55.5531071  38.9539234  44.6602094  54.8163018
  39.9284906  45.4995679  55.2914776  39.3003335  45.0447793  55.4046146
  48.4490259  56.7190475  55.4696685  48.2076935  55.9858335  55.0623750
  48.6291592  57.2677332  54.8163018  48.4397883  56.6912866  55.3126908
  43.6789579  52.0099034  56.8817607  43.4832362  52.6173769  56.2877910
  43.9023925  51.3166978  56.4009281  43.6824221  51.9976560  56.7233688
  42.0768109  48.8953772  56.9998475  42.7990761  49.0594930  56.5402281
  41.5976102  49.6163437  56.8937815  42.1131840  49.0252002  56.9164089
  50.0361617  45.2317571  62.3795160  49.1972718  45.2578850  62.1433424
  50.1065984  45.8788306  62.9600507  49.9230011  45.3313697  62.4304277
  48.4830895  42.1302948  57.1122776  49.1857248  41.9310696  56.6342734
  48.2175084  41.3578890  57.4191620  48.5477528  41.9865914  57.0868218
  36.8142633  45.8082037  56.4016352  36.9158769  46.6108198  56.7297327
  37.6098519  45.6069372  56.1039432  36.9470538  45.8967935  56.4051707
  43.2459452  43.3938233  66.1653657  43.0542649  43.4093368  67.0153080
  44.0958048  43.5901908  66.1420312  43.3435174  43.4252584  66.2876952
  37.6306365  45.9229215  64.1437473  37.4891856  45.0713155  64.2681981
  37.9146928  45.9657875  63.3199679  37.6514211  45.8028965  64.0405097
  47.7844957  47.7596305  58.2881962  47.5379671  47.6792056  59.1218750
  48.1130080  46.9749773  58.0944489  47.7966201  47.6322570  58.3829485
  53.1746379  53.8257918  52.8385242  52.7953187  53.0395056  52.8314531
  52.5112624  54.3744775  52.6956886  53.0204853  53.7902742  52.8166039
  38.3996670  43.8359562  67.4614924  37.8638859  43.2239920  67.7775691
  38.4614435  44.4107698  68.1148590  38.3292303  43.8306490  67.6050350
  50.6291005  36.7683618  60.2419323  50.7474573  37.2260081  59.5086626
  50.4553180  35.9628879  59.9555540  50.6210176  36.7177390  60.0920257
  45.9993287  57.3771437  56.6774068  46.7643178  57.1081081  56.3556732
  45.8971377  56.8921447  57.3944131  46.0974782  57.2661002  56.7353896
  44.0346057  45.5795847  63.2167304  43.2442131  45.3987307  63.5384640
  44.4306679  44.8022799  63.1997598  43.9762933  45.4383307  63.2619852
  48.5211947  54.4083621  48.6574018  49.2884932  54.4683746  48.2479869
  48.0743256  53.8364062  48.1730336  48.5685375  54.3320197  48.5251728
  51.4206477  56.0703409  53.1736928  51.5026315  56.8770395  52.8498379
  51.9056220  56.0899368  53.8977701  51.5043635  56.1924071  53.2323826
  45.2302981  50.7488245  61.8407006  44.8065230  50.9492744  61.1046024
  45.0547836  49.9017093  61.9531306  45.1413861  50.6537026  61.7480696
  40.5185426  51.2440296  57.2734978  40.6750045  51.1787099  58.1290970
  40.8586019  52.0188849  57.0613658  40.5918661  51.3489495  57.3689572
  47.0564570  50.6198180  56.1428342  47.5980116  50.1168561  56.6066962
  47.3711129  50.5663375  55.3317827  47.1828967  50.5377601  56.0912154
  45.2251020  56.0115532  53.4268370  45.2943840  55.1530070  53.5661370
  46.0039475  56.2287412  53.0987394  45.3503870  55.9168396  53.3985527
  37.0919687  48.4275247  57.5895745  37.4718652  48.8459792  56.9256013
  36.5175052  49.0088703  57.8964589  37.0631012  48.5753106  57.5372486
  49.7798182  55.0003222  57.5810893  49.4212837  55.1717865  58.3574926
  49.2936893  55.4616427  57.0238892  49.6556879  55.0942193  57.6136163
  47.5968568  38.6234420  61.1837985  46.7262126  38.5973141  61.1371294
  47.8508910  38.4511612  60.3663830  47.5062128  38.5944564  61.0558122
  44.5686548  50.6802387  50.1211128  44.8579073  51.4567270  50.3954702
  44.6558347  50.1691119  50.8225627  44.6240804  50.7194305  50.2653626
  44.6217709  40.6340649  62.6411455  44.1056197  39.9420840  62.7663034
  44.0611638  41.3011426  62.5874054  44.4624222  40.6303906  62.6517521
  46.6909942  41.1733609  64.4704308  46.3041695  41.1982640  65.2517838
  46.2042880  40.6075287  64.0178824  46.5622451  41.0929360  64.5192211
  46.3567084  38.0600594  66.7614568  46.9860202  38.5960894  66.4835638
  46.5252947  37.9677953  67.6128133  46.4744879  38.1261956  66.8463096
  40.7350489  49.9935652  62.2211240  39.8938495  49.8939526  62.4290134
  40.9440497  50.7631132  62.5725561  40.6415181  50.0927695  62.3038555
  38.2126056  47.6155189  60.0495991  37.8182753  47.6898200  59.2746100
  37.6566173  48.0013135  60.6004352  38.0728868  47.6836963  60.0163650
  49.8491002  40.5936483  59.7299869  50.0540596  40.5258790  60.5756867
  49.5217426  41.3995304  59.6621047  49.8306250  40.7022423  59.8459525
  44.5467154  47.9217051  61.4708837  44.2430291  47.3673039  62.0719245
  43.8446574  48.1009261  60.9836872  44.3983363  47.8661833  61.4878543
  43.6033251  45.2317571  56.0353539  43.8792985  44.5136483  55.6231107
  44.2031920  45.8302491  55.8274645  43.7326515  45.2137941  55.9434300
  53.1024690  41.1468247  59.2102635  52.4899004  41.6338649  59.5956367
  53.1988865  40.4711738  59.7540286  53.0262588  41.1186556  59.3481493
  47.1043771  42.9031088  54.3100134  47.5587518  43.0741648  55.0347979
  47.5783817  42.2899199  53.9097910  47.2412091  42.8381973  54.3573896
  41.0219919  43.5481412  64.3070890  41.4821401  43.6220341  65.0446014
  41.0676026  44.3462666  63.9570712  41.0970475  43.6775559  64.3643647
  44.4456791  49.6073622  55.4145142  45.1898836  49.9947899  55.6528091
  44.5917487  48.7631048  55.5785629  44.5767376  49.5404095  55.4739111
  46.3636367  41.4023881  60.4477003  45.5172412  41.5746689  60.3218353
  46.3607499  40.5973225  60.7842831  46.2383517  41.3084910  60.4788130
  47.4334667  45.1799096  61.3139061  46.9594621  44.6540858  61.8244372
  47.8052803  44.6328569  60.7453922  47.4184556  45.0215092  61.3054208
  37.8107697  47.1770602  66.6822607  38.6733310  47.0766312  66.5959936
  37.4799480  46.5965312  66.1208179  37.8892894  47.0762229  66.5868012
  49.3618167  46.0735650  54.3764815  48.8341185  46.1564394  53.6870523
  49.8213875  46.8153522  54.3729459  49.3520017  46.1956313  54.2739510
  41.1709483  46.0013051  63.3433025  40.5462553  46.0131443  62.7358978
  40.8355078  46.4773226  63.9924265  41.0294975  46.0731568  63.3489593
  48.9155249  54.6439214  53.5074472  49.6389448  55.1097327  53.3639045
  48.4755840  54.7112823  52.7572069  48.9570941  54.7223051  53.3759253
  40.4400229  47.6106199  65.5607893  40.5993715  46.8549523  65.9659615
  40.2593122  48.1597139  66.2148631  40.4365588  47.5800013  65.7170599
  48.3820532  39.7767435  66.1158683  47.8861093  39.9731109  65.4250249
  49.1389594  40.1760103  65.9447484  48.4207356  39.8645169  65.9878820
  45.6523411  43.4509781  62.7061993  45.6765898  42.9169893  62.0174773
  45.9034885  42.9427089  63.3687584  45.6933330  43.2970685  62.7026638
  33.1631001  50.7341276  62.1405137  33.0574450  50.6888120  61.2757221
  32.4131221  51.0795056  62.4219422  33.0366604  50.7782184  62.0542467
  41.9324733  42.1780599  62.0867738  41.9723105  42.6789805  62.8002445
  41.1074398  42.2690993  61.8173661  41.8164259  42.2662415  62.1518276
  41.7275141  46.9696700  54.9131754  41.8678102  47.4669164  55.6160396
  42.2257673  46.2682995  55.0545968  41.8216221  46.9398679  55.0383333
  41.7575363  47.8363811  52.2424331  42.3920442  48.4324236  52.1773793
  41.8400974  47.5367269  53.0570201  41.8631914  47.8804719  52.3527418
  43.3354346  43.7677787  52.2169773  43.6570187  43.2880869  51.5629035
  43.5981290  44.5777433  52.0260585  43.4220371  43.8167685  52.0925265
  48.7313501  43.1549981  64.5793252  49.1568572  42.7022507  63.9676779
  48.1170494  42.6010051  64.8558040  48.7042146  43.0063957  64.5298278
  38.2628351  50.0331652  55.5113877  38.7720580  50.6296160  55.8925183
  38.7362623  49.7657626  54.8290297  38.4071727  50.0817467  55.4668400
  49.1759099  58.7059919  53.6672533  48.4588409  58.5320781  53.2019770
  49.8265836  58.4712491  53.1348019  49.1660949  58.6455711  53.5201751
  47.1707724  39.6265080  57.9883829  46.5276042  39.4762727  58.5568968
  46.8307131  39.3807426  57.2232934  47.0252801  39.5677203  57.9586844
  51.7607070  47.5824507  57.4113838  51.0898260  48.1254210  57.2826903
  52.4546820  48.0519363  57.1695533  51.7635938  47.7322778  57.3569366
  51.9235198  44.0380391  60.3204211  52.2762808  43.6110114  60.9950010
  51.0649999  43.9531234  60.4505287  51.8484642  43.9625132  60.4399222
  40.6218883  46.6687911  58.3787058  39.9030872  47.0852043  58.6459921
  40.9931245  47.2342149  57.8278696  40.5710814  46.8137192  58.3369865
  46.3965457  45.7085910  53.7160437  45.8030296  46.0302907  53.1645004
  46.4340735  44.8627006  53.5081543  46.3139846  45.6310239  53.6043208
  53.3559258  39.1598803  61.2488524  52.8490122  38.4527942  61.1809701
  54.1526691  38.8291992  61.3789600  53.3986497  39.0071954  61.2587519
  49.2723274  45.6665415  57.1462187  49.0436967  45.6898116  56.3040546
  49.5321350  44.8422882  57.2657198  49.2769462  45.5481495  57.0387385
  42.3268036  44.2041961  58.4416383  42.8025402  44.5659041  57.8066564
  41.8256636  44.8598429  58.7216526  42.3233395  44.3536150  58.3893124
  55.5579398  53.6763729  54.2329388  55.9413003  54.4255086  54.4627485
  54.7623511  53.9229549  53.9741377  55.4973180  53.8233423  54.2286962
  35.3010281  48.8684329  64.6578139  34.7537001  48.1984974  64.7759007
  36.0902659  48.5014177  64.7221606  35.3362465  48.7149315  64.6846840
  44.3694689  46.3483161  51.8089767  44.7493654  46.3662790  51.0240882
  43.6287285  46.7937150  51.6880614  44.3163527  46.4164936  51.6753335
  51.9979980  44.6565352  57.3965346  51.9974206  44.5014009  58.2549622
  51.7936160  45.5028339  57.3406731  51.9679758  44.7585973  57.5153285
  34.0597251  48.0805137  61.8124162  33.8819012  47.6281746  62.5379078
  33.7716273  48.8831298  61.9962640  33.9910204  48.1327695  61.9467665
  49.7220832  49.3362854  61.0501552  50.2174497  48.6185849  61.0105573
  48.9120607  49.0333652  60.9356039  49.6764725  49.1860500  61.0275278
  45.1679443  53.1860667  53.1998557  44.3590766  52.8627341  53.1531866
  45.6754352  52.4793889  53.1326806  45.1229110  53.0341984  53.1828851
  35.7969721  50.6132860  58.9245921  34.9315240  50.6018551  58.8128692
  35.8968536  50.4263083  59.7717060  35.6843888  50.5838922  59.0334866
  45.2920745  40.5728276  67.0237934  45.4248651  39.7759270  67.3518909
  45.6765898  41.0994679  67.6036209  45.3677074  40.5328193  67.1581436
  48.3653100  37.4958603  63.6219027  47.5599064  37.3856332  63.9386865
  48.2359836  37.5971058  62.7648893  48.2273233  37.4942273  63.5427067
  44.3613860  42.5744689  54.4917398  45.1829554  42.7443002  54.2499093
  43.8983511  42.7291950  53.7683696  44.4145022  42.6226422  54.3489043
  42.9509192  40.5687452  65.2715827  43.4953605  40.2278578  65.8620169
  43.0046128  41.4272913  65.4137112  43.0398311  40.6442711  65.3797701
  38.7639751  54.3303868  62.1454635  39.3684608  54.2899702  61.5168456
  38.5567063  55.1775020  62.1758691  38.8228648  54.4491870  62.0570752
  33.9991033  53.3138485  62.0153558  33.9015311  52.5034757  62.3243615
  34.7819903  53.2930278  61.6299826  34.1007169  53.1905575  62.0040421
  51.5385663  58.6571988  52.2304123  51.3561237  58.8743869  51.4045116
  52.4011276  58.7711001  52.2862738  51.6390253  58.7061886  52.1158610
  51.0847691  61.9346161  50.7426596  50.3705868  61.6484341  51.1549029
  51.5691659  62.2742787  51.3832984  51.0507054  61.9427811  50.8982231
  52.3283815  59.8623478  49.4005710  51.9796620  60.5143203  49.8637259
  51.8480261  59.8480591  48.6729581  52.2054059  59.9566531  49.3616801
  54.3086929  59.2863095  52.2169773  54.6302770  58.8066177  51.5629035
  54.5713873  60.0962741  52.0260585  54.3952955  59.3352993  52.0925265
  55.3427273  61.8668469  51.8089767  55.7226238  61.8848098  51.0240882
  54.6019869  62.3122458  51.6880614  55.2896111  61.9350244  51.6753335
  19.4091071   3.2595241  43.7789958  18.6573970   2.8810779  43.5506003
  19.8577083   3.2913674  43.0308768  19.3640738   3.2080848  43.6347460
  24.8616031   3.6820610  39.2075505  24.5267399   4.3597532  38.7719727
  25.3742901   3.2925921  38.6192376  24.8881612   3.7245188  39.0562296
  24.4020322   5.6334879  45.1486616  24.7859701   6.2021778  44.6091392
  24.3379463   4.9084389  44.6692432  24.4493749   5.6110342  44.9980479
  20.9875827   3.2713633  46.0452730  21.0886190   2.4613987  46.3549858
  20.3917572   3.1770579  45.4152409  20.9148366   3.1378661  45.9978969
  29.6466821  -2.7890826  41.5318106  29.5306347  -2.0383140  41.9610244
  30.4422707  -3.0466873  41.7814193  29.7471410  -2.7155979  41.6322197
  20.8276567   8.1891222  47.4467586  21.4714022   8.6304386  47.8363745
  21.1532822   7.3844648  47.3597845  20.9708395   8.1356417  47.4913064
  21.5297146   1.2003197  42.8187448  21.8512987   1.7408404  42.2148756
  22.1769243   0.6299968  42.9509738  21.6723202   1.1962372  42.7494483
  23.7686790  -0.4110363  42.8901626  24.2080425  -1.0193263  43.3356399
  23.6191453  -0.7902990  42.1187091  23.8108255  -0.5571892  42.8420794
  23.7744524   1.0288554  49.7427344  24.0567767   0.2339960  49.5214100
  24.5030685   1.5069142  49.7632405  23.9234088   0.9823151  49.7130359
  27.3696126  -2.0583182  39.8432395  27.2847421  -1.2022215  39.9881964
  27.8580510  -2.3338858  40.5114555  27.4285024  -1.9725860  39.9634477
  33.7562612   0.1347917  46.7163175  32.9260316   0.3458560  46.8796592
  33.7071865  -0.6915029  46.4405459  33.6269348   0.0437523  46.7000540
  20.1914167  -1.5435171  40.1437598  19.6071383  -1.0385140  40.5503462
  19.7884263  -1.7692784  39.4034190  20.0453471  -1.5026923  40.0942624
  15.7458196   4.1719590  46.9461270  15.2625774   4.8970080  46.9220854
  16.5581514   4.4695720  47.0571428  15.7948944   4.3221944  46.9588549
  21.8172350   2.9651771  49.5511085  21.2999292   2.6059186  48.9472393
  22.5146741   2.4413945  49.5617151  21.8437931   2.8349459  49.4641343
  18.6002393   4.6875766  47.0981550  19.3022973   4.1727755  47.1554306
  18.5199876   5.0149917  47.9028425  18.6926154   4.6589992  47.2254342
  17.9253169   0.8782118  46.6067158  18.7642068   1.1105051  46.6540920
  17.9564938   0.0086429  46.5374193  18.0534886   0.7839065  46.6031803
  27.9746757  -3.0226006  46.1025488  28.7304272  -2.5894492  46.1414397
  28.0809081  -3.6721236  46.6760124  28.1016927  -3.0548522  46.1923513
  31.0126928   0.8047271  46.8527891  30.5762160   0.8084014  47.6086862
  30.6789843   1.4852770  46.4207468  30.8989548   0.9059727  46.9008723
  25.7426395   4.7565706  51.8237497  24.9441640   4.5165206  52.0811365
  26.1912406   4.8080099  52.5704544  25.6901006   4.7288097  51.9722421
  25.0348082   0.8198322  38.0528451  25.4499230   0.4883346  37.3612947
  24.2040011   0.5867225  37.9248588  24.9736090   0.7369578  37.9319299
  30.4336105  -1.4606427  45.4859517  30.6691694  -1.3161228  44.6586367
  30.5825668  -0.6964019  45.8791030  30.4901908  -1.3267372  45.4223121
  27.7281472  -2.9291118  37.2389653  27.6461634  -2.8588931  38.1044640
  28.3661192  -2.3661374  37.0473393  27.8101309  -2.8352147  37.3379602
  24.8321582  -2.9070664  40.2498259  25.6462221  -2.6155771  40.1381031
  24.7680723  -3.5610801  39.6756552  24.9424321  -2.9605469  40.1487097
  20.7029490   0.5650854  45.3770571  21.3403437   0.3262601  45.9222365
  21.1284562   0.7688013  44.6423732  20.8605656   0.5601864  45.3487729
  15.3942133   2.8039190  49.2604875  15.4346278   3.0754041  48.4324655
  15.9536657   3.3281098  49.6762663  15.4825479   2.9214945  49.1996763
  21.3432305  -4.2146857  39.7145461  21.7277458  -4.4339150  40.4662006
  21.0943926  -3.3883911  39.8446537  21.3634378  -4.1248710  39.8446537
  32.0767493  -0.4400219  50.7256129  31.7713310   0.2927838  51.0869445
  31.3573708  -0.8462289  50.4448915  31.9254835  -0.3918486  50.7369266
  23.0850962   1.0423276  47.0564358  23.1589970   0.8798448  47.9106207
  23.9020469   1.2313466  46.8124839  23.2167321   1.0460019  47.1462383
  16.8456719   1.3881139  44.0858801  16.0194837   1.6342876  43.9593080
  16.9068710   1.3093220  44.9520859  16.7330886   1.4126088  44.1947745
  21.6255548   4.0058019  41.7877831  21.9153846   3.6147001  41.0637058
  22.3559029   4.1874724  42.2283106  21.7762432   3.9751833  41.7460638
  19.5661463   5.9825402  44.8537981  19.3461759   5.6922756  45.6464648
  19.3455986   5.3240357  44.3255893  19.5009058   5.8425110  44.8926889
  21.7329419   7.3554792  43.6368673  22.3853477   6.8231234  43.8659699
  21.0355028   7.0023444  44.0236547  21.7260137   7.2244315  43.7280841
  18.6810684  -0.2906031  43.0436047  19.4356652   0.0907008  43.2571510
  18.0881297   0.1605113  43.4982744  18.7047398  -0.1677203  43.1418926
  29.7269338  -0.3240794  42.9799652  30.2927370   0.3352416  42.8958195
  29.0797241   0.0208904  43.4516054  29.7148094  -0.1758853  43.0372409
  20.0008911   0.8802531  48.4176163  19.4789664   1.0202822  49.1028027
  20.3882931   0.1213195  48.6078280  19.9812612   0.7888054  48.5477239
  26.1975916   2.6197990  42.4036732  25.9562592   1.8865851  41.9963796
  26.3777249   3.1684847  41.7503065  26.1883540   2.5920381  42.2466954
  21.4275236  -2.0893450  43.8157654  21.2318019  -1.4818716  43.2217957
  21.6509582  -2.7825506  43.3349328  21.4309877  -2.1015925  43.6573735
  29.4278663   0.3687180  49.0108790  29.2893022   1.0668225  49.5157532
  28.6478660   0.2135836  48.6544971  29.2921889   0.4487346  49.0335064
  20.5655396   4.5863311  51.5006018  20.7144960   4.0266227  50.8479423
  21.3455398   4.6655312  51.8838537  20.7029490   4.5148876  51.4602967
  30.9232035  -0.2734567  39.7725289  30.5438844  -1.0597429  39.7654578
  30.2598281   0.2752290  39.6296933  30.7690510  -0.3089743  39.7506086
  23.0908697   4.7577954  52.7790509  23.0152368   4.0886764  53.3341297
  23.0198556   5.4595742  53.2931175  23.0689304   4.7622861  52.9367357
  23.7478944   3.2778952  43.6114115  24.5128835   3.0088596  43.2896779
  23.6457034   2.7928963  44.3284178  23.8460439   3.1668517  43.6693943
  26.2697604   0.3091136  35.5914064  27.0370589   0.3691261  35.1819916
  25.8228913  -0.2628422  35.1070383  26.3171031   0.2327712  35.4591775
  27.1675400  -0.8854208  47.8766797  26.4920401  -1.1168976  48.3780184
  27.1767776  -1.4933025  47.2508902  27.0693904  -1.0095283  47.8582949
  29.1692134   1.9710924  40.1076975  29.2511972   2.7777911  39.7838426
  29.6541876   1.9906884  40.8317748  29.2529292   2.0931587  40.1663873
  22.9788638  -3.3504240  48.7747053  22.5550887  -3.1499741  48.0386071
  22.8033493  -4.1975392  48.8871352  22.8899518  -3.4455458  48.6820743
  22.4800331   8.1646273  51.2368510  22.9696261   7.4657063  51.0544174
  21.9084563   7.8670143  51.8244567  22.4684861   8.0172497  51.2969551
  24.8050227  -3.4794305  43.0768388  25.3465773  -3.9823924  43.5407009
  25.1196786  -3.5329110  42.2657874  24.9314624  -3.5614884  43.0252200
  22.9736677   1.9123047  40.3608416  23.0429497   1.0537585  40.5001417
  23.7525132   2.1294928  40.0327441  23.0989527   1.8175911  40.3325574
  27.3644164   4.3360748  44.5744910  26.9723956   4.0327463  43.8567776
  27.5197237   5.1729838  44.3849863  27.3297754   4.4144585  44.4401407
  27.5283839   0.9010737  44.5150940  27.1698494   1.0725380  45.2914973
  27.0422550   1.3623943  43.9578939  27.4042536   0.9949708  44.5476209
  22.3172205  -3.4190098  37.0551175  22.6064729  -2.6425215  37.3294749
  22.4044003  -3.9301366  37.7565674  22.3726461  -3.3798179  37.1993672
  28.7442835   2.4834441  52.1023498  29.5335213   2.1323506  52.2225579
  28.9186433   3.2970830  51.8400132  28.8863117   2.5520298  52.0811366
  28.1334470   3.7396241  48.0074944  27.9354158   4.2287055  47.3131155
  27.5122181   3.9437482  48.5859077  28.0122034   3.8412779  47.9898167
  26.6640906   0.5446729  40.4414519  27.3875105   1.0104842  40.2979092
  26.2241497   0.6120339  39.6912116  26.7056598   0.6230566  40.3099300
  25.0723358  -1.5251459  49.4259506  24.6450966  -2.1501740  48.9924942
  25.0648303  -1.8076537  50.2518513  25.0082499  -1.6598678  49.4839334
  26.9244756   4.6067434  40.6012580  26.2074065   4.4328296  40.1359817
  27.5751493   4.3720006  40.0688066  26.9146606   4.5463227  40.4541797
  23.5579461   5.6228735  49.5765643  23.3345115   4.8647564  49.9449669
  23.0689304   5.6526756  48.8546083  23.4522910   5.5150959  49.5242384
  22.2057918   5.8429193  47.0302728  21.7918316   5.1803323  46.6406569
  22.8905292   5.9907051  46.5098422  22.2456289   5.7669851  46.8959225
  25.5723212   5.0019278  47.7826344  25.1739495   5.1121548  47.0147164
  24.9574431   5.2101344  48.3652904  25.4222101   5.0492846  47.7557644
  33.3065054  -0.4228755  41.1669435  33.6898660   0.3262601  41.3967532
  32.5109168  -0.1762936  40.9081424  33.2458837  -0.2759061  41.1627008
  22.9165100  -0.9131817  40.1338604  22.1076423  -1.2365144  40.0871913
  23.4240009  -1.6198595  40.0666852  22.8714767  -1.0650501  40.1168898
  29.5358307  -2.0125943  50.6718728  29.9613379  -2.5351521  50.1189153
  29.1715227  -1.4145106  50.1507351  29.5444910  -2.0015716  50.5127738
  19.1712387   6.2838274  49.4316074  19.4858946   7.0974663  49.4393855
  19.5805801   5.8988493  50.0998233  19.2780485   6.3466977  49.5320165
  26.1236907   1.7008321  47.0019886  26.5948085   2.4148584  47.1709871
  26.4597085   1.1007071  47.5379755  26.2432022   1.7179785  47.1052261
  26.7610853   1.4926255  53.7647578  26.2131799   0.8684139  53.4967643
  27.2223882   1.6820527  53.0491658  26.7478063   1.4285306  53.6198009
  16.5125407   0.2311383  49.0794682  17.1170265   0.1907217  48.4508503
  16.3052720   1.0782535  49.1098738  16.5714305   0.3499385  48.9910798
  26.3269179   2.4977328  50.2956919  27.1467553   2.3540294  50.5573215
  26.0463257   3.1223527  50.8373357  26.4065923   2.5687680  50.4144859
  42.7982830  10.1542180  43.2599796  42.7676834  11.0086816  43.4318065
  43.3964179   9.8537472  43.8185939  42.8819988  10.2358676  43.3674598
  35.9982515   9.2417831  48.0152726  35.1420410   9.4026329  48.0661843
  36.0450168   8.3709895  48.0357787  35.8781626   9.1368633  48.0258792
  30.3823654  18.7780549  43.7789958  29.6306554  18.3996087  43.5506003
  30.8309666  18.8098982  43.0308768  30.3373321  18.7266156  43.6347460
  39.3076231  15.5104356  57.6213182  40.0142999  15.0156387  57.7500117
  39.4964167  15.9513438  56.8915840  39.4404137  15.5022707  57.5322228
  35.8348614  19.2005918  39.2075505  35.4999983  19.8782840  38.7719727
  36.3475485  18.8111229  38.6192376  35.8614195  19.2430496  39.0562296
  35.3752906  21.1520187  45.1486616  35.7592285  21.7207085  44.6091392
  35.3112047  20.4269697  44.6692432  35.4226333  21.1295650  44.9980479
  38.8434336  11.3009875  50.6584378  39.3890296  11.9794961  50.7178347
  38.7851212  11.1597336  49.7985959  38.9150250  11.3801876  50.5396438
  31.9608411  18.7898941  46.0452730  32.0618774  17.9799295  46.3549858
  31.3650156  18.6955887  45.4152409  31.8880949  18.6563969  45.9978969
  40.6199404  12.7294482  41.5318106  40.5038930  13.4802168  41.9610244
  41.4155291  12.4718435  41.7814193  40.7203994  12.8029329  41.6322197
  31.8009150  23.7076530  47.4467586  32.4446606  24.1489694  47.8363745
  32.1265406  22.9029956  47.3597845  31.9440979  23.6541725  47.4913064
  25.1573455  14.8119227  45.6705064  24.9223639  13.9786880  45.5637333
  25.2959096  15.0923893  44.8566265  25.1429117  14.7302731  45.5347419
  27.4563542   6.9804958  48.5689372  26.8368574   6.3897605  48.3999386
  27.3547406   7.5716393  47.9353695  27.3501218   6.9809040  48.4494361
  32.5029730  16.7188505  42.8187448  32.8245571  17.2593712  42.2148756
  33.1501826  16.1485276  42.9509738  32.6455785  16.7147680  42.7494483
  34.5531438   8.7204500  42.9021835  35.2511603   8.8992627  43.3943298
  34.8683770   8.1974839  42.2792224  34.7026775   8.6698272  42.8823845
  27.1832675  10.5257240  50.8132941  27.0591372  11.1119685  51.4482759
  27.8350960  10.0317435  51.1145216  27.2606325  10.5396044  50.9518870
  34.7419373  15.1074945  42.8901626  35.1813009  14.4992045  43.3356399
  34.5924036  14.7282318  42.1187091  34.7840839  14.9613416  42.8420794
  32.2091016  13.7018957  50.0920452  32.8540019  13.2091400  49.7731400
  32.4492793  13.8443743  50.9186530  32.3401601  13.6496399  50.1669985
  34.7477108  16.5473862  49.7427344  35.0300351  15.7525268  49.5214100
  35.4763268  17.0254450  49.7632405  34.8966671  16.5008459  49.7130359
  32.7258302   4.0896896  46.9843109  32.3961632   4.5408040  46.3146808
  32.0503303   4.0113060  47.5316116  32.5768738   4.1448032  46.9666333
  38.3428710  13.4602126  39.8432395  38.2580005  14.3163093  39.9881964
  38.8313093  13.1846450  40.5114555  38.4017607  13.5459447  39.9634477
  39.2747143  10.0786920  41.3430131  38.7458615  10.2946554  42.0027437
  39.7972163  10.7723059  41.2631100  39.2735596  10.2130057  41.4285730
  44.7295196  15.6533225  46.7163175  43.8992899  15.8643868  46.8796592
  44.6804448  14.8270279  46.4405459  44.6001931  15.5622831  46.7000540
  31.1646751  13.9750137  40.1437598  30.5803966  14.4800168  40.5503462
  30.7616846  13.7492524  39.4034190  31.0186055  14.0158385  40.0942624
  26.7190780  19.6904898  46.9461270  26.2358358  20.4155388  46.9220854
  27.5314098  19.9881028  47.0571428  26.7681527  19.8407252  46.9588549
  32.7904934  18.4837079  49.5511085  32.2731875  18.1244494  48.9472393
  33.4879325  17.9599253  49.5617151  32.8170515  18.3534767  49.4641343
  36.4468526  18.9331893  55.5127258  36.5351871  18.7458033  56.3605468
  36.8758238  18.2869322  55.1132104  36.5230628  18.8094901  55.5799009
  34.0138985  18.2163053  54.4944920  33.4509820  17.8035663  55.0184581
  34.7760009  18.1415959  54.9138063  34.0433434  18.1440453  54.6337920
  35.6223965  10.2215789  38.6206519  35.8619969  10.4293773  37.8081862
  35.9439806   9.4173298  38.7295464  35.7061123  10.1329890  38.5167072
  30.9314256   2.1509185  42.4666057  31.6860224   2.5187502  42.2283107
  30.7541790   2.5248739  43.2345237  31.0168734   2.2607373  42.5450946
  29.5734977  20.2061074  47.0981550  30.2755556  19.6913063  47.1554306
  29.4932460  20.5335225  47.9028425  29.6658737  20.1775300  47.2254342
  44.2249154   8.3003625  50.5113596  43.3877575   8.3705812  50.7461191
  44.1937385   8.3028120  49.6387899  44.0967437   8.3113852  50.4173144
  30.6213883  10.4436661  56.2261965  30.7934387  10.3342556  57.0747246
  31.1583241  11.0891066  55.9893157  30.7258887  10.5228663  56.3167062
  29.2871320   4.5579504  39.1644170  29.1046893   4.7751385  38.3385163
  30.1496933   4.6718516  39.2202784  29.3875910   4.6069402  39.0498657
  28.8985752  16.3967426  46.6067158  29.7374652  16.6290359  46.6540920
  28.9297521  15.5271737  46.5374193  29.0267470  16.3024372  46.6031803
  29.5238455  16.8168301  50.9080463  30.0636680  16.6739432  51.5783836
  28.8408402  17.2165052  51.2764490  29.5030609  16.8547972  51.0614885
  34.9671039   1.5605914  42.1993194  35.6957200   1.3821869  41.7531350
  35.0565932   2.4023994  42.4100372  35.0877702   1.6589793  42.1646711
  38.9479340  12.4959302  46.1025488  39.7036855  12.9290816  46.1414397
  39.0541665  11.8464072  46.6760124  39.0749511  12.4636786  46.1923513
  41.9859511  16.3232579  46.8527891  41.5494743  16.3269322  47.6086862
  41.6522427  17.0038078  46.4207468  41.8722131  16.4245035  46.9008723
  36.5588585  18.3640912  58.1771041  37.3429001  18.4771760  58.5426783
  36.3585179  17.5382049  58.3729727  36.6454610  18.2587631  58.2605427
  24.9275600  13.0368592  51.0614885  24.6614016  12.2207709  51.2205875
  24.9414164  13.0821748  50.1910401  24.8900323  12.9225497  50.9568367
  41.9056994   3.3646407  49.0957319  42.5482903   3.4344512  49.6819234
  42.1580015   2.6975630  48.5936861  42.0379126   3.2772756  49.1084598
  28.8333347   7.8353676  37.6766643  28.1191524   7.5491856  38.0889076
  29.3177316   8.1750302  38.3173031  28.7992711   7.8435326  37.8322278
  29.6774207   6.5746970  53.7081893  28.9846003   6.1043950  53.9542624
  30.2934534   6.3485275  54.2823600  29.6658737   6.4714102  53.8291045
  36.7158978  20.2751014  51.8237497  35.9174224  20.0350514  52.0811365
  37.1644990  20.3265407  52.5704544  36.6633589  20.2473405  51.9722421
  45.1203857  13.0413499  45.7447528  45.7820292  12.4804167  45.6443436
  44.4795269  12.5465530  46.0700219  45.1232725  12.8849908  45.7779868
  36.0080665  16.3383630  38.0528451  36.4231814  16.0068654  37.3612947
  35.1772595  16.1052533  37.9248588  35.9468674  16.2554886  37.9319299
  25.3369014  13.8227371  48.3426629  25.1544587  13.7974257  47.4898921
  26.0718683  14.2926309  48.3815538  25.4183078  13.8888734  48.2224548
  41.4068688  14.0578881  45.4859517  41.6424277  14.2024080  44.6586367
  41.5558252  14.8221289  45.8791030  41.4634491  14.1917936  45.4223121
  28.4014766  10.5412374  54.8508738  29.1254738  10.5265405  55.3373633
  28.5030902  11.2507730  54.3530706  28.5232975  10.6437077  54.8487525
  43.2359145  12.8980547  43.3229121  43.5667362  13.4308187  42.7169215
  43.8092233  12.9519435  43.9791072  43.3692824  12.9850116  43.3306902
  35.7759715  14.0211459  59.7157685  34.9832696  14.3354971  59.9010305
  35.8908642  14.2362927  58.8778470  35.6755126  14.0995296  59.6196020
  38.4491034  10.7445450  44.0052701  38.5437888  11.4834744  44.4592326
  37.8249878  10.3162925  44.4387265  38.3700064  10.7906771  44.1360848
  36.7043508  13.9231663  54.6542982  37.2782370  13.2858907  54.8091546
  36.6258312  13.9235745  53.7852639  36.7776743  13.8296774  54.5489393
  25.3039924  10.7020872  48.4925696  25.8813427  10.5657323  49.1317941
  24.6053986  10.2456656  48.7471280  25.2860946  10.6143138  48.6247985
  38.7014055  12.5894190  37.2389653  38.6194218  12.6596377  38.1044640
  39.3393776  13.1523934  37.0473393  38.7833893  12.6833161  37.3379602
  32.0607226  12.3554928  46.7064179  31.8026471  11.5226663  46.6795479
  32.1155709  12.5812541  45.8656679  32.0307004  12.2652699  46.5784316
  37.1408277   4.4583378  46.8068272  36.4364603   3.9692564  46.9652191
  37.1893251   4.4705853  45.9356716  37.0438328   4.3873026  46.7007612
  31.0341939   9.9092690  47.1929074  30.4591530  10.0684859  47.8293035
  30.6577615   9.2728099  46.7297524  30.8944751   9.8390503  47.2183632
  34.7015227   8.3816040  52.0521452  34.3129660   7.9570257  51.3973643
  34.0369926   8.6298189  52.5598479  34.5462155   8.3554761  52.0309320
  44.3438496   8.1391044  44.8269282  44.0875061   7.3270986  44.6367165
  45.1867810   8.1468611  44.5999470  44.4304522   8.0203042  44.7654099
  20.7798758   9.5532765  45.2073514  20.8659009   9.1764633  45.9887044
  21.4074555   9.1793211  44.7293473  20.8855309   9.4418247  45.2518992
  38.5241589   2.0790668  49.5645436  38.9052101   1.3968839  49.9513311
  37.7204873   1.7900270  49.3821101  38.4618051   1.9357717  49.5949492
  35.8054166  12.6114644  40.2498259  36.6194804  12.9029537  40.1381031
  35.7413307  11.9574506  39.6756552  35.9156905  12.5579839  40.1487097
  42.0263656  15.2940640  54.6627835  41.7902293  14.4628705  54.5439895
  42.6706885  15.2426247  55.2482679  42.0858326  15.1638328  54.7313728
  31.6762074  16.0836162  45.3770571  32.3136021  15.8447909  45.9222365
  32.1017145  16.2873320  44.6423732  31.8338240  16.0787172  45.3487729
  26.3674716  18.3224498  49.2604875  26.4078861  18.5939349  48.4324655
  26.9269240  18.8466406  49.6762663  26.4558062  18.4400253  49.1996763
  32.3164889  11.3038451  39.7145461  32.7010042  11.0846158  40.4662006
  32.0676509  12.1301397  39.8446537  32.3366961  11.3936598  39.8446537
  43.0500076  15.0785089  50.7256129  42.7445893  15.8113146  51.0869445
  42.3306292  14.6723018  50.4448915  42.8987419  15.1266822  50.7369266
  34.0583546  16.5608584  47.0564358  34.1322554  16.3983756  47.9106207
  34.8753052  16.7498774  46.8124839  34.1899904  16.5645327  47.1462383
  48.7501868  11.7178090  50.0524474  48.6826369  11.7374049  49.1827060
  48.7357531  12.5608417  50.2780144  48.7380625  11.8451824  49.9576950
  27.8189302  16.9066447  44.0858801  26.9927420  17.1528184  43.9593080
  27.8801294  16.8278528  44.9520859  27.7063469  16.9311396  44.1947745
  30.0365326   2.9735388  45.0454241  29.1687752   3.0457987  45.1111850
  30.3240531   3.7757467  45.2342216  29.9505074   3.1029535  45.0829008
  39.1598215   3.1213247  53.3765563  39.9051807   2.9323058  52.9628988
  38.7435520   3.6471485  52.8179419  39.2083189   3.1715393  53.2330136
  32.5988131  19.5243327  41.7877831  32.8886430  19.1332309  41.0637058
  33.3291612  19.7060032  42.2283106  32.7495016  19.4937141  41.7460638
  46.5360486  10.4922476  48.3271068  47.0868407   9.8590545  48.5668160
  46.5204601  11.0237869  49.0186572  46.6145682  10.4771424  48.4649926
  33.1882877  14.3261073  52.8730961  32.6894570  15.0376841  52.9515850
  33.9983101  14.6461740  52.8349124  33.2338983  14.4787922  52.8787530
  30.5394047  21.5010710  44.8537981  30.3194342  21.2108064  45.6464648
  30.3188569  20.8425665  44.3255893  30.4741641  21.3610418  44.8926889
  29.4510994  13.5884026  47.1193682  29.1624243  12.9621497  47.6539410
  30.3194342  13.5304314  47.1858363  29.5371246  13.4871570  47.2084637
  40.2388892   8.7318810  47.4375664  39.8953658   8.0109145  47.7882914
  40.3381935   8.5232661  46.5954022  40.2030935   8.5943013  47.3647344
  32.7062003  22.8740100  43.6368673  33.3586061  22.3416542  43.8659699
  32.0087611  22.5208752  44.0236547  32.6992721  22.7429623  43.7280841
  29.6543268  15.2279277  43.0436047  30.4089236  15.6092316  43.2571510
  29.0613880  15.6790421  43.4982744  29.6779981  15.3508105  43.1418926
  40.7001921  15.1944514  42.9799652  41.2659954  15.8537724  42.8958195
  40.0529825  15.5394212  43.4516054  40.6880678  15.3426455  43.0372409
  32.1149935   7.1842118  58.1693260  31.3049710   7.4899897  58.0583102
  32.5924621   7.9047700  58.2845844  32.0653413   7.3356719  58.1700331
  30.9741494  16.3987839  48.4176163  30.4522248  16.5388130  49.1028027
  31.3615515  15.6398503  48.6078280  30.9545195  16.3073362  48.5477239
  27.9632678   6.4493647  42.4871117  27.6757474   6.0794918  41.7503065
  28.6503147   6.9188503  42.2254822  28.0221576   6.4640617  42.3386193
  37.1708499  18.1383298  42.4036732  36.9295175  17.4051158  41.9963796
  37.3509832  18.6870155  41.7503065  37.1616123  18.1105689  42.2466954
  32.4007820  13.4291858  43.8157654  32.2050602  14.0366592  43.2217957
  32.6242165  12.7359802  43.3349328  32.4042461  13.4169383  43.6573735
  30.7986350  10.3146596  43.9338522  31.5209002  10.4787754  43.4742328
  30.3194343  11.0356260  43.8277862  30.8350081  10.4444825  43.8504136
  38.7579857   6.6510394  49.3135207  37.9190958   6.6771673  49.0773470
  38.8284225   7.2981130  49.8940554  38.6448251   6.7506520  49.3644324
  28.4493967  12.7204668  53.0392662  28.9615063  12.9988921  52.3901422
  28.1630309  13.4593962  53.4055475  28.4828830  12.8707022  52.9982540
  37.2049136   3.5495771  44.0462823  37.9075489   3.3503520  43.5682781
  36.9393324   2.7771714  44.3531666  37.2695768   3.4058737  44.0208265
  42.6337381  11.8578381  46.5996449  42.5471356  12.0133807  47.4531228
  42.1787861  12.5016457  46.2255854  42.5540638  11.9754136  46.6703556
  25.5360873   7.2274860  43.3356399  25.6377009   8.0301021  43.6637374
  26.3316760   7.0262196  43.0379479  25.6688779   7.3160759  43.3391754
  31.9677692   4.8131057  53.0993704  31.7760889   4.8286191  53.9493127
  32.8176288   5.0094731  53.0760358  32.0653414   4.8445408  53.2216998
  26.3524605   7.3422038  51.0777520  26.2110097   6.4905979  51.2022028
  26.6365168   7.3850699  50.2539726  26.3732451   7.2221788  50.9745144
  36.5063197   9.1789128  45.2222008  36.2597912   9.0984879  46.0558797
  36.8348320   8.3942596  45.0284536  36.5184441   9.0515394  45.3169531
  40.4011246  15.8872488  49.0108790  40.2625605  16.5853533  49.5157532
  39.6211244  15.7321144  48.6544971  40.2654473  15.9672654  49.0335064
  38.7389331  12.1868863  55.2631171  38.7337370  11.3148679  55.2673598
  39.4450325  12.3857032  54.7900627  38.8434335  12.0872737  55.1938207
  32.4660225  11.9145847  54.6344991  32.6103600  12.4947055  53.9988101
  32.8135873  12.2922143  55.3394846  32.5387686  12.0566551  54.6443986
  34.6380142  11.1136015  52.4170123  33.8903456  11.3067030  52.0118401
  34.7921667  10.2881235  52.1794244  34.5502570  11.0201127  52.3215529
  31.5387980  20.1048619  51.5006018  31.6877543  19.5451534  50.8479423
  32.3187982  20.1840620  51.8838537  31.6762073  20.0334184  51.4602967
  41.8964619  15.2450741  39.7725289  41.5171428  14.4587879  39.7654578
  41.2330864  15.7937598  39.6296933  41.7423094  15.2095565  39.7506086
  34.0641280  20.2763261  52.7790509  33.9884951  19.6072072  53.3341297
  33.9931139  20.9781050  53.2931175  34.0421887  20.2808169  52.9367357
  34.8781919   5.0086566  53.3065527  35.3354533   5.7410540  53.4338319
  34.9538248   4.5853031  54.0652783  34.9572889   5.0543804  53.4366603
  27.1214910   5.2552386  54.3954970  26.5857100   4.6432744  54.7115738
  27.1832675   5.8300522  55.0488637  27.0510543   5.2499313  54.5390397
  34.7211527  18.7964260  43.6114115  35.4861418  18.5273904  43.2896779
  34.6189617  18.3114271  44.3284178  34.8193023  18.6853825  43.6693943
  32.7564297   6.9988670  50.1507351  31.9660372   6.8180130  50.4724687
  33.1524920   6.2215622  50.1337645  32.6981173   6.8576131  50.1959899
  37.2430188  15.8276444  35.5914064  38.0103173  15.8876569  35.1819916
  36.7961497  15.2556886  35.1070383  37.2903615  15.7513020  35.4591775
  38.1407983  14.6331100  47.8766797  37.4652985  14.4016332  48.3780184
  38.1500359  14.0252283  47.2508902  38.0426488  14.5090025  47.8582949
  35.2702127   9.4748929  54.6330850  35.2061268  10.3358885  54.5050986
  35.4099315   9.1580922  53.8326401  35.2817597   9.5549096  54.4959063
  33.9521221  12.1681068  48.7747053  33.5283470  12.3685567  48.0386071
  33.7766076  11.3209916  48.8871352  33.8632102  12.0729850  48.6820743
  33.4532915  23.6831581  51.2368510  33.9428845  22.9842370  51.0544174
  32.8817147  23.3855451  51.8244567  33.4417444  23.5357805  51.2969551
  29.2403666  12.6633120  44.2075025  29.3968285  12.5979922  45.0631017
  29.5804259  13.4381672  43.9953705  29.3136901  12.7682318  44.3029619
  35.7782811  12.0391003  43.0768388  36.3198356  11.5361384  43.5407009
  36.0929370  11.9856198  42.2657874  35.9047208  11.9570424  43.0252200
  39.6499918  16.2493651  60.1895301  40.4634783  15.9778799  60.3500433
  39.4894884  15.9501191  59.3855496  39.7469867  16.1648577  60.0940706
  33.9469260  17.4308355  40.3608416  34.0162081  16.5722893  40.5001417
  34.7257716  17.6480236  40.0327441  34.0722110  17.3361219  40.3325574
  36.9272080   6.9327308  53.1290689  37.1414050   6.2938222  52.5754043
  36.3105979   7.3773132  52.6998551  36.8677409   6.9037451  52.9841120
  38.3376748  19.8546056  44.5744910  37.9456540  19.5512771  43.8567776
  38.4929820  20.6915146  44.3849863  38.3030338  19.9329893  44.4401407
  25.8137928   9.8468070  44.5235792  26.1936892  10.2652615  43.8596060
  25.2393292  10.4281526  44.8304636  25.7849252   9.9945929  44.4712533
  39.0911168   8.5416373  54.0673996  38.2787850   8.2342263  54.1487169
  39.5501103   8.0615373  54.6316708  39.0391553   8.4252865  54.1628590
  38.5016423  16.4196045  44.5150940  38.1431077  16.5910688  45.2914973
  38.0155134  16.8809251  43.9578939  38.3775120  16.5135016  44.5476209
  36.3186809   0.0427243  48.1178032  35.4480367   0.0165965  48.0711341
  36.5727150  -0.1295564  47.3003877  36.2280369   0.0137387  47.9898168
  33.2904788  12.0995210  37.0551175  33.5797313  12.8760093  37.3294749
  33.3776587  11.5883942  37.7565674  33.3459044  12.1387129  37.1993672
  36.1864676   9.9476444  58.8502698  36.6564307  10.5718561  59.2370572
  36.2326556   9.2793420  59.4095913  36.2632551   9.9411125  58.9902770
  33.3435949   2.0533472  49.5751502  32.8274438   1.3613663  49.7003081
  32.7829878   2.7204249  49.5214101  33.1842462   2.0496729  49.5857568
  35.4128183   2.5926432  51.4044355  35.0259936   2.6175463  52.1857884
  34.9261120   2.0268111  50.9518871  35.2840692   2.5122183  51.4532258
  39.6621162  17.3099941  55.4618141  40.3000883  16.8160137  55.1280597
  39.0195254  17.2377341  54.8770368  39.6615389  17.2258949  55.3260496
  41.3878162   9.1589087  50.0284057  40.9605770   9.0715435  49.2732156
  40.7504215   9.2666862  50.6138901  41.2307769   9.1621747  50.0029498
  35.0785324  -0.5206583  53.6954614  35.7078442   0.0153717  53.4175685
  35.2471187  -0.6129224  54.5468180  35.1963119  -0.4545220  53.7803143
  34.8799239   4.2664612  55.9681026  35.7072669   3.9949761  56.0239641
  34.9007085   5.0625454  56.3244844  35.0052089   4.3444366  56.0296209
  39.7175419  18.0019749  52.1023498  40.5067797  17.6508814  52.2225579
  39.8919017  18.8156138  51.8400132  39.8595700  18.0705606  52.0811366
  29.4568729  11.4128475  49.1551287  28.6156736  11.3132349  49.3630181
  29.6658737  12.1823955  49.5065607  29.3633422  11.5120518  49.2378602
  26.9344296   9.0348012  46.9836037  26.5400994   9.1091024  46.2086147
  26.3784413   9.4205958  47.5344399  26.7947108   9.1029786  46.9503697
  38.5709243   2.0129306  46.6639916  38.7758836   1.9451614  47.5096913
  38.2435667   2.8188127  46.5961094  38.5524491   2.1215246  46.7799571
  33.2685394   9.3409874  48.4048884  32.9648531   8.7865862  49.0059292
  32.5664815   9.5202084  47.9176918  33.1201604   9.2854656  48.4218590
  32.3251491   6.6510394  42.9693586  32.6011225   5.9329306  42.5571154
  32.9250160   7.2495314  42.7614692  32.4544756   6.6330765  42.8774347
  31.3303745  16.5559595  53.1120982  31.2224100  16.5661657  53.9783040
  31.5399526  17.3814375  52.9225936  31.3453856  16.6800670  53.2125074
  41.8242931   2.5661070  46.1442682  41.2117244   3.0531472  46.5296414
  41.9207105   1.8904561  46.6880333  41.7480828   2.5379379  46.2821540
  35.8262012   4.3223911  41.2440181  36.2805758   4.4934472  41.9688026
  36.3002057   3.7092022  40.8437957  35.9630332   4.2574796  41.2913943
  29.3477537  13.8072237  50.5742920  28.7565470  14.4481735  50.5445935
  30.1098561  14.2309854  50.5474219  29.3725798  13.9648076  50.5658067
  29.7438160   4.9674235  51.2410937  30.2039641   5.0413164  51.9786061
  29.7894266   5.7655489  50.8910759  29.8188715   5.0968382  51.2983694
  31.3921510   5.6340930  55.8082964  31.0007075   4.9874277  56.2438742
  31.5607372   6.2252365  56.4277220  31.3592420   5.6255198  55.9645670
  45.4667959  13.6378007  51.5720198  45.5251082  14.0864656  52.3180174
  44.8334426  14.0476820  51.1350278  45.3819254  13.7651742  51.6172746
  39.1067053  19.2581549  48.0074944  38.9086742  19.7472363  47.3131155
  38.4854764  19.4622790  48.5859077  38.9854618  19.3598087  47.9898167
  33.1675032  11.0266446  42.3485188  33.9117077  11.4140722  42.5868138
  33.3135728  10.1823871  42.5125676  33.2985617  10.9596918  42.4079158
  35.0854607   2.8216705  47.3817050  34.2390652   2.9939512  47.2558400
  35.0825739   2.0166048  47.7182878  34.9601757   2.7277733  47.4128177
  36.1552907   6.5991919  48.2479108  35.6812862   6.0733681  48.7584419
  36.5271043   6.0521392  47.6793969  36.1402796   6.4407916  48.2394255
  26.5325938   8.5963426  53.6162653  27.3951551   8.4959135  53.5299983
  26.2017721   8.0158135  53.0548226  26.6111134   8.4955052  53.5208059
  42.4189638  11.6594295  49.6585888  42.1787861  10.8200710  49.6628315
  42.8981645  11.7394461  50.3826662  42.4541822  11.5475694  49.7660691
  38.0836407   7.4928474  41.3104861  37.5559426   7.5757217  40.6210570
  38.5432115   8.2346345  41.3069506  38.0738258   7.6149136  41.2079557
  44.4194825   8.4395752  47.6115147  44.1804595   8.3991586  46.7735932
  44.5828726   9.2866904  47.7380868  44.4085128   8.5587837  47.5068629
  41.0240855  12.8245701  53.5420192  41.7475054  12.3718228  53.3631212
  40.7590817  13.1050367  52.7592520  41.0922128  12.7996670  53.3998908
  29.8927724   7.4205875  50.2773072  29.2680794   7.4324267  49.6699024
  29.5573318   7.8966050  50.9264312  29.7513215   7.4924392  50.2829640
  30.0769472   5.7630993  36.3345757  29.7282277   6.4150718  36.7977306
  29.5965918   5.7488106  35.6069628  29.9539716   5.8574047  36.2956848
  26.6053399  15.4806335  51.7176836  26.0753324  14.7898774  51.7671811
  26.8778492  15.4716520  50.8889544  26.5678121  15.3773467  51.6024252
  37.6373490  16.0632037  40.4414519  38.3607688  16.5290150  40.2979092
  37.1974081  16.1305647  39.6912116  37.6789182  16.1415874  40.3099300
  36.8059645  12.9229579  51.6915208  36.1916638  12.3787630  51.9863843
  37.3226930  12.4093816  51.2121024  36.7915307  12.7665988  51.6639436
  36.0455942  13.9933849  49.4259506  35.6183550  13.3683568  48.9924942
  36.0380886  13.7108771  50.2518513  35.9815083  13.8586630  49.4839334
  29.1618469   9.0299022  52.4947940  29.3211956   8.2742347  52.8999662
  28.9811363   9.5789962  53.1488678  29.1583828   8.9992836  52.6510646
  37.1038772   1.1960258  53.0498730  36.6079333   1.3923932  52.3590296
  37.8607834   1.5952926  52.8787531  37.1425597   1.2837992  52.9218866
  34.3741651   4.8702604  49.6402040  34.3984139   4.3362716  48.9514820
  34.6253125   4.3619913  50.3027631  34.4151570   4.7163508  49.6366685
  21.8849241  12.1534099  49.0745184  21.7792690  12.1080943  48.2097268
  21.1349461  12.4987879  49.3559469  21.7584844  12.1975007  48.9882514
  30.6542974   3.5973422  49.0207784  30.6941345   4.0982629  49.7342492
  29.8292638   3.6883816  48.7513708  30.5382500   3.6855238  49.0858323
  32.8372587  13.1634162  57.1228079  31.9868217  13.3005876  57.2585724
  33.0000714  12.4297940  57.5675781  32.7356450  13.0748263  57.2083678
  32.0757337  10.1133932  51.3181683  31.2449267  10.2807750  51.1116932
  32.0208854   9.7369883  52.1030569  31.9446752  10.0823663  51.4030212
  30.4493381   8.3889524  41.8471801  30.5896342   8.8861988  42.5500443
  30.9475914   7.6875818  41.9886015  30.5434462   8.3591502  41.9723380
  30.4793603   9.2556635  39.1764378  31.1138683   9.8517060  39.1113840
  30.5619214   8.9560092  39.9910248  30.5850154   9.2997543  39.2867465
  43.4576169  11.7872112  52.0450742  44.0494009  12.4269363  52.0768940
  43.8935164  11.0895149  52.3342809  43.6094600  11.7790462  52.0931575
  32.0572586   5.1870610  39.1509820  32.3788427   4.7073692  38.4969082
  32.3199530   5.9970256  38.9600632  32.1438612   5.2360508  39.0265312
  35.2869559  16.2089484  52.6708636  34.7794650  16.7625331  53.1149267
  34.9896205  16.2697774  51.8527411  35.1674444  16.2995795  52.6157093
  37.4531741   4.5742804  51.5133299  37.8786813   4.1215330  50.9016825
  36.8388734   4.0202875  51.7898087  37.4260387   4.4256780  51.4638324
  26.9846591  11.4524475  42.4453924  27.4938821  12.0488983  42.8265230
  27.4580863  11.1850449  41.7630344  27.1289967  11.5010291  42.4008447
  35.8925964   1.0457904  44.9223876  35.2494282   0.8955550  45.4909015
  35.5525371   0.8000249  44.1572981  35.7471041   0.9870026  44.8926891
  40.4825310   9.0017331  44.3453885  39.8116500   9.5447033  44.2166950
  41.1765061   9.4712186  44.1035579  40.4854178   9.1515602  44.2909412
  34.5312044  21.1414043  49.5765643  34.3077699  20.3832872  49.9449669
  34.0421888  21.1712064  48.8546083  34.4255493  21.0336267  49.5242384
  40.6453438   5.4573214  47.2544258  40.9981048   5.0302937  47.9290057
  39.7868239   5.3724058  47.3845334  40.5702883   5.3817955  47.3739268
  29.3437123   8.0880734  45.3127104  28.6249112   8.5044866  45.5799968
  29.7149485   8.6534973  44.7618743  29.2929055   8.2330015  45.2709911
  38.6436704   8.7208583  51.2029100  38.6234631   8.5391878  52.0563879
  38.6915904   9.5920601  51.1788684  38.6471345   8.8225121  51.3252395
  36.5883034  15.3095775  57.1277577  36.5478888  14.6645452  56.5422733
  37.4006352  15.2532392  57.4402989  36.7026187  15.2054742  57.0874526
  33.1790501  21.3614501  47.0302728  32.7650900  20.6988631  46.6406569
  33.8637875  21.5092359  46.5098422  33.2188873  21.2855159  46.8959225
  36.5455795  20.5204586  47.7826344  36.1472079  20.6306856  47.0147164
  35.9307015  20.7286652  48.3652904  36.3954685  20.5678154  47.7557644
  35.1183697   7.1278734  40.6500484  34.5248537   7.4495730  40.0985051
  35.1558975   6.2819829  40.4421590  35.0358086   7.0503062  40.5383255
  37.9941514   7.0858238  44.0802234  37.7655207   7.1090940  43.2380592
  38.2539590   6.2615705  44.1997245  37.9987702   6.9674318  43.9727432
  32.2760742   8.9392711  53.6827334  31.7639645   8.3313894  54.0412366
  32.1040238   9.6549304  54.1501310  32.1750379   8.9556011  53.8043558
  27.1226457   7.3830287  56.3329696  26.9529047   8.0431661  55.7877903
  26.6792407   7.5936848  57.0542185  27.0325791   7.5116269  56.3591326
  31.0486276   5.6234785  45.3756430  31.5243643   5.9851864  44.7406611
  30.5474876   6.2791252  45.6556573  31.0451635   5.7728973  45.3233171
  44.2797638  15.0956553  41.1669435  44.6631244  15.8447909  41.3967532
  43.4841751  15.3422372  40.9081424  44.2191420  15.2426246  41.1627008
  36.1529813   6.8616956  56.1229590  36.7101243   6.6330765  55.4908055
  35.8290878   7.6222622  55.8464802  36.1876223   6.9400793  55.9886087
  24.0228522  10.2877152  51.5918186  23.4755241   9.6177798  51.7099054
  24.8120900   9.9207000  51.6561653  24.0580705  10.1342139  51.6186887
  33.8712930   9.9484609  57.0881597  34.6224257  10.2636286  57.4021151
  34.0635506   9.7463780  56.2615519  34.0104344   9.9651991  57.0124993
  33.0912930   7.7675984  38.7429814  33.4711894   7.7855614  37.9580929
  32.3505526   8.2129973  38.6220661  33.0381767   7.8357759  38.6093382
  40.7198220   6.0758176  44.3305392  40.7192446   5.9206832  45.1889669
  40.5154400   6.9221163  44.2746778  40.6897998   6.1778796  44.4493332
  22.7815491   9.4997960  48.7464209  22.6037252   9.0474569  49.4719125
  22.4934513  10.3024121  48.9302687  22.7128444   9.5520518  48.8807712
  38.4439072  10.7555677  47.9841599  38.9392737  10.0378672  47.9445620
  37.6338848  10.4526475  47.8696086  38.3982965  10.6053324  47.9615325
  33.8897684  14.6053491  40.1338604  33.0809006  14.2820164  40.0871913
  34.3972593  13.8986713  40.0666852  33.8447350  14.4534807  40.1168898
  24.5187961  12.0325684  45.8585968  23.6533480  12.0211374  45.7468739
  24.6186777  11.8455907  46.7057107  24.4062128  12.0031745  45.9674912
  40.5090891  13.5059365  50.6718728  40.9345963  12.9833787  50.1189153
  40.1447811  14.1040202  50.1507351  40.5177494  13.5169592  50.5127738
  30.1444971  21.8023582  49.4316074  30.4591530  22.6159971  49.4393855
  30.5538384  21.4173801  50.0998233  30.2513069  21.8652285  49.5320165
  37.0969490  17.2193629  47.0019886  37.5680669  17.9333892  47.1709871
  37.4329669  16.6192379  47.5379755  37.2164605  17.2365093  47.1052261
  39.1846475  18.8294942  59.1811958  39.2943440  18.0403503  59.5368705
  39.5137372  18.7400879  58.3786296  39.2498881  18.7000795  59.1154348
  34.0138985   1.9921100  53.9577980  34.1466891   1.1952093  54.2858956
  34.3984138   2.5187503  54.5376256  34.0895314   1.9521016  54.0921483
  37.7343437  17.0111563  53.7647578  37.1864383  16.3869447  53.4967643
  38.1956465  17.2005835  53.0491658  37.7210646  16.9470613  53.6198009
  40.5437301   5.0796918  51.1498770  39.9600290   5.5806124  50.7376338
  40.8641595   4.5726474  50.5163094  40.5050476   5.0788753  50.9957278
  33.0832100   3.9937513  41.4257445  33.9047795   4.1635825  41.1839140
  32.6201751   4.1484774  40.7023743  33.1363263   4.0419246  41.2829090
  31.6727432   1.9880275  52.2055874  32.2171845   1.6471402  52.7960216
  31.7264368   2.8465736  52.3477159  31.7616552   2.0635534  52.3137747
  27.4857991  15.7496691  49.0794682  28.0902848  15.7092525  48.4508503
  27.2785303  16.5967843  49.1098738  27.5446888  15.8684693  48.9910798
  37.3001763  18.0162636  50.2956919  38.1200137  17.8725602  50.5573215
  37.0195841  18.6408835  50.8373357  37.3798506  18.0872988  50.4144859
  22.7209273  14.7331308  48.9493605  22.6233551  13.9227580  49.2583662
  23.5038143  14.7123102  48.5639873  22.8225410  14.6098398  48.9380468
  53.7715413  25.6727488  43.2599796  53.7409418  26.5272124  43.4318065
  54.3696762  25.3722780  43.8185939  53.8552571  25.7543984  43.3674598
  50.2808815  31.0289664  57.6213182  50.9875582  30.5341695  57.7500117
  50.4696750  31.4698746  56.8915840  50.4136720  31.0208015  57.5322228
  49.8166919  26.8195183  50.6584378  50.3622879  27.4980269  50.7178347
  49.7583796  26.6782643  49.7985959  49.8882834  26.8987184  50.5396438
  38.4296126  22.4990266  48.5689372  37.8101158  21.9082913  48.3999386
  38.3279990  23.0901701  47.9353695  38.3233801  22.4994348  48.4494361
  38.1565259  26.0442548  50.8132941  38.0323956  26.6304993  51.4482759
  38.8083543  25.5502743  51.1145216  38.2338908  26.0581352  50.9518870
  45.7209691  32.0659170  49.7427344  46.0032934  31.2710576  49.5214100
  46.4495852  32.5439758  49.7632405  45.8699255  32.0193767  49.7130359
  43.6990885  19.6082204  46.9843109  43.3694215  20.0593348  46.3146808
  43.0235887  19.5298368  47.5316116  43.5501321  19.6633340  46.9666333
  50.9067293  15.5967727  45.2292720  50.5920734  16.2871206  45.6613142
  50.3894235  15.5412509  44.5278221  50.7831763  15.6902616  45.1889669
  55.7027780  31.1718533  46.7163175  54.8725483  31.3829176  46.8796592
  55.6537032  30.3455587  46.4405459  55.5734515  31.0808139  46.7000540
  43.7637517  34.0022387  49.5511085  43.2464459  33.6429802  48.9472393
  44.4611908  33.4784561  49.5617151  43.7903098  33.8720075  49.4641343
  47.4201109  34.4517201  55.5127258  47.5084455  34.2643341  56.3605468
  47.8490822  33.8054630  55.1132104  47.4963212  34.3280209  55.5799009
  44.9871569  33.7348361  54.4944920  44.4242404  33.3220971  55.0184581
  45.7492592  33.6601266  54.9138063  45.0166018  33.6625761  54.6337920
  41.9046839  17.6694493  42.4666057  42.6592807  18.0372810  42.2283107
  41.7274374  18.0434047  43.2345237  41.9901318  17.7792681  42.5450946
  55.1981738  23.8188933  50.5113596  54.3610159  23.8891120  50.7461191
  55.1669969  23.8213428  49.6387899  55.0700020  23.8299160  50.4173144
  41.5946467  25.9621969  56.2261965  41.7666971  25.8527864  57.0747246
  42.1315824  26.6076374  55.9893157  41.6991471  26.0413971  56.3167062
  40.4971039  32.3353609  50.9080463  41.0369264  32.1924740  51.5783836
  39.8140985  32.7350360  51.2764490  40.4763193  32.3733280  51.0614885
  45.9403623  17.0791222  42.1993194  46.6689783  16.9007177  41.7531350
  46.0298516  17.9209302  42.4100372  46.0610285  17.1775101  42.1646711
  52.9592095  31.8417887  46.8527891  52.5227327  31.8454629  47.6086862
  52.6255010  32.5223386  46.4207468  52.8454715  31.9430343  46.9008723
  47.5321168  33.8826220  58.1771041  48.3161585  33.9957068  58.5426783
  47.3317763  33.0567357  58.3729727  47.6187194  33.7772939  58.2605427
  35.9008184  28.5553900  51.0614885  35.6346599  27.7393017  51.2205875
  35.9146748  28.6007055  50.1910401  35.8632906  28.4410805  50.9568367
  52.8789578  18.8831715  49.0957319  53.5215486  18.9529819  49.6819234
  53.1312598  18.2160938  48.5936861  53.0111710  18.7958063  49.1084598
  40.6506790  22.0932278  53.7081893  39.9578587  21.6229258  53.9542624
  41.2667118  21.8670583  54.2823600  40.6391320  21.9899410  53.8291045
  47.6891562  35.7936322  51.8237497  46.8906808  35.5535822  52.0811365
  48.1377573  35.8450715  52.5704544  47.6366173  35.7658713  51.9722421
  56.0936441  28.5598807  45.7447528  56.7552875  27.9989475  45.6443436
  55.4527853  28.0650838  46.0700219  56.0965309  28.4035216  45.7779868
  36.3101598  29.3412679  48.3426629  36.1277171  29.3159565  47.4898921
  37.0451266  29.8111617  48.3815538  36.3915661  29.4074042  48.2224548
  52.3801272  29.5764189  45.4859517  52.6156861  29.7209388  44.6586367
  52.5290835  30.3406597  45.8791030  52.4367075  29.7103244  45.4223121
  39.3747349  26.0597682  54.8508738  40.0987322  26.0450713  55.3373633
  39.4763486  26.7693037  54.3530706  39.4965558  26.1622385  54.8487525
  54.2091728  28.4165855  43.3229121  54.5399946  28.9493495  42.7169215
  54.7824817  28.4704743  43.9791072  54.3425408  28.5035424  43.3306902
  46.7492299  29.5396767  59.7157685  45.9565279  29.8540279  59.9010305
  46.8641226  29.7548235  58.8778470  46.6487709  29.6180604  59.6196020
  47.6776091  29.4416971  54.6542982  48.2514953  28.8044215  54.8091546
  47.5990895  29.4421053  53.7852639  47.7509326  29.3482082  54.5489393
  36.2772508  26.2206180  48.4925696  36.8546011  26.0842631  49.1317941
  35.5786570  25.7641964  48.7471280  36.2593529  26.1328446  48.6247985
  48.1140860  19.9768686  46.8068272  47.4097187  19.4877872  46.9652191
  48.1625835  19.9891161  45.9356716  48.0170912  19.9058334  46.7007612
  45.6747811  23.9001347  52.0521452  45.2862244  23.4755565  51.3973643
  45.0102509  24.1483497  52.5598479  45.5194739  23.8740069  52.0309320
  55.3171080  23.6576352  44.8269282  55.0607645  22.8456294  44.6367165
  56.1600394  23.6653919  44.5999470  55.4037105  23.5388350  44.7654099
  31.7531341  25.0718073  45.2073514  31.8391593  24.6949941  45.9887044
  32.3807139  24.6978519  44.7293473  31.8587892  24.9603555  45.2518992
  49.4974172  17.5975976  49.5645436  49.8784684  16.9154147  49.9513311
  48.6937457  17.3085578  49.3821101  49.4350634  17.4543025  49.5949492
  52.9996239  30.8125948  54.6627835  52.7634877  29.9814013  54.5439895
  53.6439468  30.7611555  55.2482679  53.0590910  30.6823636  54.7313728
  43.4566013  20.1030174  59.4308045  43.1419454  20.8729737  59.1677608
  43.1355945  19.5400430  58.8460272  43.3624932  20.1340443  59.3049395
  54.0232660  30.5970397  50.7256129  53.7178477  31.3298454  51.0869445
  53.3038876  30.1908326  50.4448915  53.8720002  30.6452130  50.7369266
  59.7234452  27.2363398  50.0524474  59.6558952  27.2559357  49.1827060
  59.7090114  28.0793725  50.2780144  59.7113209  27.3637132  49.9576950
  41.0097910  18.4920696  45.0454241  40.1420335  18.5643295  45.1111850
  41.2973114  19.2942775  45.2342216  40.9237658  18.6214843  45.0829008
  50.1330799  18.6398555  53.3765563  50.8784391  18.4508366  52.9628988
  49.7168103  19.1656793  52.8179419  50.1815773  18.6900701  53.2330136
  57.5093069  26.0107784  48.3271068  58.0600991  25.3775853  48.5668160
  57.4937185  26.5423177  49.0186572  57.5878266  25.9956732  48.4649926
  44.1615460  29.8446381  52.8730961  43.6627154  30.5562149  52.9515850
  44.9715685  30.1647048  52.8349124  44.2071567  29.9973230  52.8787530
  51.2121476  24.2504117  47.4375664  50.8686241  23.5294453  47.7882914
  51.3114518  24.0417969  46.5954022  51.1763518  24.1128321  47.3647344
  43.0882518  22.7027425  58.1693260  42.2782294  23.0085205  58.0583102
  43.5657205  23.4233008  58.2845844  43.0385997  22.8542027  58.1700331
  38.9365262  21.9678955  42.4871117  38.6490058  21.5980226  41.7503065
  39.6235730  22.4373811  42.2254822  38.9954159  21.9825925  42.3386193
  49.7312441  22.1695702  49.3135207  48.8923542  22.1956981  49.0773470
  49.8016808  22.8166438  49.8940554  49.6180835  22.2691828  49.3644324
  39.4226550  28.2389976  53.0392662  39.9347647  28.5174229  52.3901422
  39.1362893  28.9779270  53.4055475  39.4561413  28.3892330  52.9982540
  48.1781719  19.0681079  44.0462823  48.8808072  18.8688828  43.5682781
  47.9125908  18.2957022  44.3531666  48.2428352  18.9244045  44.0208265
  53.6069965  27.3763689  46.5996449  53.5203939  27.5319115  47.4531228
  53.1520445  28.0201765  46.2255854  53.5273221  27.4939444  46.6703556
  42.9410276  20.3316364  53.0993704  42.7493473  20.3471499  53.9493127
  43.7908871  20.5280039  53.0760358  43.0385997  20.3630716  53.2216998
  37.3257189  22.8607346  51.0777520  37.1842680  22.0091287  51.2022028
  37.6097752  22.9036007  50.2539726  37.3465035  22.7407096  50.9745144
  51.3743830  31.4057795  49.0108790  51.2358189  32.1038841  49.5157532
  50.5943828  31.2506452  48.6544971  51.2387057  31.4857962  49.0335064
  49.7121915  27.7054171  55.2631171  49.7069953  26.8333987  55.2673598
  50.4182909  27.9042340  54.7900627  49.8166919  27.6058045  55.1938207
  43.4392808  27.4331155  54.6344991  43.5836184  28.0132363  53.9988101
  43.7868457  27.8107451  55.3394846  43.5120270  27.5751859  54.6443986
  45.6112726  26.6321323  52.4170123  44.8636040  26.8252337  52.0118401
  45.7654251  25.8066543  52.1794244  45.5235153  26.5386434  52.3215529
  42.5120563  35.6233926  51.5006018  42.6610127  35.0636842  50.8479423
  43.2920565  35.7025928  51.8838537  42.6494657  35.5519492  51.4602967
  52.8697203  30.7636049  39.7725289  52.4904011  29.9773187  39.7654578
  52.2063448  31.3122906  39.6296933  52.7155677  30.7280873  39.7506086
  45.0373864  35.7948569  52.7790509  44.9617535  35.1257380  53.3341297
  44.9663723  36.4966358  53.2931175  45.0154471  35.7993477  52.9367357
  45.8514503  20.5271874  53.3065527  46.3087117  21.2595848  53.4338319
  45.9270831  20.1038339  54.0652783  45.9305472  20.5729112  53.4366603
  38.0947494  20.7737694  54.3954970  37.5589683  20.1618052  54.7115738
  38.1565259  21.3485829  55.0488637  38.0243126  20.7684621  54.5390397
  50.3241829  13.7061749  47.1759370  50.4425397  14.1638212  46.4426672
  50.1504004  12.9007010  46.8895587  50.3160999  13.6555521  47.0260303
  43.7296880  22.5173978  50.1507351  42.9392955  22.3365438  50.4724687
  44.1257503  21.7400930  50.1337645  43.6713757  22.3761439  50.1959899
  46.2434711  24.9934237  54.6330850  46.1793852  25.8544193  54.5050986
  46.3831899  24.6766230  53.8326401  46.2550181  25.0734403  54.4959063
  44.4265498  39.2016889  51.2368510  44.9161428  38.5027678  51.0544174
  43.8549730  38.9040759  51.8244567  44.4150028  39.0543113  51.2969551
  50.6232502  31.7678959  60.1895301  51.4367367  31.4964107  60.3500433
  50.4627468  31.4686498  59.3855496  50.7202450  31.6833885  60.0940706
  47.9004664  22.4512616  53.1290689  48.1146633  21.8123530  52.5754043
  47.2838563  22.8958440  52.6998551  47.8409993  22.4222759  52.9841120
  36.7870511  25.3653378  44.5235792  37.1669476  25.7837923  43.8596060
  36.2125876  25.9466834  44.8304636  36.7581836  25.5131237  44.4712533
  50.0643752  24.0601681  54.0673996  49.2520433  23.7527571  54.1487169
  50.5233686  23.5800681  54.6316708  50.0124136  23.9438173  54.1628590
  47.2919392  15.5612551  48.1178032  46.4212950  15.5351272  48.0711341
  47.5459734  15.3889744  47.3003877  47.2012952  15.5322695  47.9898168
  47.1597259  25.4661752  58.8502698  47.6296890  26.0903869  59.2370572
  47.2059139  24.7978728  59.4095913  47.2365135  25.4596433  58.9902770
  44.3168533  17.5718780  49.5751502  43.8007021  16.8798971  49.7003081
  43.7562462  18.2389557  49.5214101  44.1575046  17.5682037  49.5857568
  46.3860766  18.1111740  51.4044355  45.9992519  18.1360771  52.1857884
  45.8993704  17.5453418  50.9518871  46.2573275  18.0307491  51.4532258
  50.6353746  32.8285249  55.4618141  51.2733466  32.3345444  55.1280597
  49.9927837  32.7562649  54.8770368  50.6347972  32.7444257  55.3260496
  52.3610746  24.6774395  50.0284057  51.9338354  24.5900743  49.2732156
  51.7236799  24.7852170  50.6138901  52.2040353  24.6807055  50.0029498
  46.0517908  14.9978725  53.6954614  46.6811026  15.5339025  53.4175685
  46.2203771  14.9056084  54.5468180  46.1695703  15.0640088  53.7803143
  45.8531823  19.7849920  55.9681026  46.6805252  19.5135069  56.0239641
  45.8739669  20.5810762  56.3244844  45.9784673  19.8629674  56.0296209
  50.6908002  33.5205057  52.1023498  51.4800380  33.1694122  52.2225579
  50.8651600  34.3341446  51.8400132  50.8328284  33.5890914  52.0811366
  37.9076880  24.5533320  46.9836037  37.5133577  24.6276332  46.2086147
  37.3516996  24.9391266  47.5344399  37.7679692  24.6215094  46.9503697
  49.5441826  17.5314614  46.6639916  49.7491420  17.4636922  47.5096913
  49.2168250  18.3373435  46.5961094  49.5257074  17.6400554  46.7799571
  43.2984075  22.1695702  42.9693586  43.5743809  21.4514614  42.5571154
  43.8982744  22.7680622  42.7614692  43.4277339  22.1516073  42.8774347
  42.3036329  32.0744903  53.1120982  42.1956683  32.0846965  53.9783040
  42.5132110  32.8999683  52.9225936  42.3186440  32.1985978  53.2125074
  52.7975514  18.0846378  46.1442682  52.1849828  18.5716780  46.5296414
  52.8939689  17.4089869  46.6880333  52.7213412  18.0564687  46.2821540
  46.7994595  19.8409219  41.2440181  47.2538342  20.0119780  41.9688026
  47.2734641  19.2277330  40.8437957  46.9362915  19.7760104  41.2913943
  40.7170743  20.4859543  51.2410937  41.1772225  20.5598472  51.9786061
  40.7626850  21.2840797  50.8910759  40.7921299  20.6153690  51.2983694
  42.3654093  21.1526238  55.8082964  41.9739658  20.5059585  56.2438742
  42.5339956  21.7437673  56.4277220  42.3325003  21.1440506  55.9645670
  56.4400542  29.1563315  51.5720198  56.4983666  29.6049964  52.3180174
  55.8067010  29.5662128  51.1350278  56.3551837  29.2837049  51.6172746
  50.0799637  34.7766857  48.0074944  49.8819325  35.2657671  47.3131155
  49.4587348  34.9808098  48.5859077  49.9587201  34.8783395  47.9898167
  46.0587191  18.3402012  47.3817050  45.2123236  18.5124820  47.2558400
  46.0558323  17.5351356  47.7182878  45.9334341  18.2463041  47.4128177
  47.1285491  22.1177227  48.2479108  46.6545445  21.5918989  48.7584419
  47.5003627  21.5706700  47.6793969  47.1135380  21.9593223  48.2394255
  37.5058521  24.1148734  53.6162653  38.3684134  24.0144443  53.5299983
  37.1750304  23.5343443  53.0548226  37.5843718  24.0140360  53.5208059
  53.3922222  27.1779603  49.6585888  53.1520444  26.3386018  49.6628315
  53.8714229  27.2579769  50.3826662  53.4274405  27.0661002  49.7660691
  55.3927409  23.9581060  47.6115147  55.1537179  23.9176894  46.7735932
  55.5561310  24.8052212  47.7380868  55.3817712  24.0773145  47.5068629
  51.9973439  28.3431009  53.5420192  52.7207638  27.8903535  53.3631212
  51.7323401  28.6235675  52.7592520  52.0654712  28.3181978  53.3998908
  40.8660307  22.9391183  50.2773072  40.2413377  22.9509575  49.6699024
  40.5305902  23.4151358  50.9264312  40.7245799  23.0109700  50.2829640
  37.5785983  30.9991643  51.7176836  37.0485907  30.3084082  51.7671811
  37.8511076  30.9901828  50.8889544  37.5410705  30.8958774  51.6024252
  47.7792228  28.4414887  51.6915208  47.1649221  27.8972938  51.9863843
  48.2959513  27.9279124  51.2121024  47.7647891  28.2851296  51.6639436
  40.1351052  24.5484330  52.4947940  40.2944539  23.7927654  52.8999662
  39.9543946  25.0975270  53.1488678  40.1316411  24.5178144  52.6510646
  48.0771355  16.7145566  53.0498730  47.5811917  16.9109240  52.3590296
  48.8340418  17.1138234  52.8787531  48.1158180  16.8023300  52.9218866
  45.3474235  20.3887912  49.6402040  45.3716722  19.8548024  48.9514820
  45.5985709  19.8805221  50.3027631  45.3884154  20.2348816  49.6366685
  32.8581825  27.6719407  49.0745184  32.7525274  27.6266251  48.2097268
  32.1082045  28.0173187  49.3559469  32.7317428  27.7160315  48.9882514
  41.6275557  19.1158730  49.0207784  41.6673929  19.6167937  49.7342492
  40.8025222  19.2069124  48.7513708  41.5115083  19.2040546  49.0858323
  43.8105170  28.6819470  57.1228079  42.9600801  28.8191184  57.2585724
  43.9733298  27.9483248  57.5675781  43.7089034  28.5933571  57.2083678
  40.8573704  19.1228133  56.9538094  41.4826407  18.5790266  57.2267526
  40.4024184  18.6423050  56.3845885  40.8821965  18.9717614  56.9099688
  54.4308753  27.3057420  52.0450742  55.0226593  27.9454671  52.0768940
  54.8667747  26.6080457  52.3342809  54.5827184  27.2975770  52.0931575
  46.2602143  31.7274792  52.6708636  45.7527234  32.2810639  53.1149267
  45.9628789  31.7883082  51.8527411  46.1407027  31.8181103  52.6157093
  48.4264325  20.0928112  51.5133299  48.8519396  19.6400638  50.9016825
  47.8121318  19.5388183  51.7898087  48.3992970  19.9442088  51.4638324
  46.8658548  16.5643212  44.9223876  46.2226866  16.4140858  45.4909015
  46.5257955  16.3185557  44.1572981  46.7203625  16.5055334  44.8926891
  51.4557894  24.5202638  44.3453885  50.7849084  25.0632341  44.2166950
  52.1497644  24.9897494  44.1035579  51.4586762  24.6700910  44.2909412
  45.5044628  36.6599350  49.5765643  45.2810282  35.9018180  49.9449669
  45.0154471  36.6897372  48.8546083  45.3988077  36.5521575  49.5242384
  51.6186022  20.9758522  47.2544258  51.9713632  20.5488245  47.9290057
  50.7600823  20.8909366  47.3845334  51.5435466  20.9003263  47.3739268
  40.3169707  23.6066042  45.3127104  39.5981696  24.0230174  45.5799968
  40.6882069  24.1720281  44.7618743  40.2661638  23.7515323  45.2709911
  49.6169287  24.2393891  51.2029100  49.5967215  24.0577186  52.0563879
  49.6648488  25.1105909  51.1788684  49.6203928  24.3410429  51.3252395
  47.5615617  30.8281083  57.1277577  47.5211472  30.1830760  56.5422733
  48.3738935  30.7717700  57.4402989  47.6758771  30.7240050  57.0874526
  47.5188379  36.0389894  47.7826344  47.1204662  36.1492164  47.0147164
  46.9039598  36.2471960  48.3652904  47.3687268  36.0863462  47.7557644
  53.0510082  16.0976934  48.1828570  52.5440946  15.3906074  48.1149748
  53.8477515  15.7670123  48.3129647  53.0937321  15.9450085  48.1927565
  43.2493326  24.4578019  53.6827334  42.7372229  23.8499202  54.0412366
  43.0772822  25.1734612  54.1501310  43.1482963  24.4741319  53.8043558
  38.0959041  22.9015595  56.3329696  37.9261631  23.5616969  55.7877903
  37.6524990  23.1122156  57.0542185  38.0058374  23.0301577  56.3591326
  42.0218860  21.1420092  45.3756430  42.4976226  21.5037172  44.7406611
  41.5207460  21.7976560  45.6556573  42.0184219  21.2914281  45.3233171
  55.2530222  30.6141861  41.1669435  55.6363827  31.3633217  41.3967532
  54.4574335  30.8607680  40.9081424  55.1924004  30.7611554  41.1627008
  47.1262396  22.3802264  56.1229590  47.6833826  22.1516073  55.4908055
  46.8023461  23.1407929  55.8464802  47.1608806  22.4586101  55.9886087
  34.9961105  25.8062460  51.5918186  34.4487825  25.1363106  51.7099054
  35.7853483  25.4392308  51.6561653  35.0313289  25.6527447  51.6186887
  44.8445514  25.4669917  57.0881597  45.5956840  25.7821594  57.4021151
  45.0368090  25.2649088  56.2615519  44.9836928  25.4837299  57.0124993
  51.6930804  21.5943483  44.3305392  51.6925030  21.4392140  45.1889669
  51.4886984  22.4406471  44.2746778  51.6630582  21.6964104  44.4493332
  33.7548075  25.0183268  48.7464209  33.5769836  24.5659877  49.4719125
  33.4667097  25.8209429  48.9302687  33.6861028  25.0705826  48.8807712
  49.4171656  26.2740985  47.9841599  49.9125321  25.5563980  47.9445620
  48.6071431  25.9711783  47.8696086  49.3715549  26.1238632  47.9615325
  51.4823475  29.0244673  50.6718728  51.9078546  28.5019095  50.1189153
  51.1180394  29.6225510  50.1507351  51.4910077  29.0354900  50.5127738
  50.1579059  34.3480250  59.1811958  50.2676024  33.5588811  59.5368705
  50.4869955  34.2586187  58.3786296  50.2231464  34.2186103  59.1154348
  44.9871569  17.5106408  53.9577980  45.1199475  16.7137401  54.2858956
  45.3716722  18.0372811  54.5376256  45.0627898  17.4706324  54.0921483
  48.7076020  32.5296871  53.7647578  48.1596966  31.9054755  53.4967643
  49.1689049  32.7191143  53.0491658  48.6943230  32.4655921  53.6198009
  48.0603924  14.4336734  50.5559074  47.2549888  14.3234463  50.8726912
  47.9310660  14.5349189  49.6988939  47.9224057  14.4320404  50.4767114
  51.5169885  20.5982226  51.1498770  50.9332874  21.0991432  50.7376338
  51.8374179  20.0911782  50.5163094  51.4783060  20.5974061  50.9957278
  44.0564684  19.5122820  41.4257445  44.8780378  19.6821133  41.1839140
  43.5934335  19.6670081  40.7023743  44.1095846  19.5604553  41.2829090
  42.6460016  17.5065583  52.2055874  43.1904429  17.1656709  52.7960216
  42.6996951  18.3651044  52.3477159  42.7349135  17.5820842  52.3137747
  48.2734347  33.5347944  50.2956919  49.0932720  33.3910910  50.5573215
  47.9928424  34.1594143  50.8373357  48.3531090  33.6058296  50.4144859
  33.6941857  30.2516616  48.9493605  33.5966135  29.4412888  49.2583662
  34.4770726  30.2308410  48.5639873  33.7957993  30.1283706  48.9380468
  64.7447997  41.1912796  43.2599796  64.7142001  42.0457432  43.4318065
  65.3429346  40.8908088  43.8185939  64.8285155  41.2729292  43.3674598
  57.9447682  40.2788447  48.0152726  57.0885577  40.4396945  48.0661843
  57.9915336  39.4080511  48.0357787  57.8246793  40.1739248  48.0258792
  52.3288822  49.8151164  43.7789958  51.5771721  49.4366703  43.5506003
  52.7774833  49.8469598  43.0308768  52.2838488  49.7636772  43.6347460
  61.2541398  46.5474972  57.6213182  61.9608166  46.0527003  57.7500117
  61.4429334  46.9884054  56.8915840  61.3869304  46.5393323  57.5322228
  57.7813781  50.2376534  39.2075505  57.4465150  50.9153456  38.7719727
  58.2940652  49.8481845  38.6192376  57.8079363  50.2801112  39.0562296
  57.3218073  52.1890803  45.1486616  57.7057452  52.7577701  44.6091392
  57.2577214  51.4640313  44.6692432  57.3691500  52.1666266  44.9980479
  60.7899503  42.3380491  50.6584378  61.3355463  43.0165577  50.7178347
  60.7316379  42.1967951  49.7985959  60.8615417  42.4172492  50.5396438
  53.9073578  49.8269557  46.0452730  54.0083941  49.0169911  46.3549858
  53.3115323  49.7326503  45.4152409  53.8346116  49.6934585  45.9978969
  62.5664572  43.7665098  41.5318106  62.4504097  44.5172784  41.9610244
  63.3620458  43.5089051  41.7814193  62.6669161  43.8399945  41.6322197
  53.7474317  54.7447146  47.4467586  54.3911773  55.1860310  47.8363745
  54.0730573  53.9400572  47.3597845  53.8906146  54.6912341  47.4913064
  47.1038622  45.8489843  45.6705064  46.8688806  45.0157496  45.5637333
  47.2424263  46.1294509  44.8566265  47.0894284  45.7673347  45.5347419
  49.4028709  38.0175574  48.5689372  48.7833741  37.4268221  48.3999386
  49.3012573  38.6087009  47.9353695  49.2966385  38.0179656  48.4494361
  54.4494897  47.7559121  42.8187448  54.7710738  48.2964328  42.2148756
  55.0966994  47.1855892  42.9509738  54.5920952  47.7518296  42.7494483
  56.4996605  39.7575116  42.9021835  57.1976770  39.9363243  43.3943298
  56.8148938  39.2345455  42.2792224  56.6491942  39.7068888  42.8823845
  49.1297843  41.5627855  50.8132941  49.0056539  42.1490301  51.4482759
  49.7816127  41.0688051  51.1145216  49.2071492  41.5766660  50.9518870
  56.6884540  46.1445561  42.8901626  57.1278176  45.5362661  43.3356399
  56.5389203  45.7652934  42.1187091  56.7306006  45.9984032  42.8420794
  54.1556184  44.7389572  50.0920452  54.8005186  44.2462016  49.7731400
  54.3957961  44.8814359  50.9186530  54.2866769  44.6867015  50.1669985
  56.6942275  47.5844478  49.7427344  56.9765518  46.7895884  49.5214100
  57.4228435  48.0625066  49.7632405  56.8431839  47.5379075  49.7130359
  54.6723469  35.1267512  46.9843109  54.3426799  35.5778656  46.3146808
  53.9968471  35.0483676  47.5316116  54.5233905  35.1818647  46.9666333
  60.2893877  44.4972742  39.8432395  60.2045172  45.3533709  39.9881964
  60.7778260  44.2217066  40.5114555  60.3482774  44.5830063  39.9634477
  61.8799876  31.1153035  45.2292720  61.5653317  31.8056514  45.6613142
  61.3626818  31.0597817  44.5278221  61.7564347  31.2087924  45.1889669
  61.2212310  41.1157536  41.3430131  60.6923782  41.3317170  42.0027437
  61.7437330  41.8093675  41.2631100  61.2200763  41.2500673  41.4285730
  66.6760363  46.6903841  46.7163175  65.8458066  46.9014484  46.8796592
  66.6269616  45.8640895  46.4405459  66.5467099  46.5993447  46.7000540
  48.6655947  50.7275514  46.9461270  48.1823525  51.4526004  46.9220854
  49.4779265  51.0251644  47.0571428  48.7146694  50.8777868  46.9588549
  54.7370101  49.5207695  49.5511085  54.2197042  49.1615110  48.9472393
  55.4344492  48.9969869  49.5617151  54.7635682  49.3905383  49.4641343
  58.3933693  49.9702509  55.5127258  58.4817039  49.7828649  56.3605468
  58.8223405  49.3239938  55.1132104  58.4695795  49.8465516  55.5799009
  55.9604153  49.2533669  54.4944920  55.3974987  48.8406279  55.0184581
  56.7225176  49.1786574  54.9138063  55.9898601  49.1811069  54.6337920
  57.5689133  41.2586405  38.6206519  57.8085136  41.4664389  37.8081862
  57.8904973  40.4543914  38.7295464  57.6526290  41.1700506  38.5167072
  51.5200144  51.2431690  47.0981550  52.2220723  50.7283679  47.1554306
  51.4397627  51.5705841  47.9028425  51.6123904  51.2145916  47.2254342
  66.1714321  39.3374241  50.5113596  65.3342743  39.4076428  50.7461191
  66.1402552  39.3398736  49.6387899  66.0432604  39.3484468  50.4173144
  52.5679051  41.4807277  56.2261965  52.7399554  41.3713171  57.0747246
  53.1048408  42.1261682  55.9893157  52.6724055  41.5599278  56.3167062
  50.8450919  47.4338042  46.6067158  51.6839819  47.6660975  46.6540920
  50.8762689  46.5642353  46.5374193  50.9732637  47.3394988  46.6031803
  51.4703622  47.8538917  50.9080463  52.0101847  47.7110048  51.5783836
  50.7873569  48.2535668  51.2764490  51.4495776  47.8918588  51.0614885
  56.9136207  32.5976530  42.1993194  57.6422367  32.4192485  41.7531350
  57.0031100  33.4394610  42.4100372  57.0342869  32.6960409  42.1646711
  60.8944507  43.5329918  46.1025488  61.6502022  43.9661432  46.1414397
  61.0006832  42.8834687  46.6760124  61.0214678  43.5007402  46.1923513
  63.9324678  47.3603195  46.8527891  63.4959910  47.3639937  47.6086862
  63.5987594  48.0408694  46.4207468  63.8187298  47.4615651  46.9008723
  46.8740767  44.0739208  51.0614885  46.6079183  43.2578325  51.2205875
  46.8879332  44.1192363  50.1910401  46.8365490  43.9596113  50.9568367
  63.8522161  34.4017023  49.0957319  64.4948070  34.4715127  49.6819234
  64.1045182  33.7346246  48.5936861  63.9844293  34.3143371  49.1084598
  51.6239374  37.6117586  53.7081893  50.9311171  37.1414566  53.9542624
  52.2399701  37.3855891  54.2823600  51.6123904  37.5084718  53.8291045
  58.6624145  51.3121630  51.8237497  57.8639391  51.0721130  52.0811365
  59.1110157  51.3636023  52.5704544  58.6098757  51.2844021  51.9722421
  67.0669025  44.0784115  45.7447528  67.7285459  43.5174783  45.6443436
  66.4260437  43.5836146  46.0700219  67.0697892  43.9220524  45.7779868
  57.9545832  47.3754246  38.0528451  58.3696981  47.0439270  37.3612947
  57.1237762  47.1423148  37.9248588  57.8933841  47.2925502  37.9319299
  47.2834181  44.8597987  48.3426629  47.1009754  44.8344873  47.4898921
  48.0183850  45.3296925  48.3815538  47.3648245  44.9259349  48.2224548
  63.3533855  45.0949497  45.4859517  63.5889445  45.2394696  44.6586367
  63.5023419  45.8591905  45.8791030  63.4099659  45.2288552  45.4223121
  50.3479933  41.5782990  54.8508738  51.0719905  41.5636021  55.3373633
  50.4496069  42.2878345  54.3530706  50.4698142  41.6807693  54.8487525
  65.1824312  43.9351163  43.3229121  65.5132529  44.4678803  42.7169215
  65.7557400  43.9890051  43.9791072  65.3157991  44.0220732  43.3306902
  57.7224882  45.0582075  59.7157685  56.9297863  45.3725587  59.9010305
  57.8373809  45.2733543  58.8778470  57.6220293  45.1365911  59.6196020
  60.3956201  41.7816066  44.0052701  60.4903056  42.5205360  44.4592326
  59.7715045  41.3533541  44.4387265  60.3165231  41.8277386  44.1360848
  58.6508675  44.9602278  54.6542982  59.2247537  44.3229523  54.8091546
  58.5723479  44.9606361  53.7852639  58.7241910  44.8667390  54.5489393
  47.2505091  41.7391488  48.4925696  47.8278594  41.6027939  49.1317941
  46.5519153  41.2827272  48.7471280  47.2326113  41.6513754  48.6247985
  60.6479222  43.6264806  37.2389653  60.5659385  43.6966993  38.1044640
  61.2858943  44.1894550  37.0473393  60.7299060  43.7203777  37.3379602
  54.0072394  43.3925544  46.7064179  53.7491638  42.5597278  46.6795479
  54.0620876  43.6183157  45.8656679  53.9772172  43.3023315  46.5784316
  59.0873444  35.4953994  46.8068272  58.3829771  35.0063180  46.9652191
  59.1358418  35.5076469  45.9356716  58.9903495  35.4243642  46.7007612
  52.9807106  40.9463306  47.1929074  52.4056697  41.1055474  47.8293035
  52.6042782  40.3098715  46.7297524  52.8409918  40.8761119  47.2183632
  56.6480394  39.4186655  52.0521452  56.2594827  38.9940873  51.3973643
  55.9835093  39.6668805  52.5598479  56.4927322  39.3925376  52.0309320
  66.2903664  39.1761660  44.8269282  66.0340228  38.3641602  44.6367165
  67.1332978  39.1839227  44.5999470  66.3769689  39.0573658  44.7654099
  60.4706756  33.1161284  49.5645436  60.8517268  32.4339455  49.9513311
  59.6670040  32.8270886  49.3821101  60.4083218  32.9728333  49.5949492
  57.7519333  43.6485260  40.2498259  58.5659972  43.9400153  40.1381031
  57.6878474  42.9945122  39.6756552  57.8622072  43.5950455  40.1487097
  63.9728823  46.3311256  54.6627835  63.7367460  45.4999321  54.5439895
  64.6172052  46.2796863  55.2482679  64.0323494  46.2008944  54.7313728
  53.6227241  47.1206777  45.3770571  54.2601188  46.8818525  45.9222365
  54.0482313  47.3243936  44.6423732  53.7803407  47.1157788  45.3487729
  48.3139883  49.3595114  49.2604875  48.3544029  49.6309965  48.4324655
  48.8734407  49.8837022  49.6762663  48.4023229  49.4770869  49.1996763
  54.4298596  35.6215482  59.4308045  54.1152037  36.3915045  59.1677608
  54.1088529  35.0585738  58.8460272  54.3357515  35.6525751  59.3049395
  64.9965243  46.1155705  50.7256129  64.6911061  46.8483762  51.0869445
  64.2771459  45.7093634  50.4448915  64.8452586  46.1637438  50.7369266
  56.0048713  47.5979200  47.0564358  56.0787721  47.4354372  47.9106207
  56.8218219  47.7869390  46.8124839  56.1365072  47.6015942  47.1462383
  49.7654470  47.9437063  44.0858801  48.9392587  48.1898800  43.9593080
  49.8266461  47.8649144  44.9520859  49.6528637  47.9682012  44.1947745
  61.1063382  34.1583863  53.3765563  61.8516974  33.9693674  52.9628988
  60.6900687  34.6842101  52.8179419  61.1548356  34.2086009  53.2330136
  54.5453299  50.5613943  41.7877831  54.8351597  50.1702924  41.0637058
  55.2756779  50.7430648  42.2283106  54.6960183  50.5307757  41.7460638
  55.1348044  45.3631689  52.8730961  54.6359737  46.0747457  52.9515850
  55.9448268  45.6832356  52.8349124  55.1804151  45.5158538  52.8787530
  52.4859214  52.5381326  44.8537981  52.2659510  52.2478680  45.6464648
  52.2653736  51.8796281  44.3255893  52.4206808  52.3981034  44.8926889
  51.3976161  44.6254642  47.1193682  51.1089410  43.9992113  47.6539410
  52.2659509  44.5674929  47.1858363  51.4836413  44.5242186  47.2084637
  62.1854059  39.7689425  47.4375664  61.8418825  39.0479761  47.7882914
  62.2847102  39.5603277  46.5954022  62.1496102  39.6313629  47.3647344
  54.6527170  53.9110715  43.6368673  55.3051228  53.3787158  43.8659699
  53.9552779  53.5579368  44.0236547  54.6457888  53.7800238  43.7280841
  51.6008435  46.2649893  43.0436047  52.3554403  46.6462932  43.2571510
  51.0079047  46.7161037  43.4982744  51.6245148  46.3878720  43.1418926
  62.6467088  46.2315129  42.9799652  63.2125121  46.8908339  42.8958195
  61.9994992  46.5764828  43.4516054  62.6345845  46.3797071  43.0372409
  54.0615102  38.2212733  58.1693260  53.2514878  38.5270513  58.0583102
  54.5389789  38.9418316  58.2845844  54.0118581  38.3727335  58.1700331
  52.9206661  47.4358454  48.4176163  52.3987415  47.5758746  49.1028027
  53.3080682  46.6769119  48.6078280  52.9010362  47.3443978  48.5477239
  59.1173666  49.1753914  42.4036732  58.8760342  48.4421774  41.9963796
  59.2974999  49.7240771  41.7503065  59.1081290  49.1476305  42.2466954
  54.3472987  44.4662473  43.8157654  54.1515770  45.0737208  43.2217957
  54.5707333  43.7730417  43.3349328  54.3507628  44.4539999  43.6573735
  52.7451517  41.3517211  43.9338522  53.4674169  41.5158369  43.4742328
  52.2659510  42.0726876  43.8277862  52.7815248  41.4815441  43.8504136
  60.7045025  37.6881010  49.3135207  59.8656125  37.7142289  49.0773470
  60.7749392  38.3351746  49.8940554  60.5913418  37.7877136  49.3644324
  50.3959134  43.7575284  53.0392662  50.9080231  44.0359537  52.3901422
  50.1095476  44.4964578  53.4055475  50.4293997  43.9077637  52.9982540
  59.1514303  34.5866387  44.0462823  59.8540656  34.3874135  43.5682781
  58.8858492  33.8142330  44.3531666  59.2160935  34.4429353  44.0208265
  64.5802548  42.8948997  46.5996449  64.4936523  43.0504423  47.4531228
  64.1253028  43.5387072  46.2255854  64.5005805  43.0124752  46.6703556
  53.9142859  35.8501672  53.0993704  53.7226056  35.8656807  53.9493127
  54.7641455  36.0465347  53.0760358  54.0118581  35.8816024  53.2216998
  48.2989772  38.3792654  51.0777520  48.1575264  37.5276594  51.2022028
  48.5830336  38.4221314  50.2539726  48.3197618  38.2592404  50.9745144
  58.4528365  40.2159744  45.2222008  58.2063079  40.1355495  46.0558797
  58.7813488  39.4313212  45.0284536  58.4649608  40.0886009  45.3169531
  62.3476413  46.9243103  49.0108790  62.2090773  47.6224149  49.5157532
  61.5676411  46.7691760  48.6544971  62.2119640  47.0043270  49.0335064
  60.6854498  43.2239479  55.2631171  60.6802537  42.3519295  55.2673598
  61.3915492  43.4227648  54.7900627  60.7899502  43.1243353  55.1938207
  54.4125392  42.9516463  54.6344991  54.5568768  43.5317671  53.9988101
  54.7601040  43.3292759  55.3394846  54.4852853  43.0937167  54.6443986
  56.5845309  42.1506631  52.4170123  55.8368623  42.3437645  52.0118401
  56.7386834  41.3251851  52.1794244  56.4967737  42.0571742  52.3215529
  53.4853147  51.1419234  51.5006018  53.6342711  50.5822150  50.8479423
  54.2653149  51.2211236  51.8838537  53.6227240  51.0704800  51.4602967
  63.8429786  46.2821357  39.7725289  63.4636595  45.4958495  39.7654578
  63.1796032  46.8308214  39.6296933  63.6888261  46.2466181  39.7506086
  56.0106447  51.3133877  52.7790509  55.9350118  50.6442688  53.3341297
  55.9396307  52.0151665  53.2931175  55.9887054  51.3178785  52.9367357
  56.8247086  36.0457182  53.3065527  57.2819700  36.7781156  53.4338319
  56.9003415  35.6223647  54.0652783  56.9038056  36.0914420  53.4366603
  49.0680077  36.2923001  54.3954970  48.5322267  35.6803360  54.7115738
  49.1297842  36.8671137  55.0488637  48.9975710  36.2869929  54.5390397
  61.2974412  29.2247057  47.1759370  61.4157980  29.6823520  46.4426672
  61.1236588  28.4192318  46.8895587  61.2893583  29.1740829  47.0260303
  56.6676694  49.8334876  43.6114115  57.4326585  49.5644520  43.2896779
  56.5654784  49.3484887  44.3284178  56.7658190  49.7224441  43.6693943
  54.7029464  38.0359286  50.1507351  53.9125539  37.8550746  50.4724687
  55.0990087  37.2586238  50.1337645  54.6446340  37.8946747  50.1959899
  59.1895355  46.8647060  35.5914064  59.9568340  46.9247185  35.1819916
  58.7426664  46.2927501  35.1070383  59.2368782  46.7883636  35.4591775
  60.0873150  45.6701716  47.8766797  59.4118152  45.4386948  48.3780184
  60.0965526  45.0622899  47.2508902  59.9891655  45.5460641  47.8582949
  57.2167294  40.5119545  54.6330850  57.1526436  41.3729501  54.5050986
  57.3564482  40.1951538  53.8326401  57.2282764  40.5919711  54.4959063
  62.0889885  48.5266848  40.1076975  62.1709722  49.3333834  39.7838426
  62.5739627  48.5462807  40.8317748  62.1727043  48.6487511  40.1663873
  55.8986388  43.2051684  48.7747053  55.4748637  43.4056183  48.0386071
  55.7231243  42.3580532  48.8871352  55.8097269  43.1100466  48.6820743
  55.3998082  54.7202197  51.2368510  55.8894012  54.0212986  51.0544174
  54.8282314  54.4226067  51.8244567  55.3882612  54.5728421  51.2969551
  51.1868833  43.7003736  44.2075025  51.3433452  43.6350538  45.0631017
  51.5269426  44.4752288  43.9953705  51.2602068  43.8052934  44.3029619
  57.7247978  43.0761619  43.0768388  58.2663523  42.5732000  43.5407009
  58.0394537  43.0226814  42.2657874  57.8512375  42.9941040  43.0252200
  55.8934428  48.4678971  40.3608416  55.9627248  47.6093509  40.5001417
  56.6722883  48.6850852  40.0327441  56.0187278  48.3731835  40.3325574
  58.8737247  37.9697924  53.1290689  59.0879217  37.3308838  52.5754043
  58.2571146  38.4143747  52.6998551  58.8142576  37.9408067  52.9841120
  60.2841915  50.8916672  44.5744910  59.8921707  50.5883387  43.8567776
  60.4394987  51.7285762  44.3849863  60.2495505  50.9700509  44.4401407
  61.0376335  39.5786989  54.0673996  60.2253017  39.2712879  54.1487169
  61.4966270  39.0985989  54.6316708  60.9856720  39.4623481  54.1628590
  60.4481590  47.4566661  44.5150940  60.0896245  47.6281304  45.2914973
  59.9620301  47.9179866  43.9578939  60.3240287  47.5505632  44.5476209
  58.2651976  31.0797859  48.1178032  57.3945534  31.0536580  48.0711341
  58.5192317  30.9075051  47.3003877  58.1745536  31.0508003  47.9898168
  55.2369955  43.1365826  37.0551175  55.5262480  43.9130709  37.3294749
  55.3241754  42.6254558  37.7565674  55.2924212  43.1757745  37.1993672
  58.1329843  40.9847060  58.8502698  58.6029474  41.6089177  59.2370572
  58.1791723  40.3164036  59.4095913  58.2097719  40.9781741  58.9902770
  55.2901116  33.0904088  49.5751502  54.7739605  32.3984279  49.7003081
  54.7295045  33.7574865  49.5214101  55.1307630  33.0867345  49.5857568
  57.3593350  33.6297048  51.4044355  56.9725103  33.6546079  52.1857884
  56.8726287  33.0638726  50.9518871  57.2305859  33.5492799  51.4532258
  61.6086329  48.3470557  55.4618141  62.2466050  47.8530752  55.1280597
  60.9660421  48.2747957  54.8770368  61.6080556  48.2629565  55.3260496
  63.3343329  40.1959703  50.0284057  62.9070937  40.1086051  49.2732156
  62.6969382  40.3037478  50.6138901  63.1772937  40.1992363  50.0029498
  57.0250492  30.5164033  53.6954614  57.6543610  31.0524333  53.4175685
  57.1936354  30.4241392  54.5468180  57.1428286  30.5825395  53.7803143
  56.8264406  35.3035228  55.9681026  57.6537836  35.0320377  56.0239641
  56.8472252  36.0996070  56.3244844  56.9517256  35.3814982  56.0296209
  61.6640586  49.0390365  52.1023498  62.4532964  48.6879430  52.2225579
  61.8384184  49.8526753  51.8400132  61.8060867  49.1076222  52.0811366
  51.4033896  42.4499091  49.1551287  50.5621903  42.3502965  49.3630181
  51.6123904  43.2194571  49.5065607  51.3098589  42.5491134  49.2378602
  48.8809463  40.0718628  46.9836037  48.4866161  40.1461640  46.2086147
  48.3249580  40.4576574  47.5344399  48.7412276  40.1400402  46.9503697
  60.5174410  33.0499922  46.6639916  60.7224003  32.9822230  47.5096913
  60.1900834  33.8558743  46.5961094  60.4989658  33.1585862  46.7799571
  55.2150561  40.3780490  48.4048884  54.9113699  39.8236478  49.0059292
  54.5129982  40.5572700  47.9176918  55.0666771  40.3225272  48.4218590
  54.2716658  37.6881010  42.9693586  54.5476393  36.9699922  42.5571154
  54.8715328  38.2865930  42.7614692  54.4009923  37.6701380  42.8774347
  53.2768912  47.5930211  53.1120982  53.1689267  47.6032273  53.9783040
  53.4864694  48.4184991  52.9225936  53.2919023  47.7171285  53.2125074
  63.7708098  33.6031686  46.1442682  63.1582411  34.0902088  46.5296414
  63.8672273  32.9275177  46.6880333  63.6945995  33.5749995  46.2821540
  57.7727179  35.3594527  41.2440181  58.2270925  35.5305088  41.9688026
  58.2467224  34.7462638  40.8437957  57.9095499  35.2945412  41.2913943
  51.2942704  44.8442853  50.5742920  50.7030637  45.4852351  50.5445935
  52.0563728  45.2680470  50.5474219  51.3190965  45.0018691  50.5658067
  51.6903327  36.0044851  51.2410937  52.1504808  36.0783780  51.9786061
  51.7359434  36.8026105  50.8910759  51.7653882  36.1338998  51.2983694
  53.3386677  36.6711546  55.8082964  52.9472242  36.0244893  56.2438742
  53.5072539  37.2622981  56.4277220  53.3057587  36.6625814  55.9645670
  67.4133126  44.6748623  51.5720198  67.4716249  45.1235271  52.3180174
  66.7799593  45.0847436  51.1350278  67.3284421  44.8022357  51.6172746
  61.0532220  50.2952165  48.0074944  60.8551909  50.7842979  47.3131155
  60.4319931  50.4993406  48.5859077  60.9319785  50.3968703  47.9898167
  55.1140199  42.0637061  42.3485188  55.8582244  42.4511338  42.5868138
  55.2600895  41.2194487  42.5125676  55.2450784  41.9967534  42.4079158
  57.0319774  33.8587320  47.3817050  56.1855819  34.0310128  47.2558400
  57.0290907  33.0536664  47.7182878  56.9066924  33.7648349  47.4128177
  58.1018075  37.6362535  48.2479108  57.6278029  37.1104297  48.7584419
  58.4736210  37.0892008  47.6793969  58.0867964  37.4778531  48.2394255
  48.4791105  39.6334041  53.6162653  49.3416718  39.5329751  53.5299983
  48.1482888  39.0528751  53.0548226  48.5576301  39.5325668  53.5208059
  64.3654805  42.6964910  49.6585888  64.1253028  41.8571326  49.6628315
  64.8446812  42.7765077  50.3826662  64.4006989  42.5846310  49.7660691
  60.0301574  38.5299089  41.3104861  59.5024593  38.6127833  40.6210570
  60.4897282  39.2716961  41.3069506  60.0203425  38.6519752  41.2079557
  66.3659992  39.4766368  47.6115147  66.1269762  39.4362202  46.7735932
  66.5293893  40.3237520  47.7380868  66.3550296  39.5958453  47.5068629
  62.9706022  43.8616317  53.5420192  63.6940221  43.4088843  53.3631212
  62.7055985  44.1420983  52.7592520  63.0387296  43.8367285  53.3998908
  51.8392891  38.4576490  50.2773072  51.2145961  38.4694882  49.6699024
  51.5038486  38.9336666  50.9264312  51.6978383  38.5295007  50.2829640
  48.5518566  46.5176951  51.7176836  48.0218491  45.8269390  51.7671811
  48.8243660  46.5087136  50.8889544  48.5143289  46.4144082  51.6024252
  59.5838657  47.1002653  40.4414519  60.3072856  47.5660766  40.2979092
  59.1439248  47.1676263  39.6912116  59.6254349  47.1786490  40.3099300
  58.7524812  43.9600195  51.6915208  58.1381805  43.4158245  51.9863843
  59.2692097  43.4464432  51.2121024  58.7380474  43.8036604  51.6639436
  57.9921109  45.0304465  49.4259506  57.5648717  44.4054184  48.9924942
  57.9846053  44.7479387  50.2518513  57.9280250  44.8957246  49.4839334
  51.1083636  40.0669638  52.4947940  51.2677123  39.3112962  52.8999662
  50.9276530  40.6160578  53.1488678  51.1048995  40.0363452  52.6510646
  59.0503939  32.2330874  53.0498730  58.5544500  32.4294548  52.3590296
  59.8073001  32.6323542  52.8787531  59.0890764  32.3208608  52.9218866
  56.3206819  35.9073220  49.6402040  56.3449306  35.3733332  48.9514820
  56.5718292  35.3990529  50.3027631  56.3616737  35.7534124  49.6366685
  52.6008141  34.6344038  49.0207784  52.6406512  35.1353245  49.7342492
  51.7757806  34.7254432  48.7513708  52.4847667  34.7225854  49.0858323
  54.7837754  44.2004778  57.1228079  53.9333384  44.3376492  57.2585724
  54.9465881  43.4668556  57.5675781  54.6821617  44.1118879  57.2083678
  54.0222504  41.1504548  51.3181683  53.1914434  41.3178366  51.1116932
  53.9674021  40.7740499  52.1030569  53.8911919  41.1194279  51.4030212
  51.8306288  34.6413441  56.9538094  52.4558991  34.0975574  57.2267526
  51.3756767  34.1608358  56.3845885  51.8554548  34.4902922  56.9099688
  65.4041336  42.8242728  52.0450742  65.9959177  43.4639978  52.0768940
  65.8400331  42.1265764  52.3342809  65.5559767  42.8161078  52.0931575
  57.2334726  47.2460100  52.6708636  56.7259817  47.7995947  53.1149267
  56.9361372  47.3068390  51.8527411  57.1139611  47.3366411  52.6157093
  59.3996908  35.6113420  51.5133299  59.8251980  35.1585946  50.9016825
  58.7853901  35.0573490  51.7898087  59.3725554  35.4627396  51.4638324
  59.8442506  51.1623358  40.6012580  59.1271816  50.9884220  40.1359817
  60.4949244  50.9275930  40.0688066  59.8344357  51.1019150  40.4541797
  57.8391131  32.0828520  44.9223876  57.1959449  31.9326166  45.4909015
  57.4990538  31.8370865  44.1572981  57.6936208  32.0240642  44.8926891
  62.4290478  40.0387946  44.3453885  61.7581668  40.5817649  44.2166950
  63.1230228  40.5082802  44.1035579  62.4319345  40.1886218  44.2909412
  56.4777211  52.1784658  49.5765643  56.2542866  51.4203488  49.9449669
  55.9887055  52.2082680  48.8546083  56.3720660  52.0706883  49.5242384
  62.5918605  36.4943830  47.2544258  62.9446215  36.0673553  47.9290057
  61.7333407  36.4094674  47.3845334  62.5168050  36.4188571  47.3739268
  60.5901871  39.7579199  51.2029100  60.5699798  39.5762494  52.0563879
  60.6381072  40.6291217  51.1788684  60.5936512  39.8595737  51.3252395
  58.5348201  46.3466391  57.1277577  58.4944056  45.7016068  56.5422733
  59.3471519  46.2903008  57.4402989  58.6491354  46.2425357  57.0874526
  55.1255668  52.3985116  47.0302728  54.7116067  51.7359247  46.6406569
  55.8103043  52.5462975  46.5098422  55.1654040  52.3225775  46.8959225
  58.4920962  51.5575202  47.7826344  58.0937246  51.6677472  47.0147164
  57.8772182  51.7657268  48.3652904  58.3419852  51.6048770  47.7557644
  57.0648864  38.1649350  40.6500484  56.4713704  38.4866346  40.0985051
  57.1024142  37.3190445  40.4421590  56.9823254  38.0873678  40.5383255
  64.0242665  31.6162242  48.1828570  63.5173530  30.9091381  48.1149748
  64.8210099  31.2855431  48.3129647  64.0669904  31.4635393  48.1927565
  59.9406681  38.1228854  44.0802234  59.7120374  38.1461556  43.2380592
  60.2004757  37.2986321  44.1997245  59.9452869  38.0044934  43.9727432
  54.2225909  39.9763327  53.6827334  53.7104813  39.3684510  54.0412366
  54.0505406  40.6919920  54.1501310  54.1215546  39.9926626  53.8043558
  49.0691624  38.4200902  56.3329696  48.8994214  39.0802277  55.7877903
  48.6257574  38.6307464  57.0542185  48.9790958  38.5486885  56.3591326
  66.2262805  46.1327168  41.1669435  66.6096411  46.8818525  41.3967532
  65.4306918  46.3792988  40.9081424  66.1656587  46.2796862  41.1627008
  58.0994980  37.8987572  56.1229590  58.6566410  37.6701381  55.4908055
  57.7756045  38.6593237  55.8464802  58.1341390  37.9771408  55.9886087
  45.9693689  41.3247768  51.5918186  45.4220408  40.6548414  51.7099054
  46.7586067  40.9577616  51.6561653  46.0045872  41.1712754  51.6186887
  55.8178097  40.9855225  57.0881597  56.5689424  41.3006902  57.4021151
  56.0100674  40.7834396  56.2615519  55.9569511  41.0022607  57.0124993
  62.6663387  37.1128791  44.3305392  62.6657614  36.9577448  45.1889669
  62.4619567  37.9591778  44.2746778  62.6363165  37.2149412  44.4493332
  60.3904239  41.7926293  47.9841599  60.8857905  41.0749288  47.9445620
  59.5804015  41.4897091  47.8696086  60.3448133  41.6423939  47.9615325
  55.8362851  45.6424106  40.1338604  55.0274174  45.3190780  40.0871913
  56.3437760  44.9357329  40.0666852  55.7912518  45.4905423  40.1168898
  62.4556058  44.5429981  50.6718728  62.8811130  44.0204403  50.1189153
  62.0912978  45.1410818  50.1507351  62.4642661  44.5540208  50.5127738
  52.0910138  52.8394198  49.4316074  52.4056697  53.6530587  49.4393855
  52.5003551  52.4544417  50.0998233  52.1978236  52.9022901  49.5320165
  59.0434658  48.2564245  47.0019886  59.5145836  48.9704508  47.1709871
  59.3794836  47.6562995  47.5379755  59.1629773  48.2735709  47.1052261
  55.9604153  33.0291716  53.9577980  56.0932058  32.2322709  54.2858956
  56.3449305  33.5558119  54.5376256  56.0360481  32.9891632  54.0921483
  59.6808604  48.0482179  53.7647578  59.1329550  47.4240063  53.4967643
  60.1421633  48.2376451  53.0491658  59.6675813  47.9841229  53.6198009
  59.0336508  29.9522042  50.5559074  58.2282471  29.8419771  50.8726912
  58.9043243  30.0534497  49.6988939  58.8956641  29.9505712  50.4767114
  62.4902468  36.1167534  51.1498770  61.9065457  36.6176740  50.7376338
  62.8106762  35.6097090  50.5163094  62.4515644  36.1159369  50.9957278
  53.6192599  33.0250891  52.2055874  54.1637012  32.6842017  52.7960216
  53.6729535  33.8836352  52.3477159  53.7081719  33.1006150  52.3137747
  49.4323158  46.7867307  49.0794682  50.0368015  46.7463141  48.4508503
  49.2250471  47.6338459  49.1098738  49.4912055  46.9055309  48.9910798
  59.2466930  49.0533252  50.2956919  60.0665304  48.9096218  50.5573215
  58.9661008  49.6779451  50.8373357  59.3263674  49.1243604  50.4144859
  44.6674440  45.7701924  48.9493605  44.5698718  44.9598196  49.2583662
  45.4503310  45.7493718  48.5639873  44.7690577  45.6469014  48.9380468
  58.0771206  61.3675151  45.6705064  57.8421390  60.5342803  45.5637333
  58.2156846  61.6479817  44.8566265  58.0626868  61.2858655  45.5347419
  60.3761293  53.5360882  48.5689372  59.7566325  52.9453529  48.3999386
  60.2745157  54.1272317  47.9353695  60.2698969  53.5364964  48.4494361
  67.4729189  55.2760423  42.9021835  68.1709353  55.4548551  43.3943298
  67.7881521  54.7530763  42.2792224  67.6224526  55.2254196  42.8823845
  60.1030426  57.0813163  50.8132941  59.9789123  57.6675609  51.4482759
  60.7548711  56.5873359  51.1145216  60.1804075  57.0951968  50.9518870
  65.6456052  50.6452820  46.9843109  65.3159382  51.0963964  46.3146808
  64.9701054  50.5668983  47.5316116  65.4966489  50.7003955  46.9666333
  64.0844502  60.5306061  40.1437598  63.5001717  61.0356092  40.5503462
  63.6814597  60.3048448  39.4034190  63.9383805  60.5714309  40.0942624
  63.8512006  48.7065109  42.4666057  64.6057974  49.0743426  42.2283107
  63.6739541  49.0804663  43.2345237  63.9366485  48.8163296  42.5450946
  62.2069071  51.1135428  39.1644170  62.0244644  51.3307308  38.3385163
  63.0694684  51.2274440  39.2202784  62.3073660  51.1625325  39.0498657
  67.8868790  48.1161838  42.1993194  68.6154951  47.9377793  41.7531350
  67.9763683  48.9579918  42.4100372  68.0075452  48.2145717  42.1646711
  57.8473351  59.5924516  51.0614885  57.5811766  58.7763632  51.2205875
  57.8611915  59.6377671  50.1910401  57.8098073  59.4781421  50.9568367
  61.7531098  54.3909600  37.6766643  61.0389275  54.1047780  38.0889076
  62.2375067  54.7306226  38.3173031  61.7190461  54.3991250  37.8322278
  58.2566765  60.3783295  48.3426629  58.0742338  60.3530181  47.4898921
  58.9916434  60.8482233  48.3815538  58.3380829  60.4444657  48.2224548
  58.2237675  57.2576796  48.4925696  58.8011178  57.1213247  49.1317941
  57.5251737  56.8012580  48.7471280  58.2058696  57.1699062  48.6247985
  64.9804977  58.9110852  46.7064179  64.7224222  58.0782586  46.6795479
  65.0353460  59.1368465  45.8656679  64.9504755  58.8208623  46.5784316
  63.9539689  56.4648614  47.1929074  63.3789281  56.6240782  47.8293035
  63.5775366  55.8284023  46.7297524  63.8142502  56.3946427  47.2183632
  53.6996508  56.1088689  45.2073514  53.7856760  55.7320557  45.9887044
  54.3272306  55.7349134  44.7293473  53.8053059  55.9974171  45.2518992
  65.2362640  57.8594375  39.7145461  65.6207792  57.6402082  40.4662006
  64.9874260  58.6857321  39.8446537  65.2564712  57.9492521  39.8446537
  60.7387053  63.4622371  44.0858801  59.9125171  63.7084108  43.9593080
  60.7999044  63.3834452  44.9520859  60.6261220  63.4867320  44.1947745
  62.9563077  49.5291312  45.0454241  62.0885502  49.6013911  45.1111850
  63.2438281  50.3313391  45.2342216  62.8702825  49.6585459  45.0829008
  62.3708745  60.1439950  47.1193682  62.0821994  59.5177421  47.6539410
  63.2392093  60.0860237  47.1858363  62.4568997  60.0427494  47.2084637
  62.5741018  61.7835201  43.0436047  63.3286986  62.1648240  43.2571510
  61.9811631  62.2346345  43.4982744  62.5977732  61.9064028  43.1418926
  60.8830429  53.0049571  42.4871117  60.5955225  52.6350842  41.7503065
  61.5700897  53.4744426  42.2254822  60.9419326  53.0196540  42.3386193
  65.3205571  59.9847781  43.8157654  65.1248353  60.5922516  43.2217957
  65.5439916  59.2915725  43.3349328  65.3240212  59.9725307  43.6573735
  63.7184101  56.8702519  43.9338522  64.4406753  57.0343677  43.4742328
  63.2392093  57.5912184  43.8277862  63.7547831  57.0000749  43.8504136
  58.4558624  53.7830784  43.3356399  58.5574760  54.5856945  43.6637374
  59.2514510  53.5818119  43.0379479  58.5886529  53.8716682  43.3391754
  64.8875443  51.3686980  53.0993704  64.6958640  51.3842115  53.9493127
  65.7374039  51.5650655  53.0760358  64.9851165  51.4001331  53.2216998
  59.2722356  53.8977962  51.0777520  59.1307848  53.0461902  51.2022028
  59.5562919  53.9406622  50.2539726  59.2930202  53.7777712  50.9745144
  60.0412661  51.8108309  54.3954970  59.5054850  51.1988668  54.7115738
  60.1030426  52.3856445  55.0488637  59.9708294  51.8055237  54.5390397
  65.6762048  53.5544594  50.1507351  64.8858122  53.3736054  50.4724687
  66.0722670  52.7771546  50.1337645  65.6178924  53.4132054  50.1959899
  66.8718972  58.7236992  48.7747053  66.4481221  58.9241491  48.0386071
  66.6963827  57.8765840  48.8871352  66.7829852  58.6285773  48.6820743
  62.1601417  59.2189043  44.2075025  62.3166036  59.1535846  45.0631017
  62.5002010  59.9937596  43.9953705  62.2334652  59.3238242  44.3029619
  58.7335678  56.4023994  44.5235792  59.1134643  56.8208539  43.8596060
  58.1591043  56.9837450  44.8304636  58.7047003  56.5501853  44.4712533
  66.2102539  58.6551134  37.0551175  66.4995064  59.4316017  37.3294749
  66.2974338  58.1439866  37.7565674  66.2656795  58.6943052  37.1993672
  66.2633700  48.6089396  49.5751502  65.7472189  47.9169587  49.7003081
  65.7027629  49.2760173  49.5214101  66.1040213  48.6052653  49.5857568
  68.3325933  49.1482356  51.4044355  67.9457687  49.1731387  52.1857884
  67.8458871  48.5824034  50.9518871  68.2038442  49.0678107  51.4532258
  67.9983075  46.0349341  53.6954614  68.6276193  46.5709641  53.4175685
  68.1668938  45.9426700  54.5468180  68.1160870  46.1010703  53.7803143
  62.3766480  57.9684399  49.1551287  61.5354486  57.8688273  49.3630181
  62.5856488  58.7379879  49.5065607  62.2831172  58.0676442  49.2378602
  59.8542047  55.5903936  46.9836037  59.4598745  55.6646947  46.2086147
  59.2982164  55.9761882  47.5344399  59.7144859  55.6585710  46.9503697
  66.1883145  55.8965798  48.4048884  65.8846282  55.3421786  49.0059292
  65.4862565  56.0758008  47.9176918  66.0399354  55.8410580  48.4218590
  65.2449242  53.2066318  42.9693586  65.5208976  52.4885230  42.5571154
  65.8447911  53.8051238  42.7614692  65.3742506  53.1886688  42.8774347
  62.6635910  51.5230159  51.2410937  63.1237392  51.5969088  51.9786061
  62.7092017  52.3211413  50.8910759  62.7386466  51.6524306  51.2983694
  66.0872782  57.5822369  42.3485188  66.8314827  57.9696646  42.5868138
  66.2333478  56.7379795  42.5125676  66.2183367  57.5152842  42.4079158
  68.0052358  49.3772628  47.3817050  67.1588403  49.5495436  47.2558400
  68.0023490  48.5721972  47.7182878  67.8799508  49.2833657  47.4128177
  59.4523688  55.1519349  53.6162653  60.3149301  55.0515059  53.5299983
  59.1215471  54.5714059  53.0548226  59.5308885  55.0510976  53.5208059
  62.8125474  53.9761798  50.2773072  62.1878544  53.9880190  49.6699024
  62.4771069  54.4521974  50.9264312  62.6710966  54.0480315  50.2829640
  62.9967223  52.3186917  36.3345757  62.6480027  52.9706642  36.7977306
  62.5163669  52.3044030  35.6069628  62.8737467  52.4129970  36.2956848
  67.2939402  51.4258528  49.6402040  67.3181889  50.8918640  48.9514820
  67.5450876  50.9175836  50.3027631  67.3349321  51.2719432  49.6366685
  54.8046992  58.7090023  49.0745184  54.6990441  58.6636867  48.2097268
  54.0547212  59.0543803  49.3559469  54.6782595  58.7530931  48.9882514
  63.5740724  50.1529346  49.0207784  63.6139096  50.6538553  49.7342492
  62.7490389  50.2439740  48.7513708  63.4580250  50.2411162  49.0858323
  63.3691132  54.9445447  41.8471801  63.5094093  55.4417912  42.5500443
  63.8673664  54.2431742  41.9886015  63.4632213  54.9147426  41.9723380
  63.3991354  55.8112558  39.1764378  64.0336434  56.4072983  39.1113840
  63.4816965  55.5116016  39.9910248  63.5047905  55.8553466  39.2867465
  64.9770337  51.7426534  39.1509820  65.2986178  51.2629616  38.4969082
  65.2397281  52.5526180  38.9600632  65.0636362  51.7916432  39.0265312
  59.9044342  58.0080399  42.4453924  60.4136571  58.6044907  42.8265230
  60.3778614  57.7406373  41.7630344  60.0487718  58.0566215  42.4008447
  62.2634874  54.6436658  45.3127104  61.5446863  55.0600790  45.5799968
  62.6347236  55.2090896  44.7618743  62.2126805  54.7885939  45.2709911
  68.0381448  53.6834658  40.6500484  67.4446287  54.0051654  40.0985051
  68.0756726  52.8375753  40.4421590  67.9555837  53.6058986  40.5383255
  63.9684027  52.1790708  45.3756430  64.4441393  52.5407788  44.7406611
  63.4672627  52.8347176  45.6556573  63.9649386  52.3284897  45.3233171
  56.9426272  56.8433076  51.5918186  56.3952992  56.1733722  51.7099054
  57.7318650  56.4762924  51.6561653  56.9778456  56.6898062  51.6186887
  66.0110680  54.3231908  38.7429814  66.3909645  54.3411537  37.9580929
  65.2703276  54.7685897  38.6220661  65.9579518  54.3913683  38.6093382
  55.7013242  56.0553884  48.7464209  55.5235003  55.6030493  49.4719125
  55.4132264  56.8580045  48.9302687  55.6326195  56.1076442  48.8807712
  57.4385712  58.5881607  45.8585968  56.5731231  58.5767298  45.7468739
  57.5384528  58.4011830  46.7057107  57.3259879  58.5587669  45.9674912
  66.9336736  48.5477023  53.9577980  67.0664642  47.7508017  54.2858956
  67.3181889  49.0743426  54.5376256  67.0093065  48.5076940  54.0921483
  66.0029851  50.5493436  41.4257445  66.8245545  50.7191749  41.1839140
  65.5399502  50.7040697  40.7023743  66.0561013  50.5975169  41.2829090
  64.5925183  48.5436199  52.2055874  65.1369596  48.2027325  52.7960216
  64.6462119  49.4021660  52.3477159  64.6814302  48.6191458  52.3137747
  60.4055742  62.3052615  49.0794682  61.0100599  62.2648449  48.4508503
  60.1983054  63.1523767  49.1098738  60.4644639  62.4240617  48.9910798
  55.6407024  61.2887232  48.9493605  55.5431302  60.4783504  49.2583662
  56.4235894  61.2679025  48.5639873  55.7423160  61.1654322  48.9380468
  31.4959974   0.6454661  34.3807633  32.1397430   1.0867825  34.7703791
  31.8216230  -0.1591913  34.2937892  31.6391803   0.5919856  34.4253110
  26.4141603  -3.3716971  33.8801317  25.9309182  -2.6466481  33.8560900
  27.2264922  -3.0740841  33.9911475  26.4632351  -3.2214617  33.8928596
  30.2344871  -1.5611159  31.7878027  30.0145166  -1.8513804  32.5804694
  30.0139393  -2.2196204  31.2595940  30.1692465  -1.7011451  31.8266936
  32.4012827  -0.1881769  30.5708720  33.0536885  -0.7205327  30.7999746
  31.7038435  -0.5413117  30.9576594  32.3943545  -0.3192246  30.6620888
  33.1483738   0.6209712  38.1708557  33.6379669  -0.0779498  37.9884221
  32.5767971   0.3233582  38.7584614  33.1368268   0.4735936  38.2309597
  32.8741325  -1.7007368  33.9642774  32.4601724  -2.3633238  33.5746616
  33.5588699  -1.5529509  33.4438469  32.9139697  -1.7766710  33.8299272
  29.8395795  -1.2598286  36.3656120  30.1542354  -0.4461898  36.3733902
  30.2489208  -1.6448068  37.0338280  29.9463893  -1.1969584  36.4660212
  41.0507062  11.2343988  30.7130005  40.2989961  10.8559526  30.4846050
  41.4993074  11.2662421  29.9648815  41.0056729  11.1829595  30.5687507
  49.9759639   7.9667795  44.5553229  50.6826406   7.4719826  44.6840164
  50.1647574   8.4076877  43.8255887  50.1087544   7.9586146  44.4662275
  46.5032022  11.6569357  26.1415552  46.1683390  12.3346279  25.7059774
  47.0158892  11.2674668  25.5532423  46.5297603  11.6993935  25.9902343
  46.0436313  13.6083626  32.0826663  46.4275692  14.1770525  31.5431438
  45.9795454  12.8833136  31.6032479  46.0909740  13.5859089  31.9320526
  49.5117743   3.7573314  37.5924425  50.0573703   4.4358400  37.6518394
  49.4534620   3.6160775  36.7326006  49.5833658   3.8365315  37.4736485
  42.6291818  11.2462380  32.9792777  42.7302181  10.4362734  33.2889905
  42.0333563  11.1519326  32.3492456  42.5564357  11.1127408  32.9319015
  51.2882812   5.1857921  28.4658152  51.1722338   5.9365607  28.8950291
  52.0838699   4.9281874  28.7154239  51.3887401   5.2592768  28.5662244
  42.4692558  16.1639969  34.3807633  43.1130013  16.6053133  34.7703791
  42.7948813  15.3593395  34.2937892  42.6124386  16.1105164  34.4253110
  35.8256862   7.2682666  32.6045111  35.5907047   6.4350319  32.4977379
  35.9642503   7.5487332  31.7906312  35.8112525   7.1866170  32.4687466
  43.1713137   9.1751944  29.7527495  43.4928978   9.7157151  29.1488803
  43.8185234   8.6048715  29.8849785  43.3139193   9.1711119  29.6834530
  37.8516083   2.9820679  37.7472987  37.7274780   3.5683124  38.3822806
  38.5034367   2.4880874  38.0485262  37.9289732   2.9959483  37.8858917
  45.4102781   7.5638384  29.8241673  45.8496416   6.9555484  30.2696446
  45.2607444   7.1845757  29.0527138  45.4524247   7.4176855  29.7760840
  42.8774424   6.1582396  37.0260498  43.5223426   5.6654839  36.7071447
  43.1176201   6.3007182  37.8526577  43.0085009   6.1059838  37.1010032
  45.4160515   9.0037302  36.6767391  45.6983758   8.2088707  36.4554147
  46.1446676   9.4817889  36.6972452  45.5650079   8.9571898  36.6470406
  49.0112117   5.9165565  26.7772442  48.9263413   6.7726532  26.9222011
  49.4996501   5.6409889  27.4454601  49.0701015   6.0022887  26.8974524
  55.3978604   8.1096664  33.6503222  54.5676307   8.3207307  33.8136638
  55.3487856   7.2833718  33.3745505  55.2685339   8.0186270  33.6340587
  41.8330158   6.4313576  27.0777645  41.2487374   6.9363607  27.4843509
  41.4300254   6.2055963  26.3374237  41.6869462   6.4721824  27.0282671
  37.3874187  12.1468337  33.8801317  36.9041765  12.8718827  33.8560900
  38.1997505  12.4444467  33.9911475  37.4364935  12.2970691  33.8928596
  43.4588341  10.9400518  36.4851131  42.9415283  10.5807933  35.8812439
  44.1562732  10.4162692  36.4957197  43.4853922  10.8098206  36.3981390
  47.1151933  11.3895332  42.4467304  47.2035279  11.2021472  43.2945515
  47.5441646  10.7432762  42.0472151  47.1914035  11.2658340  42.5139056
  44.6822393  10.6726492  41.4284967  44.1193228  10.2599102  41.9524628
  45.4443416  10.5979398  41.8478110  44.7116841  10.6003892  41.5677967
  40.2418384  12.6624513  34.0321597  40.9438964  12.1476502  34.0894353
  40.1615867  12.9898664  34.8368472  40.3342145  12.6338739  34.1594389
  41.2897291   2.9000100  43.1602012  41.4617795   2.7905995  44.0087293
  41.8266648   3.5454506  42.9233204  41.3942295   2.9792102  43.2507108
  39.5669160   8.8530865  33.5407205  40.4058059   9.0853798  33.5880966
  39.5980929   7.9835177  33.4714240  39.6950877   8.7587812  33.5371849
  40.1921863   9.2731740  37.8420510  40.7320088   9.1302871  38.5123883
  39.5091809   9.6728491  38.2104537  40.1714017   9.3111411  37.9954932
  49.6162748   4.9522741  33.0365535  50.3720263   5.3854255  33.0754443
  49.7225072   4.3027511  33.6100171  49.7432918   4.9200225  33.1263560
  52.6542919   8.7796018  33.7867938  52.2178151   8.7832761  34.5426909
  52.3205834   9.4601517  33.3547515  52.5405539   8.8808474  33.8348770
  47.2271992  10.8204351  45.1111088  48.0112409  10.9335199  45.4766830
  47.0268587   9.9945488  45.3069774  47.3138018  10.7151070  45.1945474
  35.5959008   5.4932031  37.9954932  35.3297423   4.6771148  38.1545922
  35.6097572   5.5385187  37.1250447  35.5583730   5.3788936  37.8908414
  39.5016755   0.2917116  24.6106690  38.7874932   0.0055295  25.0229122
  39.9860724   0.6313741  25.2513077  39.4676118   0.2998765  24.7662325
  47.3842386  12.7314453  38.7577544  46.5857631  12.4913953  39.0151412
  47.8328397  12.7828846  39.5044591  47.3316997  12.7036844  38.9062468
  46.6764073   8.7947069  24.9868498  47.0915221   8.4632093  24.2952994
  45.8456002   8.5615972  24.8588635  46.6152081   8.7118325  24.8659345
  36.0052421   6.2790811  35.2766676  35.8227995   6.2537697  34.4238968
  36.7402090   6.7489748  35.3155585  36.0866485   6.3452173  35.1564595
  52.0752096   6.5142320  32.4199564  52.3107685   6.6587519  31.5926414
  52.2241659   7.2784729  32.8131077  52.1317899   6.6481375  32.3563167
  39.0698173   2.9975813  41.7848785  39.7938145   2.9828844  42.2713679
  39.1714310   3.7071169  41.2870753  39.1916382   3.1000517  41.7827571
  53.9042552   5.3543986  30.2569167  54.2350770   5.8871627  29.6509262
  54.4775641   5.4082874  30.9131118  54.0376232   5.4413555  30.2646949
  46.4443123   6.4774898  46.6497732  45.6516103   6.7918410  46.8350351
  46.5592050   6.6926366  45.8118516  46.3438533   6.5558735  46.5536066
  47.3726915   6.3795102  41.5883028  47.9465777   5.7422346  41.7431592
  47.2941719   6.3799184  40.7192686  47.4460150   6.2860213  41.4829439
  35.9723332   3.1584311  35.4265743  36.5496834   3.0220762  36.0657988
  35.2737394   2.7020095  35.6811327  35.9544353   3.0706577  35.5588032
  49.3697463   5.0457629  24.1729700  49.2877625   5.1159816  25.0384687
  50.0077183   5.6087373  23.9813440  49.4517300   5.1396600  24.2719649
  42.7290634   4.8118367  33.6404226  42.4709878   3.9790102  33.6135525
  42.7839117   5.0375980  32.7996726  42.6990412   4.7216138  33.5124363
  41.7025346   2.3656129  34.1269121  41.1274937   2.5248298  34.7633082
  41.3261022   1.7291538  33.6637571  41.5628159   2.2953942  34.1523679
  31.4482165   2.0096204  32.1413561  31.5342417   1.6328072  32.9227091
  32.0757963   1.6356650  31.6633519  31.5538716   1.8981686  32.1859039
  46.4737573   5.0678083  27.1838306  47.2878212   5.3592976  27.0721077
  46.4096714   4.4137946  26.6096599  46.5840312   5.0143278  27.0827143
  52.6947063   7.7504079  41.5967882  52.4585701   6.9192144  41.4779942
  53.3390292   7.6989687  42.1822726  52.7541734   7.6201767  41.6653775
  42.3445481   8.5399601  32.3110618  42.9819428   8.3011348  32.8562411
  42.7700553   8.7436760  31.5763779  42.5021648   8.5350611  32.2827775
  37.0358124  10.7787937  36.1944922  37.0762269  11.0502788  35.3664701
  37.5952648  11.3029845  36.6102710  37.1241470  10.8963692  36.1336810
  42.9848296   3.7601890  26.6485507  43.3693449   3.5409597  27.4002053
  42.7359917   4.5864836  26.7786584  43.0050369   3.8500037  26.7786584
  53.7183484   7.5348528  37.6596176  53.4129301   8.2676585  38.0209492
  52.9989700   7.1286458  37.3788962  53.5670826   7.5830261  37.6709313
  44.7266953   9.0172023  33.9904404  44.8005962   8.8547195  34.8446254
  45.5436460   9.2062213  33.7464886  44.8583312   9.0208766  34.0802430
  38.4872710   9.3629886  31.0198848  37.6610828   9.6091623  30.8933127
  38.5484701   9.2841967  31.8860906  38.3746877   9.3874835  31.1287792
  43.2671539  11.9806766  28.7217878  43.5569837  11.5895748  27.9977104
  43.9975020  12.1623471  29.1623153  43.4178423  11.9500580  28.6800685
  43.8566284   6.7824512  39.8071008  43.3577978   7.4940280  39.8855897
  44.6666508   7.1025179  39.7689171  43.9022391   6.9351361  39.8127577
  41.2077455  13.9574149  31.7878027  40.9877750  13.6671503  32.5804694
  40.9871977  13.2989104  31.2595940  41.1425049  13.8173857  31.8266936
  40.1194402   6.0447465  34.0533729  39.8307650   5.4184937  34.5879456
  40.9877750   5.9867753  34.1198410  40.2054654   5.9435009  34.1424684
  43.3745410  15.3303539  30.5708720  44.0269468  14.7979981  30.7999746
  42.6771019  14.9772191  30.9576594  43.3676128  15.1993062  30.6620888
  40.3226675   7.6842716  29.9776094  41.0772643   8.0655755  30.1911557
  39.7297288   8.1353860  30.4322791  40.3463389   7.8071544  30.0758973
  51.3685329   7.6507953  29.9139699  51.9343361   8.3101163  29.8298242
  50.7213232   7.9957651  30.3856101  51.3564085   7.7989894  29.9712456
  41.6424902   8.8551278  35.3516210  41.1205655   8.9951569  36.0368074
  42.0298922   8.0961942  35.5418327  41.6228603   8.7636801  35.4817286
  47.8391907  10.5946737  29.3376778  47.5978583   9.8614598  28.9303843
  48.0193240  11.1433594  28.6843112  47.8299531  10.5669128  29.1807001
  43.0691227   5.8855297  30.7497701  42.8734010   6.4930031  30.1558004
  43.2925573   5.1923241  30.2689375  43.0725868   5.8732822  30.5913781
  41.4669757   2.7710035  30.8678569  42.1892409   2.9351193  30.4082375
  40.9877750   3.4919699  30.7617909  41.5033488   2.9008264  30.7844183
  39.1177374   5.1768107  39.9732709  39.6298471   5.4552360  39.3241469
  38.8313717   5.9157401  40.3395522  39.1512237   5.3270461  39.9322587
  36.2044280  -0.3161701  30.2696445  36.3060417   0.4864460  30.5977421
  37.0000167  -0.5174365  29.9719526  36.3372186  -0.2275802  30.2731801
  51.0694654   8.3435927  35.9448836  50.9309013   9.0416972  36.4497579
  50.2894652   8.1884583  35.5885018  50.9337881   8.4236093  35.9675111
  49.4072739   4.6432302  42.1971218  49.4020777   3.7712119  42.2013645
  50.1133733   4.8420471  41.7240674  49.5117743   4.5436176  42.1278253
  43.1343632   4.3709286  41.5685038  43.2787008   4.9510494  40.9328148
  43.4819281   4.7485583  42.2734893  43.2071093   4.5129990  41.5784033
  45.3063549   3.5699454  39.3510170  44.5586864   3.7630469  38.9458448
  45.4605075   2.7444674  39.1134291  45.2185977   3.4764566  39.2555576
  42.2071387  12.5612058  38.4346065  42.3560951  12.0014974  37.7819470
  42.9871389  12.6404059  38.8178584  42.3445481  12.4897623  38.3943014
  52.5648027   7.7014180  26.7065336  52.1854835   6.9151318  26.6994625
  51.9014272   8.2501037  26.5636980  52.4106501   7.6659004  26.6846133
  44.7324688  12.7326701  39.7130556  44.6568359  12.0635511  40.2681344
  44.6614547  13.4344489  40.2271222  44.7105295  12.7371608  39.8707404
  45.3894935  11.2527699  30.5454162  46.1544826  10.9837343  30.2236826
  45.2873025  10.7677710  31.2624225  45.4876430  11.1417264  30.6033989
  47.9113595   8.2839883  22.5254111  48.6786580   8.3440008  22.1159963
  47.4644904   7.7120325  22.0410430  47.9587022   8.2076459  22.3931822
  48.8091391   7.0894539  34.8106844  48.1336393   6.8579771  35.3120231
  48.8183767   6.4815722  34.1848949  48.7109895   6.9653464  34.7922996
  50.8108125   9.9459671  27.0417021  50.8927963  10.7526658  26.7178472
  51.2957867   9.9655631  27.7657795  50.8945283  10.0680334  27.1003920
  44.6204629   4.6244507  35.7087099  44.1966878   4.8249006  34.9726118
  44.4449484   3.7773355  35.8211399  44.5315509   4.5293289  35.6160790
  44.1216322  16.1395020  38.1708557  44.6112252  15.4405810  37.9884221
  43.5500554  15.8418890  38.7584614  44.1100852  15.9921244  38.2309597
  39.9087074   5.1196559  31.1415072  40.0651693   5.0543362  31.9971064
  40.2487667   5.8945111  30.9293752  39.9820308   5.2245757  31.2369666
  46.4466218   4.4954442  30.0108435  46.9881764   3.9924823  30.4747056
  46.7612777   4.4419637  29.1997920  46.5730615   4.4133863  29.9592247
  50.3183326   8.7057090  47.1235347  51.1318191   8.4342239  47.2840480
  50.1578292   8.4064630  46.3195543  50.4153274   8.6212016  47.0280753
  44.6152668   9.8871794  27.2948463  44.6845488   9.0286332  27.4341464
  45.3941123  10.1043675  26.9667488  44.7405518   9.7924658  27.2665620
  49.0060155  12.3109495  31.5084957  48.6139947  12.0076210  30.7907823
  49.1613228  13.1478585  31.3189910  48.9713745  12.3893332  31.3741454
  36.4821335   2.3031509  31.4575839  36.8620300   2.7216054  30.7936106
  35.9076700   2.8844965  31.7644682  36.4532660   2.4509368  31.4052580
  49.1699830   8.8759484  31.4490987  48.8114485   9.0474127  32.2255019
  48.6838541   9.3372690  30.8918986  49.0458527   8.9698455  31.4816256
  43.9588196   4.5558649  23.9891221  44.2480720   5.3323532  24.2634796
  44.0459994   4.0447381  24.6905721  44.0142452   4.5950568  24.1333719
  50.3304570   9.7663380  42.3958188  50.9684290   9.2723576  42.0620644
  49.6878661   9.6940780  41.8110415  50.3298796   9.6822388  42.2600543
  50.3858826  10.4583188  39.0363545  51.1751204  10.1072253  39.1565626
  50.5602424  11.2719577  38.7740178  50.5279108  10.5269045  39.0151413
  40.1252137   3.8691914  36.0891334  39.2840143   3.7695788  36.2970227
  40.3342145   4.6387394  36.4405654  40.0316829   3.9683957  36.1718648
  37.6027704   1.4911451  33.9176084  37.2084401   1.5654463  33.1426194
  37.0467820   1.8769397  34.4684446  37.4630516   1.5593226  33.8843744
  41.9987152   9.0123034  40.0461029  41.8907507   9.0225096  40.9123087
  42.2082934   9.8377814  39.8565983  42.0137264   9.1364109  40.1465120
  40.0160944   6.2635676  37.5082966  39.4248878   6.9045174  37.4785981
  40.7781968   6.6873294  37.4814266  40.0409205   6.4211515  37.4998114
  56.1351366   6.0941446  38.5060245  56.1934490   6.5428095  39.2520221
  55.5017834   6.5040259  38.0690325  56.0502661   6.2215181  38.5512793
  49.7750461  11.7144988  34.9414991  49.5770149  12.2035802  34.2471202
  49.1538172  11.9186229  35.5199124  49.6538025  11.8161526  34.9238214
  43.8358439   3.4829885  29.2825235  44.5800484   3.8704161  29.5208185
  43.9819135   2.6387310  29.4465723  43.9669024   3.4160358  29.3419205
  37.2009345   1.0526865  40.5502700  38.0634958   0.9522574  40.4640030
  36.8701128   0.4721574  39.9888272  37.2794541   0.9518491  40.4548106
  51.6924263   5.2809140  40.4760239  52.4158462   4.8281667  40.2971259
  51.4274225   5.5613806  39.6932567  51.7605536   5.2560109  40.3338955
  37.2736807   7.9369774  38.6516883  36.7436731   7.2462213  38.7011857
  37.5461900   7.9279959  37.8229591  37.2361529   7.8336906  38.5364299
  48.3056897   8.5195476  27.3754565  49.0291096   8.9853589  27.2319139
  47.8657488   8.5869086  26.6252162  48.3472589   8.5979313  27.2439347
  47.4743052   5.3793018  38.6255254  46.8600045   4.8351069  38.9203890
  47.9910337   4.8657255  38.1461070  47.4598715   5.2229427  38.5979483
  46.7139349   6.4497288  36.3599553  46.2866957   5.8247007  35.9264988
  46.7064294   6.1672210  37.1858560  46.6498491   6.3150069  36.4179381
  39.8301876   1.4862461  39.4287987  39.9895363   0.7305786  39.8339709
  39.6494770   2.0353401  40.0828725  39.8267235   1.4556275  39.5850693
  32.5532649   4.6097538  36.0085231  32.4476098   4.5644382  35.1437315
  31.8032869   4.9551319  36.2899516  32.4268252   4.6538446  35.9222561
  43.5055994   5.6197601  44.0568126  42.6551625   5.7569315  44.1925771
  43.6684122   4.8861379  44.5015828  43.4039858   5.5311702  44.1423725
  42.7440745   2.5697371  38.2521730  41.9132674   2.7371189  38.0456978
  42.6892262   2.1933322  39.0370616  42.6130160   2.5387102  38.3370258
  41.1477011   1.7120074  26.1104425  41.7822090   2.3080499  26.0453887
  41.2302622   1.4123531  26.9250295  41.2533562   1.7560982  26.2207511
  45.9552966   8.6652923  39.6048683  45.4478058   9.2188770  40.0489313
  45.6579613   8.7261213  38.7867457  45.8357851   8.7559235  39.5497140
  37.6529999   3.9087914  29.3793971  38.1622228   4.5052422  29.7605276
  38.1264271   3.6413888  28.6970390  37.7973374   3.9573730  29.3348494
  48.5660747  12.5816181  27.5352626  47.8490056  12.4077043  27.0699864
  49.2167484  12.3468753  27.0028112  48.5562597  12.5211974  27.3881844
  45.1995452  13.5977482  36.5105690  44.9761106  12.8396311  36.8789716
  44.7105295  13.6275503  35.7886129  45.0938901  13.4899706  36.4582431
  40.0120530   0.5444173  32.2467151  39.2932520   0.9608306  32.5140015
  40.3832893   1.1098412  31.6958789  39.9612462   0.6893454  32.2049958
  47.2566441   7.7659214  44.0617624  47.2162296   7.1208891  43.4762779
  48.0689759   7.7095831  44.3743036  47.3709595   7.6618181  44.0214573
  43.8473909  13.8177940  33.9642774  43.4334307  13.1552070  33.5746616
  44.5321283  13.9655799  33.4438469  43.8872280  13.7418598  33.8299272
  47.2139203  12.9768025  34.7166391  46.8155486  13.0870295  33.9487211
  46.5990422  13.1850091  35.2992951  47.0638092  13.0241593  34.6897690
  37.7909865  -0.1606274  43.2669743  37.6212455   0.4995101  42.7217950
  37.3475814   0.0500287  43.9882232  37.7009198  -0.0320292  43.2931372
  54.9481045   7.5519992  28.1009482  55.3314651   8.3011348  28.3307579
  54.1525159   7.7985811  27.8421471  54.8874828   7.6989686  28.0967055
  34.6911929   2.7440591  38.5258233  34.1438648   2.0741237  38.6439101
  35.4804307   2.3770439  38.5901700  34.7264113   2.5905578  38.5526933
  44.5396337   2.4048048  44.0221644  45.2907664   2.7199725  44.3361198
  44.7318914   2.2027219  43.1955566  44.6787752   2.4215430  43.9465040
  33.4498899   1.9561399  35.6804256  33.2720660   1.5038008  36.4059171
  33.1617921   2.7587560  35.8642733  33.3811852   2.0083957  35.8147759
  44.5581091   7.0616930  27.0678651  43.7492414   6.7383603  27.0211960
  45.0656000   6.3550152  27.0006899  44.5130758   6.9098246  27.0508945
  35.1871368   4.4889123  32.7926015  34.3216888   4.4774813  32.6808786
  35.2870184   4.3019346  33.6397154  35.0745535   4.4595184  32.9014959
  51.1774299   5.9622804  37.6058775  51.6029370   5.4397226  37.0529200
  50.8131218   6.5603641  37.0847398  51.1860901   5.9733031  37.4467785
  40.8128378  14.2587021  36.3656120  41.1274937  15.0723410  36.3733902
  41.2221792  13.8737240  37.0338280  40.9196476  14.3215724  36.4660212
  47.7652898   9.6757068  33.9359932  48.2364076  10.3897331  34.1049918
  48.1013076   9.0755818  34.4719802  47.8848013   9.6928532  34.0392308
  49.8529883  11.2858382  46.1152004  49.9626848  10.4966942  46.4708752
  50.1820779  11.1964318  45.3126343  49.9182288  11.1564235  46.0494395
  48.4026844   9.4675002  40.6987625  47.8547790   8.8432886  40.4307690
  48.8639873   9.6569274  39.9831704  48.3894054   9.4034053  40.5538056
  38.1541398   8.2060130  36.0134729  38.7586256   8.1655964  35.3848550
  37.9468711   9.0531282  36.0438785  38.2130296   8.3248132  35.9250845
  47.9685171  10.4726075  37.2296966  48.7883544  10.3289041  37.4913261
  47.6879248  11.0972274  37.7713404  48.0481914  10.5436427  37.3484906
  33.3892681   7.1894747  35.8833652  33.2916959   6.3791019  36.1923709
  34.1721550   7.1686541  35.4979920  33.4908817   7.0661838  35.8720515
  64.4398821  18.1290927  30.1939843  64.4092825  18.9835563  30.3658112
  65.0380170  17.8286219  30.7525986  64.5235979  18.2107423  30.3014645
  57.6398506  17.2166578  34.9492773  56.7836401  17.3775076  35.0001890
  57.6866160  16.3458642  34.9697834  57.5197617  17.1117380  34.9598839
  52.0239646  26.7529296  30.7130005  51.2722545  26.3744834  30.4846050
  52.4725657  26.7847729  29.9648815  51.9789312  26.7014903  30.5687507
  60.9492222  23.4853103  44.5553229  61.6558990  22.9905134  44.6840164
  61.1380158  23.9262185  43.8255887  61.0820128  23.4771454  44.4662275
  57.4764605  27.1754665  26.1415552  57.1415974  27.8531587  25.7059774
  57.9891476  26.7859976  25.5532423  57.5030187  27.2179243  25.9902343
  57.0168897  29.1268934  32.0826663  57.4008276  29.6955832  31.5431438
  56.9528038  28.4018444  31.6032479  57.0642324  29.1044397  31.9320526
  60.4850327  19.2758622  37.5924425  61.0306287  19.9543708  37.6518394
  60.4267203  19.1346083  36.7326006  60.5566241  19.3550623  37.4736485
  53.6024402  26.7647688  32.9792777  53.7034765  25.9548042  33.2889905
  53.0066147  26.6704634  32.3492456  53.5296940  26.6312716  32.9319015
  62.2615395  20.7043229  28.4658152  62.1454921  21.4550915  28.8950291
  63.0571282  20.4467182  28.7154239  62.3619985  20.7778076  28.5662244
  46.7989446  22.7867974  32.6045111  46.5639630  21.9535627  32.4977379
  46.9375087  23.0672640  31.7906312  46.7845108  22.7051478  32.4687466
  49.0979533  14.9553705  35.5029418  48.4784565  14.3646352  35.3339433
  48.9963397  15.5465140  34.8693742  48.9917209  14.9557787  35.3834408
  54.1445721  24.6937252  29.7527495  54.4661562  25.2342459  29.1488803
  54.7917818  24.1234023  29.8849785  54.2871776  24.6896427  29.6834530
  56.1947429  16.6953247  29.8361882  56.8927594  16.8741374  30.3283345
  56.5099762  16.1723586  29.2132271  56.3442766  16.6447019  29.8163892
  48.8248666  18.5005987  37.7472987  48.7007363  19.0868432  38.3822806
  49.4766951  18.0066182  38.0485262  48.9022316  18.5144791  37.8858917
  56.3835364  23.0823692  29.8241673  56.8229000  22.4740792  30.2696446
  56.2340027  22.7031065  29.0527138  56.4256830  22.9362163  29.7760840
  53.8507007  21.6767704  37.0260498  54.4956010  21.1840147  36.7071447
  54.0908784  21.8192490  37.8526577  53.9817593  21.6245146  37.1010032
  56.3893099  24.5222609  36.6767391  56.6716342  23.7274015  36.4554147
  57.1179259  25.0003197  36.6972452  56.5382663  24.4757206  36.6470406
  54.3674293  12.0645643  33.9183156  54.0377623  12.5156787  33.2486855
  53.6919294  11.9861807  34.4656163  54.2184729  12.1196779  33.9006379
  59.9844701  21.4350873  26.7772442  59.8995996  22.2911840  26.9222011
  60.4729084  21.1595197  27.4454601  60.0433598  21.5208194  26.8974524
  61.5750700   8.0531166  32.1632767  61.2604141   8.7434645  32.5953189
  61.0577642   7.9975949  31.4618267  61.4515171   8.1466055  32.1229716
  60.9163134  18.0535667  28.2770177  60.3874606  18.2695301  28.9367484
  61.4388154  18.7471806  28.1971147  60.9151587  18.1878804  28.3625777
  66.3711187  23.6281972  33.6503222  65.5408890  23.8392615  33.8136638
  66.3220439  22.8019026  33.3745505  66.2417923  23.5371578  33.6340587
  52.8062742  21.9498884  27.0777645  52.2219957  22.4548915  27.4843509
  52.4032837  21.7241271  26.3374237  52.6602046  21.9907132  27.0282671
  54.4320925  26.4585826  36.4851131  53.9147866  26.0993241  35.8812439
  55.1295316  25.9348000  36.4957197  54.4586506  26.3283514  36.3981390
  58.0884517  26.9080640  42.4467304  58.1767863  26.7206780  43.2945515
  58.5174229  26.2618069  42.0472151  58.1646619  26.7843648  42.5139056
  55.6554976  26.1911800  41.4284967  55.0925811  25.7784410  41.9524628
  56.4176000  26.1164706  41.8478110  55.6849425  26.1189200  41.5677967
  57.2639956  18.1964536  25.5546566  57.5035960  18.4042520  24.7421909
  57.5855797  17.3922045  25.6635510  57.3477114  18.1078637  25.4507119
  52.5730247  10.1257932  29.4006104  53.3276215  10.4936249  29.1623154
  52.3957781  10.4997486  30.1685283  52.6584725  10.2356120  29.4790992
  65.8665145  16.2752372  37.4453643  65.0293567  16.3454559  37.6801238
  65.8353376  16.2776867  36.5727946  65.7383428  16.2862599  37.3513191
  52.2629874  18.4185408  43.1602012  52.4350378  18.3091303  44.0087293
  52.7999232  19.0639813  42.9233204  52.3674878  18.4977410  43.2507108
  50.9287311  12.5328251  26.0984217  50.7462885  12.7500132  25.2725210
  51.7912924  12.6467264  26.1542831  51.0291901  12.5818149  25.9838704
  50.5401743  24.3716173  33.5407205  51.3790643  24.6039106  33.5880966
  50.5713512  23.5020484  33.4714240  50.6683461  24.2773119  33.5371849
  51.1654446  24.7917048  37.8420510  51.7052671  24.6488179  38.5123883
  50.4824393  25.1913799  38.2104537  51.1446600  24.8296719  37.9954932
  56.6087031   9.5354662  29.1333241  57.3373191   9.3570616  28.6871397
  56.6981923  10.3772741  29.3440419  56.7293693   9.6338540  29.0986758
  60.5895331  20.4708049  33.0365535  61.3452846  20.9039563  33.0754443
  60.6957656  19.8212819  33.6100171  60.7165502  20.4385533  33.1263560
  63.6275502  24.2981326  33.7867938  63.1910734  24.3018069  34.5426909
  63.2938418  24.9786825  33.3547515  63.5138122  24.3993782  33.8348770
  58.2004576  26.3389659  45.1111088  58.9844993  26.4520507  45.4766830
  58.0001171  25.5130796  45.3069774  58.2870601  26.2336378  45.1945474
  46.5691591  21.0117339  37.9954932  46.3030007  20.1956456  38.1545922
  46.5830156  21.0570495  37.1250447  46.5316314  20.8974244  37.8908414
  63.5472985  11.3395154  36.0297366  64.1898894  11.4093259  36.6159281
  63.7996006  10.6724377  35.5276907  63.6795117  11.2521503  36.0424645
  50.4749338  15.8102423  24.6106690  49.7607516  15.5240603  25.0229122
  50.9593307  16.1499049  25.2513077  50.4408702  15.8184073  24.7662325
  51.3190198  14.5495717  40.6421939  50.6261995  14.0792697  40.8882671
  51.9350525  14.3234022  41.2163647  51.3074728  14.4462849  40.7631092
  58.3574969  28.2499761  38.7577544  57.5590215  28.0099261  39.0151412
  58.8060981  28.3014154  39.5044591  58.3049581  28.2222152  38.9062468
  66.7619849  21.0162246  32.6787575  67.4236283  20.4552914  32.5783483
  66.1211261  20.5214277  33.0040266  66.7648716  20.8598655  32.7119915
  57.6496656  24.3132377  24.9868498  58.0647805  23.9817401  24.2952994
  56.8188586  24.0801280  24.8588635  57.5884665  24.2303633  24.8659345
  46.9785005  21.7976118  35.2766676  46.7960578  21.7723004  34.4238968
  47.7134674  22.2675056  35.3155585  47.0599069  21.8637481  35.1564595
  63.0484679  22.0327628  32.4199564  63.2840268  22.1772827  31.5926414
  63.1974243  22.7970036  32.8131077  63.1050483  22.1666683  32.3563167
  50.0430757  18.5161121  41.7848785  50.7670729  18.5014152  42.2713679
  50.1446893  19.2256477  41.2870753  50.1648966  18.6185825  41.7827571
  64.8775136  20.8729294  30.2569167  65.2083353  21.4056934  29.6509262
  65.4508224  20.9268182  30.9131118  65.0108815  20.9598863  30.2646949
  57.4175706  21.9960206  46.6497732  56.6248687  22.3103718  46.8350351
  57.5324633  22.2111674  45.8118516  57.3171117  22.0744043  46.5536066
  60.0907025  18.7194197  30.9392748  60.1853880  19.4583491  31.3932373
  59.4665869  18.2911673  31.3727312  60.0116055  18.7655518  31.0700895
  58.3459499  21.8980410  41.5883028  58.9198361  21.2607654  41.7431592
  58.2674303  21.8984492  40.7192686  58.4192734  21.8045521  41.4829439
  46.9455915  18.6769619  35.4265743  47.5229418  18.5406070  36.0657988
  46.2469977  18.2205403  35.6811327  46.9276937  18.5891885  35.5588032
  60.3430046  20.5642937  24.1729700  60.2610209  20.6345124  25.0384687
  60.9809767  21.1272681  23.9813440  60.4249884  20.6581908  24.2719649
  53.7023218  20.3303675  33.6404226  53.4442462  19.4975410  33.6135525
  53.7571700  20.5561288  32.7996726  53.6722995  20.2401446  33.5124363
  58.7824268  12.4332125  33.7408319  58.0780594  11.9441311  33.8992238
  58.8309242  12.4454600  32.8696763  58.6854319  12.3621773  33.6347658
  52.6757930  17.8841437  34.1269121  52.1007521  18.0433606  34.7633082
  52.2993606  17.2476846  33.6637571  52.5360742  17.8139250  34.1523679
  56.3431218  16.3564787  38.9861499  55.9545651  15.9319004  38.3313690
  55.6785917  16.6046936  39.4938526  56.1878146  16.3303508  38.9649367
  65.9854488  16.1139791  31.7609329  65.7291052  15.3019733  31.5707212
  66.8283801  16.1217358  31.5339516  66.0720513  15.9951789  31.6994146
  42.4214749  17.5281512  32.1413561  42.5075000  17.1513380  32.9227091
  43.0490546  17.1541958  31.6633519  42.5271300  17.4166994  32.1859039
  60.1657580  10.0539415  36.4985483  60.5468092   9.3717586  36.8853357
  59.3620864   9.7649017  36.3161148  60.1034042   9.9106464  36.5289539
  57.4470157  20.5863391  27.1838306  58.2610795  20.8778284  27.0721077
  57.3829298  19.9323253  26.6096599  57.5572896  20.5328586  27.0827143
  63.6679647  23.2689387  41.5967882  63.4318284  22.4377452  41.4779942
  64.3122876  23.2174994  42.1822726  63.7274318  23.1387075  41.6653775
  53.3178065  24.0584909  32.3110618  53.9552012  23.8196656  32.8562411
  53.7433136  24.2622067  31.5763779  53.4754231  24.0535919  32.2827775
  53.9580880  19.2787198  26.6485507  54.3426033  19.0594905  27.4002053
  53.7092500  20.1050144  26.7786584  53.9782953  19.3685345  26.7786584
  54.1249420  12.5593614  46.3648092  53.8102861  13.3293176  46.1017654
  53.8039353  11.9963870  45.7800319  54.0308339  12.5903882  46.2389442
  64.6916067  23.0533836  37.6596176  64.3861884  23.7861893  38.0209492
  63.9722283  22.6471766  37.3788962  64.5403410  23.1015569  37.6709313
  55.6999537  24.5357331  33.9904404  55.7738545  24.3732503  34.8446254
  56.5169043  24.7247521  33.7464886  55.8315895  24.5394074  34.0802430
  49.4605294  24.8815194  31.0198848  48.6343411  25.1276931  30.8933127
  49.5217285  24.8027275  31.8860906  49.3479461  24.9060143  31.1287792
  51.6781317  10.9484135  31.9794288  50.8103743  11.0206735  32.0451897
  51.9656522  11.7506214  32.1682263  51.5921065  11.0778282  32.0169055
  60.8014206  11.0961994  40.3105610  61.5467798  10.9071805  39.8969035
  60.3851511  11.6220232  39.7519466  60.8499180  11.1464140  40.1670183
  54.2404123  27.4992074  28.7217878  54.5302421  27.1081056  27.9977104
  54.9707603  27.6808779  29.1623153  54.3911007  27.4685888  28.6800685
  68.1776477  18.4671223  35.2611115  68.7284398  17.8339292  35.5008207
  68.1620592  18.9986616  35.9526619  68.2561673  18.4520171  35.3989973
  54.8298868  22.3009820  39.8071008  54.3310561  23.0125588  39.8855897
  55.6399092  22.6210487  39.7689171  54.8754974  22.4536669  39.8127577
  51.0926985  21.5632773  34.0533729  50.8040234  20.9370244  34.5879456
  51.9610333  21.5053061  34.1198410  51.1787237  21.4620317  34.1424684
  61.8804883  16.7067557  34.3715711  61.5369649  15.9857892  34.7222961
  61.9797926  16.4981408  33.5294069  61.8446926  16.5691760  34.2987391
  51.2959259  23.2028024  29.9776094  52.0505227  23.5841063  30.1911557
  50.7029871  23.6539168  30.4322791  51.3195972  23.3256852  30.0758973
  62.3417912  23.1693261  29.9139699  62.9075945  23.8286471  29.8298242
  61.6945816  23.5142959  30.3856101  62.3296669  23.3175202  29.9712456
  53.7565926  15.1590865  45.1033307  52.9465701  15.4648644  44.9923149
  54.2340612  15.8796447  45.2185891  53.7069405  15.3105466  45.1040378
  52.6157485  24.3736586  35.3516210  52.0938239  24.5136877  36.0368074
  53.0031506  23.6147250  35.5418327  52.5961186  24.2822109  35.4817286
  49.6048669  14.4242394  29.4211164  49.3173465  14.0543665  28.6843112
  50.2919138  14.8937250  29.1594869  49.6637567  14.4389364  29.2726240
  58.8124490  26.1132045  29.3376778  58.5711166  25.3799906  28.9303843
  58.9925823  26.6618902  28.6843112  58.8032114  26.0854436  29.1807001
  54.0423811  21.4040605  30.7497701  53.8466594  22.0115339  30.1558004
  54.2658157  20.7108549  30.2689375  54.0458452  21.3918130  30.5913781
  52.4402341  18.2895343  30.8678569  53.1624993  18.4536501  30.4082375
  51.9610334  19.0105007  30.7617909  52.4766072  18.4193572  30.7844183
  60.3995849  14.6259141  36.2475254  59.5606949  14.6520420  36.0113517
  60.4700216  15.2729877  36.8280601  60.2864242  14.7255267  36.2984371
  50.0909958  20.6953415  39.9732709  50.6031055  20.9737668  39.3241469
  49.8046300  21.4342709  40.3395522  50.1244821  20.8455769  39.9322587
  58.8465127  11.5244518  30.9802870  59.5491480  11.3252267  30.5022828
  58.5809316  10.7520461  31.2871713  58.9111759  11.3807484  30.9548311
  64.2753372  19.8327128  33.5336496  64.1887347  19.9882554  34.3871274
  63.8203852  20.4765204  33.1595901  64.1956629  19.9502883  33.6043602
  47.1776864  15.2023607  30.2696445  47.2793000  16.0049768  30.5977421
  47.9732751  15.0010943  29.9719526  47.3104770  15.2909506  30.2731801
  53.6093683  12.7879804  40.0333750  53.4176880  12.8034938  40.8833174
  54.4592279  12.9843478  40.0100405  53.7069405  12.8194155  40.1557045
  47.9940596  15.3170785  38.0117567  47.8526088  14.4654726  38.1362075
  48.2781159  15.3599446  37.1879773  48.0148442  15.1970535  37.9085191
  58.1479188  17.1537875  32.1562055  57.9013903  17.0733626  32.9898844
  58.4764311  16.3691343  31.9624583  58.1600432  17.0264141  32.2509578
  62.0427237  23.8621235  35.9448836  61.9041597  24.5602280  36.4497579
  61.2627235  23.7069891  35.5885018  61.9070464  23.9421401  35.9675111
  60.3805322  20.1617610  42.1971218  60.3753361  19.2897426  42.2013645
  61.0866316  20.3605779  41.7240674  60.4850326  20.0621484  42.1278253
  54.1076216  19.8894594  41.5685038  54.2519591  20.4695802  40.9328148
  54.4551864  20.2670891  42.2734893  54.1803677  20.0315298  41.5784033
  56.2796133  19.0884762  39.3510170  55.5319447  19.2815777  38.9458448
  56.4337658  18.2629982  39.1134291  56.1918561  18.9949874  39.2555576
  53.1803971  28.0797366  38.4346065  53.3293534  27.5200281  37.7819470
  53.9603973  28.1589367  38.8178584  53.3178064  28.0082931  38.3943014
  63.5380610  23.2199488  26.7065336  63.1587419  22.4336626  26.6994625
  62.8746856  23.7686345  26.5636980  63.3839085  23.1844312  26.6846133
  55.7057271  28.2512009  39.7130556  55.6300942  27.5820819  40.2681344
  55.6347130  28.9529797  40.2271222  55.6837878  28.2556916  39.8707404
  56.5197910  12.9835313  40.2405574  56.9770524  13.7159287  40.3678366
  56.5954239  12.5601778  40.9992829  56.5988880  13.0292551  40.3706650
  48.7630901  13.2301133  41.3295017  48.2273091  12.6181491  41.6455785
  48.8248666  13.8049269  41.9828684  48.6926534  13.2248060  41.4730444
  56.3627518  26.7713007  30.5454162  57.1277409  26.5022651  30.2236826
  56.2605608  26.2863018  31.2624225  56.4609014  26.6602572  30.6033989
  54.3980288  14.9737417  37.0847398  53.6076363  14.7928877  37.4064733
  54.7940911  14.1964369  37.0677692  54.3397164  14.8324878  37.1299946
  58.8846179  23.8025191  22.5254111  59.6519164  23.8625316  22.1159963
  58.4377488  23.2305633  22.0410430  58.9319606  23.7261767  22.3931822
  59.7823974  22.6079847  34.8106844  59.1068976  22.3765079  35.3120231
  59.7916350  22.0001030  34.1848949  59.6842479  22.4838772  34.7922996
  56.9118118  17.4497676  41.5670897  56.8477260  18.3107632  41.4391033
  57.0515306  17.1329669  40.7666448  56.9233588  17.5297843  41.4299109
  61.7840709  25.4644979  27.0417021  61.8660546  26.2711966  26.7178472
  62.2690451  25.4840939  27.7657795  61.8677867  25.5865642  27.1003920
  55.5937212  20.1429815  35.7087099  55.1699461  20.3434314  34.9726118
  55.4182067  19.2958663  35.8211399  55.5048093  20.0478597  35.6160790
  55.0948906  31.6580328  38.1708557  55.5844836  30.9591117  37.9884221
  54.5233138  31.3604198  38.7584614  55.0833436  31.5106552  38.2309597
  50.8819657  20.6381867  31.1415072  51.0384276  20.5728670  31.9971064
  51.2220250  21.4130419  30.9293752  50.9552892  20.7431065  31.2369666
  57.4198802  20.0139750  30.0108435  57.9614347  19.5110131  30.4747056
  57.7345361  19.9604945  29.1997920  57.5463199  19.9319171  29.9592247
  61.2915909  24.2242398  47.1235347  62.1050774  23.9527547  47.2840480
  61.1310876  23.9249938  46.3195543  61.3885858  24.1397324  47.0280753
  55.5885251  25.4057102  27.2948463  55.6578072  24.5471640  27.4341464
  56.3673707  25.6228983  26.9667488  55.7138102  25.3109966  27.2665620
  58.5688071  14.9076055  40.0630736  58.7830041  14.2686969  39.5094090
  57.9521970  15.3521879  39.6338597  58.5093400  14.8786198  39.9181167
  59.9792739  27.8294803  31.5084957  59.5872531  27.5261518  30.7907823
  60.1345811  28.6663893  31.3189910  59.9446329  27.9078640  31.3741454
  47.4553919  17.8216817  31.4575839  47.8352883  18.2401362  30.7936106
  46.8809283  18.4030273  31.7644682  47.4265244  17.9694676  31.4052580
  60.7327159  16.5165120  41.0014043  59.9203841  16.2091010  41.0827215
  61.1917094  16.0364120  41.5656755  60.6807544  16.4001612  41.0968637
  60.1432414  24.3944792  31.4490987  59.7847069  24.5659435  32.2255019
  59.6571125  24.8557998  30.8918986  60.0191111  24.4883763  31.4816256
  57.9602800   8.0175990  35.0518078  57.0896358   7.9914712  35.0051388
  58.2143141   7.8453183  34.2343924  57.8696360   7.9886134  34.9238215
  54.9320779  20.0743957  23.9891221  55.2213304  20.8508840  24.2634796
  55.0192578  19.5632689  24.6905721  54.9875035  20.1135876  24.1333719
  57.8280667  17.9225191  45.7842745  58.2980298  18.5467308  46.1710619
  57.8742547  17.2542167  46.3435960  57.9048543  17.9159872  45.9242816
  54.9851940  10.0282219  36.5091549  54.4690429   9.3362410  36.6343128
  54.4245869  10.6952996  36.4554148  54.8258454  10.0245477  36.5197615
  57.0544174  10.5675179  38.3384401  56.6675927  10.5924210  39.1197931
  56.5677111  10.0016858  37.8858918  56.9256683  10.4870930  38.3872305
  61.3037153  25.2848688  42.3958188  61.9416874  24.7908884  42.0620644
  60.6611245  25.2126088  41.8110415  61.3031380  25.2007696  42.2600543
  63.0294153  17.1337834  36.9624104  62.6021761  17.0464182  36.2072203
  62.3920206  17.2415609  37.5478948  62.8723761  17.1370494  36.9369545
  56.7201315   7.4542164  40.6294661  57.3494433   7.9902464  40.3515732
  56.8887178   7.3619523  41.4808227  56.8379110   7.5203527  40.7143189
  56.5215230  12.2413359  42.9021073  57.3488660  11.9698508  42.9579687
  56.5423076  13.0374201  43.2584891  56.6468080  12.3193113  42.9636256
  61.3591410  25.9768496  39.0363545  62.1483788  25.6257561  39.1565626
  61.5335008  26.7904885  38.7740178  61.5011691  26.0454353  39.0151413
  51.0984720  19.3877222  36.0891334  50.2572727  19.2881096  36.2970227
  51.3074728  20.1572702  36.4405654  51.0049413  19.4869265  36.1718648
  48.5760287  17.0096759  33.9176084  48.1816985  17.0839771  33.1426194
  48.0200404  17.3954705  34.4684446  48.4363100  17.0778533  33.8843744
  60.2125234   9.9878053  33.5979963  60.4174827   9.9200361  34.4436960
  59.8851658  10.7936874  33.5301141  60.1940482  10.0963993  33.7139618
  54.9101385  17.3158621  35.3388931  54.6064523  16.7614609  35.9399339
  54.2080806  17.4950831  34.8516965  54.7617595  17.2603403  35.3558637
  53.9667482  14.6259141  29.9033633  54.2427216  13.9078053  29.4911200
  54.5666151  15.2244061  29.6954739  54.0960747  14.6079512  29.8114394
  52.9719736  24.5308342  40.0461029  52.8640091  24.5410404  40.9123087
  53.1815518  25.3563122  39.8565983  52.9869847  24.6549417  40.1465120
  63.4658922  10.5409817  33.0782729  62.8533235  11.0280219  33.4636460
  63.5623097   9.8653308  33.6220380  63.3896819  10.5128126  33.2161587
  57.4678003  12.2972658  28.1780228  57.9221749  12.4683219  28.9028072
  57.9418048  11.6840769  27.7778004  57.6046323  12.2323544  28.2253989
  50.9893528  21.7820984  37.5082966  50.3981461  22.4230482  37.4785981
  51.7514552  22.2058601  37.4814266  51.0141789  21.9396823  37.4998114
  51.3854151  12.9422982  38.1750984  51.8455632  13.0161911  38.9126108
  51.4310258  13.7404236  37.8250805  51.4604706  13.0717129  38.2323741
  53.0337501  13.6089677  42.7423011  52.6423066  12.9623024  43.1778789
  53.2023363  14.2001112  43.3617267  53.0008411  13.6003945  42.8985717
  67.1083950  21.6126754  38.5060245  67.1667073  22.0613403  39.2520221
  66.4750417  22.0225567  38.0690325  67.0235245  21.7400489  38.5512793
  60.7483044  27.2330296  34.9414991  60.5502733  27.7221110  34.2471202
  60.1270755  27.4371537  35.5199124  60.6270609  27.3346834  34.9238214
  54.8091023  19.0015193  29.2825235  55.5533068  19.3889469  29.5208185
  54.9551719  18.1572618  29.4465723  54.9401608  18.9345665  29.3419205
  56.7270598  10.7965452  34.3157097  55.8806643  10.9688259  34.1898446
  56.7241731   9.9914795  34.6522925  56.6017748  10.7026480  34.3468224
  57.7968899  14.5740666  35.1819154  57.3228853  14.0482428  35.6924465
  58.1687034  14.0270139  34.6134016  57.7818787  14.4156663  35.1734302
  48.1741929  16.5712173  40.5502700  49.0367542  16.4707882  40.4640030
  47.8433712  15.9906882  39.9888272  48.2527125  16.4703799  40.4548106
  64.0605629  19.6343042  36.5925935  63.8203852  18.7949457  36.5968361
  64.5397636  19.7143208  37.3166708  64.0957813  19.5224441  36.7000737
  59.7252398  15.4677221  28.2444908  59.1975417  15.5505965  27.5550617
  60.1848106  16.2095092  28.2409553  59.7154249  15.5897883  28.1419603
  66.0610816  16.4144499  34.5455194  65.8220586  16.3740333  33.7075979
  66.2244717  17.2615651  34.6720915  66.0501120  16.5336584  34.4408676
  62.6656846  20.7994448  40.4760239  63.3891045  20.3466975  40.2971259
  62.4006809  21.0799114  39.6932567  62.7338120  20.7745417  40.3338955
  51.5343715  15.3954622  37.2113118  50.9096785  15.4073014  36.6039071
  51.1989310  15.8714797  37.8604359  51.3929206  15.4673139  37.2169687
  51.7185463  13.7379740  23.2685803  51.3698268  14.3899465  23.7317353
  51.2381909  13.7236853  22.5409675  51.5955707  13.8322794  23.2296895
  48.2469390  23.4555082  38.6516883  47.7169315  22.7647521  38.7011857
  48.5194484  23.4465267  37.8229591  48.2094113  23.3522214  38.5364299
  59.2789481  24.0380784  27.3754565  60.0023680  24.5038897  27.2319139
  58.8390072  24.1054394  26.6252162  59.3205173  24.1164621  27.2439347
  58.4475636  20.8978326  38.6255254  57.8332629  20.3536377  38.9203890
  58.9642921  20.3842563  38.1461070  58.4331298  20.7414735  38.5979483
  57.6871933  21.9682596  36.3599553  57.2599541  21.3432315  35.9264988
  57.6796877  21.6857518  37.1858560  57.6231074  21.8335377  36.4179381
  50.8034460  17.0047769  39.4287987  50.9627947  16.2491094  39.8339709
  50.6227354  17.5538709  40.0828725  50.7999819  16.9741583  39.5850693
  58.7454763   9.1709005  39.9838776  58.2495324   9.3672679  39.2930343
  59.5023825   9.5701673  39.8127578  58.7841588   9.2586739  39.8558913
  56.0157643  12.8451351  36.5742087  56.0400130  12.3111463  35.8854867
  56.2669116  12.3368660  37.2367678  56.0567561  12.6912255  36.5706732
  52.2958965  11.5722169  35.9547831  52.3357336  12.0731376  36.6682539
  51.4708629  11.6632563  35.6853754  52.1798491  11.6603985  36.0198369
  54.4788578  21.1382909  44.0568126  53.6284208  21.2754623  44.1925771
  54.6416705  20.4046687  44.5015828  54.3772441  21.0497010  44.1423725
  53.7173328  18.0882679  38.2521730  52.8865258  18.2556497  38.0456978
  53.6624845  17.7118630  39.0370616  53.5862743  18.0572410  38.3370258
  51.5257111  11.5791572  43.8878141  52.1509815  11.0353705  44.1607573
  51.0707591  11.0986490  43.3185931  51.5505372  11.4281053  43.8439735
  52.0909372  16.3638271  28.7811848  52.2312333  16.8610735  29.4840489
  52.5891905  15.6624565  28.9226062  52.1850453  16.3340249  28.9063427
  52.1209594  17.2305382  26.1104425  52.7554674  17.8265807  26.0453887
  52.2035205  16.9308839  26.9250295  52.2266145  17.2746290  26.2207511
  65.0992160  19.7620859  38.9790789  65.6910000  20.4018110  39.0108987
  65.5351155  19.0643896  39.2682856  65.2510591  19.7539209  39.0271622
  53.6988577  13.1619357  26.0849867  54.0204418  12.6822439  25.4309129
  53.9615521  13.9719003  25.8940678  53.7854603  13.2109255  25.9605359
  56.9285550  24.1838231  39.6048683  56.4210641  24.7374078  40.0489313
  56.6312196  24.2446521  38.7867457  56.8090435  24.2744543  39.5497140
  59.0947732  12.5491551  38.4473346  59.5202804  12.0964077  37.8356872
  58.4804725  11.9951622  38.7238133  59.0676378  12.4005527  38.3978371
  48.6262582  19.4273222  29.3793971  49.1354812  20.0237730  29.7605276
  49.0996855  19.1599196  28.6970390  48.7705958  19.4759038  29.3348494
  59.5393330  28.1001489  27.5352626  58.8222640  27.9262351  27.0699864
  60.1900068  27.8654061  27.0028112  59.5295181  28.0397282  27.3881844
  57.5341955   9.0206651  31.8563923  56.8910273   8.8704297  32.4249061
  57.1941362   8.7748996  31.0913028  57.3887032   8.9618773  31.8266938
  62.1241302  16.9766078  31.2793931  61.4532491  17.5195780  31.1506997
  62.8181052  17.4460933  31.0375626  62.1270169  17.1264349  31.2249459
  56.1728035  29.1162790  36.5105690  55.9493690  28.3581619  36.8789716
  55.6837879  29.1460811  35.7886129  56.0671484  29.0085014  36.4582431
  62.2869429  13.4321961  34.1884305  62.6397039  13.0051684  34.8630103
  61.4284231  13.3472805  34.3185381  62.2118874  13.3566702  34.3079315
  50.9853114  16.0629481  32.2467151  50.2665103  16.4793613  32.5140015
  51.3565476  16.6283720  31.6958789  50.9345046  16.2078762  32.2049958
  60.2852695  16.6957330  38.1369147  60.2650622  16.5140625  38.9903926
  60.3331896  17.5669348  38.1128731  60.2887336  16.7973868  38.2592442
  58.2299025  23.2844522  44.0617624  58.1894880  22.6394199  43.4762779
  59.0422343  23.2281139  44.3743036  58.3442178  23.1803489  44.0214573
  54.8206492  29.3363248  33.9642774  54.4066891  28.6737378  33.5746616
  55.5053867  29.4841106  33.4438469  54.8604864  29.2603906  33.8299272
  58.1871786  28.4953333  34.7166391  57.7888070  28.6055603  33.9487211
  57.5723006  28.7035399  35.2992951  58.0370676  28.5426901  34.6897690
  56.7599688  15.1027481  27.5840531  56.1664528  15.4244477  27.0325098
  56.7974966  14.2568576  27.3761637  56.6774078  15.0251809  27.4723302
  59.6357505  15.0606985  31.0142281  59.4071198  15.0839687  30.1720639
  59.8955581  14.2364452  31.1337291  59.6403693  14.9423065  30.9067479
  53.9176733  16.9141458  40.6167381  53.4055636  16.3062641  40.9752413
  53.7456230  17.6298051  41.0841357  53.8166370  16.9304758  40.7383605
  48.7642448  15.3579034  43.2669743  48.5945038  16.0180408  42.7217950
  48.3208398  15.5685595  43.9882232  48.6741782  15.4865016  43.2931372
  52.6902267  13.5983532  32.3096477  53.1659634  13.9600611  31.6746658
  52.1890867  14.2539999  32.5896619  52.6867626  13.7477720  32.2573218
  65.9213629  23.0705300  28.1009482  66.3047235  23.8196656  28.3307579
  65.1257742  23.3171119  27.8421471  65.8607411  23.2174994  28.0967055
  57.7945804  14.8365703  43.0569637  58.3517234  14.6079512  42.4248102
  57.4706869  15.5971369  42.7804849  57.8292214  14.9149540  42.9226134
  45.6644513  18.2625899  38.5258233  45.1171232  17.5926545  38.6439101
  46.4536891  17.8955747  38.5901700  45.6996696  18.1090886  38.5526933
  55.5128921  17.9233356  44.0221644  56.2640248  18.2385033  44.3361198
  55.7051498  17.7212527  43.1955566  55.6520335  17.9400738  43.9465040
  54.7328921  15.7424731  25.6769861  55.1127885  15.7604361  24.8920975
  53.9921517  16.1878720  25.5560708  54.6797758  15.8106506  25.5433429
  62.3614211  14.0506923  31.2645439  62.3608438  13.8955579  32.1229716
  62.1570391  14.8969910  31.2086825  62.3313989  14.1527543  31.3833379
  44.4231482  17.4746707  35.6804256  44.2453243  17.0223316  36.4059171
  44.1350504  18.2772868  35.8642733  44.3544435  17.5269265  35.8147759
  60.0855063  18.7304424  34.9181646  60.5808729  18.0127419  34.8785666
  59.2754839  18.4275222  34.8036133  60.0398957  18.5802071  34.8955372
  55.5313675  22.5802238  27.0678651  54.7224997  22.2568911  27.0211960
  56.0388584  21.8735460  27.0006899  55.4863342  22.4283554  27.0508945
  46.1603952  20.0074431  32.7926015  45.2949471  19.9960121  32.6808786
  46.2602768  19.8204654  33.6397154  46.0478119  19.9780492  32.9014959
  62.1506882  21.4808112  37.6058775  62.5761954  20.9582534  37.0529200
  61.7863802  22.0788949  37.0847398  62.1593485  21.4918339  37.4467785
  58.7385482  25.1942376  33.9359932  59.2096660  25.9082639  34.1049918
  59.0745660  24.5941126  34.4719802  58.8580597  25.2113840  34.0392308
  60.8262466  26.8043690  46.1152004  60.9359432  26.0152250  46.4708752
  61.1553363  26.7149626  45.3126343  60.8914872  26.6749542  46.0494395
  55.6554976   9.9669847  40.8918027  55.7882882   9.1700840  41.2199003
  56.0400129  10.4936250  41.4716303  55.7311305   9.9269763  41.0261530
  59.3759428  24.9860310  40.6987625  58.8280374  24.3618194  40.4307690
  59.8372457  25.1754582  39.9831704  59.3626637  24.9219360  40.5538056
  58.7287332   6.8900173  37.4899120  57.9233295   6.7797902  37.8066959
  58.5994067   6.9912629  36.6328986  58.5907465   6.8883843  37.4107161
  62.1853292  13.0545665  38.0838817  61.6016281  13.5554871  37.6716385
  62.5057586  12.5475221  37.4503141  62.1466468  13.0537500  37.9297324
  54.7248091  11.9686260  28.3597492  55.5463786  12.1384572  28.1179187
  54.2617742  12.1233521  27.6363790  54.7779254  12.0167993  28.2169136
  53.3143423   9.9629022  39.1395921  53.8587836   9.6220149  39.7300263
  53.3680359  10.8214483  39.2817205  53.4032543  10.0384281  39.2477794
  49.1273982  23.7245438  36.0134729  49.7318839  23.6841272  35.3848550
  48.9201295  24.5716590  36.0438785  49.1862879  23.8433440  35.9250845
  58.9417754  25.9911383  37.2296966  59.7616128  25.8474349  37.4913261
  58.6611832  26.6157582  37.7713404  59.0214498  26.0621735  37.3484906
  68.6131089  32.7351886  34.9492773  67.7568985  32.8960384  35.0001890
  68.6598743  31.8643950  34.9697834  68.4930201  32.6302688  34.9598839
  62.9972229  42.2714604  30.7130005  62.2455129  41.8930142  30.4846050
  63.4458241  42.3033037  29.9648815  62.9521896  42.2200211  30.5687507
  67.9901480  44.6454242  32.0826663  68.3740860  45.2141140  31.5431438
  67.9260622  43.9203752  31.6032479  68.0374907  44.6229705  31.9320526
  64.5756985  42.2832996  32.9792777  64.6767348  41.4733350  33.2889905
  63.9798731  42.1889942  32.3492456  64.5029524  42.1498024  32.9319015
  64.4157725  47.2010585  34.3807633  65.0595180  47.6423749  34.7703791
  64.7413980  46.3964011  34.2937892  64.5589554  47.1475780  34.4253110
  60.0712117  30.4739013  35.5029418  59.4517149  29.8831660  35.3339433
  59.9695981  31.0650448  34.8693742  59.9649793  30.4743095  35.3834408
  65.1178305  40.2122560  29.7527495  65.4394146  40.7527767  29.1488803
  65.7650401  39.6419331  29.8849785  65.2604360  40.2081735  29.6834530
  67.1680013  32.2138555  29.8361882  67.8660177  32.3926682  30.3283345
  67.4832345  31.6908894  29.2132271  67.3175350  32.1632327  29.8163892
  59.7981250  34.0191295  37.7472987  59.6739947  34.6053740  38.3822806
  60.4499535  33.5251490  38.0485262  59.8754899  34.0330099  37.8858917
  67.3567948  38.6009000  29.8241673  67.7961584  37.9926100  30.2696446
  67.2072611  38.2216373  29.0527138  67.3989414  38.4547471  29.7760840
  64.8239591  37.1953012  37.0260498  65.4688594  36.7025455  36.7071447
  65.0641368  37.3377798  37.8526577  64.9550176  37.1430454  37.1010032
  67.3625682  40.0407917  36.6767391  67.6448925  39.2459323  36.4554147
  68.0911843  40.5188505  36.6972452  67.5115246  39.9942514  36.6470406
  65.3406876  27.5830951  33.9183156  65.0110206  28.0342095  33.2486855
  64.6651878  27.5047115  34.4656163  65.1917313  27.6382087  33.9006379
  63.7795326  37.4684192  27.0777645  63.1952541  37.9734223  27.4843509
  63.3765421  37.2426579  26.3374237  63.6334629  37.5092440  27.0282671
  59.3339354  43.1838953  33.8801317  58.8506932  43.9089443  33.8560900
  60.1462673  43.4815083  33.9911475  59.3830102  43.3341307  33.8928596
  65.4053508  41.9771134  36.4851131  64.8880450  41.6178549  35.8812439
  66.1027900  41.4533308  36.4957197  65.4319089  41.8468822  36.3981390
  66.6287560  41.7097108  41.4284967  66.0658395  41.2969718  41.9524628
  67.3908584  41.6350013  41.8478110  66.6582009  41.6374508  41.5677967
  68.2372540  33.7149844  25.5546566  68.4768544  33.9227828  24.7421909
  68.5588381  32.9107353  25.6635510  68.3209698  33.6263945  25.4507119
  63.5462830  25.6443240  29.4006104  64.3008798  26.0121557  29.1623154
  63.3690365  26.0182794  30.1685283  63.6317309  25.7541428  29.4790992
  62.1883552  43.6995129  34.0321597  62.8904131  43.1847118  34.0894353
  62.1081035  44.0269280  34.8368472  62.2807312  43.6709355  34.1594389
  63.2362458  33.9370716  43.1602012  63.4082962  33.8276611  44.0087293
  63.7731816  34.5825121  42.9233204  63.3407462  34.0162718  43.2507108
  61.9019895  28.0513559  26.0984217  61.7195468  28.2685440  25.2725210
  62.7645508  28.1652571  26.1542831  62.0024484  28.1003457  25.9838704
  61.5134327  39.8901481  33.5407205  62.3523226  40.1224414  33.5880966
  61.5446096  39.0205792  33.4714240  61.6416045  39.7958427  33.5371849
  62.1387030  40.3102356  37.8420510  62.6785255  40.1673487  38.5123883
  61.4556976  40.7099107  38.2104537  62.1179184  40.3482027  37.9954932
  67.5819614  25.0539969  29.1333241  68.3105775  24.8755924  28.6871397
  67.6714507  25.8958049  29.3440419  67.7026276  25.1523848  29.0986758
  57.5424175  36.5302647  37.9954932  57.2762590  35.7141764  38.1545922
  57.5562739  36.5755803  37.1250447  57.5048897  36.4159552  37.8908414
  61.4481922  31.3287731  24.6106690  60.7340099  31.0425911  25.0229122
  61.9325891  31.6684357  25.2513077  61.4141285  31.3369381  24.7662325
  62.2922781  30.0681025  40.6421939  61.5994578  29.5978005  40.8882671
  62.9083109  29.8419330  41.2163647  62.2807311  29.9648157  40.7631092
  61.0163340  34.0346429  41.7848785  61.7403313  34.0199460  42.2713679
  61.1179477  34.7441784  41.2870753  61.1381549  34.1371132  41.7827571
  68.3908290  37.5145514  46.6497732  67.5981271  37.8289026  46.8350351
  68.5057217  37.7296982  45.8118516  68.2903700  37.5929351  46.5536066
  57.9188499  34.1954927  35.4265743  58.4962002  34.0591378  36.0657988
  57.2202561  33.7390711  35.6811327  57.9009520  34.1077193  35.5588032
  64.6755801  35.8488983  33.6404226  64.4175045  35.0160718  33.6135525
  64.7304284  36.0746596  32.7996726  64.6455579  35.7586754  33.5124363
  63.6490513  33.4026745  34.1269121  63.0740105  33.5618914  34.7633082
  63.2726190  32.7662154  33.6637571  63.5093326  33.3324558  34.1523679
  67.3163802  31.8750094  38.9861499  66.9278235  31.4504312  38.3313690
  66.6518500  32.1232244  39.4938526  67.1610730  31.8488816  38.9649367
  64.2910648  39.5770217  32.3110618  64.9284595  39.3381964  32.8562411
  64.7165720  39.7807375  31.5763779  64.4486815  39.5721227  32.2827775
  58.9823291  41.8158553  36.1944922  59.0227436  42.0873404  35.3664701
  59.5417815  42.3400461  36.6102710  59.0706637  41.9334308  36.1336810
  64.9313464  34.7972506  26.6485507  65.3158616  34.5780213  27.4002053
  64.6825084  35.6235452  26.7786584  64.9515536  34.8870653  26.7786584
  65.0982004  28.0778921  46.3648092  64.7835445  28.8478484  46.1017654
  64.7771936  27.5149178  45.7800319  65.0040923  28.1089190  46.2389442
  66.6732120  40.0542639  33.9904404  66.7471129  39.8917811  34.8446254
  67.4901627  40.2432829  33.7464886  66.8048479  40.0579381  34.0802430
  60.4337877  40.4000502  31.0198848  59.6075995  40.6462239  30.8933127
  60.4949868  40.3212583  31.8860906  60.3212044  40.4245451  31.1287792
  62.6513901  26.4669443  31.9794288  61.7836326  26.5392042  32.0451897
  62.9389105  27.2691522  32.1682263  62.5653649  26.5963590  32.0169055
  65.2136706  43.0177382  28.7217878  65.5035005  42.6266364  27.9977104
  65.9440187  43.1994087  29.1623153  65.3643590  42.9871196  28.6800685
  65.8031451  37.8195128  39.8071008  65.3043145  38.5310896  39.8855897
  66.6131676  38.1395795  39.7689171  65.8487558  37.9721977  39.8127577
  63.1542622  44.9944765  31.7878027  62.9342917  44.7042119  32.5804694
  62.9337144  44.3359720  31.2595940  63.0890216  44.8544473  31.8266936
  62.0659569  37.0818081  34.0533729  61.7772818  36.4555552  34.5879456
  62.9342917  37.0238369  34.1198410  62.1519821  36.9805625  34.1424684
  65.3210577  46.3674155  30.5708720  65.9734635  45.8350597  30.7999746
  64.6236186  46.0142807  30.9576594  65.3141295  46.2363678  30.6620888
  62.2691842  38.7213332  29.9776094  63.0237810  39.1026371  30.1911557
  61.6762455  39.1724476  30.4322791  62.2928556  38.8442160  30.0758973
  64.7298509  30.6776173  45.1033307  63.9198285  30.9833952  44.9923149
  65.2073196  31.3981755  45.2185891  64.6801988  30.8290774  45.1040378
  63.5890069  39.8921894  35.3516210  63.0670822  40.0322185  36.0368074
  63.9764089  39.1332558  35.5418327  63.5693770  39.8007417  35.4817286
  60.5781253  29.9427702  29.4211164  60.2906049  29.5728973  28.6843112
  61.2651721  30.4122558  29.1594869  60.6370150  29.9574672  29.2726240
  65.0156395  36.9225913  30.7497701  64.8199177  37.5300647  30.1558004
  65.2390740  36.2293857  30.2689375  65.0191036  36.9103438  30.5913781
  63.4134925  33.8080650  30.8678569  64.1357576  33.9721809  30.4082375
  62.9342917  34.5290315  30.7617909  63.4498655  33.9378880  30.7844183
  61.0642541  36.2138723  39.9732709  61.5763638  36.4922976  39.3241469
  60.7778884  36.9528017  40.3395522  61.0977404  36.3641077  39.9322587
  58.1509448  30.7208915  30.2696445  58.2525584  31.5235076  30.5977421
  58.9465334  30.5196251  29.9719526  58.2837353  30.8094814  30.2731801
  64.5826267  28.3065111  40.0333750  64.3909464  28.3220246  40.8833174
  65.4324863  28.5028786  40.0100405  64.6801989  28.3379463  40.1557045
  58.9673180  30.8356093  38.0117567  58.8258671  29.9840034  38.1362075
  59.2513743  30.8784754  37.1879773  58.9881026  30.7155843  37.9085191
  65.0808799  35.4079902  41.5685038  65.2252175  35.9881110  40.9328148
  65.4284448  35.7856198  42.2734893  65.1536261  35.5500606  41.5784033
  67.2528717  34.6070070  39.3510170  66.5052031  34.8001084  38.9458448
  67.4070242  33.7815290  39.1134291  67.1651144  34.5135182  39.2555576
  64.1536554  43.5982674  38.4346065  64.3026118  43.0385589  37.7819470
  64.9336556  43.6774675  38.8178584  64.2910648  43.5268239  38.3943014
  66.6789855  43.7697316  39.7130556  66.6033526  43.1006127  40.2681344
  66.6079714  44.4715105  40.2271222  66.6570462  43.7742224  39.8707404
  67.4930494  28.5020621  40.2405574  67.9503108  29.2344595  40.3678366
  67.5686822  28.0787086  40.9992829  67.5721464  28.5477859  40.3706650
  59.7363485  28.7486441  41.3295017  59.2005674  28.1366799  41.6455785
  59.7981250  29.3234577  41.9828684  59.6659118  28.7433368  41.4730444
  67.3360102  42.2898315  30.5454162  68.1009993  42.0207959  30.2236826
  67.2338192  41.8048326  31.2624225  67.4341597  42.1787880  30.6033989
  65.3712872  30.4922725  37.0847398  64.5808946  30.3114185  37.4064733
  65.7673494  29.7149677  37.0677692  65.3129748  30.3510186  37.1299946
  67.8850702  32.9682984  41.5670897  67.8209843  33.8292940  41.4391033
  68.0247890  32.6514977  40.7666448  67.8966172  33.0483151  41.4299109
  66.5669796  35.6615123  35.7087099  66.1432045  35.8619622  34.9726118
  66.3914651  34.8143971  35.8211399  66.4780676  35.5663905  35.6160790
  66.0681489  47.1765636  38.1708557  66.5577420  46.4776425  37.9884221
  65.4965721  46.8789506  38.7584614  66.0566019  47.0291860  38.2309597
  61.8552241  36.1567175  31.1415072  62.0116860  36.0913977  31.9971064
  62.1952834  36.9315727  30.9293752  61.9285476  36.2616373  31.2369666
  66.5617835  40.9242410  27.2948463  66.6310655  40.0656948  27.4341464
  67.3406290  41.1414291  26.9667488  66.6870685  40.8295274  27.2665620
  58.4286502  33.3402125  31.4575839  58.8085467  33.7586670  30.7936106
  57.8541867  33.9215581  31.7644682  58.3997827  33.4879984  31.4052580
  65.9053363  35.5929265  23.9891221  66.1945888  36.3694148  24.2634796
  65.9925162  35.0817997  24.6905721  65.9607619  35.6321184  24.1333719
  65.9584524  25.5467527  36.5091549  65.4423012  24.8547718  36.6343128
  65.3978453  26.2138304  36.4554148  65.7991037  25.5430784  36.5197615
  68.0276757  26.0860487  38.3384401  67.6408510  26.1109518  39.1197931
  67.5409695  25.5202166  37.8858918  67.8989266  26.0056238  38.3872305
  67.6933899  22.9727472  40.6294661  68.3227017  23.5087772  40.3515732
  67.8619762  22.8804831  41.4808227  67.8111694  23.0388835  40.7143189
  67.4947814  27.7598667  42.9021073  68.3221243  27.4883816  42.9579687
  67.5155660  28.5559509  43.2584891  67.6200664  27.8378421  42.9636256
  62.0717304  34.9062530  36.0891334  61.2305310  34.8066404  36.2970227
  62.2807312  35.6758010  36.4405654  61.9781996  35.0054573  36.1718648
  59.5492871  32.5282067  33.9176084  59.1549568  32.6025079  33.1426194
  58.9932988  32.9140013  34.4684446  59.4095683  32.5963841  33.8843744
  65.8833969  32.8343929  35.3388931  65.5797106  32.2799917  35.9399339
  65.1813389  33.0136139  34.8516965  65.7350178  32.7788711  35.3558637
  64.9400066  30.1444449  29.9033633  65.2159800  29.4263361  29.4911200
  65.5398735  30.7429369  29.6954739  65.0693330  30.1264820  29.8114394
  63.9452320  40.0493650  40.0461029  63.8372675  40.0595712  40.9123087
  64.1548101  40.8748430  39.8565983  63.9602431  40.1734725  40.1465120
  61.9626112  37.3006292  37.5082966  61.3714045  37.9415790  37.4785981
  62.7247135  37.7243909  37.4814266  61.9874372  37.4582131  37.4998114
  62.3586734  28.4608290  38.1750984  62.8188216  28.5347219  38.9126108
  62.4042841  29.2589544  37.8250805  62.4337290  28.5902437  38.2323741
  64.0070084  29.1274985  42.7423011  63.6155649  28.4808332  43.1778789
  64.1755947  29.7186420  43.3617267  63.9740995  29.1189253  42.8985717
  65.7823606  34.5200501  29.2825235  66.5265651  34.9074777  29.5208185
  65.9284302  33.6757926  29.4465723  65.9134191  34.4530973  29.3419205
  67.7003182  26.3150759  34.3157097  66.8539227  26.4873567  34.1898446
  67.6974314  25.5100103  34.6522925  67.5750332  26.2211788  34.3468224
  59.1474512  32.0897481  40.5502700  60.0100125  31.9893190  40.4640030
  58.8166295  31.5092190  39.9888272  59.2259709  31.9889107  40.4548106
  62.5076298  30.9139930  37.2113118  61.8829368  30.9258322  36.6039071
  62.1721893  31.3900105  37.8604359  62.3661790  30.9858447  37.2169687
  62.6918047  29.2565048  23.2685803  62.3430851  29.9084773  23.7317353
  62.2114493  29.2422161  22.5409675  62.5688291  29.3508102  23.2296895
  59.2201974  38.9740390  38.6516883  58.6901898  38.2832829  38.7011857
  59.4927067  38.9650575  37.8229591  59.1826696  38.8707521  38.5364299
  68.6604516  37.4867904  36.3599553  68.2332125  36.8617623  35.9264988
  68.6529461  37.2042826  37.1858560  68.5963658  37.3520685  36.4179381
  61.7767044  32.5233077  39.4287987  61.9360530  31.7676402  39.8339709
  61.5959937  33.0724017  40.0828725  61.7732403  32.4926891  39.5850693
  66.9890226  28.3636659  36.5742087  67.0132713  27.8296771  35.8854867
  67.2401700  27.8553968  37.2367678  67.0300145  28.2097563  36.5706732
  63.2691548  27.0907477  35.9547831  63.3089920  27.5916684  36.6682539
  62.4441213  27.1817871  35.6853754  63.1531074  27.1789293  36.0198369
  65.4521161  36.6568217  44.0568126  64.6016792  36.7939931  44.1925771
  65.6149289  35.9231995  44.5015828  65.3505025  36.5682318  44.1423725
  64.6905912  33.6067987  38.2521730  63.8597841  33.7741805  38.0456978
  64.6357429  33.2303938  39.0370616  64.5595327  33.5757718  38.3370258
  62.4989695  27.0976880  43.8878141  63.1242398  26.5539013  44.1607573
  62.0440175  26.6171797  43.3185931  62.5237956  26.9466361  43.8439735
  63.0641956  31.8823578  28.7811848  63.2044917  32.3796043  29.4840489
  63.5624488  31.1809873  28.9226062  63.1583037  31.8525557  28.9063427
  63.0942178  32.7490690  26.1104425  63.7287257  33.3451115  26.0453887
  63.1767789  32.4494147  26.9250295  63.1998729  32.7931598  26.2207511
  64.6721161  28.6804665  26.0849867  64.9937002  28.2007747  25.4309129
  64.9348105  29.4904311  25.8940678  64.7587186  28.7294563  25.9605359
  67.9018134  39.7023539  39.6048683  67.3943225  40.2559386  40.0489313
  67.6044780  39.7631829  38.7867457  67.7823019  39.7929850  39.5497140
  59.5995166  34.9458530  29.3793971  60.1087395  35.5423038  29.7605276
  60.0729438  34.6784504  28.6970390  59.7438542  34.9944346  29.3348494
  68.5074539  24.5391959  31.8563923  67.8642857  24.3889605  32.4249061
  68.1673946  24.2934304  31.0913028  68.3619616  24.4804081  31.8266938
  67.1460619  44.6348097  36.5105690  66.9226273  43.8766927  36.8789716
  66.6570462  44.6646119  35.7886129  67.0404068  44.5270322  36.4582431
  61.9585698  31.5814789  32.2467151  61.2397687  31.9978921  32.5140015
  62.3298060  32.1469028  31.6958789  61.9077629  31.7264070  32.2049958
  65.7939076  44.8548556  33.9642774  65.3799474  44.1922686  33.5746616
  66.4786450  45.0026414  33.4438469  65.8337448  44.7789214  33.8299272
  67.7332272  30.6212789  27.5840531  67.1397111  30.9429785  27.0325098
  67.7707550  29.7753884  27.3761637  67.6506661  30.5437117  27.4723302
  64.8909317  32.4326766  40.6167381  64.3788220  31.8247949  40.9752413
  64.7188813  33.1483359  41.0841357  64.7898954  32.4490066  40.7383605
  59.7375032  30.8764342  43.2669743  59.5677622  31.5365716  42.7217950
  59.2940982  31.0870903  43.9882232  59.6474365  31.0050324  43.2931372
  63.6634851  29.1168840  32.3096477  64.1392217  29.4785919  31.6746658
  63.1623451  29.7725307  32.5896619  63.6600210  29.2663028  32.2573218
  56.6377096  33.7811207  38.5258233  56.0903816  33.1111853  38.6439101
  57.4269474  33.4141055  38.5901700  56.6729280  33.6276194  38.5526933
  66.4861505  33.4418664  44.0221644  67.2372832  33.7570341  44.3361198
  66.6784081  33.2397835  43.1955566  66.6252919  33.4586046  43.9465040
  65.7061504  31.2610039  25.6769861  66.0860469  31.2789668  24.8920975
  64.9654100  31.7064028  25.5560708  65.6530342  31.3291814  25.5433429
  55.3964066  32.9932015  35.6804256  55.2185827  32.5408624  36.4059171
  55.1083088  33.7958176  35.8642733  55.3277019  33.0454573  35.8147759
  66.5046258  38.0987546  27.0678651  65.6957581  37.7754219  27.0211960
  67.0121167  37.3920768  27.0006899  66.4595925  37.9468862  27.0508945
  57.1336536  35.5259739  32.7926015  56.2682055  35.5145429  32.6808786
  57.2335351  35.3389962  33.6397154  57.0210703  35.4965800  32.9014959
  62.7593545  45.2957637  36.3656120  63.0740104  46.1094026  36.3733902
  63.1686959  44.9107856  37.0338280  62.8661643  45.3586340  36.4660212
  66.6287560  25.4855155  40.8918027  66.7615466  24.6886148  41.2199003
  67.0132713  26.0121558  41.4716303  66.7043889  25.4455071  41.0261530
  65.6980675  27.4871567  28.3597492  66.5196369  27.6569880  28.1179187
  65.2350326  27.6418828  27.6363790  65.7511837  27.5353300  28.2169136
  64.2876007  25.4814330  39.1395921  64.8320420  25.1405457  39.7300263
  64.3412943  26.3399791  39.2817205  64.3765126  25.5569589  39.2477794
  60.1006566  39.2430746  36.0134729  60.7051423  39.2026580  35.3848550
  59.8933878  40.0901898  36.0438785  60.1595463  39.3618748  35.9250845
  68.5156759  52.0487955  37.9954932  68.2495174  51.2327072  38.1545922
  68.5295323  52.0941110  37.1250447  68.4781481  51.9344860  37.8908414
  64.3679916  48.5652128  32.1413561  64.4540168  48.1883996  32.9227091
  64.9955713  48.1912574  31.6633519  64.4736467  48.4537610  32.1859039
  65.4730400  51.1653462  36.0085231  65.3673849  51.1200306  35.1437315
  64.7230620  51.5107242  36.2899516  65.3466002  51.2094370  35.9222561
  67.6109680  49.2996515  38.5258233  67.0636399  48.6297161  38.6439101
  68.4002058  48.9326363  38.5901700  67.6461863  49.1461501  38.5526933
  66.3696649  48.5117323  35.6804256  66.1918410  48.0593932  36.4059171
  66.0815671  49.3143484  35.8642733  66.3009602  48.5639881  35.8147759
  68.1069119  51.0445047  32.7926015  67.2414639  51.0330737  32.6808786
  68.2067935  50.8575269  33.6397154  67.9943286  51.0151108  32.9014959
  66.3090431  53.7450671  35.8833652  66.2114709  52.9346943  36.1923709
  67.0919301  53.7242465  35.4979920  66.4106568  53.6217761  35.8720515
  53.1375965   8.6203408  21.3147680  53.7813421   9.0616572  21.7043838
  53.4632221   7.8156834  21.2277939  53.2807794   8.5668603  21.3593157
  48.0557595   4.6031776  20.8141364  47.5725173   5.3282266  20.7900947
  48.8680913   4.9007906  20.9251521  48.1048342   4.7534130  20.8268643
  50.9101792   5.1187952  20.9661643  51.6122371   4.6039941  21.0234400
  50.8299275   5.4462104  21.7708519  51.0025552   5.0902178  21.0934436
  47.7041531   3.2351376  23.1284969  47.7445676   3.5066227  22.3004748
  48.2636055   3.7593284  23.5442757  47.7924877   3.3527131  23.0676857
  51.8760862   6.4137588  18.7218074  51.6561157   6.1234943  19.5144741
  51.6555384   5.7552543  18.1935987  51.8108456   6.2737296  18.7606983
  54.0428818   7.7866978  17.5048767  54.6952876   7.2543420  17.7339793
  53.3454427   7.4335630  17.8916641  54.0359536   7.6556501  17.5960934
  54.7899730   8.5958459  25.1048604  55.2795660   7.8969249  24.9224268
  54.2183962   8.2982329  25.6924661  54.7784260   8.4484683  25.1649644
  54.5157316   6.2741379  20.8982821  54.1017715   5.6115509  20.5086663
  55.2004690   6.4219238  20.3778515  54.5555688   6.1982037  20.7639318
  51.4811786   6.7150461  23.2996167  51.7958345   7.5286849  23.3073949
  51.8905199   6.3300679  23.9678326  51.5879884   6.7779163  23.4000259
  62.6923053  19.2092735  17.6470051  61.9405953  18.8308273  17.4186096
  63.1409065  19.2411168  16.8988862  62.6472720  19.1578342  17.5027554
  67.6852304  21.5832373  19.0166710  68.0691684  22.1519272  18.4771485
  67.6211445  20.8581883  18.5372526  67.7325731  21.5607836  18.8660573
  64.2707809  19.2211127  19.9132824  64.3718172  18.4111481  20.2229952
  63.6749554  19.1268073  19.2832502  64.1980348  19.0876155  19.8659062
  64.1108549  24.1388716  21.3147680  64.7546004  24.5801880  21.7043838
  64.4364804  23.3342142  21.2277939  64.2540377  24.0853911  21.3593157
  57.4672854  15.2431413  19.5385158  57.2323038  14.4099066  19.4317426
  57.6058494  15.5236079  18.7246358  57.4528516  15.1614917  19.4027512
  64.8129129  17.1500691  16.6867542  65.1344970  17.6905898  16.0828850
  65.4601225  16.5797462  16.8189831  64.9555184  17.1459866  16.6174577
  59.4932074  10.9569426  24.6813034  59.3690771  11.5431871  25.3162853
  60.1450358  10.4629621  24.9825309  59.5705723  10.9708230  24.8198963
  64.5190415  14.1331143  23.9600545  65.1639418  13.6403586  23.6411494
  64.7592192  14.2755929  24.7866624  64.6501000  14.0808585  24.0350078
  67.0576506  16.9786049  23.6107438  67.3399749  16.1837454  23.3894194
  67.7862667  17.4566636  23.6312499  67.2066070  16.9320645  23.5810453
  59.0290178  20.1217084  20.8141364  58.5457756  20.8467574  20.7900947
  59.8413496  20.4193214  20.9251521  59.0780926  20.2719438  20.8268643
  65.1004332  18.9149265  23.4191178  64.5831274  18.5556680  22.8152486
  65.7978723  18.3911439  23.4297244  65.1269913  18.7846953  23.3321437
  66.3238384  18.6475239  28.3625013  65.7609219  18.2347849  28.8864675
  67.0859407  18.5728145  28.7818157  66.3532833  18.5752640  28.5018014
  61.8834375  20.6373260  20.9661643  62.5854955  20.1225249  21.0234400
  61.8031859  20.9647412  21.7708519  61.9758136  20.6087486  21.0934436
  62.9313282  10.8748847  30.0942059  63.1033786  10.7654742  30.9427340
  63.4682640  11.5203253  29.8573251  63.0358286  10.9540849  30.1847155
  61.2085151  16.8279612  20.4747252  62.0474050  17.0602545  20.5221013
  61.2396920  15.9583924  20.4054287  61.3366868  16.7336559  20.4711896
  61.8337854  17.2480487  24.7760557  62.3736079  17.1051618  25.4463929
  61.1507800  17.6477238  25.1444583  61.8130008  17.2860158  24.9294979
  57.2374999  13.4680778  24.9294979  56.9713414  12.6519895  25.0885969
  57.2513563  13.5133934  24.0590494  57.1999721  13.3537683  24.8248461
  57.6468413  14.2539558  22.2106723  57.4643986  14.2286444  21.3579015
  58.3818082  14.7238495  22.2495632  57.7282476  14.3200920  22.0904641
  60.7114164  10.9724560  28.7188832  61.4354137  10.9577591  29.2053726
  60.8130301  11.6819916  28.2210800  60.8332373  11.0749264  28.7167618
  68.0859114  14.4523645  33.5837779  67.2932094  14.7667157  33.7690398
  68.2008041  14.6675113  32.7458563  67.9854524  14.5307482  33.4876113
  57.6139323  11.1333058  22.3605789  58.1912826  10.9969509  22.9998035
  56.9153385  10.6768842  22.6151374  57.5960344  11.0455324  22.4928079
  64.3706625  12.7867114  20.5744273  64.1125869  11.9538849  20.5475572
  64.4255108  13.0124727  19.7336773  64.3406403  12.6964885  20.4464409
  63.3441337  10.3404876  21.0609167  62.7690929  10.4997045  21.6973128
  62.9677014   9.7040285  20.5977618  63.2044150  10.2702689  21.0863726
  53.0898156   9.9844951  19.0753608  53.1758408   9.6076819  19.8567138
  53.7173954   9.6105397  18.5973566  53.1954707   9.8730433  19.1199085
  63.9861472  16.5148348  19.2450665  64.6235419  16.2760095  19.7902458
  64.4116544  16.7185507  18.5103825  64.1437639  16.5099358  19.2167822
  58.6774115  18.7536684  23.1284969  58.7178260  19.0251535  22.3004748
  59.2368639  19.2778592  23.5442757  58.7657461  18.8712439  23.0676857
  66.3682944  16.9920770  20.9244451  66.4421953  16.8295942  21.7786301
  67.1852451  17.1810960  20.6804933  66.4999303  16.9957513  21.0142477
  60.1288701  17.3378633  17.9538895  59.3026819  17.5840370  17.8273173
  60.1900692  17.2590714  18.8200953  60.0162868  17.3623582  18.0627839
  64.9087530  19.9555513  15.6557925  65.1985828  19.5644495  14.9317151
  65.6391011  20.1372218  16.0963200  65.0594414  19.9249327  15.6140732
  65.4982275  14.7573259  26.7411055  64.9993969  15.4689027  26.8195943
  66.3082500  15.0773926  26.7029217  65.5438382  14.9100108  26.7467624
  62.8493446  21.9322896  18.7218074  62.6293741  21.6420250  19.5144741
  62.6287968  21.2737851  18.1935987  62.7841040  21.7922604  18.7606983
  61.7610393  14.0196212  20.9873776  61.4723641  13.3933684  21.5219503
  62.6293741  13.9616500  21.0538456  61.8470645  13.9183757  21.0764731
  65.0161401  23.3052286  17.5048767  65.6685459  22.7728728  17.7339793
  64.3187010  22.9520938  17.8916641  65.0092119  23.1741809  17.5960934
  61.9642666  15.6591463  16.9116141  62.7188634  16.0404502  17.1251604
  61.3713279  16.1102607  17.3662838  61.9879380  15.7820291  17.0099019
  63.2840893  16.8300025  22.2856256  62.7621646  16.9700316  22.9708121
  63.6714913  16.0710689  22.4758374  63.2644594  16.7385549  22.4157333
  64.7107218  13.8604044  17.6837747  64.5150001  14.4678778  17.0898050
  64.9341564  13.1671988  17.2029421  64.7141859  13.8481569  17.5253828
  63.1085748  10.7458782  17.8018616  63.8308400  10.9099940  17.3422422
  62.6293741  11.4668446  17.6957956  63.1449479  10.8757011  17.7184230
  60.7593365  13.1516854  26.9072756  61.2714462  13.4301107  26.2581515
  60.4729708  13.8906148  27.2735569  60.7928228  13.3019208  26.8662634
  57.8460271   7.6587046  17.2036492  57.9476408   8.4613207  17.5317468
  58.6416158   7.4574382  16.9059573  57.9788177   7.7472945  17.2071847
  58.6624004   7.7734224  24.9457614  58.5209495   6.9218165  25.0702122
  58.9464567   7.8162885  24.1219820  58.6831850   7.6533974  24.8425238
  64.7759623  12.3458033  28.5025085  64.9202999  12.9259241  27.8668195
  65.1235272  12.7234330  29.2074940  64.8487085  12.4878737  28.5124080
  66.9479541  11.5448201  26.2850217  66.2002855  11.7379216  25.8798495
  67.1021066  10.7193421  26.0474338  66.8601968  11.4513313  26.1895622
  63.8487378  20.5360805  25.3686112  63.9976942  19.9763721  24.7159516
  64.6287380  20.6152806  25.7518631  63.9861472  20.4646370  25.3283061
  66.3740679  20.7075448  26.6470603  66.2984350  20.0384258  27.2021391
  66.3030538  21.4093236  27.1611269  66.3521286  20.7120355  26.8047451
  67.0310926  19.2276446  17.4794209  67.7960817  18.9586090  17.1576873
  66.9289016  18.7426457  18.1964271  67.1292421  19.1166011  17.5374036
  66.2620620  12.5993254  22.6427146  65.8382869  12.7997753  21.9066165
  66.0865475  11.7522102  22.7551446  66.1731500  12.5042036  22.5500836
  65.7632313  24.1143767  25.1048604  66.2528243  23.4154557  24.9224268
  65.1916545  23.8167637  25.6924661  65.7516843  23.9669991  25.1649644
  61.5503065  13.0945306  18.0755119  61.7067684  13.0292109  18.9311111
  61.8903658  13.8693858  17.8633798  61.6236300  13.1994504  18.1709713
  58.1237326  10.2780256  18.3915886  58.5036291  10.6964801  17.7276153
  57.5492691  10.8593712  18.6984729  58.0948651  10.4258115  18.3392627
  61.7668128  11.8440661  23.0231380  60.9256134  11.7444535  23.2310274
  61.9758136  12.6136141  23.3745701  61.6732820  11.9432704  23.1058695
  59.2443695   9.4660198  20.8516131  58.8500392   9.5403210  20.0766241
  58.6883812   9.8518144  21.4024493  59.1046507   9.5341973  20.8183791
  65.5784793   9.7722060  22.2728978  65.2747930   9.2178048  22.8739386
  64.8764213   9.9514270  21.7857012  65.4301002   9.7166843  22.2898683
  63.6403144  16.9871781  26.9801076  63.5323498  16.9973843  27.8463134
  63.8498925  17.8126561  26.7906029  63.6553255  17.1112856  27.0805167
  61.6576936  14.2384423  24.4423013  61.0664869  14.8793922  24.4126028
  62.4197959  14.6622041  24.4154313  61.6825196  14.3960262  24.4338160
  58.8425336   9.0275612  27.4842747  59.7050949   8.9271321  27.3980077
  58.5117119   8.4470321  26.9228319  58.9210533   8.9267238  27.3888153
  58.9152798  15.9118521  25.5856930  58.3852722  15.2210960  25.6351904
  59.1877891  15.9028706  24.7569638  58.8777520  15.8085653  25.4704345
  68.3555340  14.4246035  23.2939600  67.9282948  13.7995754  22.8605035
  68.3480285  14.1420957  24.1198607  68.2914482  14.2898816  23.3519427
  61.4717868   9.4611209  26.3628034  61.6311354   8.7054533  26.7679756
  61.2910761  10.0102148  27.0168771  61.4683226   9.4305022  26.5190740
  54.1948640  12.5846285  22.9425278  54.0892089  12.5393129  22.0777362
  53.4448860  12.9300066  23.2239563  54.0684243  12.6287193  22.8562608
  65.1471985  13.5946348  30.9908173  64.2967616  13.7318063  31.1265818
  65.3100113  12.8610126  31.4355874  65.0455849  13.5060449  31.0763772
  64.3856736  10.5446118  25.1861777  63.5548665  10.7119936  24.9797025
  64.3308253  10.1682069  25.9710662  64.2546151  10.5135849  25.2710305
  67.5968958  16.6401670  26.5388730  67.0894049  17.1937517  26.9829360
  67.2995604  16.7009960  25.7207504  67.4773843  16.7307982  26.4837186
  59.2945990  11.8836661  16.3134018  59.8038219  12.4801169  16.6945323
  59.7680262  11.6162635  15.6310437  59.4389366  11.9322477  16.2688540
  66.8411443  21.5726229  23.4445737  66.6177097  20.8145058  23.8129763
  66.3521286  21.6024250  22.7226176  66.7354892  21.4648453  23.3922478
  61.6536522   8.5192920  19.1807198  60.9348511   8.9357053  19.4480062
  62.0248884   9.0847159  18.6298836  61.6028453   8.6642201  19.1390005
  65.4889900  21.7926687  20.8982821  65.0750298  21.1300817  20.5086663
  66.1737274  21.9404546  20.3778515  65.5288271  21.7167345  20.7639318
  64.5860141   9.3704897  27.5507428  64.0739044   8.7626080  27.9092459
  64.4139637  10.0861490  28.0181404  64.4849778   9.3868197  27.6723652
  59.4325856   7.8142473  30.2009790  59.2628446   8.4743848  29.6557996
  58.9891806   8.0249034  30.9222279  59.3425189   7.9428455  30.2271419
  56.3327920  10.7189338  25.4598280  55.7854640  10.0489984  25.5779148
  57.1220298  10.3519186  25.5241747  56.3680104  10.5654325  25.4866980
  66.1812329  10.3796795  30.9561691  66.9323656  10.6948472  31.2701245
[truncated: 649,263 more chars]
