# Supplementary material for: Benchmarking Water Models in Molecular Dynamics of Protein–Glycosaminoglycan Complexes
Source: J Chem Inf Model. 2024 Feb 27;64(5):1691–703. doi: 10.1021/acs.jcim.4c00030 (PMC10934818; doi:10.1021/acs.jcim.4c00030)
Supplement: Supplementary file 2 — ci4c00030_si_002.zip [file ci4c00030_si_002.zip › users2/anilas/Water_project/manuscript/JCIM/OPC/4N8W/init.crd]

default_name
 42364
  47.7886097  55.5687394  48.0549485  47.7006002  55.0693870  47.1815223
  48.3787063  56.3758591  47.9101838  46.9008227  55.7530794  48.4999902
  48.5303572  54.7075349  49.0037748  49.4411003  55.2024972  49.3394657
  47.6378848  54.4337622  50.2300731  48.2119062  53.9791384  51.0371775
  47.2928093  55.4202319  50.5407781  46.4374511  53.5557120  49.9049628
  46.1734798  53.4166622  48.6856371  45.7955120  52.9390409  50.7998947
  48.9456571  53.4340186  48.2540826  48.7670237  53.3345401  47.0784095
  49.4995300  52.4612248  48.9559494  49.6338038  52.5756094  49.9508020
  49.9098817  51.2224161  48.3494979  49.8530006  51.2818997  47.2622862
  51.3618785  50.9571811  48.7488633  52.0158267  51.4532203  48.0324020
  51.5304329  51.3725706  49.7420299  51.6378661  49.6016430  48.7633003
  52.5532981  49.4645979  49.0167563  48.9947527  50.1540802  48.8977711
  48.8069079  50.0738765  50.1052572  48.4603469  49.3033259  48.0074602
  48.6448376  49.4432707  47.0243861  47.6292407  48.1807283  48.3981459
  47.6666471  48.0313064  49.4767648  46.1917485  48.4454686  47.9954081
  46.1497083  48.5822708  46.9147233  45.2925155  47.2845024  48.3952363
  45.3331609  47.1479117  49.4758218  44.2665632  47.4983891  48.0955026
  45.6321387  46.3746775  47.9015727  45.6934266  49.7196536  48.6740729
  46.3145996  50.5618106  48.3690096  44.6600268  49.9068427  48.3818075
  45.7488950  49.6011470  49.7561572  48.1089189  46.9197346  47.7073401
  48.3697206  46.9260239  46.5060141  48.2146761  45.8337262  48.4804578
  48.0493359  45.8966774  49.4755100  48.6265102  44.5436678  47.9252633
  48.3585287  44.4884210  46.8700289  50.1287618  44.3783847  48.0534459
  50.6207279  45.2424694  47.6060669  50.3532502  44.3458746  49.1198197
  50.6428868  43.0878906  47.3799071  49.8208898  42.1985557  47.0324515
  51.8699405  42.9987802  47.1856710  47.8901169  43.4143998  48.6326618
  48.2644801  42.9782335  49.7051337  46.8490232  42.9357733  48.0079261
  46.5777467  43.3591055  47.1316311  45.9582467  41.9103062  48.5974210
  45.7489432  42.1631140  49.6373697  44.6443747  41.8323431  47.8437711
  44.8421826  41.8336850  46.7713610  44.1580197  40.8969605  48.1211379
  43.7419906  42.9900549  48.1899893  43.0505557  43.0125449  49.3885318
  43.1824494  42.1757431  50.0735251  42.2167238  44.0501553  49.7245897
  41.6615918  44.0309742  50.6623736  42.0880826  45.1187581  48.8733927
  41.2663171  46.1635846  49.2365676  40.8470694  46.0316037  50.0900625
  42.7745901  45.1321640  47.6694451  42.6756763  45.9727835  46.9825159
  43.5992024  44.0559155  47.3403224  44.1416660  44.0541985  46.3950033
  46.5687852  40.5466856  48.7593856  45.9931274  39.6521530  49.4410670
  47.7301861  40.3677968  48.1586528  48.0712583  41.0664785  47.5150243
  48.5117813  39.1446154  48.3317743  47.8914296  38.2748416  48.1139317
  49.7128104  39.1387310  47.3820872  50.3232124  40.0126571  47.6075300
  50.2889713  38.2344269  47.5749310  49.3042520  39.1729495  45.9344664
  48.7268579  38.2740537  45.7158789  48.6820486  40.0521300  45.7708611
  50.5088590  39.2322490  45.0229272  51.1673813  38.3864354  45.2207171
  50.1891552  39.2064276  43.9814025  51.2380545  40.4459176  45.2498444
  50.7997340  41.1472067  45.8296803  52.4250105  40.6899244  44.7675612
  53.0319804  39.7937280  43.9821151  52.5680294  38.9236181  43.7621053
  53.9513528  39.9906523  43.6131381  53.0177116  41.8452605  45.0552863
  52.5460649  42.5187316  45.6411652  53.9372387  42.0431702  44.6862365
  48.9538418  38.9897321  49.7970769  49.0333714  37.8954928  50.3070704
  49.2716333  40.1263441  50.4014408  49.1492755  40.9737790  49.8668038
  49.7630350  40.2348179  51.7446879  50.4491114  39.4124805  51.9478292
  50.5057355  41.5537985  51.9558254  49.7708011  42.3465712  51.8119785
  50.8413225  41.5544457  52.9925563  51.6872015  41.7912559  51.0437563
  52.3568599  40.9314309  51.0756255  51.3399478  41.9426966  50.0214185
  52.4422943  43.0478320  51.5216561  51.7132091  43.7438512  51.9348994
  53.1395569  42.7466161  52.3040497  53.2057511  43.7237744  50.3957992
  52.6081741  43.6306919  49.4885554  53.3112756  44.7777772  50.6541221
  54.5615178  43.1275662  50.1638433  54.4635469  42.1508568  49.9237047
  55.0185720  43.6160079  49.4073196  55.1154736  43.2133791  51.0037422
  48.6404322  40.1892164  52.7821504  48.9129555  40.0715507  53.9792498
  47.3924596  40.3875493  52.2951253  47.2946985  40.6425481  51.3221749
  46.1756620  40.2796211  53.1133283  46.4214603  40.4544955  54.1608712
  45.1511957  41.2975294  52.6821709  44.7650130  40.9562143  51.7212521
  44.3548467  41.2652869  53.4256437  45.6639015  42.7374648  52.5449431
  46.7516095  42.7437238  52.6174849  45.3628919  43.1394550  51.5777006
  45.0866182  43.5805333  53.6357761  44.0622441  43.2516499  53.8091271
  45.6773451  43.4174622  54.5369012  45.0916454  45.0542204  53.2896865
  44.7804623  45.1765911  52.2526911  44.3905900  45.5747633  53.9423382
  46.4349189  45.6177795  53.4666545  47.0840088  45.1363185  52.8617226
  46.4213375  46.6002420  53.2320911  46.7236153  45.5055441  54.4282800
  45.5431071  38.8563805  53.0161152  44.5308040  38.5831720  53.6112905
  46.2081096  37.9682951  52.2987897  47.0646007  38.2361753  51.8363557
  45.7414767  36.5932911  52.1490207  46.5893621  35.9870273  51.8291074
  45.3970038  36.2505481  53.1246388  44.6045809  36.4348462  51.1352494
  44.1475254  35.2846726  50.9168901  44.2264021  37.5174110  50.4651298
  44.7411919  38.3718793  50.6226116  43.0950122  37.5524573  49.5542946
  42.2475692  37.0455448  50.0150949  42.6828129  38.9888549  49.2188075
  43.5694543  39.6078130  49.0800744  42.1742452  38.8639793  48.2625686
  41.7507450  39.6582343  50.2002007  42.0222101  39.6593696  51.5742922
  42.9062637  39.1343260  51.9356308  41.1994648  40.3044477  52.4589279
  41.4271506  40.2978365  53.5254688  40.0896064  40.9840698  51.9933078
  39.2508494  41.6239921  52.8703250  39.5272528  41.5366620  53.7858028
  39.7886721  41.0162919  50.6509631  38.8965876  41.5239781  50.2849100
  40.6446035  40.3877482  49.7583711  40.4612222  40.4570362  48.6863770
  43.2928923  36.8306334  48.2001256  42.3436272  36.7648554  47.3964914
  44.4819802  36.2741479  47.9870719  45.1639576  36.2465087  48.7309025
  44.8653638  35.7696738  46.6854245  44.0157216  35.6563121  46.0124198
  45.9102554  36.7039434  46.0130469  46.8066130  36.7178165  46.6338050
  46.2753148  36.2272327  44.5950062  45.3796958  36.2131954  43.9735943
  47.0080786  36.9072944  44.1599944  46.6972808  35.2229880  44.6463798
  45.3903888  38.1357768  45.9914626  45.2118200  38.4737185  47.0126338
  46.1288491  38.7837542  45.5189388  44.4580631  38.1764398  45.4280291
  45.4169291  34.3299043  46.7081070  46.3527806  34.0424471  47.4415205
  44.8495746  33.4736779  45.8660706  44.0360643  33.7572091  45.3391740
  45.3279580  32.0997254  45.7176463  45.6654118  31.6898963  46.6699099
  44.2411135  31.1558463  45.1274774  44.6817842  30.1683732  44.9923360
  43.0532228  31.0520449  46.0216630  42.6118960  32.0395653  46.1560513
  42.3178344  30.3842955  45.5741582  43.3601547  30.6562703  46.9894472
  43.8838110  31.6511887  43.8208023  43.2122236  31.0835830  43.4355281
  46.5721156  32.0319487  44.8459994  46.9559197  33.0302498  44.1998745
  47.2076297  30.8266904  44.7730882  47.1291929  29.7690897  45.7867773
  46.2585873  29.1408293  45.6002762  47.0503142  30.2120947  46.7794775
  48.4362798  29.0275971  45.5867857  48.2975604  27.9759781  45.8394838
  49.1995278  29.4582047  46.2354586  48.7935426  29.1969436  44.1735787
  48.2632917  28.5135611  43.5105460  49.8673887  29.1007476  44.0114551
  48.3440022  30.6596323  43.8948404  49.0916031  31.3833861  44.2197101
  48.0655385  30.8503069  42.4233683  46.8909674  30.7892445  41.9742944
  49.1133978  31.0997663  41.6510103  50.0297120  31.1101677  42.0749266
  49.0172336  31.3270024  40.2646682  48.2104006  32.0166648  40.0150059
  50.3481591  31.8871022  39.6821104  51.1565185  31.2102885  39.9578030
  50.2885955  32.0090420  38.2121376  49.4803187  32.6857386  37.9350380
  51.2350384  32.4025303  37.8412038  50.1067805  31.0287184  37.7726322
  50.6796257  33.2350947  40.3329637  50.7879008  33.1028079  41.4093413
  51.6119662  33.6195180  39.9193105  49.8749288  33.9433238  40.1330579
  48.7269516  29.9981744  39.5897620  49.3724625  28.9875659  39.8509502
  47.7117084  30.0125560  38.7556922  47.1474819  30.8446015  38.6541351
  47.3272578  28.8242654  38.0109827  47.8104216  27.9468741  38.4392117
  45.8101456  28.6251734  38.0707146  45.3843722  29.3402602  37.3672228
  45.6245710  27.6120321  37.7147428  45.1742109  28.8056634  39.4100608
  45.3724644  29.8282894  39.7290288  44.1005079  28.6672909  39.2825112
  45.6894343  27.8347321  40.4670160  45.7152004  26.8311138  40.0430484
  46.6971527  28.1305836  40.7588471  44.8137701  27.8453928  41.6500458
  43.8076337  27.6314568  41.2889519  45.1513410  27.0287133  42.2885742
  44.8013893  29.1287870  42.4410383  44.4885695  29.8852279  41.8501933
  44.1738422  29.0336505  43.2273631  45.7338489  29.3270031  42.7763716
  47.8199315  28.9418632  36.5695093  48.3314858  29.9625328  36.1401158
  47.6210303  27.8681606  35.8190547  47.1953294  27.0569700  36.2438917
  48.0057012  27.7901802  34.4408078  48.3251332  28.7703779  34.0859534
  49.1534770  26.8197198  34.2789311  49.8237661  26.9930132  35.1212274
  48.7997540  25.7890125  34.3033375  49.9247167  27.0371351  32.9940541
  49.3443102  27.2565662  31.9573597  51.2188532  26.9156609  33.0672922
  51.7828499  27.0502565  32.2405530  51.6519020  26.6876900  33.9503449
  46.8166557  27.3477823  33.6352193  46.3513278  26.1750213  33.7665233
  46.3089510  28.2580875  32.7763600  46.6840372  29.1960239  32.7779766
  45.1859818  27.9651343  31.8947044  44.3962729  27.4733371  32.4628280
  44.6240622  29.2391290  31.2824717  43.6587454  28.9769468  30.8495999
  44.4753538  29.9402495  32.1039142  45.4884236  29.8772383  30.2296485
  46.5012760  29.9446575  30.6274810  45.4926613  29.2639306  29.3284616
  45.0157578  31.2781385  29.8622908  45.1958480  32.2094884  30.6241851
  44.3918256  31.4089061  28.7145589  44.0584211  32.3176906  28.4247084
  44.2480787  30.6004090  28.1265392  45.4855598  26.9965247  30.7816647
  44.5831197  26.4458869  30.1909516  46.7716104  26.8582875  30.4599299
  47.4809602  27.3614084  30.9728980  47.1933975  25.9891389  29.3728023
  48.2639847  25.7946816  29.4397008  46.6501863  25.0451964  29.4137054
  46.9007561  26.6651548  28.0662754  47.0456246  27.8786739  27.9710623
  46.5223677  25.9028665  27.0562259  46.4344492  24.9080120  27.2098127
  46.2736362  26.4211398  25.7135020  46.9666352  27.2340992  25.4953957
  46.4737291  25.3095932  24.6662098  45.7264056  24.5401914  24.8640036
  46.2893339  25.7512100  23.6861684  47.8463224  24.6929525  24.6878370
  47.9429832  24.1176018  25.6084570  47.9695925  24.0297572  23.8311869
  48.9321735  25.7287926  24.6526554  48.8749743  26.6695741  23.8852185
  49.9501860  25.5331846  25.4848934  50.7126894  26.1947987  25.5087555
  49.9558674  24.7244169  26.0890751  44.8645475  27.0114967  25.5746432
  44.5431802  27.7247615  24.6698878  44.0000166  26.6665655  26.5291682
  44.2873240  26.0677815  27.2902084  42.6338145  27.1082475  26.4883426
  42.1851478  26.8858173  25.5202723  41.8661249  26.3835500  27.5497710
  41.6983467  25.3526346  27.2382556  42.4342690  26.3926233  28.4800398
  40.3219218  27.0454294  27.8995446  42.5422811  28.6511300  26.7086813
  43.1807897  29.2179024  27.6166228  41.7370584  29.2981673  25.9132411
  41.2825402  28.8167835  25.1504384  41.4665031  30.7188953  26.0920053
  42.4010459  31.2236359  26.3358815  41.0710620  31.1188550  25.1577716
  40.4636728  30.9724557  27.2018948  39.4495768  31.5931742  27.0076378
  40.8112085  30.5096841  28.3929898  41.6980299  30.0383123  28.4977107
  39.9500816  30.6111859  29.5451560  38.9500558  30.9256153  29.2464046
  39.8499177  29.2299091  30.2255424  39.3196215  29.3403593  31.1710665
  39.2943534  28.5554433  29.5744985  41.1332127  28.6992563  30.4657786
  41.0504057  27.8412648  30.8890381  40.4438079  31.6444848  30.5394460
  40.1096139  31.5675460  31.7551318  41.2393544  32.5897132  30.0491175
  41.5448845  32.5266073  29.0886020  41.7689156  33.6656757  30.8728036
  42.4081309  33.2558296  31.6551348  42.5986044  34.6261944  30.0164566
  42.8577168  35.5115005  30.5977534  43.5103198  34.1316833  29.6824704
  41.7932425  35.2204118  28.5473362  42.8050023  35.9757648  28.1302547
  40.6494943  34.3950459  31.6228577  40.8368186  34.8494083  32.7574591
  39.5503852  34.5862436  30.9433052  39.5330569  34.3379700  29.9643114
  38.3841693  35.2321549  31.5084894  38.6683357  36.2081768  31.9010511
  37.3037806  35.4238159  30.4767505  36.4193818  35.9087292  30.8898991
  37.7462940  36.0643278  29.7145515  36.8379141  34.2181662  29.7912533
  37.3730533  33.6477383  28.6745744  38.2159911  34.1723611  28.2241205
  36.7215461  32.5155769  28.3558851  36.9387568  31.9190165  27.5702839
  35.7180306  32.3033519  29.2592401  34.7594855  31.2957460  29.3286857
  34.7291707  30.5448954  28.5392534  33.9140853  31.3159337  30.3890276
  33.1880341  30.5118751  30.5063702  33.9483262  32.3341378  31.3298921
  33.2425027  32.3489613  32.1607660  34.8748262  33.3598884  31.2456859
  34.8274783  34.1607373  31.9837599  35.7852124  33.3471895  30.2048820
  37.8082531  34.4895428  32.7482658  37.2996197  35.1092819  33.6683645
  37.8980113  33.1499896  32.6935865  38.2692904  32.7038323  31.8668534
  37.4278969  32.3109081  33.7727434  36.4436811  32.6646122  34.0800633
  37.2980448  30.8130866  33.2940116  38.2770255  30.4412714  32.9914436
  36.9148353  30.2018494  34.1112745  36.6124534  30.7596996  32.4486689
  38.3628161  32.3842252  35.0049173  37.9226534  32.3948614  36.1232365
  39.6743904  32.4709145  34.7733082  40.0365565  32.3711705  33.8355087
  40.6276604  32.6439670  35.8696216  40.3991937  31.9380669  36.6682949
  42.0520154  32.3944025  35.3925417  42.1920517  32.9154498  34.4455461
  42.7991639  32.7360602  36.1080780  42.3377964  30.9459866  35.1323921
  42.0624930  30.3649860  33.8965413  41.6296314  30.9859046  33.1123271
  42.3264671  29.0319682  33.6546611  42.1235207  28.5721227  32.6873376
  42.8646603  28.2744996  34.6824269  43.1031111  27.2269994  34.5006072
  43.0985059  28.8298192  35.9222444  43.4973485  28.2116939  36.7269746
  42.8297168  30.1601920  36.1455822  43.0068527  30.5948895  37.1298291
  40.5266191  34.0277351  36.4985202  40.5897131  34.1652360  37.6962375
  40.4002480  35.0377132  35.6416681  40.5090648  34.9044413  34.6463015
  40.1979153  36.4203602  36.1502846  41.0406212  36.7120291  36.7767877
  40.0916198  37.4100063  34.9785918  41.0289976  37.4106181  34.4222911
  39.2793787  37.1010731  34.3204842  39.8395283  38.6814256  35.4558640
  39.7747064  39.2927094  34.7182115  38.9756467  36.4532372  37.0630761
  39.0385450  37.0260817  38.1634701  37.8657598  35.8894789  36.5686059
  37.8917476  35.4802016  35.6453390  36.6001135  35.9274412  37.2659130
  36.3525518  36.9614386  37.5066026  35.4829001  35.3463207  36.4248957
  35.7723887  34.3462592  36.1006868  34.5816856  35.2830971  37.0347220
  35.2224325  36.1779249  35.2594258  34.5122402  35.7903442  34.7424904
  36.6648538  35.2251593  38.6259299  36.2568235  35.7527277  39.6384870
  37.1892780  33.9951611  38.6004421  37.3985573  33.5246026  37.7314047
  37.3415856  33.2384836  39.8635049  36.4195635  33.2088661  40.4444404
  37.8404947  31.8057971  39.6643064  38.0310152  31.3661735  40.6431200
  36.8508938  30.9882861  38.9442461  36.6595626  31.4269717  37.9647522
  37.2369862  29.9766345  38.8192841  35.9225961  30.9548018  39.5144734
  39.1826998  31.8078137  38.9838049  39.9010417  32.3514918  39.5977000
  39.5241985  30.7811125  38.8489482  39.0967889  32.2923633  38.0109488
  38.2205323  33.9929569  40.8552431  38.0023630  33.9653158  42.0366796
  39.2328202  34.6715263  40.3479121  39.3560843  34.6917736  39.3456077
  40.1866098  35.3980866  41.1757802  40.6301081  34.7065230  41.8918611
  40.9677178  35.8087807  40.5357101  39.5070404  36.5563930  41.9479729
  39.6602991  36.6726609  43.1733576  38.7197226  37.3578210  41.2196440
  38.7092487  37.3204097  40.2107314  37.9084617  38.3943073  41.8904650
  38.5854919  39.0258838  42.4661995  37.1859939  39.2508992  40.8926897
  36.4977638  38.6340818  40.3143605  36.6266105  40.0259144  41.4166484
  37.9079270  39.7152423  40.2212330  36.9214733  37.7526459  42.8958751
  36.7579483  38.2524898  43.9698610  36.3448917  36.6230368  42.5373031
  36.5102113  36.2684648  41.6062923  35.4485394  35.8781456  43.4094853
  34.6831105  36.5523154  43.7932712  34.7580470  34.7209297  42.6691120
  35.6040468  34.2393287  42.1780947  34.3701560  34.0660681  43.4492132
  33.6739817  34.9904734  41.6534278  34.0023281  35.7778680  40.9746698
  33.3882127  33.7264002  40.8618148  33.0592101  32.9390529  41.5398196
  32.6058279  33.9249371  40.1298714  34.2942038  33.4072048  40.3473137
  32.4211385  35.4944037  42.2971173  32.6326277  36.4238844  42.8257486
  31.6665114  35.6759823  41.5319636  32.0509313  34.7511148  43.0031585
  36.1501422  35.2963563  44.6205872  35.5867138  35.3203224  45.7263010
  37.3251595  34.7031335  44.4161584  37.6424667  34.6162590  43.4611527
  38.1272498  34.1448312  45.4442750  37.5932157  33.3299628  45.9327154
  39.4396614  33.5896629  44.8516960  39.7219825  34.2391864  44.0224879
  40.1985998  33.6470401  45.6320672  39.3268010  32.1310220  44.3486709
  39.3279868  31.4519461  45.2012350  38.3756377  32.0504865  43.8219259
  40.4362265  31.7700396  43.4259685  41.4035450  32.5637447  43.2411952
  40.3688267  30.6062704  42.8620089  38.4252331  35.1921752  46.5289720
  38.3927608  34.8811916  47.7313520  38.7139392  36.4219211  46.0797852
  38.7063173  36.6044165  45.0861664  39.0324117  37.4871213  46.9552375
  39.7945161  37.1263986  47.6468761  39.4440608  38.2964143  46.3513336
  37.8548508  38.0147617  47.7499217  38.0062717  38.3856971  48.9291535
  36.6997491  38.0639767  47.1314818  36.6527668  37.7895025  46.1607441
  35.4706587  38.5512449  47.7786607  35.6925937  39.4600473  48.3380541
  34.3874995  38.8633477  46.7502522  34.2881204  37.9871973  46.1100449
  33.4581414  39.0201512  47.2974926  34.6829887  40.0804588  45.8973820
  35.5481268  39.8244270  45.2856780  33.8434957  40.3348426  45.2505548
  35.0289717  41.2944660  46.7435996  36.1547340  41.7472641  46.7592235
  34.0773052  41.7657000  47.4879942  34.2489309  42.5715183  48.0714756
  33.1684641  41.3241399  47.4806105  34.9654650  37.5362001  48.7644829
  34.4034811  37.9177816  49.7957780  35.1548490  36.2396701  48.4597541
  35.5318012  35.9889509  47.5566943  34.7734988  35.1558797  49.3825061
  33.7258459  35.2588425  49.6643006  34.9652843  33.8088410  48.7153658
  34.2254158  33.7876165  47.9153394  35.9658817  33.8168677  48.2836977
  34.8003879  32.5749941  49.5915050  35.4715902  32.6516768  50.4468606
  33.3885478  32.4697970  50.0739313  32.7164523  32.3922932  49.2193022
  33.2827240  31.5837230  50.7000296  33.1359349  33.3561922  50.6549634
  35.1652392  31.3164123  48.8269499  36.2036373  31.3769773  48.4997463
  35.0398382  30.4481427  49.4738746  34.5154552  31.2180288  47.9568859
  35.5774307  35.2133192  50.6985803  35.0419881  35.0575576  51.7938668
  36.8812174  35.4608005  50.5661592  37.3191446  35.4862383  49.6565161
  37.7171070  35.6517569  51.7379664  37.5807776  34.8143996  52.4229043
  39.1891811  35.7324711  51.3542187  39.4268653  34.8641986  50.7395309
  39.3376515  36.6414920  50.7720715  40.1115423  35.7559858  52.5862417
  39.8434517  36.6167109  53.1990620  39.9472358  34.8403558  53.1552155
  41.5684078  35.8506403  52.1940461  41.7125385  35.2927692  51.2687400
  41.8125334  36.9001980  52.0273089  42.4909396  35.2763436  53.2888412
  41.9160691  34.6102714  53.9323883  43.3013773  34.7178194  52.8213218
  43.0398482  36.3496839  54.0769212  42.2893487  36.8668922  54.5108787
  43.6429747  35.9678972  54.7915450  43.5730834  36.9669559  53.4811868
  37.3276550  36.9040331  52.5023129  37.4213337  36.9435558  53.7163657
  36.8649137  37.9162983  51.7726606  36.8155146  37.8365259  50.7671174
  36.4567178  39.1788687  52.3893463  37.2674746  39.5486881  53.0167186
  36.1293381  40.2304579  51.3530560  36.8506881  40.1334703  50.5420057
  35.1283729  40.0235633  50.9746220  36.1774541  41.6233663  51.9003914
  35.4230819  41.7112190  52.6825439  37.1657132  41.7893365  52.3298131
  35.9124272  42.6640220  50.8210478  36.6600049  42.5666944  50.0335982
  34.9200242  42.5034459  50.4008852  35.9892216  44.0584121  51.4218280
  35.3320707  44.0998426  52.2903055  37.0163976  44.2461287  51.7337398
  35.5737103  45.0921294  50.4372911  34.6223552  44.9185378  50.1478445
  35.6346471  46.0061137  50.8624245  36.1825066  45.0548679  49.6324410
  35.2441427  38.9294823  53.2799697  35.1439365  39.4831036  54.3645729
  34.3285420  38.0835312  52.7990331  34.5011213  37.5867271  51.9364208
  33.0347743  37.8959901  53.4615493  32.7402012  38.8077697  53.9811487
  31.9585990  37.5605402  52.4063502  32.1592154  38.1939256  51.5424161
  32.1050731  36.5155694  52.1322110  30.5192273  37.7684482  52.8646889
  29.8665799  37.3425631  52.1027058  30.3899079  37.2224877  53.7994582
  30.1580959  39.2477638  53.0808893  30.6333792  39.5655861  54.0091866
  30.5781326  39.8103892  52.2470838  28.6515039  39.5075118  53.1642239
  28.5159919  40.5885114  53.1801388  28.2085328  39.0997803  52.2552467
  27.9821044  38.9031781  54.3600124  28.3915827  39.2807646  55.2020082
  26.9962784  39.1201980  54.3388574  28.1065511  37.9011457  54.3454134
  33.0998359  36.8092112  54.5223322  32.5086148  36.9292867  55.5786241
  33.8430459  35.7655323  54.2276606  34.3760900  35.7667268  53.3703914
  33.8978272  34.5880002  55.0686524  33.0808799  34.5848105  55.7907327
  33.8024884  33.3093843  54.2098171  33.8812918  32.4366623  54.8591431
  32.4661262  33.2710238  53.4636385  32.3871683  34.1427605  52.8143852
  32.4110418  32.3643336  52.8612636  31.6475159  33.2790257  54.1825586
  34.8993425  33.2739356  53.2706900  34.8381613  32.4778645  52.7376566
  35.1318849  34.4880617  55.9098793  35.0930428  33.9361511  57.0110832
  36.2525058  34.9808796  55.3987576  36.2435238  35.4774946  54.5189679
  37.5208244  34.8215275  56.0855914  38.1182429  35.7103714  55.8811564
  37.3091228  34.7641678  57.1533134  38.3076008  33.5926567  55.6709827
  39.3840295  33.3334248  56.1920960  37.7819389  32.8548547  54.7071171
  36.8672366  33.0757508  54.3401205  38.4591030  31.6571360  54.2067256
  39.3910489  31.5169610  54.7549535  37.5973493  30.4056196  54.3810189
  38.1720681  29.5641983  53.9935484  37.4358350  30.2735535  55.4507879
  36.2590324  30.4719266  53.6736461  35.7363529  31.3545375  54.0422666
  36.4561964  30.5854748  52.6075082  35.4004860  29.2470931  53.8999273
  35.8956467  28.3624782  53.5007176  35.2147732  29.1093559  54.9651940
  34.0703066  29.4579618  53.1746189  33.5096117  30.2412623  53.6843076
  34.2718026  29.7656278  52.1487495  33.2721245  28.2003801  53.1683496
  33.0851373  27.9153459  54.1192704  32.3984447  28.3586136  52.6860076
  33.7914969  27.4739917  52.6955725  38.8760980  31.8066587  52.7482074
  38.2079607  32.4947241  51.9474498  39.9936901  31.1558883  52.4122810
  40.4651478  30.5737920  53.0896301  40.5687398  31.2736486  51.0929026
  40.0183198  32.0143700  50.5128779  42.0447436  31.7202079  51.1907210
  42.0135904  32.6894632  51.6875938  42.5568845  31.0010850  51.8306725
  42.8036674  31.8515886  49.8554121  42.6970012  30.9171896  49.3041991
  42.2723196  32.9772964  49.0319891  42.3784843  33.9127280  49.5823760
  42.8308954  33.0398529  48.0979094  41.2189174  32.8026746  48.8141129
  44.2776321  32.0761101  50.1030572  44.6857252  31.2321774  50.6598549
  44.7974327  32.1665967  49.1487441  44.4140617  32.9914239  50.6789257
  40.5025191  29.9609549  50.3565942  41.1001714  28.9925868  50.7855988
  39.8044107  29.9305632  49.2328318  39.4217120  30.7714722  48.8263237
  39.5559223  28.6526357  48.5525930  40.2824251  27.9092232  48.8794823
  38.1493132  28.1427965  48.8855855  38.0598828  28.1954101  49.9705312
  37.4607616  28.8534384  48.4293139  37.8046522  26.7144116  48.4098007
  37.7054524  26.7177175  47.3240647  38.8810380  25.7499891  48.8097068
  38.9808220  25.7455338  49.8948618  38.6191548  24.7496694  48.4652500
  39.8265075  26.0525215  48.3595639  36.4933945  26.3040348  49.0549860
  35.7078885  26.9979049  48.7564723  36.2295380  25.2965544  48.7330421
  36.6001790  26.3217711  50.1394179  39.6854016  28.8206979  47.0230675
  39.1900761  29.7840844  46.4554866  40.3535683  27.8691789  46.3879622
  40.8476004  27.1729354  46.9282865  40.4400241  27.8070830  44.9624667
  40.7809339  28.7673439  44.5757026  41.4282256  26.7199931  44.5180398
  41.3094547  25.8798172  45.2021100  41.1971033  26.3970297  43.5028580
  42.8631383  27.1782573  44.5634320  43.1423334  28.3651586  44.5991419
  43.7726891  26.2450673  44.5237876  44.7507598  26.4956225  44.5518210
  43.4950468  25.2755021  44.4658387  39.1003042  27.5369160  44.3135427
  38.5555237  26.4419784  44.4777828  38.5982459  28.5049664  43.5888124
  39.0683726  29.3980574  43.5698814  37.3258059  28.3692084  42.8551912
  36.6986953  27.6341408  43.3606780  36.5771492  29.6740663  42.7859591
  37.3064053  30.3338918  42.3168858  35.6999827  29.5876105  42.1439300
  36.1692425  30.2434272  44.1170227  37.0674788  30.3964453  44.7156636
  35.4383595  31.5544033  43.9623234  34.5393845  31.4015494  43.3643362
  35.1599208  31.9346495  44.9456878  36.0871510  32.2755058  43.4649555
  35.3558360  29.2312356  44.9267349  35.9558086  28.3380514  45.1008611
  35.0755107  29.6717336  45.8836577  34.4560859  28.9620804  44.3739074
  37.6046399  27.8093748  41.4340251  38.7326807  27.6485477  41.0480361
  36.5293839  27.5187630  40.7127627  35.6406347  27.9453835  40.9322001
  36.5733130  26.5212416  39.6546477  37.5513453  26.0417031  39.6090326
  35.5050193  25.4405635  39.9717819  35.4974229  25.2675976  41.0482958
  34.5302322  25.8148376  39.6574541  35.7761661  24.2534306  39.3159077
  35.1000320  23.6071029  39.5311034  36.3810310  27.0979818  38.2478295
  35.2223653  27.3059268  37.8057587  37.5047342  27.4484912  37.5617884
  38.9027436  27.4118176  38.0278322  39.0765947  26.5001068  38.5985529
  39.1038806  28.2784018  38.6584580  39.6831634  27.4456605  36.7367193
  39.8270221  26.4313076  36.3632186  40.6540839  27.9125502  36.9027176
  38.8463457  28.2671197  35.7898830  38.9842022  27.9111926  34.7685287
  39.0951172  29.3270122  35.8414726  37.4011247  28.0508371  36.2227237
  36.8513975  28.9862828  36.3287820  36.7035364  27.1678907  35.2096603
  35.9984486  27.6457045  34.3694829  36.9376183  25.8647842  35.3501920
  37.6302903  25.5420651  36.0104319  36.2842053  24.8813556  34.4994643
  36.5012655  25.0926748  33.4526648  36.7939696  23.4720117  34.8313197
  37.8766428  23.5359949  34.9463887  36.3448162  23.1782337  35.7803781
  36.4621609  22.4510334  33.7843811  36.7304599  21.4546237  34.1373986
  35.3910292  22.4896123  33.5847024  37.2038886  22.7225070  32.4954113
  38.4251870  22.8255047  32.4988070  36.4820310  22.8227131  31.3992022
  36.9346402  23.0039843  30.5144267  35.4782833  22.7178513  31.4478180
  34.7722704  24.9248096  34.5699016  34.1008260  24.6077472  33.5788567
  34.2441953  25.3288755  35.7164601  34.8518228  25.4989346  36.5055955
  32.8002718  25.4970911  35.9027679  32.2979009  24.5643143  35.6459103
  32.4491710  25.8576475  37.3305720  32.8555447  25.0502754  37.9389581
  32.9103312  26.8006046  37.6239677  30.9667557  25.9482732  37.5800635
  30.1692137  26.0974966  36.6843018  30.6061019  25.9327054  38.8146827
  29.6257124  25.9903889  39.0523023  31.3051046  25.8625349  39.5410141
  32.3005817  26.5713300  34.9582551  31.3053885  26.3842213  34.2693356
  33.0256178  27.6869329  34.9343639  33.8158555  27.7905140  35.5549430
  32.6590444  28.8183383  34.0845977  31.6027505  29.0590763  34.2073062
  33.4796823  30.0279802  34.4785570  34.4845933  29.7134198  34.1954956
  33.1798909  30.8792482  33.8663791  33.4686752  30.4321837  35.9553831
  33.8489448  29.6037763  36.5533248  34.3399729  31.6587276  36.1774852
  33.9597754  32.4882373  35.5808777  34.3206287  31.9325833  37.2325164
  35.3642468  31.4364342  35.8793614  32.0588074  30.6302098  36.4112991
  31.5024532  29.7014680  36.2866932  32.0532594  30.9179048  37.4631464
  31.5914447  31.4157495  35.8174965  32.8196123  28.5050822  32.6040122
  31.9280416  28.7943093  31.7962880  33.9835492  27.9521579  32.2484568
  34.7070874  27.8506477  32.9461380  34.2804730  27.5618700  30.8938640
  34.2891757  28.4426662  30.2511336  35.6413375  26.8545961  30.7766314
  35.7196916  26.1222170  31.5798719  35.7928137  26.1541736  29.4350188
  35.7151983  26.8863885  28.6311245  36.7659372  25.6651353  29.3877731
  35.0065022  25.4075694  29.3230043  36.7901775  27.8726371  30.9363974
  36.7203955  28.3496373  31.9140120  37.7470621  27.3579705  30.8512375
  36.7154416  28.6305569  30.1568334  33.1718943  26.6742642  30.3460738
  32.6493762  26.9032284  29.2316680  32.8543360  25.6312297  31.1042855
  33.3002884  25.4688708  31.9961459  31.8409861  24.6384400  30.6262651
  32.0589544  24.3445961  29.5987649  31.8788514  23.4137504  31.4936391
  31.7548025  23.7220705  32.5318436  31.0387736  22.7849253  31.1995195
  33.1667386  22.6337964  31.3504463  33.9120499  22.8576823  30.3726895
  33.4277240  21.8068629  32.2369414  30.3959537  25.1609981  30.6060756
  29.6119252  24.7306451  29.8069032  30.0574246  26.0738117  31.5132157
  30.7657291  26.5496656  32.0532655  28.6456923  26.3598535  31.8103149
  27.9986003  25.7235628  31.2068771  28.3671225  26.0912715  33.2562892
  28.8590625  26.8479397  33.8683368  27.2914125  26.1248269  33.4320393
  28.7448323  24.4778102  33.7594156  28.1178362  27.7767061  31.4867244
  26.9518293  27.9588965  31.3946348  29.0186272  28.7436136  31.2658817
  30.0004050  28.5699822  31.4260549  28.6058592  30.0984380  30.8554047
  27.6452283  30.3707453  31.2924139  29.6420163  31.1462549  31.2612458
  30.5743535  30.9348775  30.7371962  29.1804014  32.5228891  30.9185871
  28.2482188  32.7352519  31.4425639  29.9389767  33.2461778  31.2192629
  29.0163272  32.5949893  29.8432275  29.9390453  31.0544384  32.7227469
  30.3310379  30.0640180  32.9524558  30.6788025  31.8087530  32.9913094
  29.0244059  31.2236905  33.2911389  28.3641210  30.1104049  29.3234695
  29.2915223  30.2747820  28.5312145  27.1193106  29.8194818  28.9384230
  26.4228587  29.6875686  29.6576613  26.6950666  29.7463384  27.5428729
  27.3159151  29.0296587  27.0048781  25.2182453  29.2909811  27.4478702
  24.5788153  30.1115995  27.7735693  24.9943979  29.0473163  26.4087548
  24.9787426  28.1477658  28.2658990  24.0577758  27.8866549  28.1887869
  26.7784978  31.1598464  26.9746790  26.9014899  31.3589998  25.7833521
  26.6599810  32.1480069  27.9126314  26.4775059  31.8975253  28.8737385
  26.7700905  33.4865608  27.5953123  25.9967683  33.8028081  26.8960510
  26.5858185  34.2585476  28.9155475  27.2866118  33.8322840  29.6339131
  26.8553653  35.2957450  28.7179238  25.1955899  34.2016286  29.4790983
  24.5604491  34.6137264  28.6946868  24.9370975  33.1551009  29.6426084
  24.9745664  35.0142502  30.8179652  25.9156136  35.4962379  31.4955441
  23.7399558  35.1305196  31.2262814  28.1313660  33.8233534  26.9669966
  28.3196210  34.9684660  26.5601745  29.0613378  32.8277972  26.9507926
  28.7466150  31.9104662  27.2324651  30.4913697  32.9968006  26.5600823
  30.6377062  33.9526035  26.0570798  31.3637736  32.9670187  27.8163484
  30.9172638  32.2704292  28.5254028  32.3621849  32.6210434  27.5475998
  31.4835350  34.3248801  28.4809682  31.0151958  35.3133456  27.9804081
  32.1377480  34.3454924  29.6264229  32.2546512  35.2173602  30.1223091
  32.5195975  33.4892490  30.0021717  30.9208402  31.8911835  25.6266836
  30.1215315  30.9951242  25.3187884  32.1678328  31.9287962  25.1707651
  32.7559074  32.6965073  25.4634302  32.7072546  30.9690177  24.1918931
  31.9318573  30.2820347  23.8523854  33.2275063  31.7600544  22.9810740
  32.4573001  32.5028817  22.7732085  34.1572211  32.2648150  23.2424341
  33.4511818  30.8862509  21.7263423  32.5617298  30.1984155  21.3254848
  34.5533538  30.8293374  21.1397149  33.7810242  30.0253990  24.7029269
  34.6423180  29.6065268  23.9396373  33.7313890  29.6517848  25.9827139
  33.0571528  30.0638742  26.6118378  34.6397655  28.6459336  26.5091172
  34.4275966  28.5160853  27.5700436  34.4526815  27.7088227  25.9839737
  36.0947113  29.0223281  26.3407337  36.5190393  30.1296093  26.7057324
  36.8659018  28.0873016  25.8041225  36.4765296  27.1875530  25.5611004
  38.2799918  28.3184882  25.5480379  38.7255566  28.8486965  26.3894155
  39.0175952  26.9863685  25.3623040  38.5435838  26.4160389  24.5631055
  40.0577184  27.1794632  25.1016580  39.0658085  25.9619934  26.7921911
  38.5218358  29.1450165  24.2951886  39.6623207  29.2715985  23.8831966
  37.4428424  29.6742424  23.7003077  36.5299802  29.3844989  24.0219430
  37.5169658  30.6393594  22.6208450  38.4909122  30.5265151  22.1450641
  36.7327833  30.3938237  21.9050964  37.3474918  32.0799624  23.0633147
  37.4073552  32.9684373  22.2623167  37.1268209  32.2791680  24.3700321
  37.0237592  31.4638581  24.9570049  37.0281949  33.5886885  24.9881859
  37.8760469  33.7094870  25.6618889  37.0814050  34.3401331  24.2003200
  35.7604692  33.7807149  25.7606988  34.9139563  32.8664443  25.8751590
  35.5964209  34.9882155  26.3152613  36.3248385  35.6808344  26.2194035
  34.3981581  35.3458374  27.0588949  33.5930274  35.5156834  26.3436384
  34.1376927  34.5089139  27.7059504  34.5761923  36.5947850  27.9115441
  35.7152664  37.1016812  28.0968772  33.4845324  37.0659090  28.4672013
  32.5809110  36.6962237  28.2075166  33.5307842  38.1913035  29.3870670
  34.5080574  38.6720879  29.3426097  32.4718328  39.2104949  29.0099294
  31.5106477  38.7008714  29.0691000  32.5017955  40.0142846  29.7458983
  32.6475631  39.7803694  27.6458873  33.5326738  40.8468407  27.4343282
  34.0875889  41.2575459  28.2778402  33.7039941  41.3754232  26.1750980
  34.3989572  42.1993232  26.0130581  32.9678109  40.8749125  25.1187413
  33.1169402  41.3860604  23.8923530  33.7612368  42.0963926  23.8576090
  32.0884456  39.8237432  25.3023567  31.5228596  39.4239952  24.4608616
  31.9292289  39.2800035  26.5607141  31.2371695  38.4519060  26.7133227
  33.3946261  37.7905377  30.8573601  32.6705371  36.8038064  31.2124690
  34.0455463  38.5855890  31.6944588  34.6168126  39.3030048  31.2710319
  34.0253331  38.4870124  33.1464365  34.3635547  37.5028188  33.4698465
  34.9642869  39.5362359  33.7220143  34.6237668  40.5210391  33.4019725
  34.9278588  39.4761846  34.8094842  36.4221607  39.3114862  33.2398631
  36.7624252  38.3471954  33.6171777  36.4235816  39.2956765  32.1502480
  37.5351437  40.5939354  33.8112414  36.9575454  41.8743013  32.7988242
  35.9025807  42.0551710  33.0069027  37.5275577  42.7821414  32.9991769
  37.0777290  41.5933850  31.7524290  32.6345505  38.6812482  33.7288806
  32.2040275  37.9553058  34.6239776  31.9598102  39.7160657  33.2251505
  32.3926553  40.2888614  32.5149229  30.5978742  40.0429323  33.6447391
  30.5984925  40.3455710  34.6921523  30.0186508  41.1716542  32.8154133
  28.9767539  41.3331027  33.0905518  30.8041179  42.4226738  33.0766440
  31.8461694  42.2622107  32.8014327  30.3938057  43.2399660  32.4842603
  30.7434325  42.6758222  34.1345245  30.1067080  40.7937956  31.4603256
  29.7456236  41.4917275  30.9091822  29.6087007  38.8692029  33.4888031
  28.8143461  38.6384327  34.3654591  29.6802542  38.1979524  32.3447743
  30.3391567  38.4899122  31.6377489  28.7979165  37.0710638  32.0469297
  27.7664984  37.3695844  32.2352382  28.9186009  36.6085624  30.5771203
  29.9503452  36.4110857  30.2873226  28.3444630  35.6831123  30.5279591
  28.3226767  37.6000635  29.5997218  27.5845900  38.5737529  30.0156544
  28.6724456  37.4666157  28.3718751  28.3067707  38.0986414  27.6745493
  29.3115174  36.7298495  28.1088393  29.1221465  35.9153862  32.9864951
  28.2269750  35.1300047  33.3134075  30.3888704  35.8372539  33.3956857
  31.0682870  36.4309292  32.9419801  30.8544577  34.9067674  34.4001673
  30.5777956  33.8942384  34.1063219  32.3209152  34.9834392  34.4990303
  32.6131291  35.9890891  34.8014675  32.6733229  34.2653547  35.2396904
  32.7628761  34.7521486  33.5299373  30.1979445  35.1761022  35.7444255
  29.6697269  34.3132268  36.3509188  30.2189897  36.4546852  36.1568132
  30.6845673  37.1408436  35.5805240  29.6558672  36.8873244  37.4233227
  30.0470091  36.2513739  38.2177106  30.0037519  38.3684837  37.7548908
  29.6437775  39.0359545  36.9725053  29.5420716  38.6399465  38.7038509
  31.4699480  38.6314131  37.9015138  32.2780336  37.7554071  38.6123838
  31.8398065  36.8565476  39.0466160  33.5977674  38.0075486  38.7690786
  34.1997270  37.3096069  39.3507038  34.1746791  39.1044103  38.2184903
  35.2362176  39.3082123  38.3541027  33.3944574  39.9696508  37.4760337
  33.8424578  40.8474262  37.0107219  32.0564878  39.7228134  37.3249356
  31.4400354  40.4022033  36.7361837  28.1405996  36.6890777  37.3885619
  27.5693882  36.1930823  38.3223907  27.5344821  37.0951378  36.2545303
  28.0832063  37.5776336  35.5571864  26.1224164  36.9361228  36.0221303
  25.5658006  37.4352982  36.8158127  25.7163866  37.5334113  34.7005683
  26.0992938  38.5534852  34.6766259  26.1992810  36.9462267  33.9191156
  24.2198407  37.5500094  34.4678045  23.9448237  36.4960134  34.4952111
  23.7007758  38.0811284  35.2652995  23.7912852  38.1210253  33.1549229
  24.6083926  38.2995404  32.2100267  22.5519601  38.5124611  33.0880484
  22.1957394  38.9088272  32.2296226  21.9518536  38.4185573  33.8943605
  25.6965988  35.4539140  36.0876546  24.6363195  35.1486168  36.6137386
  26.4917307  34.5767191  35.5192108  27.3380660  34.8702438  35.0526277
  26.1816933  33.1268889  35.5682252  25.2251963  32.9354734  35.0816572
  27.2602850  32.3321600  34.8496385  27.0495948  32.4132757  33.7835879
  28.2284887  32.7847507  35.0635760  27.2880281  30.8346383  35.2586250
  26.3289893  29.9821945  34.7898945  25.5485908  30.3730330  34.1373246
  26.3381418  28.6469885  35.1309913  25.5625197  27.9824902  34.7519312
  27.2901730  28.1679482  35.9843388  27.3361968  26.8140201  36.3014357
  26.6509551  26.3026399  35.8651983  28.2412765  29.0206408  36.4945177
  28.9872166  28.6543344  37.1998871  28.2481331  30.3420605  36.1107285
  29.0217216  31.0134581  36.4826989  26.1412584  32.6702705  37.0352732
  25.2327748  31.9077794  37.3964611  27.0913276  33.1303766  37.8616162
  27.7819281  33.7940188  37.5406380  27.2157657  32.6048070  39.2125795
  27.1635009  31.5155611  39.2083655  28.5117892  33.0272750  39.8931900
  28.5403248  34.1154781  39.9565127  28.5957683  32.4406387  41.2795501
  28.5672326  31.3524356  41.2162274  29.5278599  32.7525052  41.7511203
  27.7533288  32.7913535  41.8747651  29.7369778  32.5995980  39.0553211
  29.6874217  33.0685657  38.0723890  30.6508903  32.9117877  39.5613356
  29.7379558  31.5161179  38.9400308  26.0054672  32.9999649  40.0540251
  25.4986390  32.2129738  40.8537671  25.5564491  34.2355445  39.8482128
  26.0556932  34.8508372  39.2222182  24.4067631  34.7390029  40.5122095
  24.5436971  34.6694174  41.5914536  24.1713236  36.2130035  40.1406121
  25.0319186  36.7710505  40.5093408  24.1459973  36.2623466  39.0518303
  22.9169475  36.8070425  40.6956953  22.0724329  36.1719001  40.4302707
  23.0117792  36.8500004  41.7801724  22.6554503  38.1894515  40.1830554
  23.2605765  38.6326152  39.2243348  21.7232059  38.8915520  40.8241087
  21.5056088  39.8299459  40.5215340  21.2381308  38.4827540  41.6100383
  23.1676286  33.8885392  40.1349146  22.5173648  33.3372353  41.0040233
  22.8650198  33.8825816  38.8354477  23.4330462  34.4049901  38.1835395
  21.6922830  33.1624834  38.3168793  20.7890415  33.5873135  38.7559501
  21.5903590  33.2653278  36.7870155  22.5516486  32.9333038  36.3948111
  20.8135615  32.5630631  36.4849444  21.2677726  34.6433954  36.2370357
  22.0511785  35.3235985  36.5704694  21.2842562  34.5766745  35.1496932
  19.9263981  35.1632057  36.6879921  19.1495300  34.5666495  36.2093914
  19.8594593  35.0455686  37.7692186  19.7365462  36.6335825  36.3229246
  19.9927571  36.7499542  35.2692564  18.6848917  36.8784187  36.4697304
  20.5782865  37.5485962  37.1420579  21.5530104  37.3217194  37.0063034
  20.4120709  38.5036546  36.8581710  20.3404018  37.4408509  38.1179010
  21.7609718  31.6928944  38.7238142  20.7003335  31.0774528  39.0077015
  22.9566523  31.1408496  38.7495928  23.7708323  31.7100056  38.5659699
  23.1519999  29.7095828  39.0100935  22.3653440  29.1342150  38.5227605
  24.5017198  29.2486083  38.4666023  24.6763946  29.6299614  37.4607536
  25.2551623  29.6513640  39.1433130  24.6319933  27.7313086  38.4411577
  23.7768710  27.0366407  37.8559533  25.6865702  27.2267563  38.9884880
  25.8174086  26.2253736  38.9962435  26.3757223  27.8356155  39.4061909
  23.0784278  29.4410397  40.5071846  23.0910886  28.3016783  40.9238960
  23.0235311  30.5067331  41.3109351  23.0406401  31.4250518  40.8915998
  23.0666005  30.4118829  42.7279353  23.1438792  31.4091672  43.1613186
  21.7818201  29.7349551  43.2696049  21.5309221  28.9138095  42.5988769
  22.0067575  29.3384640  44.2596463  20.6017841  30.6922321  43.3631627
  20.6786667  31.2018159  44.3239303  20.7133160  31.4179812  42.5573998
  19.2497016  30.0224782  43.2549193  19.3451270  29.0493584  42.7735111
  18.8074991  29.8969417  44.2429970  18.3564400  30.8657548  42.4422660
  17.9786551  31.6771338  42.9098894  18.0374237  30.6622434  41.1539929
  18.4888251  29.6040324  40.4965575  19.0832506  28.9366187  40.9671679
  18.2363652  29.4695131  39.5277171  17.2303837  31.5174868  40.5351762
  16.8629135  32.3135123  41.0366652  16.9878939  31.3681860  39.5660173
  24.3275016  29.7193649  43.2297879  24.2954186  28.9676511  44.2236139
  25.4492657  29.9447894  42.5362614  25.4104013  30.4569617  41.6662189
  26.7304302  29.4742309  42.9945553  27.1981390  30.3371421  43.4684136
  26.5038474  28.7233455  43.7515899  27.6949342  28.8829964  41.9858255
  27.3376069  28.5939237  40.8317743  28.9390729  28.7768275  42.4208978
  29.1359630  29.1300372  43.3469768  30.0511315  28.2106295  41.6383688
  29.6999782  27.6670627  40.7617067  31.0351728  29.3077780  41.2004901
  30.5366866  29.9482839  40.4733438  31.4880899  30.1302569  42.3591684
  31.9872322  29.4897038  43.0870679  32.1823916  30.8959314  42.0121573
  30.6264850  30.6064481  42.8262648  32.2345748  28.7244274  40.4536529
  32.8616114  28.2228914  41.1917164  31.8488190  27.9897442  39.7465022
  33.0569938  29.7563530  39.7103511  33.4434883  30.4908720  40.4168479
  33.8894833  29.2647643  39.2065776  32.4313520  30.2576776  38.9723870
  30.7845680  27.1742882  42.4520061  30.9451028  27.3178184  43.6634687
  31.2045295  26.0964252  41.7915164  30.9923225  25.9760469  40.8110689
  31.9101080  25.0297421  42.4788156  31.4037910  24.8029796  43.4168171
  31.9505258  23.7595901  41.6243994  32.1947422  24.0372656  40.5992650
  32.7478426  23.1378513  42.0313316  30.6663837  22.9960449  41.6409490
  30.0113635  23.0165342  42.6562868  30.3141159  22.4002716  40.6185912
  33.3326716  25.4202101  42.8852080  33.9101485  26.4162914  42.4141056
  33.8761835  24.6767290  43.7976912  33.3003363  23.9951945  44.2711737
  35.3072228  24.7658646  44.1685031  35.6051556  25.8095937  44.2705202
  35.5373804  24.0617040  45.4971582  36.4429209  24.4608499  45.9535188
  34.6864404  24.2556009  46.1496872  35.6816956  22.6395737  45.3061280
  35.8258157  22.2158990  46.1550892  36.1099157  24.0674989  43.0696285
  35.5730837  23.2359910  42.3247022  37.3966180  24.4083413  42.9831729
  37.7639621  25.1534084  43.5583115  38.2907582  23.7576543  42.0505965
  37.9504802  23.9428041  41.0322629  39.7196183  24.2880094  42.1934117
  39.6786217  25.3445245  41.9276294  39.9756988  24.1887766  43.2479949
  40.7806263  23.5898550  41.3435155  41.7669573  23.9639767  41.6190567
  40.7121033  22.5309504  41.5916982  40.5726296  23.7710123  39.8791015
  40.0026797  24.8085757  39.4701365  40.9896911  22.9359205  39.0916484
  38.2618836  22.2550016  42.2974778  38.2614783  21.4894511  41.3589202
  38.2924397  21.8478028  43.5677035  38.3020141  22.5372534  44.3062942
  38.4060672  20.4591057  43.9286166  39.2411376  20.0140470  43.3870105
  38.6483326  20.2855559  45.4313684  37.9119039  20.8700837  45.9820953
  38.5054077  19.2268155  45.6474523  40.0365779  20.7016454  45.8506755
  40.8936958  20.9427312  45.0408129  40.2959812  20.8295084  47.0600018
  37.1918357  19.6330732  43.4953131  37.3205600  18.4530818  43.1830242
  36.0336359  20.2507256  43.4755202  35.9985513  21.2051754  43.8049434
  34.7979568  19.6160233  43.0861796  34.8564847  18.5594590  43.3473086
  33.6592248  20.2388398  43.8503543  33.5832483  21.2953364  43.5924716
  32.7284516  19.7334921  43.5925347  33.8410065  20.1392192  44.9205114
  34.5587343  19.6914719  41.5533798  33.7725143  18.9804295  41.0027204
  35.2495684  20.6143378  40.8952918  35.8619570  21.2516741  41.3843068
  35.1023120  20.7670879  39.4638118  34.8127930  19.8180141  39.0125462
  34.0136279  21.8057136  39.1629190  33.2582106  21.6646726  39.9356060
  34.4831880  22.7815800  39.2877549  33.3730277  21.7333726  37.8271046
  34.0155445  21.1230836  36.7285685  34.9826660  20.6432625  36.8756627
  33.4360093  21.1293893  35.4878843  33.9731576  20.7033558  34.6400700
  32.1991052  21.6514998  35.3129161  31.5893778  21.6187985  34.0708597
  32.1319070  21.2018206  33.3981654  31.5178258  22.2446543  36.3857255
  30.5254767  22.6716024  36.2387029  32.1028940  22.2856676  37.6192473
  31.5813383  22.7519815  38.4546777  36.4423133  21.1721888  38.8769014
  36.6213009  22.3022558  38.5077456  37.3690571  20.1947877  38.7836587
  37.2352456  18.7962014  39.2957708  36.3014020  18.3611420  38.9388193
  37.2401461  18.8019221  40.3858847  38.4312099  18.1231183  38.7281940
  38.2233806  17.7714578  37.7174750  38.7225799  17.2792149  39.3534808
  39.4745653  19.1664640  38.7318297  40.2386720  18.9767163  37.9786193
  39.9403836  19.2209151  39.7155799  38.7523263  20.4848687  38.4213642
  39.0864827  21.2776349  39.0908074  38.9753841  20.9151238  36.9714878
  38.3084744  20.4755127  36.0484668  39.9317336  21.8478020  36.8036602
  40.4077583  22.2304287  37.6079178  40.2877610  22.3604831  35.4741417
  39.3901164  22.6782133  34.9430195  41.2248229  23.5603385  35.6120547
  40.8040781  24.2536324  36.3407133  42.1684403  23.1661839  35.9894635
  41.4656329  24.2777654  34.3227250  40.4464626  24.9424975  33.6696270
  39.4511613  24.9467126  34.1133819  40.6684450  25.5839129  32.4928351
  39.8302152  26.0572340  31.9821179  41.9141457  25.6248117  31.9413261
  42.1207117  26.2872814  30.8244262  41.3264077  26.7043165  30.4830177
  42.9527745  24.9811468  32.5774673  43.9502186  24.9931643  32.1381748
  42.7333756  24.3265919  33.7604782  43.5608016  23.8347863  34.2728087
  40.9540193  21.2654635  34.6511296  41.8124156  20.5206406  35.1564569
  40.5661647  21.1782020  33.3889568  39.8142426  21.7671146  33.0599140
  41.1191818  20.1686248  32.4654857  42.0512121  19.7522785  32.8476130
  40.1276165  19.0106618  32.2157004  40.5263526  18.3645637  31.4334959
  39.9256046  18.2088268  33.4752311  39.5267139  18.8539395  34.2575084
  39.2241801  17.3971729  33.2812060  40.8798866  17.7938516  33.7995573
  38.7989313  19.5406669  31.7056099  38.9562772  20.0770739  30.7697254
  38.1163044  18.7086163  31.5364167  38.3699861  20.2177257  32.4443766
  41.5914661  20.7241696  31.1250106  42.0870651  19.9859195  30.2765447
  41.4752246  22.0316013  30.9498099  40.9790023  22.5948167  31.6258593
  42.0522342  22.6956495  29.7891252  42.1492691  23.7468356  30.0599777
  43.0435660  22.2623000  29.6551603  41.2805387  22.5904865  28.4725126
  41.7799676  23.0143635  27.4267454  40.0748013  22.0275501  28.4997319
  39.7409340  21.5714134  29.3368496  39.2461913  21.9675977  27.3032474
  39.4718723  22.8184386  26.6608124  39.5065739  20.6835642  26.5218845
  40.5859413  20.6195248  26.3808670  39.1747655  19.8619776  27.1563715
  38.8004433  20.5912588  25.1476359  39.0842855  19.6222581  24.7373552
  37.7231921  20.6140729  25.3121055  39.1665712  21.6870905  24.1220622
  38.5711182  22.7844749  24.0975449  40.1134818  21.3860196  23.2530768
  40.3927827  22.0653491  22.5598117  40.5541993  20.4779607  23.2861833
  37.7772877  22.1151749  27.6653621  37.3625263  21.7070059  28.7737844
  37.0108721  22.7082330  26.7437741  37.4400692  23.1163000  25.9254856
  35.5699480  22.7908574  26.8769581  35.3328463  23.3719344  27.7678712
  34.9093741  23.4530562  25.6736627  35.2471760  22.9144194  24.7879735
  33.8332179  23.3228787  25.7890776  35.2274360  24.9343952  25.5187294
  34.8142533  25.4897619  26.3609348  36.3135515  25.0289989  25.5198662
  34.6710036  25.4960495  24.2197347  33.6459276  24.9216248  23.7197553
  35.2072672  26.4833689  23.7348595  34.9896894  21.3994255  27.0189840
  35.3806308  20.4948155  26.2791330  34.0770412  21.2489610  27.9758439
  34.0274371  21.9327220  28.7178320  33.2006634  20.0766499  28.0510077
  33.1110043  19.6180294  27.0660638  33.7771384  19.0362867  29.0263512
  32.9426474  18.4565695  29.4221767  34.4373050  18.3802034  28.4579070
  34.5555034  19.6634217  30.1826928  35.2597317  20.3722276  29.7464604
  33.8428272  20.1990818  30.8092403  35.2986971  18.6703341  31.0117869
  35.3820417  18.8854299  32.2312513  35.8080387  17.6741640  30.4378851
  31.8096752  20.5380275  28.4299913  31.5662212  21.7422211  28.5928067
  30.8760790  19.5954939  28.4990456  31.0932278  18.6569066  28.1939125
  29.5162746  19.8872185  28.9145727  29.1281069  20.7379044  28.3541182
  28.6196603  18.6766670  28.6491427  27.7102203  18.7557555  29.2445249
  28.3587278  18.6384043  27.5914886  29.3218727  17.4858274  29.0089548
  28.7627150  16.7230272  28.8440930  29.4642615  20.3219523  30.3878766
  30.2726671  19.9127388  31.2220173  28.4890264  21.1585216  30.7110258
  27.8348072  21.4678257  30.0058258  28.3580245  21.6756579  32.0193218
  29.2727649  22.1884822  32.3168032  27.2024817  22.6748898  32.0596548
  27.3531009  23.4360213  31.2937575  26.2633699  22.1527749  31.8731046
  27.0091238  23.5310504  33.5656863  28.1253384  20.5200285  33.0271333
  27.1919116  19.7352197  32.8961579  28.9989497  20.4131582  34.0119718
  29.8029005  21.0230606  34.0283492  28.8783499  19.4055525  35.0495939
  27.9602312  18.8389685  34.8964021  30.0502594  18.4438942  35.0305530
  30.9323903  19.0256105  35.2983611  29.8547963  17.7037187  35.8062923
  30.2908178  17.7413597  33.7121119  29.4925875  17.0148736  33.5586341
  30.2616818  18.4848000  32.9158151  31.8885403  16.8880042  33.6728050
  31.9761982  16.4428942  31.9288136  31.9450433  17.3467267  31.3209213
  32.9060443  15.9072413  31.7357764  31.1304875  15.8046293  31.6735290
  28.7615087  20.0401510  36.4392232  29.1579060  19.4544621  37.4578948
  28.2169499  21.2337402  36.4786389  27.9158796  21.6721819  35.6199518
  28.0541426  21.9680671  37.7193946  29.0394326  22.1792012  38.1356481
  27.3117810  23.2958074  37.5199828  28.0040247  23.9242984  36.9603654
  26.4066869  23.1406295  36.9324912  26.9603343  23.9668189  38.8082397
  27.8718135  24.6834544  39.4944310  28.8770781  24.7796127  39.0841413
  27.5527092  25.2925473  40.7001769  28.3087736  25.8896156  41.2102092
  26.3321432  25.1486340  41.2432438  26.0251127  25.7365907  42.4358184
  26.7560058  26.2350287  42.8075776  25.3876190  24.4007296  40.5719278
  24.3916231  24.2777748  40.9963609  25.7007345  23.8100063  39.3685681
  24.9554135  23.2112736  38.8450894  27.2801954  21.0869166  38.6967976
  26.2979550  20.4832911  38.3183230  27.7750707  21.0227299  39.9359039
  28.6164916  21.5406122  40.1462149  27.1844496  20.2165945  40.9853502
  26.2145435  19.8450407  40.6558311  28.0601272  19.0396835  41.3250417
  28.3428436  18.5206313  40.4089051  28.9549714  19.4189046  41.8186795
  27.3827884  18.0588719  42.2439000  26.6847684  18.4498188  43.1818545
  27.5739124  16.7697492  41.9606911  27.1469771  16.0604277  42.5390407
  28.1449990  16.5090146  41.1693608  26.9561702  21.0837573  42.2503144
  27.9221416  21.4851110  42.9197107  25.6878507  21.3237987  42.6001652
  24.4917278  20.7021515  42.0457432  24.4260752  19.6727318  42.3968356
  24.5526456  20.7106101  40.9576019  23.3931928  21.5453367  42.5537231
  22.4922130  20.9430210  42.6674873  23.2005768  22.3569594  41.8523339
  23.8577163  22.0709408  43.8536128  23.5625517  21.4101631  44.6680768
  23.4419909  23.0641476  44.0231469  25.3562179  22.1489186  43.7772688
  25.7103440  23.1558654  43.5558490  25.9623335  21.6722599  45.1232883
  26.1810235  22.4847001  46.0060774  26.2784483  20.3740721  45.2298435
  26.0328486  19.7107521  44.5086374  26.9311387  19.8790739  46.4265966
  26.4082369  20.2377650  47.3135393  27.0067405  18.3067263  46.4878107
  27.5680246  18.0246530  47.3779095  25.6368906  17.6851204  46.5401291
  25.0749504  17.9672410  45.6492772  25.7310913  16.5995866  46.5811600
  25.1110105  18.0381584  47.4266562  27.7221921  17.8322178  45.3488622
  27.7725940  16.8735189  45.3789126  28.3484707  20.4252135  46.5937214
  28.8768376  20.4892343  47.7161009  28.9708542  20.7786354  45.4736019
  28.4838886  20.6854296  44.5934705  30.3296436  21.2970817  45.4576396
  30.8572929  20.8259928  46.2868467  30.7775767  20.9805539  44.5151726
  30.4572603  22.7934476  45.5824040  31.5324253  23.3421025  45.4556012
  29.3565027  23.4634710  45.8437991  28.4941608  22.9618954  46.0019204
  29.3203969  24.9244751  45.8567042  29.6806618  25.3225493  44.9079760
  27.8976605  25.3842382  46.0640881  27.2680868  24.7403691  45.4502253
  27.6667121  25.2212003  47.1167208  27.6363386  26.8319885  45.7080799
  28.4415745  27.4495098  46.1048654  27.6021637  26.9337881  44.6236585
  26.3436619  27.2744559  46.2870191  26.4435104  27.2892610  47.3719984
  26.1362899  28.2821858  45.9281065  25.2007983  26.3531511  45.8970958
  25.3608767  26.0814222  44.8536992  25.2903191  25.4637067  46.5214319
  23.8551208  26.9279116  46.0525323  23.7724598  27.7516556  45.4738623
  23.1639864  26.2472539  45.7714605  23.7060247  27.1790139  47.0186829
  30.2308404  25.5123810  46.9273934  30.2078789  25.0939657  48.0696072
  31.0466129  26.4884982  46.5408762  31.0687606  26.7643983  45.5696704
  31.9573744  27.1328183  47.4555034  31.7793520  26.7236928  48.4492490
  33.3628496  26.8113349  47.0501049  33.5596119  27.2228720  46.0601015
  34.0573397  27.2467007  47.7682666  33.4967235  25.7300092  47.0263027
  31.7694192  28.6614923  47.5398754  32.3055280  29.3061917  48.4609184
  31.0466247  29.2414318  46.6020362  30.6323914  28.7021137  45.8549420
  30.8798480  30.7184003  46.5810706  30.8065120  31.0440939  47.6186743
  32.0776435  31.4154311  45.9345415  32.1588497  31.1064403  44.8924574
  31.9396146  32.4951794  45.9831076  32.9883134  31.1413801  46.4663511
  29.6032006  31.1436312  45.8624078  29.0516336  30.4222362  45.0655294
  29.1595022  32.3464862  46.1862990  29.6679696  32.8733414  46.8823870
  27.9724157  32.9240505  45.6315215  27.6828300  32.3754795  44.7354328
  26.8259023  32.8669927  46.6280201  27.2394506  33.1128873  47.6055837
  26.1084486  33.6337840  46.3345456  26.1280253  31.5222412  46.6988501
  25.8049073  31.2251913  45.7017036  26.8151089  30.7739389  47.0956194
  24.9092848  31.6331429  47.6174460  25.2595796  31.8286963  48.6310205
  24.2974224  32.4692483  47.2774956  24.0771928  30.3570834  47.6050368
  23.7064492  30.1842657  46.5947694  24.7057676  29.5197640  47.9091093
  22.9524244  30.4763654  48.5206316  22.3695757  31.2523693  48.2392647
  22.4108697  29.6241889  48.5021188  23.2955771  30.6358828  49.4571777
  28.2356475  34.3636854  45.2216756  29.2725872  34.9511718  45.5528159
  27.2637494  34.9305488  44.5119645  26.3898024  34.4416028  44.3769446
  27.4246538  36.2150007  43.9000510  27.9967226  36.8851725  44.5417589
  28.1936239  36.0193698  42.5832736  29.2278548  35.7678925  42.8176742
  27.7364692  35.1987512  42.0311788  28.2620553  37.3623356  41.4820199
  28.9873640  36.7445487  40.5538606  26.0657625  36.8902823  43.6298528
  25.1414576  36.2644067  43.1556996  25.9851066  38.1852679  43.9247423
  26.7823937  38.6300946  44.3574495  24.7813887  38.9919540  43.6882644
  23.9222592  38.3381811  43.5379629  24.5001863  39.9001286  44.8877214
  25.1823490  40.7466707  44.8126038  23.4730878  40.2516489  44.7861535
  24.6735677  39.2315166  46.2335452  23.9362974  38.4350188  46.3332536
  25.6761810  38.8076858  46.2934878  24.4837842  40.2336045  47.3459799
  24.6752476  39.7717671  48.3146124  25.1508040  41.0853260  47.2126826
  23.0973140  40.7140656  47.3199321  22.8895954  41.5340041  46.7676461
  22.1042559  40.1309070  47.9917532  22.3296784  39.0652624  48.7588277
  23.2647347  38.6908236  48.8355772  21.5643392  38.6367953  49.2605704
  20.8871570  40.6056526  47.8908276  20.7087455  41.4094066  47.3053579
  20.1332336  40.1657331  48.3991674  24.8998548  39.8361442  42.4537164
  24.3176083  40.9468449  42.3627667  25.5960387  39.3333812  41.4545836
  25.9847031  38.4026217  41.4957627  25.8211363  40.1218238  40.2550919
  25.8190730  39.4737672  39.3784573  25.0390048  40.8732827  40.1524229
  27.1590649  40.8151843  40.3505920  28.0476821  40.3755778  41.0810873
  27.3082548  41.8756899  39.5675445  26.5258870  42.2364679  39.0396081
  28.6047548  42.5223928  39.4107516  29.2346187  42.3170721  40.2764611
  29.2962262  41.9894770  38.1721911  30.2730232  42.4679672  38.1094169
  29.4265492  40.9171868  38.3180113  28.5271293  42.2361080  36.8833498
  28.6639623  43.4196432  36.1732201  29.3136570  44.1986455  36.5709114
  27.9875554  43.6225043  34.9695067  28.1224065  44.5428085  34.4012591
  27.1321959  42.6349121  34.4989030  26.4396688  42.7936613  33.3370020
  26.6127491  43.6351669  32.9097484  26.9764021  41.4725650  35.2082912
  26.2995649  40.6975233  34.8477697  27.6793662  41.2847203  36.3831736
  27.5675299  40.3561089  36.9428008  28.4784673  44.0644036  39.3121258
  27.3638359  44.6306305  39.2657583  29.6396251  44.7250070  39.3033135
  30.4962599  44.1959125  39.3868954  29.7257185  46.1616732  39.2600221
  28.8079711  46.5827398  38.8484887  29.9193791  46.7012157  40.6679534
  29.2448269  46.1641391  41.3347315  30.9507448  46.5127352  40.9658929
  29.6329185  48.1893952  40.7506222  30.3668485  48.7130034  40.1374899
  28.6336505  48.3674557  40.3523724  29.7078468  48.7059640  42.1861913
  30.6503500  48.3891851  42.6331541  29.6584379  49.7950226  42.1780582
  28.5970714  48.1879142  43.0084567  27.6669434  48.2800476  42.6242492
  28.7392781  47.5963692  44.1911003  29.9237142  47.4393946  44.7320847
  30.7448609  47.7710513  44.2473496  30.0083134  46.9871451  45.6311032
  27.6550931  47.1724742  44.8606836  26.7355628  47.3045842  44.4631136
  27.7639119  46.7234574  45.7587222  30.8582980  46.5693975  38.3096088
  31.9303368  46.0007033  38.3145906  30.5797764  47.5463016  37.4650579
  29.7043818  48.0457781  37.5313855  31.5063197  47.9141917  36.4035173
  32.2928790  47.1642592  36.3165471  30.7738938  47.9978474  35.0884398
  29.7550908  48.3151713  35.3107527  31.2716386  48.7649398  34.4945170
  30.7389285  46.6876474  34.3011620  31.7586244  46.4977862  33.9652467
  30.4153772  45.8773149  34.9543884  29.8261898  46.7661930  33.1109731
  28.7473121  47.3521230  33.2285399  30.1539944  46.2125215  32.0418609
  32.2154494  49.2670471  36.6446964  31.6052786  50.2522971  36.9804613
  33.5356179  49.2595618  36.4342132  33.9858902  48.3884048  36.1904606
  34.3508567  50.4489432  36.5288894  34.0868153  51.0537732  37.3956355
  35.8396845  50.0628496  36.6071166  36.1029804  49.4503239  35.7445203
  36.6884052  51.3214306  36.6105822  36.4260025  51.9347775  37.4724520
  37.7423482  51.0495627  36.6658804  36.5064054  51.8852315  35.6958655
  36.1131783  49.1906827  37.8556165  35.6213178  48.2324734  37.6889128
  37.1914532  49.0407303  37.9093161  35.6230634  49.7887836  39.1538803
  34.5447060  49.9388529  39.1015876  35.8555712  49.1128122  39.9764031
  36.1148414  50.7471098  39.3219910  34.1750482  51.3542524  35.3181935
  34.2350510  50.8660817  34.1824347  33.9610950  52.6648340  35.5549230
  33.4447852  53.2759987  36.7958355  34.0218544  52.9081879  37.6442342
  32.3975222  53.0010192  36.9221390  33.6266658  54.7481171  36.5704207
  34.5318204  55.0684701  37.0859041  32.7665605  55.2721319  36.9874306
  33.7263763  54.9743685  35.1196026  34.6453130  55.5289822  34.9340954
  32.8774087  55.5398322  34.7342187  33.7976473  53.5916316  34.4277463
  32.8707025  53.3407236  33.9130303  34.9657672  53.5120531  33.4410300
  36.1215080  53.7258146  33.8151811  34.6418442  53.2311817  32.2079415
  33.6588331  53.1678401  31.9835243  35.6104278  52.9277366  31.1606035
  36.0677676  51.9565037  31.3491956  34.9294547  52.8877595  29.8062256
  34.0935684  52.1924923  29.8853363  34.5499816  53.8895711  29.6061562
  35.8556890  52.4491757  28.6532038  36.7481284  53.0757163  28.6705472
  36.1399062  51.4082877  28.8089973  35.1770702  52.5868499  27.3318180
  34.0395039  52.0595863  27.1624816  35.7660593  53.2232873  26.4271609
  36.7947278  53.8962314  31.1097876  36.6148997  55.1026419  30.9982459
  37.9915141  53.3435728  31.2394526  38.0527047  52.3594396  31.4563364
  39.2258635  54.0914229  31.0833990  40.0227870  53.3613256  30.9435029
  39.1202171  54.6906767  30.1787446  39.5908990  55.0070539  32.2448145
  40.5011441  55.7912755  32.1264242  38.8858949  54.8927740  33.3629524
  38.1228237  54.2327627  33.4007596  39.1132297  55.7359718  34.5016971
  39.6878176  56.6095050  34.1927138  37.8086593  56.2074281  35.1180419
  37.1583783  56.5650358  34.3195024  37.3243922  55.3809991  35.6380829
  38.0302014  57.3387750  36.1059803  39.0529903  57.4030835  36.7299645
  37.0482888  58.2168694  36.2490182  37.1525258  58.9861581  36.8955501
  36.1998288  58.1133020  35.7110234  39.9787041  55.0332568  35.5505120
  39.4684527  54.2810672  36.4018886  41.2758591  55.2826691  35.4850632
  41.6055762  55.9323368  34.7858497  42.2617475  54.5821730  36.2976800
  42.0463378  53.5133470  36.2921467  43.6766041  54.7998521  35.7506419
  43.7125000  55.8118140  35.3473694  44.3623726  54.7211379  36.5941819
  44.0821829  53.8166185  34.6784431  43.8419583  52.8019054  34.9953256
  43.4987413  54.0679630  33.7924415  45.5779260  53.9088088  34.3491478
  45.9689832  54.7928502  33.5594223  46.3525297  53.1122561  34.9242233
  42.1557503  54.9821688  37.7906050  42.5429806  54.2425518  38.6708529
  41.6276451  56.1764941  38.0533920  41.4522669  56.8349564  37.3074631
  41.3977854  56.6054518  39.4143915  42.2671844  56.3316264  40.0127042
  41.1687157  58.1257001  39.5446722  41.6397631  58.4324253  40.4786186
  41.6876483  58.5912774  38.7062566  39.7169691  58.5615003  39.5448046
  39.2422123  58.1627102  38.6481450  39.2353950  58.1410637  40.4278593
  39.5723319  60.0987691  39.5627712  39.7097482  60.4462176  40.5867669
  40.3489557  60.5247351  38.9275654  38.2233291  60.5333646  39.0643945
  38.1025737  61.5869922  39.3180005  38.2209265  60.4190705  37.9798983
  37.0853929  59.7416527  39.6554948  37.0872690  59.8481087  40.6602961
  36.2105406  60.0806854  39.2824382  37.1965730  58.7660023  39.4204327
  40.2486233  55.8134409  39.9913536  40.3335321  55.3799234  41.1169864
  39.1879586  55.6239557  39.1999948  39.1238975  56.1500184  38.3408236
  38.0851161  54.7775173  39.5645748  37.7001099  55.1801779  40.5014423
  36.9595763  54.8213035  38.5097834  37.3268563  54.4129471  37.5680847
  36.1129828  54.2287221  38.8569258  36.6421799  55.8535170  38.3584502
  38.5134407  53.3139222  39.8272177  37.9908956  52.6672529  40.6932677
  39.4513387  52.8240763  39.0352308  39.7811433  53.3477206  38.2377519
  39.9627208  51.4819079  39.2357933  39.1316682  50.7882933  39.3612495
  40.7889599  51.0380286  38.0460710  40.0429716  51.0404982  37.2515344
  41.5407744  51.8000185  37.8399170  41.4535855  49.6780118  38.1106928
  42.2455404  49.7428515  38.8561324  40.5234010  48.5572496  38.4669821
  39.7312915  48.4914246  37.7216154  41.0776262  47.6186252  38.4922313
  40.0842992  48.7462624  39.4468647  42.1593301  49.3930583  36.7969196
  42.9153922  50.1572928  36.6164155  42.6370109  48.4143507  36.8451751
  41.4328525  49.4023085  35.9844845  40.7680383  51.4097072  40.5584602
  40.6789348  50.4562314  41.2693255  41.5335971  52.4609909  40.8351252
  41.5776224  53.2176611  40.1671148  42.3330793  52.5608045  42.0422239
  43.0518392  51.7412759  42.0643848  43.1031319  53.8932829  42.1095606
  43.7276001  53.9374695  41.2178336  42.3566677  54.6874617  42.0701123
  43.9676485  54.0739896  43.3407601  43.3709483  53.8120022  44.2145504
  44.8148499  53.3923104  43.2623361  44.4808740  55.5122800  43.4844487
  44.9673623  55.8004859  42.5529701  43.6286369  56.1668842  43.6664661
  45.4583010  55.6356535  44.6190039  45.0068603  55.1820389  45.5016091
  46.3582892  55.0836523  44.3473904  45.8095997  57.0311943  44.9116898
  44.9759352  57.5428602  45.1628282  46.4660757  57.0589896  45.6785573
  46.2283630  57.4510870  44.0939384  41.4407271  52.4401502  43.2806782
  41.6725530  51.6465413  44.1442127  40.4149715  53.2717869  43.3063088
  40.2810456  53.9302429  42.5521514  39.4802982  53.2996505  44.4183459
  40.0131667  53.5138871  45.3444171  38.4330652  54.3764854  44.2005786
  38.0061711  54.2249992  43.2086984  37.6572154  54.2382452  44.9540649
  38.9945827  55.7919038  44.3020920  39.3720773  55.9524976  45.3123501
  39.8107695  55.9023260  43.5874011  37.8971319  56.8302753  43.9928875
  37.0421240  56.6729333  44.6494970  38.2866888  57.8376116  44.1402651
  37.4514909  56.6977824  42.6003044  37.8479528  55.9283357  42.0805384
  36.5689182  57.4748920  41.9998979  36.1979531  57.2645096  40.7418426
  36.5955727  56.4939831  40.2236558  35.5205859  57.8756972  40.3094200
  36.0205653  58.4582852  42.6614174  36.2749208  58.6175786  43.6261774
  35.3448802  59.0552855  42.2053963  38.7944518  51.9426462  44.5960924
  38.6657020  51.4384200  45.7122230  38.3352167  51.3672068  43.4982460
  38.3709595  51.8291438  42.6012189  37.6611614  50.0685683  43.5844097
  36.8395348  50.1877262  44.2903596  37.0997865  49.6742934  42.2629456
  37.9116130  49.5427767  41.5474973  36.5504625  48.7378900  42.3654099
  36.4258668  50.4529861  41.9070680  38.5899563  48.9573938  44.1435101
  38.1736646  48.1254402  44.9252930  39.8470067  48.9633956  43.7206611
  40.1465341  49.6170134  43.0108187  40.8192227  47.9628905  44.2077204
  40.4026903  46.9598384  44.1159752  42.1640887  48.0025719  43.4794666
  42.5185523  49.0336724  43.4756829  43.1888117  47.1223125  44.1394333
  42.8343481  46.0912120  44.1432170  44.1281038  47.1809148  43.5890860
  43.3475830  47.4553754  45.1651671  42.0248876  47.5944975  42.0296865
  41.3403668  48.2754982  41.5242299  43.0005017  47.6349879  41.5448117
  41.6333079  46.5790207  41.9738438  41.0409185  48.1204351  45.6973806
  41.0362297  47.1553276  46.4162982  41.1498019  49.3729730  46.1497821
  41.1574277  50.1413538  45.4942992  41.3670083  49.6651285  47.5562033
  42.2252494  49.0597825  47.8473619  41.6954522  51.1196638  47.8021313
  40.8417685  51.7374158  47.5237132  41.9222532  51.2676785  48.8578997
  42.5598573  51.4035543  47.2023654  40.1789839  49.2352653  48.4327063
  40.3425681  48.4876775  49.3758344  39.0091020  49.7239339  48.0711244
  38.9437783  50.2714591  47.2250210  37.7975328  49.5476451  48.8818120
  38.0394567  49.6991062  49.9339168  36.7150787  50.5474930  48.4814482
  36.4856055  50.3788569  47.4293694  35.8324012  50.3336797  49.0842676
  37.1281503  52.0007791  48.6841142  37.4495926  52.1202529  49.7193779
  37.9646330  52.2110525  48.0177534  35.9876794  52.9709579  48.3908475
  35.1411439  52.7311800  49.0349051  36.3236669  53.9879318  48.5961166
  35.5441475  52.8920064  46.9719042  36.0665571  53.4202504  46.2884040
  34.5234424  52.1432306  46.5527741  33.8162846  51.4387022  47.4113796
  34.0486231  51.4657297  48.3936603  33.0450592  50.8747614  47.0839226
  34.1877873  52.1238314  45.2759404  34.7072435  52.6793078  44.6113261
  33.4132764  51.5528244  44.9694899  37.2146505  48.1218134  48.7863074
  36.6837109  47.6047577  49.7541015  37.3626963  47.5049327  47.6202141
  37.9061101  47.9410822  46.8887409  36.6939572  46.2371715  47.3252895
  35.8911770  46.0162776  48.0293377  36.1170759  46.2426998  45.9149546
  36.9172397  46.4982181  45.2206685  35.5233488  44.8794889  45.5314378
  34.7230304  44.6229852  46.2257968  35.1239763  44.9281841  44.5188469
  36.3014652  44.1173480  45.5771879  35.0847028  47.3376369  45.8088542
  35.5519627  48.2997347  46.0171474  34.6669313  47.3480247  44.8019217
  34.2876053  47.1577449  46.5304397  37.6144170  45.0406096  47.5079001
  37.2754128  44.0802689  48.1996976  38.7640397  45.0927460  46.8496027
  39.0638523  45.9522219  46.4126548  39.6430825  43.8988978  46.7338825
  40.5052168  44.0162257  47.3909431  39.0858663  43.0068336  47.0212597
  40.1274760  43.7390812  45.3114288  40.1113665  44.7100000  44.5446086
  40.5771097  42.5397766  44.9520529  40.8710301  41.4003453  45.8685882
  39.9474933  40.8846087  46.1309096  41.3520879  41.7654666  46.7762345
  41.7964511  40.5455752  45.0287299  41.6833227  39.5008618  45.3193150
  42.8264907  40.8591668  45.1960136  41.4091155  40.7559779  43.6480251
  40.5453706  40.1366222  43.4043257  42.2161860  40.5469715  42.9451357
  41.0217917  42.2485348  43.5758635  41.8673667  42.9018891  43.3622075
  39.9355395  42.4617623  42.5213759  38.8362454  41.9784021  42.6427571
  40.2555718  43.2501371  41.5087034  41.1718809  43.6735567  41.5336699
  39.3817372  43.5954971  40.4407706  38.3732179  43.2278272  40.6310696
  39.3209631  45.1284401  40.2486580  40.3186077  45.4827107  39.9913127
  38.3399378  45.5191796  39.1415226  37.3416371  45.1649562  39.3981147
  38.3247836  46.6037525  39.0355555  38.6539636  45.0675036  38.2010107
  38.9115956  45.7992060  41.5342475  39.6373800  45.5663468  42.3133435
  38.8721461  46.8783289  41.3853732  37.9285246  45.4387980  41.8356035
  39.7951760  42.9100439  39.1573516  40.9773703  42.9400563  38.7494372
  38.8258120  42.3116318  38.4785489  37.9183128  42.2397506  38.9167228
  39.0101030  41.7040668  37.1858716  39.9230390  41.1091082  37.1844118
  37.8197481  40.7817732  36.8465506  36.9009703  41.3340097  37.0402802
  37.8771046  40.5340687  35.7866007  37.8232757  39.5893277  37.6104343
  37.0679014  39.0502765  37.3649971  39.1947768  42.7877506  36.1051722
  38.4255353  43.7463252  36.0308213  40.2289172  42.6387161  35.2812635
  40.8785870  41.8784530  35.4230913  40.4749452  43.5656134  34.1731296
  39.5844207  44.1376453  33.9119869  41.6233735  44.5647884  34.5298980
  41.7896126  45.2302221  33.6833164  41.2644635  45.3638695  35.7224914
  41.0988804  44.6983884  36.5698262  42.0751085  46.0537116  35.9557946
  40.3542775  45.9292505  35.5218730  42.9362843  43.8202983  34.7548194
  43.2088699  43.2811643  33.8475760  43.7223746  44.5342819  35.0017333
  42.8178662  43.1129860  35.5757039  40.8523949  42.8483289  32.9044600
  41.2877992  41.6855519  32.9129390  40.7186412  43.5620606  31.7725704
  40.2389694  44.4503582  31.8013674  41.1848133  43.0709851  30.4846176
  41.6721218  42.1092077  30.6450411  40.0178452  42.8714311  29.5236734
  39.5251755  43.8277244  29.3463329  40.3888869  42.4724351  28.5792851
  39.3042793  42.1710496  29.9579468  42.2131384  44.0092306  29.8720626
  42.1816019  45.2261352  30.0661570  43.1567275  43.4477925  29.1396672
  43.1057893  42.4625979  28.9257378  44.2799762  44.2013867  28.6333214
  44.0339480  45.2491455  28.4592963  45.4949908  44.1089326  29.5765794
  46.3773332  44.4833291  29.0584769  45.2567593  44.9270966  30.8166022
  44.3743344  44.5528170  31.3361117  46.1235629  44.8528751  31.4735114
  45.0997192  45.9695153  30.5394966  45.8253508  42.6365917  29.8974586
  45.1888823  42.3507866  30.7353573  45.5492561  42.0566013  29.0168560
  47.2230827  42.3722752  30.2352814  47.5004176  42.9510688  31.1160562
  47.3525970  41.3097984  30.4434958  47.8602073  42.6580330  29.3981359
  44.7320681  43.7151895  27.2716397  44.3369923  42.6212770  26.8063186
  45.5624353  44.5409512  26.6120415  45.6292371  45.5059708  26.9024975
  46.3172658  44.1211698  25.4594824  45.7264059  43.4128402  24.8795472
  46.6698589  45.2935164  24.5753028  45.7595381  45.8085100  24.2694081
  47.2656917  45.9539976  25.2049954  47.4678144  44.9113510  23.3503608
  47.5782136  43.6845178  23.0245428  47.9517184  45.8399678  22.6604626
  47.5612291  43.3895626  25.9045975  48.5333455  44.0355633  26.3542960
  47.5806732  42.0819661  25.7073814  46.7441066  41.6353424  25.3592312
  48.7139039  41.2473968  26.0486548  49.4953783  41.8833569  26.4659683
  48.2912612  40.2126767  27.1219825  47.5163069  39.5632936  26.7154072
  49.1542055  39.6123045  27.4080284  47.9056122  40.7337310  27.9977966
  49.2996852  40.5764128  24.8324275  49.9333132  39.5165856  24.9242957
  49.1506288  41.2002336  23.6737080  48.6226208  42.0611255  23.6685413
  49.5938544  40.6490347  22.3886956  49.4691879  39.5663478  22.3882173
  48.7725467  41.2342793  21.2449123  49.0582587  40.7275209  20.3229543
  47.7180089  41.0474190  21.4494659  48.9911413  42.6559306  21.1011869
  48.4596630  42.9890272  20.3742023  51.0739794  40.7828833  22.0955344
  51.6123627  40.0941303  21.2248526  51.7656768  41.7056096  22.7829724
  51.3109685  42.1787076  23.5499747  53.0639773  42.1354623  22.4012311
  53.1581470  42.1276795  21.3149694  53.3059419  43.5605301  22.9025393
  53.1002832  43.4266687  23.9641812  54.3289411  43.9152080  22.7731626
  52.3515717  44.5682556  22.3313467  51.3317713  44.2420374  22.5367287
  52.5762164  45.9311533  22.9434199  53.5954327  46.2585210  22.7386189
  51.8724954  46.6441138  22.5137850  52.4228336  45.8755621  24.0215244
  52.2876383  44.6230810  20.8503489  51.9759743  43.6528108  20.4635140
  51.5686054  45.3831194  20.5445494  53.2709712  44.8738399  20.4529304
  54.1695405  41.1969496  22.8291259  54.0453152  40.4500025  23.7880081
  55.2774744  41.2462205  22.1259752  55.3319043  41.8498739  21.3184816
  56.4351152  40.4113235  22.4459638  56.1647034  39.3563350  22.4971781
  57.5711287  40.5814005  21.4046276  57.9433806  41.6046942  21.4565542
  58.6510405  39.6638631  21.6636673  58.2795272  38.6404051  21.6110870
  59.4345713  39.8045394  20.9182475  59.0574443  39.8511526  22.6570552
  57.0352755  40.3911064  20.0684164  57.7388069  40.4959498  19.4236301
  56.9806747  40.7301365  23.8388730  57.3384103  39.8634125  24.5708783
  56.9733544  42.0001293  24.1984251  56.6442224  42.7032642  23.5520610
  57.4538568  42.4293595  25.4916265  58.4766396  42.0858014  25.6505614
  57.4357826  43.9959150  25.5565196  57.7298120  44.3110103  26.5575669
  58.1470727  44.3878310  24.8300444  56.1590747  44.4865564  25.2695320
  56.1679284  45.4455289  25.3140114  56.6073638  41.8633842  26.6382976
  57.1327180  41.5496201  27.7236699  55.2999499  41.7546125  26.4426889
  54.8723436  42.0843897  25.5891634  54.4298944  41.1813505  27.4819695
  54.5928726  41.7171516  28.4171793  52.9593815  41.2822929  27.1136537
  52.6921242  42.3012280  26.8341653  52.7529745  40.6115810  26.2795082
  52.0318328  40.8837049  28.2245970  51.6654855  39.5459185  28.4066994
  52.0233015  38.8103373  27.6863925  50.8689291  39.1464956  29.4685375
  50.6117639  38.0977659  29.6188041  50.3905943  40.1238788  30.3621074
  49.7360557  39.8513347  31.1900252  50.7622259  41.4485505  30.1785622
  50.4257090  42.1931119  30.9007938  51.5322822  41.8259727  29.1198408
  51.7661384  42.8789314  28.9635905  54.8043862  39.6910785  27.7088441
  55.0347372  39.2617699  28.7744282  54.8692955  38.9438089  26.6069929
  54.6507685  39.3501513  25.7089072  55.1733652  37.4787430  26.6684305
  54.4046284  36.9791240  27.2576253  55.2102107  36.8574561  25.3028526
  54.1809005  36.7303421  24.9687200  55.7248486  37.5505720  24.6364653
  55.9159668  35.5201389  25.2812886  56.9601141  35.6859267  25.0167517
  55.8596004  35.0767608  26.2757798  55.3194216  34.5656826  24.2978670
  54.4953054  34.9474693  23.4849855  55.7338660  33.2992483  24.3698822
  55.3629171  32.6127781  23.7285363  56.4161824  33.0335292  25.0652897
  56.4644865  37.1960713  27.3967048  56.4995395  36.2417266  28.1945321
  57.4793912  38.0685984  27.1847168  57.3406554  38.8510999  26.5606962
  58.7898385  37.8679814  27.7459625  58.8702883  36.8642265  28.1639087
  59.8524278  38.0292902  26.6498724  59.8090950  39.0134146  26.1824290
  60.8401490  37.8782007  27.0864267  59.7156657  37.0441514  25.5680431
  60.0761083  35.7143270  25.7800457  60.4546983  35.4176758  26.7580103
  59.9591034  34.7738334  24.7674512  60.2702665  33.7430704  24.9389101
  59.4576488  35.1381084  23.5648507  59.3729377  34.3955042  22.7715412
  59.0569799  36.4326377  23.3392063  58.6283088  36.6973674  22.3723287
  59.1933166  37.3986348  24.3259388  58.8924824  38.4277607  24.1267917
  59.1170996  38.7767145  28.9398513  60.2757371  39.0708512  29.2129607
  58.0626271  39.2695291  29.5932613  57.1275387  39.0723902  29.2669240
  58.2148029  40.0900331  30.7323252  58.8362534  40.9480123  30.4771375
  56.8681548  40.5977241  31.2415509  56.4758758  41.2685282  30.4768941
  56.1989276  39.7447186  31.3527919  56.9666088  41.3350054  32.5549622
  57.2902064  42.6793558  32.6043558  57.5185929  43.2063152  31.6776895
  57.3257040  43.3465368  33.7969388  57.5343894  44.4166267  33.8190308
  57.1675904  42.6398380  34.9949876  57.2320196  43.2894343  36.2170280
  57.3903303  44.2327154  36.1329836  56.8735904  41.3026545  34.9680577
  56.7358657  40.7441238  35.8934281  56.7529976  40.6668607  33.7586328
  56.4837085  39.6113318  33.7225347  58.8981034  39.3161181  31.8318083
  58.6859984  38.1471125  32.0295435  59.7813084  40.0084490  32.5411051
  60.0044929  40.9549802  32.2679818  60.5121051  39.4204372  33.6613279
  60.0400300  38.4830299  33.9553376  61.9430060  39.1403021  33.2788609
  62.4271162  38.6296211  34.1116473  61.9424474  38.4891478  32.4047043
  62.6622215  40.3508267  32.9752288  63.5662720  40.1345712  32.7370709
  60.4346130  40.3070337  34.8638700  60.0623498  39.9001073  35.9419879
  60.7811747  41.5967567  34.6760728  60.9850699  41.9491098  33.7518218
  60.9079755  42.4922737  35.7875114  60.2424568  42.1843134  36.5935631
  62.3435602  42.4780295  36.3072024  62.9738438  42.6712715  35.4396754
  62.4153815  43.3157680  37.0008709  62.8110689  41.2015693  37.0015235
  62.5052596  40.3499680  36.3926517  63.8985875  41.2277704  37.0688428
  62.2358487  41.0685496  38.3612520  62.5694207  41.9206891  38.9539392
  61.1494188  41.0913144  38.2721575  62.6661877  39.7632187  39.0529489
  61.9086345  39.4907903  39.7873895  62.7411636  38.9773117  38.3010389
  63.9746509  39.9257047  39.7303124  63.9047141  40.6529992  40.4276864
  64.2334292  39.0563307  40.1752716  64.6766160  40.1783538  39.0496933
  60.5206406  43.9146912  35.4255043  60.4758333  44.2894975  34.2360290
  60.2383133  44.6932666  36.4757474  60.2182564  44.2804679  37.3980408
  59.9580231  46.1103222  36.3507523  60.2739968  46.5724052  37.2861410
  60.5803638  46.4791950  35.5356824  58.5273503  46.4822140  36.0802381
  57.6346640  45.6181854  35.9937760  58.2888402  47.7670325  35.9025858
  59.0402005  48.4246040  36.0540665  57.0072805  48.2753988  35.5704840
  56.2142947  47.6655646  36.0039430  56.8293044  49.7240409  36.0487460
  57.5621955  50.3532601  35.5440491  55.4360720  50.2251983  35.7391211
  54.7024423  49.5961433  36.2444718  55.3334464  51.2535082  36.0868723
  55.2668869  50.1873911  34.6626468  57.1081521  49.8234225  37.5181640
  58.1320956  49.5059178  37.7162254  56.9789412  50.8553093  37.8441567
  56.4168581  49.1805776  38.0641044  56.7626709  48.1832755  34.0385034
  57.3733092  48.9084055  33.2400440  55.9270582  47.2415478  33.6398756
  55.4255988  46.6895355  34.3208946  55.7600056  46.9221889  32.2464767
  56.7462910  46.7704835  31.8066342  54.9246853  45.6679111  32.0138651
  55.5114746  44.8243209  32.3778429  53.9986749  45.7396664  32.5847187
  54.5939517  45.4573466  30.5229248  55.4279374  44.7440454  29.7277781
  56.3388344  44.3470638  30.1759993  55.1592913  44.5146341  28.4019679
  55.8271815  43.8985098  27.8000928  54.0109657  45.0301635  27.8453814
  53.7351787  44.8458888  26.5246401  54.4106947  44.3387425  26.0676776
  53.1228361  45.8030656  28.6316862  52.2045637  46.2188548  28.2162961
  53.4395800  46.0222447  29.9348711  52.7961106  46.6470160  30.5545185
  55.1369148  48.1011499  31.4956919  54.1162882  48.5826078  31.8613321
  55.8693318  48.5440731  30.4605909  56.8128077  48.2077385  30.3292582
  55.3703376  49.5806249  29.5569216  54.2813368  49.5474498  29.5156823
  55.7980293  50.9621615  30.0556877  55.2208189  51.1550460  30.9596228
  56.8587962  50.9297656  30.3032865  55.5530980  52.0472212  29.0704952
  54.3835215  52.7877191  29.1094778  53.6318579  52.5429911  29.8604412
  54.1563917  53.8382922  28.2035368  53.2708530  54.4673816  28.2855042
  55.1051351  54.1053929  27.2398105  54.8861548  55.1242575  26.2929164
  54.0434019  55.5695693  26.4097285  56.2315423  53.3454189  27.1615329
  56.9556381  53.5407569  26.3704120  56.4615250  52.3315107  28.0752551
  57.3750524  51.7412592  28.0151566  55.8455576  49.2997967  28.1667326
  56.9751981  48.9318433  27.9615284  54.9240707  49.4540841  27.2000200
  53.9699547  49.6546955  27.4635494  55.2197316  49.2664972  25.8114460
  56.2842416  49.4493275  25.6696483  54.8833541  47.8522271  25.2695842
  55.2896342  47.1370004  25.9847375  53.8006817  47.7382109  25.2190885
  55.4934994  47.5895536  23.8758524  55.5570443  48.4860600  23.0402865
  55.9024439  46.4249799  23.5979145  54.4582202  50.3620025  25.0246491
  53.2795234  50.3807069  25.0143477  55.2334237  51.1519803  24.2581750
  56.2313878  51.0015024  24.2304442  54.6864436  52.2612269  23.5084110
  54.1383741  52.9272792  24.1750025  55.8003575  53.0438112  22.8526917
  56.2051190  52.3931825  22.0769035  55.3249230  53.9082370  22.3890345
  56.9220404  53.5091407  23.7569029  57.2477815  54.4799110  23.3840118
  56.4696390  53.6315762  24.7415391  58.1130543  52.5850991  23.8616603
  57.9624738  51.3857636  24.1778263  59.2663913  53.0319794  23.6085955
  53.6779782  51.8083950  22.4505945  52.8848689  52.6068537  21.9581441
  53.7753482  50.5709766  22.0637667  54.5262126  49.9998617  22.4253844
  52.8924198  49.9941538  21.0229118  52.4789661  50.7963902  20.4124048
  53.6642905  49.0344277  20.1124029  54.0442106  48.1992898  20.7009329
  53.0009341  48.6576972  19.3336228  54.7614151  49.7312094  19.5097406
  55.2459785  49.1308793  18.9384413  51.5953336  49.2763785  21.5899990
  50.8290264  48.7760012  20.8559691  51.4009110  49.3416002  22.8973107
  52.0706355  49.7929057  23.5039485  50.2385801  48.6793142  23.5124701
  50.1954610  47.6424907  23.1796192  50.3264003  48.6980530  24.9958623
  51.3731450  48.7125181  25.2984469  49.8259467  49.5873652  25.3787343
  49.5263292  47.2134338  25.6899703  48.9788546  49.3513751  23.0109654
  48.9315309  50.5699038  22.8365369  47.9957188  48.5569418  22.6717536
  48.1304089  47.5568384  22.7187204  46.7183176  49.0614329  22.1724791
  46.7887413  50.1182052  21.9132131  46.3655431  48.2854045  20.9347893
  47.2431447  48.1667564  20.2996034  46.0320025  47.3066669  21.2794547
  45.2736715  48.9045388  20.1284029  44.6032698  49.8167667  20.5704739
  45.1208347  48.4474474  18.9064964  44.3972299  48.8297662  18.3141170
  45.7276328  47.7159868  18.5643641  45.5437175  48.9937798  23.1582598
  45.0779320  47.9391236  23.5270634  45.0864969  50.0708614  23.6055333
  45.4866091  50.9506892  23.3135088  44.0336272  50.0916270  24.5903964
  44.2428000  49.3604236  25.3713633  43.9332154  51.4520990  25.2212683
  43.1166455  51.4610613  25.9437822  44.8688013  51.6898699  25.7276328
  43.6917933  52.3823438  24.2498611  43.6268773  53.2532648  24.6491560
  42.6613027  49.6944044  24.0482048  41.7551869  49.4002729  24.8190886
  42.5210348  49.7877695  22.7343708  43.2554834  50.2061684  22.1818994
  41.3161293  49.3992471  22.0747648  40.4917724  49.3995804  22.7875884
  40.9819817  50.3656103  20.9421017  41.7627598  50.2847129  20.1865077
  40.0274570  50.0623473  20.5118563  40.8875210  51.8021304  21.4198748
  41.9397070  52.4160910  21.7845362  39.7632821  52.3733835  21.4485768
  41.4121269  47.9641626  21.5784828  40.5386912  47.5298710  20.8383599
  42.4329809  47.2348302  22.0202683  43.1454388  47.6876892  22.5738453
  42.6076680  45.8187832  21.6876523  41.7198467  45.4414880  21.1800513
  43.8134670  45.6462580  20.7592042  43.6720771  46.2571751  19.8678304
  44.7000922  45.9862218  21.2947145  44.0277924  44.2109437  20.3324310
  43.1221898  43.3691475  20.4644085  45.2049818  43.9152268  19.8048823
  45.3972822  42.9706847  19.5037614  45.9055305  44.6353236  19.7058160
  42.7721730  44.9409825  22.9444406  43.8804003  44.5369353  23.3451240
  41.6609463  44.6465799  23.5647142  40.7917680  44.9737940  23.1673856
  41.6094784  43.8738352  24.7958331  42.5032442  44.0578450  25.3923464
  40.3935064  44.2788083  25.6069889  39.5448809  43.9212544  25.0239959
  40.4230862  43.7551438  26.5627329  40.2468517  45.7774035  25.8526511
  40.2254010  46.2901828  24.8904706  38.9865609  46.0754011  26.6054196
  39.0081662  45.5636071  27.5675273  38.9049782  47.1506509  26.7678391
  38.1278274  45.7300934  26.0293446  41.4409894  46.3649103  26.6137818
  42.3528188  46.2067102  26.0379094  41.2868795  47.4333279  26.7632737
  41.5332772  45.8729239  27.5819442  41.5195470  42.3782477  24.4457728
  40.4986640  41.9004119  24.0119295  42.5898800  41.6585839  24.6565294
  43.4046927  42.0776740  25.0803214  42.6818993  40.2470445  24.1957271
  41.7237391  39.9217941  23.7898403  43.7622312  40.1240698  23.0809520
  43.8971349  39.0655512  22.8598561  43.4062796  40.6386582  22.1885495
  45.0958899  40.7071867  23.4746435  45.7600682  40.2274765  24.4220348
  45.5252187  41.7755936  22.7613942  46.4123813  42.2040348  22.9846667
  44.9570714  42.1390139  22.0098363  42.9521075  39.2484232  25.2917819
  43.0394356  38.0552664  25.0293329  43.1444418  39.7213700  26.4962083
  43.0457848  40.7131532  26.6602992  43.5538489  38.8710270  27.6144036
  43.1721375  37.8577023  27.4850423  45.1077293  38.8144902  27.6619468
  45.4931530  38.5313681  26.6817619  45.5169388  39.7842277  27.9465144
  45.6438916  37.8266398  28.6305600  45.3574558  36.4767246  28.5710158
  45.9424933  35.8599151  29.5827308  45.7982394  34.7926252  29.7489836
  46.6480143  36.7493084  30.2467418  47.2352868  36.5579020  31.0455382
  46.4631257  37.9812436  29.6871366  46.9512812  38.8550705  30.1186419
  42.9561493  39.4354878  28.9020433  43.0633235  40.6279938  29.1702730
  42.4060397  38.5649349  29.7289358  42.3055920  37.6055548  29.4296400
  41.8704902  38.9414459  31.0223407  41.8451756  40.0305402  31.0383626
  40.4432814  38.4136958  31.2340738  40.4540256  37.3236631  31.2293578
  40.0617625  38.7686098  32.1914621  39.7992909  38.7730628  30.4314926
  42.7485634  38.4790956  32.1642149  43.2817045  37.3852073  32.1449830
  42.8875973  39.3413760  33.1540407  42.4424862  40.2444284  33.0713395
  43.7043039  39.0808770  34.3288426  43.7509666  38.0327049  34.6234050
  45.1496213  39.5995683  34.1153713  45.6775602  39.5811021  35.0683143
  45.8700202  38.7440794  33.1327635  45.3428199  38.7623814  32.1791666
  46.8828021  39.1220804  32.9951626  45.9127910  37.7204505  33.5039515
  45.1623157  41.0839866  33.7247726  44.6981778  41.6720326  34.5164940
  46.1918474  41.4143856  33.5828715  44.6061484  41.2214160  32.7972441
  43.0723951  39.7181060  35.5672026  41.9797616  40.2965799  35.4997851
  43.7941800  39.6872188  36.6811005  44.7238033  39.2939963  36.6432391
  43.3063755  40.1426488  37.9352091  42.3450963  40.6375506  37.7985762
  43.1222601  38.9861570  38.8833954  42.4030328  38.3652760  38.3490737
  44.0752798  38.4610588  38.9509779  42.5980597  39.2751773  40.2941953
  43.2078174  40.0600631  40.7416502  41.1464943  39.7250176  40.2512366
  40.5359980  38.9402960  39.8044354  40.7968583  39.9237394  41.2639919
  41.0650784  40.6334791  39.6542256  42.7787356  38.0490291  41.1565657
  43.8367940  37.7923635  41.2065772  42.4061102  38.2527313  42.1604505
  42.2229317  37.2162937  40.7254938  44.2405927  41.1659837  38.5624139
  45.4118372  40.8860145  38.8257018  43.7029976  42.3663023  38.7900295
  42.7875566  42.5873626  38.4236866  44.4268952  43.4030747  39.5096795
  45.4872582  43.3523454  39.2612484  43.9167759  44.7800009  39.1641505
  42.8583633  44.8499659  39.4160724  44.4736763  45.5270966  39.7296308
  44.0494170  44.9594373  38.0972789  44.3058311  43.1391727  40.9687711
  43.2126316  43.3218776  41.5461797  45.3982503  42.7083000  41.6045959
  46.2565703  42.6140953  41.0806787  45.3992377  42.3141140  43.0155780
  44.3843946  42.1457850  43.3765763  46.2222786  41.0692457  43.2853324
  46.1680537  40.8273452  44.3463606  45.6821229  39.8916338  42.4644987
  45.7369319  40.1323847  41.4028896  46.2800975  39.0028065  42.6658651
  44.6455851  39.7011618  42.7407737  47.7127851  41.3183761  42.9810656
  48.0827543  42.1260419  43.6122800  48.2820988  40.4106930  43.1823176
  47.8292884  41.5940894  41.9329639  45.9195706  43.4420210  43.9182742
  45.9422064  43.3250194  45.1020775  46.3009023  44.5557629  43.2908388
  46.2092996  44.6340462  42.2881611  46.8390355  45.6482458  43.9992227
  46.0363442  46.1100159  44.5747452  47.6030927  45.2711040  44.6788363
  47.4694849  46.7101683  43.0758463  47.3904350  46.6227575  41.8765830
  48.0621398  47.7087959  43.7149152  48.0392185  47.7342259  44.7242858
  48.6879995  48.7965590  43.0215393  49.2031068  48.4131882  42.1411659
  47.6684151  49.8349270  42.5754633  48.1537689  50.5765554  41.9402846
  46.9604104  49.2556296  41.9821937  46.9388479  50.5286770  43.6846984
  47.4558773  51.6399362  44.2865127  48.4301718  52.0095001  43.9668225
  46.7694586  52.2888062  45.2783384  47.1926971  53.1596956  45.7794868
  45.5085204  51.8062092  45.6574163  44.8123128  52.4598861  46.6660369
  45.2871456  53.2144196  47.0206747  44.9866231  50.7326097  45.0329955
  43.9980406  50.3648440  45.3054986  45.6991143  50.1084326  44.0598376
  45.2811737  49.2401483  43.5502544  49.7158429  49.3957707  43.9176448
  49.7369196  49.1403756  45.1206786  50.6720607  50.1088178  43.3046519
  50.6114062  50.3555995  42.3267435  51.8219337  50.5414109  44.0454995
  51.4727472  51.0112340  44.9646710  52.4149407  49.6597047  44.2914710
  52.6936126  51.5269272  43.2869123  52.2338327  52.1467689  42.3348909
  53.9659222  51.6130327  43.7055230  54.2513817  51.0102851  44.4639412
  54.9534718  52.5063993  43.1270008  54.6778831  52.6418087  42.0810595
  55.0253882  53.8916387  43.8270507  55.4937038  53.7849226  44.8051535
  55.8523017  54.8422820  42.9685187  55.3841407  54.9499834  41.9903430
  55.9066291  55.8165435  43.4536436  56.8584105  54.4409724  42.8462620
  53.6342460  54.5190687  44.0081364  53.3470103  54.9551638  43.0509500
  52.9441402  53.7133252  44.2613506  53.5834683  55.5652473  45.0646481
  54.2728354  56.3711551  44.8120877  52.5711522  55.9626774  45.1349777
  53.8701199  55.1303017  46.0224154  56.3116230  51.8527359  43.2624469
  56.6960166  51.4219368  44.3464334  57.0381455  51.7261974  42.1449769
  56.6303578  51.9595383  41.2508772  58.3717799  51.2275192  42.1694388
  58.6730414  51.0361106  43.1987970  58.4757381  49.9375120  41.3872124
  57.7158135  49.2604001  41.7770291  58.2534593  50.1714870  40.3461568
  59.8092537  49.2882764  41.4753565  60.5588705  50.0191840  41.1735726
  60.0004874  48.9748301  42.5012952  59.9213977  48.0728321  40.5658731
  60.1450448  48.2135577  39.3469280  59.7445069  46.8927183  41.1411671
  59.8068080  46.0504118  40.5879489  59.5478783  46.8414519  42.1310837
  59.3594063  52.2523052  41.5977661  59.2931088  52.5589041  40.3736077
  60.2487272  52.7609800  42.4442271  60.1945468  52.5025629  43.4192076
  61.2361809  53.7581319  42.0475553  61.7231958  54.1427501  42.9432691
  62.2922655  53.1976115  41.1269369  61.7691913  52.7806172  40.2659148
  62.9078022  54.0374045  40.8053920  63.1703718  52.1381612  41.7427318
  63.7272210  52.5778428  42.5704443  62.5402089  51.3309897  42.1175676
  64.1469823  51.5829173  40.7111088  63.5704433  51.0443606  39.9594031
  64.6551178  52.4256793  40.2429959  65.1586048  50.6649523  41.3137374
  65.6892983  50.1771664  40.4955538  65.8570490  51.2757164  41.8867723
  64.5657919  49.6416012  42.1934706  63.9191283  49.0756001  41.6631094
  65.2976341  49.0551442  42.5680410  64.0747417  50.0934074  42.9522920
  60.5885026  55.0031074  41.4099585  61.1287910  55.5631132  40.4526473
  59.4433055  55.3995963  41.9544631  59.0593105  54.8969151  42.7420445
  58.7139309  56.5464219  41.4495890  58.1490670  56.9743429  42.2778512
  59.4420084  57.2745568  41.0920434  57.7749900  56.2171041  40.3429397
  56.9478617  57.0729530  39.9368320  57.8141329  54.9740203  39.8657431
  58.4898353  54.3290636  40.2497005  56.9824151  54.5252442  38.7710503
  56.6373489  55.3832215  38.1947498  57.7605234  53.6075822  37.8524357
  57.9538560  52.6604607  38.3561672  57.1359621  53.4317545  36.9767845
  59.0794013  54.1900556  37.3959583  60.1540794  53.5934267  37.6464959
  59.0132437  55.3193887  36.7025891  59.8622160  55.7554658  36.3714383
  58.1147605  55.7383301  36.5091437  55.7236108  53.8370183  39.2561904
  55.8055309  52.7346458  39.8259931  54.5576806  54.4768929  39.0400599
  54.5547798  55.3880177  38.6045119  53.2939972  53.9321758  39.5065882
  53.4167509  53.5827096  40.5315027  52.1889525  54.9516619  39.4749926
  52.1734881  55.3929204  38.4778844  51.2500587  54.4281613  39.6546104
  52.3624894  56.0495053  40.5119413  52.3743549  55.5899043  41.5004124
  53.3158990  56.5452739  40.3312158  51.2226186  57.0857823  40.4413687
  51.2121715  57.5514817  39.4560277  50.2675498  56.5921261  40.6196890
  51.4454577  58.1425337  41.4938658  51.3573597  57.6841737  42.4792113
  52.4473433  58.5559802  41.3732913  50.4363475  59.2370037  41.3621604
  49.5079791  58.8550042  41.4737733  50.6010872  59.9346173  42.0736392
  50.5178182  59.6621975  40.4495478  52.9217370  52.6731257  38.6817632
  53.1234968  52.6154763  37.4787339  52.3673412  51.6869318  39.3630714
  52.2304589  51.7729612  40.3600073  52.0313729  50.4261824  38.7295786
  51.8338737  50.6033371  37.6726665  53.1608684  49.3973076  38.8508124
  52.8860302  48.4544767  38.3778558  54.0419743  49.8082247  38.3573212
  53.5690601  49.0694794  40.2524522  52.8817086  48.1461616  41.0216603
  53.4454170  48.0610492  42.2061305  53.0590312  47.3668778  42.9519174
  54.4489642  48.9047729  42.2531645  55.0518923  49.0607790  43.0481676
  54.5549106  49.5481427  41.0487897  55.3386406  50.2896792  40.8945400
  50.7206577  49.8057088  39.2522403  50.1839307  50.1935487  40.2844972
  50.2468069  48.8449778  38.4855021  50.6513447  48.7268979  37.5680604
  49.2184949  47.9500935  38.8883340  48.7525773  48.3309132  39.7973929
  48.1737935  47.7966100  37.8489973  48.5795488  47.4091699  36.9149251
  47.4416447  47.0933564  38.2461705  47.4306794  49.0338095  37.5078083
  47.5930544  49.8130697  36.3942442  48.3699210  49.5054910  35.6942224
  46.6949924  50.8651118  36.4047823  46.5805276  51.5635775  35.6839789
  45.9430235  50.7715019  37.5518519  44.9199790  51.5746828  38.0220980
  44.6293402  52.4467743  37.4364458  44.3389920  51.2206056  39.1937432
  43.5380383  51.8398818  39.5970658  44.7332962  50.0970226  39.8923843
  44.2395788  49.8283830  40.8260769  45.7229697  49.3065551  39.4546613
  46.0365750  48.4859611  40.0992164  46.3556336  49.6089506  38.2427234
  49.9055459  46.5980080  39.1078467  50.7603084  46.2197962  38.3315543
  49.5252867  45.9169614  40.1677677  48.8310544  46.3033678  40.7914563
  50.0569731  44.5620501  40.4587147  50.9957404  44.3555248  39.9453004
  50.2257355  44.3023521  41.9444133  49.2562143  44.3721424  42.4375369
  50.8048859  42.9067961  42.1569436  51.7750632  42.8369585  41.6645732
  50.9257853  42.7211149  43.2242851  50.1287114  42.1635818  41.7341119
  51.0365685  45.4222917  42.5869110  52.0511368  45.3921142  42.1898008
  50.5755923  46.3771672  42.3340755  51.0792632  45.2658141  44.0893274
  51.5395007  44.3111028  44.3428166  51.6638633  46.0769834  44.5231708
  50.0653510  45.2959444  44.4871907  49.0379447  43.5615791  39.9333789
  47.8635485  43.6155851  40.2999399  49.5051081  42.6911792  39.0217318
  50.5004551  42.5467468  38.9329305  48.6093573  41.9076079  38.1636272
  47.5584730  41.9795812  38.4449649  48.7850980  42.3670692  36.6651905
  49.8499606  42.3959571  36.4324389  48.0912245  41.4226397  35.7207131
  47.0264445  41.3936348  35.9520577  48.2306171  41.7654607  34.6953851
  48.5134886  40.4235881  35.8292438  48.2955215  43.8234877  36.5324617
  48.8735558  44.4107563  37.2460897  48.5400172  44.1415578  35.5189119
  46.8332090  44.0327918  36.7825079  46.5881292  43.7158712  37.7966386
  46.5909693  45.0891450  36.6641405  46.2544361  43.4456873  36.0695337
  48.9492977  40.4004244  38.2256951  50.0656985  39.9998634  37.9357121
  47.9491827  39.6240666  38.5755516  47.0988264  40.0578995  38.9053882
  48.0275353  38.1839292  38.5776060  49.0633663  37.8719754  38.7112245
  47.1964140  37.6032222  39.7086346  47.6256261  37.9849352  40.6346039
  46.1882271  37.9989890  39.5867296  47.1408743  36.0804261  39.7637211
  46.8009614  35.7060953  38.7976002  48.1412427  35.7000761  39.9677553
  46.2036670  35.6185326  40.8352928  46.4921431  36.0863673  41.7764082
  45.1925563  35.9281226  40.5711203  46.2467099  34.0966061  40.9877791
  46.2053596  33.6579665  39.9912153  47.1924899  33.8330730  41.4617816
  45.1432498  33.5840029  41.7894091  44.2664098  33.8271732  41.3509961
  45.2167125  32.5790261  41.8601972  45.1812741  33.9904283  42.7138260
  47.5747627  37.6435133  37.2121150  46.4648550  37.9531111  36.7246532
  48.3935262  36.8481975  36.6069786  49.2627473  36.6232974  37.0704346
  48.1364423  36.2614395  35.3044426  47.2538951  36.7191518  34.8592337
  49.3100659  36.4876155  34.3878757  49.7626903  37.4555325  34.6026448
  50.0260969  35.6952260  34.6066327  48.9645247  36.4324679  32.9222397
  47.8317942  36.2454965  32.5337074  49.9532533  36.6424512  32.0807500
  49.7794687  36.6175029  31.0860956  50.8817477  36.8273385  32.4333060
  47.9069864  34.7414854  35.4819998  48.1483200  34.2333266  36.5476750
  47.4581326  34.0918987  34.4328605  47.3071570  34.5905795  33.5680225
  47.0831818  32.6540668  34.4927054  47.3089312  32.2406864  35.4756693
  45.6033424  32.5227522  34.2440757  45.3682628  31.4608694  34.1671568
  45.0798836  32.9482413  35.0998461  45.1901923  33.1851304  33.0602585
  44.2437214  33.0733323  32.9443621  47.8998725  31.8039103  33.4982462
  47.4190061  30.8658748  32.9687352  49.1790775  32.1549107  33.3273478
  49.5242840  33.0092761  33.7414217  50.0917045  31.3786722  32.4517807
  49.5145331  30.6192079  31.9230984  50.7988574  32.2689541  31.4149712
  51.2880634  33.0951120  31.9315268  51.5385640  31.7096507  30.8417280
  49.8739597  32.8724520  30.4355957  48.6259075  32.5037290  30.1719686
  48.2224912  31.6809954  30.7625468  48.1056206  33.2747461  29.1732683
  47.1949514  33.1521112  28.7533263  49.0246135  34.2088673  28.8083814
  48.9598347  35.2263383  27.8678079  48.0273768  35.3687651  27.3214951
  50.0727093  35.9882722  27.6856871  50.0613014  36.7823688  26.9395267
  51.2069494  35.7831426  28.4160797  52.0804164  36.4173323  28.2632246
  51.2900142  34.7899261  29.3528669  52.2017411  34.7017074  29.9432105
  50.1639182  33.9621865  29.5503432  51.1163794  30.5786057  33.2628670
  52.0927680  30.1687330  32.7145453  50.8532976  30.3825041  34.5551770
  50.0095206  30.7724723  34.9508816  51.7330472  29.6276822  35.4236531
  51.1241472  29.1432343  36.1865718  52.2342532  28.8683697  34.8238997
  52.7745862  30.4874923  36.0984672  52.9711851  31.6530478  35.7387670
  53.4357629  29.8931925  37.0957205  53.1800224  28.9492304  37.3482403
  54.4341314  30.5925069  37.9242045  54.1204607  31.6231827  38.0895047
  54.5797625  29.9125009  39.2629503  55.1451461  30.5963296  39.8967340
  53.5723042  29.7965694  39.6619612  55.2703213  28.5618867  39.2352030
  54.9720713  28.0967513  38.2961327  56.3516112  28.6994674  39.2445672
  54.8660571  27.6751032  40.3854462  54.6660533  28.2139076  41.5109138
  54.7894373  26.4250463  40.1998441  55.8013251  30.7689856  37.2541226
  56.7001792  31.3532129  37.8659990  55.9542867  30.2802821  36.0200920
  55.1973571  29.7526053  35.6094330  57.1841881  30.4086459  35.2727457
  57.9938086  30.6402712  35.9641343  57.5397297  29.1297012  34.5150231
  56.6675623  28.8190226  33.9395459  58.3672298  29.3364138  33.8363483
  57.9340256  28.0144623  35.4226435  58.6140772  28.2448792  36.4405860
  57.5411576  26.7951925  35.0922544  57.7876271  26.0114350  35.6807661
  56.9972353  26.6530740  34.2533599  57.1098578  31.5870125  34.3054442
  58.1387196  32.1632126  33.9312666  55.9004436  31.9919473  33.9079897
  55.0650093  31.4620855  34.1112650  55.7684680  33.2179186  33.1465761
  56.5346811  33.2301879  32.3710112  54.3894666  33.3604678  32.4780995
  54.3352339  32.5923043  31.7057610  53.5363792  33.2607854  33.1499301
  54.2387940  34.6521326  31.7968406  54.6972650  34.9717501  30.5306048
  55.1874079  34.1791416  29.9649540  54.4187933  36.2857870  30.2515161
  54.6369405  36.7537087  29.3831739  53.8023230  36.8613078  31.3331478
  53.3391171  38.1647506  31.5210185  53.4406565  38.8811440  30.7047855
  52.7721444  38.4654624  32.7520689  52.3808671  39.4645469  32.9431610
  52.6905877  37.4873643  33.7774462  52.2909183  37.7433929  34.7590473
  53.1077391  36.2018592  33.5697456  52.9758722  35.4868806  34.3819491
  53.6842637  35.8612634  32.3411493  55.9859057  34.4094525  34.0887575
  55.5983344  34.3529690  35.2619409  56.6085845  35.4579493  33.5576685
  56.9620684  35.3926007  32.6136575  56.8048690  36.7133060  34.2886055
  57.3309861  37.3876544  33.6123689  55.8112867  37.1098518  34.4965734
  57.5717305  36.6171931  35.5768873  58.5372688  35.8512689  35.6808589
  57.1320179  37.3767890  36.5718526  56.3720837  38.0121428  36.3735232
  57.6777192  37.3644168  37.8920821  58.6929008  36.9687811  37.8658384
  57.7196987  38.7927635  38.4801787  57.9984898  39.4969136  37.6959758
  56.7229506  39.0351148  38.8471937  58.6958713  38.9276320  39.6165477
  59.2122842  37.9348218  40.1878117  58.9795363  40.1727276  39.9547299
  59.6271163  40.3531804  40.7083862  58.5474560  40.9385756  39.4577436
  56.8417201  36.4755557  38.7982523  55.8772844  36.9249979  39.4541537
  57.1837445  35.2146697  38.7916383  57.9536834  34.9247746  38.2063043
  56.4251643  34.1798995  39.5083598  56.7252493  33.1932391  39.1545176
  56.6898594  34.2610456  41.0168440  56.5229429  35.2942125  41.3213275
  55.9625214  33.6159225  41.5103951  58.0754631  33.8421653  41.4073161
  58.2672046  32.8648637  40.9638910  58.7745152  34.5708363  40.9954268
  58.2641465  33.7575267  42.9556833  57.2799607  33.6781244  43.4177023
  58.8444031  32.8632302  43.1827626  58.9682802  34.9552381  43.4902143
  59.9397435  35.0274716  43.0003252  58.3741323  35.8364740  43.2491903
  59.1631341  34.8744608  44.9803405  59.7146334  34.0585263  45.2041942
  59.6429133  35.7029234  45.3021146  58.2632842  34.8086734  45.4348041
  54.9369843  34.2447044  39.1903427  54.1181660  34.1490028  40.0436748
  54.6128311  34.4404922  37.9382317  55.3736428  34.5961146  37.2918748
  53.2756053  34.4500693  37.4268323  53.3233382  34.0599081  36.4101431
  52.6943848  33.7702798  38.0498242  52.5842419  35.8234293  37.4035995
  51.5232130  35.9605302  36.8693758  53.2269622  36.7932981  37.9932682
  54.1237759  36.5858823  38.4085584  52.7118266  38.1450976  38.1072611
  51.6537996  38.1557026  37.8452869  52.8651727  38.6681775  39.5227244
  53.8944571  38.5101890  39.8443052  52.6555251  39.7378039  39.4883247
  51.9147670  37.9951943  40.5115618  52.2202043  36.7596452  41.0721439
  53.1574908  36.2668447  40.8155670  51.3456749  36.1596596  41.9463553
  51.5864087  35.1873992  42.3753529  50.2125714  36.7878601  42.3010166
  49.3126330  36.2235880  43.1650824  49.5827405  35.3555843  43.4741271
  49.9029857  38.0296918  41.7617023  48.9784937  38.5307632  42.0474836
  50.7334013  38.6078429  40.8966680  50.4896917  39.5831985  40.4757677
  53.4150671  39.1149547  37.1638244  54.5029355  38.8301181  36.6351056
  52.7740441  40.2686299  36.9528433  51.8184031  40.3803414  37.2599214
  53.3891495  41.3490824  36.2338567  54.4743951  41.3041485  36.3225922
  53.0008350  41.3642300  34.7634216  53.4751171  40.5183063  34.2666616
  51.4971876  41.2673134  34.6000911  51.0222494  42.1132844  35.0960980
  51.2449484  41.2802388  33.5394030  51.1416684  40.3381240  35.0466727
  53.5466787  42.6311542  34.0447724  52.9129164  43.4744938  34.3191624
  54.5615016  42.8098066  34.4000690  53.5591472  42.4803894  32.5533624
  52.5445614  42.3026054  32.1965860  53.9483416  43.3915335  32.0988846
  54.1938027  41.6378710  32.2782459  53.0152483  42.7129301  36.9066830
  51.9075979  42.8758331  37.3228369  53.9852941  43.6170916  36.9588104
  54.9430523  43.3216894  36.8348641  53.7294566  45.0200660  37.2856193
  52.8202506  45.0830837  37.8837725  54.8840005  45.6547264  38.0788882
  55.6854618  45.6662282  37.3402824  54.5863106  46.6783916  38.3068339
  55.3626394  44.9911713  39.3171096  55.7066468  43.9895096  39.0594900
  56.4952842  45.7625739  39.9641048  56.1519329  46.7641884  40.2224776
  56.8184165  45.2448223  40.8676383  57.3314275  45.8336922  39.2680671
  54.2455979  44.7726688  40.3614520  53.4640416  44.1450164  39.9327817
  54.6620984  44.2832668  41.2425201  53.8212702  45.7351853  40.6467536
  53.4468040  45.7589196  36.0128361  54.2882566  45.7182230  35.0648455
  52.3076704  46.4560127  35.9548638  51.6773491  46.4903972  36.7437642
  51.9226100  47.1699400  34.7179461  52.7255935  47.0721641  33.9870915
  50.6754878  46.6296944  34.1267566  49.9183553  46.6713552  34.9097437
  50.3982534  47.3055774  33.3179642  50.7726697  45.2065849  33.5890356
  51.6704641  45.1541312  32.9722766  50.8820150  44.5433914  34.4466259
  49.3662800  44.6879584  32.6227962  49.4766555  45.6958892  31.1559605
  50.4222067  45.5000579  30.6505845  48.6504956  45.4552765  30.4863819
  49.4243249  46.7486756  31.4335525  51.7237056  48.6941290  35.0067466
  51.1943026  49.0616240  36.0539180  52.1328462  49.5056440  34.0705872
  52.5330468  49.1197295  33.2277500  52.1517585  50.9414463  34.2437604
  52.8259742  51.1238661  35.0805532  52.6918017  51.6148012  33.0481491
  52.0226772  51.4482879  32.2039360  52.7757731  52.6845202  33.2399327
  53.6771823  51.2096535  32.8162493  50.8052715  51.5060121  34.6302823
  49.7694961  51.1423765  34.0346813  50.7975649  52.4121034  35.5993273
  51.6762830  52.7251520  35.9873518  49.5646040  52.9675027  36.1439529
  48.7034101  52.5715597  35.6053480  49.4377282  52.5898691  37.6036280
  49.4365179  51.5004856  37.6372482  50.3352179  52.9664628  38.0947963
  48.2198588  53.1145368  38.3137463  48.3564190  54.1768057  38.5163425
  47.3483386  52.9766321  37.6741928  48.0112144  52.3748599  39.6174742
  47.0598510  52.6724068  40.0586153  48.0042991  51.3005725  39.4313024
  49.1092870  52.6874541  40.5884348  49.8909029  52.0479493  40.5843939
  49.1305160  53.6915195  41.4202544  48.1162364  54.5660615  41.4465457
  47.3332004  54.4456833  40.8199671  48.1390574  55.3420060  42.0927225
  50.1618731  53.8445954  42.2335319  50.9254934  53.1837992  42.2053284
  50.1812484  54.6210100  42.8787566  49.6008053  54.5131557  35.9863258
  50.6329446  55.1199042  36.2246063  48.4698318  55.0799444  35.5970784
  47.6762483  54.4624132  35.4994956  48.3065423  56.4700133  35.2317157
  47.3113723  56.6122326  34.8103875  48.4670054  57.4047471  36.4371112
  49.5005075  57.4002478  36.7845621  48.1963296  58.4111890  36.1186582
  47.5685795  57.0033985  37.5862414  46.6066759  56.2649219  37.3900403
  47.8793744  57.4509602  38.7947533  47.3021754  57.2031600  39.5860607
  48.6922608  58.0379830  38.9187488  49.2909993  56.8885128  34.0990015
  49.7701622  58.0312857  34.0719295  49.5343998  55.9847802  33.1677558
  49.2687033  55.0249131  33.3350118  50.2783132  56.2961884  31.9431167
  50.5798026  57.3427487  31.9811389  51.5279635  55.4339562  31.7590310
  51.2889414  54.4322289  32.1168393  51.7431798  55.3963971  30.6915867
  52.7381899  55.9564117  32.4980826  52.9461185  56.9624872  32.1331130
  52.4911415  55.9984832  33.5590195  53.9909967  55.0627247  32.2933416
  53.6867057  54.0238165  32.4215469  54.3481568  55.2135525  31.2747167
  55.1041015  55.3888498  33.2732993  55.5361159  56.3433218  32.9740991
  54.6543804  55.4877305  34.2607615  56.1827728  54.3429268  33.3169170
  56.6004979  54.2513532  32.4015996  56.8907327  54.6161028  33.9839610
  55.7822118  53.4580356  33.5944102  49.3133664  56.1856337  30.7613184
  49.4877573  55.3987158  29.8497192  48.2976915  57.0179875  30.8180434
  48.2061016  57.5956274  31.6417293  47.2296735  57.0543090  29.8255298
  46.3804724  57.6115228  30.2205187  47.7003061  57.7270168  28.5562452
  48.4429018  58.4838916  28.8105463  48.1573936  56.9707730  27.9181103
  46.5933067  58.3798051  27.8023236  45.5873640  58.8588068  28.3993149
  46.7383594  58.4322967  26.4723799  46.0215256  58.8621836  25.9062956
  47.5644363  58.0414966  26.0415894  46.6173744  55.6833802  29.5453354
  46.5062899  55.2320331  28.3936340  46.1864408  55.0335653  30.6181666
  46.4285074  55.3740993  31.5372886  45.4512015  53.7875843  30.5179632
  45.4034199  53.3018413  31.4930245  44.0229282  54.0623837  30.0374577
  43.5500367  54.8507606  30.6236629  44.1060815  54.3825810  28.9986275
  43.1467776  52.8217391  30.0948599  43.2364088  52.0793789  31.0204206
  42.2790251  52.6639049  29.1387647  41.6760425  51.8540345  29.1365860
  42.2122453  53.3527231  28.4023708  46.1837727  52.7902840  29.6061394
  45.6073008  52.2369564  28.6410167  47.4246289  52.5505851  29.9440833
  47.8287545  53.0337316  30.7336344  48.2768762  51.6474146  29.1728980
  48.3676377  52.0393669  28.1598231  49.6567725  51.5644677  29.7845875
  49.5830338  51.1656388  30.7956791  50.2837417  50.9088932  29.1800368
  50.1006379  52.5599987  29.8188580  47.6620877  50.2688385  29.0723040
  47.2076399  49.7295441  30.0663361  47.5822859  49.7728129  27.8493902
  47.7424868  50.4214275  27.0919863  47.1510018  48.4133793  27.5184471
  47.2576713  48.2443751  26.4470307  48.0070322  47.3714928  28.2700844
  47.9137301  47.5304530  29.3438309  47.6611533  46.3680685  28.0211739
  49.7081282  47.3987632  27.7179987  45.6266374  48.1897081  27.7382955
  45.1810747  47.0654456  27.8262148  44.8717629  49.2748349  27.8824215
  45.3027947  50.1849107  27.8043457  43.4841258  49.2102529  28.1418463
  43.0776958  50.2153560  28.0252125  43.0385042  48.5501935  27.3972606
  43.1413728  48.6990579  29.5196410  42.1091966  48.0068060  29.7035478
  43.9837305  49.0053220  30.4938923  44.7710471  49.5984450  30.2754277
  43.9051250  48.4214522  31.8335233  43.8434083  47.3342112  31.7951825
  45.0915711  48.8387009  32.7327375  46.0067194  48.4710228  32.2682921
  45.1908398  50.3636995  32.9238235  44.2765023  50.7323157  33.3889493
  46.0420634  50.5951889  33.5643578  45.3240462  50.8436056  31.9549705
  45.0435305  48.1414639  34.0864282  45.6100874  48.7720724  34.7716145
  43.9948914  48.1321210  34.3846075  45.5792548  46.7663948  34.1269689
  46.6278939  46.7757377  33.8287896  45.4931071  46.3716734  35.1398339
  45.0131995  46.1347538  33.4426086  42.5601902  48.7100517  32.5266674
  41.9975217  47.8535500  33.1874700  42.0486350  49.9051977  32.3276541
  42.5379704  50.5921904  31.7718800  40.7893475  50.3017535  32.9742046
  40.5580658  49.5450060  33.7243432  40.9547190  51.6459196  33.6739123
  41.1778506  52.4159908  32.9356924  40.0326282  51.9001799  34.1957094
  41.7724361  51.5838912  34.3916067  39.6148882  50.3580564  31.9986610
  38.5960622  50.8992759  32.3253230  39.7930820  49.8187109  30.8058583
  40.6927255  49.4346995  30.5543772  38.7331124  49.8346276  29.7877934
  38.2330185  50.8031187  29.8009080  39.3015614  49.5974410  28.3894965
  40.1207135  48.8791666  28.4155284  38.4853863  49.1949129  27.7886909
  39.7923851  50.8633713  27.7465956  39.7062130  51.9368202  28.3417467
  40.3516135  50.7349563  26.5782416  40.7010590  51.5508691  26.0966524
  40.4335654  49.8202847  26.1587064  37.6242333  48.8423452  30.0475779
  36.4775837  49.0723505  29.6548422  37.9714526  47.7415342  30.7209513
  38.9152924  47.6183966  31.0580768  37.0221362  46.6543424  30.9141180
  36.0026219  47.0391023  30.9076059  37.1671651  45.6365505  29.7825937
  37.1652084  46.2566603  28.8858435  38.1505813  45.1830066  29.9078478
  36.0914918  44.5140238  29.6414919  36.1518176  43.8808381  30.5264064
  34.6676490  45.0704598  29.5067192  34.6066672  45.7036927  28.6210515
  33.9621230  44.2455026  29.4123546  34.4220415  45.6584610  30.3908717
  36.4686450  43.6812863  28.4030135  37.4592393  43.2490384  28.5432661
  35.7406603  42.8820800  28.2660989  36.4737118  44.3217069  27.5213346
  37.1813780  45.9990387  32.2452123  37.4615400  44.7854852  32.3220110
  37.0316385  46.7839854  33.3197637  36.7651873  47.7485265  33.1848631
  37.2957422  46.3377830  34.6403407  37.8017422  45.3750540  34.5666794
  38.1755802  47.2855758  35.4070994  37.6781606  48.2512311  35.4973684
  38.3668369  46.8814427  36.4007751  39.1206326  47.4119694  34.8798854
  35.9771997  46.1137413  35.4018109  35.0644421  46.9054243  35.3464159
  35.9254083  45.0095447  36.1437412  36.7048418  44.3674324  36.1547150
  34.7435406  44.6704496  36.9156869  34.2700986  45.5713199  37.3062906
  33.7413004  43.9442729  36.0039177  32.8374169  43.7543520  36.5828948
  33.5052383  44.6057732  35.1703062  34.2391732  42.7420130  35.5147062
  33.5797640  42.3279476  34.9531990  35.0268964  43.8109596  38.1231985
  36.0623137  43.1141646  38.1985154  34.1055170  43.8491310  39.1008257
  33.3835722  44.5532931  39.0489758  34.1416575  43.0007325  40.2495536
  34.7297106  42.1145317  40.0122930  34.7545504  43.6796876  41.4537145
  34.7443408  43.0014349  42.3069630  35.7822794  43.9635882  41.2281495
  34.0537605  44.9218377  41.8871906  33.0169322  44.8445441  42.7603170
  32.7118458  43.8637548  43.1238807  32.3545723  45.9725335  43.1863469
  31.5293762  45.9139134  43.8962033  32.7582889  47.2022677  42.6927349
  32.2428264  48.1083737  43.0100729  33.8004976  47.2820495  41.8097668
  34.1135460  48.2516300  41.4213039  34.4482549  46.1485885  41.4160297
  35.2860233  46.2125038  40.7221075  32.7386412  42.4753579  40.5996850
  31.7523896  43.1465305  40.3232631  32.6773935  41.2648604  41.1878437
  33.8226139  40.3521141  41.3756876  34.6195889  40.8770311  41.9026468
  34.1864233  40.0241631  40.4022253  33.2421057  39.2200201  42.1834446
  33.4007736  39.4086088  43.2453471  33.7274585  38.2849842  41.9051255
  31.8195605  39.1874100  41.8539211  31.2483239  38.7509617  42.6733420
  31.6095715  38.6418319  40.9338237  31.4417740  40.6642018  41.6848343
  30.6735170  40.8582828  40.9363213  30.9777641  41.1889021  43.0340872
  31.8170857  41.4577245  43.9210065  29.6548354  41.4080426  43.1500535
  29.0608233  41.3486001  42.3347534  29.0481956  41.7726331  44.4196660
  29.7160228  42.4324392  44.9733235  27.7168789  42.5051647  44.1861295
  27.0523353  41.8278525  43.6497564  27.2876870  42.7378590  45.1601196
  27.8852204  43.7849478  43.3895327  28.6059704  44.4175627  43.9073318
  28.2724678  43.5254976  42.4039334  26.5768975  44.5319988  43.2364542
  26.1639527  44.7017420  44.2308453  26.7869519  45.4910658  42.7617956
  25.5750077  43.7625196  42.3986699  26.0989645  43.2424504  41.5962789
  25.0608341  43.0361473  43.0280464  24.5824497  44.7011440  41.8139223
  25.0587194  45.3739067  41.2301341  23.9177880  44.1837151  41.2571449
  24.0964324  45.1834743  42.5569974  28.8433378  40.4995868  45.2299075
  28.4638241  39.4557998  44.6931003  29.0861703  40.5981053  46.5288346
  29.3887860  41.4847697  46.9050299  28.9682264  39.4774589  47.4295926
  28.1595265  38.8133707  47.1231871  30.2686830  38.7062493  47.3901810
  30.5892066  38.6662926  46.3490162  30.9973909  39.2703200  47.9724266
  30.1649769  37.3134664  47.9348505  30.0691946  37.3619993  49.0197626
  29.2824235  36.8321740  47.5143865  31.6171106  36.3511993  47.5136666
  31.3383233  34.8966346  48.5123478  30.3998251  34.4273788  48.2183800
  32.1567966  34.1921057  48.3659047  31.2879091  35.1811483  49.5632485
  28.6593916  39.9002890  48.8696262  28.8765612  41.0754673  49.2879017
  28.1635119  39.0737599  49.6931983  32.0564067  66.7092072  37.9916053
  31.4265390  66.7545659  37.2685499  31.7410785  65.5872700  38.0578319
  31.7276827  64.7314747  37.3811753  30.7613640  65.3755667  39.1011377
  31.0103446  64.2190971  39.8977560  30.9626078  63.2983718  39.3133263
  29.9217739  64.0996195  40.9142150  29.6569000  65.0582328  41.6498667
  29.2925932  63.0382210  40.9960856  32.3496376  64.3531176  40.5849806
  32.2353436  65.2714842  41.1643636  33.4492479  64.5439842  39.5554169
  33.4845124  63.6470400  38.9333675  34.7151509  64.6845212  40.2299753
  34.7527345  63.9605918  40.8687793  33.1297907  65.7515867  38.6693868
  33.1490577  66.6682804  39.2624317  34.1140094  65.8505863  37.6350026
  33.8106874  66.5466635  37.0440464  32.8296871  63.2632220  41.3995738
  32.7669905  63.1955041  42.8493367  31.8083100  62.8055586  43.2284978
  33.0390359  64.4908632  43.4172091  32.9316174  64.5431802  44.8444197
  31.9170251  64.2240215  45.1426297  33.1163588  65.9890965  45.3278436
  32.2268004  66.2788808  45.8912421  33.9929387  66.0337447  45.9797102
  33.2850024  66.8771843  44.2169735  34.0419807  66.5832586  43.7143727
  33.9893892  63.5861106  45.4004106  33.9020544  63.5295163  46.4952675
  35.3156118  64.1034011  44.9838986  36.3200038  64.7377804  46.0725848
  33.7548622  62.1629415  44.8993810  32.8350848  61.7773992  45.3657497
  33.7899412  62.1941101  43.3771170  34.8337191  62.4607933  43.1311805
  33.4625673  60.8697684  42.8901443  32.7552383  60.4936928  43.4136802
  33.9009439  60.4200278  41.7179535  34.7788110  60.9973488  41.1208850
  33.1883074  59.2359855  41.1306129  33.9436771  58.4507836  41.1044478
  33.0410172  59.2655743  40.0512426  32.1450080  59.1819714  41.4399262
  34.8658465  61.3424942  45.2609195  37.1259959  65.8451925  45.3682437
  35.6132958  65.3374386  47.2343385  37.2295510  63.6939755  46.5823104
  35.8876049  61.0939430  46.2498801  35.8675559  61.9265831  46.9542184
  37.1771700  61.0334548  45.6418504  38.2325935  60.8446860  46.5773534
  38.3050803  61.6647765  47.2945613  39.5195833  60.8777991  45.8021826
  39.6453372  60.1623549  44.7794395  40.4372833  61.6192839  46.1924198
  38.0495250  59.5078247  47.2982256  38.2050208  58.6734870  46.6112157
  36.6619638  59.3958070  47.9183981  36.6284157  60.0665839  48.7796826
  36.4438695  58.0541183  48.3760577  37.2325791  57.8196517  48.8824949
  35.5936015  59.7553387  46.9039736  35.5433713  58.9883248  46.1282207
  34.3224634  59.8355411  47.5569343  33.7064930  60.1738680  46.8998976
  39.0641319  59.3842412  48.3012555  40.3972203  59.4563359  48.7828793
  40.9569931  60.3258324  48.4015757  41.0879720  58.2493682  48.4745368
  42.4651736  58.3387333  48.8165833  42.9080206  59.2141047  48.3078127
  43.2307240  57.1081719  48.3340585  44.1157801  57.4457195  47.7900371
  43.5379452  56.5213671  49.2033065  42.4158522  56.3557290  47.4233837
  41.6112217  56.1135525  47.8767735  42.5932492  58.5033762  50.3271691
  43.6271419  58.7764049  50.5854737  42.1558949  57.2452993  50.8602550
  43.0852397  56.4916791  51.8502377  41.7190747  59.6062852  50.9255200
  42.1418980  60.5801344  50.6355419  40.3334628  59.6253122  50.2882457
  39.8342906  58.7243158  50.6878062  39.6942775  60.8983084  50.5969685
  39.7701232  61.4919010  49.8498498  38.9349109  61.0230070  51.6884984
  38.5156283  60.0324650  52.2956481  38.7617886  62.4202729  52.2509205
  39.4119600  62.4427866  53.1251815  37.8409077  62.5907490  52.8088940
  38.6255248  63.1695721  51.4713059  41.6382486  59.4270496  52.3522154
  42.9142194  54.9955345  51.5402434  44.4796067  56.8369082  51.6808901
  42.6954152  56.8030911  53.2038035  41.5227314  60.2013541  53.5476451
  40.4905358  60.5438661  53.6291916  42.3798045  61.3351984  53.4603309
  42.3169871  62.1497569  54.6256551  41.3161030  62.5703967  54.7459008
  43.2201461  63.3202295  54.4726107  44.4151211  63.0849461  54.1962441
  42.7574121  64.4594370  54.6364905  42.7791439  61.3472152  55.8296845
  43.8204139  61.0247552  55.7640619  41.9010277  60.1460428  56.0187343
  40.9075760  60.5050585  56.2959298  42.4012939  59.3368455  57.0762940
  42.5705154  59.9420212  57.8099345  41.8951575  59.3486046  54.7470292
  42.8591585  58.8667333  54.5714268  40.9046562  58.3448749  54.9109405
  40.8240873  57.9087631  54.0575706  42.6143918  62.0777996  57.0294133
  43.3261673  62.9034570  57.9428790  42.8554992  63.8918772  58.0683632
  44.7015068  63.0520564  57.5719783  45.3977861  63.9980625  58.4055876
  44.8200190  64.9391593  58.3638256  46.8285159  64.2887833  57.8917904
  46.9579999  65.3726696  57.8775257  47.5339690  63.8457947  58.5997367
  47.0829875  63.8388940  56.5332640  46.9214972  62.8983662  56.4967750
  45.4084105  63.4598031  59.8376399  45.8696749  64.1795076  60.5298542
  46.1791568  62.2419071  59.8120949  47.3909940  62.1389432  60.7574616
  44.0462440  63.0559524  60.3257721  43.4512644  63.9318154  60.6281646
  43.2541801  62.2437126  59.2998665  43.7525359  61.2581776  59.2447105
  41.8663100  62.1757506  59.7464879  41.3211923  62.9027448  59.4451106
  41.4100192  61.1513624  60.4488101  42.0301301  60.1180904  60.5554468
  40.1603144  61.3613536  61.2279947  40.4954314  61.4379876  62.2619357
  39.5515073  60.4709988  61.3878201  39.4309323  61.9678637  60.6905598
  44.3237754  62.2646310  61.4682828  48.5654580  61.5557155  59.9181740
  47.7862695  63.4235150  61.3036095  46.9501010  61.3214521  61.8749194
  44.7008480  62.8157014  62.1582022  49.8678850  59.1044067  45.7763748
  36.4044768  41.5284778  83.9375998  35.8201983  42.0334809  84.3441862
  36.0014863  41.3027165  83.1972590  36.2584072  41.5693026  83.8881023
  40.8621982  37.7750430  82.4144919  41.1017986  37.9828414  81.6020262
  41.1837823  36.9707938  82.5233863  40.9459140  37.6864531  82.3105472
  41.2478682  43.8918271  81.8466851  41.6629831  43.5603295  81.1551347
  40.4170612  43.6587173  81.7186988  41.1866691  43.8089527  81.7257698
  43.9412072  40.1428831  81.0328052  43.8592235  40.2131018  81.8983039
  44.5791793  40.7058574  80.8411793  44.0231910  40.2367802  81.1318002
  41.0452182  40.1649285  84.0436659  41.8592821  40.4564178  83.9319430
  40.9811324  39.5109147  83.4694952  41.1554921  40.1114480  83.9425496
  37.5562906  38.8573092  83.5083860  37.9408058  38.6380799  84.2600405
  37.3074526  39.6836037  83.6384937  37.5764978  38.9471238  83.6384937
  42.4828205  43.3811085  79.3852464  43.2501190  43.4411210  78.9758316
  42.0359514  42.8091526  78.9008783  42.5301632  43.3047661  79.2530174
  38.5302805  39.6529851  80.8489574  38.8195330  40.4294734  81.1233149
  38.6174604  39.1418583  81.5504074  38.5857061  39.6921769  80.9932072
  43.3234424  35.0463114  85.1043261  42.7957443  35.1291858  84.4148970
  43.7830132  35.7880986  85.1007906  43.3136274  35.1683777  85.0017956
  35.3167489  33.3165634  80.1284156  34.9680293  33.9685359  80.5915706
  34.8363935  33.3022747  79.4008028  35.1937733  33.4108687  80.0895248
  38.3310946  35.3210625  82.5368213  38.7109911  35.3390254  81.7519328
  37.5903542  35.7664614  82.4159061  38.2779784  35.3892400  82.4031782
  39.1295701  42.1588131  83.9277003  38.3207023  41.8354805  83.8810313
  39.6370609  41.4521353  83.8605252  39.0845367  42.0069448  83.9107298
  47.7331671  14.6454952  73.9878242  47.7025675  15.4999588  74.1596512
  48.3313019  14.3450244  74.5464386  47.8168829  14.7271448  74.0953045
  35.3172495  23.2693321  74.5068404  34.5655395  22.8908859  74.2784449
  35.7658507  23.3011754  73.7587215  35.2722162  23.2178928  74.3625906
  40.7697455  23.6918690  69.9353951  40.4348824  24.3695612  69.4998174
  41.2824326  23.3024001  69.3470823  40.7963036  23.7343268  69.7840743
  40.3101746  25.6432959  75.8765063  40.6941126  26.2119857  75.3369838
  40.2460888  24.9182469  75.3970879  40.3575174  25.6208422  75.7258925
  45.5548245  17.2207254  72.2596552  45.4387771  17.9714940  72.6888690
  46.3504132  16.9631207  72.5092639  45.6552835  17.2942101  72.3600644
  36.7357991  28.1989302  78.1746033  37.3795447  28.6402466  78.5642191
  37.0614247  27.3942728  78.0876292  36.8789820  28.1454497  78.2191510
  37.4378571  21.2101277  73.5465895  37.7594412  21.7506484  72.9427203
  38.0850667  20.6398048  73.6788184  37.5804626  21.2060452  73.4772930
  39.6768214  19.5987717  73.6180073  40.1161850  18.9904817  74.0634845
  39.5272877  19.2195090  72.8465538  39.7189680  19.4526188  73.5699240
  43.2777551  17.9514898  70.5710842  43.1928846  18.8075865  70.7160411
  43.7661934  17.6759222  71.2393001  43.3366448  18.0372219  70.6912923
  44.2095984  14.5699692  72.0708577  43.6807455  14.7859326  72.7305883
  44.7321004  15.2635831  71.9909546  44.2084437  14.7042829  72.1564176
  49.6644037  20.1445997  77.4441622  48.8341740  20.3556640  77.6075038
  49.6153289  19.3183051  77.1683905  49.5350772  20.0535603  77.4278987
  36.0995592  18.4662909  70.8716045  35.5152807  18.9712940  71.2781909
  35.6965687  18.2405296  70.1312637  35.9534896  18.5071157  70.8221070
  40.5572806  14.7128561  69.3484966  40.7968810  14.9206545  68.5360309
  40.8788647  13.9086070  69.4573910  40.6409964  14.6242662  69.2445519
  46.9208352  20.8145351  77.5806337  46.4843584  20.8182093  78.3365309
  46.5871268  21.4950850  77.1485915  46.8070972  20.9157807  77.6287170
  50.0552698  17.5326271  76.4725975  50.7169132  16.9716939  76.3721883
  49.4144110  17.0378302  76.7978666  50.0581566  17.3762680  76.5058315
  40.9429506  20.8296402  68.7806898  41.3580655  20.4981426  68.0891394
  40.1121436  20.5965305  68.6527034  40.8817515  20.7467658  68.6597745
  46.3417529  18.5491653  76.2137963  46.5773118  18.6936852  75.3864814
  46.4907093  19.3134061  76.6069477  46.3983332  18.6830708  76.1501567
  48.1707986  17.3893319  74.0507567  48.5016203  17.9220959  73.4447662
  48.7441074  17.4432207  74.7069518  48.3041665  17.4762888  74.0585349
  43.6362896  17.0806962  67.9668099  43.5543059  17.1509149  68.8323086
  44.2742617  17.6436706  67.7751840  43.7182734  17.1745933  68.0658049
  40.7403006  17.1027416  70.9776706  41.5543645  17.3942309  70.8659477
  40.6762148  16.4487278  70.4034999  40.8505745  17.0492611  70.8765543
  37.2513730  15.7951223  70.4423907  37.6358882  15.5758930  71.1940452
  37.0025350  16.6214169  70.5724984  37.2715802  15.8849369  70.5724984
  37.5336972  24.0156099  72.5156277  37.8235271  23.6245080  71.7915504
  38.2640453  24.1972804  72.9561553  37.6843857  23.9849913  72.4739084
  35.4742888  25.9923482  75.5816427  35.2543183  25.7020836  76.3743094
  35.2537410  25.3338437  75.0534340  35.4090482  25.8523190  75.6205336
  37.6410844  27.3652871  74.3647120  38.2934902  26.8329314  74.5938146
  36.9436452  27.0121524  74.7514994  37.6341562  27.2342394  74.4559287
  45.6350762  19.6857286  73.7078099  46.2008795  20.3450495  73.6236642
  44.9878665  20.0306984  74.1794501  45.6229518  19.8339227  73.7650855
  42.1057340  22.6296070  73.1315178  41.8644016  21.8963930  72.7242243
  42.2858673  23.1782927  72.4781511  42.0964964  22.6018461  72.9745401
  46.8313460  19.7363513  70.5003735  46.4520269  18.9500651  70.4933025
  46.1679705  20.2850370  70.3575380  46.6771935  19.7008337  70.4784532
  39.6560368  23.2877032  74.3392562  40.4210259  23.0186676  74.0175226
  39.5538458  22.8027043  75.0562624  39.7541863  23.1766597  74.3972389
  42.1779029  20.3189216  66.3192511  42.9452014  20.3789341  65.9098363
  41.7310337  19.7469657  65.8348829  42.2252456  20.2425792  66.1870221
  45.0773559  21.9809004  70.8355421  45.1593396  22.7875990  70.5116872
  45.5623301  22.0004963  71.5596195  45.1610717  22.1029667  70.8942320
  38.8818101  21.9221127  71.0886863  38.9510922  21.0635665  71.2279863
  39.6606556  22.1393008  70.7605887  39.0070951  21.8273991  71.0604020
  43.2725589  24.3458828  75.3023356  42.8805381  24.0425543  74.5846222
  43.4278661  25.1827918  75.1128310  43.2379179  24.4242665  75.1679853
  43.4365264  20.9108817  75.2429387  43.0779918  21.0823460  76.0193419
  42.9503974  21.3722022  74.6857385  43.3123960  21.0047788  75.2754656
  38.2253629  16.5907982  67.7829621  38.5146154  17.3672865  68.0573195
  38.3125428  16.0796714  68.4844120  38.2807885  16.6299901  67.9272119
  43.0185248  11.9841245  72.0383308  42.4908267  12.0669989  71.3489017
  43.4780956  12.7259117  72.0347953  43.0087098  12.1061908  71.9358003
  35.0118313  10.2543765  67.0624203  34.6631117  10.9063490  67.5255753
  34.5314759  10.2400878  66.3348074  34.8888557  10.3486819  67.0235294
  42.5722330  20.5544809  71.1692965  43.2956529  21.0202922  71.0257538
  42.1322921  20.6218419  70.4190562  42.6138023  20.6328646  71.0377746
  42.8326180  24.6165514  71.3291026  42.1155490  24.4426376  70.8638263
  43.4832918  24.3818086  70.7966512  42.8228031  24.5561306  71.1820244
  38.1139342  25.8527273  77.7581174  37.6999741  25.1901403  77.3685016
  38.7986716  26.0005131  77.2376868  38.1537714  25.7767931  77.6237671
  49.2146479  19.5869325  71.8947881  49.5980085  20.3360681  72.1245978
  48.4190592  19.8335144  71.6359870  49.1540261  19.7339018  71.8905455
  38.0261770  12.2588756  69.4708260  38.4060735  12.2768385  68.6859375
  37.2854366  12.7042745  69.3499108  37.9730608  12.3270531  69.3371828
  38.8246524  19.0966263  70.8617050  38.0157847  18.7732936  70.8150360
  39.3321433  18.3899485  70.7945299  38.7796191  18.9447579  70.8447345
  58.7064254  30.1640260  73.9878242  58.6758259  31.0184896  74.1596512
  59.3045603  29.8635552  74.5464386  58.7901412  30.2456756  74.0953045
  51.9063939  29.2515911  78.7431173  51.0501835  29.4124409  78.7940289
  51.9531593  28.3807975  78.7636234  51.7863051  29.1466712  78.7537239
  46.2905079  38.7878628  74.5068404  45.5387978  38.4094167  74.2784449
  46.7391091  38.8197062  73.7587215  46.2454746  38.7364236  74.3625906
  51.7430039  39.2103998  69.9353951  51.4081407  39.8880920  69.4998174
  52.2556909  38.8209309  69.3470823  51.7695620  39.2528576  69.7840743
  51.2834330  41.1618267  75.8765063  51.6673709  41.7305165  75.3369838
  51.2193471  40.4367777  75.3970879  51.3307757  41.1393730  75.7258925
  54.7515760  31.3107955  81.3862824  55.2971720  31.9893041  81.4456794
  54.6932636  31.1695415  80.5264406  54.8231674  31.3899956  81.2674885
  47.8689835  38.7997021  76.7731177  47.9700198  37.9897375  77.0828305
  47.2731580  38.7053967  76.1430855  47.7962374  38.6662049  76.7257415
  56.5280829  32.7392562  72.2596552  56.4120355  33.4900248  72.6888690
  57.3236715  32.4816515  72.5092639  56.6285418  32.8127409  72.3600644
  47.7090575  43.7174610  78.1746033  48.3528030  44.1587774  78.5642191
  48.0346830  42.9128036  78.0876292  47.8522403  43.6639805  78.2191510
  41.0654879  34.8217307  76.3983510  40.8305064  33.9884960  76.2915779
  41.2040520  35.1021973  75.5844711  41.0510542  34.7400811  76.2625865
  43.3644967  26.9903038  79.2967818  42.7449998  26.3995685  79.1277833
  43.2628830  27.5814473  78.6632141  43.2582642  26.9907120  79.1772808
  48.4111154  36.7286585  73.5465895  48.7326995  37.2691792  72.9427203
  49.0583251  36.1583356  73.6788184  48.5537209  36.7245760  73.4772930
  50.4612862  28.7302580  73.6300281  51.1593027  28.9090707  74.1221745
  50.7765195  28.2072919  73.0070671  50.6108200  28.6796352  73.6102291
  43.0914100  30.5355319  81.5411387  42.9672797  31.1217765  82.1761206
  43.7432384  30.0415515  81.8423662  43.1687749  30.5494124  81.6797316
  50.6500798  35.1173025  73.6180073  51.0894433  34.5090125  74.0634845
  50.5005461  34.7380398  72.8465538  50.6922263  34.9711496  73.5699240
  48.1172441  33.7117036  80.8198898  48.7621443  33.2189480  80.5009847
  48.3574218  33.8541823  81.6464976  48.2483026  33.6594479  80.8948431
  50.6558532  36.5571942  80.4705791  50.9381775  35.7623348  80.2492547
  51.3844693  37.0352530  80.4910852  50.8048096  36.5106539  80.4408806
  48.6339726  24.0994976  77.7121556  48.3043056  24.5506120  77.0425255
  47.9584728  24.0211140  78.2594562  48.4850162  24.1546111  77.6944779
  54.2510134  33.4700206  70.5710842  54.1661429  34.3261173  70.7160411
  54.7394518  33.1944530  71.2393001  54.3099032  33.5557527  70.6912923
  55.8416134  20.0880499  75.9571167  55.5269575  20.7783978  76.3891589
  55.3243075  20.0325281  75.2556667  55.7180604  20.1815388  75.9168116
  55.1828568  30.0885000  72.0708577  54.6540039  30.3044634  72.7305883
  55.7053587  30.7821139  71.9909546  55.1817021  30.2228137  72.1564176
  60.6376620  35.6631304  77.4441622  59.8074324  35.8741948  77.6075038
  60.5885873  34.8368359  77.1683905  60.5083356  35.5720911  77.4278987
  47.0728175  33.9848217  70.8716045  46.4885391  34.4898248  71.2781909
  46.6698271  33.7590604  70.1312637  46.9267479  34.0256465  70.8221070
  42.6272204  39.7002978  77.6739717  42.1439782  40.4253468  77.6499300
  43.4395522  39.9979108  77.7849874  42.6762952  39.8505332  77.6866996
  48.6986358  38.4935159  80.2789531  48.1813300  38.1342574  79.6750839
  49.3960749  37.9697333  80.2895597  48.7251939  38.3632847  80.1919790
  51.5305390  30.2313869  69.3484966  51.7701393  30.4391853  68.5360309
  51.8521231  29.4271378  69.4573910  51.6142548  30.1427970  69.2445519
  46.8395680  22.1607265  73.1944504  47.5941648  22.5285582  72.9561554
  46.6623215  22.5346819  73.9623683  46.9250158  22.2705453  73.2729392
  45.4816401  40.2159154  77.8259996  46.1836981  39.7011143  77.8832753
  45.4013884  40.5433305  78.6306872  45.5740162  40.1873380  77.9532789
  45.1952745  24.5677584  69.8922617  45.0128318  24.7849464  69.0663609
  46.0578358  24.6816596  69.9481231  45.2957334  24.6167482  69.7777104
  44.8067177  36.4065506  77.3345604  45.6456076  36.6388439  77.3819366
  44.8378946  35.5369817  77.2652640  44.9348894  36.3122452  77.3310249
  45.4319880  36.8266381  81.6358910  45.9718105  36.6837512  82.3062282
  44.7489826  37.2263132  82.0042936  45.4112034  36.8646052  81.7893332
  50.8752464  21.5703994  72.9271640  51.6038624  21.3919949  72.4809797
  50.9647357  22.4122074  73.1378819  50.9959126  21.6687873  72.8925158
  54.8560765  32.5057382  76.8303934  55.6118280  32.9388896  76.8692843
  54.9623089  31.8562151  77.4038570  54.9830935  32.4734866  76.9201960
  57.8940936  36.3330659  77.5806337  57.4576168  36.3367401  78.3365309
  57.5603851  37.0136158  77.1485915  57.7803556  36.4343115  77.6287170
  40.8357025  33.0466672  81.7893332  40.5695440  32.2305789  81.9484322
  40.8495589  33.0919827  80.9188847  40.7981747  32.9323577  81.6846814
  44.7414772  27.8451756  68.4045090  44.0272949  27.5589936  68.8167522
  45.2258740  28.1848382  69.0451477  44.7074135  27.8533406  68.5600725
  61.0285282  33.0511579  76.4725975  61.6901716  32.4902247  76.3721883
  60.3876694  32.5563610  76.7978666  61.0314149  32.8947988  76.5058315
  51.9162090  36.3481710  68.7806898  52.3313238  36.0166734  68.0891394
  51.0854019  36.1150612  68.6527034  51.8550098  36.2652966  68.6597745
  41.2450438  33.8325451  79.0705076  41.0626012  33.8072337  78.2177368
  41.9800107  34.3024389  79.1093985  41.3264502  33.8986813  78.9502994
  57.3150113  34.0676961  76.2137963  57.5505702  34.2122160  75.3864814
  57.4639676  34.8319369  76.6069477  57.3715916  34.2016016  76.1501567
  59.1440569  32.9078627  74.0507567  59.4748786  33.4406267  73.4447662
  59.7173657  32.9617515  74.7069518  59.2774248  32.9948196  74.0585349
  54.3572458  30.7543530  74.7331147  54.4519313  31.4932824  75.1870773
  53.7331302  30.3261005  75.1665712  54.2781489  30.8004850  74.8639295
  41.2121349  30.7118952  79.2204142  41.7894851  30.5755403  79.8596388
  40.5135410  30.2554736  79.4749727  41.1942370  30.6241218  79.3526432
  54.6095480  32.5992270  67.9668099  54.5275642  32.6694457  68.8323086
  55.2475200  33.1622014  67.7751840  54.6915317  32.6931241  68.0658049
  47.9688651  32.3653008  77.4342626  47.7107895  31.5324742  77.4073925
  48.0237134  32.5910621  76.5935126  47.9388429  32.2750779  77.3062762
  53.0489701  24.4681458  77.5346718  52.3446028  23.9790644  77.6930637
  53.0974675  24.4803933  76.6635163  52.9519753  24.3971106  77.4286058
  46.9423363  29.9190770  77.9207520  46.3672954  30.0782938  78.5571481
  46.5659039  29.2826179  77.4575971  46.8026175  29.8488583  77.9462079
  50.6096652  28.3914119  82.7799899  50.2211084  27.9668337  82.1252090
  49.9451350  28.6396269  83.2876925  50.4543579  28.3652840  82.7587767
  60.2519921  28.1489124  75.5547729  59.9956486  27.3369066  75.3645612
  61.0949235  28.1566691  75.3277916  60.3385946  28.0301121  75.4932546
  36.6880182  29.5630845  75.9351961  36.7740434  29.1862713  76.7165491
  37.3155979  29.1891290  75.4571919  36.7936733  29.4516327  75.9797438
  51.7135590  32.6212724  70.9776706  52.5276229  32.9127617  70.8659477
  51.6494731  31.9672586  70.4034999  51.8238329  32.5677919  70.8765543
  47.5843498  36.0934241  76.1049018  48.2217445  35.8545989  76.6500811
  48.0098570  36.2971400  75.3702178  47.7419664  36.0885252  76.0766175
  42.2756141  38.3322578  79.9883322  42.3160286  38.6037429  79.1603101
  42.8350665  38.8564486  80.4041109  42.3639487  38.4498333  79.9275210
  48.2246313  31.3136531  70.4423907  48.6091466  31.0944238  71.1940452
  47.9757934  32.1399477  70.5724984  48.2448386  31.4034677  70.5724984
  49.9664970  36.5706664  77.7842804  50.0403978  36.4081836  78.6384654
  50.7834477  36.7596854  77.5403286  50.0981329  36.5743406  77.8740830
  43.7270727  36.9164527  74.8137248  42.9008845  37.1626264  74.6871526
  43.7882718  36.8376608  75.6799306  43.6144894  36.9409476  74.9226192
  45.9446751  22.9833468  75.7732688  45.0769176  23.0556067  75.8390297
  46.2321955  23.7855547  75.9620663  45.8586499  23.1127615  75.8107454
  48.5069556  39.5341407  72.5156277  48.7967854  39.1430388  71.7915504
  49.2373037  39.7158112  72.9561553  48.6576440  39.5035221  72.4739084
  49.0964301  34.3359153  83.6009408  48.5975995  35.0474921  83.6794296
  49.9064525  34.6559820  83.5627570  49.1420408  34.4886002  83.6065976
  46.4475471  41.5108789  75.5816427  46.2275767  41.2206144  76.3743094
  46.2269994  40.8523745  75.0534340  46.3823066  41.3708498  75.6205336
  45.3592419  33.5982106  77.8472129  45.0705667  32.9719577  78.3817856
  46.2275767  33.5402393  77.9136809  45.4452671  33.4969650  77.9363083
  56.1470316  28.7416889  78.1654111  55.8035082  28.0207225  78.5161360
  56.2463359  28.5330741  77.3232469  56.1112359  28.6041093  78.0925791
  48.6143427  42.8838179  74.3647120  49.2667485  42.3514622  74.5938146
  47.9169036  42.5306832  74.7514994  48.6074145  42.7527702  74.4559287
  45.5624692  35.2377357  73.7714494  46.3170660  35.6190396  73.9849956
  44.9695305  35.6888501  74.2261190  45.5861406  35.3606184  73.8697372
  56.6083346  35.2042593  73.7078099  57.1741378  35.8635803  73.6236642
  55.9611249  35.5492292  74.1794501  56.5962102  35.3524535  73.7650855
  46.8822919  36.4085918  79.1454609  46.3603672  36.5486210  79.8306474
  47.2696939  35.6496583  79.3356727  46.8626620  36.3171442  79.2755686
  43.8714103  26.4591727  73.2149564  43.5838898  26.0892998  72.4781511
  44.5584571  26.9286582  72.9533269  43.9303000  26.4738697  73.0664640
  53.0789924  38.1481378  73.1315178  52.8376600  37.4149238  72.7242243
  53.2591257  38.6968235  72.4781511  53.0697548  38.1203769  72.9745401
  48.3089244  33.4389937  74.5436100  48.1132027  34.0464672  73.9496403
  48.5323590  32.7457881  74.0627774  48.3123885  33.4267463  74.3852181
  46.7067774  30.3244675  74.6616969  47.4290426  30.4885833  74.2020775
  46.2275767  31.0454340  74.5556308  46.7431505  30.4542905  74.5782583
  54.6661282  26.6608474  80.0413654  53.8272382  26.6869753  79.8051917
  54.7365649  27.3079210  80.6219000  54.5529675  26.7604600  80.0922771
  44.3575391  32.7302748  83.7671109  44.8696488  33.0087001  83.1179868
  44.0711734  33.4692042  84.1333922  44.3910254  32.8805101  83.7260987
  53.1130560  23.5593851  74.7741270  53.8156913  23.3601599  74.2961228
  52.8474749  22.7869794  75.0810113  53.1777192  23.4156817  74.7486711
  58.5418806  31.8676461  77.3274895  58.4552780  32.0231887  78.1809674
  58.0869286  32.5114536  76.9534300  58.4622062  31.9852216  77.3982002
  41.4442297  27.2372940  74.0634845  41.5458434  28.0399101  74.3915820
  42.2398184  27.0360276  73.7657926  41.5770203  27.3258838  74.0670200
  52.4144622  29.1887208  75.9500455  52.1679336  29.1082959  76.7837244
  52.7429745  28.4040676  75.7562982  52.4265865  29.0613473  76.0447978
  56.3092671  35.8970567  79.7387236  56.1707030  36.5951613  80.2435979
  55.5292668  35.7419224  79.3823418  56.1735897  35.9770734  79.7613510
  48.3741649  31.9243927  85.3623438  48.5185025  32.5045135  84.7266548
  48.7217298  32.3020223  86.0673293  48.4469110  32.0664631  85.3722433
  50.5461566  31.1234095  83.1448570  49.7984880  31.3165109  82.7396848
  50.7003092  30.2979315  82.9072691  50.4583994  31.0299206  83.0493975
  57.8046043  35.2548821  70.5003735  57.4252852  34.4685959  70.4933025
  57.1412289  35.8035678  70.3575380  57.6504518  35.2193645  70.4784532
  50.6292952  38.8062340  74.3392562  51.3942843  38.5371984  74.0175226
  50.5271042  38.3212351  75.0562624  50.7274447  38.6951905  74.3972389
  48.6645721  27.0086750  80.8785797  47.8741796  26.8278210  81.2003133
  49.0606344  26.2313702  80.8616092  48.6062598  26.8674211  80.9238346
  53.1511612  35.8374524  66.3192511  53.9184597  35.8974649  65.9098363
  52.7042921  35.2654965  65.8348829  53.1985039  35.7611100  66.1870221
  54.0489408  34.6429180  78.6045243  53.3734409  34.4114412  79.1058630
  54.0581784  34.0350363  77.9787348  53.9507912  34.5188105  78.5861395
  51.1783552  29.4847009  85.3609296  51.1142693  30.3456965  85.2329433
  51.3180739  29.1679002  84.5604848  51.1899022  29.5647175  85.2237509
  56.0506142  37.4994312  70.8355421  56.1325980  38.3061298  70.5116872
  56.5355884  37.5190271  71.5596195  56.1343300  37.6214975  70.8942320
  49.8602646  32.1779148  79.5025499  49.4364895  32.3783647  78.7664517
  49.6847501  31.3307996  79.6149799  49.7713526  32.0827930  79.4099189
  45.1485090  32.6731200  74.9353472  45.3049710  32.6078002  75.7909464
  45.4885684  33.4479752  74.7232151  45.2218325  32.7780398  75.0308066
  51.6864235  32.0489083  73.8046835  52.2279781  31.5459464  74.2685455
  52.0010794  31.9954278  72.9936320  51.8128632  31.9668504  73.7530647
  49.8550685  37.4406435  71.0886863  49.9243505  36.5820973  71.2279863
  50.6339140  37.6578316  70.7605887  49.9803535  37.3459299  71.0604020
  52.8353504  26.9425388  83.8569135  53.0495474  26.3036302  83.3032489
  52.2187404  27.3871211  83.4276997  52.7758834  26.9135531  83.7119566
  54.2458172  39.8644136  75.3023356  53.8537964  39.5610851  74.5846222
  54.4011245  40.7013226  75.1128310  54.2111762  39.9427973  75.1679853
  41.7219352  29.8566150  75.2514239  42.1018317  30.2750695  74.5874506
  41.1474717  30.4379606  75.5583082  41.6930677  30.0044009  75.1990980
  54.4097847  36.4294125  75.2429387  54.0512502  36.6008768  76.0193419
  53.9236558  36.8907330  74.6857385  54.2856544  36.5233096  75.2754656
  52.2268233  20.0525323  78.8456478  51.3561791  20.0264044  78.7989788
  52.4808574  19.8802515  78.0282324  52.1361793  20.0235467  78.7176615
  49.1986213  32.1093290  67.7829621  49.4878737  32.8858173  68.0573195
  49.2858011  31.5982022  68.4844120  49.2540469  32.1485209  67.9272119
  57.2959587  29.1687167  80.7562503  56.8687195  29.0813515  80.0010603
  56.6585640  29.2764942  81.3417347  57.1389194  29.1719827  80.7307945
  45.3650154  31.4226555  79.8829733  44.5238160  31.3230429  80.0908627
  45.5740161  32.1922035  80.2344054  45.2714846  31.5218598  79.9657048
  42.8425720  29.0446092  77.7114484  42.4482418  29.1189104  76.9364594
  42.2865837  29.4304038  78.2622846  42.7028533  29.1127866  77.6782144
  54.4790667  22.0227386  77.3918363  54.6840261  21.9549694  78.2375360
  54.1517091  22.8286207  77.3239540  54.4605915  22.1313326  77.5078018
  49.1766818  29.3507954  79.1327331  48.8729956  28.7963942  79.7337738
  48.4746239  29.5300164  78.6455365  49.0283028  29.2952736  79.1497036
  48.2332915  26.6608474  73.6972033  48.5092650  25.9427386  73.2849600
  48.8331585  27.2593394  73.4893139  48.3626180  26.6428844  73.6052794
  47.2385169  36.5657675  83.8399429  47.1305524  36.5759737  84.7061487
  47.4480951  37.3912455  83.6504382  47.2535280  36.6898749  83.9403520
  51.7343436  24.3321991  71.9718628  52.1887183  24.5032551  72.6966472
  52.2083482  23.7190102  71.5716403  51.8711756  24.2672876  72.0192389
  45.2558961  33.8170317  81.3021366  44.6646895  34.4579815  81.2724381
  46.0179985  34.2407934  81.2752666  45.2807222  33.9746155  81.2936513
  55.0148478  39.2679629  78.7353391  54.8168166  39.7570443  78.0409602
  54.3936189  39.4720870  79.3137524  54.8936042  39.3696167  78.7176614
  49.0756456  31.0364525  73.0763635  49.8198501  31.4238802  73.3146585
  49.2217152  30.1921951  73.2404123  49.2067041  30.9694998  73.1357605
  50.9936031  22.8314784  78.1095496  50.1472077  23.0037592  77.9836846
  50.9907164  22.0264128  78.4461325  50.8683181  22.7375813  78.1406623
  52.0634332  26.6089999  78.9757554  51.5894286  26.0831761  79.4862865
  52.4352468  26.0619472  78.4072416  52.0484221  26.4505995  78.9672701
  58.3271062  31.6692374  80.3864335  58.0869285  30.8298790  80.3906761
  58.8063070  31.7492541  81.1105108  58.3623246  31.5573774  80.4939137
  53.9917831  27.5026553  72.0383308  53.4640850  27.5855297  71.3489017
  54.4513540  28.2444425  72.0347953  53.9819682  27.6247216  71.9358003
  60.3276249  28.4493832  78.3393594  60.0886019  28.4089666  77.5014378
  60.4910151  29.2964984  78.4659315  60.3166553  28.5685917  78.2347076
  45.8009148  27.4303954  81.0051518  45.1762218  27.4422346  80.3977471
  45.4654743  27.9064130  81.6542758  45.6594640  27.5022471  81.0108087
  45.9850897  25.7729073  67.0624203  45.6363701  26.4248798  67.5255753
  45.5047342  25.7586186  66.3348074  45.8621141  25.8672127  67.0235294
  42.5134823  35.4904415  82.4455282  41.9834748  34.7996853  82.4950257
  42.7859917  35.4814600  81.6167991  42.4759546  35.3871546  82.3302698
  53.5454914  36.0730117  71.1692965  54.2689113  36.5388230  71.0257538
  53.1055505  36.1403727  70.4190562  53.5870606  36.1513954  71.0377746
  52.7141069  32.9327659  82.4193654  52.0998062  32.3885709  82.7142289
  53.2308354  32.4191896  81.9399470  52.6996731  32.7764068  82.3917882
  51.9537366  34.0031929  80.1537953  51.5264974  33.3781648  79.7203388
  51.9462311  33.7206851  80.9796960  51.8896507  33.8684710  80.2117780
  50.2823076  24.8800684  80.3680487  50.3065563  24.3460796  79.6793267
  50.5334550  24.3717993  81.0306077  50.3232995  24.7261588  80.3645131
  37.7930666  32.1632179  79.8023631  37.6874115  32.1179023  78.9375715
  37.0430886  32.5085959  80.0837916  37.6666269  32.2073087  79.7160960
  46.5624398  23.6071502  79.7486231  46.6022770  24.1080709  80.4620938
  45.7374063  23.6981896  79.4792154  46.4463924  23.6953318  79.8136769
  47.9838762  30.1232012  82.0460130  47.1530691  30.2905830  81.8395378
  47.9290279  29.7467963  82.8309015  47.8528176  30.0921743  82.1308658
  46.3574805  28.3987603  72.5750248  46.4977766  28.8960068  73.2778889
  46.8557338  27.6973898  72.7164461  46.4515886  28.3689582  72.7001827
  46.3875028  29.2654714  69.9042825  47.0220107  29.8615139  69.8392286
  46.4700639  28.9658172  70.7188695  46.4931579  29.3095623  70.0145911
  47.9654011  25.1968690  69.8788267  48.2869852  24.7171772  69.2247529
  48.2280954  26.0068336  69.6879078  48.0520036  25.2458588  69.7543759
  53.3613166  24.5840884  82.2411746  53.7868237  24.1313410  81.6295272
  52.7470159  24.0300954  82.5176533  53.3341811  24.4354860  82.1916771
  42.8928016  31.4622555  73.1732371  43.4020245  32.0587063  73.5543676
  43.3662288  31.1948529  72.4908790  43.0371391  31.5108371  73.1286893
  53.8058764  40.1350822  71.3291026  53.0888073  39.9611684  70.8638263
  54.4565501  39.9003394  70.7966512  53.7960614  40.0746614  71.1820244
  51.8007388  21.0555984  75.6502323  51.1575706  20.9053630  76.2187461
  51.4606795  20.8098329  74.8851427  51.6552466  20.9968106  75.6205338
  56.3906735  29.0115410  75.0732331  55.7197925  29.5545113  74.9445397
  57.0846485  29.4810266  74.8314026  56.3935602  29.1613682  75.0187859
  50.4393469  41.1512122  80.3044089  50.2159123  40.3930952  80.6728116
  49.9503312  41.1810144  79.5824529  50.3336918  41.0434347  80.2520830
  56.5534862  25.4671294  77.9822704  56.9062472  25.0401017  78.6568503
  55.6949664  25.3822138  78.1123781  56.4784307  25.3916035  78.1017715
  45.2518547  28.0978814  76.0405551  44.5330536  28.5142946  76.3078415
  45.6230910  28.6633052  75.4897189  45.2010479  28.2428095  75.9988358
  54.5518128  28.7306663  81.9307547  54.5316055  28.5489958  82.7842326
  54.5997329  29.6018681  81.9067130  54.5552769  28.8323201  82.0530841
  49.0871926  41.3712580  77.7581174  48.6732324  40.7086711  77.3685016
  49.7719300  41.5190439  77.2376868  49.1270297  41.2953239  77.6237671
  52.4537220  40.5302666  78.5104791  52.0553503  40.6404936  77.7425611
  51.8388439  40.7384732  79.0931350  52.3036109  40.5776234  78.4836090
  51.0265122  27.1376814  71.3778930  50.4329961  27.4593810  70.8263497
  51.0640399  26.2917909  71.1700037  50.9439511  27.0601142  71.2661702
  53.9022938  27.0956318  74.8080681  53.6736631  27.1189020  73.9659039
  54.1621015  26.2713785  74.9275691  53.9069126  26.9772398  74.7005878
  46.9567701  25.6332864  76.1034876  47.4325067  25.9949944  75.4685057
  46.4556300  26.2889332  76.3835019  46.9533060  25.7827053  76.0511617
  60.1879062  35.1054632  71.8947881  60.5712668  35.8545989  72.1245978
  59.3923176  35.3520452  71.6359870  60.1272845  35.2524326  71.8905455
  48.9994354  27.7774064  69.4708260  49.3793319  27.7953693  68.6859375
  48.2586950  28.2228053  69.3499108  48.9463192  27.8455839  69.3371828
  56.6279644  26.0856255  75.0583839  56.6273871  25.9304912  75.9168115
  56.4235825  26.9319242  75.0025225  56.5979422  26.1876876  75.1771778
  38.6896915  29.5096040  79.4742656  38.5118677  29.0572649  80.1997571
  38.4015938  30.3122201  79.6581133  38.6209869  29.5618598  79.6086158
  54.3520497  30.7653757  78.7120046  54.8474162  30.0476752  78.6724066
  53.5420272  30.4624555  78.5974533  54.3064390  30.6151403  78.6893772
  49.7979108  34.6151570  70.8617050  48.9890431  34.2918244  70.8150360
  50.3054017  33.9084793  70.7945299  49.7528775  34.4632887  70.8447345
  40.4269385  32.0423764  76.5864415  39.5614905  32.0309454  76.4747186
  40.5268201  31.8553986  77.4335554  40.3143552  32.0129825  76.6953359
  56.4172315  33.5157445  81.3997175  56.8427387  32.9931867  80.8467600
  56.0529235  34.1138282  80.8785798  56.4258918  33.5267672  81.2406184
  46.0526395  41.8121662  80.1594520  46.3672954  42.6258051  80.1672302
  46.4619809  41.4271881  80.8276679  46.1594493  41.8750365  80.2598612
  53.0050915  37.2291709  77.7298332  53.4762093  37.9431972  77.8988317
  53.3411093  36.6290459  78.2658202  53.1246030  37.2463173  77.8330708
  48.9913525  24.0035592  72.1535892  49.8129219  24.1733905  71.9117587
  48.5283176  24.1582853  71.4302189  49.0444687  24.0517325  72.0107536
  43.3939415  35.7594771  79.8073129  43.9984273  35.7190605  79.1786949
  43.1866728  36.6065923  79.8377184  43.4528313  35.8782773  79.7189245
  38.6290698  34.7429388  79.6772052  38.5314976  33.9325660  79.9862108
  39.4119567  34.7221182  79.2918320  38.7306834  34.6196478  79.6658915
  66.8148717  35.6065807  75.9571167  66.5002158  36.2969286  76.3891589
  66.2975659  35.5510589  75.2556667  66.6913188  35.7000696  75.9168116
  58.0460759  49.5033525  70.8716045  57.4617974  50.0083556  71.2781909
  57.6430854  49.2775912  70.1312637  57.9000063  49.5441773  70.8221070
  62.5037973  45.7499177  69.3484966  62.7433977  45.9577161  68.5360309
  62.8253814  44.9456686  69.4573910  62.5875131  45.6613278  69.2445519
  57.8128264  37.6792573  73.1944504  58.5674232  38.0470890  72.9561554
  57.6355798  38.0532127  73.9623683  57.8982742  37.7890760  73.2729392
  56.1685328  40.0862892  69.8922617  55.9860901  40.3034772  69.0663609
  57.0310941  40.2001904  69.9481231  56.2689918  40.1352789  69.7777104
  61.8485047  37.0889302  72.9271640  62.5771208  36.9105257  72.4809797
  61.9379940  37.9307382  73.1378819  61.9691710  37.1873181  72.8925158
  55.7147355  43.3637064  68.4045090  55.0005532  43.0775244  68.8167522
  56.1991324  43.7033690  69.0451477  55.6806719  43.3718714  68.5600725
  62.8894673  51.8667018  68.7806898  63.3045822  51.5352042  68.0891394
  62.0586603  51.6335920  68.6527034  62.8282682  51.7838274  68.6597745
  65.5828063  48.1177578  67.9668099  65.5008226  48.1879765  68.8323086
  66.2207784  48.6807322  67.7751840  65.6647901  48.2116549  68.0658049
  47.6612766  45.0816153  75.9351961  47.7473017  44.7048021  76.7165491
  48.2888563  44.7076598  75.4571919  47.7669317  44.9701635  75.9797438
  62.6868174  48.1398032  70.9776706  63.5008812  48.4312925  70.8659477
  62.6227315  47.4857894  70.4034999  62.7970913  48.0863227  70.8765543
  59.1978897  46.8321839  70.4423907  59.5824050  46.6129546  71.1940452
  58.9490517  47.6584784  70.5724984  59.2180969  46.9219985  70.5724984
  56.9179334  38.5018776  75.7732688  56.0501760  38.5741375  75.8390297
  57.2054539  39.3040855  75.9620663  56.8319082  38.6312923  75.8107454
  54.8446686  41.9777035  73.2149564  54.5571482  41.6078305  72.4781511
  55.5317154  42.4471890  72.9533269  54.9035584  41.9924004  73.0664640
  57.6800358  45.8429983  74.6616969  58.4023010  46.0071141  74.2020775
  57.2008351  46.5639648  74.5556308  57.7164089  45.9728213  74.5782583
  64.0863144  39.0779159  74.7741270  64.7889497  38.8786907  74.2961228
  63.8207332  38.3055101  75.0810113  64.1509776  38.9342125  74.7486711
  52.4174881  42.7558248  74.0634845  52.5191017  43.5584409  74.3915820
  53.2130768  42.5545583  73.7657926  52.5502786  42.8444146  74.0670200
  64.1244196  51.3559832  66.3192511  64.8917181  51.4159957  65.9098363
  63.6775505  50.7840273  65.8348829  64.1717623  51.2796408  66.1870221
  52.6951936  45.3751458  75.2514239  53.0750900  45.7936003  74.5874506
  52.1207300  45.9564914  75.5583082  52.6663260  45.5229317  75.1990980
  60.1718796  47.6278598  67.7829621  60.4611321  48.4043481  68.0573195
  60.2590595  47.1167330  68.4844120  60.2273052  47.6670516  67.9272119
  59.2065499  42.1793782  73.6972033  59.4825233  41.4612694  73.2849600
  59.8064168  42.7778702  73.4893139  59.3358764  42.1614152  73.6052794
  62.7076020  39.8507299  71.9718628  63.1619766  40.0217859  72.6966472
  63.1816065  39.2375410  71.5716403  62.8444340  39.7858184  72.0192389
  64.9650415  43.0211861  72.0383308  64.4373434  43.1040605  71.3489017
  65.4246123  43.7629733  72.0347953  64.9552266  43.1432524  71.9358003
  56.9583480  41.2914381  67.0624203  56.6096285  41.9434106  67.5255753
  56.4779926  41.2771494  66.3348074  56.8353724  41.3857434  67.0235294
  57.3307389  43.9172911  72.5750248  57.4710350  44.4145376  73.2778889
  57.8289922  43.2159206  72.7164461  57.4248470  43.8874890  72.7001827
  57.3607611  44.7840022  69.9042825  57.9952691  45.3800447  69.8392286
  57.4433222  44.4843480  70.7188695  57.4664162  44.8280930  70.0145911
  58.9386594  40.7153998  69.8788267  59.2602435  40.2357080  69.2247529
  59.2013538  41.5253644  69.6879078  59.0252620  40.7643896  69.7543759
  53.8660599  46.9807863  73.1732371  54.3752829  47.5772371  73.5543676
  54.3394871  46.7133837  72.4908790  54.0103975  47.0293679  73.1286893
  62.7739972  36.5741291  75.6502323  62.1308290  36.4238938  76.2187461
  62.4339379  36.3283637  74.8851427  62.6285049  36.5153414  75.6205338
  56.2251131  43.6164122  76.0405551  55.5063120  44.0328254  76.3078415
  56.5963493  44.1818360  75.4897189  56.1743063  43.7613403  75.9988358
  61.9997705  42.6562122  71.3778930  61.4062545  42.9779118  70.8263497
  62.0372983  41.8103217  71.1700037  61.9172094  42.5786450  71.2661702
  57.9300284  41.1518172  76.1034876  58.4057651  41.5135252  75.4685057
  57.4288884  41.8074640  76.3835019  57.9265643  41.3012361  76.0511617
  59.9726938  43.2959372  69.4708260  60.3525902  43.3139001  68.6859375
  59.2319534  43.7413361  69.3499108  59.9195775  43.3641147  69.3371828
  60.7711692  50.1336878  70.8617050  59.9623014  49.8103552  70.8150360
  61.2786600  49.4270100  70.7945299  60.7261358  49.9818195  70.8447345
  59.9646108  39.5220900  72.1535892  60.7861803  39.6919213  71.9117587
  59.5015759  39.6768161  71.4302189  60.0177271  39.5702633  72.0107536
  35.0123319   0.2071452  61.4408451  34.2606219  -0.1713010  61.2124496
  35.4609331   0.2389885  60.6927261  34.9672986   0.1557059  61.2965953
  40.4648279   0.6296821  56.8693998  40.1299648   1.3073743  56.4338220
  40.9775150   0.2402132  56.2810870  40.4913860   0.6721399  56.7180790
  40.0052570   2.5811090  62.8105110  40.3891950   3.1497989  62.2709885
  39.9411712   1.8560600  62.3310926  40.0525998   2.5586553  62.6598972
  36.4308815   5.1367433  65.1086080  37.0746270   5.5780597  65.4982238
  36.7565071   4.3320859  65.0216338  36.5740644   5.0832628  65.1531557
  37.1329395  -1.8520592  60.4805941  37.4545236  -1.3115385  59.8767249
  37.7801491  -2.4223821  60.6128231  37.2755450  -1.8561417  60.4112977
  37.2287796   0.9534230  59.4496324  37.5186095   0.5623212  58.7255551
  37.9591277   1.1350935  59.8901600  37.3794680   0.9228044  59.4079131
  35.1693712   2.9301613  62.5156474  34.9494007   2.6398967  63.3083141
  34.9488234   2.2716568  61.9874386  35.1041306   2.7901321  62.5545383
  37.3361668   4.3031003  61.2987166  37.9885726   3.7707445  61.5278192
  36.6387276   3.9499655  61.6855040  37.3292386   4.1720526  61.3899334
  41.8008164  -0.4325799  60.0655225  41.5594840  -1.1657938  59.6582290
  41.9809497   0.1161058  59.4121558  41.7915788  -0.4603408  59.9085448
  39.3511192   0.2255163  61.2732608  40.1161083  -0.0435193  60.9515273
  39.2489282  -0.2594826  61.9902671  39.4492687   0.1144728  61.3312436
  38.5768925  -1.1400742  58.0226910  38.6461745  -1.9986204  58.1619910
  39.3557380  -0.9228861  57.6945934  38.7021775  -1.2347878  57.9944067
  42.9676413   1.2836959  62.2363403  42.5756204   0.9803674  61.5186269
  43.1229485   2.1206049  62.0468357  42.9330003   1.3620796  62.1019900
  42.5277004   1.5543645  58.2631073  41.8106314   1.3804507  57.7978310
  43.1783742   1.3196217  57.7306559  42.5178855   1.4939438  58.1160291
  58.4015078   7.1018391  60.9218289  58.3709083   7.9563027  61.0936558
  58.9996427   6.8013683  61.4804433  58.4852236   7.1834887  61.0293091
  51.6014763   6.1894042  65.6771220  50.7452659   6.3502540  65.7280336
  51.6482417   5.3186106  65.6976281  51.4813875   6.0844844  65.6877286
  45.9855903  15.7256760  61.4408451  45.2338802  15.3472298  61.2124496
  46.4341914  15.7575193  60.6927261  45.9405570  15.6742367  61.2965953
  51.4380863  16.1482129  56.8693998  51.1032231  16.8259051  56.4338220
  51.9507733  15.7587440  56.2810870  51.4646444  16.1906707  56.7180790
  50.9785154  18.0996398  62.8105110  51.3624533  18.6683296  62.2709885
  50.9144295  17.3745908  62.3310926  51.0258581  18.0771861  62.6598972
  54.4466584   8.2486086  68.3202871  54.9922544   8.9271172  68.3796841
  54.3883460   8.1073547  67.4604453  54.5182498   8.3278087  68.2014932
  47.5640659  15.7375152  63.7071224  47.6651022  14.9275506  64.0168351
  46.9682404  15.6432098  63.0770902  47.4913198  15.6040180  63.6597462
  56.2231653   9.6770693  59.1936599  56.1071179  10.4278379  59.6228737
  57.0187539   9.4194646  59.4432686  56.3236242   9.7505540  59.2940691
  47.4041399  20.6552741  65.1086080  48.0478854  21.0965905  65.4982238
  47.7297654  19.8506167  65.0216338  47.5473227  20.6017936  65.1531557
  40.7605703  11.7595438  63.3323557  40.5255888  10.9263091  63.2255826
  40.8991344  12.0400104  62.5184758  40.7461366  11.6778942  63.1965912
  43.0595791   3.9281169  66.2307865  42.4400822   3.3373816  66.0617880
  42.9579654   4.5192604  65.5972188  42.9533466   3.9285251  66.1112854
  48.1061978  13.6664716  60.4805941  48.4277819  14.2069923  59.8767249
  48.7534075  13.0961487  60.6128231  48.2488033  13.6623891  60.4112977
  50.1563686   5.6680711  60.5640328  50.8543851   5.8468838  61.0561791
  50.4716019   5.1451050  59.9410717  50.3059024   5.6174483  60.5442338
  42.7864924   7.4733451  68.4751434  42.6623621   8.0595896  69.1101253
  43.4383208   6.9793646  68.7763709  42.8638573   7.4872255  68.6137363
  50.3451622  12.0551156  60.5520120  50.7845257  11.4468256  60.9974892
  50.1956285  11.6758529  59.7805585  50.3873087  11.9089627  60.5039287
  47.8123265  10.6495168  67.7538945  48.4572267  10.1567611  67.4349894
  48.0525042  10.7919954  68.5805023  47.9433850  10.5972610  67.8288478
  50.3509356  13.4950073  67.4045838  50.6332599  12.7001479  67.1832593
  51.0795516  13.9730661  67.4250899  50.4998920  13.4484670  67.3748853
  53.9460958  10.4078337  57.5050889  53.8612253  11.2639304  57.6500458
  54.4345341  10.1322661  58.1733048  54.0049856  10.4935658  57.6252970
  54.8779391   7.0263131  59.0048624  54.3490863   7.2422765  59.6645930
  55.4004411   7.7199270  58.9249593  54.8767844   7.1606268  59.0904223
  60.3327444  12.6009436  64.3781668  59.5025148  12.8120079  64.5415085
  60.2836697  11.7746490  64.1023952  60.2034180  12.5099042  64.3619034
  46.7678999  10.9226348  57.8056092  46.1836215  11.4276379  58.2121956
  46.3649094  10.6968735  57.0652684  46.6218303  10.9634596  57.7561117
  42.3223028  16.6381109  64.6079763  41.8390606  17.3631599  64.5839347
  43.1346346  16.9357239  64.7189921  42.3713776  16.7883463  64.6207043
  48.3937182  15.4313290  67.2129578  47.8764124  15.0720705  66.6090886
  49.0911573  14.9075464  67.2235644  48.4202763  15.3010978  67.1259837
  52.0500774  15.8808104  73.1745751  52.1384120  15.6934244  74.0223961
  52.4790486  15.2345533  72.7750598  52.1262876  15.7571112  73.2417502
  49.6171234  15.1639264  72.1563413  49.0542069  14.7511874  72.6803074
  50.3792257  15.0892170  72.5756556  49.6465682  15.0916664  72.2956413
  51.2256214   7.1692000  56.2825012  51.4652217   7.3769984  55.4700356
  51.5472055   6.3649509  56.3913957  51.3093372   7.0806101  56.1785566
  45.1767225  17.1537285  64.7600043  45.8787804  16.6389274  64.8172800
  45.0964708  17.4811436  65.5646918  45.2690986  17.1251511  64.8872835
  44.8903569   1.5055715  56.8262663  44.7079142   1.7227596  56.0003656
  45.7529182   1.6194728  56.8821278  44.9908158   1.5545613  56.7117150
  44.5018001  13.3443637  64.2685651  45.3406900  13.5766570  64.3159413
  44.5329770  12.4747948  64.1992687  44.6299718  13.2500583  64.2650296
  45.1270704  13.7644512  68.5698957  45.6668929  13.6215643  69.2402329
  44.4440650  14.1641263  68.9382983  45.1062857  13.8024183  68.7233379
  54.5511589   9.4435513  63.7643981  55.3069104   9.8767027  63.8032890
  54.6573913   8.7940283  64.3378617  54.6781759   9.4112997  63.8542007
  57.5891760  13.2708790  64.5146384  57.1526991  13.2745533  65.2705356
  57.2554675  13.9514289  64.0825962  57.4754380  13.3721246  64.5627217
  52.1620833  15.3117123  75.8389534  52.9461250  15.4247971  76.2045277
  51.9617428  14.4858260  76.0348220  52.2486859  15.2063842  75.9223920
  40.5307849   9.9844803  68.7233378  40.2646264   9.1683920  68.8824369
  40.5446413  10.0297959  67.8528894  40.4932571   9.8701708  68.6186860
  44.4365596   4.7829887  55.3385136  43.7223773   4.4968067  55.7507569
  44.9209564   5.1226513  55.9791524  44.4024959   4.7911537  55.4940771
  52.3191227  17.2227225  69.4855990  51.5206472  16.9826725  69.7429859
  52.7677238  17.2741618  70.2323038  52.2665838  17.1949616  69.6340914
  60.7236106   9.9889710  63.4066021  61.3852540   9.4280378  63.3061930
  60.0827518   9.4941741  63.7318713  60.7264973   9.8326119  63.4398362
  51.6112914  13.2859841  55.7146945  52.0264062  12.9544865  55.0231440
  50.7804843  13.0528744  55.5867081  51.5500922  13.2031097  55.5937792
  40.9401262  10.7703582  66.0045123  40.7576836  10.7450468  65.1517415
  41.6750931  11.2402520  66.0434031  41.0215326  10.8364945  65.8843041
  57.0100937  11.0055092  63.1478010  57.2456526  11.1500291  62.3204861
  57.1590500  11.7697500  63.5409524  57.0666740  11.1394147  63.0841614
  58.8391393   9.8456758  60.9847614  59.1699610  10.3784398  60.3787709
  59.4124481   9.8995646  61.6409565  58.9725072   9.9326327  60.9925396
  54.0523282   7.6921661  61.6671194  54.1470137   8.4310955  62.1210820
  53.4282126   7.2639137  62.1005759  53.9732312   7.7382982  61.7979342
  52.3075756  10.8707874  72.3161475  52.8814618  10.2335118  72.4710039
  52.2290560  10.8711956  71.4471133  52.3808991  10.7772985  72.2107886
  40.9072173   7.6497083  66.1544189  41.4845675   7.5133534  66.7936435
  40.2086234   7.1932867  66.4089774  40.8893194   7.5619349  66.2866479
  54.3046304   9.5370401  54.9008146  54.2226466   9.6072588  55.7663133
  54.9426024  10.1000145  54.7091887  54.3866141   9.6309372  54.9998096
  47.6639475   9.3031139  64.3682672  47.4058719   8.4702874  64.3413972
  47.7187958   9.5288752  63.5275173  47.6339253   9.2128910  64.2402809
  46.6374187   6.8568901  64.8547567  46.0623778   7.0161070  65.4911528
  46.2609863   6.2204310  64.3916018  46.4976999   6.7866714  64.8802126
  50.3047476   5.3292251  69.7139946  49.9161908   4.9046468  69.0592137
  49.6402174   5.5774400  70.2216972  50.1494403   5.3030972  69.6927814
  36.3831006   6.5008976  62.8692008  36.4691258   6.1240844  63.6505538
  37.0106803   6.1269422  62.3911966  36.4887557   6.3894458  62.9137485
  51.4086414   9.5590855  57.9116753  52.2227053   9.8505748  57.7999524
  51.3445555   8.9050717  57.3375046  51.5189153   9.5056050  57.8105590
  47.2794322  13.0312373  63.0389065  47.9168269  12.7924120  63.5840858
  47.7049394  13.2349531  62.3042225  47.4370488  13.0263383  63.0106222
  41.9706965  15.2700709  66.9223368  42.0111110  15.5415560  66.0943148
  42.5301489  15.7942617  67.3381156  42.0590310  15.3876464  66.8615257
  47.9197137   8.2514662  57.3763954  48.3042290   8.0322369  58.1280499
  47.6708758   9.0777608  57.5065030  47.9399210   8.3412809  57.5065030
  58.6532325  12.0261300  68.3874623  58.3478142  12.7589357  68.7487938
  57.9338540  11.6199230  68.1067409  58.5019667  12.0743033  68.3987760
  49.6615794  13.5084795  64.7182851  49.7354802  13.3459967  65.5724701
  50.4785300  13.6974985  64.4743333  49.7932153  13.5121538  64.8080877
  43.4221551  13.8542658  61.7477294  42.5959668  14.1004395  61.6211573
  43.4833542  13.7754739  62.6139352  43.3095718  13.8787607  61.8566239
  48.2020380  16.4719538  59.4496324  48.4918678  16.0808520  58.7255551
  48.9323861  16.6536243  59.8901600  48.3527264  16.4413352  59.4079131
  48.7915125  11.2737284  70.5349455  48.2926819  11.9853052  70.6134343
  49.6015349  11.5937951  70.4967617  48.8371232  11.4264133  70.5406023
  46.1426295  18.4486921  62.5156474  45.9226591  18.1584275  63.3083141
  45.9220817  17.7901876  61.9874386  46.0773890  18.3086629  62.5545383
  45.0543243  10.5360237  64.7812176  44.7656491   9.9097708  65.3157903
  45.9226591  10.4780525  64.8476856  45.1403495  10.4347781  64.8703130
  55.8421140   5.6795021  65.0994158  55.4985906   4.9585356  65.4501407
  55.9414183   5.4708872  64.2572516  55.8063183   5.5419224  65.0265838
  48.3094251  19.8216311  61.2987166  48.9618309  19.2892753  61.5278192
  47.6119860  19.4684963  61.6855040  48.3024969  19.6905834  61.3899334
  45.2575516  12.1755488  60.7054541  46.0121484  12.5568527  60.9190003
  44.6646129  12.6266632  61.1601237  45.2812230  12.2984316  60.8037419
  56.3034169  12.1420725  60.6418146  56.8692202  12.8013935  60.5576689
  55.6562073  12.4870423  61.1134548  56.2912926  12.2902666  60.6990902
  46.5773743  13.3464050  66.0794656  46.0554496  13.4864341  66.7646521
  46.9647763  12.5874714  66.2696773  46.5577444  13.2549573  66.2095733
  43.5664927   3.3969858  60.1489611  43.2789722   3.0271129  59.4121558
  44.2535395   3.8664714  59.8873316  43.6253824   3.4116828  60.0004687
  52.7740748  15.0859509  60.0655225  52.5327423  14.3527370  59.6582290
  52.9542080  15.6346366  59.4121558  52.7648372  15.0581900  59.9085448
  48.0040068  10.3768069  61.4776147  47.8082851  10.9842803  60.8836450
  48.2274414   9.6836013  60.9967821  48.0074709  10.3645594  61.3192228
  46.4018598   7.2622807  61.5957016  47.1241250   7.4263965  61.1360822
  45.9226591   7.9832471  61.4896355  46.4382329   7.3921036  61.5122630
  54.3612106   3.5986605  66.9753700  53.5223206   3.6247884  66.7391964
  54.4316473   4.2457341  67.5559047  54.2480499   3.6982731  67.0262817
  44.0526215   9.6680879  70.7011155  44.5647312   9.9465132  70.0519915
  43.7662558  10.4070173  71.0673968  44.0861078   9.8183233  70.6601033
  58.2369630   8.8054592  64.2614942  58.1503604   8.9610018  65.1149721
  57.7820110   9.4492668  63.8874347  58.1572886   8.9230347  64.3322049
  41.1393121   4.1751071  60.9974892  41.2409258   4.9777232  61.3255867
  41.9349008   3.9738407  60.6997972  41.2721027   4.2636970  61.0010247
  52.1095446   6.1265339  62.8840502  51.8630160   6.0461090  63.7177291
  52.4380569   5.3418807  62.6903029  52.1216689   5.9991605  62.9788025
  56.0043495  12.8348699  66.6727283  55.8657854  13.5329744  67.1776025
  55.2243492  12.6797355  66.3163465  55.8686721  12.9148865  66.6953557
  50.2412390   8.0612226  70.0788616  49.4935704   8.2543241  69.6736894
  50.3953916   7.2357446  69.8412738  50.1534818   7.9677338  69.9834022
  47.1420228  17.0524830  69.1624512  47.2909792  16.4927745  68.5097916
  47.9220230  17.1316831  69.5457030  47.2794322  16.9810395  69.1221461
  57.4996867  12.1926952  57.4343782  57.1203676  11.4064090  57.4273072
  56.8363113  12.7413809  57.2915426  57.3455342  12.1571776  57.4124579
  49.6673529  17.2239472  70.4409002  49.5917200  16.5548283  70.9959791
  49.5963388  17.9257261  70.9549669  49.6454135  17.2284380  70.5985851
  50.3243776  15.7440471  61.2732608  51.0893667  15.4750115  60.9515273
  50.2221865  15.2590482  61.9902671  50.4225271  15.6330036  61.3312436
  48.3596545   3.9464881  67.8125844  47.5692620   3.7656341  68.1343180
  48.7557168   3.1691833  67.7956139  48.3013421   3.8052342  67.8578392
  52.8462436  12.7752655  53.2532558  53.6135421  12.8352780  52.8438410
  52.3993745  12.2033097  52.7688876  52.8935863  12.6989231  53.1210268
  53.7440232  11.5807311  65.5385290  53.0685233  11.3492543  66.0398677
  53.7532608  10.9728494  64.9127395  53.6458736  11.4566236  65.5201442
  55.7456966  14.4372443  57.7695468  55.8276804  15.2439430  57.4456919
  56.2306708  14.4568403  58.4936241  55.8294124  14.5593106  57.8282367
  49.5553469   9.1157279  66.4365546  49.1315719   9.3161778  65.7004564
  49.3798325   8.2686127  66.5489846  49.4664350   9.0206061  66.3439236
  49.0565163  20.6307792  68.8987003  49.5461093  19.9318581  68.7162668
  48.4849395  20.3331662  69.4863061  49.0449693  20.4834016  68.9588044
  44.8435914   9.6109331  61.8693518  45.0000534   9.5456134  62.7249511
  45.1836508  10.3857883  61.6572198  44.9169149   9.7158529  61.9648113
  51.3815059   8.9867214  60.7386882  51.9230604   8.4837595  61.2025502
  51.6961618   8.9332409  59.9276367  51.5079456   8.9046635  60.6870694
  49.5501509  14.3784566  58.0226910  49.6194329  13.5199104  58.1619910
  50.3289964  14.5956447  57.6945934  49.6754359  14.2837430  57.9944067
  52.5304328   3.8803519  70.7909182  52.7446298   3.2414433  70.2372536
  51.9138228   4.3249343  70.3617044  52.4709658   3.8513662  70.6459613
  53.9408996  16.8022267  62.2363403  53.5488788  16.4988982  61.5186269
  54.0962069  17.6391357  62.0468357  53.9062586  16.8806104  62.1019900
  41.4170176   6.7944281  62.1854286  41.7969141   7.2128826  61.5214553
  40.8425541   7.3757737  62.4923129  41.3881501   6.9422140  62.1331027
  54.1048671  13.3672256  62.1769434  53.7463326  13.5386899  62.9533466
  53.6187382  13.8285462  61.6197432  53.9807368  13.4611227  62.2094703
  48.8937036   9.0471421  54.7169668  49.1829561   9.8236304  54.9913242
  48.9808835   8.5360153  55.4184167  48.9491293   9.0863340  54.8612166
  55.2653410  14.2576152  73.1236634  55.9033131  13.7636348  72.7899091
  54.6227502  14.1853552  72.5388861  55.2647637  14.1735160  72.9878989
  56.9910411   6.1065298  67.6902550  56.5638019   6.0191646  66.9350650
  56.3536463   6.2143073  68.2757394  56.8340018   6.1097958  67.6647992
  55.3207667  14.9495960  69.7641991  56.1100045  14.5985025  69.8844073
  55.4951265  15.7632349  69.5018625  55.4627949  15.0181817  69.7429859
  45.0600977   8.3604686  66.8169780  44.2188984   8.2608560  67.0248674
  45.2690985   9.1300166  67.1684101  44.9665670   8.4596729  66.8997095
  42.5376544   5.9824223  64.6454531  42.1433242   6.0567235  63.8704640
  41.9816661   6.3682169  65.1962892  42.3979357   6.0505997  64.6122191
  48.8717642   6.2886085  66.0667378  48.5680780   5.7342073  66.6677785
  48.1697063   6.4678295  65.5795412  48.7233852   6.2330867  66.0837083
  47.9283739   3.5986605  60.6312079  48.2043474   2.8805517  60.2189647
  48.5282409   4.1971525  60.4233186  48.0577004   3.5806976  60.5392841
  46.9335993  13.5035806  70.7739475  46.8256348  13.5137868  71.6401533
  47.1431775  14.3290586  70.5844429  46.9486104  13.6276881  70.8743567
  44.9509785  10.7548448  68.2361413  44.3597719  11.3957946  68.2064428
  45.7130809  11.1786065  68.2092712  44.9758046  10.9124287  68.2276560
  54.7099302  16.2057760  65.6693437  54.5118990  16.6948574  64.9749649
  54.0887013  16.4099001  66.2477571  54.5886866  16.3074298  65.6516661
  48.7707280   7.9742657  60.0103682  49.5149325   8.3616933  60.2486632
  48.9167976   7.1300082  60.1744169  48.9017865   7.9073129  60.0697651
  51.7585156   3.5468130  65.9097601  51.2845110   3.0209892  66.4202912
  52.1303292   2.9997603  65.3412463  51.7435045   3.3884127  65.9012748
  58.0221886   8.6070506  67.3204382  57.7820109   7.7676921  67.3246808
  58.5013894   8.6870672  68.0445155  58.0574070   8.4951905  67.4279184
  53.6868655   4.4404685  58.9723355  53.1591674   4.5233429  58.2829064
  54.1464364   5.1822556  58.9687999  53.6770506   4.5625347  58.8698050
  60.0227073   5.3871963  65.2733641  59.7836843   5.3467797  64.4354425
  60.1860975   6.2343115  65.3999362  60.0117377   5.5064048  65.1687123
  45.4959972   4.3682086  67.9391565  44.8713042   4.3800478  67.3317518
  45.1605567   4.8442261  68.5882805  45.3545464   4.4400603  67.9448134
  45.6801721   2.7107204  53.9964250  45.3314525   3.3626929  54.4595799
  45.1998166   2.6964317  53.2688121  45.5571965   2.8050258  53.9575341
  42.2085647  12.4282546  69.3795329  41.6785572  11.7374985  69.4290304
  42.4810741  12.4192731  68.5508038  42.1710370  12.3249678  69.2642745
  53.2405738  13.0108248  58.1033012  53.9639937  13.4766361  57.9597585
  52.8006329  13.0781858  57.3530609  53.2821430  13.0892085  57.9717793
  52.4091893   9.8705790  69.3533701  51.7948886   9.3263841  69.6482336
  52.9259178   9.3570027  68.8739517  52.3947555   9.7142199  69.3257929
  51.6488190  10.9410060  67.0877999  51.2215798  10.3159779  66.6543435
  51.6413135  10.6584982  67.9137007  51.5847331  10.8062841  67.1457827
  37.4881490   9.1010310  66.7363678  37.3824939   9.0557154  65.8715762
  36.7381710   9.4464090  67.0177962  37.3617093   9.1451218  66.6501007
  47.6789585   7.0610143  68.9800177  46.8481515   7.2283961  68.7735425
  47.6241103   6.6846094  69.7649062  47.5479000   7.0299874  69.0648705
  46.0525629   5.3365735  59.5090295  46.1928590   5.8338199  60.2118936
  46.5508162   4.6352029  59.6504508  46.1466710   5.3067713  59.6341874
  46.0825852   6.2032846  56.8382871  46.7170931   6.7993271  56.7732333
  46.1651462   5.9036303  57.6528741  46.1882403   6.2473754  56.9485958
  47.6604835   2.1346821  56.8128313  47.9820676   1.6549903  56.1587576
  47.9231778   2.9446467  56.6219125  47.7470860   2.1836719  56.6883805
  50.8901807  13.1565695  70.3327129  50.3826898  13.7101542  70.7767760
  50.5928454  13.2173985  69.5145904  50.7706692  13.2472007  70.2775586
  42.5878840   8.4000686  60.1072417  43.0971069   8.9965194  60.4883723
  43.0613112   8.1326660  59.4248837  42.7322215   8.4486502  60.0626940
  53.5009588  17.0728953  58.2631073  52.7838897  16.8989815  57.7978310
  54.1516325  16.8381525  57.7306559  53.4911438  17.0124746  58.1160291
  56.0857559   5.9493542  62.0072378  55.4148749   6.4923244  61.8785444
  56.7797309   6.4188397  61.7654073  56.0886426   6.0991813  61.9527906
  50.1344293  18.0890254  67.2384136  49.9109947  17.3309083  67.6068163
  49.6454136  18.1188275  66.5164576  50.0287742  17.9812478  67.1860877
  44.9469371   5.0356945  62.9745598  44.2281360   5.4521077  63.2418461
  45.3181734   5.6011184  62.4237236  44.8961303   5.1806226  62.9328405
  54.2468952   5.6684794  68.8647593  54.2266879   5.4868089  69.7182372
  54.2948153   6.5396812  68.8407177  54.2503593   5.7701332  68.9870888
  52.1915282  12.2571986  74.7896070  52.1511137  11.6121663  74.2041226
  53.0038600  12.2008603  75.1021482  52.3058435  12.1530953  74.7493019
  48.7822750  18.3090712  64.6921221  48.3683148  17.6464842  64.3025063
  49.4670124  18.4568570  64.1716915  48.8221121  18.2331370  64.5577718
  52.1488044  17.4680797  65.4444838  51.7504327  17.5783067  64.6765658
  51.5339263  17.6762863  66.0271397  51.9986933  17.5154365  65.4176137
  50.7215946   4.0754945  58.3118977  50.1280785   4.3971941  57.7603544
  50.7591223   3.2296040  58.1040083  50.6390335   3.9979273  58.2001749
  53.5973762   4.0334449  61.7420727  53.3687455   4.0567151  60.8999086
  53.8571838   3.2091916  61.8615738  53.6019950   3.9150529  61.6345925
  46.6518525   2.5710996  63.0374923  47.1275891   2.9328075  62.4025104
  46.1507124   3.2267463  63.3175066  46.6483884   2.7205184  62.9851664
  59.8829886  12.0432764  58.8287928  60.2663492  12.7924120  59.0586025
  59.0874000  12.2898583  58.5699917  59.8223669  12.1902458  58.8245502
  48.6945178   4.7152195  56.4048307  49.0744143   4.7331825  55.6199422
  47.9537774   5.1606184  56.2839154  48.6414016   4.7833970  56.2711875
  54.0471320   7.7031888  65.6460093  54.5424986   6.9854883  65.6064113
  53.2371096   7.4002686  65.5314580  54.0015214   7.5529535  65.6233818
  49.4929932  11.5529702  57.7957097  48.6841255  11.2296375  57.7490407
  50.0004841  10.8462924  57.7285346  49.4479599  11.4011018  57.7787392
  40.1220209   8.9801895  63.5204461  39.2565729   8.9687585  63.4087233
  40.2219025   8.7932118  64.3675601  40.0094376   8.9507956  63.6293406
  56.1123139  10.4535576  68.3337221  56.5378211   9.9309998  67.7807646
  55.7480059  11.0516413  67.8125844  56.1209742  10.4645803  68.1746231
  45.7477219  18.7499793  67.0934567  46.0623778  19.5636182  67.1012349
  46.1570632  18.3650012  67.7616726  45.8545317  18.8128496  67.1938659
  52.7001739  14.1669840  64.6638379  53.1712917  14.8810103  64.8328364
  53.0361917  13.5668590  65.1998248  52.8196854  14.1841304  64.7670755
  53.3375685  13.9587774  71.4266072  52.7896631  13.3345658  71.1586137
  53.7988714  14.1482046  70.7110151  53.3242895  13.8946824  71.2816503
  43.0890239  12.6972902  66.7413175  43.6935097  12.6568736  66.1126996
  42.8817552  13.5444054  66.7717231  43.1479137  12.8160904  66.6529292
  52.9034011  14.9638847  67.9575413  53.7232385  14.8201813  68.2191708
  52.6228089  15.5885046  68.4991851  52.9830755  15.0349199  68.0763352
  38.3241522  11.6807519  66.6112098  38.2265800  10.8703791  66.9202155
  39.1070391  11.6599313  66.2258367  38.4257658  11.5574610  66.5998961
  69.3747662  22.6203699  60.9218289  69.3441666  23.4748335  61.0936558
  69.9729011  22.3198991  61.4804433  69.4584820  22.7020195  61.0293091
  62.5747347  21.7079350  65.6771220  61.7185242  21.8687848  65.7280336
  62.6215000  20.8371414  65.6976281  62.4546458  21.6030152  65.6877286
  56.9588486  31.2442068  61.4408451  56.2071386  30.8657606  61.2124496
  57.4074498  31.2760501  60.6927261  56.9138153  31.1927675  61.2965953
  62.4113446  31.6667437  56.8693998  62.0764815  32.3444359  56.4338220
  62.9240317  31.2772748  56.2810870  62.4379027  31.7092015  56.7180790
  61.9517738  33.6181706  62.8105110  62.3357117  34.1868604  62.2709885
  61.8876879  32.8931216  62.3310926  61.9991165  33.5957169  62.6598972
  65.4199168  23.7671394  68.3202871  65.9655128  24.4456480  68.3796841
  65.3616044  23.6258854  67.4604453  65.4915082  23.8463395  68.2014932
  58.5373243  31.2560460  63.7071224  58.6383605  30.4460814  64.0168351
  57.9414988  31.1617406  63.0770902  58.4645781  31.1225488  63.6597462
  67.1964236  25.1956001  59.1936599  67.0803762  25.9463687  59.6228737
  67.9920123  24.9379954  59.4432686  67.2968826  25.2690848  59.2940691
  58.3773982  36.1738049  65.1086080  59.0211438  36.6151213  65.4982238
  58.7030238  35.3691475  65.0216338  58.5205811  36.1203244  65.1531557
  51.7338287  27.2780746  63.3323557  51.4988471  26.4448399  63.2255826
  51.8723928  27.5585412  62.5184758  51.7193949  27.1964250  63.1965912
  54.0328374  19.4466477  66.2307865  53.4133406  18.8559124  66.0617880
  53.9312238  20.0377912  65.5972188  53.9266050  19.4470559  66.1112854
  59.0794562  29.1850024  60.4805941  59.4010403  29.7255231  59.8767249
  59.7266658  28.6146795  60.6128231  59.2220617  29.1809199  60.4112977
  61.1296270  21.1866019  60.5640328  61.8276435  21.3654146  61.0561791
  61.4448602  20.6636358  59.9410717  61.2791607  21.1359791  60.5442338
  53.7597507  22.9918759  68.4751434  53.6356204  23.5781204  69.1101253
  54.4115792  22.4978954  68.7763709  53.8371157  23.0057563  68.6137363
  61.3184205  27.5736464  60.5520120  61.7577841  26.9653564  60.9974892
  61.1688868  27.1943837  59.7805585  61.3605671  27.4274935  60.5039287
  58.7855848  26.1680476  67.7538945  59.4304851  25.6752919  67.4349894
  59.0257625  26.3105262  68.5805023  58.9166433  26.1157918  67.8288478
  61.3241940  29.0135381  67.4045838  61.6065182  28.2186787  67.1832593
  62.0528100  29.4915969  67.4250899  61.4731503  28.9669978  67.3748853
  59.3023133  16.5558415  64.6461603  58.9726464  17.0069559  63.9765301
  58.6268135  16.4774579  65.1934609  59.1533570  16.6109551  64.6284826
  64.9193542  25.9263645  57.5050889  64.8344837  26.7824612  57.6500458
  65.4077925  25.6507969  58.1733048  64.9782439  26.0120966  57.6252970
  66.5099541  12.5443938  62.8911213  66.1952982  13.2347417  63.3231636
  65.9926483  12.4888720  62.1896714  66.3864012  12.6378827  62.8508162
  65.8511975  22.5448439  59.0048624  65.3223447  22.7608073  59.6645930
  66.3736995  23.2384578  58.9249593  65.8500428  22.6791576  59.0904223
  71.3060028  28.1194744  64.3781668  70.4757731  28.3305387  64.5415085
  71.2569280  27.2931798  64.1023952  71.1766763  28.0284350  64.3619034
  57.7411583  26.4411656  57.8056092  57.1568798  26.9461687  58.2121956
  57.3381678  26.2154043  57.0652684  57.5950887  26.4819904  57.7561117
  53.2955611  32.1566417  64.6079763  52.8123190  32.8816907  64.5839347
  54.1078930  32.4542547  64.7189921  53.3446359  32.3068771  64.6207043
  59.3669766  30.9498598  67.2129578  58.8496707  30.5906013  66.6090886
  60.0644157  30.4260772  67.2235644  59.3935347  30.8196286  67.1259837
  63.0233358  31.3993412  73.1745751  63.1116703  31.2119552  74.0223961
  63.4523070  30.7530841  72.7750598  63.0995460  31.2756420  73.2417502
  60.5903817  30.6824572  72.1563413  60.0274652  30.2697182  72.6803074
  61.3524841  30.6077477  72.5756556  60.6198266  30.6101972  72.2956413
  62.1988797  22.6877308  56.2825012  62.4384801  22.8955292  55.4700356
  62.5204638  21.8834817  56.3913957  62.2825955  22.5991409  56.1785566
  57.5079088  14.6170704  60.1284550  58.2625056  14.9849021  59.8901601
  57.3306622  14.9910258  60.8963730  57.5933566  14.7268892  60.2069439
  56.1499809  32.6722593  64.7600043  56.8520388  32.1574582  64.8172800
  56.0697292  32.9996744  65.5646918  56.2423569  32.6436819  64.8872835
  57.1978715  22.9098180  73.8880458  57.3699219  22.8004075  74.7365740
  57.7348073  23.5552585  73.6511651  57.3023719  22.9890182  73.9785555
  55.8636152  17.0241023  56.8262663  55.6811725  17.2412904  56.0003656
  56.7261765  17.1380035  56.8821278  55.9640742  17.0730921  56.7117150
  55.4750584  28.8628945  64.2685651  56.3139484  29.0951878  64.3159413
  55.5062353  27.9933256  64.1992687  55.6032302  28.7685891  64.2650296
  56.1003287  29.2829820  68.5698957  56.6401512  29.1400951  69.2402329
  55.4173233  29.6826571  68.9382983  56.0795441  29.3209491  68.7233379
  61.5435871  14.0267433  59.8611687  62.2722032  13.8483388  59.4149843
  61.6330764  14.8685513  60.0718865  61.6642533  14.1251312  59.8265205
  65.5244172  24.9620821  63.7643981  66.2801687  25.3952335  63.8032890
  65.6306497  24.3125591  64.3378617  65.6514343  24.9298305  63.8542007
  68.5624343  28.7894098  64.5146384  68.1259575  28.7930840  65.2705356
  68.2287259  29.4699597  64.0825962  68.4486963  28.8906554  64.5627217
  63.1353417  30.8302431  75.8389534  63.9193833  30.9433279  76.2045277
  62.9350011  30.0043568  76.0348220  63.2219442  30.7249150  75.9223920
  51.5040432  25.5030111  68.7233378  51.2378847  24.6869228  68.8824369
  51.5178996  25.5483267  67.8528894  51.4665155  25.3887016  68.6186860
  55.4098179  20.3015195  55.3385136  54.6956356  20.0153375  55.7507569
  55.8942148  20.6411821  55.9791524  55.3757543  20.3096845  55.4940771
  56.2539039  19.0408489  71.3700386  55.5610835  18.5705469  71.6161118
  56.8699366  18.8146794  71.9442093  56.2423569  18.9375621  71.4909539
  63.2923810  32.7412533  69.4855990  62.4939056  32.5012033  69.7429859
  63.7409822  32.7926926  70.2323038  63.2398421  32.7134924  69.6340914
  71.6968689  25.5075018  63.4066021  72.3585123  24.9465686  63.3061930
  71.0560101  25.0127049  63.7318713  71.6997557  25.3511427  63.4398362
  62.5845497  28.8045149  55.7146945  62.9996646  28.4730173  55.0231440
  61.7537427  28.5714052  55.5867081  62.5233506  28.7216405  55.5937792
  51.9133846  26.2888890  66.0045123  51.7309419  26.2635776  65.1517415
  52.6483515  26.7587828  66.0434031  51.9947910  26.3550253  65.8843041
  67.9833520  26.5240400  63.1478010  68.2189109  26.6685599  62.3204861
  68.1323084  27.2882808  63.5409524  68.0399323  26.6579455  63.0841614
  54.9779598  23.0073893  72.5127231  55.7019570  22.9926924  72.9992126
  55.0795734  23.7169248  72.0149199  55.0997807  23.1098596  72.5106018
  69.8123977  25.3642066  60.9847614  70.1432194  25.8969706  60.3787709
  70.3857065  25.4180954  61.6409565  69.9457656  25.4511635  60.9925396
  65.0255866  23.2106969  61.6671194  65.1202720  23.9496263  62.1210820
  64.4014710  22.7824444  62.1005759  64.9464896  23.2568290  61.7979342
  63.2808340  26.3893182  72.3161475  63.8547201  25.7520426  72.4710039
  63.2023144  26.3897264  71.4471133  63.3541575  26.2958293  72.2107886
  51.8804756  23.1682391  66.1544189  52.4578259  23.0318842  66.7936435
  51.1818818  22.7118175  66.4089774  51.8625778  23.0804657  66.2866479
  65.2778887  25.0555709  54.9008146  65.1959050  25.1257896  55.7663133
  65.9158608  25.6185453  54.7091887  65.3598725  25.1494680  54.9998096
  58.6372058  24.8216447  64.3682672  58.3791303  23.9888182  64.3413972
  58.6920541  25.0474060  63.5275173  58.6071836  24.7314218  64.2402809
  63.7173109  16.9244897  64.4686765  63.0129435  16.4354083  64.6270684
  63.7658083  16.9367372  63.5975210  63.6203160  16.8534545  64.3626105
  57.6106771  22.3754209  64.8547567  57.0356362  22.5346378  65.4911528
  57.2342447  21.7389618  64.3916018  57.4709583  22.3052022  64.8802126
  61.2780059  20.8477558  69.7139946  60.8894492  20.4231776  69.0592137
  60.6134758  21.0959708  70.2216972  61.1226987  20.8216280  69.6927814
  70.9203328  20.6052563  62.4887776  70.6639893  19.7932505  62.2985658
  71.7632642  20.6130130  62.2617963  71.0069354  20.4864561  62.4272593
  47.3563589  22.0194284  62.8692008  47.4423841  21.6426152  63.6505538
  47.9839387  21.6454730  62.3911966  47.4620140  21.9079766  62.9137485
  62.3818997  25.0776163  57.9116753  63.1959636  25.3691056  57.7999524
  62.3178139  24.4236025  57.3375046  62.4921737  25.0241358  57.8105590
  58.2526906  28.5497680  63.0389065  58.8900853  28.3109428  63.5840858
  58.6781977  28.7534839  62.3042225  58.4103072  28.5448691  63.0106222
  52.9439548  30.7886017  66.9223368  52.9843693  31.0600868  66.0943148
  53.5034072  31.3127925  67.3381156  53.0322894  30.9061772  66.8615257
  58.8929721  23.7699970  57.3763954  59.2774873  23.5507677  58.1280499
  58.6441341  24.5962916  57.5065030  58.9131793  23.8598117  57.5065030
  69.6264908  27.5446608  68.3874623  69.3210725  28.2774665  68.7487938
  68.9071124  27.1384537  68.1067409  69.4752251  27.5928341  68.3987760
  60.6348378  29.0270103  64.7182851  60.7087386  28.8645275  65.5724701
  61.4517884  29.2160293  64.4743333  60.7664736  29.0306845  64.8080877
  54.3954134  29.3727966  61.7477294  53.5692252  29.6189703  61.6211573
  54.4566126  29.2940047  62.6139352  54.2828301  29.3972915  61.8566239
  56.6130158  15.4396907  62.7072735  55.7452584  15.5119506  62.7730344
  56.9005362  16.2418986  62.8960710  56.5269906  15.5691054  62.7447501
  59.1752963  31.9904846  59.4496324  59.4651262  31.5993828  58.7255551
  59.9056444  32.1721551  59.8901600  59.3259848  31.9598660  59.4079131
  59.7647709  26.7922592  70.5349455  59.2659402  27.5038360  70.6134343
  60.5747933  27.1123259  70.4967617  59.8103815  26.9449441  70.5406023
  57.1158879  33.9672229  62.5156474  56.8959174  33.6769583  63.3083141
  56.8953401  33.3087184  61.9874386  57.0506473  33.8271937  62.5545383
  56.0275826  26.0545545  64.7812176  55.7389075  25.4283016  65.3157903
  56.8959174  25.9965833  64.8476856  56.1136078  25.9533089  64.8703130
  66.8153724  21.1980328  65.0994158  66.4718490  20.4770664  65.4501407
  66.9146767  20.9894180  64.2572516  66.7795767  21.0604532  65.0265838
  59.2826835  35.3401619  61.2987166  59.9350893  34.8078061  61.5278192
  58.5852443  34.9870271  61.6855040  59.2757553  35.2091142  61.3899334
  56.2308100  27.6940796  60.7054541  56.9854068  28.0753835  60.9190003
  55.6378712  28.1451940  61.1601237  56.2544813  27.8169624  60.8037419
  67.2766753  27.6606033  60.6418146  67.8424786  28.3199242  60.5576689
  66.6294656  28.0055731  61.1134548  67.2645509  27.8087974  60.6990902
  57.5506326  28.8649358  66.0794656  57.0287080  29.0049649  66.7646521
  57.9380346  28.1060022  66.2696773  57.5310027  28.7734881  66.2095733
  54.5397510  18.9155166  60.1489611  54.2522306  18.5456437  59.4121558
  55.2267978  19.3850022  59.8873316  54.5986407  18.9302136  60.0004687
  63.7473331  30.6044817  60.0655225  63.5060007  29.8712677  59.6582290
  63.9274664  31.1531674  59.4121558  63.7380955  30.5767208  59.9085448
  58.9772652  25.8953377  61.4776147  58.7815434  26.5028111  60.8836450
  59.2006997  25.2021321  60.9967821  58.9807293  25.8830902  61.3192228
  57.3751182  22.7808114  61.5957016  58.0973834  22.9449273  61.1360822
  56.8959175  23.5017779  61.4896355  57.4114912  22.9106344  61.5122630
  65.3344689  19.1171913  66.9753700  64.4955790  19.1433192  66.7391964
  65.4049057  19.7642649  67.5559047  65.2213083  19.2168039  67.0262817
  55.0258798  25.1866187  70.7011155  55.5379895  25.4650440  70.0519915
  54.7395141  25.9255481  71.0673968  55.0593662  25.3368541  70.6601033
  63.7813968  16.0157290  61.7081316  64.4840320  15.8165039  61.2301275
  63.5158156  15.2433233  62.0150160  63.8460600  15.8720256  61.6826758
  69.2102213  24.3239900  64.2614942  69.1236188  24.4795326  65.1149721
  68.7552693  24.9677976  63.8874347  69.1305470  24.4415655  64.3322049
  52.1125705  19.6936379  60.9974892  52.2141841  20.4962540  61.3255867
  52.9081592  19.4923715  60.6997972  52.2453610  19.7822277  61.0010247
  58.5442524  17.2792575  70.7612197  58.3525721  17.2947710  71.6111620
  59.3941120  17.4756250  70.7378852  58.6418246  17.3106927  70.8835492
  52.9289437  19.8083557  68.7396013  52.7874929  18.9567498  68.8640521
  53.2130000  19.8512218  67.9158219  52.9497283  19.6883307  68.6363638
  63.0828029  21.6450647  62.8840502  62.8362744  21.5646398  63.7177291
  63.4113152  20.8604115  62.6903029  63.0949273  21.5176912  62.9788025
  66.9776078  28.3534006  66.6727283  66.8390437  29.0515052  67.1776025
  66.1976076  28.1982663  66.3163465  66.8419305  28.4334173  66.6953557
  59.0425057  24.3807366  72.2963485  59.1868432  24.9608574  71.6606595
  59.3900705  24.7583662  73.0013339  59.1152518  24.5228070  72.3062480
  61.2144974  23.5797534  70.0788616  60.4668288  23.7728548  69.6736894
  61.3686499  22.7542754  69.8412738  61.1267401  23.4862645  69.9834022
  58.1152812  32.5710138  69.1624512  58.2642375  32.0113053  68.5097916
  58.8952814  32.6502139  69.5457030  58.2526905  32.4995703  69.1221461
  68.4729451  27.7112260  57.4343782  68.0936260  26.9249398  57.4273072
  67.8095696  28.2599117  57.2915426  68.3187926  27.6757084  57.4124579
  60.6406112  32.7424780  70.4409002  60.5649783  32.0733591  70.9959791
  60.5695971  33.4442569  70.9549669  60.6186719  32.7469688  70.5985851
  53.6979742  17.7213905  72.0573464  53.1621932  17.1094263  72.3734231
  53.7597507  18.2962041  72.7107130  53.6275375  17.7160832  72.2008891
  61.2976359  31.2625779  61.2732608  62.0626250  30.9935423  60.9515273
  61.1954449  30.7775790  61.9902671  61.3957855  31.1515344  61.3312436
  59.3329129  19.4650189  67.8125844  58.5425204  19.2841649  68.1343180
  59.7289752  18.6877141  67.7956139  59.2746005  19.3237650  67.8578392
  63.8195020  28.2937963  53.2532558  64.5868005  28.3538088  52.8438410
  63.3726329  27.7218404  52.7688876  63.8668447  28.2174539  53.1210268
  64.7172815  27.0992619  65.5385290  64.0417817  26.8677851  66.0398677
  64.7265191  26.4913802  64.9127395  64.6191320  26.9751544  65.5201442
  61.8466959  21.9410448  72.2949343  61.7826100  22.8020404  72.1669480
  61.9864147  21.6242441  71.4944894  61.8582429  22.0210614  72.1577556
  66.7189550  29.9557751  57.7695468  66.8009387  30.7624737  57.4456919
  67.2039292  29.9753710  58.4936241  66.8026708  30.0778414  57.8282367
  60.5286053  24.6342587  66.4365546  60.1048302  24.8347086  65.7004564
  60.3530908  23.7871435  66.5489846  60.4396934  24.5391369  66.3439236
  60.0297746  36.1493100  68.8987003  60.5193677  35.4503889  68.7162668
  59.4581979  35.8516970  69.4863061  60.0182276  36.0019324  68.9588044
  55.8168498  25.1294639  61.8693518  55.9733117  25.0641441  62.7249511
  56.1569091  25.9043191  61.6572198  55.8901733  25.2343837  61.9648113
  62.3547643  24.5052522  60.7386882  62.8963188  24.0022903  61.2025502
  62.6694202  24.4517717  59.9276367  62.4812040  24.4231943  60.6870694
  60.5234092  29.8969874  58.0226910  60.5926913  29.0384412  58.1619910
  61.3022547  30.1141755  57.6945934  60.6486942  29.8022738  57.9944067
  63.5036912  19.3988827  70.7909182  63.7178882  18.7599741  70.2372536
  62.8870811  19.8434651  70.3617044  63.4442241  19.3698970  70.6459613
  64.9141580  32.3207575  62.2363403  64.5221372  32.0174290  61.5186269
  65.0694652  33.1576665  62.0468357  64.8795170  32.3991412  62.1019900
  52.3902759  22.3129589  62.1854286  52.7701724  22.7314134  61.5214553
  51.8158124  22.8943045  62.4923129  52.3614084  22.4607448  62.1331027
  65.0781255  28.8857564  62.1769434  64.7195909  29.0572207  62.9533466
  64.5919965  29.3470770  61.6197432  64.9539952  28.9796535  62.2094703
  62.8951641  12.5088762  65.7796525  62.0245199  12.4827483  65.7329834
  63.1491982  12.3365955  64.9622371  62.8045201  12.4798906  65.6516662
  59.8669620  24.5656729  54.7169668  60.1562145  25.3421612  54.9913242
  59.9541419  24.0545461  55.4184167  59.9223876  24.6048648  54.8612166
  59.9200781  14.5194991  67.2369995  59.4039270  13.8275182  67.3621574
  59.3594710  15.1865768  67.1832594  59.7607294  14.5158248  67.2476061
  61.9893015  15.0587951  69.0662848  61.6024768  15.0836982  69.8476378
  61.5025952  14.4929629  68.6137365  61.8605523  14.9783702  69.1150752
  66.2385994  29.7761460  73.1236634  66.8765715  29.2821655  72.7899091
  65.5960086  29.7038860  72.5388861  66.2380221  29.6920468  72.9878989
  67.9642994  21.6250606  67.6902550  67.5370602  21.5376954  66.9350650
  67.3269047  21.7328381  68.2757394  67.8072601  21.6283266  67.6647992
  66.2940251  30.4681268  69.7641991  67.0832629  30.1170333  69.8844073
  66.4683848  31.2817657  69.5018625  66.4360532  30.5367125  69.7429859
  56.0333561  23.8789994  66.8169780  55.1921568  23.7793868  67.0248674
  56.2423569  24.6485474  67.1684101  55.9398254  23.9782037  66.8997095
  53.5109128  21.5009531  64.6454531  53.1165826  21.5752543  63.8704640
  52.9549245  21.8867477  65.1962892  53.3711940  21.5691305  64.6122191
  65.1474075  14.4790825  64.3258410  65.3523668  14.4113133  65.1715407
  64.8200499  15.2849646  64.2579587  65.1289323  14.5876765  64.4418065
  59.8450226  21.8071393  66.0667378  59.5413363  21.2527381  66.6677785
  59.1429647  21.9863603  65.5795412  59.6966436  21.7516175  66.0837083
  58.9016323  19.1171913  60.6312079  59.1776057  18.3990825  60.2189647
  59.5014992  19.7156833  60.4233186  59.0309588  19.0992284  60.5392841
  57.9068577  29.0221114  70.7739475  57.7988932  29.0323176  71.6401533
  58.1164358  29.8475894  70.5844429  57.9218688  29.1462189  70.8743567
  62.4026843  16.7885430  58.9058674  62.8570590  16.9595991  59.6306519
  62.8766889  16.1753541  58.5056450  62.5395164  16.7236315  58.9532436
  55.9242369  26.2733756  68.2361413  55.3330302  26.9143254  68.2064428
  56.6863392  26.6971373  68.2092712  55.9490630  26.4309595  68.2276560
  56.3202992  17.4335754  68.9029431  56.7804473  17.5074683  69.6404554
  56.3659098  18.2317008  68.5529252  56.3953547  17.5629901  68.9602187
  57.9686341  18.1002449  73.4701458  57.5771907  17.4535796  73.9057235
  58.1372204  18.6913884  74.0895713  57.9357252  18.0916717  73.6264164
  65.6831885  31.7243068  65.6693437  65.4851574  32.2133882  64.9749649
  65.0619596  31.9284309  66.2477571  65.5619450  31.8259606  65.6516661
  59.7439863  23.4927965  60.0103682  60.4881908  23.8802241  60.2486632
  59.8900560  22.6485390  60.1744169  59.8750449  23.4258437  60.0697651
  61.6619439  15.2878223  65.0435543  60.8155484  15.4601031  64.9176893
  61.6590571  14.4827567  65.3801371  61.5366589  15.1939252  65.0746670
  62.7317739  19.0653438  65.9097601  62.2577694  18.5395200  66.4202912
  63.1035875  18.5182911  65.3412463  62.7167628  18.9069434  65.9012748
  53.1090769  21.0624945  71.2781147  53.9716383  20.9620654  71.1918477
  52.7782552  20.4819654  70.7166719  53.1875966  20.9616571  71.1826553
  68.9954470  24.1255814  67.3204382  68.7552693  23.2862229  67.3246808
  69.4746477  24.2055980  68.0445155  69.0306654  24.0137213  67.4279184
  64.6601239  19.9589992  58.9723355  64.1324258  20.0418736  58.2829064
  65.1196947  20.7007864  58.9687999  64.6503089  20.0810655  58.8698050
  70.9959657  20.9057271  65.2733641  70.7569427  20.8653105  64.4354425
  71.1593558  21.7528423  65.3999362  70.9849960  21.0249356  65.1687123
  56.4692555  19.8867394  67.9391565  55.8445626  19.8985786  67.3317518
  56.1338150  20.3627569  68.5882805  56.3278047  19.9585911  67.9448134
  56.6534304  18.2292512  53.9964250  56.3047108  18.8812237  54.4595799
  56.1730750  18.2149625  53.2688121  56.5304548  18.3235566  53.9575341
  53.1818231  27.9467854  69.3795329  52.6518156  27.2560293  69.4290304
  53.4543324  27.9378039  68.5508038  53.1442953  27.8434985  69.2642745
  64.2138322  28.5293556  58.1033012  64.9372520  28.9951669  57.9597585
  63.7738913  28.5967166  57.3530609  64.2554014  28.6077393  57.9717793
  63.3824477  25.3891098  69.3533701  62.7681470  24.8449149  69.6482336
  63.8991762  24.8755335  68.8739517  63.3680139  25.2327507  69.3257929
  62.6220774  26.4595368  67.0877999  62.1948382  25.8345087  66.6543435
  62.6145718  26.1770290  67.9137007  62.5579915  26.3248149  67.1457827
  55.7383301  21.4960541  70.1566433  55.8976788  20.7403866  70.5618155
  55.5576194  22.0451481  70.8107171  55.7348660  21.4654355  70.3129139
  60.9506483  17.3364123  67.3020533  60.9748971  16.8024235  66.6133313
  61.2017957  16.8281432  67.9646124  60.9916402  17.1825027  67.2985178
  48.4614073  24.6195618  66.7363678  48.3557522  24.5742462  65.8715762
  47.7114293  24.9649398  67.0177962  48.3349676  24.6636526  66.6501007
  57.2307806  16.0634941  66.6826278  57.2706177  16.5644148  67.3960985
  56.4057470  16.1545335  66.4132201  57.1147332  16.1516757  66.7476816
  59.4137419  25.6295681  74.7846572  58.5633049  25.7667395  74.9204217
  59.5765546  24.8959459  75.2294274  59.3121282  25.5409782  74.8702172
  58.6522169  22.5795451  68.9800177  57.8214099  22.7469269  68.7735425
  58.5973686  22.2031402  69.7649062  58.5211584  22.5485182  69.0648705
  57.0258213  20.8551042  59.5090295  57.1661174  21.3523507  60.2118936
  57.5240746  20.1537337  59.6504508  57.1199294  20.8253021  59.6341874
  57.0558435  21.7218153  56.8382871  57.6903515  22.3178579  56.7732333
  57.1384046  21.4221611  57.6528741  57.1614986  21.7659062  56.9485958
  58.6337418  17.6532129  56.8128313  58.9553259  17.1735211  56.1587576
  58.8964362  18.4631775  56.6219125  58.7203444  17.7022027  56.6883805
  61.8634391  28.6751003  70.3327129  61.3559482  29.2286850  70.7767760
  61.5661037  28.7359293  69.5145904  61.7439276  28.7657314  70.2775586
  64.0296573  17.0404323  69.1751792  64.4551645  16.5876849  68.5635319
  63.4153566  16.4864394  69.4516580  64.0025218  16.8918299  69.1256818
  53.5611423  23.9185994  60.1072417  54.0703652  24.5150502  60.4883723
  54.0345695  23.6511968  59.4248837  53.7054799  23.9671810  60.0626940
  64.4742171  32.5914261  58.2631073  63.7571481  32.4175123  57.7978310
  65.1248909  32.3566833  57.7306559  64.4644022  32.5310053  58.1160291
  62.4690796  13.5119423  62.5842369  61.8259114  13.3617069  63.1527508
  62.1290203  13.2661768  61.8191474  62.3235873  13.4531545  62.5545385
  67.0590142  21.4678849  62.0072378  66.3881332  22.0108552  61.8785444
  67.7529893  21.9373705  61.7654073  67.0619010  21.6177121  61.9527906
  61.1076876  33.6075561  67.2384136  60.8842531  32.8494391  67.6068163
  60.6186719  33.6373583  66.5164576  61.0020325  33.4997786  67.1860877
  67.2218270  17.9234733  64.9162751  67.5745880  17.4964456  65.5908550
  66.3633071  17.8385577  65.0463828  67.1467715  17.8479474  65.0357762
  55.9201955  20.5542253  62.9745598  55.2013944  20.9706385  63.2418461
  56.2914317  21.1196492  62.4237236  55.8693887  20.6991534  62.9328405
  65.2201536  21.1870102  68.8647593  65.1999463  21.0053397  69.7182372
  65.2680736  22.0582120  68.8407177  65.2236177  21.2886640  68.9870888
  63.1647866  27.7757294  74.7896070  63.1243720  27.1306971  74.2041226
  63.9771184  27.7193911  75.1021482  63.2791019  27.6716261  74.7493019
  59.7555333  33.8276020  64.6921221  59.3415732  33.1650150  64.3025063
  60.4402707  33.9753878  64.1716915  59.7953705  33.7516678  64.5577718
  63.1220627  32.9866105  65.4444838  62.7236910  33.0968375  64.6765658
  62.5071847  33.1948171  66.0271397  62.9719517  33.0339673  65.4176137
  61.6948529  19.5940253  58.3118977  61.1013369  19.9157249  57.7603544
  61.7323807  18.7481348  58.1040083  61.6122918  19.5164581  58.2001749
  64.5706346  19.5519757  61.7420727  64.3420039  19.5752459  60.8999086
  64.8304422  18.7277224  61.8615738  64.5752534  19.4335837  61.6345925
  58.8525574  21.4054230  71.3445828  58.3404477  20.7975413  71.7030859
  58.6805070  22.1210823  71.8119803  58.7515211  21.4217530  71.4662051
  53.6991289  19.8491806  73.9948189  53.5293879  20.5093180  73.4496396
  53.2557239  20.0598367  74.7160679  53.6090623  19.9777788  74.0209819
  57.6251108  18.0896304  63.0374923  58.1008475  18.4513383  62.4025104
  57.1239708  18.7452771  63.3175066  57.6216467  18.2390492  62.9851664
  70.8562470  27.5618072  58.8287928  71.2396076  28.3109428  59.0586025
  70.0606583  27.8083891  58.5699917  70.7956252  27.7087765  58.8245502
  50.5993353  22.7538671  69.2536679  50.0520073  22.0839317  69.3717548
  51.3885732  22.3868519  69.3180147  50.6345537  22.6003658  69.2805380
  59.6677761  20.2337503  56.4048307  60.0476726  20.2517132  55.6199422
  58.9270358  20.6791492  56.2839154  59.6146599  20.3019278  56.2711875
  67.2963052  18.5419694  61.9923886  67.2957278  18.3868351  62.8508162
  67.0919232  19.3882682  61.9365271  67.2662830  18.6440315  62.1111825
  49.3580323  21.9659479  66.4082702  49.1802084  21.5136088  67.1337618
  49.0699345  22.7685640  66.5921180  49.2893276  22.0182037  66.5426205
  65.0203904  23.2217196  65.6460093  65.5157569  22.5040191  65.6064113
  64.2103680  22.9187994  65.5314580  64.9747797  23.0714843  65.6233818
  60.4662516  27.0715010  57.7957097  59.6573838  26.7481683  57.7490407
  60.9737424  26.3648232  57.7285346  60.4212182  26.9196326  57.7787392
  51.0952793  24.4987203  63.5204461  50.2298312  24.4872893  63.4087233
  51.1951609  24.3117426  64.3675601  50.9826960  24.4693264  63.6293406
  67.0855723  25.9720884  68.3337221  67.5110794  25.4495306  67.7807646
  66.7212643  26.5701721  67.8125844  67.0942325  25.9831111  68.1746231
  56.7209803  34.2685101  67.0934567  57.0356362  35.0821490  67.1012349
  57.1303216  33.8835320  67.7616726  56.8277901  34.3313804  67.1938659
  63.6734322  29.6855148  64.6638379  64.1445501  30.3995411  64.8328364
  64.0094501  29.0853898  65.1998248  63.7929437  29.7026612  64.7670755
  64.3108269  29.4773082  71.4266072  63.7629215  28.8530966  71.1586137
  64.7721297  29.6667354  70.7110151  64.2975478  29.4132132  71.2816503
  59.6596932  16.4599031  59.0875939  60.4812627  16.6297344  58.8457634
  59.1966583  16.6146292  58.3642236  59.7128094  16.5080764  58.9447583
  58.2492264  14.4541794  69.8674367  58.7936677  14.1132921  70.4578709
  58.3029200  15.3127255  70.0095652  58.3381383  14.5297053  69.9756241
  54.0622823  28.2158210  66.7413175  54.6667680  28.1754044  66.1126996
  53.8550135  29.0629362  66.7717231  54.1211720  28.3346212  66.6529292
  63.8766595  30.4824155  67.9575413  64.6964969  30.3387121  68.2191708
  63.5960673  31.1070354  68.4991851  63.9563338  30.5534507  68.0763352
  49.2974105  27.1992827  66.6112098  49.1998383  26.3889099  66.9202155
  50.0802975  27.1784621  66.2258367  49.3990242  27.0759917  66.5998961
  73.5479930  37.2264658  65.6771220  72.6917826  37.3873156  65.7280336
  73.5947584  36.3556722  65.6976281  73.4279042  37.1215459  65.6877286
  67.9321070  46.7627375  61.4408451  67.1803969  46.3842914  61.2124496
  68.3807082  46.7945809  60.6927261  67.8870737  46.7112983  61.2965953
  73.3846030  47.1852745  56.8693998  73.0497398  47.8629667  56.4338220
  73.8972900  46.7958056  56.2810870  73.4111611  47.2277323  56.7180790
  72.9250321  49.1367014  62.8105110  73.3089700  49.7053912  62.2709885
  72.8609462  48.4116524  62.3310926  72.9723748  49.1142477  62.6598972
  76.3931751  39.2856702  68.3202871  76.9387711  39.9641788  68.3796841
  76.3348628  39.1444162  67.4604453  76.4647666  39.3648703  68.2014932
  69.5105826  46.7745768  63.7071224  69.6116189  45.9646122  64.0168351
  68.9147571  46.6802714  63.0770902  69.4378365  46.6410796  63.6597462
  69.3506566  51.6923357  65.1086080  69.9944021  52.1336521  65.4982238
  69.6762821  50.8876783  65.0216338  69.4938394  51.6388552  65.1531557
  62.7070870  42.7966054  63.3323557  62.4721055  41.9633707  63.2255826
  62.8456511  43.0770720  62.5184758  62.6926533  42.7149558  63.1965912
  65.0060958  34.9651785  66.2307865  64.3865989  34.3744432  66.0617880
  64.9044821  35.5563220  65.5972188  64.8998633  34.9655867  66.1112854
  70.0527145  44.7035332  60.4805941  70.3742986  45.2440539  59.8767249
  70.6999242  44.1332103  60.6128231  70.1953201  44.6994507  60.4112977
  72.1028853  36.7051327  60.5640328  72.8009018  36.8839454  61.0561791
  72.4181186  36.1821666  59.9410717  72.2524191  36.6545099  60.5442338
  64.7330091  38.5104067  68.4751434  64.6088788  39.0966512  69.1101253
  65.3848375  38.0164262  68.7763709  64.8103740  38.5242871  68.6137363
  72.2916789  43.0921772  60.5520120  72.7310424  42.4838872  60.9974892
  72.1421452  42.7129145  59.7805585  72.3338255  42.9460243  60.5039287
  69.7588432  41.6865783  67.7538945  70.4037434  41.1938227  67.4349894
  69.9990209  41.8290570  68.5805023  69.8899017  41.6343226  67.8288478
  72.2974523  44.5320689  67.4045838  72.5797766  43.7372095  67.1832593
  73.0260684  45.0101277  67.4250899  72.4464087  44.4855286  67.3748853
  70.2755717  32.0743723  64.6461603  69.9459047  32.5254867  63.9765301
  69.6000719  31.9959887  65.1934609  70.1266153  32.1294858  64.6284826
  75.8926125  41.4448953  57.5050889  75.8077421  42.3009920  57.6500458
  76.3810509  41.1693277  58.1733048  75.9515023  41.5306274  57.6252970
  77.4832125  28.0629246  62.8911213  77.1685566  28.7532725  63.3231636
  76.9659066  28.0074028  62.1896714  77.3596595  28.1564135  62.8508162
  76.8244559  38.0633747  59.0048624  76.2956030  38.2793381  59.6645930
  77.3469579  38.7569886  58.9249593  76.8233012  38.1976884  59.0904223
  68.7144166  41.9596964  57.8056092  68.1301382  42.4646995  58.2121956
  68.3114262  41.7339351  57.0652684  68.5683470  42.0005212  57.7561117
  64.2688195  47.6751725  64.6079763  63.7855773  48.4002215  64.5839347
  65.0811513  47.9727855  64.7189921  64.3178943  47.8254079  64.6207043
  70.3402349  46.4683906  67.2129578  69.8229291  46.1091321  66.6090886
  71.0376740  45.9446080  67.2235644  70.3667930  46.3381594  67.1259837
  73.1721381  38.2062616  56.2825012  73.4117385  38.4140600  55.4700356
  73.4937222  37.4020125  56.3913957  73.2558539  38.1176717  56.1785566
  68.4811671  30.1356012  60.1284550  69.2357639  30.5034329  59.8901601
  68.3039206  30.5095566  60.8963730  68.5666150  30.2454200  60.2069439
  67.1232392  48.1907901  64.7600043  67.8252972  47.6759890  64.8172800
  67.0429875  48.5182052  65.5646918  67.2156153  48.1622127  64.8872835
  68.1711299  38.4283488  73.8880458  68.3431803  38.3189382  74.7365740
  68.7080656  39.0737893  73.6511651  68.2756303  38.5075490  73.9785555
  66.8368736  32.5426331  56.8262663  66.6544309  32.7598211  56.0003656
  67.6994349  32.6565343  56.8821278  66.9373325  32.5916229  56.7117150
  66.4483168  44.3814253  64.2685651  67.2872067  44.6137186  64.3159413
  66.4794937  43.5118564  64.1992687  66.5764885  44.2871199  64.2650296
  67.0735871  44.8015128  68.5698957  67.6134096  44.6586259  69.2402329
  66.3905817  45.2011879  68.9382983  67.0528025  44.8394799  68.7233379
  72.5168455  29.5452741  59.8611687  73.2454615  29.3668696  59.4149843
  72.6063348  30.3870821  60.0718865  72.6375117  29.6436620  59.8265205
  76.4976756  40.4806129  63.7643981  77.2534271  40.9137643  63.8032890
  76.6039080  39.8310898  64.3378617  76.6246926  40.4483613  63.8542007
  62.4773016  41.0215419  68.7233378  62.2111431  40.2054536  68.8824369
  62.4911580  41.0668574  67.8528894  62.4397738  40.9072324  68.6186860
  66.3830763  35.8200503  55.3385136  65.6688940  35.5338683  55.7507569
  66.8674731  36.1597129  55.9791524  66.3490126  35.8282153  55.4940771
  67.2271622  34.5593797  71.3700386  66.5343419  34.0890777  71.6161118
  67.8431950  34.3332102  71.9442093  67.2156152  34.4560929  71.4909539
  73.5578081  44.3230457  55.7146945  73.9729229  43.9915481  55.0231440
  72.7270010  44.0899360  55.5867081  73.4966089  44.2401713  55.5937792
  62.8866429  41.8074198  66.0045123  62.7042003  41.7821084  65.1517415
  63.6216098  42.2773136  66.0434031  62.9680493  41.8735561  65.8843041
  65.9512181  38.5259201  72.5127231  66.6752153  38.5112232  72.9992126
  66.0528318  39.2354556  72.0149199  66.0730390  38.6283904  72.5106018
  75.9988450  38.7292277  61.6671194  76.0935304  39.4681571  62.1210820
  75.3747293  38.3009752  62.1005759  75.9197480  38.7753597  61.7979342
  62.8537340  38.6867699  66.1544189  63.4310842  38.5504150  66.7936435
  62.1551402  38.2303483  66.4089774  62.8358361  38.5989965  66.2866479
  76.2511471  40.5741017  54.9008146  76.1691633  40.6443204  55.7663133
  76.8891191  41.1370761  54.7091887  76.3331308  40.6679988  54.9998096
  69.6104642  40.3401755  64.3682672  69.3523886  39.5073489  64.3413972
  69.6653125  40.5659368  63.5275173  69.5804420  40.2499526  64.2402809
  74.6905692  32.4430205  64.4686765  73.9862019  31.9539391  64.6270684
  74.7390666  32.4552680  63.5975210  74.5935744  32.3719853  64.3626105
  68.5839354  37.8939517  64.8547567  68.0088945  38.0531685  65.4911528
  68.2075030  37.2574926  64.3916018  68.4442167  37.8237330  64.8802126
  72.2512643  36.3662866  69.7139946  71.8627076  35.9417084  69.0592137
  71.5867341  36.6145016  70.2216972  72.0959571  36.3401587  69.6927814
  58.3296173  37.5379592  62.8692008  58.4156425  37.1611460  63.6505538
  58.9571971  37.1640037  62.3911966  58.4352724  37.4265074  62.9137485
  73.3551581  40.5961471  57.9116753  74.1692220  40.8876364  57.7999524
  73.2910722  39.9421333  57.3375046  73.4654320  40.5426666  57.8105590
  69.2259489  44.0682988  63.0389065  69.8633436  43.8294736  63.5840858
  69.6514561  44.2720147  62.3042225  69.3835656  44.0633999  63.0106222
  63.9172132  46.3071325  66.9223368  63.9576277  46.5786176  66.0943148
  64.4766656  46.8313233  67.3381156  64.0055478  46.4247080  66.8615257
  69.8662304  39.2885278  57.3763954  70.2507457  39.0692985  58.1280499
  69.6173925  40.1148224  57.5065030  69.8864377  39.3783424  57.5065030
  71.6080961  44.5455411  64.7182851  71.6819970  44.3830583  65.5724701
  72.4250468  44.7345601  64.4743333  71.7397320  44.5492153  64.8080877
  65.3686718  44.8913274  61.7477294  64.5424836  45.1375011  61.6211573
  65.4298709  44.8125355  62.6139352  65.2560885  44.9158223  61.8566239
  67.5862742  30.9582215  62.7072735  66.7185167  31.0304814  62.7730344
  67.8737946  31.7604294  62.8960710  67.5002490  31.0876362  62.7447501
  70.1485547  47.5090154  59.4496324  70.4383845  47.1179135  58.7255551
  70.8789028  47.6906859  59.8901600  70.2992431  47.4783968  59.4079131
  70.7380292  42.3107900  70.5349455  70.2391986  43.0223668  70.6134343
  71.5480516  42.6308567  70.4967617  70.7836399  42.4634749  70.5406023
  68.0891463  49.4857537  62.5156474  67.8691758  49.1954891  63.3083141
  67.8685985  48.8272492  61.9874386  68.0239057  49.3457245  62.5545383
  67.0008410  41.5730853  64.7812176  66.7121658  40.9468324  65.3157903
  67.8691758  41.5151140  64.8476856  67.0868662  41.4718397  64.8703130
  77.7886308  36.7165636  65.0994158  77.4451073  35.9955972  65.4501407
  77.8879350  36.5079488  64.2572516  77.7528350  36.5789840  65.0265838
  70.2559418  50.8586926  61.2987166  70.9083476  50.3263369  61.5278192
  69.5585027  50.5055579  61.6855040  70.2490136  50.7276449  61.3899334
  67.2040683  43.2126104  60.7054541  67.9586651  43.5939143  60.9190003
  66.6111296  43.6637248  61.1601237  67.2277397  43.3354931  60.8037419
  68.5238910  44.3834665  66.0794656  68.0019663  44.5234957  66.7646521
  68.9112930  43.6245330  66.2696773  68.5042611  44.2920189  66.2095733
  65.5130094  34.4340474  60.1489611  65.2254890  34.0641745  59.4121558
  66.2000562  34.9035329  59.8873316  65.5718991  34.4487444  60.0004687
  74.7205915  46.1230125  60.0655225  74.4792591  45.3897985  59.6582290
  74.9007248  46.6716982  59.4121558  74.7113539  46.0952516  59.9085448
  69.9505235  41.4138684  61.4776147  69.7548018  42.0213419  60.8836450
  70.1739581  40.7206628  60.9967821  69.9539876  41.4016210  61.3192228
  68.3483765  38.2993422  61.5957016  69.0706417  38.4634580  61.1360822
  67.8691758  39.0203087  61.4896355  68.3847496  38.4291652  61.5122630
  76.3077273  34.6357221  66.9753700  75.4688374  34.6618500  66.7391964
  76.3781640  35.2827957  67.5559047  76.1945666  34.7353347  67.0262817
  65.9991382  40.7051495  70.7011155  66.5112479  40.9835748  70.0519915
  65.7127725  41.4440789  71.0673968  66.0326245  40.8553848  70.6601033
  74.7546551  31.5342598  61.7081316  75.4572904  31.3350347  61.2301275
  74.4890740  30.7618541  62.0150160  74.8193184  31.3905564  61.6826758
  63.0858288  35.2121687  60.9974892  63.1874425  36.0147848  61.3255867
  63.8814175  35.0109023  60.6997972  63.2186194  35.3007585  61.0010247
  69.5175107  32.7977883  70.7612197  69.3258304  32.8133018  71.6111620
  70.3673703  32.9941558  70.7378852  69.6150829  32.8292235  70.8835492
  63.9022020  35.3268865  68.7396013  63.7607512  34.4752806  68.8640521
  64.1862584  35.3697525  67.9158219  63.9229867  35.2068615  68.6363638
  74.0560613  37.1635955  62.8840502  73.8095327  37.0831706  63.7177291
  74.3845736  36.3789423  62.6903029  74.0681856  37.0362220  62.9788025
  77.9508662  43.8719314  66.6727283  77.8123021  44.5700360  67.1776025
  77.1708660  43.7167971  66.3163465  77.8151889  43.9519481  66.6953557
  70.0157640  39.8992674  72.2963485  70.1601016  40.4793882  71.6606595
  70.3633289  40.2768970  73.0013339  70.0885101  40.0413378  72.3062480
  72.1877557  39.0982842  70.0788616  71.4400872  39.2913856  69.6736894
  72.3419083  38.2728062  69.8412738  72.0999985  39.0047953  69.9834022
  64.6712326  33.2399212  72.0573464  64.1354515  32.6279571  72.3734231
  64.7330090  33.8147348  72.7107130  64.6007958  33.2346140  72.2008891
  72.2708943  46.7811087  61.2732608  73.0358834  46.5120731  60.9515273
  72.1687033  46.2961098  61.9902671  72.3690438  46.6700652  61.3312436
  70.3061712  34.9835497  67.8125844  69.5157787  34.8026957  68.1343180
  70.7022335  34.2062449  67.7956139  70.2478589  34.8422958  67.8578392
  74.7927603  43.8123271  53.2532558  75.5600588  43.8723396  52.8438410
  74.3458912  43.2403712  52.7688876  74.8401030  43.7359847  53.1210268
  75.6905399  42.6177927  65.5385290  75.0150401  42.3863159  66.0398677
  75.6997775  42.0099110  64.9127395  75.5923903  42.4936852  65.5201442
  72.8199543  37.4595756  72.2949343  72.7558684  38.3205712  72.1669480
  72.9596730  37.1427749  71.4944894  72.8315013  37.5395922  72.1577556
  71.5018637  40.1527895  66.4365546  71.0780886  40.3532394  65.7004564
  71.3263492  39.3056743  66.5489846  71.4129517  40.0576677  66.3439236
  66.7901082  40.6479947  61.8693518  66.9465701  40.5826749  62.7249511
  67.1301675  41.4228499  61.6572198  66.8634316  40.7529145  61.9648113
  73.3280226  40.0237830  60.7386882  73.8695772  39.5208211  61.2025502
  73.6426785  39.9703025  59.9276367  73.4544623  39.9417251  60.6870694
  71.4966676  45.4155182  58.0226910  71.5659496  44.5569720  58.1619910
  72.2755131  45.6327063  57.6945934  71.6219526  45.3208046  57.9944067
  74.4769496  34.9174135  70.7909182  74.6911465  34.2785049  70.2372536
  73.8603395  35.3619958  70.3617044  74.4174825  34.8884278  70.6459613
  75.8874163  47.8392883  62.2363403  75.4953955  47.5359598  61.5186269
  76.0427236  48.6761973  62.0468357  75.8527753  47.9176720  62.1019900
  63.3635343  37.8314897  62.1854286  63.7434308  38.2499442  61.5214553
  62.7890708  38.4128353  62.4923129  63.3346668  37.9792756  62.1331027
  76.0513838  44.4042872  62.1769434  75.6928493  44.5757515  62.9533466
  75.5652549  44.8656077  61.6197432  75.9272535  44.4981843  62.2094703
  73.8684224  28.0274070  65.7796525  72.9977782  28.0012791  65.7329834
  74.1224565  27.8551262  64.9622371  73.7777784  27.9984214  65.6516662
  70.8402204  40.0842037  54.7169668  71.1294728  40.8606920  54.9913242
  70.9274002  39.5730769  55.4184167  70.8956460  40.1233956  54.8612166
  70.8933365  30.0380299  67.2369995  70.3771853  29.3460490  67.3621574
  70.3327294  30.7051076  67.1832594  70.7339878  30.0343556  67.2476061
  72.9625598  30.5773259  69.0662848  72.5757351  30.6022290  69.8476378
  72.4758535  30.0114937  68.6137365  72.8338107  30.4969010  69.1150752
  67.0066145  39.3975302  66.8169780  66.1654151  39.2979176  67.0248674
  67.2156153  40.1670782  67.1684101  66.9130837  39.4967345  66.8997095
  64.4841712  37.0194839  64.6454531  64.0898409  37.0937851  63.8704640
  63.9281828  37.4052785  65.1962892  64.3444524  37.0876613  64.6122191
  76.1206658  29.9976133  64.3258410  76.3256252  29.9298441  65.1715407
  75.7933082  30.8034954  64.2579587  76.1021906  30.1062073  64.4418065
  70.8182809  37.3256701  66.0667378  70.5145947  36.7712689  66.6677785
  70.1162230  37.5048911  65.5795412  70.6699019  37.2701483  66.0837083
  69.8748907  34.6357221  60.6312079  70.1508641  33.9176133  60.2189647
  70.4747576  35.2342141  60.4233186  70.0042171  34.6177591  60.5392841
  73.3759427  32.3070738  58.9058674  73.8303174  32.4781299  59.6306519
  73.8499473  31.6938849  58.5056450  73.5127747  32.2421623  58.9532436
  66.8974952  41.7919064  68.2361413  66.3062886  42.4328562  68.2064428
  67.6595976  42.2156681  68.2092712  66.9223213  41.9494902  68.2276560
  67.2935575  32.9521062  68.9029431  67.7537057  33.0259991  69.6404554
  67.3391682  33.7502316  68.5529252  67.3686131  33.0815209  68.9602187
  68.9418925  33.6187757  73.4701458  68.5504490  32.9721104  73.9057235
  69.1104788  34.2099192  74.0895713  68.9089835  33.6102025  73.6264164
  76.6564469  47.2428376  65.6693437  76.4584157  47.7319190  64.9749649
  76.0352180  47.4469617  66.2477571  76.5352033  47.3444914  65.6516661
  70.7172447  39.0113272  60.0103682  71.4614492  39.3987549  60.2486632
  70.8633143  38.1670698  60.1744169  70.8483032  38.9443745  60.0697651
  72.6352023  30.8063531  65.0435543  71.7888068  30.9786339  64.9176893
  72.6323155  30.0012875  65.3801371  72.5099172  30.7124560  65.0746670
  73.7050323  34.5838746  65.9097601  73.2310277  34.0580508  66.4202912
  74.0768459  34.0368219  65.3412463  73.6900212  34.4254742  65.9012748
  64.0823353  36.5810253  71.2781147  64.9448966  36.4805962  71.1918477
  63.7515136  36.0004962  70.7166719  64.1608549  36.4801879  71.1826553
  75.6333823  35.4775300  58.9723355  75.1056841  35.5604044  58.2829064
  76.0929531  36.2193172  58.9687999  75.6235673  35.5995963  58.8698050
  67.4425139  35.4052702  67.9391565  66.8178209  35.4171093  67.3317518
  67.1070734  35.8812877  68.5882805  67.3010631  35.4771219  67.9448134
  67.6266888  33.7477820  53.9964250  67.2779692  34.3997545  54.4595799
  67.1463334  33.7334933  53.2688121  67.5037132  33.8420874  53.9575341
  64.1550815  43.4653162  69.3795329  63.6250739  42.7745601  69.4290304
  64.4275908  43.4563347  68.5508038  64.1175537  43.3620293  69.2642745
  75.1870905  44.0478864  58.1033012  75.9105104  44.5136977  57.9597585
  74.7471496  44.1152474  57.3530609  75.2286597  44.1262701  57.9717793
  74.3557060  40.9076406  69.3533701  73.7414053  40.3634457  69.6482336
  74.8724345  40.3940643  68.8739517  74.3412723  40.7512815  69.3257929
  73.5953357  41.9780676  67.0877999  73.1680965  41.3530395  66.6543435
  73.5878302  41.6955598  67.9137007  73.5312499  41.8433457  67.1457827
  66.7115884  37.0145849  70.1566433  66.8709371  36.2589173  70.5618155
  66.5308778  37.5636789  70.8107171  66.7081243  36.9839663  70.3129139
  71.9239067  32.8549431  67.3020533  71.9481554  32.3209543  66.6133313
  72.1750541  32.3466740  67.9646124  71.9648986  32.7010335  67.2985178
  59.4346657  40.1380926  66.7363678  59.3290106  40.0927770  65.8715762
  58.6846877  40.4834706  67.0177962  59.3082260  40.1821834  66.6501007
  68.2040389  31.5820249  66.6826278  68.2438761  32.0829456  67.3960985
  67.3790054  31.6730643  66.4132201  68.0879915  31.6702065  66.7476816
  69.6254753  38.0980759  68.9800177  68.7946682  38.2654577  68.7735425
  69.5706270  37.7216710  69.7649062  69.4944168  38.0670490  69.0648705
  67.9990796  36.3736350  59.5090295  68.1393758  36.8708815  60.2118936
  68.4973329  35.6722645  59.6504508  68.0931877  36.3438329  59.6341874
  68.0291019  37.2403461  56.8382871  68.6636098  37.8363886  56.7732333
  68.1116630  36.9406919  57.6528741  68.1347570  37.2844370  56.9485958
  69.6070002  33.1717437  56.8128313  69.9285843  32.6920519  56.1587576
  69.8696945  33.9817083  56.6219125  69.6936027  33.2207335  56.6883805
  75.0029157  32.5589631  69.1751792  75.4284228  32.1062157  68.5635319
  74.3886150  32.0049702  69.4516580  74.9757802  32.4103607  69.1256818
  64.5344007  39.4371302  60.1072417  65.0436236  40.0335810  60.4883723
  65.0078279  39.1697276  59.4248837  64.6787382  39.4857118  60.0626940
  75.4474755  48.1099569  58.2631073  74.7304064  47.9360431  57.7978310
  76.0981492  47.8752141  57.7306559  75.4376605  48.0495361  58.1160291
  73.4423380  29.0304731  62.5842369  72.7991697  28.8802377  63.1527508
  73.1022787  28.7847076  61.8191474  73.2968457  28.9716853  62.5545385
  72.0809460  49.1260869  67.2384136  71.8575114  48.3679699  67.6068163
  71.5919303  49.1558891  66.5164576  71.9752909  49.0183094  67.1860877
  66.8934538  36.0727561  62.9745598  66.1746528  36.4891693  63.2418461
  67.2646901  36.6381800  62.4237236  66.8426470  36.2176842  62.9328405
  76.1934119  36.7055410  68.8647593  76.1732047  36.5238705  69.7182372
  76.2413320  37.5767428  68.8407177  76.1968760  36.8071948  68.9870888
  70.7287917  49.3461328  64.6921221  70.3148315  48.6835458  64.3025063
  71.4135291  49.4939186  64.1716915  70.7686288  49.2701986  64.5577718
  74.0953211  48.5051413  65.4444838  73.6969494  48.6153683  64.6765658
  73.4804430  48.7133479  66.0271397  73.9452100  48.5524981  65.4176137
  72.6681113  35.1125561  58.3118977  72.0745952  35.4342557  57.7603544
  72.7056391  34.2666656  58.1040083  72.5855502  35.0349889  58.2001749
  75.5438929  35.0705065  61.7420727  75.3152622  35.0937767  60.8999086
  75.8037006  34.2462532  61.8615738  75.5485117  34.9521145  61.6345925
  69.8258158  36.9239538  71.3445828  69.3137061  36.3160721  71.7030859
  69.6537654  37.6396131  71.8119803  69.7247795  36.9402837  71.4662051
  64.6723873  35.3677113  73.9948189  64.5026463  36.0278488  73.4496396
  64.2289822  35.5783675  74.7160679  64.5823206  35.4963096  74.0209819
  68.5983692  33.6081611  63.0374923  69.0741058  33.9698691  62.4025104
  68.0972292  34.2638079  63.3175066  68.5949051  33.7575800  62.9851664
  61.5725937  38.2723979  69.2536679  61.0252656  37.6024625  69.3717548
  62.3618315  37.9053827  69.3180147  61.6078121  38.1188965  69.2805380
  70.6410345  35.7522811  56.4048307  71.0209310  35.7702440  55.6199422
  69.9002941  36.1976800  56.2839154  70.5879183  35.8204586  56.2711875
  60.3312907  37.4844787  66.4082702  60.1534668  37.0321396  67.1337618
  60.0431929  38.2870948  66.5921180  60.2625860  37.5367345  66.5426205
  75.9936488  38.7402504  65.6460093  76.4890153  38.0225499  65.6064113
  75.1836263  38.4373302  65.5314580  75.9480381  38.5900150  65.6233818
  71.4395099  42.5900317  57.7957097  70.6306422  42.2666991  57.7490407
  71.9470008  41.8833540  57.7285346  71.3944766  42.4381634  57.7787392
  62.0685376  40.0172511  63.5204461  61.2030896  40.0058201  63.4087233
  62.1684192  39.8302733  64.3675601  61.9559543  39.9878572  63.6293406
  67.6942386  49.7870409  67.0934567  68.0088945  50.6006798  67.1012349
  68.1035800  49.4020628  67.7616726  67.8010484  49.8499112  67.1938659
  74.6466906  45.2040456  64.6638379  75.1178084  45.9180719  64.8328364
  74.9827084  44.6039206  65.1998248  74.7662021  45.2211920  64.7670755
  70.6329516  31.9784339  59.0875939  71.4545210  32.1482652  58.8457634
  70.1699167  32.1331600  58.3642236  70.6860678  32.0266072  58.9447583
  69.2224848  29.9727102  69.8674367  69.7669261  29.6318228  70.4578709
  69.2761783  30.8312563  70.0095652  69.3113967  30.0482361  69.9756241
  65.0355406  43.7343518  66.7413175  65.6400264  43.6939352  66.1126996
  64.8282719  44.5814670  66.7717231  65.0944304  43.8531520  66.6529292
  60.2706689  42.7178135  66.6112098  60.1730967  41.9074407  66.9202155
  61.0535558  42.6969929  66.2258367  60.3722825  42.5945225  66.5998961
  77.3563346  51.3385811  55.3385136  76.6421524  51.0523991  55.7507569
  77.8407315  51.6782437  55.9791524  77.3222710  51.3467461  55.4940771
  69.3028757  53.0564900  62.8692008  69.3889008  52.6796768  63.6505538
  69.9304554  52.6825345  62.3911966  69.4085308  52.9450382  62.9137485
  76.4862677  49.9525782  60.1489611  76.1987473  49.5827053  59.4121558
  77.1733146  50.4220637  59.8873316  76.5451575  49.9672751  60.0004687
  74.0590872  50.7306995  60.9974892  74.1607008  51.5333156  61.3255867
  74.8546759  50.5294330  60.6997972  74.1918778  50.8192893  61.0010247
  74.3367927  53.3500205  62.1854286  74.7166891  53.7684750  61.5214553
  73.7623291  53.9313661  62.4923129  74.3079252  53.4978064  62.1331027
  75.5076590  54.9556610  60.1072417  76.0168820  55.5521118  60.4883723
  75.9810863  54.6882584  59.4248837  75.6519966  55.0042426  60.0626940
  56.6539310   8.1820199  48.3748498  55.9022210   7.8035737  48.1464543
  57.1025322   8.2138632  47.6267308  56.6088977   8.1305806  48.2306000
  62.1064270   8.6045568  43.8034045  61.7715639   9.2822490  43.3678267
  62.6191141   8.2150880  43.2150917  62.1329851   8.6470146  43.6520836
  61.6468561  10.5559837  49.7445157  62.0307941  11.1246736  49.2049932
  61.5827703   9.8309347  49.2650973  61.6941989  10.5335300  49.5939019
  58.2324066   8.1938591  50.6411270  58.3334429   7.3838945  50.9508398
  57.6365812   8.0995537  50.0110949  58.1596605   8.0603619  50.5937509
  58.0724806  13.1116180  52.0426126  58.7162262  13.5529344  52.4322285
  58.3981062  12.3069606  51.9556385  58.2156635  13.0581375  52.0871604
  51.4289111   4.2158877  50.2663604  51.1939295   3.3826530  50.1595873
  51.5674751   4.4963543  49.4524805  51.4144773   4.1342381  50.1305959
  58.7745386   6.1228155  47.4145988  59.0961227   6.6633362  46.8107296
  59.4217482   5.5524926  47.5468278  58.9171441   6.1187330  47.3453024
  52.9906435   9.0944548  51.5419810  52.5074014   9.8195038  51.5179394
  53.8029754   9.3920678  51.6529968  53.0397183   9.2446902  51.5547089
  59.0620589   7.8876729  54.1469625  58.5447531   7.5284144  53.5430933
  59.7594981   7.3638903  54.1575691  59.0886171   7.7574417  54.0599883
  62.7184181   8.3371543  60.1085798  62.8067527   8.1497683  60.9564008
  63.1473894   7.6908973  59.7090645  62.7946284   8.2134551  60.1757549
  60.2854641   7.6202703  59.0903460  59.7225476   7.2075313  59.6143121
  61.0475665   7.5455609  59.5096603  60.3149090   7.5480104  59.2296460
  55.8450633   9.6100724  51.6940090  56.5471212   9.0952713  51.7512847
  55.7648116   9.9374876  52.4986965  55.9374393   9.5814950  51.8212882
  55.1701408   5.8007076  51.2025698  56.0090308   6.0330009  51.2499460
  55.2013177   4.9311388  51.1332734  55.2983126   5.7064023  51.1990343
  55.7954111   6.2207951  55.5039004  56.3352336   6.0779082  56.1742376
  55.1124057   6.6204702  55.8723030  55.7746265   6.2587622  55.6573425
  62.8304241   7.7680562  62.7729581  63.6144657   7.8811410  63.1385323
  62.6300835   6.9421699  62.9688267  62.9170266   7.6627281  62.8563967
  62.9874634   9.6790664  56.4196037  62.1889880   9.4390164  56.6769906
  63.4360646   9.7305057  57.1663085  62.9349245   9.6513055  56.5680961
  51.6084670   3.2267022  52.9385169  51.4260243   3.2013908  52.0857462
  52.3434339   3.6965959  52.9774078  51.6898734   3.2928384  52.8183088
  57.9477730   5.4875812  49.9729111  58.5851677   5.2487559  50.5180905
  58.3732801   5.6912971  49.2382272  58.1053896   5.4826822  49.9446269
  52.6390372   7.7264148  53.8563415  52.6794517   7.9978999  53.0283195
  53.1984896   8.2506056  54.2721203  52.7273718   7.8439903  53.7955303
  60.3299202   5.9648234  51.6522898  60.4038210   5.8023406  52.5064748
  61.1468708   6.1538424  51.4083379  60.4615560   5.9684977  51.7420923
  54.0904958   6.3106097  48.6817341  53.2643076   6.5567834  48.5551620
  54.1516950   6.2318178  49.5479399  53.9779125   6.3351046  48.7906286
  58.8703787   8.9282977  46.3836371  59.1602086   8.5371959  45.6595598
  59.6007268   9.1099682  46.8241646  59.0210672   8.8976791  46.3419178
  56.8109703  10.9050360  49.4496521  56.5909998  10.6147714  50.2423188
  56.5904225  10.2465315  48.9214433  56.7457297  10.7650068  49.4885430
  58.9777659  12.2779750  48.2327213  59.6301717  11.7456192  48.4618239
  58.2803267  11.9248402  48.6195087  58.9708377  12.1469273  48.3239381
  55.9258923   4.6318927  47.6394588  56.6804891   5.0131966  47.8530050
  55.3329536   5.0830071  48.0941284  55.9495637   4.7547755  47.7377466
  57.2457150   5.8027489  53.0134703  56.7237904   5.9427780  53.6986568
  57.6331170   5.0438153  53.2036820  57.2260851   5.7113013  53.1435779
  63.4424155   7.5422948  46.9995272  63.2010831   6.8090809  46.5922337
  63.6225488   8.0909805  46.3461605  63.4331779   7.5145339  46.8425495
  57.8103635   9.5088269  56.0964558  57.9593199   8.9491185  55.4437963
  58.5903638   9.5880270  56.4797077  57.9477729   9.4373834  56.0561508
  60.3356936   9.6802912  57.3749049  60.2600607   9.0111722  57.9299838
  60.2646795  10.3820700  57.8889715  60.3137543   9.6847819  57.5325897
  60.9927183   8.2003910  48.2072655  61.7577074   7.9313554  47.8855319
  60.8905273   7.7153921  48.9242718  61.0908679   8.0893475  48.2652483
  59.7248570  13.0871231  55.8327050  60.2144501  12.3882021  55.6502715
  59.1532803  12.7895101  56.4203107  59.7133100  12.9397455  55.8928091
  60.2184916   6.8348005  44.9566957  60.2877737   5.9762543  45.0959957
  60.9973371   7.0519886  44.6285981  60.3437766   6.7400869  44.9284114
  64.6092404   9.2585706  49.1703450  64.2172196   8.9552421  48.4526316
  64.7645476  10.0954796  48.9808404  64.5745994   9.3369543  49.0359947
  57.6019401   5.9599245  57.7079522  57.4939756   5.9701307  58.5741580
  57.8115182   6.7854025  57.5184476  57.6169512   6.0840320  57.8083614
  65.3782709   8.6621199  52.6033484  65.1802398   9.1512013  51.9089696
  64.7570420   8.8662440  53.1817618  65.2570274   8.7637737  52.5856707
  52.8769055   4.8845985  56.3135376  52.3468979   4.1938424  56.3630351
  53.1494148   4.8756170  55.4848085  52.8393777   4.7813117  56.1982792
  48.1564897   1.5573749  53.6703724  48.0508346   1.5120593  52.8055808
  47.4065117   1.9027530  53.9518009  48.0300500   1.6014657  53.5841054
  64.1692995   9.5292392  45.1971120  63.4522305   9.3553254  44.7318357
  64.8199733   9.2944964  44.6646606  64.1594846   9.4688185  45.0500338
  60.8027700  10.5453693  54.1724183  60.5793355   9.7872522  54.5408209
  60.3137543  10.5751714  53.4504623  60.6971149  10.4375917  54.1200924
  59.4506157  10.7654151  51.6261268  59.0366556  10.1028281  51.2365109
  60.1353531  10.9132010  51.1056962  59.4904529  10.6894809  51.4917765
  62.8171451   9.9244236  52.3784884  62.4187734  10.0346506  51.6105705
  62.2022671  10.1326302  52.9611444  62.6670340   9.9717804  52.3516184
  56.4160627  11.2063232  54.0274614  56.7307186  12.0199621  54.0352395
  56.8254040  10.8213451  54.6956773  56.5228725  11.2691935  54.1278705
  53.7573647   5.1536341  53.6753222  54.3618504   5.1132175  53.0467043
  53.5500959   6.0007493  53.7057278  53.8162544   5.2724343  53.5869339
  63.5717419   7.4202286  54.8915460  64.3915793   7.2765252  55.1531755
  63.2911497   8.0448485  55.4331897  63.6514162   7.4912638  55.0103399
  48.9924929   4.1370958  53.5452145  48.8949207   3.3267230  53.8542202
  49.7753799   4.1162752  53.1598413  49.0941066   4.0138049  53.5339008
  73.2430754  14.1642789  52.6111266  72.3868650  14.3251287  52.6620383
  73.2898408  13.2934853  52.6316327  73.1229866  14.0593591  52.6217332
  67.6271894  23.7005507  48.3748498  66.8754793  23.3221045  48.1464543
  68.0757906  23.7323940  47.6267308  67.5821561  23.6491114  48.2306000
  73.0796854  24.1230876  43.8034045  72.7448222  24.8007798  43.3678267
  73.5923724  23.7336187  43.2150917  73.1062435  24.1655454  43.6520836
  72.6201145  26.0745145  49.7445157  73.0040524  26.6432043  49.2049932
  72.5560286  25.3494655  49.2650973  72.6674572  26.0520608  49.5939019
  76.0882575  16.2234833  55.2542918  76.6338535  16.9019919  55.3136888
  76.0299451  16.0822294  54.3944499  76.1598490  16.3026834  55.1354979
  69.2056650  23.7123899  50.6411270  69.3067013  22.9024253  50.9508398
  68.6098395  23.6180845  50.0110949  69.1329189  23.5788927  50.5937509
  69.0457390  28.6301488  52.0426126  69.6894845  29.0714652  52.4322285
  69.3713645  27.8254914  51.9556385  69.1889218  28.5766683  52.0871604
  62.4021694  19.7344185  50.2663604  62.1671879  18.9011838  50.1595873
  62.5407335  20.0148851  49.4524805  62.3877357  19.6527689  50.1305959
  64.7011782  11.9029916  53.1647912  64.0816813  11.3122563  52.9957927
  64.5995645  12.4941351  52.5312235  64.5949457  11.9033998  53.0452901
  69.7477969  21.6413463  47.4145988  70.0693810  22.1818670  46.8107296
  70.3950066  21.0710234  47.5468278  69.8904025  21.6372638  47.3453024
  71.7979677  13.6429458  47.4980375  72.4959842  13.8217585  47.9901838
  72.1132010  13.1199797  46.8750764  71.9475015  13.5923230  47.4782385
  64.4280915  15.4482198  55.4091481  64.3039612  16.0344643  56.0441300
  65.0799199  14.9542393  55.7103756  64.5054564  15.4621002  55.5477410
  71.9867613  20.0299903  47.4860166  72.4261248  19.4217003  47.9314939
  71.8372276  19.6507276  46.7145631  72.0289078  19.8838374  47.4379334
  69.4539256  18.6243915  54.6878992  70.0988258  18.1316358  54.3689940
  69.6941033  18.7668701  55.5145070  69.5849841  18.5721357  54.7628525
  71.9925347  21.4698820  54.3385884  72.2748590  20.6750226  54.1172640
  72.7211508  21.9479408  54.3590945  72.1414911  21.4233417  54.3088900
  69.9706541   9.0121854  51.5801649  69.6409871   9.4632998  50.9105348
  69.2951543   8.9338018  52.1274656  69.8216977   9.0672990  51.5624873
  75.5876949  18.3827084  44.4390936  75.5028244  19.2388051  44.5840504
  76.0761333  18.1071408  45.1073095  75.6465847  18.4684406  44.5593017
  76.5195383  15.0011878  45.9388671  75.9906854  15.2171512  46.5985977
  77.0420403  15.6948017  45.8589640  76.5183836  15.1355015  46.0244270
  68.4094990  18.8975095  44.7396139  67.8252206  19.4025126  45.1462003
  68.0065086  18.6717482  43.9992731  68.2634294  18.9383343  44.6901164
  63.9639019  24.6129856  51.5419810  63.4806597  25.3380346  51.5179394
  64.7762337  24.9105986  51.6529968  64.0129767  24.7632210  51.5547089
  70.0353173  23.4062037  54.1469625  69.5180115  23.0469452  53.5430933
  70.7327564  22.8824211  54.1575691  70.0618754  23.2759725  54.0599883
  73.6916765  23.8556851  60.1085798  73.7800111  23.6682991  60.9564008
  74.1206478  23.2094280  59.7090645  73.7678867  23.7319859  60.1757549
  71.2587225  23.1388011  59.0903460  70.6958060  22.7260621  59.6143121
  72.0208248  23.0640917  59.5096603  71.2881673  23.0665411  59.2296460
  72.8672205  15.1440747  43.2165059  73.1068208  15.3518731  42.4040402
  73.1888046  14.3398256  43.3254004  72.9509363  15.0554848  43.1125612
  66.8183216  25.1286032  51.6940090  67.5203796  24.6138021  51.7512847
  66.7380699  25.4560183  52.4986965  66.9106977  25.1000258  51.8212882
  67.8662123  15.3661619  60.8220505  68.0382627  15.2567514  61.6705787
  68.4031480  16.0116024  60.5851697  67.9707127  15.4453621  60.9125602
  66.5319560   9.4804462  43.7602710  66.3495133   9.6976343  42.9343703
  67.3945173   9.5943475  43.8161325  66.6324149   9.5294360  43.6457197
  66.1433992  21.3192384  51.2025698  66.9822891  21.5515317  51.2499460
  66.1745761  20.4496695  51.1332734  66.2715709  21.2249331  51.1990343
  66.7686695  21.7393259  55.5039004  67.3084920  21.5964390  56.1742376
  66.0856641  22.1390010  55.8723030  66.7478849  21.7772930  55.6573425
  76.1927580  17.4184260  50.6984028  76.9485095  17.8515774  50.7372937
  76.2989904  16.7689030  51.2718664  76.3197750  17.3861744  50.7882054
  73.8036824  23.2865870  62.7729581  74.5877241  23.3996718  63.1385323
  73.6033419  22.4607007  62.9688267  73.8902850  23.1812589  62.8563967
  62.1723840  17.9593550  55.6573425  61.9062255  17.1432667  55.8164415
  62.1862404  18.0046706  54.7868941  62.1348562  17.8450455  55.5526907
  66.0781587  12.7578634  42.2725183  65.3639764  12.4716814  42.6847616
  66.5625555  13.0975260  42.9131571  66.0440950  12.7660284  42.4280818
  66.9222446  11.4971928  58.3040433  66.2294243  11.0268908  58.5501164
  67.5382773  11.2710233  58.8782140  66.9106976  11.3939060  58.4249585
  73.9607218  25.1975972  56.4196037  73.1622463  24.9575472  56.6769906
  74.4093229  25.2490365  57.1663085  73.9081829  25.1698363  56.5680961
  73.2528905  21.2608588  42.6486991  73.6680053  20.9293612  41.9571487
  72.4220834  21.0277491  42.5207128  73.1916913  21.1779844  42.5277839
  62.5817253  18.7452329  52.9385169  62.3992827  18.7199215  52.0857462
  63.3166922  19.2151267  52.9774078  62.6631317  18.8113692  52.8183088
  65.6463005  15.4637332  59.4467278  66.3702977  15.4490363  59.9332173
  65.7479142  16.1732688  58.9489246  65.7681214  15.5662036  59.4446065
  75.6939273  15.6670408  48.6011241  75.7886128  16.4059702  49.0550866
  75.0698117  15.2387884  49.0345805  75.6148304  15.7131729  48.7319388
  73.9491747  18.8456621  59.2501522  74.5230609  18.2083865  59.4050086
  73.8706551  18.8460703  58.3811179  74.0224982  18.7521732  59.1447933
  62.5488164  15.6245830  53.0884236  63.1261666  15.4882281  53.7276481
  61.8502225  15.1681614  53.3429820  62.5309185  15.5368096  53.2206526
  75.9462295  17.5119148  41.8348193  75.8642457  17.5821335  42.7003180
  76.5842015  18.0748892  41.6431934  76.0282132  17.6058119  41.9338142
  69.3055466  17.2779886  51.3022719  69.0474710  16.4451621  51.2754019
  69.3603949  17.5037499  50.4615220  69.2755244  17.1877657  51.1742856
  68.2790178  14.8317648  51.7887614  67.7039769  14.9909817  52.4251575
  67.9025854  14.1953057  51.3256065  68.1392990  14.7615461  51.8142172
  71.9463467  13.3040998  56.6479992  71.5577899  12.8795215  55.9932184
  71.2818165  13.5523147  57.1557019  71.7910395  13.2779719  56.6267860
  58.0246997  14.4757723  49.8032055  58.1107249  14.0989591  50.5845585
  58.6522794  14.1018169  49.3252013  58.1303548  14.3643205  49.8477532
  73.0502405  17.5339602  44.8456799  73.8643044  17.8254495  44.7339571
  72.9861546  16.8799464  44.2715092  73.1605144  17.4804797  44.7445637
  68.9210313  21.0061120  49.9729111  69.5584260  20.7672867  50.5180905
  69.3465385  21.2098279  49.2382272  69.0786480  21.0012130  49.9446269
  63.6122956  23.2449456  53.8563415  63.6527101  23.5164307  53.0283195
  64.1717480  23.7691364  54.2721203  63.7006302  23.3625211  53.7955303
  69.5613128  16.2263409  44.3104001  69.9458281  16.0071116  45.0620546
  69.3124749  17.0526355  44.4405077  69.5815201  16.3161556  44.4405077
  71.3031785  21.4833542  51.6522898  71.3770793  21.3208714  52.5064748
  72.1201292  21.6723732  51.4083379  71.4348144  21.4870285  51.7420923
  65.0637542  21.8291405  48.6817341  64.2375660  22.0753142  48.5551620
  65.1249533  21.7503486  49.5479399  64.9511709  21.8536354  48.7906286
  69.8436371  24.4468285  46.3836371  70.1334669  24.0557267  45.6595598
  70.5739852  24.6284990  46.8241646  69.9943255  24.4162099  46.3419178
  70.4331116  19.2486031  57.4689502  69.9342810  19.9601799  57.5474390
  71.2431340  19.5686698  57.4307664  70.4787223  19.4012880  57.4746070
  67.7842287  26.4235668  49.4496521  67.5642582  26.1333022  50.2423188
  67.5636809  25.7650623  48.9214433  67.7189881  26.2835376  49.4885430
  66.6959234  18.5108984  51.7152222  66.4072482  17.8846455  52.2497950
  67.5642582  18.4529272  51.7816903  66.7819486  18.4096528  51.8043177
  77.4837131  13.6543768  52.0334204  77.1401897  12.9334103  52.3841454
  77.5830174  13.4457619  51.1912563  77.4479174  13.5167971  51.9605884
  69.9510242  27.7965058  48.2327213  70.6034300  27.2641500  48.4618239
  69.2535851  27.4433710  48.6195087  69.9440960  27.6654581  48.3239381
  66.8991507  20.1504235  47.6394588  67.6537475  20.5317274  47.8530050
  66.3062120  20.6015379  48.0941284  66.9228221  20.2733063  47.7377466
  68.2189734  21.3212797  53.0134703  67.6970487  21.4613088  53.6986568
  68.6063754  20.5623461  53.2036820  68.1993435  21.2298320  53.1435779
  65.2080918  11.3718605  47.0829658  64.9205713  11.0019876  46.3461605
  65.8951386  11.8413461  46.8213363  65.2669815  11.3865575  46.9344733
  74.4156739  23.0608256  46.9995272  74.1743415  22.3276117  46.5922337
  74.5958072  23.6095113  46.3461605  74.4064363  23.0330647  46.8425495
  69.6456059  18.3516816  48.4116194  69.4498842  18.9591550  47.8176497
  69.8690405  17.6584760  47.9307868  69.6490700  18.3394341  48.2532275
  68.0434589  15.2371554  48.5297062  68.7657241  15.4012712  48.0700868
  67.5642582  15.9581218  48.4236402  68.0798320  15.3669783  48.4462676
  76.0028097  11.5735352  53.9093747  75.1639198  11.5996631  53.6732011
  76.0732464  12.2206088  54.4899094  75.8896490  11.6731478  53.9602864
  65.6942206  17.6429626  57.6351202  66.2063303  17.9213879  56.9859962
  65.4078549  18.3818920  58.0014015  65.7277069  17.7931980  57.5941080
  62.7809112  12.1499818  47.9314939  62.8825249  12.9525979  48.2595914
  63.5764999  11.9487154  47.6338019  62.9137018  12.2385717  47.9350294
  69.2125931   9.7356015  57.6952244  69.0209128   9.7511149  58.5451667
  70.0624527   9.9319689  57.6718899  69.3101653   9.7670366  57.8175539
  63.5972844  12.2646996  55.6736060  63.4558336  11.4130937  55.7980568
  63.8813408  12.3075657  54.8498266  63.6180691  12.1446746  55.5703684
  73.7511437  14.1014086  49.8180549  73.5046151  14.0209837  50.6517337
  74.0796560  13.3167554  49.6243076  73.7632680  13.9740352  49.9128072
  77.6459486  20.8097446  53.6067330  77.5073845  21.5078491  54.1116072
  76.8659483  20.6546102  53.2503512  77.5102712  20.8897612  53.6293604
  69.7108464  16.8370805  59.2303532  69.8551840  17.4172013  58.5946642
  70.0584113  17.2147102  59.9353386  69.7835925  16.9791509  59.2402527
  71.8828381  16.0360973  57.0128663  71.1351695  16.2291988  56.6076941
  72.0369907  15.2106193  56.7752784  71.7950809  15.9426085  56.9174069
  68.7836219  25.0273577  56.0964558  68.9325783  24.4676493  55.4437963
  69.5636221  25.1065578  56.4797077  68.9210313  24.9559142  56.0561508
  71.3089520  25.1988220  57.3749049  71.2333191  24.5297030  57.9299838
  71.2379379  25.9006008  57.8889715  71.2870127  25.2033127  57.5325897
  64.3663150  10.1777344  58.9913511  63.8305339   9.5657702  59.3074278
  64.4280914  10.7525480  59.6447177  64.2958782  10.1724271  59.1348937
  71.9659767  23.7189218  48.2072655  72.7309658  23.4498862  47.8855319
  71.8637857  23.2339229  48.9242718  72.0641262  23.6078783  48.2652483
  70.0012536  11.9213628  54.7465891  69.2108611  11.7405088  55.0683227
  70.3973159  11.1440580  54.7296185  69.9429413  11.7801089  54.7918439
  74.4878427  20.7501402  40.1872605  75.2551412  20.8101527  39.7778456
  74.0409736  20.1781844  39.7028923  74.5351854  20.6737978  40.0550315
  75.3856223  19.5556058  52.4725337  74.7101224  19.3241290  52.9738724
  75.3948599  18.9477241  51.8467442  75.2874727  19.4314983  52.4541489
  72.5150367  14.3973887  59.2289390  72.4509508  15.2583843  59.1009527
  72.6547554  14.0805880  58.4284941  72.5265837  14.4774054  59.0917603
  77.3872957  22.4121190  44.7035515  77.4692795  23.2188177  44.3796966
  77.8722699  22.4317150  45.4276288  77.4710115  22.5341853  44.7622413
  71.1969461  17.0906026  53.3705593  70.7731710  17.2910525  52.6344611
  71.0214316  16.2434874  53.4829893  71.1080341  16.9954808  53.2779283
  70.6981154  28.6056539  55.8327050  71.1877084  27.9067329  55.6502715
  70.1265386  28.3080409  56.4203107  70.6865684  28.4582763  55.8928091
  66.4851906  17.5858078  48.8033565  66.6416525  17.5204881  49.6589557
  66.8252499  18.3606630  48.5912245  66.5585140  17.6907276  48.8988159
  73.0231050  16.9615961  47.6726929  73.5646596  16.4586342  48.1365549
  73.3377609  16.9081156  46.8616414  73.1495447  16.8795382  47.6210741
  71.1917500  22.3533313  44.9566957  71.2610320  21.4947851  45.0959957
  71.9705955  22.5705194  44.6285981  71.3170350  22.2586177  44.9284114
  74.1720320  11.8552266  57.7249229  74.3862289  11.2163180  57.1712583
  73.5554219  12.2998090  57.2957091  74.1125649  11.8262410  57.5799660
  75.5824987  24.7771014  49.1703450  75.1904779  24.4737729  48.4526316
  75.7378060  25.6140104  48.9808404  75.5478577  24.8554851  49.0359947
  63.0586167  14.7693028  49.1194332  63.4385132  15.1877573  48.4554600
  62.4841532  15.3506484  49.4263176  63.0297492  14.9170887  49.0671073
  75.7464662  21.3421003  49.1109480  75.3879317  21.5135646  49.8873513
  75.2603373  21.8034209  48.5537479  75.6223359  21.4359974  49.1434750
  70.5353028  17.0220168  41.6509715  70.8245552  17.7985051  41.9253289
  70.6224826  16.5108900  42.3524214  70.5907284  17.0612087  41.7952213
  76.9069402  22.2324899  60.0576681  77.5449122  21.7385095  59.7239137
  76.2643493  22.1602299  59.4728908  76.9063628  22.1483907  59.9219036
  76.9623658  22.9244707  56.6982038  77.7516036  22.5733772  56.8184120
  77.1367256  23.7381096  56.4358672  77.1043940  22.9930564  56.6769906
  66.7016969  16.3353433  53.7509827  65.8604975  16.2357307  53.9588721
  66.9106976  17.1048913  54.1024148  66.6081661  16.4345476  53.8337142
  64.1792536  13.9572970  51.5794578  63.7849233  14.0315982  50.8044687
  63.6232652  14.3430916  52.1302939  64.0395348  14.0254745  51.5462237
  70.5133633  14.2634832  53.0007424  70.2096771  13.7090820  53.6017832
  69.8113054  14.4427042  52.5135459  70.3649843  14.2079614  53.0177130
  69.5699731  11.5735352  47.5652126  69.8459465  10.8554264  47.1529694
  70.1698400  12.1720272  47.3573232  69.6992995  11.5555723  47.4732887
  68.5751984  21.4784553  57.7079522  68.4672339  21.4886615  58.5741580
  68.7847766  22.3039333  57.5184476  68.5902095  21.6025628  57.8083614
  66.5925776  18.7297195  55.1701460  66.0013710  19.3706693  55.1404475
  67.3546800  19.1534813  55.1432759  66.6174037  18.8873034  55.1616607
  66.9886399   9.8899193  55.8369477  67.4487881   9.9638122  56.5744601
  67.0342506  10.6880447  55.4869299  67.0636955  10.0193340  55.8942234
  68.6369749  10.5565888  60.4041504  68.2455314   9.9099235  60.8397282
  68.8055612  11.1477323  61.0235760  68.6040659  10.5480156  60.5604210
  76.3515293  24.1806507  52.6033484  76.1534981  24.6697321  51.9089696
  75.7303004  24.3847748  53.1817618  76.2302857  24.2823045  52.5856707
  70.4123271  15.9491404  46.9443728  71.1565316  16.3365680  47.1826678
  70.5583967  15.1048829  47.1084216  70.5433856  15.8821876  47.0037698
  73.4001147  11.5216877  52.8437648  72.9261101  10.9958639  53.3542959
  73.7719283  10.9746350  52.2752509  73.3851036  11.3632874  52.8352795
  63.7774177  13.5188384  58.2121194  64.6399790  13.4184093  58.1258523
  63.4465960  12.9383093  57.6506766  63.8559373  13.4180010  58.1166599
  75.3284647  12.4153432  45.9063402  74.8007665  12.4982176  45.2169110
  75.7880355  13.1571303  45.9028046  75.3186497  12.5374094  45.8038097
  67.1375963  12.3430833  54.8731612  66.5129033  12.3549225  54.2657564
  66.8021558  12.8191008  55.5222852  66.9961455  12.4149350  54.8788180
  67.3217712  10.6855951  40.9304297  66.9730516  11.3375676  41.3935846
  66.8414157  10.6713064  40.2028168  67.1987956  10.7799005  40.8915388
  63.8501639  20.4031293  56.3135376  63.3201563  19.7123732  56.3630351
  64.1226732  20.3941478  55.4848085  63.8126361  20.2998425  56.1982792
  74.8821729  20.9856995  45.0373059  75.6055928  21.4515108  44.8937632
  74.4422320  21.0530605  44.2870656  74.9237421  21.0640832  44.9057840
  74.0507884  17.8454537  56.2873748  73.4364877  17.3012588  56.5822383
  74.5675169  17.3318774  55.8079564  74.0363547  17.6890946  56.2597976
  73.2904181  18.9158807  54.0218046  72.8631789  18.2908526  53.5883482
  73.2829126  18.6333729  54.8477054  73.2263322  18.7811588  54.0797874
  66.4066708  13.9523980  57.0906480  66.5660195  13.1967305  57.4958202
  66.2259602  14.5014920  57.7447218  66.4032067  13.9217794  57.2469186
  59.1297481  17.0759057  53.6703724  59.0240930  17.0305901  52.8055808
  58.3797701  17.4212837  53.9518009  59.0033084  17.1199965  53.5841054
  67.8991213   8.5198380  53.6166325  67.9389585   9.0207587  54.3301032
  67.0740878   8.6108774  53.3472248  67.7830739   8.6080197  53.6816863
  70.0820826  18.0859120  61.7186619  69.2316457  18.2230834  61.8544264
  70.2448954  17.3522898  62.1634321  69.9804690  17.9973221  61.8042218
  69.3205577  15.0358890  55.9140224  68.4897506  15.2032708  55.7075472
  69.2657094  14.6594841  56.6989109  69.1894991  15.0048621  55.9988752
  67.6941620  13.3114482  46.4430341  67.8344581  13.8086946  47.1458983
  68.1924153  12.6100776  46.5844555  67.7882701  13.2816460  46.5681920
  67.7241843  14.1781593  43.7722918  68.3586922  14.7742018  43.7072380
  67.8067454  13.8785050  44.5868788  67.8298394  14.2222501  43.8826005
  69.3020826  10.1095568  43.7468360  69.6236667   9.6298651  43.0927622
  69.5647769  10.9195214  43.5559172  69.3886851  10.1585466  43.6223852
  72.5317798  21.1314442  57.2667176  72.0242889  21.6850289  57.7107807
  72.2344445  21.1922732  56.4485951  72.4122683  21.2220754  57.2115633
  64.2294831  16.3749433  47.0412464  64.7387060  16.9713941  47.4223770
  64.7029103  16.1075407  46.3588884  64.3738206  16.4235249  46.9966987
  75.1425579  25.0477700  45.1971120  74.4254888  24.8738562  44.7318357
  75.7932316  24.8130272  44.6646606  75.1327429  24.9873493  45.0500338
  71.7760284  26.0639001  54.1724183  71.5525938  25.3057830  54.5408209
  71.2870127  26.0937022  53.4504623  71.6703733  25.9561225  54.1200924
  66.5885362  13.0105692  49.9085645  65.8697352  13.4269824  50.1758508
  66.9597725  13.5759931  49.3577283  66.5377294  13.1554973  49.8668452
  75.8884943  13.6433541  55.7987640  75.8682871  13.4616836  56.6522419
  75.9364144  14.5145559  55.7747224  75.8919584  13.7450079  55.9210935
  73.8331273  20.2320733  61.7236117  73.7927128  19.5870410  61.1381273
  74.6454591  20.1757350  62.0361529  73.9474427  20.1279700  61.6833066
  70.4238741  26.2839459  51.6261268  70.0099139  25.6213589  51.2365109
  71.1086115  26.4317317  51.1056962  70.4637112  26.2080117  51.4917765
  73.7904035  25.4429544  52.3784884  73.3920318  25.5531814  51.6105705
  73.1755254  25.6511610  52.9611444  73.6402924  25.4903112  52.3516184
  72.3631937  12.0503692  45.2459024  71.7696776  12.3720688  44.6943591
  72.4007214  11.2044787  45.0380130  72.2806326  11.9728020  45.1341795
  75.2389753  12.0083196  48.6760774  75.0103446  12.0315898  47.8339133
  75.4987830  11.1840663  48.7955785  75.2435941  11.8899276  48.5685972
  69.5208982  13.8617669  58.2785875  69.0087885  13.2538852  58.6370906
  69.3488478  14.5774262  58.7459850  69.4198619  13.8780969  58.4002098
  64.3674696  12.3055245  60.9288236  64.1977287  12.9656619  60.3836443
  63.9240646  12.5161806  61.6500725  64.2774030  12.4341227  60.9549866
  68.2934516  10.5459743  49.9714970  68.7691882  10.9076822  49.3365151
  67.7923115  11.2016210  50.2515113  68.2899875  10.6953931  49.9191711
  61.2676761  15.2102110  56.1876726  60.7203480  14.5402756  56.3057594
  62.0569139  14.8431958  56.2520193  61.3028945  15.0567097  56.2145427
  70.3361169  12.6900942  43.3388354  70.7160134  12.7080572  42.5539469
  69.5953765  13.1354931  43.2179201  70.2830007  12.7582717  43.2051922
  60.0263730  14.4222918  53.3422749  59.8485492  13.9699527  54.0677665
  59.7382753  15.2249079  53.5261227  59.9576684  14.4745476  53.4766252
  75.6887312  15.6780635  52.5800139  76.1840977  14.9603630  52.5404160
  74.8787087  15.3751433  52.4654626  75.6431205  15.5278282  52.5573865
  71.1345923  19.5278449  44.7297144  70.3257246  19.2045122  44.6830453
  71.6420832  18.8211671  44.6625393  71.0895590  19.3759765  44.7127438
  61.7636200  16.9550642  50.4544508  60.8981720  16.9436332  50.3427279
  61.8635016  16.7680865  51.3015647  61.6510367  16.9256703  50.5633453
  67.3893210  26.7248540  54.0274614  67.7039769  27.5384929  54.0352395
  67.7986624  26.3398759  54.6956773  67.4961308  26.7877243  54.1278705
  74.3417730  22.1418587  51.5978426  74.8128908  22.8558850  51.7668411
  74.6777908  21.5417337  52.1338295  74.4612845  22.1590051  51.7010802
  74.9791676  21.9336521  58.3606118  74.4312622  21.3094405  58.0926184
  75.4404705  22.1230793  57.6450198  74.9658886  21.8695571  58.2156549
  64.7306230  20.6721649  53.6753222  65.3351088  20.6317483  53.0467043
  64.5233543  21.5192801  53.7057278  64.7895128  20.7909651  53.5869339
  74.5450003  22.9387594  54.8915460  75.3648376  22.7950560  55.1531755
  74.2644080  23.5633793  55.4331897  74.6246746  23.0097946  55.0103399
  59.9657513  19.6556266  53.5452145  59.8681791  18.8452538  53.8542202
  60.7486382  19.6348060  53.1598413  60.0673649  19.5323357  53.5339008
  73.3754278  35.2529493  50.2663604  73.1404462  34.4197146  50.1595873
  73.5139919  35.5334159  49.4524805  73.3609940  35.1712997  50.1305959
  75.6744365  27.4215224  53.1647912  75.0549397  26.8307871  52.9957927
  75.5728229  28.0126659  52.5312235  75.5682041  27.4219306  53.0452901
  75.4013498  30.9667506  55.4091481  75.2772195  31.5529951  56.0441300
  76.0531783  30.4727701  55.7103756  75.4787148  30.9806310  55.5477410
  74.9371603  40.1315164  51.5419810  74.4539181  40.8565654  51.5179394
  75.7494921  40.4291294  51.6529968  74.9862350  40.2817518  51.5547089
  77.1166575  36.8377692  51.2025698  77.9555475  37.0700625  51.2499460
  77.1478344  35.9682003  51.1332734  77.2448293  36.7434638  51.1990343
  73.1456423  33.4778858  55.6573425  72.8794839  32.6617975  55.8164415
  73.1594987  33.5232014  54.7868941  73.1081146  33.3635763  55.5526907
  77.0514170  28.2763942  42.2725183  76.3372347  27.9902122  42.6847616
  77.5358139  28.6160568  42.9131571  77.0173534  28.2845592  42.4280818
  73.5549837  34.2637637  52.9385169  73.3725410  34.2384523  52.0857462
  74.2899506  34.7336575  52.9774078  73.6363901  34.3299000  52.8183088
  76.6195589  30.9822640  59.4467278  77.3435561  30.9675671  59.9332173
  76.7211725  31.6917996  58.9489246  76.7413798  31.0847343  59.4446065
  73.5220747  31.1431138  53.0884236  74.0994250  31.0067589  53.7276481
  72.8234809  30.6866922  53.3429820  73.5041769  31.0553404  53.2206526
  68.9979581  29.9943031  49.8032055  69.0839832  29.6174899  50.5845585
  69.6255378  29.6203477  49.3252013  69.1036132  29.8828513  49.8477532
  74.5855539  38.7634764  53.8563415  74.6259684  39.0349615  53.0283195
  75.1450063  39.2876672  54.2721203  74.6738885  38.8810519  53.7955303
  76.0370125  37.3476713  48.6817341  75.2108243  37.5938450  48.5551620
  76.0982117  37.2688794  49.5479399  75.9244292  37.3721662  48.7906286
  76.1813501  26.8903913  47.0829658  75.8938297  26.5205184  46.3461605
  76.8683970  27.3598769  46.8213363  76.2402399  26.9050883  46.9344733
  76.6674790  33.1614934  57.6351202  77.1795887  33.4399187  56.9859962
  76.3811132  33.9004228  58.0014015  76.7009653  33.3117288  57.5941080
  73.7541696  27.6685126  47.9314939  73.8557832  28.4711287  48.2595914
  74.5497583  27.4672462  47.6338019  73.8869602  27.7571025  47.9350294
  74.5705428  27.7832304  55.6736060  74.4290920  26.9316245  55.7980568
  74.8545991  27.8260965  54.8498266  74.5913274  27.6632054  55.5703684
  75.3395733  25.6962652  58.9913511  74.8037923  25.0843010  59.3074278
  75.4013498  26.2710788  59.6447177  75.2691366  25.6909579  59.1348937
  77.4584489  33.1043386  48.8033565  77.6149108  33.0390188  49.6589557
  77.7985082  33.8791938  48.5912245  77.5317724  33.2092584  48.8988159
  74.0318751  30.2878336  49.1194332  74.4117715  30.7062881  48.4554600
  73.4574115  30.8691792  49.4263176  74.0030075  30.4356195  49.0671073
  77.6749552  31.8538741  53.7509827  76.8337559  31.7542615  53.9588721
  77.8839560  32.6234221  54.1024148  77.5814245  31.9530784  53.8337142
  75.1525119  29.4758278  51.5794578  74.7581817  29.5501290  50.8044687
  74.5965236  29.8616224  52.1302939  75.0127931  29.5440052  51.5462237
  74.7506761  29.0373692  58.2121194  75.6132374  28.9369401  58.1258523
  74.4198544  28.4568401  57.6506766  74.8291957  28.9365318  58.1166599
  78.1108547  27.8616141  54.8731612  77.4861617  27.8734533  54.2657564
  77.7754141  28.3376316  55.5222852  77.9694038  27.9334658  54.8788180
  74.8234222  35.9216601  56.3135376  74.2934147  35.2309040  56.3630351
  75.0959315  35.9126786  55.4848085  74.7858944  35.8183733  56.1982792
  77.3799292  29.4709288  57.0906480  77.5392779  28.7152613  57.4958202
  77.1992186  30.0200228  57.7447218  77.3764651  29.4403102  57.2469186
  70.1030064  32.5944365  53.6703724  69.9973513  32.5491209  52.8055808
  69.3530284  32.9398145  53.9518009  69.9765667  32.6385273  53.5841054
  75.2027414  31.8934741  47.0412464  75.7119644  32.4899249  47.4223770
  75.6761687  31.6260715  46.3588884  75.3470790  31.9420557  46.9966987
  77.5617946  28.5291000  49.9085645  76.8429935  28.9455132  50.1758508
  77.9330308  29.0945239  49.3577283  77.5109878  28.6740281  49.8668452
  75.3407280  27.8240553  60.9288236  75.1709870  28.4841927  60.3836443
  74.8973230  28.0347114  61.6500725  75.2506614  27.9526535  60.9549866
  72.2409345  30.7287418  56.1876726  71.6936064  30.0588064  56.3057594
  73.0301723  30.3617266  56.2520193  72.2761528  30.5752405  56.2145427
  70.9996314  29.9408226  53.3422749  70.8218075  29.4884835  54.0677665
  70.7115336  30.7434387  53.5261227  70.9309267  29.9930784  53.4766252
  72.7368784  32.4735950  50.4544508  71.8714303  32.4621640  50.3427279
  72.8367600  32.2866173  51.3015647  72.6242951  32.4442011  50.5633453
  75.7038814  36.1906957  53.6753222  76.3083671  36.1502791  53.0467043
  75.4966126  37.0378109  53.7057278  75.7627711  36.3094959  53.5869339
  70.9390096  35.1741574  53.5452145  70.8414374  34.3637846  53.8542202
  71.7218966  35.1533368  53.1598413  71.0406233  35.0508664  53.5339008
  73.0705102  12.1907624  37.2003651  72.8355286  11.3575277  37.0935920
  73.2090743  12.4712290  36.3864852  73.0560764  12.1091128  37.0646006
  74.6322427  17.0693295  38.4759857  74.1490005  17.7943785  38.4519441
  75.4445745  17.3669425  38.5870015  74.6813174  17.2195649  38.4887136
  76.8117399  13.7755823  38.1365745  77.6506299  14.0078756  38.1839507
  76.8429168  12.9060135  38.0672780  76.9399117  13.6812770  38.1330390
  77.4370102  14.1956698  42.4379050  77.9768327  14.0527829  43.1082423
  76.7540049  14.5953449  42.8063077  77.4162256  14.2336369  42.5913472
  73.2500661  11.2015769  39.8725216  73.0676234  11.1762655  39.0197508
  73.9850330  11.6714706  39.9114125  73.3314725  11.2677131  39.7523135
  74.2806363  15.7012895  40.7903462  74.3210508  15.9727746  39.9623242
  74.8400887  16.2254803  41.2061250  74.3689709  15.8188650  40.7295350
  75.7320949  14.2854844  35.6157388  74.9059067  14.5316581  35.4891667
  75.7932941  14.2066925  36.4819446  75.6195116  14.3099793  35.7246332
  74.5185046  12.8594732  43.2475423  73.9884971  12.1687171  43.2970398
  74.7910139  12.8504917  42.4188131  74.4809768  12.7561864  43.1322839
  69.7980888   9.5322496  40.6043771  69.6924337   9.4869340  39.7395855
  69.0481108   9.8776277  40.8858056  69.6716491   9.5763404  40.5181101
  75.3989638  13.1285088  40.6093269  76.0034495  13.0880922  39.9807090
  75.1916950  13.9756240  40.6397325  75.4578535  13.2473090  40.5209385
  70.6340920  12.1119705  40.4792192  70.5365198  11.3015977  40.7882249
  71.4169790  12.0911499  40.0938460  70.7357057  11.9886796  40.4679055
  26.1732037  29.8906915  73.7143603  26.1426041  30.7451551  73.8861872
  26.7713386  29.5902207  74.2729746  26.2569195  29.9723411  73.8218405
  13.7572861  38.5145284  74.2333765  13.0055761  38.1360822  74.0049810
  14.2058873  38.5463717  73.4852575  13.7122528  38.4630891  74.0891267
  19.2097821  38.9370653  69.6619312  18.8749190  39.6147575  69.2263534
  19.7224692  38.5475964  69.0736183  19.2363402  38.9795231  69.5106103
  18.7502113  40.8884922  75.6030423  19.1341492  41.4571820  75.0635199
  18.6861254  40.1634432  75.1236239  18.7975540  40.8660385  75.4524286
  23.9948611  32.4659217  71.9861913  23.8788137  33.2166903  72.4154051
  24.7904498  32.2083170  72.2358000  24.0953201  32.5394064  72.0866004
  15.1758357  43.4441265  77.9011393  15.8195813  43.8854429  78.2907552
  15.5014613  42.6394691  77.8141652  15.3190186  43.3906460  77.9456871
  15.8778937  36.4553240  73.2731255  16.1994778  36.9958447  72.6692563
  16.5251033  35.8850011  73.4053545  16.0204992  36.4512415  73.2038290
  18.1168580  34.8439680  73.3445433  18.5562216  34.2356780  73.7900206
  17.9673243  34.4647053  72.5730898  18.1590046  34.6978151  73.2964601
  21.7177917  33.1966861  70.2976202  21.6329212  34.0527828  70.4425771
  22.2062300  32.9211185  70.9658362  21.7766814  33.2824182  70.4178284
  22.6496350  29.8151655  71.7973938  22.1207822  30.0311289  72.4571244
  23.1721370  30.5087794  71.7174907  22.6484803  29.9494792  71.8829537
  28.1044403  35.3897960  77.1706982  27.2742106  35.6008603  77.3340399
  28.0553655  34.5635014  76.8949266  27.9751138  35.2987566  77.1544347
  14.5395958  33.7114872  70.5981406  13.9553173  34.2164903  71.0047269
  14.1366053  33.4857259  69.8577997  14.3935262  33.7523120  70.5486431
  18.9973172  29.9580524  69.0750326  19.2369176  30.1658508  68.2625669
  19.3189013  29.1538033  69.1839271  19.0810330  29.8694625  68.9710879
  25.3608718  36.0597314  77.3071698  24.9243950  36.0634057  78.0630669
  25.0271634  36.7402813  76.8751275  25.2471338  36.1609770  77.3552530
  28.4953064  32.7778234  76.1991335  29.1569499  32.2168902  76.0987243
  27.8544476  32.2830265  76.5244026  28.4981932  32.6214643  76.2323675
  19.3829872  36.0748365  68.5072258  19.7981021  35.7433389  67.8156754
  18.5521802  35.8417268  68.3792395  19.3217881  35.9919621  68.3863106
  24.7817895  33.7943616  75.9403324  25.0173484  33.9388815  75.1130174
  24.9307459  34.5586024  76.3334837  24.8383698  33.9282671  75.8766928
  26.6108352  32.6345282  73.7772928  26.9416569  33.1672922  73.1713022
  27.1841440  32.6884170  74.4334879  26.7442031  32.7214851  73.7850709
  22.0763262  32.3258925  67.6933460  21.9943425  32.3961112  68.5588447
  22.7142983  32.8888669  67.5017200  22.1583100  32.4197896  67.7923409
  19.1803373  32.3479379  70.7042066  19.9944011  32.6394272  70.5924838
  19.1162514  31.6939241  70.1300359  19.2906112  32.2944574  70.6030904
  15.6914096  31.0403186  70.1689268  16.0759249  30.8210893  70.9205813
  15.4425716  31.8666132  70.2990344  15.7116168  31.1301333  70.2990344
  15.9737338  39.2608062  72.2421638  16.2635637  38.8697044  71.5180865
  16.7040819  39.4424767  72.6826913  16.1244223  39.2301876  72.2004445
  13.9143254  41.2375445  75.3081788  13.6943549  40.9472799  76.1008455
  13.6937776  40.5790400  74.7799700  13.8490848  41.0975153  75.3470696
  16.0811210  42.6104835  74.0912480  16.7335268  42.0781277  74.3203506
  15.3836818  42.2573487  74.4780354  16.0741928  42.4794358  74.1824648
  24.0751128  34.9309249  73.4343459  24.6409161  35.5902459  73.3502002
  23.4279032  35.2758947  73.9059861  24.0629885  35.0791190  73.4916216
  20.5457706  37.8748033  72.8580539  20.3044382  37.1415894  72.4507603
  20.7259039  38.4234890  72.2046872  20.5365330  37.8470424  72.7010761
  25.2713826  34.9815476  70.2269096  24.8920635  34.1952614  70.2198385
  24.6080071  35.5302333  70.0840740  25.1172301  34.9460300  70.2049893
  18.0960734  38.5328995  74.0657922  18.8610625  38.2638639  73.7440586
  17.9938824  38.0479006  74.7827985  18.1942230  38.4218560  74.1237750
  20.6179395  35.5641179  66.0457871  21.3852380  35.6241304  65.6363723
  20.1710704  34.9921621  65.5614190  20.6652822  35.4877755  65.9135582
  23.5173925  37.2260967  70.5620782  23.5993762  38.0327954  70.2382233
  24.0023667  37.2456927  71.2861555  23.6011083  37.3481630  70.6207680
  17.3218467  37.1673090  70.8152223  17.3911288  36.3087628  70.9545224
  18.1006923  37.3844971  70.4871248  17.4471317  37.0725954  70.7869381
  21.7125955  39.5910791  75.0288717  21.3205747  39.2877506  74.3111583
  21.8679027  40.4279881  74.8393670  21.6779545  39.6694628  74.8945214
  21.8765630  36.1560780  74.9694747  21.5180284  36.3275423  75.7458780
  21.3904340  36.6173986  74.4122746  21.7524327  36.2499751  75.0020016
  16.6653995  31.8359945  67.5094982  16.9546520  32.6124828  67.7838556
  16.7525794  31.3248677  68.2109481  16.7208251  31.8751864  67.6537479
  22.4816260  38.9946284  78.4618751  22.2835949  39.4837098  77.7674962
  21.8603971  39.1987525  79.0402884  22.3603825  39.0962822  78.4441974
  21.4585614  27.2293209  71.7648668  20.9308633  27.3121953  71.0754377
  21.9181322  27.9711080  71.7613313  21.4487465  27.3513871  71.6623364
  13.4518679  25.4995728  66.7889564  13.1031484  26.1515453  67.2521113
  12.9715125  25.4852841  66.0613435  13.3288923  25.5938782  66.7500655
  21.0122697  35.7996772  70.8958326  21.7356895  36.2654885  70.7522899
  20.5723288  35.8670382  70.1455923  21.0538389  35.8780609  70.7643107
  21.2726546  39.8617477  71.0556387  20.5555856  39.6878339  70.5903624
  21.9233284  39.6270049  70.5231873  21.2628397  39.8013270  70.9085604
  16.5539708  41.0979236  77.4846535  16.1400107  40.4353366  77.0950376
  17.2387082  41.2457094  76.9642229  16.5938080  41.0219894  77.3503032
  19.9205002  40.2569321  78.2370151  19.5221285  40.3671591  77.4690971
  19.3056222  40.4651387  78.8196711  19.7703892  40.3042889  78.2101451
  27.6546845  34.8321288  71.6213242  28.0380451  35.5812644  71.8511339
  26.8590958  35.0787107  71.3625231  27.5940627  34.9790982  71.6170815
  16.4662137  27.5040719  69.1973621  16.8461101  27.5220349  68.4124736
  15.7254733  27.9494708  69.0764468  16.4130974  27.5722494  69.0637189
  17.2646891  34.3418226  70.5882411  16.4558213  34.0184899  70.5415720
  17.7721799  33.6351448  70.5210659  17.2196557  34.1899542  70.5712705
  37.1464620  45.4092223  73.7143603  37.1158625  46.2636859  73.8861872
  37.7445969  45.1087515  74.2729746  37.2301778  45.4908719  73.8218405
  30.3464305  44.4967874  78.4696533  29.4902201  44.6576372  78.5205650
  30.3931959  43.6259938  78.4901594  30.2263417  44.3918676  78.4802599
  24.7305445  54.0330592  74.2333765  23.9788344  53.6546130  74.0049810
  25.1791457  54.0649025  73.4852575  24.6855112  53.9816199  74.0891267
  30.1830405  54.4555961  69.6619312  29.8481773  55.1332883  69.2263534
  30.6957275  54.0661272  69.0736183  30.2095986  54.4980539  69.5106103
  29.7234696  56.4070230  75.6030423  30.1074075  56.9757128  75.0635199
  29.6593837  55.6819740  75.1236239  29.7708123  56.3845693  75.4524286
  33.1916126  46.5559918  81.1128185  33.7372086  47.2345004  81.1722154
  33.1333003  46.4147379  80.2529766  33.2632041  46.6351919  80.9940245
  26.3090201  54.0448984  76.4996537  26.4100564  53.2349338  76.8093665
  25.7131946  53.9505930  75.8696216  26.2362740  53.9114012  76.4522776
  34.9681195  47.9844525  71.9861913  34.8520721  48.7352211  72.4154051
  35.7637082  47.7268478  72.2358000  35.0685784  48.0579372  72.0866004
  26.1490941  58.9626573  77.9011393  26.7928396  59.4039737  78.2907552
  26.4747196  58.1579999  77.8141652  26.2922769  58.9091768  77.9456871
  19.5055245  50.0669270  76.1248871  19.2705430  49.2336923  76.0181140
  19.6440886  50.3473936  75.3110072  19.4910908  49.9852774  75.9891226
  21.8045333  42.2355001  79.0233179  21.1850365  41.6447648  78.8543193
  21.7029196  42.8266436  78.3897502  21.6983008  42.2359083  78.9038168
  26.8511520  51.9738548  73.2731255  27.1727362  52.5143755  72.6692563
  27.4983617  51.4035319  73.4053545  26.9937576  51.9697723  73.2038290
  28.9013229  43.9754543  73.3565642  29.5993393  44.1542670  73.8487105
  29.2165561  43.4524882  72.7336031  29.0508566  43.9248315  73.3367652
  21.5314466  45.7807283  81.2676748  21.4073163  46.3669728  81.9026566
  22.1832750  45.2867478  81.5689023  21.6088115  45.7946087  81.4062677
  29.0901164  50.3624988  73.3445433  29.5294799  49.7542088  73.7900206
  28.9405827  49.9832361  72.5730898  29.1322630  50.2163459  73.2964601
  26.5572807  48.9569000  80.5464259  27.2021809  48.4641443  80.2275207
  26.7974584  49.0993786  81.3730337  26.6883392  48.9046442  80.6213792
  29.0958898  51.8023905  80.1971151  29.3782141  51.0075311  79.9757907
  29.8245059  52.2804493  80.2176212  29.2448462  51.7558502  80.1674166
  27.0740092  39.3446939  77.4386916  26.7443422  39.7958083  76.7690615
  26.3985094  39.2663103  77.9859923  26.9250528  39.3998075  77.4210140
  32.6910500  48.7152169  70.2976202  32.6061796  49.5713136  70.4425771
  33.1794884  48.4396493  70.9658362  32.7499398  48.8009490  70.4178284
  34.2816500  35.3332462  75.6836527  33.9669941  36.0235941  76.1156949
  33.7643442  35.2777245  74.9822028  34.1580970  35.4267351  75.6433476
  33.6228934  45.3336963  71.7973938  33.0940405  45.5496597  72.4571244
  34.1453954  46.0273102  71.7174907  33.6217387  45.4680100  71.8829537
  39.0776987  50.9083268  77.1706982  38.2474690  51.1193911  77.3340399
  39.0286239  50.0820322  76.8949266  38.9483722  50.8172874  77.1544347
  25.5128541  49.2300180  70.5981406  24.9285757  49.7350211  71.0047269
  25.1098637  49.0042567  69.8577997  25.3667845  49.2708428  70.5486431
  27.1386724  53.7387122  80.0054892  26.6213666  53.3794537  79.4016200
  27.8361115  53.2149296  80.0160958  27.1652305  53.6084810  79.9185150
  29.9705756  45.4765832  69.0750326  30.2101760  45.6843816  68.2625669
  30.2921597  44.6723341  69.1839271  30.0542914  45.3879933  68.9710879
  25.2796046  37.4059228  72.9209864  26.0342014  37.7737545  72.6826914
  25.1023581  37.7798782  73.6889044  25.3650525  37.5157416  72.9994753
  23.9216767  55.4611117  77.5525357  24.6237347  54.9463106  77.6098113
  23.8414250  55.7885268  78.3572232  24.0140528  55.4325343  77.6798149
  38.5730945  43.5553668  80.9657403  37.7359366  43.6255855  81.2004998
  38.5419176  43.5578163  80.0931706  38.4449227  43.5663895  80.8716951
  23.6353111  39.8129547  69.6187977  23.4528684  40.0301428  68.7928970
  24.4978724  39.9268559  69.6746591  23.7357700  39.8619445  69.5042464
  23.2467543  51.6517469  77.0610965  24.0856442  51.8840402  77.1084727
  23.2779312  50.7821780  76.9918000  23.3749260  51.5574415  77.0575610
  29.3152830  36.8155957  72.6537001  30.0438990  36.6371912  72.2075157
  29.4047723  37.6574037  72.8644179  29.4359492  36.9139836  72.6190519
  33.2961131  47.7509345  76.5569295  34.0518646  48.1840859  76.5958204
  33.4023455  47.1014115  77.1303931  33.4231301  47.7186829  76.6467320
  36.3341302  51.5782622  77.3071698  35.8976534  51.5819364  78.0630669
  36.0004217  52.2588121  76.8751275  36.2203922  51.6795078  77.3552530
  36.2538785  38.6196450  79.5501126  36.8964693  38.6894554  80.1363041
  36.5061805  37.9525673  79.0480668  36.3860917  38.5322799  79.5628405
  23.1815138  43.0903719  68.1310450  22.4673315  42.8041899  68.5432883
  23.6659107  43.4300345  68.7716838  23.1474501  43.0985369  68.2866085
  39.4685648  48.2963542  76.1991335  40.1302082  47.7354210  76.0987243
  38.8277060  47.8015573  76.5244026  39.4714516  48.1399951  76.2323675
  30.3562456  51.5933673  68.5072258  30.7713604  51.2618697  67.8156754
  29.5254385  51.3602576  68.3792395  30.2950464  51.5104929  68.3863106
  19.6850805  49.0777414  78.7970436  19.5026378  49.0524300  77.9442728
  20.4200473  49.5476352  78.8359345  19.7664868  49.1438777  78.6768355
  35.7550479  49.3128924  75.9403324  35.9906068  49.4574123  75.1130174
  35.9040042  50.0771332  76.3334837  35.8116282  49.4467979  75.8766928
  37.5840935  48.1530590  73.7772928  37.9149153  48.6858230  73.1713022
  38.1574024  48.2069478  74.4334879  37.7174615  48.2400159  73.7850709
  32.7972825  45.9995493  74.4596508  32.8919679  46.7384787  74.9136133
  32.1731668  45.5712968  74.8931072  32.7181855  46.0456814  74.5904655
  19.6521715  45.9570915  78.9469503  20.2295217  45.8207366  79.5861748
  18.9535777  45.5006699  79.2015087  19.6342736  45.8693181  79.0791793
  33.0495846  47.8444233  67.6933460  32.9676008  47.9146420  68.5588447
  33.6875566  48.4073977  67.5017200  33.1315683  47.9383204  67.7923409
  26.4089017  47.6104971  77.1607986  26.1508261  46.7776706  77.1339286
  26.4637500  47.8362584  76.3200486  26.3788795  47.5202742  77.0328123
  31.4890067  39.7133421  77.2612079  30.7846394  39.2242607  77.4195998
  31.5375042  39.7255896  76.3900523  31.3920119  39.6423069  77.1551419
  25.3823729  45.1642733  77.6472881  24.8073320  45.3234902  78.2836842
  25.0059405  44.5278142  77.1841331  25.2426542  45.0940546  77.6727439
  29.0497018  43.6366082  82.5065259  28.6611451  43.2120300  81.8517450
  28.3851716  43.8848232  83.0142286  28.8943946  43.6104804  82.4853127
  38.6920287  43.3941087  75.2813089  38.4356852  42.5821029  75.0910972
  39.5349601  43.4018654  75.0543277  38.7786312  43.2753085  75.2197906
  15.1280548  44.8082808  75.6617321  15.2140800  44.4314676  76.4430851
  15.7556346  44.4343254  75.1837280  15.2337099  44.6968290  75.7062799
  32.8723379  37.3340711  80.0189243  33.2533891  36.6518882  80.4057118
  32.0686664  37.0450313  79.8364908  32.8099841  37.1907760  80.0493299
  30.1535956  47.8664687  70.7042066  30.9676595  48.1579580  70.5924838
  30.0895097  47.2124549  70.1300359  30.2638695  47.8129882  70.6030904
  26.0243864  51.3386205  75.8314378  26.6617811  51.0997952  76.3766172
  26.4498936  51.5423363  75.0967539  26.1820031  51.3337215  75.8031536
  26.6646679  46.5588494  70.1689268  27.0491832  46.3396201  70.9205813
  26.4158300  47.3851440  70.2990344  26.6848752  46.6486641  70.2990344
  28.4065336  51.8158627  77.5108165  28.4804345  51.6533799  78.3650014
  29.2234843  52.0048817  77.2668646  28.5381695  51.8195370  77.6006190
  22.1671093  52.1616490  74.5402608  21.3409211  52.4078227  74.4136887
  22.2283084  52.0828571  75.4064666  22.0545260  52.1861439  74.6491552
  24.3847117  38.2285431  75.4998048  23.5169542  38.3008030  75.5655657
  24.6722321  39.0307510  75.6886023  24.2986865  38.3579578  75.5372815
  26.9469922  54.7793370  72.2421638  27.2368220  54.3882352  71.5180865
  27.6773403  54.9610075  72.6826913  27.0976806  54.7487184  72.2004445
  40.8842276  45.7472519  78.7814875  41.4350198  45.1140588  79.0211967
  40.8686392  46.2787912  79.4730379  40.9627473  45.7321467  78.9193733
  27.5364667  49.5811116  83.3274768  27.0376361  50.2926884  83.4059657
  28.3464891  49.9011783  83.2892931  27.5820774  49.7337965  83.3331337
  24.8875838  56.7560753  75.3081788  24.6676133  56.4658107  76.1008455
  24.6670360  56.0975708  74.7799700  24.8223432  56.6160461  75.3470696
  23.7992785  48.8434069  77.5737489  23.5106033  48.2171540  78.1083217
  24.6676133  48.7854357  77.6402170  23.8853037  48.7421613  77.6628444
  34.5870683  43.9868853  77.8919471  34.2435448  43.2659188  78.2426721
  34.6863725  43.7782704  77.0497829  34.5512725  43.8493056  77.8191151
  27.0543793  58.1290143  74.0912480  27.7067851  57.5966585  74.3203506
  26.3569402  57.7758795  74.4780354  27.0474511  57.9979666  74.1824648
  24.0025058  50.4829320  73.4979854  24.7571026  50.8642359  73.7115317
  23.4095671  50.9340464  73.9526551  24.0261772  50.6058148  73.5962733
  35.0483712  50.4494557  73.4343459  35.6141744  51.1087766  73.3502002
  34.4011615  50.7944255  73.9059861  35.0362468  50.5976498  73.4916216
  25.3223285  51.6537882  78.8719970  24.8004038  51.7938173  79.5571834
  25.7097305  50.8948546  79.0622087  25.3026986  51.5623405  79.0021046
  22.3114469  41.7043690  72.9414924  22.0239265  41.3344961  72.2046872
  22.9984937  42.1738546  72.6798629  22.3703366  41.7190660  72.7930000
  31.5190290  53.3933341  72.8580539  31.2776966  52.6601201  72.4507603
  31.6991623  53.9420198  72.2046872  31.5097914  53.3655732  72.7010761
  26.7489610  48.6841901  74.2701461  26.5532393  49.2916635  73.6761764
  26.9723956  47.9909845  73.7893135  26.7524251  48.6719426  74.1117542
  25.1468140  45.5696638  74.3882329  25.8690792  45.7337797  73.9286135
  24.6676133  46.2906303  74.2821669  25.1831871  45.6994868  74.3047943
  33.1061648  41.9060437  79.7679014  32.2672749  41.9321716  79.5317277
  33.1766015  42.5531173  80.3484361  32.9930041  42.0056563  79.8188131
  31.5530926  38.8045814  74.5006630  32.2557279  38.6053563  74.0226588
  31.2875115  38.0321757  74.8075473  31.6177559  38.6608780  74.4752072
  36.9819172  47.1128424  77.0540256  36.8953146  47.2683850  77.9075035
  36.5269652  47.7566500  76.6799661  36.9022428  47.2304179  77.1247363
  19.8842663  42.4824903  73.7900206  19.9858800  43.2851064  74.1181181
  20.6798550  42.2812239  73.4923286  20.0170569  42.5710802  73.7935561
  30.8544988  44.4339171  75.6765815  30.6079702  44.3534922  76.5102604
  31.1830111  43.6492639  75.4828343  30.8666231  44.3065436  75.7713338
  34.7493037  51.1422530  79.4652597  34.6107396  51.8403576  79.9701339
  33.9693035  50.9871187  79.1088778  34.6136264  51.2222697  79.4878871
  26.8142015  47.1695890  85.0888798  26.9585391  47.7497098  84.4531908
  27.1617664  47.5472186  85.7938653  26.8869477  47.3116594  85.0987793
  28.9861933  46.3686058  82.8713930  28.2385247  46.5617072  82.4662208
  29.1403458  45.5431278  82.6338051  28.8984360  46.2751170  82.7759336
  36.2446410  50.5000784  70.2269096  35.8653218  49.7137922  70.2198385
  35.5812655  51.0487641  70.0840740  36.0904884  50.4645608  70.2049893
  33.6991035  33.4426484  77.6303177  33.8174604  33.9002947  76.8970479
  33.5253211  32.6371745  77.3439394  33.6910206  33.3920256  77.4804110
  29.0693318  54.0514303  74.0657922  29.8343209  53.7823947  73.7440586
  28.9671408  53.5664314  74.7827985  29.1674813  53.9403868  74.1237750
  27.1046087  42.2538713  80.6051158  26.3142162  42.0730173  80.9268494
  27.5006710  41.4765665  80.5881452  27.0462964  42.1126174  80.6503706
  31.5911978  51.0826487  66.0457871  32.3584963  51.1426612  65.6363723
  31.1443287  50.5106929  65.5614190  31.6385405  51.0063063  65.9135582
  32.4889774  49.8881143  78.3310604  31.8134776  49.6566375  78.8323991
  32.4982150  49.2802326  77.7052709  32.3908278  49.7640068  78.3126756
  29.6183918  44.7298972  85.0874657  29.5543059  45.5908928  84.9594793
  29.7581105  44.4130965  84.2870208  29.6299388  44.8099139  84.9502870
  34.4906508  52.7446275  70.5620782  34.5726346  53.5513261  70.2382233
  34.9756251  52.7642235  71.2861555  34.5743666  52.8666938  70.6207680
  28.3003012  47.4231111  79.2290860  27.8765261  47.6235610  78.4929878
  28.1247867  46.5759959  79.3415159  28.2113892  47.3279893  79.1364550
  23.5885457  47.9183163  74.6618832  23.7450076  47.8529965  75.5174824
  23.9286050  48.6931715  74.4497512  23.6618691  48.0232361  74.7573426
  30.1264601  47.2941046  73.5312195  30.6680147  46.7911427  73.9950816
  30.4411160  47.2406241  72.7201681  30.2528998  47.2120467  73.4796007
  28.2951051  52.6858398  70.8152223  28.3643871  51.8272936  70.9545224
  29.0739506  52.9030279  70.4871248  28.4203901  52.5911262  70.7869381
  31.2753871  42.1877351  83.5834496  31.4895840  41.5488265  83.0297850
  30.6587770  42.6323175  83.1542358  31.2159200  42.1587494  83.4384927
  32.6858538  55.1096099  75.0288717  32.2938330  54.8062814  74.3111583
  32.8411611  55.9465189  74.8393670  32.6512128  55.1879936  74.8945214
  20.1619718  45.1018113  74.9779599  20.5418683  45.5202658  74.3139867
  19.5875083  45.6831569  75.2848443  20.1331043  45.2495972  74.9256340
  33.4392959  43.7966416  84.5217803  32.6269640  43.4892306  84.6030976
  33.8982893  43.3165416  85.0860515  33.3873343  43.6802908  84.6172397
  32.8498213  51.6746088  74.9694747  32.4912868  51.8460731  75.7458780
  32.3636924  52.1359294  74.4122746  32.7256910  51.7685059  75.0020016
  30.6668599  35.2977286  78.5721839  29.7962157  35.2716008  78.5255148
  30.9208941  35.1254479  77.7547684  30.5762159  35.2687430  78.4441975
  27.6386579  47.3545253  67.5094982  27.9279103  48.1310136  67.7838556
  27.7258378  46.8433985  68.2109481  27.6940835  47.3937172  67.6537479
  35.7359953  44.4139130  80.4827864  35.3087561  44.3265478  79.7275963
  35.0986006  44.5216905  81.0682708  35.5789560  44.4171790  80.4573305
  23.8050520  46.6678518  79.6095094  22.9638526  46.5682392  79.8173988
  24.0140528  47.4373998  79.9609414  23.7115212  46.7670561  79.6922409
  21.2826087  44.2898055  77.4379844  20.8882784  44.3641067  76.6629954
  20.7266203  44.6756001  77.9888206  21.1428899  44.3579829  77.4047504
  32.9191033  37.2679349  77.1183723  33.1240627  37.2001657  77.9640720
  32.5917457  38.0738170  77.0504901  32.9006281  37.3765289  77.2343378
  27.6167184  44.5959917  78.8592691  27.3130322  44.0415905  79.4603099
  26.9146605  44.7752127  78.3720725  27.4683394  44.5404699  78.8762397
  26.6733282  41.9060437  73.4237393  26.9493016  41.1879349  73.0114961
  27.2731951  42.5045357  73.2158499  26.8026546  41.8880808  73.3318154
  36.1724721  37.8211113  76.5986489  35.5599035  38.3081515  76.9840221
  36.2688896  37.1454604  77.1424140  36.0962619  37.7929422  76.7365347
  30.1743802  39.5773954  71.6983988  30.6287549  39.7484515  72.4231833
  30.6483848  38.9642065  71.2981764  30.3112122  39.5124839  71.7457750
  23.6959328  49.0622280  81.0286727  23.1047261  49.7031778  80.9989742
  24.4580351  49.4859897  81.0018026  23.7207588  49.2198119  81.0201874
  33.4548844  54.5131592  78.4618751  33.2568532  55.0022406  77.7674962
  32.8336555  54.7172833  79.0402884  33.3336408  54.6148130  78.4441974
  27.5156822  46.2816489  72.8028995  28.2598867  46.6690765  73.0411945
  27.6617518  45.4373914  72.9669483  27.6467407  46.2146961  72.8622965
  29.4336398  38.0766747  77.8360857  28.5872443  38.2489555  77.7102207
  29.4307530  37.2716091  78.1726685  29.3083547  37.9827776  77.8671984
  30.5034698  41.8541962  78.7022915  30.0294652  41.3283724  79.2128226
  30.8752834  41.3071435  78.1337776  30.4884587  41.6957959  78.6938062
  36.7671429  46.9144338  80.1129695  36.5269651  46.0750753  80.1172122
  37.2463436  46.9944504  80.8370469  36.8023612  46.8025737  80.2204498
  32.4318198  42.7478516  71.7648668  31.9041216  42.8307260  71.0754377
  32.8913906  43.4896388  71.7613313  32.4220048  42.8699179  71.6623364
  38.7676616  43.6945795  78.0658954  38.5286386  43.6541629  77.2279739
  38.9310517  44.5416947  78.1924675  38.7566919  43.8137880  77.9612436
  24.2409514  42.6755918  80.7316879  23.6162584  42.6874310  80.1242831
  23.9055109  43.1516093  81.3808119  24.0995006  42.7474435  80.7373447
  24.4251263  41.0181036  66.7889564  24.0764067  41.6700761  67.2521113
  23.9447709  41.0038149  66.0613435  24.3021507  41.1124090  66.7500655
  31.9855280  51.3182080  70.8958326  32.7089479  51.7840193  70.7522899
  31.5455871  51.3855690  70.1455923  32.0270972  51.3965917  70.7643107
  31.1541435  48.1779622  82.1459015  30.5398428  47.6337673  82.4407650
  31.6708720  47.6643859  81.6664831  31.1397098  48.0216031  82.1183243
  30.3937732  49.2483892  79.8803313  29.9665340  48.6233611  79.4468749
  30.3862677  48.9658814  80.7062320  30.3296874  49.1136673  79.9383141
  28.7223442  40.1252647  80.0945847  28.7465929  39.5912759  79.4058627
  28.9734916  39.6169956  80.7571438  28.7633361  39.9713551  80.0910492
  25.0024764  38.8523465  79.4751591  25.0423136  39.3532672  80.1886299
  24.1774429  38.9433859  79.2057515  24.8864290  38.9405281  79.5402130
  26.4239128  45.3683975  81.7725490  25.5931057  45.5357793  81.5660739
  26.3690645  44.9919926  82.5574376  26.2928543  45.3373706  81.8574019
  24.7975171  43.6439566  72.3015608  24.9378133  44.1412031  73.0044250
  25.2957704  42.9425861  72.4429822  24.8916252  43.6141545  72.4267187
  24.8275394  44.5106678  69.6308185  25.4620473  45.1067103  69.5657647
  24.9101005  44.2110135  70.4454055  24.9331945  44.5547586  69.7411272
  26.4054377  40.4420653  69.6053627  26.7270218  39.9623735  68.9512889
  26.6681320  41.2520299  69.4144439  26.4920402  40.4910551  69.4809119
  31.8013532  39.8292847  81.9677106  32.2268603  39.3765373  81.3560632
  31.1870525  39.2752918  82.2441894  31.7742177  39.6806823  81.9182131
  21.3328382  46.7074518  72.8997731  21.8420611  47.3039026  73.2809037
  21.8062654  46.4400492  72.2174151  21.4771757  46.7560334  72.8552254
  32.2459130  55.3802785  71.0556387  31.5288440  55.2063647  70.5903624
  32.8965867  55.1455357  70.5231873  32.2360980  55.3198577  70.9085604
  30.2407755  36.3007947  75.3767683  29.5976073  36.1505593  75.9452822
  29.9007162  36.0550292  74.6116788  30.0952832  36.2420069  75.3470698
  34.8307101  44.2567374  74.7997692  34.1598291  44.7997076  74.6710757
  35.5246851  44.7262229  74.5579386  34.8335969  44.4065645  74.7453219
  28.8793835  56.3964086  80.0309450  28.6559489  55.6382915  80.3993476
  28.3903678  56.4262107  79.3089890  28.7737284  56.2886310  79.9786191
  34.9935229  40.7123257  77.7088065  35.3462839  40.2852980  78.3833864
  34.1350030  40.6274101  77.8389141  34.9184673  40.6367998  77.8283075
  23.6918913  43.3430777  75.7670911  22.9730903  43.7594909  76.0343775
  24.0631276  43.9085016  75.2162550  23.6410845  43.4880058  75.7253718
  32.9918494  43.9758626  81.6572907  32.9716422  43.7941921  82.5107686
  33.0397695  44.8470644  81.6332491  32.9953135  44.0775164  81.7796202
  27.5272292  56.6164544  77.4846535  27.1132690  55.9538674  77.0950376
  28.2119666  56.7642402  76.9642229  27.5670663  56.5405202  77.3503032
  30.8937586  55.7754629  78.2370151  30.4953869  55.8856899  77.4690971
  30.2788805  55.9836695  78.8196711  30.7436475  55.8228197  78.2101451
  29.4665488  42.3828777  71.1044291  28.8730327  42.7045773  70.5528858
  29.5040766  41.5369872  70.8965397  29.3839877  42.3053105  70.9927062
  36.4259289  35.8341669  78.6372377  35.9190153  35.1270809  78.5693555
  37.2226722  35.5034858  78.7673454  36.4686528  35.6814820  78.6471372
  32.3423304  42.3408281  74.5346041  32.1136997  42.3640983  73.6924399
  32.6021381  41.5165748  74.6541052  32.3469492  42.2224361  74.4271239
  25.3968067  40.8784828  75.8300237  25.8725433  41.2401907  75.1950418
  24.8956667  41.5341295  76.1100380  25.3933426  41.0279016  75.7776978
  38.6279429  50.3506596  71.6213242  39.0113034  51.0997952  71.8511339
  37.8323542  50.5972415  71.3625231  38.5673211  50.4976289  71.6170815
  27.4394720  43.0226027  69.1973621  27.8193685  43.0405657  68.4124736
  26.6987316  43.4680016  69.0764468  27.3863558  43.0907802  69.0637189
  35.0680011  41.3308219  74.7849199  35.0674237  41.1756875  75.6433476
  34.8636191  42.1771206  74.7290585  35.0379788  41.4328839  74.9037139
  17.1297282  44.7548003  79.2008016  16.9519043  44.3024612  79.9262932
  16.8416304  45.5574164  79.3846494  17.0610235  44.8070561  79.3351519
  32.7920863  46.0105720  78.4385406  33.2874528  45.2928715  78.3989427
  31.9820638  45.7076518  78.3239893  32.7464756  45.8603367  78.4159132
  28.2379474  49.8603534  70.5882411  27.4290797  49.5370207  70.5415720
  28.7454383  49.1536756  70.5210659  28.1929141  49.7084850  70.5712705
  18.8669751  47.2875727  76.3129775  18.0015271  47.2761417  76.2012546
  18.9668567  47.1005950  77.1600914  18.7543918  47.2581788  76.4218719
  34.8572682  48.7609408  81.1262535  35.2827753  48.2383830  80.5732960
  34.4929601  49.3590245  80.6051158  34.8659284  48.7719635  80.9671545
  31.4451281  52.4743672  77.4563693  31.9162459  53.1883935  77.6253678
  31.7811459  51.8742422  77.9923562  31.5646396  52.4915136  77.5596068
  34.8919092  40.3346961  81.6042577  34.3082080  40.8356167  81.1920145
  35.2123386  39.8276517  80.9706901  34.8532267  40.3338796  81.4501085
  27.4313891  39.2487556  71.8801252  28.2529585  39.4185868  71.6382947
  26.9683542  39.4034816  71.1567550  27.4845053  39.2969288  71.7372897
  21.8339781  51.0046734  79.5338489  22.4384639  50.9642568  78.9052310
  21.6267094  51.8517886  79.5642545  21.8928679  51.1234736  79.4454605
  39.8745812  59.4939851  73.3565642  40.5725977  59.6727978  73.8487105
  40.1898145  58.9710190  72.7336031  40.0241149  59.4433623  73.3367652
  38.0472676  54.8632247  77.4386916  37.7176006  55.3143391  76.7690615
  37.3717677  54.7848411  77.9859923  37.8983112  54.9183382  77.4210140
  45.2549083  50.8517770  75.6836527  44.9402524  51.5421249  76.1156949
  44.7376025  50.7962552  74.9822028  45.1313554  50.9452659  75.6433476
  36.4861125  64.7485488  70.5981406  35.9018340  65.2535519  71.0047269
  36.0831220  64.5227875  69.8577997  36.3400429  64.7893736  70.5486431
  40.9438339  60.9951140  69.0750326  41.1834343  61.2029124  68.2625669
  41.2654180  60.1908649  69.1839271  41.0275497  60.9065241  68.9710879
  36.2528630  52.9244536  72.9209864  37.0074598  53.2922853  72.6826914
  36.0756164  53.2984090  73.6889044  36.3383108  53.0342724  72.9994753
  34.6085694  55.3314855  69.6187977  34.4261268  55.5486736  68.7928970
  35.4711307  55.4453867  69.6746591  34.7090284  55.3804753  69.5042464
  40.2885414  52.3341265  72.6537001  41.0171574  52.1557220  72.2075157
  40.3780306  53.1759345  72.8644179  40.4092076  52.4325144  72.6190519
  34.1547721  58.6089027  68.1310450  33.4405899  58.3227207  68.5432883
  34.6391690  58.9485653  68.7716838  34.1207085  58.6170677  68.2866085
  41.3295039  67.1118981  68.5072258  41.7446188  66.7804005  67.8156754
  40.4986969  66.8787884  68.3792395  41.2683048  67.0290237  68.3863106
  44.0228429  63.3629541  67.6933460  43.9408592  63.4331728  68.5588447
  44.6608150  63.9259285  67.5017200  44.1048267  63.4568512  67.7923409
  26.1013132  60.3268116  75.6617321  26.1873383  59.9499984  76.4430851
  26.7288929  59.9528562  75.1837280  26.2069683  60.2153598  75.7062799
  41.1268540  63.3849995  70.7042066  41.9409178  63.6764888  70.5924838
  41.0627681  62.7309857  70.1300359  41.2371279  63.3315190  70.6030904
  37.6379263  62.0773802  70.1689268  38.0224416  61.8581509  70.9205813
  37.3890883  62.9036748  70.2990344  37.6581336  62.1671948  70.2990344
  35.3579700  53.7470739  75.4998048  34.4902126  53.8193338  75.5655657
  35.6454905  54.5492818  75.6886023  35.2719448  53.8764886  75.5372815
  33.2847052  57.2228998  72.9414924  32.9971848  56.8530269  72.2046872
  33.9717521  57.6923854  72.6798629  33.3435950  57.2375968  72.7930000
  36.1200724  61.0881946  74.3882329  36.8423376  61.2523105  73.9286135
  35.6408717  61.8091611  74.2821669  36.1564455  61.2180176  74.3047943
  42.5263510  54.3231122  74.5006630  43.2289863  54.1238871  74.0226588
  42.2607699  53.5507065  74.8075473  42.5910142  54.1794088  74.4752072
  30.8575247  58.0010211  73.7900206  30.9591383  58.8036372  74.1181181
  31.6531134  57.7997547  73.4923286  30.9903153  58.0896109  73.7935561
  44.6723619  48.9611792  77.6303177  44.7907187  49.4188255  76.8970479
  44.4985795  48.1557053  77.3439394  44.6642790  48.9105564  77.4804110
  42.5644562  66.6011795  66.0457871  43.3317547  66.6611920  65.6363723
  42.1175871  66.0292236  65.5614190  42.6117989  66.5248371  65.9135582
  31.1352302  60.6203421  74.9779599  31.5151267  61.0387966  74.3139867
  30.5607666  61.2016877  75.2848443  31.1063627  60.7681280  74.9256340
  41.6401183  50.8162594  78.5721839  40.7694741  50.7901315  78.5255148
  41.8941524  50.6439787  77.7547684  41.5494743  50.7872738  78.4441975
  38.6119162  62.8730561  67.5094982  38.9011687  63.6495444  67.7838556
  38.6990961  62.3619293  68.2109481  38.6673418  62.9122480  67.6537479
  37.6465865  57.4245745  73.4237393  37.9225600  56.7064657  73.0114961
  38.2464535  58.0230665  73.2158499  37.7759130  57.4066116  73.3318154
  41.1476386  55.0959262  71.6983988  41.6020132  55.2669823  72.4231833
  41.6216431  54.4827373  71.2981764  41.2844706  55.0310147  71.7457750
  38.4889406  61.8001797  72.8028995  39.2331451  62.1876073  73.0411945
  38.6350102  60.9559222  72.9669483  38.6199991  61.7332269  72.8622965
  43.4050781  58.2663824  71.7648668  42.8773800  58.3492568  71.0754377
  43.8646489  59.0081696  71.7613313  43.3952632  58.3884487  71.6623364
  35.3983846  56.5366344  66.7889564  35.0496651  57.1886069  67.2521113
  34.9180292  56.5223457  66.0613435  35.2754090  56.6309398  66.7500655
  35.7707755  59.1624874  72.3015608  35.9110716  59.6597339  73.0044250
  36.2690288  58.4611169  72.4429822  35.8648836  59.1326853  72.4267187
  35.8007977  60.0291985  69.6308185  36.4353057  60.6252410  69.5657647
  35.8833588  59.7295443  70.4454055  35.9064528  60.0732894  69.7411272
  37.3786960  55.9605961  69.6053627  37.7002801  55.4809043  68.9512889
  37.6413904  56.7705607  69.4144439  37.4652986  56.0095859  69.4809119
  32.3060965  62.2259826  72.8997731  32.8153195  62.8224334  73.2809037
  32.7795238  61.9585800  72.2174151  32.4504341  62.2745642  72.8552254
  41.2140338  51.8193255  75.3767683  40.5708656  51.6690901  75.9452822
  40.8739745  51.5735600  74.6116788  41.0685415  51.7605377  75.3470698
  34.6651497  58.8616085  75.7670911  33.9463486  59.2780217  76.0343775
  35.0363859  59.4270324  75.2162550  34.6143429  59.0065366  75.7253718
  40.4398071  57.9014085  71.1044291  39.8462911  58.2231081  70.5528858
  40.4773349  57.0555180  70.8965397  40.3572461  57.8238413  70.9927062
  36.3700651  56.3970135  75.8300237  36.8458017  56.7587215  75.1950418
  35.8689250  57.0526603  76.1100380  36.3666009  56.5464324  75.7776978
  38.4127304  58.5411335  69.1973621  38.7926269  58.5590964  68.4124736
  37.6719900  58.9865324  69.0764468  38.3596141  58.6093110  69.0637189
  39.2112058  65.3788841  70.5882411  38.4023380  65.0555515  70.5415720
  39.7186967  64.6722064  70.5210659  39.1661725  65.2270158  70.5712705
  38.4046474  54.7672863  71.8801252  39.2262169  54.9371176  71.6382947
  37.9416125  54.9220124  71.1567550  38.4577637  54.8154596  71.7372897
  25.8682861   6.8285046  60.6483650  25.8376865   7.6829683  60.8201919
  26.4664210   6.5280339  61.2069793  25.9520019   6.9101543  60.7558452
  13.4523685  15.4523415  61.1673812  12.7006585  15.0738953  60.9389857
  13.9009697  15.4841848  60.4192622  13.4073352  15.4009022  61.0231314
  18.9048645  15.8748784  56.5959359  18.5700014  16.5525706  56.1603581
  19.4175516  15.4854096  56.0076230  18.9314226  15.9173363  56.4446150
  18.4452936  17.8263053  62.5370470  18.8292316  18.3949952  61.9975245
  18.3812078  17.1012563  62.0576286  18.4926364  17.8038516  62.3864333
  23.6899435   9.4037348  58.9201959  23.5738961  10.1545034  59.3494098
  24.4855322   9.1461301  59.1698046  23.7904025   9.4772195  59.0206051
  14.8709181  20.3819396  64.8351440  15.5146637  20.8232560  65.2247598
  15.1965437  19.5772822  64.7481699  15.0141010  20.3284591  64.8796917
  15.5729761  13.3931371  60.2071302  15.8945602  13.9336578  59.6032610
  16.2201857  12.8228142  60.3393592  15.7155816  13.3890546  60.1378337
  17.8119404  11.7817811  60.2785480  18.2513040  11.1734911  60.7240253
  17.6624067  11.4025184  59.5070945  17.8540870  11.6356282  60.2304647
  21.4128741  10.1344992  57.2316249  21.3280036  10.9905959  57.3765818
  21.9013124   9.8589316  57.8998408  21.4717638  10.2202314  57.3518331
  22.3447174   6.7529786  58.7313984  21.8158646   6.9689420  59.3911291
  22.8672194   7.4465925  58.6514954  22.3435627   6.8872923  58.8169584
  27.7995227  12.3276091  64.1047029  26.9692930  12.5386735  64.2680445
  27.7504479  11.5013145  63.8289312  27.6701962  12.2365697  64.0884394
  14.2346782  10.6493003  57.5321452  13.6503997  11.1543035  57.9387316
  13.8316877  10.4235390  56.7918044  14.0886086  10.6901252  57.4826478
  18.6923996   6.8958655  56.0090373  18.9320000   7.1036639  55.1965716
  19.0139837   6.0916164  56.1179317  18.7761154   6.8072756  55.9050926
  25.0559542  12.9975445  64.2411745  24.6194774  13.0012188  64.9970716
  24.7222458  13.6780944  63.8091322  24.9422162  13.0987901  64.2892577
  28.1903888   9.7156365  63.1331382  28.8520322   9.1547034  63.0327290
  27.5495300   9.2208396  63.4584073  28.1932756   9.5592774  63.1663722
  19.0780696  13.0126497  55.4412305  19.4931845  12.6811520  54.7496801
  18.2472626  12.7795399  55.3132442  19.0168705  12.9297753  55.3203152
  24.4768719  10.7321748  62.8743371  24.7124308  10.8766946  62.0470221
  24.6258283  11.4964156  63.2674884  24.5334522  10.8660802  62.8106974
  26.3059176   9.5723414  60.7112974  26.6367393  10.1051054  60.1053069
  26.8792264   9.6262301  61.3674925  26.4392855   9.6592982  60.7190756
  21.7714086   9.2637056  54.6273507  21.6894249   9.3339243  55.4928494
  22.4093807   9.8266800  54.4357247  21.8533924   9.3576027  54.7263456
  18.8754196   9.2857510  57.6382113  19.6894835   9.5772403  57.5264884
  18.8113338   8.6317373  57.0640406  18.9856935   9.2322705  57.5370950
  15.3864920   7.9781318  57.1029314  15.7710072   7.7589024  57.8545860
  15.1376540   8.8044263  57.2330391  15.4066992   8.0679464  57.2330391
  15.6688162  16.1986193  59.1761685  15.9586461  15.8075175  58.4520911
  16.3991643  16.3802898  59.6166960  15.8195047  16.1680007  59.1344492
  13.6094078  18.1753576  62.2421834  13.3894373  17.8850931  63.0348501
  13.3888600  17.5168531  61.7139747  13.5441672  18.0353284  62.2810743
  15.7762034  19.5482966  61.0252527  16.4286092  19.0159408  61.2543553
  15.0787642  19.1951618  61.4120401  15.7692752  19.4172489  61.1164695
  23.7701952  11.8687380  60.3683506  24.3359985  12.5280590  60.2842049
  23.1229855  12.2137078  60.8399908  23.7580708  12.0169321  60.4256263
  20.2408530  14.8126164  59.7920585  19.9995206  14.0794025  59.3847650
  20.4209863  15.3613021  59.1386919  20.2316154  14.7848555  59.6350808
  24.9664650  11.9193608  57.1609143  24.5871459  11.1330745  57.1538432
  24.3030895  12.4680465  57.0180787  24.8123125  11.8838431  57.1389940
  17.7911558  15.4707127  60.9997969  18.5561449  15.2016770  60.6780633
  17.6889648  14.9857137  61.7168032  17.8893054  15.3596691  61.0577796
  20.3130219  12.5019310  52.9797918  21.0803204  12.5619435  52.5703770
  19.8661528  11.9299752  52.4954237  20.3603646  12.4255886  52.8475629
  23.2124749  14.1639099  57.4960828  23.2944586  14.9706085  57.1722279
  23.6974491  14.1835058  58.2201602  23.2961907  14.2859761  57.5547727
  17.0169291  14.1051221  57.7492270  17.0862112  13.2465759  57.8885271
  17.7957746  14.3223102  57.4211295  17.1422141  14.0104085  57.7209427
  21.4076779  16.5288922  61.9628764  21.0156571  16.2255637  61.2451630
  21.5629851  17.3658012  61.7733717  21.3730369  16.6072759  61.8285261
  21.5716454  13.0938911  61.9034794  21.2131108  13.2653554  62.6798826
  21.0855164  13.5552117  61.3462793  21.4475151  13.1877882  61.9360063
  16.3604819   8.7738077  54.4435028  16.6497344   9.5502959  54.7178603
  16.4476618   8.2626808  55.1449528  16.4159075   8.8129995  54.5877526
  21.1536438   4.1671340  58.6988715  20.6259457   4.2500084  58.0094424
  21.6132146   4.9089211  58.6953360  21.1438288   4.2892002  58.5963410
  20.7073520  12.7374903  57.8298372  21.4307719  13.2033016  57.6862946
  20.2674112  12.8048513  57.0795969  20.7489213  12.8158740  57.6983154
  20.9677370  16.7995608  57.9896433  20.2506680  16.6256470  57.5243671
  21.6184108  16.5648180  57.4571919  20.9579221  16.7391401  57.8425651
  16.2490532  18.0357367  64.4186581  15.8350931  17.3731497  64.0290423
  16.9337906  18.1835226  63.8982276  16.2888904  17.9598025  64.2843079
  27.3497669  11.7699419  58.5553289  27.7331275  12.5190775  58.7851386
  26.5541782  12.0165239  58.2965278  27.2891451  11.9169113  58.5510862
  16.1612960   4.4418851  56.1313668  16.5411925   4.4598480  55.3464782
  15.4205557   4.8872839  56.0104515  16.1081798   4.5100625  55.9977236
  16.9597715  11.2796357  57.5222458  16.1509037  10.9563030  57.4755767
  17.4672623  10.5729579  57.4550706  16.9147381  11.1277673  57.5052752
  36.8415444  22.3470354  60.6483650  36.8109449  23.2014991  60.8201919
  37.4396793  22.0465646  61.2069793  36.9252602  22.4286850  60.7558452
  30.0415129  21.4346005  65.4036580  29.1853025  21.5954503  65.4545697
  30.0882783  20.5638069  65.4241641  29.9214241  21.3296807  65.4142646
  24.4256269  30.9708723  61.1673812  23.6739168  30.5924261  60.9389857
  24.8742281  31.0027156  60.4192622  24.3805936  30.9194330  61.0231314
  33.3508846  27.7032531  75.0097036  34.0575613  27.2084561  75.1383971
  33.5396781  28.1441612  74.2799694  33.4836751  27.6950881  74.9206082
  29.8781229  31.3934092  56.5959359  29.5432597  32.0711014  56.1603581
  30.3908099  31.0039404  56.0076230  29.9046810  31.4358670  56.4446150
  29.4185520  33.3448361  62.5370470  29.8024899  33.9135260  61.9975245
  29.3544661  32.6197871  62.0576286  29.4658947  33.3223824  62.3864333
  32.8866950  23.4938049  68.0468232  33.4322910  24.1723135  68.1062201
  32.8283827  23.3525510  67.1869813  32.9582865  23.5730050  67.9280292
  26.0041025  30.9827115  63.4336584  26.1051388  30.1727469  63.7433712
  25.4082770  30.8884061  62.8036263  25.9313564  30.8492143  63.3862822
  34.6632019  24.9222656  58.9201959  34.5471545  25.6730342  59.3494098
  35.4587906  24.6646609  59.1698046  34.7636608  24.9957503  59.0206051
  25.8441765  35.9004704  64.8351440  26.4879220  36.3417868  65.2247598
  26.1698020  35.0958130  64.7481699  25.9873593  35.8469899  64.8796917
  19.2006069  27.0047401  63.0588918  18.9656254  26.1715054  62.9521186
  19.3391710  27.2852067  62.2450119  19.1861732  26.9230905  62.9231273
  21.4996157  19.1733132  65.9573225  20.8801188  18.5825779  65.7883240
  21.3980020  19.7644567  65.3237549  21.3933832  19.1737215  65.8378215
  26.5462344  28.9116679  60.2071302  26.8678185  29.4521886  59.6032610
  27.1934441  28.3413450  60.3393592  26.6888400  28.9075854  60.1378337
  28.5964052  20.9132674  60.2905689  29.2944217  21.0920801  60.7827152
  28.9116385  20.3903013  59.6676078  28.7459390  20.8626446  60.2707699
  21.2265290  22.7185414  68.2016794  21.1023987  23.3047859  68.8366613
  21.8783574  22.2245610  68.5029069  21.3038939  22.7324218  68.3402724
  28.7851988  27.3003119  60.2785480  29.2245623  26.6920219  60.7240253
  28.6356651  26.9210492  59.5070945  28.8273454  27.1541590  60.2304647
  26.2523631  25.8947131  67.4804305  26.8972633  25.4019574  67.1615254
  26.4925408  26.0371917  68.3070384  26.3834216  25.8424573  67.5553839
  28.7909722  28.7402037  67.1311198  29.0732965  27.9453442  66.9097954
  29.5195883  29.2182624  67.1516259  28.9399286  28.6936634  67.1014213
  26.7690916  16.2825071  64.3726963  26.4394246  16.7336214  63.7030662
  26.0935918  16.2041234  64.9199970  26.6201352  16.3376206  64.3550186
  32.3861324  25.6530300  57.2316249  32.3012619  26.5091267  57.3765818
  32.8745708  25.3774624  57.8998408  32.4450222  25.7387622  57.3518331
  33.9767324  12.2710593  62.6176574  33.6620765  12.9614072  63.0496996
  33.4594265  12.2155376  61.9162074  33.8531794  12.3645482  62.5773523
  33.3179758  22.2715094  58.7313984  32.7891229  22.4874728  59.3911291
  33.8404778  22.9651233  58.6514954  33.3168211  22.4058231  58.8169584
  38.7727811  27.8461399  64.1047029  37.9425514  28.0572042  64.2680445
  38.7237063  27.0198453  63.8289312  38.6434546  27.7551005  64.0884394
  25.2079365  26.1678311  57.5321452  24.6236581  26.6728343  57.9387316
  24.8049461  25.9420698  56.7918044  25.0618669  26.2086559  57.4826478
  20.7623394  31.8833072  64.3345124  20.2790972  32.6083562  64.3104707
  21.5746712  32.1809202  64.4455282  20.8114142  32.0335426  64.3472403
  26.8337548  30.6765253  66.9394938  26.3164490  30.3172668  66.3356246
  27.5311939  30.1527427  66.9501004  26.8603129  30.5462941  66.8525197
  30.4901140  31.1260067  72.9011111  30.5784486  30.9386207  73.7489322
  30.9190853  30.4797497  72.5015958  30.5663242  31.0023075  72.9682863
  28.0571600  30.4091227  71.8828774  27.4942435  29.9963837  72.4068435
  28.8192623  30.3344133  72.3021917  28.0866048  30.3368628  72.0221774
  29.6656580  22.4143963  56.0090373  29.9052584  22.6221947  55.1965716
  29.9872421  21.6101472  56.1179317  29.7493738  22.3258064  55.9050926
  24.9746870  14.3437359  59.8549911  25.7292838  14.7115676  59.6166961
  24.7974405  14.7176913  60.6229090  25.0601348  14.4535547  59.9334799
  23.6167591  32.3989248  64.4865404  24.3188171  31.8841237  64.5438160
  23.5365074  32.7263400  65.2912279  23.7091352  32.3703474  64.6138196
  38.2681769  20.4931799  67.8997450  37.4310190  20.5633987  68.1345045
  38.2370000  20.4956294  67.0271753  38.1400051  20.5042026  67.8056998
  23.3303935  16.7507678  56.5528024  23.1479508  16.9679559  55.7269017
  24.1929548  16.8646691  56.6086638  23.4308524  16.7997576  56.4382511
  22.9418367  28.5895600  63.9951012  23.7807266  28.8218533  64.0424773
  22.9730136  27.7199912  63.9258047  23.0700084  28.4952547  63.9915656
  23.5671070  29.0096475  68.2964317  24.1069295  28.8667606  68.9667690
  22.8841016  29.4093226  68.6648344  23.5463224  29.0476146  68.4498739
  29.0103654  13.7534089  59.5877048  29.7389814  13.5750044  59.1415204
  29.0998547  14.5952168  59.7984226  29.1310316  13.8517967  59.5530565
  32.9911955  24.6887476  63.4909342  33.7469470  25.1218990  63.5298250
  33.0974279  24.0392246  64.0643978  33.1182125  24.6564960  63.5807367
  36.0292126  28.5160753  64.2411745  35.5927358  28.5197496  64.9970716
  35.6955041  29.1966252  63.8091322  35.9154746  28.6173209  64.2892577
  30.6021199  30.5569086  75.5654895  31.3861616  30.6699934  75.9310637
  30.4017794  29.7310223  75.7613581  30.6887225  30.4515805  75.6489281
  18.9708215  25.2296766  68.4498739  18.7046630  24.4135883  68.6089729
  18.9846779  25.2749922  67.5794254  18.9332937  25.1153671  68.3452221
  35.9489609  15.5574581  66.4841173  36.5915517  15.6272686  67.0703088
  36.2012629  14.8903804  65.9820714  36.0811741  15.4700930  66.4968452
  22.8765962  20.0281851  55.0650497  22.1624139  19.7420030  55.4772929
  23.3609930  20.3678476  55.7056884  22.8425325  20.0363500  55.2206132
  30.7591593  32.4679188  69.2121351  29.9606838  32.2278688  69.4695219
  31.2077604  32.5193581  69.9588398  30.7066204  32.4401579  69.3606275
  39.1636472  25.2341673  63.1331382  39.8252906  24.6732342  63.0327290
  38.5227884  24.7393704  63.4584073  39.1665339  25.0778082  63.1663722
  30.0513280  28.5311805  55.4412305  30.4664428  28.1996828  54.7496801
  29.2205209  28.2980707  55.3132442  29.9901288  28.4483061  55.3203152
  19.3801628  26.0155546  65.7310483  19.1977202  25.9902432  64.8782775
  20.1151297  26.4854483  65.7699392  19.4615692  26.0816908  65.6108402
  35.4501303  26.2507056  62.8743371  35.6856892  26.3952254  62.0470221
  35.5990866  27.0149464  63.2674884  35.5067106  26.3846110  62.8106974
  37.2791759  25.0908721  60.7112974  37.6099976  25.6236362  60.1053069
  37.8524848  25.1447609  61.3674925  37.4125439  25.1778290  60.7190756
  32.4923649  22.9373624  61.3936555  32.5870503  23.6762918  61.8476180
  31.8682492  22.5091100  61.8271119  32.4132679  22.9834945  61.5244702
  30.7476122  26.1159837  72.0426835  31.3214984  25.4787081  72.1975399
  30.6690926  26.1163919  71.1736493  30.8209357  26.0224948  71.9373246
  19.3472539  22.8949046  65.8809550  19.9246041  22.7585497  66.5201795
  18.6486601  22.4384830  66.1355134  19.3293560  22.8071312  66.0131839
  32.7446670  24.7822364  54.6273507  32.6626832  24.8524551  55.4928494
  33.3826390  25.3452108  54.4357247  32.8266507  24.8761335  54.7263456
  26.1039841  24.5483102  64.0948033  25.8459085  23.7154837  64.0679332
  26.1588324  24.7740715  63.2540533  26.0739619  24.4580873  63.9668170
  31.1840891  16.6511553  64.1952126  30.4797218  16.1620738  64.3536045
  31.2325865  16.6634027  63.3240570  31.0870943  16.5801201  64.0891465
  25.0774553  22.1020864  64.5812928  24.5024144  22.2613033  65.2176889
  24.7010229  21.4656273  64.1181378  24.9377365  22.0318677  64.6067486
  28.7447842  20.5744214  69.4405306  28.3562275  20.1498431  68.7857497
  28.0802540  20.8226363  69.9482333  28.5894770  20.5482935  69.4193174
  38.3871111  20.3319218  62.2153136  38.1307676  19.5199160  62.0251019
  39.2300425  20.3396785  61.9883323  38.4737136  20.2131216  62.1537953
  14.8231372  21.7460939  62.5957368  14.9091624  21.3692807  63.3770898
  15.4507169  21.3721385  62.1177326  14.9287923  21.6346421  62.6402846
  32.5674203  14.2718842  66.9529290  32.9484715  13.5897014  67.3397164
  31.7637488  13.9828445  66.7704955  32.5050665  14.1285891  66.9833346
  29.8486780  24.8042818  57.6382113  30.6627419  25.0957711  57.5264884
  29.7845921  24.1502681  57.0640406  29.9589519  24.7508013  57.5370950
  36.0696270  27.4868814  72.0511689  35.8334908  26.6556879  71.9323749
  36.7139499  27.4354422  72.6366533  36.1290941  27.3566502  72.1197582
  25.7194688  28.2764336  62.7654425  26.3568635  28.0376083  63.3106218
  26.1449760  28.4801495  62.0307586  25.8770855  28.2715346  62.7371582
  20.4107331  30.5152672  66.6488729  20.4511476  30.7867523  65.8208508
  20.9701855  31.0394580  67.0646517  20.4990677  30.6328427  66.5880617
  26.3597503  23.4966625  57.1029314  26.7442656  23.2774332  57.8545860
  26.1109124  24.3229571  57.2330391  26.3799576  23.5864772  57.2330391
  37.0932691  27.2713263  68.1139983  36.7878508  28.0041320  68.4753299
  36.3738906  26.8651193  67.8332769  36.9420033  27.3194996  68.1253120
  28.1016160  28.7536758  64.4448211  28.1755169  28.5911930  65.2990061
  28.9185667  28.9426948  64.2008693  28.2332519  28.7573501  64.5346237
  42.7934483  23.9106264  67.4408327  42.7258983  23.9302223  66.5710914
  42.7790145  24.7536591  67.6663998  42.7813239  24.0379998  67.3460804
  21.8621917  29.0994621  61.4742655  21.0360035  29.3456358  61.3476934
  21.9233908  29.0206702  62.3404713  21.7496084  29.1239570  61.5831599
  24.0797941  15.1663562  62.4338095  23.2120366  15.2386162  62.4995704
  24.3673145  15.9685641  62.6226070  23.9937689  15.2957709  62.4712862
  26.6420746  31.7171501  59.1761685  26.9319044  31.3260483  58.4520911
  27.3724227  31.8988206  59.6166960  26.7927630  31.6865315  59.1344492
  40.5793100  22.6850650  65.7154922  41.1301022  22.0518719  65.9552014
  40.5637216  23.2166043  66.4070426  40.6578297  22.6699598  65.8533780
  27.2315491  26.5189247  70.2614815  26.7327185  27.2305015  70.3399704
  28.0415715  26.8389914  70.2232978  27.2771598  26.6716096  70.2671384
  24.5826662  33.6938884  62.2421834  24.3626957  33.4036239  63.0348501
  24.3621184  33.0353839  61.7139747  24.5174256  33.5538592  62.2810743
  23.4943609  25.7812200  64.5077536  23.2056857  25.1549672  65.0423263
  24.3626957  25.7232488  64.5742217  23.5803861  25.6799745  64.5968491
  34.2821507  20.9246984  64.8259518  33.9386272  20.2037319  65.1766768
  34.3814549  20.7160835  63.9837876  34.2463549  20.7871187  64.7531198
  26.7494617  35.0668274  61.0252527  27.4018675  34.5344716  61.2543553
  26.0520226  34.7136926  61.4120401  26.7425335  34.9357797  61.1164695
  23.6975882  27.4207451  60.4319901  24.4521850  27.8020490  60.6455364
  23.1046495  27.8718595  60.8866598  23.7212596  27.5436279  60.5302780
  34.7434536  27.3872688  60.3683506  35.3092568  28.0465898  60.2842049
  34.0962439  27.7322386  60.8399908  34.7313292  27.5354629  60.4256263
  25.0174109  28.5916013  65.8060017  24.4954862  28.7316304  66.4911881
  25.4048129  27.8326677  65.9962134  24.9977810  28.5001537  65.9361093
  22.0065293  18.6421821  59.8754971  21.7190088  18.2723092  59.1386919
  22.6935761  19.1116677  59.6138676  22.0654190  18.6568791  59.7270047
  31.2141114  30.3311472  59.7920585  30.9727790  29.5979333  59.3847650
  31.3942447  30.8798329  59.1386919  31.2048738  30.3033863  59.6350808
  26.4440434  25.6220032  61.2041508  26.2483217  26.2294766  60.6101811
  26.6674780  24.9287976  60.7233182  26.4475075  25.6097557  61.0457588
  24.8418964  22.5074770  61.3222376  25.5641616  22.6715928  60.8626182
  24.3626957  23.2284434  61.2161716  24.8782695  22.6372999  61.2387990
  32.8012472  18.8438568  66.7019061  31.9623573  18.8699847  66.4657324
  32.8716839  19.4909304  67.2824408  32.6880865  18.9434694  66.7528178
  22.4926581  24.9132842  70.4276516  23.0047678  25.1917095  69.7785276
  22.2062924  25.6522136  70.7939329  22.5261444  25.0635196  70.3866394
  31.2481750  15.7423945  61.4346677  31.9508103  15.5431694  60.9566635
  30.9825939  14.9699888  61.7415520  31.3128383  15.5986911  61.4092118
  36.6769996  24.0506555  63.9880303  36.5903970  24.2061981  64.8415081
  36.2220476  24.6944631  63.6139708  36.5973252  24.1682310  64.0587409
  19.5793487  19.4203034  60.7240252  19.6809624  20.2229195  61.0521228
  20.3749374  19.2190370  60.4263333  19.7121393  19.5088933  60.7275608
  30.5495812  21.3717302  62.6105862  30.3030526  21.2913053  63.4442651
  30.8780935  20.5870770  62.4168390  30.5617055  21.2443568  62.7053385
  34.4443861  28.0800662  66.3992643  34.3058220  28.7781707  66.9041386
  33.6643859  27.9249318  66.0428825  34.3087088  28.1600828  66.4218918
  32.7821946  24.3797037  72.6515025  32.7769984  23.5076854  72.6557452
  33.4882940  24.5785206  72.1784481  32.8866950  24.2800911  72.5822060
  26.5092839  24.1074021  72.0228845  26.6536215  24.6875229  71.3871955
  26.8568488  24.4850318  72.7278700  26.5820300  24.2494725  72.0327840
  28.6812756  23.3064189  69.8053977  27.9336070  23.4995204  69.4002255
  28.8354282  22.4809409  69.5678098  28.5935184  23.2129301  69.7099383
  25.5820594  32.2976793  68.8889872  25.7310158  31.7379709  68.2363277
  26.3620596  32.3768794  69.2722391  25.7194688  32.2262358  68.8486821
  28.1073895  32.4691436  70.1674363  28.0317566  31.8000246  70.7225151
  28.0363754  33.1709224  70.6815029  28.0854502  32.4736343  70.3251211
  33.3941859  10.3804615  64.5643224  33.5125428  10.8381078  63.8310526
  33.2204035   9.5749876  64.2779441  33.3861030  10.3298387  64.4144157
  28.7644142  30.9892434  60.9997969  29.5294033  30.7202078  60.6780633
  28.6622232  30.5042445  61.7168032  28.8625637  30.8781999  61.0577796
  26.7996911  19.1916844  67.5391205  26.0092986  19.0108304  67.8608540
  27.1957534  18.4143796  67.5221499  26.7413788  19.0504305  67.5843753
  32.1840598  26.8259274  65.2650651  31.5085600  26.5944506  65.7664038
  32.1932974  26.2180457  64.6392756  32.0859102  26.7018199  65.2466803
  29.3134742  21.6677103  72.0214704  29.2493883  22.5287059  71.8934840
  29.4531929  21.3509096  71.2210255  29.3250212  21.7477270  71.8842916
  27.9953836  24.3609242  66.1630906  27.5716085  24.5613741  65.4269925
  27.8198691  23.5138090  66.2755206  27.9064716  24.2658024  66.0704597
  27.4965529  35.8759755  68.6252364  27.9861459  35.1770545  68.4428028
  26.9249761  35.5783625  69.2128421  27.4850059  35.7285979  68.6853404
  23.2836281  24.8561294  61.5958879  23.4400900  24.7908097  62.4514871
  23.6236874  25.6309846  61.3837559  23.3569515  24.9610492  61.6913473
  29.8215425  24.2319177  60.4652242  30.3630971  23.7289558  60.9290863
  30.1361984  24.1784372  59.6541727  29.9479822  24.1498598  60.4136054
  33.6932533  28.4421825  77.5779154  34.5067398  28.1706974  77.7384287
  33.5327499  28.1429365  76.7739350  33.7902481  28.3576751  77.4824560
  27.9901875  29.6236529  57.7492270  28.0594695  28.7651067  57.8885271
  28.7690330  29.8408410  57.4211295  28.1154725  29.5289393  57.7209427
  30.9704695  19.1255482  70.5174543  31.1846664  18.4866396  69.9637897
  30.3538594  19.5701306  70.0882404  30.9110024  19.0965626  70.3724974
  32.3809362  32.0474230  61.9628764  31.9889154  31.7440945  61.2451630
  32.5362435  32.8843320  61.7733717  32.3462952  32.1258067  61.8285261
  19.8570542  22.0396244  61.9119646  20.2369507  22.4580789  61.2479913
  19.2825907  22.6209700  62.2188489  19.8281867  22.1874103  61.8596387
  33.1343783  20.7344547  71.4557850  32.3220464  20.4270437  71.5371022
  33.5933717  20.2543547  72.0200562  33.0824167  20.6181039  71.5512444
  32.5449037  28.6124219  61.9034794  32.1863692  28.7838862  62.6798826
  32.0587748  29.0737425  61.3462793  32.4207734  28.7063190  61.9360063
  30.3619423  12.2355418  65.5061885  29.4912981  12.2094139  65.4595195
  30.6159764  12.0632610  64.6887731  30.2712983  12.2065561  65.3782022
  27.3337403  24.2923384  54.4435028  27.6229927  25.0688267  54.7178603
  27.4209201  23.7812116  55.1449528  27.3891659  24.3315303  54.5877526
  33.7053777  29.5028115  72.8501995  34.3433497  29.0088311  72.5164451
  33.0627868  29.4305516  72.2654222  33.7048003  29.4187124  72.7144350
  35.4310777  21.3517261  67.4167911  35.0038385  21.2643610  66.6616010
  34.7936830  21.4595037  68.0022755  35.2740384  21.3549921  67.3913352
  33.7608033  30.1947923  69.4907352  34.5500411  29.8436988  69.6109433
  33.9351631  31.0084312  69.2283985  33.9028315  30.2633780  69.4695220
  23.5001344  23.6056649  66.5435141  22.6589350  23.5060523  66.7514034
  23.7091352  24.3752129  66.8949461  23.4066036  23.7048692  66.6262455
  20.9776911  21.2276186  64.3719891  20.5833608  21.3019198  63.5970001
  20.4217027  21.6134132  64.9228253  20.8379723  21.2957961  64.3387551
  32.6141857  14.2057480  64.0523770  32.8191451  14.1379788  64.8980767
  32.2868281  15.0116301  63.9844948  32.5957105  14.3143420  64.1683425
  27.3118008  21.5338048  65.7932738  27.0081146  20.9794037  66.3943146
  26.6097429  21.7130258  65.3060772  27.1634218  21.4782831  65.8102444
  26.3684106  18.8438568  60.3577440  26.6443840  18.1257481  59.9455007
  26.9682775  19.4423488  60.1498546  26.4977370  18.8258939  60.2658201
  25.3736359  28.7487769  70.5004836  25.2656714  28.7589831  71.3666894
  25.5832141  29.5742549  70.3109790  25.3886471  28.8728844  70.6008927
  35.8675545  14.7589244  63.5326536  35.2549859  15.2459646  63.9180267
  35.9639720  14.0832735  64.0764187  35.7913443  14.7307553  63.6705394
  29.8694626  16.5152085  58.6324035  30.3238373  16.6862646  59.3571879
  30.3434672  15.9020196  58.2321811  30.0062946  16.4502971  58.6797796
  23.3910151  26.0000411  67.9626773  22.7998085  26.6409910  67.9329788
  24.1531175  26.4238029  67.9358073  23.4158412  26.1576250  67.9541921
  39.5100573  25.8306181  68.9604052  39.5683697  26.2792830  69.7064028
  38.8767041  26.2404994  68.5234132  39.4251868  25.9579916  69.0056600
  33.1499668  31.4509723  65.3958798  32.9519356  31.9400537  64.7015009
  32.5287379  31.6550964  65.9742931  33.0287232  31.5526261  65.3782021
  27.2107646  23.2194620  59.7369042  27.9549691  23.6068896  59.9751992
  27.3568342  22.3752045  59.9009530  27.3418231  23.1525093  59.7963012
  29.1287222  15.0144879  64.7700904  28.2823267  15.1867686  64.6442253
  29.1258354  14.2094222  65.1066732  29.0034371  14.9205908  64.8012031
  30.1985522  18.7920093  65.6362961  29.7245476  18.2661855  66.1468272
  30.5703658  18.2449566  65.0677823  30.1835411  18.6336090  65.6278109
  36.4622252  23.8522469  67.0469742  36.2220475  23.0128884  67.0512168
  36.9414260  23.9322635  67.7710515  36.4974436  23.7403868  67.1544544
  32.1269022  19.6856648  58.6988715  31.5992040  19.7685392  58.0094424
  32.5864730  20.4274519  58.6953360  32.1170872  19.8077310  58.5963410
  38.4627440  20.6323926  64.9999001  38.2237209  20.5919760  64.1619786
  38.6261341  21.4795078  65.1264722  38.4517743  20.7516011  64.8952483
  35.0673470  25.0173875  70.9304046  35.7907669  24.5646402  70.7515066
  34.8023432  25.2978541  70.1476374  35.1354743  24.9924844  70.7882762
  23.9360338  19.6134049  67.6656925  23.3113408  19.6252441  67.0582878
  23.6005933  20.0894224  68.3148166  23.7945830  19.6852566  67.6713494
  24.1202087  17.9559167  53.7229610  23.7714891  18.6078892  54.1861160
  23.6398533  17.9416280  52.9953482  23.9972331  18.0502221  53.6840702
  20.6486014  27.6734509  69.1060690  20.1185938  26.9826948  69.1555664
  20.9211107  27.6644694  68.2773398  20.6110736  27.5701641  68.9908106
  31.6806104  28.2560211  57.8298372  32.4040303  28.7218324  57.6862946
  31.2406695  28.3233821  57.0795969  31.7221796  28.3344048  57.6983154
  30.8492259  25.1157753  69.0799061  30.2349252  24.5715804  69.3747697
  31.3659544  24.6021990  68.6004877  30.8347922  24.9594163  69.0523290
  30.0888556  26.1862023  66.8143360  29.6616164  25.5611742  66.3808795
  30.0813501  25.9036945  67.6402367  30.0247697  26.0514804  66.8723188
  28.4174266  17.0630778  67.0285894  28.4416753  16.5290890  66.3398674
  28.6685740  16.5548087  67.6911485  28.4584185  16.9091682  67.0250539
  15.9281856  24.3462273  66.4629038  15.8225305  24.3009117  65.5981122
  15.1782076  24.6916054  66.7443323  15.8017459  24.3903181  66.3766368
  24.6975588  15.7901596  66.4091638  24.7373960  16.2910803  67.1226346
  23.8725253  15.8811990  66.1397561  24.5815114  15.8783413  66.4742176
  26.1189952  22.3062106  68.7065537  25.2881881  22.4735924  68.5000785
  26.0641469  21.9298057  69.4914423  25.9879366  22.2751837  68.7914065
  24.4925995  20.5817698  59.2355655  24.6328957  21.0790162  59.9384296
  24.9908528  19.8803992  59.3769869  24.5867076  20.5519676  59.3607234
  24.5226218  21.4484809  56.5648232  25.1571297  22.0445234  56.4997694
  24.6051829  21.1488266  57.3794102  24.6282769  21.4925717  56.6751318
  37.5008784  23.9800286  69.4334596  38.0926624  24.6197537  69.4652794
  37.9367778  23.2823323  69.7226663  37.6527215  23.9718636  69.4815429
  26.1005201  17.3798784  56.5393674  26.4221042  16.9001867  55.8852936
  26.3632144  18.1898430  56.3484485  26.1871226  17.4288682  56.4149166
  29.3302173  28.4017658  70.0592490  28.8227265  28.9553505  70.5033120
  29.0328820  28.4625948  69.2411264  29.2107058  28.4923970  70.0040947
  31.4964356  16.7670978  68.9017153  31.9219427  16.3143504  68.2900679
  30.8821349  16.2131049  69.1781940  31.4693001  16.6184954  68.8522178
  21.0279206  23.6452649  59.8337778  21.5371435  24.2417157  60.2149083
  21.5013478  23.3778623  59.1514197  21.1722581  23.6938465  59.7892301
  31.9409954  32.3180916  57.9896433  31.2239263  32.1441778  57.5243671
  32.5916691  32.0833488  57.4571919  31.9311804  32.2576709  57.8425651
  29.9358579  13.2386078  62.3107730  29.2926896  13.0883724  62.8792868
  29.5957985  12.9928423  61.5456835  29.7903656  13.1798200  62.2810745
  34.5257925  21.1945505  61.7337738  33.8549115  21.7375207  61.6050804
  35.2197675  21.6640360  61.4919433  34.5286792  21.3443776  61.6793266
  28.5744659  33.3342217  66.9649497  28.3510313  32.5761046  67.3333523
  28.0854502  33.3640238  66.2429936  28.4688108  33.2264441  66.9126238
  34.6886052  17.6501388  64.6428112  35.0413663  17.2231111  65.3173910
  33.8300854  17.5652232  64.7729188  34.6135497  17.5746129  64.7623122
  23.3869737  20.2808908  62.7010958  22.6681727  20.6973041  62.9683822
  23.7582100  20.8463147  62.1502596  23.3361669  20.4258189  62.6593765
  32.6869318  20.9136757  68.5912954  32.6667246  20.7320052  69.4447733
  32.7348519  21.7848775  68.5672538  32.6903959  21.0153295  68.7136249
  30.6315648  27.5023949  74.5161431  30.5911503  26.8573626  73.9306586
  31.4438966  27.4460566  74.8286843  30.7458802  27.3982916  74.4758380
  27.2223116  33.5542675  64.4186581  26.8083514  32.8916805  64.0290423
  27.9070490  33.7020534  63.8982276  27.2621487  33.4783333  64.2843079
  30.5888410  32.7132760  65.1710198  30.1904693  32.8235030  64.4031018
  29.9739629  32.9214826  65.7536758  30.4387299  32.7606328  65.1441497
  29.1616312  19.3206908  58.0384338  28.5681151  19.6423904  57.4868905
  29.1991589  18.4748003  57.8305444  29.0790701  19.2431236  57.9267109
  36.1210113  12.7719800  65.5712424  35.6140977  12.0648940  65.5033602
  36.9177546  12.4412989  65.7013501  36.1637352  12.6192952  65.5811419
  32.0374128  19.2786412  61.4686088  31.8087821  19.3019114  60.6264446
  32.2972205  18.4543879  61.5881098  32.0420316  19.1602492  61.3611286
  25.0918891  17.8162959  62.7640284  25.5676257  18.1780039  62.1290465
  24.5907491  18.4719426  63.0440426  25.0884250  17.9657147  62.7117025
  38.3230252  27.2884727  58.5553289  38.7063858  28.0376083  58.7851386
  37.5274366  27.5350546  58.2965278  38.2624035  27.4354421  58.5510862
  27.1345544  19.9604158  56.1313668  27.5144509  19.9783788  55.3464782
  26.3938140  20.4058147  56.0104515  27.0814382  20.0285933  55.9977236
  34.7630835  18.2686350  61.7189246  34.7625061  18.1135006  62.5773523
  34.5587015  19.1149337  61.6630632  34.7330612  18.3706970  61.8377186
  32.4871687  22.9483851  65.3725453  32.9825352  22.2306847  65.3329473
  31.6771462  22.6454649  65.2579940  32.4415580  22.7981498  65.3499179
  27.9330298  26.7981665  57.5222458  27.1241621  26.4748338  57.4755767
  28.4405207  26.0914887  57.4550706  27.8879965  26.6462981  57.5052752
  18.5620575  24.2253858  63.2469822  17.6966095  24.2139548  63.1352593
  18.6619391  24.0384081  64.0940961  18.4494742  24.1959919  63.3558766
  34.5523505  25.6987539  68.0602582  34.9778577  25.1761961  67.5073007
  34.1880425  26.2968376  67.5391205  34.5610108  25.7097766  67.9011592
  24.1877585  33.9951756  66.8199927  24.5024144  34.8088145  66.8277709
  24.5970999  33.6101975  67.4882087  24.2945683  34.0580459  66.9204019
  31.1402105  29.4121803  64.3903739  31.6113283  30.1262066  64.5593725
  31.4762283  28.8120553  64.9263609  31.2597220  29.4293268  64.4936115
  33.2279090  31.0223117  76.5695811  33.3376055  30.2331677  76.9252559
  33.5569986  30.9329053  75.7670150  33.2931495  30.8928970  76.5038202
  31.7776051  29.2039737  71.1531432  31.2296997  28.5797621  70.8851497
  32.2389080  29.3934009  70.4375511  31.7643261  29.1398788  71.0081863
  34.5869916  17.2725092  68.5382624  34.0032904  17.7734298  68.1260192
  34.9074210  16.7654648  67.9046948  34.5483091  17.2716927  68.3841132
  27.1264715  16.1865687  58.8141299  27.9480409  16.3564000  58.5722994
  26.6634366  16.3412948  58.0907597  27.1795877  16.2347420  58.6712943
  21.5290605  27.9424865  66.4678536  22.1335463  27.9020699  65.8392357
  21.3217918  28.7896017  66.4982592  21.5879503  28.0612867  66.3794652
  31.3434378  30.2090810  67.6840773  32.1632751  30.0653776  67.9457068
  31.0628455  30.8337009  68.2257211  31.4231121  30.2801162  67.8028713
  16.7641888  26.9259482  66.3377459  16.6666166  26.1155754  66.6467516
  17.5470757  26.9051276  65.9523727  16.8658024  26.8026573  66.3264322
  47.8148028  37.8655662  60.6483650  47.7842032  38.7200299  60.8201919
  48.4129377  37.5650954  61.2069793  47.8985186  37.9472158  60.7558452
  41.0147713  36.9531313  65.4036580  40.1585608  37.1139811  65.4545697
  41.0615366  36.0823377  65.4241641  40.8946824  36.8482115  65.4142646
  35.3988852  46.4894031  61.1673812  34.6471752  46.1109569  60.9389857
  35.8474864  46.5212464  60.4192622  35.3538519  46.4379638  61.0231314
  44.3241429  43.2217838  75.0097036  45.0308197  42.7269869  75.1383971
  44.5129365  43.6626920  74.2799694  44.4569335  43.2136189  74.9206082
  40.8513812  46.9119400  56.5959359  40.5165181  47.5896322  56.1603581
  41.3640683  46.5224711  56.0076230  40.8779393  46.9543978  56.4446150
  40.3918104  48.8633669  62.5370470  40.7757483  49.4320568  61.9975245
  40.3277245  48.1383179  62.0576286  40.4391531  48.8409132  62.3864333
  43.8599534  39.0123357  68.0468232  44.4055494  39.6908443  68.1062201
  43.8016410  38.8710818  67.1869813  43.9315448  39.0915358  67.9280292
  36.9773609  46.5012423  63.4336584  37.0783972  45.6912777  63.7433712
  36.3815354  46.4069369  62.8036263  36.9046147  46.3677451  63.3862822
  45.6364602  40.4407964  58.9201959  45.5204128  41.1915650  59.3494098
  46.4320489  40.1831917  59.1698046  45.7369192  40.5142811  59.0206051
  36.8174348  51.4190012  64.8351440  37.4611804  51.8603176  65.2247598
  37.1430604  50.6143438  64.7481699  36.9606177  51.3655207  64.8796917
  30.1738653  42.5232709  63.0588918  29.9388837  41.6900362  62.9521186
  30.3124294  42.8037375  62.2450119  30.1594315  42.4416213  62.9231273
  32.4728740  34.6918440  65.9573225  31.8533772  34.1011087  65.7883240
  32.3712604  35.2829875  65.3237549  32.3666416  34.6922523  65.8378215
  37.5194928  44.4301987  60.2071302  37.8410769  44.9707194  59.6032610
  38.1667024  43.8598758  60.3393592  37.6620983  44.4261162  60.1378337
  39.5696636  36.4317982  60.2905689  40.2676801  36.6106109  60.7827152
  39.8848969  35.9088321  59.6676078  39.7191973  36.3811754  60.2707699
  32.1997873  38.2370722  68.2016794  32.0756570  38.8233167  68.8366613
  32.8516158  37.7430917  68.5029069  32.2771523  38.2509526  68.3402724
  39.7584571  42.8188427  60.2785480  40.1978207  42.2105527  60.7240253
  39.6089234  42.4395800  59.5070945  39.8006037  42.6726898  60.2304647
  37.2256214  41.4132439  67.4804305  37.8705217  40.9204882  67.1615254
  37.4657991  41.5557225  68.3070384  37.3566800  41.3609881  67.5553839
  39.7642306  44.2587344  67.1311198  40.0465549  43.4638750  66.9097954
  40.4928466  44.7367932  67.1516259  39.9131869  44.2121941  67.1014213
  37.7423500  31.8010378  64.3726963  37.4126830  32.2521522  63.7030662
  37.0668501  31.7226542  64.9199970  37.5933936  31.8561514  64.3550186
  43.3593908  41.1715608  57.2316249  43.2745203  42.0276575  57.3765818
  43.8478291  40.8959932  57.8998408  43.4182805  41.2572930  57.3518331
  44.9499907  27.7895901  62.6176574  44.6353348  28.4799380  63.0496996
  44.4326849  27.7340684  61.9162074  44.8264378  27.8830790  62.5773523
  44.2912341  37.7900402  58.7313984  43.7623813  38.0060036  59.3911291
  44.8137361  38.4836541  58.6514954  44.2900794  37.9243539  58.8169584
  49.7460394  43.3646707  64.1047029  48.9158097  43.5757350  64.2680445
  49.6969646  42.5383761  63.8289312  49.6167130  43.2736313  64.0884394
  36.1811949  41.6863619  57.5321452  35.5969164  42.1913650  57.9387316
  35.7782044  41.4606006  56.7918044  36.0351253  41.7271867  57.4826478
  31.7355978  47.4018380  64.3345124  31.2523556  48.1268870  64.3104707
  32.5479296  47.6994510  64.4455282  31.7846725  47.5520734  64.3472403
  37.8070132  46.1950561  66.9394938  37.2897073  45.8357976  66.3356246
  38.5044523  45.6712735  66.9501004  37.8335713  46.0648249  66.8525197
  41.4633724  46.6445375  72.9011111  41.5517069  46.4571515  73.7489322
  41.8923436  45.9982805  72.5015958  41.5395826  46.5208383  72.9682863
  39.0304183  45.9276535  71.8828774  38.4675018  45.5149145  72.4068435
  39.7925207  45.8529441  72.3021917  39.0598632  45.8553935  72.0221774
  35.9479454  29.8622667  59.8549911  36.7025422  30.2300984  59.6166961
  35.7706988  30.2362221  60.6229090  36.0333932  29.9720855  59.9334799
  34.5900175  47.9174556  64.4865404  35.2920754  47.4026545  64.5438160
  34.5097658  48.2448707  65.2912279  34.6823935  47.8888782  64.6138196
  49.2414352  36.0117107  67.8997450  48.4042773  36.0819294  68.1345045
  49.2102583  36.0141602  67.0271753  49.1132635  36.0227334  67.8056998
  35.6379081  38.1550143  73.6145819  35.8099585  38.0456038  74.4631100
  36.1748439  38.8004548  73.3777011  35.7424085  38.2342145  73.7050915
  33.9150950  44.1080908  63.9951012  34.7539850  44.3403841  64.0424773
  33.9462719  43.2385220  63.9258047  34.0432668  44.0137855  63.9915656
  34.5403653  44.5281783  68.2964317  35.0801878  44.3852914  68.9667690
  33.8573600  44.9278534  68.6648344  34.5195807  44.5661454  68.4498739
  39.9836238  29.2719397  59.5877048  40.7122398  29.0935352  59.1415204
  40.0731130  30.1137476  59.7984226  40.1042900  29.3703275  59.5530565
  43.9644538  40.2072784  63.4909342  44.7202053  40.6404298  63.5298250
  44.0706863  39.5577554  64.0643978  44.0914709  40.1750268  63.5807367
  47.0024709  44.0346061  64.2411745  46.5659941  44.0382804  64.9970716
  46.6687625  44.7151560  63.8091322  46.8887329  44.1358517  64.2892577
  41.5753783  46.0754394  75.5654895  42.3594200  46.1885242  75.9310637
  41.3750377  45.2495531  75.7613581  41.6619808  45.9701113  75.6489281
  29.9440798  40.7482074  68.4498739  29.6779214  39.9321191  68.6089729
  29.9579363  40.7935230  67.5794254  29.9065521  40.6338979  68.3452221
  46.9222192  31.0759889  66.4841173  47.5648101  31.1457994  67.0703088
  47.1745213  30.4089112  65.9820714  47.0544324  30.9886238  66.4968452
  34.6939405  34.2860452  71.0965747  34.0011202  33.8157432  71.3426478
  35.3099732  34.0598757  71.6707454  34.6823935  34.1827584  71.2174899
  41.7324176  47.9864496  69.2121351  40.9339422  47.7463996  69.4695219
  42.1810188  48.0378889  69.9588398  41.6798788  47.9586887  69.3606275
  50.1369056  40.7526981  63.1331382  50.7985490  40.1917650  63.0327290
  49.4960468  40.2579012  63.4584073  50.1397923  40.5963390  63.1663722
  41.0245863  44.0497112  55.4412305  41.4397012  43.7182136  54.7496801
  40.1937793  43.8166015  55.3132442  40.9633872  43.9668368  55.3203152
  30.3534212  41.5340853  65.7310483  30.1709785  41.5087740  64.8782775
  31.0883881  42.0039791  65.7699392  30.4348276  41.6002216  65.6108402
  46.4233886  41.7692363  62.8743371  46.6589475  41.9137562  62.0470221
  46.5723450  42.5334771  63.2674884  46.4799690  41.9031418  62.8106974
  33.4179964  38.2525856  72.2392592  34.1419936  38.2378887  72.7257486
  33.5196100  38.9621212  71.7414560  33.5398173  38.3550560  72.2371379
  48.2524343  40.6094029  60.7112974  48.5832560  41.1421670  60.1053069
  48.8257431  40.6632917  61.3674925  48.3858022  40.6963598  60.7190756
  40.7924913  41.7324941  77.1041539  39.9997894  42.0468453  77.2894158
  40.9073840  41.9476409  76.2662323  40.6920324  41.8108778  77.0079873
  43.4656232  38.4558932  61.3936555  43.5603086  39.1948226  61.8476180
  42.8415076  38.0276408  61.8271119  43.3865262  38.5020253  61.5244702
  41.7208706  41.6345145  72.0426835  42.2947568  40.9972389  72.1975399
  41.6423510  41.6349227  71.1736493  41.7941941  41.5410256  71.9373246
  30.3205122  38.4134354  65.8809550  30.8978625  38.2770805  66.5201795
  29.6219184  37.9570138  66.1355134  30.3026144  38.3256620  66.0131839
  37.0772425  40.0668410  64.0948033  36.8191669  39.2340145  64.0679332
  37.1320907  40.2926023  63.2540533  37.0472202  39.9766181  63.9668170
  42.1573475  32.1696861  64.1952126  41.4529801  31.6806046  64.3536045
  42.2058449  32.1819335  63.3240570  42.0603526  32.0986508  64.0891465
  36.0507137  37.6206172  64.5812928  35.4756728  37.7798341  65.2176889
  35.6742813  36.9841581  64.1181378  35.9109949  37.5503985  64.6067486
  39.7180425  36.0929522  69.4405306  39.3294858  35.6683739  68.7857497
  39.0535124  36.3411671  69.9482333  39.5627353  36.0668243  69.4193174
  49.3603694  35.8504526  62.2153136  49.1040259  35.0384468  62.0251019
  50.2033008  35.8582093  61.9883323  49.4469720  35.7316524  62.1537953
  25.7963956  37.2646247  62.5957368  25.8824207  36.8878115  63.3770898
  26.4239753  36.8906693  62.1177326  25.9020507  37.1531729  62.6402846
  43.5406787  29.7904150  66.9529290  43.9217299  29.1082321  67.3397164
  42.7370071  29.5013752  66.7704955  43.4783249  29.6471199  66.9833346
  40.8219364  40.3228126  57.6382113  41.6360002  40.6143019  57.5264884
  40.7578505  39.6687989  57.0640406  40.9322103  40.2693321  57.5370950
  47.0428854  43.0054122  72.0511689  46.8067491  42.1742187  71.9323749
  47.6872083  42.9539730  72.6366533  47.1023525  42.8751810  72.1197582
  36.6927272  43.7949644  62.7654425  37.3301219  43.5561391  63.3106218
  37.1182343  43.9986803  62.0307586  36.8503438  43.7900654  62.7371582
  31.3839914  46.0337980  66.6488729  31.4244060  46.3052831  65.8208508
  31.9434438  46.5579888  67.0646517  31.4723260  46.1513735  66.5880617
  37.3330087  39.0151933  57.1029314  37.7175240  38.7959640  57.8545860
  37.0841707  39.8414879  57.2330391  37.3532159  39.1050080  57.2330391
  37.4998627  32.2958349  76.8191899  37.1852068  33.0657911  76.5561461
  37.1788560  31.7328605  76.2344126  37.4057546  32.3268617  76.6933249
  48.0665274  42.7898571  68.1139983  47.7611091  43.5226628  68.4753299
  47.3471490  42.3836501  67.8332769  47.9152617  42.8380304  68.1253120
  39.0748744  44.2722066  64.4448211  39.1487752  44.1097238  65.2990061
  39.8918250  44.4612256  64.2008693  39.2065102  44.2758809  64.5346237
  53.7667067  39.4291572  67.4408327  53.6991567  39.4487531  66.5710914
  53.7522729  40.2721899  67.6663998  53.7545823  39.5565306  67.3460804
  32.8354501  44.6179929  61.4742655  32.0092618  44.8641666  61.3476934
  32.8966492  44.5392010  62.3404713  32.7228667  44.6424878  61.5831599
  35.0530524  30.6848870  62.4338095  34.1852950  30.7571470  62.4995704
  35.3405729  31.4870949  62.6226070  34.9670272  30.8143017  62.4712862
  44.1763413  30.8326729  70.7649417  44.9217005  30.6436540  70.3512842
  43.7600718  31.3584967  70.2063273  44.2248387  30.8828875  70.6213990
  37.6153330  47.2356809  59.1761685  37.9051628  46.8445791  58.4520911
  38.3456810  47.4173514  59.6166960  37.7660214  47.2050623  59.1344492
  51.5525684  38.2035958  65.7154922  52.1033605  37.5704027  65.9552014
  51.5369799  38.7351351  66.4070426  51.6310880  38.1884906  65.8533780
  38.2048075  42.0374555  70.2614815  37.7059768  42.7490323  70.3399704
  39.0148299  42.3575222  70.2232978  38.2504181  42.1901404  70.2671384
  35.5559245  49.2124192  62.2421834  35.3359541  48.9221546  63.0348501
  35.3353767  48.5539147  61.7139747  35.4906839  49.0723900  62.2810743
  34.4676192  41.2997508  64.5077536  34.1789441  40.6734979  65.0423263
  35.3359540  41.2417796  64.5742217  34.5536444  41.1985052  64.5968491
  45.2554090  36.4432292  64.8259518  44.9118856  35.7222627  65.1766768
  45.3547133  36.2346143  63.9837876  45.2196133  36.3056495  64.7531198
  37.7227201  50.5853582  61.0252527  38.3751259  50.0530024  61.2543553
  37.0252810  50.2322234  61.4120401  37.7157919  50.4543105  61.1164695
  34.6708466  42.9392759  60.4319901  35.4254434  43.3205798  60.6455364
  34.0779078  43.3903903  60.8866598  34.6945179  43.0621587  60.5302780
  45.7167119  42.9057996  60.3683506  46.2825152  43.5651206  60.2842049
  45.0695023  43.2507694  60.8399908  45.7045876  43.0539937  60.4256263
  37.1315133  34.8955600  75.5577114  36.3214908  35.2013379  75.4466956
  37.6089819  35.6161182  75.6729698  37.0818611  35.0470201  75.5584185
  35.9906692  44.1101321  65.8060017  35.4687446  44.2501612  66.4911881
  36.3780713  43.3511985  65.9962134  35.9710393  44.0186844  65.9361093
  32.9797876  34.1607129  59.8754971  32.6922672  33.7908400  59.1386919
  33.6668345  34.6301985  59.6138676  33.0386774  34.1754099  59.7270047
  42.1873697  45.8496780  59.7920585  41.9460373  45.1164641  59.3847650
  42.3675030  46.3983637  59.1386919  42.1781321  45.8219171  59.6350808
  37.4173018  41.1405340  61.2041508  37.2215801  41.7480074  60.6101811
  37.6407363  40.4473284  60.7233182  37.4207659  41.1282865  61.0457588
  35.8151548  38.0260078  61.3222376  36.5374200  38.1901236  60.8626182
  35.3359541  38.7469742  61.2161716  35.8515279  38.1558307  61.2387990
  43.7745056  34.3623876  66.7019061  42.9356156  34.3885155  66.4657324
  43.8449423  35.0094612  67.2824408  43.6613449  34.4620002  66.7528178
  33.4659165  40.4318150  70.4276516  33.9780262  40.7102403  69.7785276
  33.1795507  41.1707444  70.7939329  33.4994028  40.5820504  70.3866394
  42.2214334  31.2609253  61.4346677  42.9240687  31.0617002  60.9566635
  41.9558523  30.4885196  61.7415520  42.2860966  31.1172219  61.4092118
  47.6502579  39.5691863  63.9880303  47.5636554  39.7247289  64.8415081
  47.1953059  40.2129939  63.6139708  47.5705836  39.6867618  64.0587409
  30.5526071  34.9388342  60.7240252  30.6542207  35.7414503  61.0521228
  31.3481958  34.7375678  60.4263333  30.6853977  35.0274241  60.7275608
  36.9842890  32.5244539  70.4877557  36.7926087  32.5399673  71.3376981
  37.8341486  32.7208213  70.4644212  37.0818612  32.5558890  70.6100852
  31.3689803  35.0535520  68.4661374  31.2275295  34.2019461  68.5905882
  31.6530366  35.0964181  67.6423580  31.3897649  34.9335270  68.3628998
  41.5228395  36.8902610  62.6105862  41.2763110  36.8098361  63.4442651
  41.8513518  36.1056078  62.4168390  41.5349639  36.7628876  62.7053385
  45.4176444  43.5985970  66.3992643  45.2790804  44.2967015  66.9041386
  44.6376442  43.4434626  66.0428825  45.2819671  43.6786136  66.4218918
  43.7554529  39.8982345  72.6515025  43.7502568  39.0262161  72.6557452
  44.4615523  40.0970514  72.1784481  43.8599533  39.7986219  72.5822060
  37.4825423  39.6259329  72.0228845  37.6268798  40.2060537  71.3871955
  37.8301071  40.0035626  72.7278700  37.5552884  39.7680033  72.0327840
  39.6545340  38.8249497  69.8053977  38.9068654  39.0180512  69.4002255
  39.8086865  37.9994717  69.5678098  39.5667768  38.7314609  69.7099383
  36.5553178  47.8162101  68.8889872  36.7042741  47.2565017  68.2363277
  37.3353180  47.8954102  69.2722391  36.6927271  47.7447666  68.8486821
  39.0806478  47.9876744  70.1674363  39.0050149  47.3185554  70.7225151
  39.0096337  48.6894532  70.6815029  39.0587085  47.9921651  70.3251211
  39.8947117  32.7200048  70.6949381  40.3519731  33.4524022  70.8222173
  39.9703446  32.2966513  71.4536636  39.9738087  32.7657286  70.8250457
  32.1380108  32.9665868  71.7838824  31.6022298  32.3546226  72.0999592
  32.1997873  33.5414004  72.4372491  32.0675741  32.9612795  71.9274251
  44.3674443  25.8989923  64.5643224  44.4858011  26.3566386  63.8310526
  44.1936619  25.0935184  64.2779441  44.3593614  25.8483695  64.4144157
  39.7376725  46.5077742  60.9997969  40.5026616  46.2387386  60.6780633
  39.6354815  46.0227753  61.7168032  39.8358221  46.3967307  61.0577796
  37.7729495  34.7102152  67.5391205  36.9825570  34.5293612  67.8608540
  38.1690118  33.9329104  67.5221499  37.7146371  34.5689613  67.5843753
  43.1573181  42.3444582  65.2650651  42.4818183  42.1129814  65.7664038
  43.1665557  41.7365765  64.6392756  43.0591686  42.2203507  65.2466803
  40.2867325  37.1862411  72.0214704  40.2226466  38.0472367  71.8934840
  40.4264513  36.8694404  71.2210255  40.2982795  37.2662578  71.8842916
  45.1589916  45.2009714  57.4960828  45.2409753  46.0076701  57.1722279
  45.6439658  45.2205674  58.2201602  45.2427074  45.3230377  57.5547727
  38.9686419  39.8794550  66.1630906  38.5448668  40.0799049  65.4269925
  38.7931274  39.0323398  66.2755206  38.8797300  39.7843332  66.0704597
  38.4698113  51.3945063  68.6252364  38.9594043  50.6955853  68.4428028
  37.8982345  51.0968933  69.2128421  38.4582643  51.2471287  68.6853404
  34.2568864  40.3746602  61.5958879  34.4133483  40.3093405  62.4514871
  34.5969457  41.1495154  61.3837559  34.3302099  40.4795800  61.6913473
  40.7948009  39.7504485  60.4652242  41.3363554  39.2474866  60.9290863
  41.1094568  39.6969680  59.6541727  40.9212406  39.6683906  60.4136054
  44.6665116  43.9607133  77.5779154  45.4799981  43.6892282  77.7384287
  44.5060082  43.6614673  76.7739350  44.7635065  43.8762059  77.4824560
  38.9634458  45.1421837  57.7492270  39.0327279  44.2836375  57.8885271
  39.7422914  45.3593718  57.4211295  39.0887309  45.0474701  57.7209427
  41.9437278  34.6440790  70.5174543  42.1579248  34.0051704  69.9637897
  41.3271177  35.0886614  70.0882404  41.8842607  34.6150934  70.3724974
  43.3541946  47.5659538  61.9628764  42.9621738  47.2626253  61.2451630
  43.5095018  48.4028628  61.7733717  43.3195536  47.6443375  61.8285261
  30.8303126  37.5581552  61.9119646  31.2102090  37.9766097  61.2479913
  30.2558490  38.1395008  62.2188489  30.8014450  37.7059411  61.8596387
  44.1076366  36.2529855  71.4557850  43.2953048  35.9455745  71.5371022
  44.5666301  35.7728855  72.0200562  44.0556751  36.1366347  71.5512444
  43.5181621  44.1309527  61.9034794  43.1596276  44.3024170  62.6798826
  43.0320332  44.5922733  61.3462793  43.3940318  44.2248498  61.9360063
  41.3352007  27.7540726  65.5061885  40.4645565  27.7279447  65.4595195
  41.5892348  27.5817918  64.6887731  41.2445567  27.7250869  65.3782022
  41.2029874  37.6589926  76.2386552  41.6729505  38.2832043  76.6254426
  41.2491754  36.9906902  76.7979767  41.2797749  37.6524607  76.3786623
  38.3601147  29.7646954  66.9635356  37.8439636  29.0727145  67.0886935
  37.7995076  30.4317731  66.9097955  38.2007661  29.7610212  66.9741422
  40.4293381  30.3039914  68.7928208  40.0425134  30.3288945  69.5741738
  39.9426318  29.7381593  68.3402725  40.3005890  30.2235665  68.8416112
  44.6786360  45.0213423  72.8501995  45.3166081  44.5273619  72.5164451
  44.0360452  44.9490823  72.2654222  44.6780587  44.9372431  72.7144350
  46.4043360  36.8702569  67.4167911  45.9770968  36.7828918  66.6616010
  45.7669413  36.9780344  68.0022755  46.2472967  36.8735229  67.3913352
  40.0950522  27.1906899  71.0838468  40.7243640  27.7267200  70.8059539
  40.2636385  27.0984258  71.9352034  40.2128317  27.2568262  71.1686996
  39.8964437  31.9778094  73.3564880  40.7237867  31.7063243  73.4123494
  39.9172283  32.7738936  73.7128698  40.0217287  32.0557848  73.4180063
  44.7340617  45.7133231  69.4907352  45.5232995  45.3622296  69.6109433
  44.9084215  46.5269620  69.2283985  44.8760898  45.7819088  69.4695220
  34.4733927  39.1241957  66.5435141  33.6321934  39.0245831  66.7514034
  34.6823935  39.8937437  66.8949461  34.3798620  39.2234000  66.6262455
  31.9509494  36.7461494  64.3719891  31.5566192  36.8204506  63.5970001
  31.3949611  37.1319440  64.9228253  31.8112306  36.8143269  64.3387551
  43.5874441  29.7242788  64.0523770  43.7924034  29.6565096  64.8980767
  43.2600865  30.5301609  63.9844948  43.5689689  29.8328728  64.1683425
  38.2850592  37.0523356  65.7932738  37.9813730  36.4979344  66.3943146
  37.5830013  37.2315566  65.3060772  38.1366802  36.9968139  65.8102444
  37.3416689  34.3623876  60.3577440  37.6176423  33.6442788  59.9455007
  37.9415358  34.9608796  60.1498546  37.4709954  34.3444247  60.2658201
  36.3468943  44.2673077  70.5004836  36.2389298  44.2775139  71.3666894
  36.5564725  45.0927857  70.3109790  36.3619054  44.3914152  70.6008927
  46.8408129  30.2774552  63.5326536  46.2282442  30.7644954  63.9180267
  46.9372304  29.6018043  64.0764187  46.7646026  30.2492861  63.6705394
  34.3642735  41.5185719  67.9626773  33.7730668  42.1595217  67.9329788
  35.1263759  41.9423337  67.9358073  34.3890996  41.6761558  67.9541921
  34.7603358  32.6787717  68.6294791  35.2204839  32.7526646  69.3669915
  34.8059465  33.4768971  68.2794612  34.8353913  32.8081864  68.6867548
  36.4086708  33.3454412  73.1966818  36.0172273  32.6987759  73.6322596
  36.5772570  33.9365847  73.8161074  36.3757618  33.3368680  73.3529524
  50.4833157  41.3491489  68.9604052  50.5416280  41.7978138  69.7064028
  49.8499624  41.7590302  68.5234132  50.3984452  41.4765224  69.0056600
  44.1232251  46.9695031  65.3958798  43.9251940  47.4585845  64.7015009
  43.5019962  47.1736272  65.9742931  44.0019816  47.0711569  65.3782021
  38.1840230  38.7379928  59.7369042  38.9282275  39.1254204  59.9751992
  38.3300926  37.8937353  59.9009530  38.3150815  38.6710400  59.7963012
  40.1019805  30.5330187  64.7700904  39.2555850  30.7052994  64.6442253
  40.0990938  29.7279530  65.1066732  39.9766955  30.4391216  64.8012031
  41.1718105  34.3105401  65.6362961  40.6978060  33.7847163  66.1468272
  41.5436241  33.7634874  65.0677823  41.1567994  34.1521398  65.6278109
  31.5491136  36.3076908  71.0046507  32.4116749  36.2072617  70.9183837
  31.2182919  35.7271617  70.4432079  31.6276332  36.2068534  70.9091913
  47.4354836  39.3707777  67.0469742  47.1953059  38.5314192  67.0512168
  47.9146843  39.4507943  67.7710515  47.4707020  39.2589176  67.1544544
  43.1001605  35.2041956  58.6988715  42.5724624  35.2870700  58.0094424
  43.5597313  35.9459827  58.6953360  43.0903456  35.3262618  58.5963410
  49.4360023  36.1509234  64.9999001  49.1969793  36.1105068  64.1619786
  49.5993924  36.9980386  65.1264722  49.4250327  36.2701319  64.8952483
  46.0406053  40.5359183  70.9304046  46.7640252  40.0831710  70.7515066
  45.7756016  40.8163849  70.1476374  46.1087327  40.5110152  70.7882762
  34.9092922  35.1319357  67.6656925  34.2845992  35.1437749  67.0582878
  34.5738516  35.6079532  68.3148166  34.7678413  35.2037874  67.6713494
  31.6218597  43.1919817  69.1060690  31.0918522  42.5012256  69.1555664
  31.8943690  43.1830002  68.2773398  31.5843319  43.0886949  68.9908106
  42.6538688  43.7745519  57.8298372  43.3772887  44.2403632  57.6862946
  42.2139279  43.8419129  57.0795969  42.6954380  43.8529356  57.6983154
  41.8224843  40.6343061  69.0799061  41.2081836  40.0901112  69.3747697
  42.3392128  40.1207298  68.6004877  41.8080505  40.4779470  69.0523290
  41.0621140  41.7047331  66.8143360  40.6348748  41.0797050  66.3808795
  41.0546084  41.4222253  67.6402367  40.9980281  41.5700112  66.8723188
  34.1783667  36.7412504  69.8831794  34.3377154  35.9855829  70.2883516
  33.9976561  37.2903444  70.5372532  34.1749026  36.7106318  70.0394500
  42.1203970  28.9073740  70.4382583  41.6244531  29.1037414  69.7474150
  42.8773032  29.3066408  70.2671385  42.1590795  28.9951474  70.3102720
  39.3906850  32.5816086  67.0285894  39.4149337  32.0476198  66.3398674
  39.6418323  32.0733395  67.6911485  39.4316768  32.4276990  67.0250539
  26.9014439  39.8647581  66.4629038  26.7957888  39.8194425  65.5981122
  26.1514659  40.2101362  66.7443323  26.7750042  39.9088489  66.3766368
  35.6708172  31.3086904  66.4091638  35.7106543  31.8096111  67.1226346
  34.8457836  31.3997298  66.1397561  35.5547698  31.3968721  66.4742176
  37.8537785  40.8747644  74.5111933  37.0033415  41.0119358  74.6469578
  38.0165912  40.1411422  74.9559635  37.7521648  40.7861745  74.5967532
  37.0922535  37.8247414  68.7065537  36.2614465  37.9921232  68.5000785
  37.0374052  37.4483365  69.4914423  36.9611950  37.7937145  68.7914065
  34.9006318  31.3156307  74.3421948  35.5259022  30.7718440  74.6151380
  34.4456798  30.8351225  73.7729738  34.9254579  31.1645788  74.2983542
  48.4741367  39.4985594  69.4334596  49.0659207  40.1382845  69.4652794
  48.9100362  38.8008631  69.7226663  48.6259798  39.4903944  69.4815429
  40.3034757  43.9202966  70.0592490  39.7959848  44.4738813  70.5033120
  40.0061403  43.9811256  69.2411264  40.1839642  44.0109278  70.0040947
  42.4696939  32.2856286  68.9017153  42.8952011  31.8328812  68.2900679
  41.8553932  31.7316357  69.1781940  42.4425585  32.1370262  68.8522178
  32.0011789  39.1637957  59.8337778  32.5104019  39.7602465  60.2149083
  32.4746062  38.8963931  59.1514197  32.1455165  39.2123773  59.7892301
  42.9142537  47.8366224  57.9896433  42.1971847  47.6627086  57.5243671
  43.5649275  47.6018796  57.4571919  42.9044388  47.7762017  57.8425651
  40.9091162  28.7571386  62.3107730  40.2659480  28.6069032  62.8792868
  40.5690569  28.5113731  61.5456835  40.7636239  28.6983508  62.2810745
  45.4990509  36.7130813  61.7337738  44.8281698  37.2560515  61.6050804
  46.1930259  37.1825668  61.4919433  45.5019376  36.8629084  61.6793266
  39.5477242  48.8527525  66.9649497  39.3242897  48.0946354  67.3333523
  39.0587086  48.8825546  66.2429936  39.4420691  48.7449749  66.9126238
  45.6618636  33.1686696  64.6428112  46.0146246  32.7416419  65.3173910
  44.8033438  33.0837540  64.7729188  45.5868081  33.0931437  64.7623122
  34.3602321  35.7994216  62.7010958  33.6414310  36.2158349  62.9683822
  34.7314683  36.3648455  62.1502596  34.3094253  35.9443497  62.6593765
  43.6601902  36.4322065  68.5912954  43.6399829  36.2505360  69.4447733
  43.7081103  37.3034083  68.5672538  43.6636543  36.5338603  68.7136249
  41.6048232  43.0209257  74.5161431  41.5644087  42.3758934  73.9306586
  42.4171550  42.9645874  74.8286843  41.7191385  42.9168224  74.4758380
  38.1955699  49.0727983  64.4186581  37.7816098  48.4102113  64.0290423
  38.8803073  49.2205842  63.8982276  38.2354071  48.9968641  64.2843079
  41.5620993  48.2318068  65.1710198  41.1637277  48.3420338  64.4031018
  40.9472213  48.4400134  65.7536758  41.4119883  48.2791636  65.1441497
  47.0942696  28.2905108  65.5712424  46.5873561  27.5834248  65.5033602
  47.8910130  27.9598297  65.7013501  47.1369935  28.1378259  65.5811419
  43.0106712  34.7971720  61.4686088  42.7820405  34.8204422  60.6264446
  43.2704788  33.9729187  61.5881098  43.0152900  34.6787800  61.3611286
  37.2925940  36.6506193  71.0711188  36.7804843  36.0427376  71.4296220
  37.1205437  37.3662786  71.5385164  37.1915577  36.6669493  71.1927412
  32.1391655  35.0943769  73.7213550  31.9694245  35.7545144  73.1761757
  31.6957605  35.3050330  74.4426039  32.0490989  35.2229751  73.7475179
  36.0651474  33.3348267  62.7640284  36.5408841  33.6965346  62.1290465
  35.5640074  33.9904734  63.0440426  36.0616833  33.4842455  62.7117025
  49.2962836  42.8070035  58.5553289  49.6796442  43.5561391  58.7851386
  48.5006949  43.0535854  58.2965278  49.2356618  42.9539729  58.5510862
  41.1695011  34.5730438  73.5113444  41.7266441  34.3444248  72.8791909
  40.8456076  35.3336104  73.2348656  41.2041421  34.6514275  73.3769941
  29.0393720  37.9990634  68.9802040  28.4920439  37.3291280  69.0982908
  29.8286098  37.6320482  69.0445507  29.0745903  37.8455621  69.0070740
  38.8878128  37.6598091  74.4765451  39.6389455  37.9749768  74.7905005
  39.0800704  37.4577262  73.6499373  39.0269542  37.6765473  74.4008847
  45.7363418  33.7871658  61.7189246  45.7357645  33.6320314  62.5773523
  45.5319598  34.6334645  61.6630632  45.7063196  33.8892278  61.8377186
  27.7980689  37.2111442  66.1348063  27.6202450  36.7588051  66.8602978
  27.5099711  38.0137603  66.3186540  27.7293642  37.2634000  66.2691566
  43.4604270  38.4669159  65.3725453  43.9557935  37.7492154  65.3329473
  42.6504046  38.1639957  65.2579940  43.4148163  38.3166806  65.3499179
  38.9062882  42.3166973  57.5222458  38.0974204  41.9933646  57.4755767
  39.4137791  41.6100195  57.4550706  38.8612548  42.1648289  57.5052752
  29.5353159  39.7439166  63.2469822  28.6698678  39.7324856  63.1352593
  29.6351975  39.5569389  64.0940961  29.4227326  39.7145227  63.3558766
  45.5256089  41.2172847  68.0602582  45.9511161  40.6947269  67.5073007
  45.1613009  41.8153684  67.5391205  45.5342692  41.2283074  67.9011592
  35.1610169  49.5137064  66.8199927  35.4756728  50.3273453  66.8277709
  35.5703582  49.1287283  67.4882087  35.2678267  49.5765767  66.9204019
  42.1134688  44.9307111  64.3903739  42.5845867  45.6447374  64.5593725
  42.4494867  44.3305861  64.9263609  42.2329804  44.9478575  64.4936115
  44.2011673  46.5408425  76.5695811  44.3108639  45.7516985  76.9252559
  44.5302570  46.4514361  75.7670150  44.2664079  46.4114277  76.5038202
  39.0304183  29.7034582  71.3461834  39.1632089  28.9065575  71.6742810
  39.4149336  30.2300985  71.9260110  39.1060512  29.6634498  71.4805337
  42.7508635  44.7225045  71.1531432  42.2029581  44.0982929  70.8851497
  43.2121664  44.9119317  70.4375511  42.7375844  44.6584096  71.0081863
  42.1036539  26.6264908  67.9442927  41.2982502  26.5162638  68.2610766
  41.9743274  26.7277364  67.0872793  41.9656671  26.6248578  67.8650968
  45.5602499  32.7910400  68.5382624  44.9765488  33.2919606  68.1260192
  45.8806793  32.2839956  67.9046948  45.5215675  32.7902235  68.3841132
  36.6892630  29.6993757  69.5939728  37.2337043  29.3584884  70.1844070
  36.7429566  30.5579218  69.7361012  36.7781750  29.7749016  69.7021601
  32.5023189  43.4610173  66.4678536  33.1068046  43.4206007  65.8392357
  32.2950502  44.3081325  66.4982592  32.5612086  43.5798175  66.3794652
  42.3166961  45.7276118  67.6840773  43.1365335  45.5839084  67.9457068
  42.0361039  46.3522317  68.2257211  42.3963704  45.7986470  67.8028713
  27.7374471  42.4444790  66.3377459  27.6398749  41.6341062  66.6467516
  28.5203341  42.4236584  65.9523727  27.8390608  42.3211881  66.3264322
  58.7880612  53.3840970  60.6483650  58.7574616  54.2385606  60.8201919
  59.3861960  53.0836262  61.2069793  58.8717769  53.4657466  60.7558452
  51.9880296  52.4716621  65.4036580  51.1318192  52.6325119  65.4545697
  52.0347950  51.6008685  65.4241641  51.8679408  52.3667423  65.4142646
  51.8246396  62.4304708  56.5959359  51.4897764  63.1081630  56.1603581
  52.3373266  62.0410019  56.0076230  51.8511977  62.4729286  56.4446150
  51.3650687  64.3818977  62.5370470  51.7490067  64.9505875  61.9975245
  51.3009828  63.6568487  62.0576286  51.4124114  64.3594440  62.3864333
  54.8332117  54.5308665  68.0468232  55.3788077  55.2093751  68.1062201
  54.7748994  54.3896126  67.1869813  54.9048032  54.6100666  67.9280292
  56.6097186  55.9593272  58.9201959  56.4936712  56.7100958  59.3494098
  57.4053073  55.7017225  59.1698046  56.7101775  56.0328119  59.0206051
  47.7906932  66.9375320  64.8351440  48.4344387  67.3788484  65.2247598
  48.1163187  66.1328746  64.7481699  47.9338761  66.8840515  64.8796917
  43.4461324  50.2103748  65.9573225  42.8266356  49.6196395  65.7883240
  43.3445188  50.8015183  65.3237549  43.3398999  50.2107830  65.8378215
  50.5429220  51.9503290  60.2905689  51.2409384  52.1291417  60.7827152
  50.8581552  51.4273629  59.6676078  50.6924557  51.8997062  60.2707699
  43.1730457  53.7556030  68.2016794  43.0489154  54.3418475  68.8366613
  43.8248742  53.2616225  68.5029069  43.2504106  53.7694834  68.3402724
  50.7317155  58.3373735  60.2785480  51.1710790  57.7290835  60.7240253
  50.5821818  57.9581108  59.5070945  50.7738621  58.1912206  60.2304647
  48.1988798  56.9317747  67.4804305  48.8437801  56.4390190  67.1615254
  48.4390575  57.0742533  68.3070384  48.3299383  56.8795189  67.5553839
  50.7374889  59.7772652  67.1311198  51.0198132  58.9824058  66.9097954
  51.4661050  60.2553240  67.1516259  50.8864453  59.7307249  67.1014213
  48.7156083  47.3195686  64.3726963  48.3859413  47.7706830  63.7030662
  48.0401085  47.2411850  64.9199970  48.5666520  47.3746822  64.3550186
  54.3326492  56.6900916  57.2316249  54.2477787  57.5461883  57.3765818
  54.8210875  56.4145240  57.8998408  54.3915389  56.7758237  57.3518331
  55.9232491  43.3081209  62.6176574  55.6085932  43.9984688  63.0496996
  55.4059433  43.2525992  61.9162074  55.7996961  43.4016098  62.5773523
  55.2644925  53.3085710  58.7313984  54.7356396  53.5245344  59.3911291
  55.7869945  54.0021849  58.6514954  55.2633378  53.4428847  58.8169584
  60.7192978  58.8832015  64.1047029  59.8890681  59.0942658  64.2680445
  60.6702230  58.0569069  63.8289312  60.5899713  58.7921621  64.0884394
  47.1544533  57.2048927  57.5321452  46.5701748  57.7098958  57.9387316
  46.7514628  56.9791314  56.7918044  47.0083836  57.2457175  57.4826478
  48.7802715  61.7135869  66.9394938  48.2629657  61.3543284  66.3356246
  49.4777107  61.1898043  66.9501004  48.8068296  61.5833557  66.8525197
  51.6121747  53.4514579  56.0090373  51.8517751  53.6592563  55.1965716
  51.9337588  52.6472088  56.1179317  51.6958905  53.3628680  55.9050926
  46.9212037  45.3807975  59.8549911  47.6758005  45.7486292  59.6166961
  46.7439572  45.7547529  60.6229090  47.0066516  45.4906163  59.9334799
  60.2146936  51.5302415  67.8997450  59.3775357  51.6004602  68.1345045
  60.1835167  51.5326910  67.0271753  60.0865218  51.5412642  67.8056998
  46.6111665  53.6735451  73.6145819  46.7832169  53.5641346  74.4631100
  47.1481023  54.3189856  73.3777011  46.7156669  53.7527453  73.7050915
  45.2769102  47.7878294  56.5528024  45.0944675  48.0050175  55.7269017
  46.1394715  47.9017307  56.6086638  45.3773691  47.8368192  56.4382511
  45.5136237  60.0467091  68.2964317  46.0534462  59.9038222  68.9667690
  44.8306183  60.4463842  68.6648344  45.4928391  60.0846762  68.4498739
  50.9568821  44.7904704  59.5877048  51.6854982  44.6120659  59.1415204
  51.0463714  45.6322784  59.7984226  51.0775483  44.8888583  59.5530565
  54.9377122  55.7258092  63.4909342  55.6934637  56.1589606  63.5298250
  55.0439446  55.0762862  64.0643978  55.0647292  55.6935576  63.5807367
  57.9757293  59.5531369  64.2411745  57.5392525  59.5568112  64.9970716
  57.6420208  60.2336868  63.8091322  57.8619913  59.6543825  64.2892577
  40.9173382  56.2667382  68.4498739  40.6511797  55.4506499  68.6089729
  40.9311946  56.3120538  67.5794254  40.8798104  56.1524287  68.3452221
  57.8954776  46.5945197  66.4841173  58.5380684  46.6643302  67.0703088
  58.1477797  45.9274420  65.9820714  58.0276908  46.5071546  66.4968452
  44.8231129  51.0652466  55.0650497  44.1089306  50.7790646  55.4772929
  45.3075098  51.4049092  55.7056884  44.7890492  51.0734116  55.2206132
  45.6671988  49.8045760  71.0965747  44.9743785  49.3342740  71.3426478
  46.2832316  49.5784065  71.6707454  45.6556518  49.7012892  71.2174899
  61.1101639  56.2712289  63.1331382  61.7718073  55.7102957  63.0327290
  60.4693051  55.7764320  63.4584073  61.1130507  56.1148698  63.1663722
  51.9978447  59.5682420  55.4412305  52.4129595  59.2367444  54.7496801
  51.1670376  59.3351323  55.3132442  51.9366456  59.4853676  55.3203152
  41.3266796  57.0526161  65.7310483  41.1442369  57.0273047  64.8782775
  42.0616465  57.5225099  65.7699392  41.4080860  57.1187524  65.6108402
  57.3966470  57.2877671  62.8743371  57.6322059  57.4322870  62.0470221
  57.5456033  58.0520079  63.2674884  57.4532273  57.4216726  62.8106974
  44.3912547  53.7711164  72.2392592  45.1152520  53.7564195  72.7257486
  44.4928684  54.4806520  71.7414560  44.5130756  53.8735867  72.2371379
  59.2256927  56.1279337  60.7112974  59.5565144  56.6606977  60.1053069
  59.7990015  56.1818225  61.3674925  59.3590606  56.2148906  60.7190756
  54.4388816  53.9744240  61.3936555  54.5335670  54.7133534  61.8476180
  53.8147659  53.5461715  61.8271119  54.3597846  54.0205561  61.5244702
  41.2937706  53.9319662  65.8809550  41.8711209  53.7956113  66.5201795
  40.5951768  53.4755446  66.1355134  41.2758727  53.8441928  66.0131839
  54.6911837  55.8192980  54.6273507  54.6092000  55.8895167  55.4928494
  55.3291557  56.3822724  54.4357247  54.7731674  55.9131951  54.7263456
  48.0505008  55.5853718  64.0948033  47.7924252  54.7525453  64.0679332
  48.1053491  55.8111331  63.2540533  48.0204786  55.4951489  63.9668170
  53.1306058  47.6882168  64.1952126  52.4262385  47.1991354  64.3536045
  53.1791033  47.7004643  63.3240570  53.0336110  47.6171816  64.0891465
  47.0239720  53.1391480  64.5812928  46.4489312  53.2983649  65.2176889
  46.6475397  52.5026889  64.1181378  46.8842533  53.0689293  64.6067486
  50.6913009  51.6114830  69.4405306  50.3027442  51.1869047  68.7857497
  50.0267707  51.8596979  69.9482333  50.5359937  51.5853551  69.4193174
  60.3336278  51.3689834  62.2153136  60.0772843  50.5569776  62.0251019
  61.1765592  51.3767401  61.9883323  60.4202303  51.2501832  62.1537953
  36.7696539  52.7831555  62.5957368  36.8556791  52.4063423  63.3770898
  37.3972337  52.4092001  62.1177326  36.8753090  52.6717037  62.6402846
  54.5139370  45.3089458  66.9529290  54.8949882  44.6267629  67.3397164
  53.7102655  45.0199060  66.7704955  54.4515832  45.1656507  66.9833346
  51.7951947  55.8413434  57.6382113  52.6092586  56.1328327  57.5264884
  51.7311088  55.1873296  57.0640406  51.9054686  55.7878629  57.5370950
  42.3572498  61.5523288  66.6488729  42.3976643  61.8238139  65.8208508
  42.9167022  62.0765196  67.0646517  42.4455844  61.6699043  66.5880617
  48.3062670  54.5337241  57.1029314  48.6907823  54.3144948  57.8545860
  48.0574291  55.3600187  57.2330391  48.3264743  54.6235388  57.2330391
  48.4731211  47.8143657  76.8191899  48.1584652  48.5843219  76.5561461
  48.1521143  47.2513913  76.2344126  48.3790130  47.8453925  76.6933249
  50.0481327  59.7907374  64.4448211  50.1220336  59.6282546  65.2990061
  50.8650834  59.9797564  64.2008693  50.1797686  59.7944117  64.5346237
  46.0263108  46.2034178  62.4338095  45.1585533  46.2756777  62.4995704
  46.3138312  47.0056257  62.6226070  45.9402856  46.3328325  62.4712862
  55.1495997  46.3512037  70.7649417  55.8949589  46.1621848  70.3512842
  54.7333301  46.8770275  70.2063273  55.1980971  46.4014183  70.6213990
  62.5258267  53.7221266  65.7154922  63.0766189  53.0889335  65.9552014
  62.5102383  54.2536659  66.4070426  62.6043464  53.7070214  65.8533780
  49.1780658  57.5559863  70.2614815  48.6792352  58.2675631  70.3399704
  49.9880883  57.8760530  70.2232978  49.2236765  57.7086712  70.2671384
  45.4408776  56.8182816  64.5077536  45.1522025  56.1920287  65.0423263
  46.3092124  56.7603104  64.5742217  45.5269028  56.7170360  64.5968491
  56.2286674  51.9617600  64.8259518  55.8851440  51.2407935  65.1766768
  56.3279716  51.7531451  63.9837876  56.1928717  51.8241803  64.7531198
  45.6441049  58.4578067  60.4319901  46.3987017  58.8391106  60.6455364
  45.0511662  58.9089211  60.8866598  45.6677763  58.5806895  60.5302780
  56.6899703  58.4243304  60.3683506  57.2557735  59.0836514  60.2842049
  56.0427606  58.7693002  60.8399908  56.6778459  58.5725245  60.4256263
  48.1047716  50.4140908  75.5577114  47.2947492  50.7198687  75.4466956
  48.5822403  51.1346490  75.6729698  48.0551195  50.5655509  75.5584185
  46.9639276  59.6286629  65.8060017  46.4420029  59.7686920  66.4911881
  47.3513296  58.8697293  65.9962134  46.9442977  59.5372152  65.9361093
  43.9530460  49.6792437  59.8754971  43.6655256  49.3093708  59.1386919
  44.6400928  50.1487293  59.6138676  44.0119357  49.6939407  59.7270047
  53.1606281  61.3682088  59.7920585  52.9192957  60.6349948  59.3847650
  53.3407614  61.9168945  59.1386919  53.1513905  61.3404479  59.6350808
  48.3905601  56.6590648  61.2041508  48.1948384  57.2665382  60.6101811
  48.6139947  55.9658592  60.7233182  48.3940243  56.6468173  61.0457588
  46.7884131  53.5445386  61.3222376  47.5106783  53.7086544  60.8626182
  46.3092124  54.2655050  61.2161716  46.8247862  53.6743615  61.2387990
  54.7477639  49.8809184  66.7019061  53.9088740  49.9070463  66.4657324
  54.8182006  50.5279920  67.2824408  54.6346033  49.9805310  66.7528178
  44.4391748  55.9503458  70.4276516  44.9512845  56.2287711  69.7785276
  44.1528091  56.6892752  70.7939329  44.4726611  56.1005812  70.3866394
  53.1946917  46.7794561  61.4346677  53.8973270  46.5802310  60.9566635
  52.9291106  46.0070504  61.7415520  53.2593550  46.6357527  61.4092118
  58.6235163  55.0877171  63.9880303  58.5369137  55.2432597  64.8415081
  58.1685643  55.7315247  63.6139708  58.5438420  55.2052926  64.0587409
  41.5258655  50.4573650  60.7240252  41.6274791  51.2599811  61.0521228
  42.3214541  50.2560986  60.4263333  41.6586560  50.5459549  60.7275608
  47.9575474  48.0429847  70.4877557  47.7658671  48.0584981  71.3376981
  48.8074070  48.2393521  70.4644212  48.0551196  48.0744198  70.6100852
  42.3422387  50.5720828  68.4661374  42.2007878  49.7204769  68.5905882
  42.6262950  50.6149489  67.6423580  42.3630233  50.4520578  68.3628998
  52.4960979  52.4087918  62.6105862  52.2495693  52.3283669  63.4442651
  52.8246102  51.6241386  62.4168390  52.5082223  52.2814184  62.7053385
  56.3909028  59.1171278  66.3992643  56.2523387  59.8152323  66.9041386
  55.6109026  58.9619934  66.0428825  56.2552255  59.1971444  66.4218918
  48.4558006  55.1444637  72.0228845  48.6001382  55.7245845  71.3871955
  48.8033655  55.5220933  72.7278700  48.5285468  55.2865341  72.0327840
  50.6277924  54.3434805  69.8053977  49.8801238  54.5365820  69.4002255
  50.7819449  53.5180025  69.5678098  50.5400351  54.2499917  69.7099383
  57.8862401  58.4749531  57.1609143  57.5069209  57.6886669  57.1538432
  57.2228646  59.0236388  57.0180787  57.7320875  58.4394355  57.1389940
  50.8679701  48.2385356  70.6949381  51.3252315  48.9709330  70.8222173
  50.9436029  47.8151821  71.4536636  50.9470670  48.2842594  70.8250457
  43.1112692  48.4851176  71.7838824  42.5754881  47.8731534  72.0999592
  43.1730457  49.0599312  72.4372491  43.0408325  48.4798103  71.9274251
  55.3407027  41.4175231  64.5643224  55.4590595  41.8751694  63.8310526
  55.1669202  40.6120492  64.2779441  55.3326198  41.3669003  64.4144157
  48.7462079  50.2287460  67.5391205  47.9558153  50.0478920  67.8608540
  49.1422701  49.4514412  67.5221499  48.6878955  50.0874921  67.5843753
  53.2327969  59.0575234  52.9797918  54.0000954  59.1175359  52.5703770
  52.7859278  58.4855676  52.4954237  53.2801397  58.9811810  52.8475629
  54.1305765  57.8629890  65.2650651  53.4550767  57.6315122  65.7664038
  54.1398141  57.2551073  64.6392756  54.0324269  57.7388815  65.2466803
  51.2599909  52.7047719  72.0214704  51.1959050  53.5657675  71.8934840
  51.3997097  52.3879712  71.2210255  51.2715379  52.7847886  71.8842916
  56.1322499  60.7195022  57.4960828  56.2142337  61.5262009  57.1722279
  56.6172242  60.7390982  58.2201602  56.2159657  60.8415685  57.5547727
  49.9419003  55.3979858  66.1630906  49.5181252  55.5984357  65.4269925
  49.7663858  54.5508706  66.2755206  49.8529883  55.3028640  66.0704597
  45.2301448  55.8931910  61.5958879  45.3866067  55.8278712  62.4514871
  45.5702041  56.6680462  61.3837559  45.3034683  55.9981108  61.6913473
  51.7680592  55.2689793  60.4652242  52.3096138  54.7660174  60.9290863
  52.0827151  55.2154988  59.6541727  51.8944989  55.1869214  60.4136054
  52.9169862  50.1626098  70.5174543  53.1311831  49.5237012  69.9637897
  52.3003761  50.6071922  70.0882404  52.8575191  50.1336241  70.3724974
  54.3274530  63.0844846  61.9628764  53.9354321  62.7811561  61.2451630
  54.4827602  63.9213936  61.7733717  54.2928119  63.1628683  61.8285261
  41.8035709  53.0766860  61.9119646  42.1834674  53.4951405  61.2479913
  41.2291074  53.6580316  62.2188489  41.7747034  53.2244719  61.8596387
  55.0808950  51.7715163  71.4557850  54.2685631  51.4641053  71.5371022
  55.5398884  51.2914163  72.0200562  55.0289334  51.6551655  71.5512444
  54.4914204  59.6494835  61.9034794  54.1328859  59.8209478  62.6798826
  54.0052915  60.1108041  61.3462793  54.3672901  59.7433806  61.9360063
  52.3084590  43.2726033  65.5061885  51.4378148  43.2464755  65.4595195
  52.5624932  43.1003226  64.6887731  52.2178150  43.2436177  65.3782022
  49.2802570  55.3294000  54.4435028  49.5695095  56.1058883  54.7178603
  49.3674369  54.8182732  55.1449528  49.3356826  55.3685919  54.5877526
  49.3333731  45.2832262  66.9635356  48.8172219  44.5912453  67.0886935
  48.7727660  45.9503039  66.9097955  49.1740244  45.2795520  66.9741422
  51.4025964  45.8225222  68.7928208  51.0157717  45.8474253  69.5741738
  50.9158902  45.2566901  68.3402725  51.2738473  45.7420973  68.8416112
  57.3775944  52.3887877  67.4167911  56.9503552  52.3014225  66.6616010
  56.7401997  52.4965652  68.0022755  57.2205551  52.3920537  67.3913352
  51.0683106  42.7092207  71.0838468  51.6976224  43.2452507  70.8059539
  51.2368969  42.6169566  71.9352034  51.1860901  42.7753570  71.1686996
  50.8697021  47.4963402  73.3564880  51.6970450  47.2248551  73.4123494
  50.8904867  48.2924244  73.7128698  50.9949871  47.5743156  73.4180063
  45.4466511  54.6427265  66.5435141  44.6054517  54.5431139  66.7514034
  45.6556519  55.4122745  66.8949461  45.3531203  54.7419308  66.6262455
  42.9242078  52.2646802  64.3719891  42.5298775  52.3389814  63.5970001
  42.3682195  52.6504748  64.9228253  42.7844890  52.3328576  64.3387551
  54.5607024  45.2428096  64.0523770  54.7656618  45.1750404  64.8980767
  54.2333448  46.0486917  63.9844948  54.5422272  45.3514036  64.1683425
  49.2583176  52.5708664  65.7932738  48.9546313  52.0164652  66.3943146
  48.5562596  52.7500874  65.3060772  49.1099385  52.5153446  65.8102444
  48.3149273  49.8809184  60.3577440  48.5909007  49.1628096  59.9455007
  48.9147942  50.4794104  60.1498546  48.4442537  49.8629555  60.2658201
  57.8140712  45.7959860  63.5326536  57.2015026  46.2830262  63.9180267
  57.9104887  45.1203351  64.0764187  57.7378610  45.7678169  63.6705394
  51.8159793  47.5522701  58.6324035  52.2703540  47.7233262  59.3571879
  52.2899839  46.9390812  58.2321811  51.9528113  47.4873586  58.6797796
  45.3375319  57.0371027  67.9626773  44.7463252  57.6780525  67.9329788
  46.0996342  57.4608644  67.9358073  45.3623579  57.1946866  67.9541921
  45.7335941  48.1973025  68.6294791  46.1937423  48.2711954  69.3669915
  45.7792048  48.9954279  68.2794612  45.8086497  48.3267172  68.6867548
  47.3819291  48.8639720  73.1966818  46.9904856  48.2173067  73.6322596
  47.5505154  49.4551155  73.8161074  47.3490201  48.8553988  73.3529524
  55.0964835  62.4880339  65.3958798  54.8984523  62.9771153  64.7015009
  54.4752546  62.6921580  65.9742931  54.9752399  62.5896877  65.3782021
  49.1572813  54.2565236  59.7369042  49.9014858  54.6439512  59.9751992
  49.3033509  53.4122661  59.9009530  49.2883398  54.1895708  59.7963012
  51.0752389  46.0515495  64.7700904  50.2288434  46.2238302  64.6442253
  51.0723521  45.2464838  65.1066732  50.9499539  45.9576523  64.8012031
  52.1450689  49.8290709  65.6362961  51.6710643  49.3032471  66.1468272
  52.5168825  49.2820182  65.0677823  52.1300578  49.6706706  65.6278109
  42.5223719  51.8262216  71.0046507  43.3849332  51.7257925  70.9183837
  42.1915502  51.2456925  70.4432079  42.6008916  51.7253842  70.9091913
  58.4087420  54.8893085  67.0469742  58.1685643  54.0499500  67.0512168
  58.8879427  54.9693251  67.7710515  58.4439603  54.7774484  67.1544544
  54.0734189  50.7227264  58.6988715  53.5457207  50.8056008  58.0094424
  54.5329897  51.4645135  58.6953360  54.0636039  50.8447926  58.5963410
  60.4092607  51.6694542  64.9999001  60.1702377  51.6290376  64.1619786
  60.5726508  52.5165694  65.1264722  60.3982910  51.7886627  64.8952483
  45.8825505  50.6504665  67.6656925  45.2578575  50.6623057  67.0582878
  45.5471100  51.1264840  68.3148166  45.7410997  50.7223182  67.6713494
  42.5951181  58.7105125  69.1060690  42.0651105  58.0197564  69.1555664
  42.8676274  58.7015310  68.2773398  42.5575903  58.6072257  68.9908106
  53.6271271  59.2930827  57.8298372  54.3505470  59.7588940  57.6862946
  53.1871862  59.3604437  57.0795969  53.6686963  59.3714664  57.6983154
  52.7957426  56.1528369  69.0799061  52.1814419  55.6086420  69.3747697
  53.3124711  55.6392606  68.6004877  52.7813089  55.9964778  69.0523290
  52.0353723  57.2232639  66.8143360  51.6081331  56.5982358  66.3808795
  52.0278668  56.9407561  67.6402367  51.9712865  57.0885420  66.8723188
  45.1516251  52.2597812  69.8831794  45.3109737  51.5041137  70.2883516
  44.9709144  52.8088752  70.5372532  45.1481610  52.2291626  70.0394500
  53.0936554  44.4259048  70.4382583  52.5977115  44.6222722  69.7474150
  53.8505616  44.8251716  70.2671385  53.1323378  44.5136782  70.3102720
  50.3639433  48.1001394  67.0285894  50.3881920  47.5661506  66.3398674
  50.6150907  47.5918703  67.6911485  50.4049352  47.9462298  67.0250539
  37.8747023  55.3832889  66.4629038  37.7690472  55.3379733  65.5981122
  37.1247243  55.7286669  66.7443323  37.7482626  55.4273797  66.3766368
  46.6440755  46.8272212  66.4091638  46.6839127  47.3281419  67.1226346
  45.8190420  46.9182606  66.1397561  46.5280281  46.9154028  66.4742176
  48.0655119  53.3432722  68.7065537  47.2347048  53.5106540  68.5000785
  48.0106636  52.9668673  69.4914423  47.9344534  53.3122453  68.7914065
  45.8738902  46.8341615  74.3421948  46.4991605  46.2903748  74.6151380
  45.4189382  46.3536532  73.7729738  45.8987163  46.6831096  74.2983542
  46.4391163  51.6188314  59.2355655  46.5794124  52.1160778  59.9384296
  46.9373695  50.9174608  59.3769869  46.5332243  51.5890292  59.3607234
  46.4691385  52.4855425  56.5648232  47.1036464  53.0815850  56.4997694
  46.5516996  52.1858882  57.3794102  46.5747936  52.5296333  56.6751318
  48.0470368  48.4169400  56.5393674  48.3686209  47.9372482  55.8852936
  48.3097312  49.2269046  56.3484485  48.1336393  48.4659298  56.4149166
  53.4429523  47.8041594  68.9017153  53.8684594  47.3514120  68.2900679
  52.8286516  47.2501665  69.1781940  53.4158168  47.6555570  68.8522178
  42.9744373  54.6823265  59.8337778  43.4836602  55.2787773  60.2149083
  43.4478645  54.4149239  59.1514197  43.1187749  54.7309081  59.7892301
  53.8875121  63.3551532  57.9896433  53.1704431  63.1812394  57.5243671
  54.5381858  63.1204104  57.4571919  53.8776971  63.2947325  57.8425651
  51.8823746  44.2756694  62.3107730  51.2392064  44.1254340  62.8792868
  51.5423153  44.0299039  61.5456835  51.7368823  44.2168816  62.2810745
  56.4723092  52.2316121  61.7337738  55.8014282  52.7745823  61.6050804
  57.1662842  52.7010976  61.4919433  56.4751960  52.3814392  61.6793266
  50.5209826  64.3712833  66.9649497  50.2975480  63.6131662  67.3333523
  50.0319669  64.4010854  66.2429936  50.4153275  64.2635057  66.9126238
  56.6351220  48.6872004  64.6428112  56.9878830  48.2601727  65.3173910
  55.7766021  48.6022848  64.7729188  56.5600664  48.6116745  64.7623122
  45.3334905  51.3179524  62.7010958  44.6146894  51.7343656  62.9683822
  45.7047267  51.8833763  62.1502596  45.2826836  51.4628805  62.6593765
  54.6334485  51.9507373  68.5912954  54.6132413  51.7690668  69.4447733
  54.6813686  52.8219391  68.5672538  54.6369126  52.0523911  68.7136249
  49.1688283  64.5913291  64.4186581  48.7548681  63.9287421  64.0290423
  49.8535657  64.7391149  63.8982276  49.2086655  64.5153949  64.2843079
  52.5353577  63.7503376  65.1710198  52.1369860  63.8605646  64.4031018
  51.9204797  63.9585442  65.7536758  52.3852466  63.7976944  65.1441497
  51.1081479  50.3577524  58.0384338  50.5146318  50.6794520  57.4868905
  51.1456757  49.5118619  57.8305444  51.0255868  50.2801852  57.9267109
  58.0675280  43.8090416  65.5712424  57.5606144  43.1019556  65.5033602
  58.8642713  43.4783605  65.7013501  58.1102519  43.6563567  65.5811419
  53.9839296  50.3157028  61.4686088  53.7552989  50.3389730  60.6264446
  54.2437372  49.4914495  61.5881098  53.9885484  50.1973108  61.3611286
  48.2658524  52.1691501  71.0711188  47.7537427  51.5612684  71.4296220
  48.0938020  52.8848094  71.5385164  48.1648161  52.1854801  71.1927412
  43.1124239  50.6129077  73.7213550  42.9426829  51.2730451  73.1761757
  42.6690189  50.8235638  74.4426039  43.0223572  50.7415059  73.7475179
  47.0384058  48.8533575  62.7640284  47.5141424  49.2150654  62.1290465
  46.5372658  49.5090042  63.0440426  47.0349417  49.0027763  62.7117025
  60.2695420  58.3255343  58.5553289  60.6529025  59.0746699  58.7851386
  59.4739533  58.5721162  58.2965278  60.2089202  58.4725036  58.5510862
  52.1427594  50.0915746  73.5113444  52.6999024  49.8629555  72.8791909
  51.8188659  50.8521412  73.2348656  52.1774004  50.1699583  73.3769941
  40.0126303  53.5175942  68.9802040  39.4653023  52.8476588  69.0982908
  40.8018681  53.1505790  69.0445507  40.0478487  53.3640929  69.0070740
  49.0810711  50.9974774  56.1313668  49.4609676  51.0154404  55.3464782
  48.3403307  51.4428763  56.0104515  49.0279549  51.0656549  55.9977236
  56.7096002  49.3056966  61.7189246  56.7090228  49.1505622  62.5773523
  56.5052182  50.1519953  61.6630632  56.6795780  49.4077586  61.8377186
  38.7713273  52.7296750  66.1348063  38.5935034  52.2773359  66.8602978
  38.4832295  53.5322911  66.3186540  38.7026226  52.7819308  66.2691566
  54.4336854  53.9854467  65.3725453  54.9290519  53.2677462  65.3329473
  53.6236629  53.6825265  65.2579940  54.3880747  53.8352114  65.3499179
  49.8795465  57.8352281  57.5222458  49.0706788  57.5118954  57.4755767
  50.3870374  57.1285503  57.4550706  49.8345132  57.6833597  57.5052752
  40.5085743  55.2624474  63.2469822  39.6431262  55.2510164  63.1352593
  40.6084558  55.0754697  64.0940961  40.3959910  55.2330535  63.3558766
  56.4988673  56.7358155  68.0602582  56.9243744  56.2132577  67.5073007
  56.1345592  57.3338992  67.5391205  56.5075275  56.7468382  67.9011592
  46.1342752  65.0322372  66.8199927  46.4489311  65.8458761  66.8277709
  46.5436166  64.6472591  67.4882087  46.2410850  65.0951075  66.9204019
  53.0867272  60.4492419  64.3903739  53.5578450  61.1632682  64.5593725
  53.4227451  59.8491169  64.9263609  53.2062387  60.4663883  64.4936115
  50.0036767  45.2219890  71.3461834  50.1364673  44.4250883  71.6742810
  50.3881920  45.7486293  71.9260110  50.0793096  45.1819806  71.4805337
  53.0769122  42.1450216  67.9442927  52.2715086  42.0347945  68.2610766
  52.9475858  42.2462672  67.0872793  52.9389255  42.1433886  67.8650968
  56.5335083  48.3095708  68.5382624  55.9498072  48.8104914  68.1260192
  56.8539377  47.8025264  67.9046948  56.4948258  48.3087543  68.3841132
  49.0729882  47.2236303  58.8141299  49.8945576  47.3934615  58.5722994
  48.6099533  47.3783564  58.0907597  49.1261044  47.2718036  58.6712943
  47.6625214  45.2179065  69.5939728  48.2069627  44.8770192  70.1844070
  47.7162150  46.0764526  69.7361012  47.7514333  45.2934324  69.7021601
  43.4755773  58.9795481  66.4678536  44.0800630  58.9391315  65.8392357
  43.2683085  59.8266633  66.4982592  43.5344670  59.0983483  66.3794652
  38.7107055  57.9630098  66.3377459  38.6131333  57.1526370  66.6467516
  39.4935925  57.9421892  65.9523727  38.8123191  57.8397189  66.3264322
  66.8965075  58.8266517  62.6176574  66.5818516  59.5169996  63.0496996
  66.3792016  58.7711299  61.9162074  66.7729545  58.9201406  62.5773523
  58.1277116  72.7234235  57.5321452  57.5434331  73.2284266  57.9387316
  57.7247211  72.4976622  56.7918044  57.9816420  72.7642483  57.4826478
  62.5854331  68.9699887  56.0090373  62.8250334  69.1777871  55.1965716
  62.9070172  68.1657396  56.1179317  62.6691488  68.8813988  55.9050926
  57.8944621  60.8993283  59.8549911  58.6490589  61.2671600  59.6166961
  57.7172155  61.2732837  60.6229090  57.9799099  61.0091471  59.9334799
  56.2501685  63.3063602  56.5528024  56.0677259  63.5235483  55.7269017
  57.1127298  63.4202614  56.6086638  56.3506275  63.3553500  56.4382511
  61.9301405  60.3090012  59.5877048  62.6587565  60.1305967  59.1415204
  62.0196298  61.1508092  59.7984226  62.0508067  60.4073891  59.5530565
  55.7963713  66.5837774  55.0650497  55.0821890  66.2975954  55.4772929
  56.2807681  66.9234400  55.7056884  55.7623076  66.5919424  55.2206132
  62.9711030  75.0867728  55.4412305  63.3862179  74.7552752  54.7496801
  62.1402960  74.8536631  55.3132442  62.9099039  75.0038984  55.3203152
  65.6644421  71.3378288  54.6273507  65.5824583  71.4080475  55.4928494
  66.3024141  71.9008032  54.4357247  65.7464258  71.4317259  54.7263456
  47.7429123  68.3016863  62.5957368  47.8289375  67.9248731  63.3770898
  48.3704920  67.9277309  62.1177326  47.8485674  68.1902345  62.6402846
  62.7684531  71.3598742  57.6382113  63.5825170  71.6513635  57.5264884
  62.7043672  70.7058604  57.0640406  62.8787270  71.3063937  57.5370950
  59.2795254  70.0522549  57.1029314  59.6640407  69.8330256  57.8545860
  59.0306874  70.8785495  57.2330391  59.2997327  70.1420696  57.2330391
  56.9995691  61.7219486  62.4338095  56.1318117  61.7942085  62.4995704
  57.2870896  62.5241565  62.6226070  56.9135440  61.8513633  62.4712862
  54.9263043  65.1977745  59.8754971  54.6387839  64.8279016  59.1386919
  55.6133512  65.6672601  59.6138676  54.9851941  65.2124715  59.7270047
  57.7616715  69.0630693  61.3222376  58.4839367  69.2271852  60.8626182
  57.2824708  69.7840358  61.2161716  57.7980446  69.1928923  61.2387990
  64.1679501  62.2979869  61.4346677  64.8705854  62.0987618  60.9566635
  63.9023690  61.5255812  61.7415520  64.2326133  62.1542835  61.4092118
  52.4991238  65.9758958  60.7240252  52.6007375  66.7785119  61.0521228
  53.2947125  65.7746294  60.4263333  52.6319144  66.0644856  60.7275608
  66.3139610  56.9360539  64.5643224  66.4323178  57.3937002  63.8310526
  66.1401786  56.1305800  64.2779441  66.3058781  56.8854311  64.4144157
  64.2060553  74.5760542  52.9797918  64.9733538  74.6360667  52.5703770
  63.7591862  74.0040983  52.4954237  64.2533980  74.4997118  52.8475629
  52.7768293  68.5952168  61.9119646  53.1567258  69.0136713  61.2479913
  52.2023658  69.1765624  62.2188489  52.7479618  68.7430027  61.8596387
  60.2535153  70.8479308  54.4435028  60.5427678  71.6244191  54.7178603
  60.3406952  70.3368040  55.1449528  60.3089410  70.8871227  54.5877526
  59.2881856  65.3994492  60.3577440  59.5641591  64.6813404  59.9455007
  59.8880526  65.9979412  60.1498546  59.4175121  65.3814863  60.2658201
  62.7892377  63.0708009  58.6324035  63.2436123  63.2418570  59.3571879
  63.2632423  62.4576120  58.2321811  62.9260697  63.0058894  58.6797796
  65.0466772  66.2412571  58.6988715  64.5189791  66.3241315  58.0094424
  65.5062480  66.9830443  58.6953360  65.0368623  66.3633234  58.5963410
  57.0399837  64.5115091  53.7229610  56.6912642  65.1634816  54.1861160
  56.5596283  64.4972204  52.9953482  56.9170081  64.6058145  53.6840702
  57.4123746  67.1373621  59.2355655  57.5526707  67.6346086  59.9384296
  57.9106279  66.4359916  59.3769869  57.5064827  67.1075600  59.3607234
  57.4423969  68.0040732  56.5648232  58.0769048  68.6001158  56.4997694
  57.5249579  67.7044190  57.3794102  57.5480520  68.0481641  56.6751318
  59.0202951  63.9354708  56.5393674  59.3418792  63.4557790  55.8852936
  59.2829895  64.7454354  56.3484485  59.1068977  63.9844606  56.4149166
  53.9476956  70.2008573  59.8337778  54.4569186  70.7973081  60.2149083
  54.4211229  69.9334547  59.1514197  54.0920332  70.2494389  59.7892301
  62.8556329  59.7942002  62.3107730  62.2124647  59.6439648  62.8792868
  62.5155736  59.5484347  61.5456835  62.7101407  59.7354124  62.2810745
  56.3067488  66.8364832  62.7010958  55.5879477  67.2528964  62.9683822
  56.6779850  67.4019071  62.1502596  56.2559420  66.9814113  62.6593765
  62.0814063  65.8762832  58.0384338  61.4878902  66.1979828  57.4868905
  62.1189340  65.0303927  57.8305444  61.9988452  65.7987160  57.9267109
  58.0116642  64.3718882  62.7640284  58.4874008  64.7335962  62.1290465
  57.5105241  65.0275350  63.0440426  58.0082001  64.5213071  62.7117025
  60.0543295  66.5160082  56.1313668  60.4342260  66.5339711  55.3464782
  59.3135891  66.9614071  56.0104515  60.0012133  66.5841857  55.9977236
  60.8528049  73.3537589  57.5222458  60.0439372  73.0304262  57.4755767
  61.3602958  72.6470811  57.4550706  60.8077716  73.2018905  57.5052752
  60.0462465  62.7421610  58.8141299  60.8678160  62.9119923  58.5722994
  59.5832116  62.8968871  58.0907597  60.0993628  62.7903343  58.6712943
  36.5366268  -0.7151515  47.5823696  36.5060273   0.1393122  47.7541966
  37.1347617  -1.0156222  48.1409840  36.6203426  -0.6335018  47.6898499
  29.7365953  -1.6275864  52.3376627  28.8803849  -1.4667366  52.3885744
  29.7833607  -2.4983800  52.3581688  29.6165065  -1.7325062  52.3482693
  24.1207093   7.9086854  48.1013858  23.3689992   7.5302392  47.8729903
  24.5693105   7.9405288  47.3532669  24.0756760   7.8572461  47.9571361
  33.0459670   4.6410662  61.9437083  33.7526437   4.1462692  62.0724017
  33.2347605   5.0819743  61.2139741  33.1787575   4.6329012  61.8546128
  29.5732053   8.3312223  43.5299405  29.2383421   9.0089145  43.0943628
  30.0858923   7.9417535  42.9416277  29.5997634   8.3736802  43.3786197
  29.1136344  10.2826492  49.4710517  29.4975723  10.8513391  48.9315292
  29.0495485   9.5576002  48.9916333  29.1609771  10.2601956  49.3204380
  32.5817774   0.4316180  54.9808278  33.1273734   1.1101267  55.0402248
  32.5234650   0.2903641  54.1209860  32.6533689   0.5108182  54.8620339
  25.6991849   7.9205246  50.3676631  25.8002212   7.1105600  50.6773759
  25.1033594   7.8262193  49.7376309  25.6264388   7.7870274  50.3202869
  34.3582843   1.8600787  45.8542006  34.2422369   2.6108473  46.2834144
  35.1538729   1.6024740  46.1038093  34.4587432   1.9335634  45.9546098
  25.5392589  12.8382835  51.7691487  26.1830044  13.2795999  52.1587645
  25.8648844  12.0336261  51.6821746  25.6824417  12.7848030  51.8136964
  18.8956893   3.9425533  49.9928965  18.6607078   3.1093185  49.8861233
  19.0342534   4.2230198  49.1790165  18.8812556   3.8609036  49.8571320
  26.2413168   5.8494810  47.1411349  26.5629009   6.3900017  46.5372657
  26.8885265   5.2791581  47.2733638  26.3839224   5.8453985  47.0718384
  28.2914876  -2.1489195  47.2245735  28.9895041  -1.9701067  47.7167199
  28.6067209  -2.6718856  46.6016125  28.4410214  -2.1995423  47.2047745
  20.9216114  -0.3436455  55.1356841  20.7974811   0.2425990  55.7706660
  21.5734398  -0.8376259  55.4369116  20.9989763  -0.3297651  55.2742770
  28.4802812   4.2381250  47.2125527  28.9196447   3.6298351  47.6580300
  28.3307475   3.8588623  46.4410992  28.5224277   4.0919721  47.1644694
  25.9474455   2.8325262  54.4144352  26.5923457   2.3397705  54.0955301
  26.1876232   2.9750049  55.2410431  26.0785040   2.7802704  54.4893885
  28.4860546   5.6780168  54.0651245  28.7683789   4.8831574  53.8438001
  29.2146707   6.1560755  54.0856306  28.6350110   5.6314765  54.0354260
  32.0812148   2.5908431  44.1656296  31.9963443   3.4469398  44.3105865
  32.5696532   2.3152755  44.8338455  32.1401046   2.6765753  44.2858378
  33.0130582  -0.7906774  45.6654031  32.4842053  -0.5747141  46.3251337
  33.5355601  -0.0970636  45.5855001  33.0119035  -0.6563638  45.7509630
  38.4678634   4.7839530  51.0387076  37.6376338   4.9950174  51.2020492
  38.4187887   3.9576585  50.7629359  38.3385370   4.6929136  51.0224441
  24.9030189   3.1056442  44.4661499  24.3187405   3.6106474  44.8727363
  24.5000285   2.8798829  43.7258091  24.7569493   3.1464691  44.4166524
  20.4574218   8.8211203  51.2685171  19.9741796   9.5461693  51.2444754
  21.2697536   9.1187333  51.3795328  20.5064966   8.9713557  51.2812450
  26.5288372   7.6143384  53.8734985  26.0115314   7.2550799  53.2696293
  27.2262763   7.0905559  53.8841051  26.5553953   7.4841072  53.7865244
  30.1851964   8.0638198  59.8351158  30.2735310   7.8764339  60.6829369
  30.6141677   7.4175628  59.4356005  30.2614066   7.9401206  59.9022910
  27.7522424   7.3469358  58.8168820  27.1893259   6.9341968  59.3408482
  28.5143447   7.2722264  59.2361964  27.7816872   7.2746759  58.9561821
  29.3607404  -0.6477906  42.9430420  29.6003407  -0.4399922  42.1305763
  29.6823245  -1.4520397  43.0519364  29.4444562  -0.7363804  42.8390973
  23.3118415   9.3367379  51.4205450  24.0138995   8.8219368  51.4778207
  23.2315898   9.6641531  52.2252326  23.4042176   9.3081606  51.5478243
  22.6369191   5.5273731  50.9291059  23.4758090   5.7596664  50.9764820
  22.6680960   4.6578043  50.8598094  22.7650908   5.4330678  50.9255703
  23.2621894   5.9474607  55.2304364  23.8020119   5.8045738  55.9007736
  22.5791840   6.3471357  55.5988390  23.2414048   5.9854277  55.3838786
  32.6862779   1.6265607  50.4249388  33.4420294   2.0597122  50.4638297
  32.7925103   0.9770377  50.9984024  32.8132949   1.5943091  50.5147414
  35.7242950   5.4538884  51.1751791  35.2878182   5.4575627  51.9310763
  35.3905865   6.1344383  50.7431369  35.6105570   5.5551340  51.2232624
  30.2972023   7.4947217  62.4994942  31.0812440   7.6078065  62.8650684
  30.0968618   6.6688354  62.6953628  30.3838049   7.3893937  62.5829328
  18.6659039   2.1674897  55.3838786  18.3997454   1.3514014  55.5429776
  18.6797603   2.2128053  54.5134301  18.6283761   2.0531802  55.2792268
  30.4542417   9.4057319  56.1461397  29.6557662   9.1656819  56.4035266
  30.9028428   9.4571712  56.8928445  30.4017028   9.3779710  56.2946322
  38.8587296   2.1719804  50.0671429  39.5203730   1.6110473  49.9667337
  38.2178708   1.6771835  50.3924120  38.8616163   2.0156213  50.1003769
  29.7464104   5.4689936  42.3752352  30.1615252   5.1374960  41.6836848
  28.9156033   5.2358838  42.2472489  29.6852112   5.3861192  42.2543199
  19.0752452   2.9533677  52.6650530  18.8928026   2.9280563  51.8122822
  19.8102121   3.4232615  52.7039439  19.1566516   3.0195039  52.5448448
  35.1452127   3.1885187  49.8083417  35.3807716   3.3330386  48.9810268
  35.2941690   3.9527595  50.2014931  35.2017930   3.3224241  49.7447021
  36.9742583   2.0286853  47.6453021  37.3050800   2.5614493  47.0393116
  37.5475671   2.0825740  48.3014972  37.1076262   2.1156421  47.6530803
  32.1874472  -0.1248245  48.3276601  32.2821327   0.6141049  48.7816227
  31.5633316  -0.5530769  48.7611166  32.1083503  -0.0786924  48.4584749
  30.4426946   3.0537968  58.9766882  31.0165808   2.4165212  59.1315446
  30.3641750   3.0542050  58.1076540  30.5160181   2.9603079  58.8713293
  19.0423363  -0.1672823  52.8149596  19.6196865  -0.3036372  53.4541842
  18.3437424  -0.6237038  53.0695181  19.0244384  -0.2550556  52.9471886
  32.4397494   1.7200495  41.5613553  32.3577656   1.7902682  42.4268540
  33.0777214   2.2830239  41.3697294  32.5217331   1.8139466  41.6603503
  25.7990665   1.4861233  51.0288080  25.5409909   0.6532968  51.0019379
  25.8539148   1.7118846  50.1880580  25.7690443   1.3959004  50.9008216
  24.7725377  -0.9601004  51.5152974  24.1974968  -0.8008836  52.1516935
  24.3961053  -1.5965595  51.0521425  24.6328189  -1.0303192  51.5407533
  28.4398666  -2.4877655  56.3745353  28.0513098  -2.9123437  55.7197544
  27.7753364  -2.2395506  56.8822379  28.2845593  -2.5138934  56.3533221
  29.5437604   1.7420949  44.5722160  30.3578243   2.0335842  44.4604931
  29.4796745   1.0880812  43.9980453  29.6540343   1.6886144  44.4710997
  35.7647094   4.4246946  58.9851735  35.5285732   3.5935010  58.8663796
  36.4090323   4.3732553  59.5706580  35.8241765   4.2944634  59.0537629
  25.4145512   5.2142467  49.6994472  26.0519459   4.9754214  50.2446265
  25.8400584   5.4179626  48.9647632  25.5721678   5.2093477  49.6711629
  20.1058155   7.4530803  53.5828776  20.1462300   7.7245654  52.7548555
  20.6652679   7.9772711  53.9986564  20.1941501   7.5706558  53.5220664
  26.0548327   0.4344757  44.0369361  26.4393480   0.2152463  44.7885906
  25.8059948   1.2607702  44.1670438  26.0750400   0.5242903  44.1670438
  36.7883515   4.2091394  55.0480030  36.4829332   4.9419451  55.4093346
  36.0689730   3.8029324  54.7672816  36.6370857   4.2573127  55.0593167
  27.7966984   5.6914890  51.3788258  27.8705992   5.5290061  52.2330108
  28.6136491   5.8805079  51.1348740  27.9283343   5.6951632  51.4686284
  42.4885307   0.8484395  54.3748374  42.4209807   0.8680354  53.5050961
  42.4740969   1.6914722  54.6004045  42.4764063   0.9758130  54.2800851
  21.5572741   6.0372752  48.4082702  20.7310859   6.2834490  48.2816980
  21.6184732   5.9584833  49.2744760  21.4446908   6.0617701  48.5171646
  26.3371570   8.6549633  46.1101732  26.6269868   8.2638614  45.3860958
  27.0675051   8.8366337  46.5507007  26.4878454   8.6243446  46.0684539
  40.2743924  -0.3771219  52.6494969  40.8251846  -1.0103150  52.8892061
[truncated: 1,146,393 more chars]
