# Supplementary material for: Benchmarking Water Models in Molecular Dynamics of Protein–Glycosaminoglycan Complexes
Source: J Chem Inf Model. 2024 Feb 27;64(5):1691–703. doi: 10.1021/acs.jcim.4c00030 (PMC10934818; doi:10.1021/acs.jcim.4c00030)
Supplement: Supplementary file 2 — ci4c00030_si_002.zip [file ci4c00030_si_002.zip › users2/anilas/Water_project/manuscript/JCIM/igb1/2JCQ/top.top]

%VERSION  VERSION_STAMP = V0001.000  DATE = 05/23/23  14:28:51                  
%FLAG TITLE                                                                     
%FORMAT(20a4)                                                                   
default_name                                                                    
%FLAG POINTERS                                                                  
%FORMAT(10I8)                                                                   
    2452      18    1187    1296    2691    1776    5590    5493       0       0
   13538     158    1296    1776    5493      68     166     211      35       0
       0       0       0       0       0       0       0       0      28       0
       0
%FLAG ATOM_NAME                                                                 
%FORMAT(20a4)                                                                   
N   H1  H2  H3  CA  HA  CB  HB2 HB3 CG  HG2 HG3 CD  OE1 NE2 HE21HE22C   O   N   
H   CA  HA  CB  HB  CG2 HG21HG22HG23CG1 HG12HG13CD1 HD11HD12HD13C   O   N   H   
CA  HA  CB  HB2 HB3 CG  OD1 OD2 C   O   N   H   CA  HA  CB  HB2 HB3 CG  HG  CD1 
HD11HD12HD13CD2 HD21HD22HD23C   O   N   H   CA  HA  CB  HB2 HB3 CG  OD1 ND2 HD21
HD22C   O   N   H   CA  HA  CB  HB  CG1 HG11HG12HG13CG2 HG21HG22HG23C   O   N   
H   CA  HA  CB  HB  CG2 HG21HG22HG23OG1 HG1 C   O   N   H   CA  HA  CB  HB2 HB3 
SG  C   O   N   H   CA  HA  CB  HB2 HB3 CG  HG2 HG3 CD  HD2 HD3 NE  HE  CZ  NH1 
HH11HH12NH2 HH21HH22C   O   N   H   CA  HA  CB  HB2 HB3 CG  CD1 HD1 CE1 HE1 CZ  
OH  HH  CE2 HE2 CD2 HD2 C   O   N   H   CA  HA  CB  HB1 HB2 HB3 C   O   N   H   
CA  HA2 HA3 C   O   N   H   CA  HA  CB  HB  CG1 HG11HG12HG13CG2 HG21HG22HG23C   
O   N   H   CA  HA  CB  HB2 HB3 CG  CD1 HD1 CE1 HE1 CZ  HZ  CE2 HE2 CD2 HD2 C   
O   N   H   CA  HA  CB  HB2 HB3 CG  ND1 CE1 HE1 NE2 HE2 CD2 HD2 C   O   N   H   
CA  HA  CB  HB  CG1 HG11HG12HG13CG2 HG21HG22HG23C   O   N   H   CA  HA  CB  HB2 
HB3 CG  HG2 HG3 CD  OE1 OE2 C   O   N   H   CA  HA  CB  HB2 HB3 CG  HG2 HG3 CD  
HD2 HD3 CE  HE2 HE3 NZ  HZ1 HZ2 HZ3 C   O   N   H   CA  HA  CB  HB2 HB3 CG  OD1 
ND2 HD21HD22C   O   N   H   CA  HA2 HA3 C   O   N   H   CA  HA  CB  HB2 HB3 CG  
HG2 HG3 CD  HD2 HD3 NE  HE  CZ  NH1 HH11HH12NH2 HH21HH22C   O   N   H   CA  HA  
CB  HB2 HB3 CG  CD1 HD1 CE1 HE1 CZ  OH  HH  CE2 HE2 CD2 HD2 C   O   N   H   CA  
HA  CB  HB2 HB3 OG  HG  C   O   N   H   CA  HA  CB  HB  CG2 HG21HG22HG23CG1 HG12
HG13CD1 HD11HD12HD13C   O   N   H   CA  HA  CB  HB2 HB3 OG  HG  C   O   N   H   
CA  HA  CB  HB2 HB3 CG  HG2 HG3 CD  HD2 HD3 NE  HE  CZ  NH1 HH11HH12NH2 HH21HH22
C   O   N   H   CA  HA  CB  HB  CG2 HG21HG22HG23OG1 HG1 C   O   N   H   CA  HA  
CB  HB2 HB3 CG  HG2 HG3 CD  OE1 OE2 C   O   N   H   CA  HA  CB  HB1 HB2 HB3 C   
O   N   H   CA  HA  CB  HB1 HB2 HB3 C   O   N   H   CA  HA  CB  HB2 HB3 CG  OD1 
OD2 C   O   N   H   CA  HA  CB  HB2 HB3 CG  HG  CD1 HD11HD12HD13CD2 HD21HD22HD23
C   O   N   H   CA  HA  CB  HB2 HB3 SG  C   O   N   H   CA  HA  CB  HB2 HB3 CG  
HG2 HG3 CD  OE1 NE2 HE21HE22C   O   N   H   CA  HA  CB  HB1 HB2 HB3 C   O   N   
H   CA  HA  CB  HB2 HB3 CG  CD1 HD1 CE1 HE1 CZ  HZ  CE2 HE2 CD2 HD2 C   O   N   
H   CA  HA  CB  HB2 HB3 CG  OD1 ND2 HD21HD22C   O   N   H   CA  HA  CB  HB2 HB3 
OG  HG  C   O   N   H   CA  HA  CB  HB  CG2 HG21HG22HG23OG1 HG1 C   O   N   H   
CA  HA  CB  HB2 HB3 CG  HG  CD1 HD11HD12HD13CD2 HD21HD22HD23C   O   N   CD  HD2 
HD3 CG  HG2 HG3 CB  HB2 HB3 CA  HA  C   O   N   H   CA  HA  CB  HB  CG2 HG21HG22
HG23OG1 HG1 C   O   N   H   CA  HA  CB  HB2 HB3 CG  HG2 HG3 SD  CE  HE1 HE2 HE3 
C   O   N   H   CA  HA  CB  HB2 HB3 CG  OD1 OD2 C   O   N   H   CA  HA  CB  HB2 
HB3 CG  HG2 HG3 CD  OE1 NE2 HE21HE22C   O   N   H   CA  HA  CB  HB2 HB3 CG  HG2 
HG3 SD  CE  HE1 HE2 HE3 C   O   N   H   CA  HA  CB  HB2 HB3 CG  HG2 HG3 CD  HD2 
HD3 CE  HE2 HE3 NZ  HZ1 HZ2 HZ3 C   O   N   H   CA  HA  CB  HB2 HB3 CG  HG  CD1 
HD11HD12HD13CD2 HD21HD22HD23C   O   N   H   CA  HA  CB  HB1 HB2 HB3 C   O   N   
H   CA  HA  CB  HB2 HB3 CG  HG  CD1 HD11HD12HD13CD2 HD21HD22HD23C   O   N   H   
CA  HA  CB  HB2 HB3 OG  HG  C   O   N   H   CA  HA  CB  HB2 HB3 CG  HG2 HG3 CD  
HD2 HD3 CE  HE2 HE3 NZ  HZ1 HZ2 HZ3 C   O   N   H   CA  HA2 HA3 C   O   N   H   
CA  HA  CB  HB2 HB3 CG  CD1 HD1 CE1 HE1 CZ  HZ  CE2 HE2 CD2 HD2 C   O   N   H   
CA  HA  CB  HB2 HB3 CG  HG2 HG3 CD  OE1 OE2 C   O   N   H   CA  HA  CB  HB  CG2 
HG21HG22HG23OG1 HG1 C   O   N   H   CA  HA  CB  HB2 HB3 SG  C   O   N   H   CA  
HA  CB  HB2 HB3 CG  HG2 HG3 CD  HD2 HD3 NE  HE  CZ  NH1 HH11HH12NH2 HH21HH22C   
O   N   H   CA  HA  CB  HB2 HB3 CG  CD1 HD1 CE1 HE1 CZ  OH  HH  CE2 HE2 CD2 HD2 
C   O   N   H   CA  HA2 HA3 C   O   N   H   CA  HA  CB  HB2 HB3 CG  CD1 HD1 CE1 
HE1 CZ  HZ  CE2 HE2 CD2 HD2 C   O   N   H   CA  HA  CB  HB  CG2 HG21HG22HG23CG1 
HG12HG13CD1 HD11HD12HD13C   O   N   H   CA  HA  CB  HB2 HB3 CG  HG2 HG3 CD  OE1 
OE2 C   O   N   H   CA  HA2 HA3 C   O   N   H   CA  HA  CB  HB2 HB3 CG  OD1 ND2 
HD21HD22C   O   N   H   CA  HA  CB  HB  CG1 HG11HG12HG13CG2 HG21HG22HG23C   O   
N   H   CA  HA  CB  HB  CG1 HG11HG12HG13CG2 HG21HG22HG23C   O   N   H   CA  HA  
CB  HB  CG2 HG21HG22HG23CG1 HG12HG13CD1 HD11HD12HD13C   O   N   CD  HD2 HD3 CG  
HG2 HG3 CB  HB2 HB3 CA  HA  C   O   N   H   CA  HA  CB  HB2 HB3 CG  HG2 HG3 CD  
HD2 HD3 NE  HE  CZ  NH1 HH11HH12NH2 HH21HH22C   O   N   H   CA  HA  CB  HB  CG2 
HG21HG22HG23CG1 HG12HG13CD1 HD11HD12HD13C   O   N   H   CA  HA  CB  HB2 HB3 CG  
ND1 CE1 HE1 NE2 HE2 CD2 HD2 C   O   N   CD  HD2 HD3 CG  HG2 HG3 CB  HB2 HB3 CA  
HA  C   O   N   H   CA  HA  CB  HB2 HB3 CG  OD1 ND2 HD21HD22C   O   N   H   CA  
HA  CB  HB1 HB2 HB3 C   O   N   H   CA  HA  CB  HB  CG2 HG21HG22HG23CG1 HG12HG13
CD1 HD11HD12HD13C   O   N   H   CA  HA  CB  HB2 HB3 SG  C   O   N   H   CA  HA  
CB  HB1 HB2 HB3 C   O   N   H   CA  HA  CB  HB1 HB2 HB3 C   O   N   H   CA  HA  
CB  HB2 HB3 CG  OD1 ND2 HD21HD22C   O   N   H   CA  HA  CB  HB2 HB3 CG  ND1 CE1 
HE1 NE2 HE2 CD2 HD2 C   O   N   H   CA  HA  CB  HB  CG2 HG21HG22HG23OG1 HG1 C   
O   N   H   CA  HA2 HA3 C   O   N   H   CA  HA  CB  HB  CG1 HG11HG12HG13CG2 HG21
HG22HG23C   O   N   H   CA  HA  CB  HB2 HB3 CG  CD1 HD1 CE1 HE1 CZ  OH  HH  CE2 
HE2 CD2 HD2 C   O   N   H   CA  HA  CB  HB  CG2 HG21HG22HG23CG1 HG12HG13CD1 HD11
HD12HD13C   O   N   H   CA  HA  CB  HB2 HB3 CG  HG  CD1 HD11HD12HD13CD2 HD21HD22
HD23C   O   N   H   CA  HA  CB  HB  CG1 HG11HG12HG13CG2 HG21HG22HG23C   O   N   
H   CA  HA  CB  HB  CG2 HG21HG22HG23OG1 HG1 C   O   N   H   CA  HA  CB  HB2 HB3 
OG  HG  C   O   N   H   CA  HA  CB  HB2 HB3 CG  OD1 ND2 HD21HD22C   O   N   H   
CA  HA  CB  HB  CG2 HG21HG22HG23OG1 HG1 C   O   N   H   CA  HA  CB  HB2 HB3 OG  
HG  C   O   N   H   CA  HA  CB  HB2 HB3 CG  ND1 CE1 HE1 NE2 HE2 CD2 HD2 C   O   
N   H   CA  HA  CB  HB2 HB3 CG  CD1 HD1 CE1 HE1 CZ  OH  HH  CE2 HE2 CD2 HD2 C   
O   N   H   CA  HA  CB  HB2 HB3 CG  OD1 OD2 C   O   N   H   CA  HA  CB  HB  CG2 
HG21HG22HG23OG1 HG1 C   O   N   H   CA  HA  CB  HB2 HB3 CG  CD1 HD1 CE1 HE1 CZ  
OH  HH  CE2 HE2 CD2 HD2 C   O   N   H   CA  HA  CB  HB2 HB3 SG  C   O   N   H   
CA  HA  CB  HB2 HB3 CG  CD1 HD1 CE1 HE1 CZ  HZ  CE2 HE2 CD2 HD2 C   O   N   H   
CA  HA  CB  HB2 HB3 CG  OD1 ND2 HD21HD22C   O   N   H   CA  HA  CB  HB1 HB2 HB3 
C   O   N   H   CA  HA  CB  HB2 HB3 OG  HG  C   O   N   H   CA  HA  CB  HB1 HB2 
HB3 C   O   N   CD  HD2 HD3 CG  HG2 HG3 CB  HB2 HB3 CA  HA  C   O   N   CD  HD2 
HD3 CG  HG2 HG3 CB  HB2 HB3 CA  HA  C   O   N   H   CA  HA  CB  HB2 HB3 CG  HG2 
HG3 CD  OE1 OE2 C   O   N   H   CA  HA  CB  HB2 HB3 CG  HG2 HG3 CD  OE1 OE2 C   
O   N   H   CA  HA  CB  HB2 HB3 CG  OD1 OD2 C   O   N   H   CA  HA  CB  HB2 HB3 
SG  C   O   N   H   CA  HA  CB  HB  CG2 HG21HG22HG23OG1 HG1 C   O   N   H   CA  
HA  CB  HB2 HB3 OG  HG  C   O   N   H   CA  HA  CB  HB  CG1 HG11HG12HG13CG2 HG21
HG22HG23C   O   N   H   CA  HA  CB  HB  CG2 HG21HG22HG23OG1 HG1 C   O   N   H   
CA  HA  CB  HB2 HB3 CG  OD1 OD2 C   O   N   H   CA  HA  CB  HB2 HB3 CG  HG  CD1 
HD11HD12HD13CD2 HD21HD22HD23C   O   N   CD  HD2 HD3 CG  HG2 HG3 CB  HB2 HB3 CA  
HA  C   O   N   H   CA  HA  CB  HB2 HB3 CG  OD1 ND2 HD21HD22C   O   N   H   CA  
HA  CB  HB2 HB3 OG  HG  C   O   N   H   CA  HA  CB  HB2 HB3 CG  CD1 HD1 CE1 HE1 
CZ  HZ  CE2 HE2 CD2 HD2 C   O   N   H   CA  HA  CB  HB2 HB3 CG  OD1 OD2 C   O   
N   H   CA  HA2 HA3 C   O   N   CD  HD2 HD3 CG  HG2 HG3 CB  HB2 HB3 CA  HA  C   
O   N   H   CA  HA  CB  HB  CG1 HG11HG12HG13CG2 HG21HG22HG23C   O   N   H   CA  
HA  CB  HB  CG2 HG21HG22HG23OG1 HG1 C   O   N   H   CA  HA  CB  HB  CG2 HG21HG22
HG23CG1 HG12HG13CD1 HD11HD12HD13C   O   N   H   CA  HA  CB  HB  CG2 HG21HG22HG23
OG1 HG1 C   O   N   H   CA  HA  CB  HB  CG2 HG21HG22HG23CG1 HG12HG13CD1 HD11HD12
HD13C   O   N   H   CA  HA  CB  HB  CG1 HG11HG12HG13CG2 HG21HG22HG23C   O   N   
H   CA  HA  CB  HB2 HB3 CG  OD1 ND2 HD21HD22C   O   N   H   CA  HA  CB  HB2 HB3 
CG  HG2 HG3 CD  HD2 HD3 NE  HE  CZ  NH1 HH11HH12NH2 HH21HH22C   O   N   H   CA  
HA  CB  HB2 HB3 CG  OD1 OD2 C   O   N   H   CA  HA2 HA3 C   O   N   H   CA  HA  
CB  HB  CG2 HG21HG22HG23OG1 HG1 C   O   N   H   CA  HA  CB  HB2 HB3 CG  HG2 HG3 
CD  HD2 HD3 NE  HE  CZ  NH1 HH11HH12NH2 HH21HH22C   O   N   H   CA  HA  CB  HB2 
HB3 CG  CD1 HD1 CE1 HE1 CZ  OH  HH  CE2 HE2 CD2 HD2 C   O   N   H   CA  HA  CB  
HB2 HB3 OG  HG  C   O   N   H   CA  HA  CB  HB2 HB3 CG  HG2 HG3 CD  HD2 HD3 CE  
HE2 HE3 NZ  HZ1 HZ2 HZ3 C   O   N   H   CA  HA  CB  HB2 HB3 CG  HG2 HG3 CD  HD2 
HD3 CE  HE2 HE3 NZ  HZ1 HZ2 HZ3 C   O   N   H   CA  HA2 HA3 C   O   N   H   CA  
HA  CB  HB2 HB3 CG  HG2 HG3 CD  OE1 OE2 C   O   N   H   CA  HA  CB  HB2 HB3 CG  
CD1 HD1 CE1 HE1 CZ  OH  HH  CE2 HE2 CD2 HD2 C   O   N   H   CA  HA  CB  HB2 HB3 
CG  HG2 HG3 CD  HD2 HD3 NE  HE  CZ  NH1 HH11HH12NH2 HH21HH22C   O   N   H   CA  
HA  CB  HB  CG2 HG21HG22HG23OG1 HG1 C   O   N   H   CA  HA  CB  HB2 HB3 CG  ND1 
CE1 HE1 NE2 HE2 CD2 HD2 C   O   N   H   CA  HA  CB  HB2 HB3 CG  HG2 HG3 CD  OE1 
NE2 HE21HE22C   O   N   H   CA  HA  CB  HB2 HB3 CG  HG2 HG3 CD  OE1 OE2 C   O   
N   H   CA  HA  CB  HB2 HB3 CG  OD1 OD2 C   O   N   H   CA  HA  CB  HB  CG2 HG21
HG22HG23CG1 HG12HG13CD1 HD11HD12HD13C   O   N   H   CA  HA  CB  HB2 HB3 CG  OD1 
OD2 C   O   OXT HO1 O1  C1  H1  O5  C5  H5  C6  H62 H61 O6  H6O C4  H4  O4  H4O 
C3  H3  C2  H2  N2  H2N C2N O2N CME H3M H2M H1M O3  C1  H1  O5  C5  H5  C6  O6B 
O6A C4  H4  C3  H3  O3  H3O C2  H2  O2  H2O O4  C1  H1  O5  C5  H5  C6  H62 H61 
O6  H6O C4  H4  O4  H4O C3  H3  C2  H2  N2  H2N C2N O2N CME H3M H2M H1M O3  C1  
H1  O5  C5  H5  C6  O6B O6A C4  H4  C3  H3  O3  H3O C2  H2  O2  H2O O4  C1  H1  
O5  C5  H5  C6  H62 H61 O6  H6O C4  H4  O4  H4O C3  H3  C2  H2  N2  H2N C2N O2N 
CME H3M H2M H1M O3  C1  H1  O5  C5  H5  C6  O6B O6A C4  H4  C3  H3  O3  H3O C2  
H2  O2  H2O O4  C1  H1  O5  C5  H5  C6  H62 H61 O6  H6O C4  H4  O4  H4O C3  H3  
O3  H3O C2  H2  N2  H2N C2N O2N CME H3M H2M H1M 
%FLAG CHARGE                                                                    
%FORMAT(5E16.8)                                                                 
  2.72058939E+00  3.63717108E+00  3.63717108E+00  3.63717108E+00  9.76715280E-01
  1.84956345E+00  1.18627173E+00  9.11115000E-02  9.11115000E-02 -1.64547369E+00
  6.03158130E-01  6.03158130E-01  1.34006794E+01 -1.11757366E+01 -1.82787891E+01
  8.07065667E+00  8.07065667E+00  1.11575143E+01 -1.04104000E+01 -7.57501011E+00
  4.95464337E+00 -1.08787131E+00  1.58351787E+00  2.37436569E+00  3.40757010E-01
 -5.83842492E+00  1.60720686E+00  1.60720686E+00  1.60720686E+00 -7.83558900E-01
  4.30046280E-01  4.30046280E-01 -1.20267180E+00  3.38934780E-01  3.38934780E-01
  3.38934780E-01  1.08841798E+01 -1.03484442E+01 -9.40817349E+00  5.35006728E+00
  6.94269630E-01  1.60356240E+00 -5.52135690E-01 -2.22312060E-01 -2.22312060E-01
  1.45669066E+01 -1.46033512E+01 -1.46033512E+01  9.77808618E+00 -1.06035564E+01
 -7.57501011E+00  4.95464337E+00 -9.43915140E-01  1.68009606E+00 -2.00809746E+00
  8.32759110E-01  8.32759110E-01  6.43429413E+00 -6.57825030E-01 -7.50940983E+00
  1.82223000E+00  1.82223000E+00  1.82223000E+00 -7.50940983E+00  1.82223000E+00
  1.82223000E+00  1.82223000E+00  1.08841798E+01 -1.03484442E+01 -7.57501011E+00
  4.95464337E+00  2.60578890E-01  1.90969704E+00 -3.71917143E+00  1.45231731E+00
  1.45231731E+00  1.29924999E+01 -1.08076461E+01 -1.67481159E+01  7.64607708E+00
  7.64607708E+00  1.08841798E+01 -1.03484442E+01 -7.57501011E+00  4.95464337E+00
 -1.59445125E+00  1.76574087E+00  5.43935655E+00 -5.41202310E-01 -5.81655816E+00
  1.44138393E+00  1.44138393E+00  1.44138393E+00 -5.81655816E+00  1.44138393E+00
  1.44138393E+00  1.44138393E+00  1.08841798E+01 -1.03484442E+01 -7.57501011E+00
  4.95464337E+00 -7.08847470E-01  1.83498561E+00  6.65842842E+00  7.83558900E-02
 -4.44259674E+00  1.16987166E+00  1.16987166E+00  1.16987166E+00 -1.23200970E+01
  7.47478746E+00  1.08841798E+01 -1.03484442E+01 -7.57501011E+00  4.95464337E+00
  7.81736670E-01  1.39582818E+00 -1.43956170E+00  1.65822930E+00  1.65822930E+00
 -1.96983063E+00  1.08841798E+01 -1.03484442E+01 -6.33953817E+00  5.00566581E+00
 -4.80522051E+00  2.84267880E+00 -1.27556100E-02  5.95869210E-01  5.95869210E-01
  7.10669700E-01  5.19335550E-01  5.19335550E-01  8.85603780E-01  1.25187201E+00
  1.25187201E+00 -9.64870785E+00  6.29762688E+00  1.47163295E+01 -1.57203782E+01
  8.15994594E+00  8.15994594E+00 -1.57203782E+01  8.15994594E+00  8.15994594E+00
  1.33769904E+01 -1.07402236E+01 -7.57501011E+00  4.95464337E+00 -2.55112200E-02
  1.59627348E+00 -2.76978960E-01  5.37557850E-01  5.37557850E-01 -2.00445300E-02
 -3.47317038E+00  3.09596877E+00 -4.26584043E+00  3.01761288E+00  5.87851398E+00
 -1.01662212E+01  7.27434216E+00 -4.26584043E+00  3.01761288E+00 -3.47317038E+00
  3.09596877E+00  1.08841798E+01 -1.03484442E+01 -7.57501011E+00  4.95464337E+00
  6.14091510E-01  1.49969529E+00 -3.32556975E+00  1.09880469E+00  1.09880469E+00
  1.09880469E+00  1.08841798E+01 -1.03484442E+01 -7.57501011E+00  4.95464337E+00
 -4.59201960E-01  1.27191654E+00  1.27191654E+00  1.08841798E+01 -1.03484442E+01
 -7.57501011E+00  4.95464337E+00 -1.59445125E+00  1.76574087E+00  5.43935655E+00
 -5.41202310E-01 -5.81655816E+00  1.44138393E+00  1.44138393E+00  1.44138393E+00
 -5.81655816E+00  1.44138393E+00  1.44138393E+00  1.44138393E+00  1.08841798E+01
 -1.03484442E+01 -7.57501011E+00  4.95464337E+00 -4.37335200E-02  1.78214094E+00
 -6.25024890E-01  5.37557850E-01  5.37557850E-01  2.15023140E-01 -2.28872088E+00
  2.42356590E+00 -3.10507992E+00  2.60578890E+00 -1.95343056E+00  2.36343231E+00
 -3.10507992E+00  2.60578890E+00 -2.28872088E+00  2.42356590E+00  1.08841798E+01
 -1.03484442E+01 -7.57501011E+00  4.95464337E+00 -1.05871563E+00  2.47823280E+00
 -1.34845020E-01  6.68758410E-01  6.68758410E-01  3.40392564E+00 -9.89835336E+00
  2.97934605E+00  2.61490005E+00 -5.09313285E+00  6.08442597E+00 -4.02166161E+00
  3.39299226E+00  1.08841798E+01 -1.03484442E+01 -7.57501011E+00  4.95464337E+00
 -1.59445125E+00  1.76574087E+00  5.43935655E+00 -5.41202310E-01 -5.81655816E+00
  1.44138393E+00  1.44138393E+00  1.44138393E+00 -5.81655816E+00  1.44138393E+00
  1.44138393E+00  1.44138393E+00  1.08841798E+01 -1.03484442E+01 -9.40817349E+00
  5.35006728E+00  7.23425310E-01  2.01356415E+00  1.02044880E+00 -3.15245790E-01
 -3.15245790E-01  2.47823280E-01 -7.74447750E-01 -7.74447750E-01  1.46762404E+01
 -1.49204192E+01 -1.49204192E+01  9.77808618E+00 -1.06035564E+01 -6.33953817E+00
  5.00566581E+00 -4.37335200E+00  2.59849998E+00 -1.71289620E-01  6.59647260E-01
  6.59647260E-01  3.40757010E-01  1.87689690E-01  1.87689690E-01 -8.72848170E-01
  1.13160483E+00  1.13160483E+00 -2.60578890E-01  2.06823105E+00  2.06823105E+00
 -7.02287442E+00  6.19558200E+00  6.19558200E+00  6.19558200E+00  1.33769904E+01
 -1.07402236E+01 -7.57501011E+00  4.95464337E+00  2.60578890E-01  1.90969704E+00
 -3.71917143E+00  1.45231731E+00  1.45231731E+00  1.29924999E+01 -1.08076461E+01
 -1.67481159E+01  7.64607708E+00  7.64607708E+00  1.08841798E+01 -1.03484442E+01
 -7.57501011E+00  4.95464337E+00 -4.59201960E-01  1.27191654E+00  1.27191654E+00
  1.08841798E+01 -1.03484442E+01 -6.33953817E+00  5.00566581E+00 -4.80522051E+00
  2.84267880E+00 -1.27556100E-02  5.95869210E-01  5.95869210E-01  7.10669700E-01
  5.19335550E-01  5.19335550E-01  8.85603780E-01  1.25187201E+00  1.25187201E+00
 -9.64870785E+00  6.29762688E+00  1.47163295E+01 -1.57203782E+01  8.15994594E+00
  8.15994594E+00 -1.57203782E+01  8.15994594E+00  8.15994594E+00  1.33769904E+01
 -1.07402236E+01 -7.57501011E+00  4.95464337E+00 -2.55112200E-02  1.59627348E+00
 -2.76978960E-01  5.37557850E-01  5.37557850E-01 -2.00445300E-02 -3.47317038E+00
  3.09596877E+00 -4.26584043E+00  3.01761288E+00  5.87851398E+00 -1.01662212E+01
  7.27434216E+00 -4.26584043E+00  3.01761288E+00 -3.47317038E+00  3.09596877E+00
  1.08841798E+01 -1.03484442E+01 -7.57501011E+00  4.95464337E+00 -4.53735270E-01
  1.53613989E+00  3.85766091E+00  6.41424960E-01  6.41424960E-01 -1.19283176E+01
  7.79003325E+00  1.08841798E+01 -1.03484442E+01 -7.57501011E+00  4.95464337E+00
 -1.08787131E+00  1.58351787E+00  2.37436569E+00  3.40757010E-01 -5.83842492E+00
  1.60720686E+00  1.60720686E+00  1.60720686E+00 -7.83558900E-01  4.30046280E-01
  4.30046280E-01 -1.20267180E+00  3.38934780E-01  3.38934780E-01  3.38934780E-01
  1.08841798E+01 -1.03484442E+01 -7.57501011E+00  4.95464337E+00 -4.53735270E-01
  1.53613989E+00  3.85766091E+00  6.41424960E-01  6.41424960E-01 -1.19283176E+01
  7.79003325E+00  1.08841798E+01 -1.03484442E+01 -6.33953817E+00  5.00566581E+00
 -4.80522051E+00  2.84267880E+00 -1.27556100E-02  5.95869210E-01  5.95869210E-01
  7.10669700E-01  5.19335550E-01  5.19335550E-01  8.85603780E-01  1.25187201E+00
  1.25187201E+00 -9.64870785E+00  6.29762688E+00  1.47163295E+01 -1.57203782E+01
  8.15994594E+00  8.15994594E+00 -1.57203782E+01  8.15994594E+00  8.15994594E+00
  1.33769904E+01 -1.07402236E+01 -7.57501011E+00  4.95464337E+00 -7.08847470E-01
  1.83498561E+00  6.65842842E+00  7.83558900E-02 -4.44259674E+00  1.16987166E+00
  1.16987166E+00  1.16987166E+00 -1.23200970E+01  7.47478746E+00  1.08841798E+01
 -1.03484442E+01 -9.40817349E+00  5.35006728E+00  7.23425310E-01  2.01356415E+00
  1.02044880E+00 -3.15245790E-01 -3.15245790E-01  2.47823280E-01 -7.74447750E-01
 -7.74447750E-01  1.46762404E+01 -1.49204192E+01 -1.49204192E+01  9.77808618E+00
 -1.06035564E+01 -7.57501011E+00  4.95464337E+00  6.14091510E-01  1.49969529E+00
 -3.32556975E+00  1.09880469E+00  1.09880469E+00  1.09880469E+00  1.08841798E+01
 -1.03484442E+01 -7.57501011E+00  4.95464337E+00  6.14091510E-01  1.49969529E+00
 -3.32556975E+00  1.09880469E+00  1.09880469E+00  1.09880469E+00  1.08841798E+01
 -1.03484442E+01 -9.40817349E+00  5.35006728E+00  6.94269630E-01  1.60356240E+00
 -5.52135690E-01 -2.22312060E-01 -2.22312060E-01  1.45669066E+01 -1.46033512E+01
 -1.46033512E+01  9.77808618E+00 -1.06035564E+01 -7.57501011E+00  4.95464337E+00
 -9.43915140E-01  1.68009606E+00 -2.00809746E+00  8.32759110E-01  8.32759110E-01
  6.43429413E+00 -6.57825030E-01 -7.50940983E+00  1.82223000E+00  1.82223000E+00
  1.82223000E+00 -7.50940983E+00  1.82223000E+00  1.82223000E+00  1.82223000E+00
  1.08841798E+01 -1.03484442E+01 -7.57501011E+00  4.95464337E+00  7.81736670E-01
  1.39582818E+00 -1.43956170E+00  1.65822930E+00  1.65822930E+00 -1.96983063E+00
  1.08841798E+01 -1.03484442E+01 -7.57501011E+00  4.95464337E+00 -5.64891300E-02
  1.54889550E+00 -6.56002800E-02  3.11601330E-01  3.11601330E-01 -1.17533835E+00
  6.41424960E-01  6.41424960E-01  1.26663207E+01 -1.10900918E+01 -1.71417176E+01
  7.74629973E+00  7.74629973E+00  1.08841798E+01 -1.03484442E+01 -7.57501011E+00
  4.95464337E+00  6.14091510E-01  1.49969529E+00 -3.32556975E+00  1.09880469E+00
  1.09880469E+00  1.09880469E+00  1.08841798E+01 -1.03484442E+01 -7.57501011E+00
  4.95464337E+00 -4.37335200E-02  1.78214094E+00 -6.25024890E-01  5.37557850E-01
  5.37557850E-01  2.15023140E-01 -2.28872088E+00  2.42356590E+00 -3.10507992E+00
  2.60578890E+00 -1.95343056E+00  2.36343231E+00 -3.10507992E+00  2.60578890E+00
 -2.28872088E+00  2.42356590E+00  1.08841798E+01 -1.03484442E+01 -7.57501011E+00
  4.95464337E+00  2.60578890E-01  1.90969704E+00 -3.71917143E+00  1.45231731E+00
  1.45231731E+00  1.29924999E+01 -1.08076461E+01 -1.67481159E+01  7.64607708E+00
  7.64607708E+00  1.08841798E+01 -1.03484442E+01 -7.57501011E+00  4.95464337E+00
 -4.53735270E-01  1.53613989E+00  3.85766091E+00  6.41424960E-01  6.41424960E-01
 -1.19283176E+01  7.79003325E+00  1.08841798E+01 -1.03484442E+01 -7.57501011E+00
  4.95464337E+00 -7.08847470E-01  1.83498561E+00  6.65842842E+00  7.83558900E-02
 -4.44259674E+00  1.16987166E+00  1.16987166E+00  1.16987166E+00 -1.23200970E+01
  7.47478746E+00  1.08841798E+01 -1.03484442E+01 -7.57501011E+00  4.95464337E+00
 -9.43915140E-01  1.68009606E+00 -2.00809746E+00  8.32759110E-01  8.32759110E-01
  6.43429413E+00 -6.57825030E-01 -7.50940983E+00  1.82223000E+00  1.82223000E+00
  1.82223000E+00 -7.50940983E+00  1.82223000E+00  1.82223000E+00  1.82223000E+00
  1.08841798E+01 -1.03484442E+01 -4.64304204E+00  3.49868160E-01  7.12491930E-01
  7.12491930E-01  3.44401470E-01  3.88134990E-01  3.88134990E-01 -1.27556100E-01
  4.61024190E-01  4.61024190E-01 -4.84713180E-01  1.16804943E+00  1.07438681E+01
 -1.04741780E+01 -7.57501011E+00  4.95464337E+00 -7.08847470E-01  1.83498561E+00
  6.65842842E+00  7.83558900E-02 -4.44259674E+00  1.16987166E+00  1.16987166E+00
  1.16987166E+00 -1.23200970E+01  7.47478746E+00  1.08841798E+01 -1.03484442E+01
 -7.57501011E+00  4.95464337E+00 -4.31868510E-01  1.60356240E+00  6.23202660E-01
  4.39157430E-01  4.39157430E-01  3.28001400E-02  8.01781200E-01  8.01781200E-01
 -4.98744351E+00 -9.76715280E-01  1.24640532E+00  1.24640532E+00  1.24640532E+00
  1.08841798E+01 -1.03484442E+01 -9.40817349E+00  5.35006728E+00  6.94269630E-01
  1.60356240E+00 -5.52135690E-01 -2.22312060E-01 -2.22312060E-01  1.45669066E+01
 -1.46033512E+01 -1.46033512E+01  9.77808618E+00 -1.06035564E+01 -7.57501011E+00
  4.95464337E+00 -5.64891300E-02  1.54889550E+00 -6.56002800E-02  3.11601330E-01
  3.11601330E-01 -1.17533835E+00  6.41424960E-01  6.41424960E-01  1.26663207E+01
 -1.10900918E+01 -1.71417176E+01  7.74629973E+00  7.74629973E+00  1.08841798E+01
 -1.03484442E+01 -7.57501011E+00  4.95464337E+00 -4.31868510E-01  1.60356240E+00
  6.23202660E-01  4.39157430E-01  4.39157430E-01  3.28001400E-02  8.01781200E-01
  8.01781200E-01 -4.98744351E+00 -9.76715280E-01  1.24640532E+00  1.24640532E+00
  1.24640532E+00  1.08841798E+01 -1.03484442E+01 -6.33953817E+00  5.00566581E+00
 -4.37335200E+00  2.59849998E+00 -1.71289620E-01  6.59647260E-01  6.59647260E-01
  3.40757010E-01  1.87689690E-01  1.87689690E-01 -8.72848170E-01  1.13160483E+00
  1.13160483E+00 -2.60578890E-01  2.06823105E+00  2.06823105E+00 -7.02287442E+00
  6.19558200E+00  6.19558200E+00  6.19558200E+00  1.33769904E+01 -1.07402236E+01
 -7.57501011E+00  4.95464337E+00 -9.43915140E-01  1.68009606E+00 -2.00809746E+00
  8.32759110E-01  8.32759110E-01  6.43429413E+00 -6.57825030E-01 -7.50940983E+00
  1.82223000E+00  1.82223000E+00  1.82223000E+00 -7.50940983E+00  1.82223000E+00
  1.82223000E+00  1.82223000E+00  1.08841798E+01 -1.03484442E+01 -7.57501011E+00
  4.95464337E+00  6.14091510E-01  1.49969529E+00 -3.32556975E+00  1.09880469E+00
  1.09880469E+00  1.09880469E+00  1.08841798E+01 -1.03484442E+01 -7.57501011E+00
  4.95464337E+00 -9.43915140E-01  1.68009606E+00 -2.00809746E+00  8.32759110E-01
  8.32759110E-01  6.43429413E+00 -6.57825030E-01 -7.50940983E+00  1.82223000E+00
  1.82223000E+00  1.82223000E+00 -7.50940983E+00  1.82223000E+00  1.82223000E+00
  1.82223000E+00  1.08841798E+01 -1.03484442E+01 -7.57501011E+00  4.95464337E+00
 -4.53735270E-01  1.53613989E+00  3.85766091E+00  6.41424960E-01  6.41424960E-01
 -1.19283176E+01  7.79003325E+00  1.08841798E+01 -1.03484442E+01 -6.33953817E+00
  5.00566581E+00 -4.37335200E+00  2.59849998E+00 -1.71289620E-01  6.59647260E-01
  6.59647260E-01  3.40757010E-01  1.87689690E-01  1.87689690E-01 -8.72848170E-01
  1.13160483E+00  1.13160483E+00 -2.60578890E-01  2.06823105E+00  2.06823105E+00
 -7.02287442E+00  6.19558200E+00  6.19558200E+00  6.19558200E+00  1.33769904E+01
 -1.07402236E+01 -7.57501011E+00  4.95464337E+00 -4.59201960E-01  1.27191654E+00
  1.27191654E+00  1.08841798E+01 -1.03484442E+01 -7.57501011E+00  4.95464337E+00
 -4.37335200E-02  1.78214094E+00 -6.25024890E-01  5.37557850E-01  5.37557850E-01
  2.15023140E-01 -2.28872088E+00  2.42356590E+00 -3.10507992E+00  2.60578890E+00
 -1.95343056E+00  2.36343231E+00 -3.10507992E+00  2.60578890E+00 -2.28872088E+00
  2.42356590E+00  1.08841798E+01 -1.03484442E+01 -9.40817349E+00  5.35006728E+00
  7.23425310E-01  2.01356415E+00  1.02044880E+00 -3.15245790E-01 -3.15245790E-01
  2.47823280E-01 -7.74447750E-01 -7.74447750E-01  1.46762404E+01 -1.49204192E+01
 -1.49204192E+01  9.77808618E+00 -1.06035564E+01 -7.57501011E+00  4.95464337E+00
 -7.08847470E-01  1.83498561E+00  6.65842842E+00  7.83558900E-02 -4.44259674E+00
  1.16987166E+00  1.16987166E+00  1.16987166E+00 -1.23200970E+01  7.47478746E+00
  1.08841798E+01 -1.03484442E+01 -7.57501011E+00  4.95464337E+00  7.81736670E-01
  1.39582818E+00 -1.43956170E+00  1.65822930E+00  1.65822930E+00 -1.96983063E+00
  1.08841798E+01 -1.03484442E+01 -6.33953817E+00  5.00566581E+00 -4.80522051E+00
  2.84267880E+00 -1.27556100E-02  5.95869210E-01  5.95869210E-01  7.10669700E-01
  5.19335550E-01  5.19335550E-01  8.85603780E-01  1.25187201E+00  1.25187201E+00
 -9.64870785E+00  6.29762688E+00  1.47163295E+01 -1.57203782E+01  8.15994594E+00
  8.15994594E+00 -1.57203782E+01  8.15994594E+00  8.15994594E+00  1.33769904E+01
 -1.07402236E+01 -7.57501011E+00  4.95464337E+00 -2.55112200E-02  1.59627348E+00
 -2.76978960E-01  5.37557850E-01  5.37557850E-01 -2.00445300E-02 -3.47317038E+00
  3.09596877E+00 -4.26584043E+00  3.01761288E+00  5.87851398E+00 -1.01662212E+01
  7.27434216E+00 -4.26584043E+00  3.01761288E+00 -3.47317038E+00  3.09596877E+00
  1.08841798E+01 -1.03484442E+01 -7.57501011E+00  4.95464337E+00 -4.59201960E-01
  1.27191654E+00  1.27191654E+00  1.08841798E+01 -1.03484442E+01 -7.57501011E+00
  4.95464337E+00 -4.37335200E-02  1.78214094E+00 -6.25024890E-01  5.37557850E-01
  5.37557850E-01  2.15023140E-01 -2.28872088E+00  2.42356590E+00 -3.10507992E+00
  2.60578890E+00 -1.95343056E+00  2.36343231E+00 -3.10507992E+00  2.60578890E+00
 -2.28872088E+00  2.42356590E+00  1.08841798E+01 -1.03484442E+01 -7.57501011E+00
  4.95464337E+00 -1.08787131E+00  1.58351787E+00  2.37436569E+00  3.40757010E-01
 -5.83842492E+00  1.60720686E+00  1.60720686E+00  1.60720686E+00 -7.83558900E-01
  4.30046280E-01  4.30046280E-01 -1.20267180E+00  3.38934780E-01  3.38934780E-01
  3.38934780E-01  1.08841798E+01 -1.03484442E+01 -9.40817349E+00  5.35006728E+00
  7.23425310E-01  2.01356415E+00  1.02044880E+00 -3.15245790E-01 -3.15245790E-01
  2.47823280E-01 -7.74447750E-01 -7.74447750E-01  1.46762404E+01 -1.49204192E+01
 -1.49204192E+01  9.77808618E+00 -1.06035564E+01 -7.57501011E+00  4.95464337E+00
 -4.59201960E-01  1.27191654E+00  1.27191654E+00  1.08841798E+01 -1.03484442E+01
 -7.57501011E+00  4.95464337E+00  2.60578890E-01  1.90969704E+00 -3.71917143E+00
  1.45231731E+00  1.45231731E+00  1.29924999E+01 -1.08076461E+01 -1.67481159E+01
  7.64607708E+00  7.64607708E+00  1.08841798E+01 -1.03484442E+01 -7.57501011E+00
  4.95464337E+00 -1.59445125E+00  1.76574087E+00  5.43935655E+00 -5.41202310E-01
 -5.81655816E+00  1.44138393E+00  1.44138393E+00  1.44138393E+00 -5.81655816E+00
  1.44138393E+00  1.44138393E+00  1.44138393E+00  1.08841798E+01 -1.03484442E+01
 -7.57501011E+00  4.95464337E+00 -1.59445125E+00  1.76574087E+00  5.43935655E+00
 -5.41202310E-01 -5.81655816E+00  1.44138393E+00  1.44138393E+00  1.44138393E+00
 -5.81655816E+00  1.44138393E+00  1.44138393E+00  1.44138393E+00  1.08841798E+01
 -1.03484442E+01 -7.57501011E+00  4.95464337E+00 -1.08787131E+00  1.58351787E+00
  2.37436569E+00  3.40757010E-01 -5.83842492E+00  1.60720686E+00  1.60720686E+00
  1.60720686E+00 -7.83558900E-01  4.30046280E-01  4.30046280E-01 -1.20267180E+00
  3.38934780E-01  3.38934780E-01  3.38934780E-01  1.08841798E+01 -1.03484442E+01
 -4.64304204E+00  3.49868160E-01  7.12491930E-01  7.12491930E-01  3.44401470E-01
  3.88134990E-01  3.88134990E-01 -1.27556100E-01  4.61024190E-01  4.61024190E-01
 -4.84713180E-01  1.16804943E+00  1.07438681E+01 -1.04741780E+01 -6.33953817E+00
  5.00566581E+00 -4.80522051E+00  2.84267880E+00 -1.27556100E-02  5.95869210E-01
  5.95869210E-01  7.10669700E-01  5.19335550E-01  5.19335550E-01  8.85603780E-01
  1.25187201E+00  1.25187201E+00 -9.64870785E+00  6.29762688E+00  1.47163295E+01
 -1.57203782E+01  8.15994594E+00  8.15994594E+00 -1.57203782E+01  8.15994594E+00
  8.15994594E+00  1.33769904E+01 -1.07402236E+01 -7.57501011E+00  4.95464337E+00
 -1.08787131E+00  1.58351787E+00  2.37436569E+00  3.40757010E-01 -5.83842492E+00
  1.60720686E+00  1.60720686E+00  1.60720686E+00 -7.83558900E-01  4.30046280E-01
  4.30046280E-01 -1.20267180E+00  3.38934780E-01  3.38934780E-01  3.38934780E-01
  1.08841798E+01 -1.03484442E+01 -7.57501011E+00  4.95464337E+00 -1.05871563E+00
  2.47823280E+00 -1.34845020E-01  6.68758410E-01  6.68758410E-01  3.40392564E+00
 -9.89835336E+00  2.97934605E+00  2.61490005E+00 -5.09313285E+00  6.08442597E+00
 -4.02166161E+00  3.39299226E+00  1.08841798E+01 -1.03484442E+01 -4.64304204E+00
  3.49868160E-01  7.12491930E-01  7.12491930E-01  3.44401470E-01  3.88134990E-01
  3.88134990E-01 -1.27556100E-01  4.61024190E-01  4.61024190E-01 -4.84713180E-01
  1.16804943E+00  1.07438681E+01 -1.04741780E+01 -7.57501011E+00  4.95464337E+00
  2.60578890E-01  1.90969704E+00 -3.71917143E+00  1.45231731E+00  1.45231731E+00
  1.29924999E+01 -1.08076461E+01 -1.67481159E+01  7.64607708E+00  7.64607708E+00
  1.08841798E+01 -1.03484442E+01 -7.57501011E+00  4.95464337E+00  6.14091510E-01
  1.49969529E+00 -3.32556975E+00  1.09880469E+00  1.09880469E+00  1.09880469E+00
  1.08841798E+01 -1.03484442E+01 -7.57501011E+00  4.95464337E+00 -1.08787131E+00
  1.58351787E+00  2.37436569E+00  3.40757010E-01 -5.83842492E+00  1.60720686E+00
  1.60720686E+00  1.60720686E+00 -7.83558900E-01  4.30046280E-01  4.30046280E-01
 -1.20267180E+00  3.38934780E-01  3.38934780E-01  3.38934780E-01  1.08841798E+01
 -1.03484442E+01 -7.57501011E+00  4.95464337E+00  7.81736670E-01  1.39582818E+00
 -1.43956170E+00  1.65822930E+00  1.65822930E+00 -1.96983063E+00  1.08841798E+01
 -1.03484442E+01 -7.57501011E+00  4.95464337E+00  6.14091510E-01  1.49969529E+00
 -3.32556975E+00  1.09880469E+00  1.09880469E+00  1.09880469E+00  1.08841798E+01
 -1.03484442E+01 -7.57501011E+00  4.95464337E+00  6.14091510E-01  1.49969529E+00
 -3.32556975E+00  1.09880469E+00  1.09880469E+00  1.09880469E+00  1.08841798E+01
 -1.03484442E+01 -7.57501011E+00  4.95464337E+00  2.60578890E-01  1.90969704E+00
 -3.71917143E+00  1.45231731E+00  1.45231731E+00  1.29924999E+01 -1.08076461E+01
 -1.67481159E+01  7.64607708E+00  7.64607708E+00  1.08841798E+01 -1.03484442E+01
 -7.57501011E+00  4.95464337E+00 -1.05871563E+00  2.47823280E+00 -1.34845020E-01
  6.68758410E-01  6.68758410E-01  3.40392564E+00 -9.89835336E+00  2.97934605E+00
  2.61490005E+00 -5.09313285E+00  6.08442597E+00 -4.02166161E+00  3.39299226E+00
  1.08841798E+01 -1.03484442E+01 -7.57501011E+00  4.95464337E+00 -7.08847470E-01
  1.83498561E+00  6.65842842E+00  7.83558900E-02 -4.44259674E+00  1.16987166E+00
  1.16987166E+00  1.16987166E+00 -1.23200970E+01  7.47478746E+00  1.08841798E+01
 -1.03484442E+01 -7.57501011E+00  4.95464337E+00 -4.59201960E-01  1.27191654E+00
  1.27191654E+00  1.08841798E+01 -1.03484442E+01 -7.57501011E+00  4.95464337E+00
 -1.59445125E+00  1.76574087E+00  5.43935655E+00 -5.41202310E-01 -5.81655816E+00
  1.44138393E+00  1.44138393E+00  1.44138393E+00 -5.81655816E+00  1.44138393E+00
  1.44138393E+00  1.44138393E+00  1.08841798E+01 -1.03484442E+01 -7.57501011E+00
  4.95464337E+00 -2.55112200E-02  1.59627348E+00 -2.76978960E-01  5.37557850E-01
  5.37557850E-01 -2.00445300E-02 -3.47317038E+00  3.09596877E+00 -4.26584043E+00
  3.01761288E+00  5.87851398E+00 -1.01662212E+01  7.27434216E+00 -4.26584043E+00
  3.01761288E+00 -3.47317038E+00  3.09596877E+00  1.08841798E+01 -1.03484442E+01
 -7.57501011E+00  4.95464337E+00 -1.08787131E+00  1.58351787E+00  2.37436569E+00
  3.40757010E-01 -5.83842492E+00  1.60720686E+00  1.60720686E+00  1.60720686E+00
 -7.83558900E-01  4.30046280E-01  4.30046280E-01 -1.20267180E+00  3.38934780E-01
  3.38934780E-01  3.38934780E-01  1.08841798E+01 -1.03484442E+01 -7.57501011E+00
  4.95464337E+00 -9.43915140E-01  1.68009606E+00 -2.00809746E+00  8.32759110E-01
  8.32759110E-01  6.43429413E+00 -6.57825030E-01 -7.50940983E+00  1.82223000E+00
  1.82223000E+00  1.82223000E+00 -7.50940983E+00  1.82223000E+00  1.82223000E+00
  1.82223000E+00  1.08841798E+01 -1.03484442E+01 -7.57501011E+00  4.95464337E+00
 -1.59445125E+00  1.76574087E+00  5.43935655E+00 -5.41202310E-01 -5.81655816E+00
  1.44138393E+00  1.44138393E+00  1.44138393E+00 -5.81655816E+00  1.44138393E+00
  1.44138393E+00  1.44138393E+00  1.08841798E+01 -1.03484442E+01 -7.57501011E+00
  4.95464337E+00 -7.08847470E-01  1.83498561E+00  6.65842842E+00  7.83558900E-02
 -4.44259674E+00  1.16987166E+00  1.16987166E+00  1.16987166E+00 -1.23200970E+01
  7.47478746E+00  1.08841798E+01 -1.03484442E+01 -7.57501011E+00  4.95464337E+00
 -4.53735270E-01  1.53613989E+00  3.85766091E+00  6.41424960E-01  6.41424960E-01
 -1.19283176E+01  7.79003325E+00  1.08841798E+01 -1.03484442E+01 -7.57501011E+00
  4.95464337E+00  2.60578890E-01  1.90969704E+00 -3.71917143E+00  1.45231731E+00
  1.45231731E+00  1.29924999E+01 -1.08076461E+01 -1.67481159E+01  7.64607708E+00
  7.64607708E+00  1.08841798E+01 -1.03484442E+01 -7.57501011E+00  4.95464337E+00
 -7.08847470E-01  1.83498561E+00  6.65842842E+00  7.83558900E-02 -4.44259674E+00
  1.16987166E+00  1.16987166E+00  1.16987166E+00 -1.23200970E+01  7.47478746E+00
  1.08841798E+01 -1.03484442E+01 -7.57501011E+00  4.95464337E+00 -4.53735270E-01
  1.53613989E+00  3.85766091E+00  6.41424960E-01  6.41424960E-01 -1.19283176E+01
  7.79003325E+00  1.08841798E+01 -1.03484442E+01 -7.57501011E+00  4.95464337E+00
 -1.05871563E+00  2.47823280E+00 -1.34845020E-01  6.68758410E-01  6.68758410E-01
  3.40392564E+00 -9.89835336E+00  2.97934605E+00  2.61490005E+00 -5.09313285E+00
  6.08442597E+00 -4.02166161E+00  3.39299226E+00  1.08841798E+01 -1.03484442E+01
 -7.57501011E+00  4.95464337E+00 -2.55112200E-02  1.59627348E+00 -2.76978960E-01
  5.37557850E-01  5.37557850E-01 -2.00445300E-02 -3.47317038E+00  3.09596877E+00
 -4.26584043E+00  3.01761288E+00  5.87851398E+00 -1.01662212E+01  7.27434216E+00
 -4.26584043E+00  3.01761288E+00 -3.47317038E+00  3.09596877E+00  1.08841798E+01
 -1.03484442E+01 -9.40817349E+00  5.35006728E+00  6.94269630E-01  1.60356240E+00
 -5.52135690E-01 -2.22312060E-01 -2.22312060E-01  1.45669066E+01 -1.46033512E+01
 -1.46033512E+01  9.77808618E+00 -1.06035564E+01 -7.57501011E+00  4.95464337E+00
 -7.08847470E-01  1.83498561E+00  6.65842842E+00  7.83558900E-02 -4.44259674E+00
  1.16987166E+00  1.16987166E+00  1.16987166E+00 -1.23200970E+01  7.47478746E+00
  1.08841798E+01 -1.03484442E+01 -7.57501011E+00  4.95464337E+00 -2.55112200E-02
  1.59627348E+00 -2.76978960E-01  5.37557850E-01  5.37557850E-01 -2.00445300E-02
 -3.47317038E+00  3.09596877E+00 -4.26584043E+00  3.01761288E+00  5.87851398E+00
 -1.01662212E+01  7.27434216E+00 -4.26584043E+00  3.01761288E+00 -3.47317038E+00
  3.09596877E+00  1.08841798E+01 -1.03484442E+01 -7.57501011E+00  4.95464337E+00
  7.81736670E-01  1.39582818E+00 -1.43956170E+00  1.65822930E+00  1.65822930E+00
 -1.96983063E+00  1.08841798E+01 -1.03484442E+01 -7.57501011E+00  4.95464337E+00
 -4.37335200E-02  1.78214094E+00 -6.25024890E-01  5.37557850E-01  5.37557850E-01
  2.15023140E-01 -2.28872088E+00  2.42356590E+00 -3.10507992E+00  2.60578890E+00
 -1.95343056E+00  2.36343231E+00 -3.10507992E+00  2.60578890E+00 -2.28872088E+00
  2.42356590E+00  1.08841798E+01 -1.03484442E+01 -7.57501011E+00  4.95464337E+00
  2.60578890E-01  1.90969704E+00 -3.71917143E+00  1.45231731E+00  1.45231731E+00
  1.29924999E+01 -1.08076461E+01 -1.67481159E+01  7.64607708E+00  7.64607708E+00
  1.08841798E+01 -1.03484442E+01 -7.57501011E+00  4.95464337E+00  6.14091510E-01
  1.49969529E+00 -3.32556975E+00  1.09880469E+00  1.09880469E+00  1.09880469E+00
  1.08841798E+01 -1.03484442E+01 -7.57501011E+00  4.95464337E+00 -4.53735270E-01
  1.53613989E+00  3.85766091E+00  6.41424960E-01  6.41424960E-01 -1.19283176E+01
  7.79003325E+00  1.08841798E+01 -1.03484442E+01 -7.57501011E+00  4.95464337E+00
  6.14091510E-01  1.49969529E+00 -3.32556975E+00  1.09880469E+00  1.09880469E+00
  1.09880469E+00  1.08841798E+01 -1.03484442E+01 -4.64304204E+00  3.49868160E-01
  7.12491930E-01  7.12491930E-01  3.44401470E-01  3.88134990E-01  3.88134990E-01
 -1.27556100E-01  4.61024190E-01  4.61024190E-01 -4.84713180E-01  1.16804943E+00
  1.07438681E+01 -1.04741780E+01 -4.64304204E+00  3.49868160E-01  7.12491930E-01
  7.12491930E-01  3.44401470E-01  3.88134990E-01  3.88134990E-01 -1.27556100E-01
  4.61024190E-01  4.61024190E-01 -4.84713180E-01  1.16804943E+00  1.07438681E+01
 -1.04741780E+01 -9.40817349E+00  5.35006728E+00  7.23425310E-01  2.01356415E+00
  1.02044880E+00 -3.15245790E-01 -3.15245790E-01  2.47823280E-01 -7.74447750E-01
 -7.74447750E-01  1.46762404E+01 -1.49204192E+01 -1.49204192E+01  9.77808618E+00
 -1.06035564E+01 -9.40817349E+00  5.35006728E+00  7.23425310E-01  2.01356415E+00
  1.02044880E+00 -3.15245790E-01 -3.15245790E-01  2.47823280E-01 -7.74447750E-01
 -7.74447750E-01  1.46762404E+01 -1.49204192E+01 -1.49204192E+01  9.77808618E+00
 -1.06035564E+01 -9.40817349E+00  5.35006728E+00  6.94269630E-01  1.60356240E+00
 -5.52135690E-01 -2.22312060E-01 -2.22312060E-01  1.45669066E+01 -1.46033512E+01
 -1.46033512E+01  9.77808618E+00 -1.06035564E+01 -7.57501011E+00  4.95464337E+00
  7.81736670E-01  1.39582818E+00 -1.43956170E+00  1.65822930E+00  1.65822930E+00
 -1.96983063E+00  1.08841798E+01 -1.03484442E+01 -7.57501011E+00  4.95464337E+00
 -7.08847470E-01  1.83498561E+00  6.65842842E+00  7.83558900E-02 -4.44259674E+00
  1.16987166E+00  1.16987166E+00  1.16987166E+00 -1.23200970E+01  7.47478746E+00
  1.08841798E+01 -1.03484442E+01 -7.57501011E+00  4.95464337E+00 -4.53735270E-01
  1.53613989E+00  3.85766091E+00  6.41424960E-01  6.41424960E-01 -1.19283176E+01
  7.79003325E+00  1.08841798E+01 -1.03484442E+01 -7.57501011E+00  4.95464337E+00
 -1.59445125E+00  1.76574087E+00  5.43935655E+00 -5.41202310E-01 -5.81655816E+00
  1.44138393E+00  1.44138393E+00  1.44138393E+00 -5.81655816E+00  1.44138393E+00
  1.44138393E+00  1.44138393E+00  1.08841798E+01 -1.03484442E+01 -7.57501011E+00
  4.95464337E+00 -7.08847470E-01  1.83498561E+00  6.65842842E+00  7.83558900E-02
 -4.44259674E+00  1.16987166E+00  1.16987166E+00  1.16987166E+00 -1.23200970E+01
  7.47478746E+00  1.08841798E+01 -1.03484442E+01 -9.40817349E+00  5.35006728E+00
  6.94269630E-01  1.60356240E+00 -5.52135690E-01 -2.22312060E-01 -2.22312060E-01
  1.45669066E+01 -1.46033512E+01 -1.46033512E+01  9.77808618E+00 -1.06035564E+01
 -7.57501011E+00  4.95464337E+00 -9.43915140E-01  1.68009606E+00 -2.00809746E+00
  8.32759110E-01  8.32759110E-01  6.43429413E+00 -6.57825030E-01 -7.50940983E+00
  1.82223000E+00  1.82223000E+00  1.82223000E+00 -7.50940983E+00  1.82223000E+00
  1.82223000E+00  1.82223000E+00  1.08841798E+01 -1.03484442E+01 -4.64304204E+00
  3.49868160E-01  7.12491930E-01  7.12491930E-01  3.44401470E-01  3.88134990E-01
  3.88134990E-01 -1.27556100E-01  4.61024190E-01  4.61024190E-01 -4.84713180E-01
  1.16804943E+00  1.07438681E+01 -1.04741780E+01 -7.57501011E+00  4.95464337E+00
  2.60578890E-01  1.90969704E+00 -3.71917143E+00  1.45231731E+00  1.45231731E+00
  1.29924999E+01 -1.08076461E+01 -1.67481159E+01  7.64607708E+00  7.64607708E+00
  1.08841798E+01 -1.03484442E+01 -7.57501011E+00  4.95464337E+00 -4.53735270E-01
  1.53613989E+00  3.85766091E+00  6.41424960E-01  6.41424960E-01 -1.19283176E+01
  7.79003325E+00  1.08841798E+01 -1.03484442E+01 -7.57501011E+00  4.95464337E+00
 -4.37335200E-02  1.78214094E+00 -6.25024890E-01  5.37557850E-01  5.37557850E-01
  2.15023140E-01 -2.28872088E+00  2.42356590E+00 -3.10507992E+00  2.60578890E+00
 -1.95343056E+00  2.36343231E+00 -3.10507992E+00  2.60578890E+00 -2.28872088E+00
  2.42356590E+00  1.08841798E+01 -1.03484442E+01 -9.40817349E+00  5.35006728E+00
  6.94269630E-01  1.60356240E+00 -5.52135690E-01 -2.22312060E-01 -2.22312060E-01
  1.45669066E+01 -1.46033512E+01 -1.46033512E+01  9.77808618E+00 -1.06035564E+01
 -7.57501011E+00  4.95464337E+00 -4.59201960E-01  1.27191654E+00  1.27191654E+00
  1.08841798E+01 -1.03484442E+01 -4.64304204E+00  3.49868160E-01  7.12491930E-01
  7.12491930E-01  3.44401470E-01  3.88134990E-01  3.88134990E-01 -1.27556100E-01
  4.61024190E-01  4.61024190E-01 -4.84713180E-01  1.16804943E+00  1.07438681E+01
 -1.04741780E+01 -7.57501011E+00  4.95464337E+00 -1.59445125E+00  1.76574087E+00
  5.43935655E+00 -5.41202310E-01 -5.81655816E+00  1.44138393E+00  1.44138393E+00
  1.44138393E+00 -5.81655816E+00  1.44138393E+00  1.44138393E+00  1.44138393E+00
  1.08841798E+01 -1.03484442E+01 -7.57501011E+00  4.95464337E+00 -7.08847470E-01
  1.83498561E+00  6.65842842E+00  7.83558900E-02 -4.44259674E+00  1.16987166E+00
  1.16987166E+00  1.16987166E+00 -1.23200970E+01  7.47478746E+00  1.08841798E+01
 -1.03484442E+01 -7.57501011E+00  4.95464337E+00 -1.08787131E+00  1.58351787E+00
  2.37436569E+00  3.40757010E-01 -5.83842492E+00  1.60720686E+00  1.60720686E+00
  1.60720686E+00 -7.83558900E-01  4.30046280E-01  4.30046280E-01 -1.20267180E+00
  3.38934780E-01  3.38934780E-01  3.38934780E-01  1.08841798E+01 -1.03484442E+01
 -7.57501011E+00  4.95464337E+00 -7.08847470E-01  1.83498561E+00  6.65842842E+00
  7.83558900E-02 -4.44259674E+00  1.16987166E+00  1.16987166E+00  1.16987166E+00
 -1.23200970E+01  7.47478746E+00  1.08841798E+01 -1.03484442E+01 -7.57501011E+00
  4.95464337E+00 -1.08787131E+00  1.58351787E+00  2.37436569E+00  3.40757010E-01
 -5.83842492E+00  1.60720686E+00  1.60720686E+00  1.60720686E+00 -7.83558900E-01
  4.30046280E-01  4.30046280E-01 -1.20267180E+00  3.38934780E-01  3.38934780E-01
  3.38934780E-01  1.08841798E+01 -1.03484442E+01 -7.57501011E+00  4.95464337E+00
 -1.59445125E+00  1.76574087E+00  5.43935655E+00 -5.41202310E-01 -5.81655816E+00
  1.44138393E+00  1.44138393E+00  1.44138393E+00 -5.81655816E+00  1.44138393E+00
  1.44138393E+00  1.44138393E+00  1.08841798E+01 -1.03484442E+01 -7.57501011E+00
  4.95464337E+00  2.60578890E-01  1.90969704E+00 -3.71917143E+00  1.45231731E+00
  1.45231731E+00  1.29924999E+01 -1.08076461E+01 -1.67481159E+01  7.64607708E+00
  7.64607708E+00  1.08841798E+01 -1.03484442E+01 -6.33953817E+00  5.00566581E+00
 -4.80522051E+00  2.84267880E+00 -1.27556100E-02  5.95869210E-01  5.95869210E-01
  7.10669700E-01  5.19335550E-01  5.19335550E-01  8.85603780E-01  1.25187201E+00
  1.25187201E+00 -9.64870785E+00  6.29762688E+00  1.47163295E+01 -1.57203782E+01
  8.15994594E+00  8.15994594E+00 -1.57203782E+01  8.15994594E+00  8.15994594E+00
  1.33769904E+01 -1.07402236E+01 -9.40817349E+00  5.35006728E+00  6.94269630E-01
  1.60356240E+00 -5.52135690E-01 -2.22312060E-01 -2.22312060E-01  1.45669066E+01
 -1.46033512E+01 -1.46033512E+01  9.77808618E+00 -1.06035564E+01 -7.57501011E+00
  4.95464337E+00 -4.59201960E-01  1.27191654E+00  1.27191654E+00  1.08841798E+01
 -1.03484442E+01 -7.57501011E+00  4.95464337E+00 -7.08847470E-01  1.83498561E+00
  6.65842842E+00  7.83558900E-02 -4.44259674E+00  1.16987166E+00  1.16987166E+00
  1.16987166E+00 -1.23200970E+01  7.47478746E+00  1.08841798E+01 -1.03484442E+01
 -6.33953817E+00  5.00566581E+00 -4.80522051E+00  2.84267880E+00 -1.27556100E-02
  5.95869210E-01  5.95869210E-01  7.10669700E-01  5.19335550E-01  5.19335550E-01
  8.85603780E-01  1.25187201E+00  1.25187201E+00 -9.64870785E+00  6.29762688E+00
  1.47163295E+01 -1.57203782E+01  8.15994594E+00  8.15994594E+00 -1.57203782E+01
  8.15994594E+00  8.15994594E+00  1.33769904E+01 -1.07402236E+01 -7.57501011E+00
  4.95464337E+00 -2.55112200E-02  1.59627348E+00 -2.76978960E-01  5.37557850E-01
  5.37557850E-01 -2.00445300E-02 -3.47317038E+00  3.09596877E+00 -4.26584043E+00
  3.01761288E+00  5.87851398E+00 -1.01662212E+01  7.27434216E+00 -4.26584043E+00
  3.01761288E+00 -3.47317038E+00  3.09596877E+00  1.08841798E+01 -1.03484442E+01
 -7.57501011E+00  4.95464337E+00 -4.53735270E-01  1.53613989E+00  3.85766091E+00
  6.41424960E-01  6.41424960E-01 -1.19283176E+01  7.79003325E+00  1.08841798E+01
 -1.03484442E+01 -6.33953817E+00  5.00566581E+00 -4.37335200E+00  2.59849998E+00
 -1.71289620E-01  6.59647260E-01  6.59647260E-01  3.40757010E-01  1.87689690E-01
  1.87689690E-01 -8.72848170E-01  1.13160483E+00  1.13160483E+00 -2.60578890E-01
  2.06823105E+00  2.06823105E+00 -7.02287442E+00  6.19558200E+00  6.19558200E+00
  6.19558200E+00  1.33769904E+01 -1.07402236E+01 -6.33953817E+00  5.00566581E+00
 -4.37335200E+00  2.59849998E+00 -1.71289620E-01  6.59647260E-01  6.59647260E-01
  3.40757010E-01  1.87689690E-01  1.87689690E-01 -8.72848170E-01  1.13160483E+00
  1.13160483E+00 -2.60578890E-01  2.06823105E+00  2.06823105E+00 -7.02287442E+00
  6.19558200E+00  6.19558200E+00  6.19558200E+00  1.33769904E+01 -1.07402236E+01
 -7.57501011E+00  4.95464337E+00 -4.59201960E-01  1.27191654E+00  1.27191654E+00
  1.08841798E+01 -1.03484442E+01 -9.40817349E+00  5.35006728E+00  7.23425310E-01
  2.01356415E+00  1.02044880E+00 -3.15245790E-01 -3.15245790E-01  2.47823280E-01
 -7.74447750E-01 -7.74447750E-01  1.46762404E+01 -1.49204192E+01 -1.49204192E+01
  9.77808618E+00 -1.06035564E+01 -7.57501011E+00  4.95464337E+00 -2.55112200E-02
  1.59627348E+00 -2.76978960E-01  5.37557850E-01  5.37557850E-01 -2.00445300E-02
 -3.47317038E+00  3.09596877E+00 -4.26584043E+00  3.01761288E+00  5.87851398E+00
 -1.01662212E+01  7.27434216E+00 -4.26584043E+00  3.01761288E+00 -3.47317038E+00
  3.09596877E+00  1.08841798E+01 -1.03484442E+01 -6.33953817E+00  5.00566581E+00
 -4.80522051E+00  2.84267880E+00 -1.27556100E-02  5.95869210E-01  5.95869210E-01
  7.10669700E-01  5.19335550E-01  5.19335550E-01  8.85603780E-01  1.25187201E+00
  1.25187201E+00 -9.64870785E+00  6.29762688E+00  1.47163295E+01 -1.57203782E+01
  8.15994594E+00  8.15994594E+00 -1.57203782E+01  8.15994594E+00  8.15994594E+00
  1.33769904E+01 -1.07402236E+01 -7.57501011E+00  4.95464337E+00 -7.08847470E-01
  1.83498561E+00  6.65842842E+00  7.83558900E-02 -4.44259674E+00  1.16987166E+00
  1.16987166E+00  1.16987166E+00 -1.23200970E+01  7.47478746E+00  1.08841798E+01
 -1.03484442E+01 -7.57501011E+00  4.95464337E+00 -1.05871563E+00  2.47823280E+00
 -1.34845020E-01  6.68758410E-01  6.68758410E-01  3.40392564E+00 -9.89835336E+00
  2.97934605E+00  2.61490005E+00 -5.09313285E+00  6.08442597E+00 -4.02166161E+00
  3.39299226E+00  1.08841798E+01 -1.03484442E+01 -7.57501011E+00  4.95464337E+00
 -5.64891300E-02  1.54889550E+00 -6.56002800E-02  3.11601330E-01  3.11601330E-01
 -1.17533835E+00  6.41424960E-01  6.41424960E-01  1.26663207E+01 -1.10900918E+01
 -1.71417176E+01  7.74629973E+00  7.74629973E+00  1.08841798E+01 -1.03484442E+01
 -9.40817349E+00  5.35006728E+00  7.23425310E-01  2.01356415E+00  1.02044880E+00
 -3.15245790E-01 -3.15245790E-01  2.47823280E-01 -7.74447750E-01 -7.74447750E-01
  1.46762404E+01 -1.49204192E+01 -1.49204192E+01  9.77808618E+00 -1.06035564E+01
 -9.40817349E+00  5.35006728E+00  6.94269630E-01  1.60356240E+00 -5.52135690E-01
 -2.22312060E-01 -2.22312060E-01  1.45669066E+01 -1.46033512E+01 -1.46033512E+01
  9.77808618E+00 -1.06035564E+01 -7.57501011E+00  4.95464337E+00 -1.08787131E+00
  1.58351787E+00  2.37436569E+00  3.40757010E-01 -5.83842492E+00  1.60720686E+00
  1.60720686E+00  1.60720686E+00 -7.83558900E-01  4.30046280E-01  4.30046280E-01
 -1.20267180E+00  3.38934780E-01  3.38934780E-01  3.38934780E-01  1.08841798E+01
 -1.03484442E+01 -9.46101816E+00  5.56691265E+00 -3.31099191E+00  1.90605258E+00
 -1.23364971E+00 -3.86312760E-01 -3.86312760E-01  1.61285577E+01 -1.48730413E+01
 -1.48730413E+01  1.32221009E+01 -1.43719280E+01 -1.43719280E+01  8.10892350E+00
 -1.16440497E+01  5.22980010E+00  0.00000000E+00 -7.89025590E+00  3.79023840E+00
  0.00000000E+00  5.26624470E+00  0.00000000E+00  0.00000000E+00 -1.25551647E+01
  7.72625520E+00  5.50313460E+00  0.00000000E+00 -1.30471668E+01  7.94492280E+00
  3.28001400E+00  0.00000000E+00  8.74670400E+00  0.00000000E+00 -1.31565006E+01
  5.46669000E+00  1.18080504E+01 -1.04960448E+01  6.19558200E-01  0.00000000E+00
  0.00000000E+00  0.00000000E+00 -8.23647960E+00  4.57379730E+00  0.00000000E+00
 -7.52580990E+00  1.36667250E+00  0.00000000E+00  1.62725139E+01 -1.49058414E+01
 -1.49058414E+01  4.86535410E+00  0.00000000E+00  4.84713180E+00  0.00000000E+00
 -1.27738323E+01  7.34358690E+00  7.48936530E+00  0.00000000E+00 -1.34845020E+01
  7.68981060E+00 -9.07470540E+00  5.22980010E+00  0.00000000E+00 -7.89025590E+00
  3.79023840E+00  0.00000000E+00  5.26624470E+00  0.00000000E+00  0.00000000E+00
 -1.25551647E+01  7.72625520E+00  5.50313460E+00  0.00000000E+00 -1.30471668E+01
  7.94492280E+00  3.28001400E+00  0.00000000E+00  8.74670400E+00  0.00000000E+00
 -1.31565006E+01  5.46669000E+00  1.18080504E+01 -1.04960448E+01  6.19558200E-01
  0.00000000E+00  0.00000000E+00  0.00000000E+00 -8.23647960E+00  4.57379730E+00
  0.00000000E+00 -7.52580990E+00  1.36667250E+00  0.00000000E+00  1.62725139E+01
 -1.49058414E+01 -1.49058414E+01  4.86535410E+00  0.00000000E+00  4.84713180E+00
  0.00000000E+00 -1.27738323E+01  7.34358690E+00  7.48936530E+00  0.00000000E+00
 -1.34845020E+01  7.68981060E+00 -9.07470540E+00  5.22980010E+00  0.00000000E+00
 -7.89025590E+00  3.79023840E+00  0.00000000E+00  5.26624470E+00  0.00000000E+00
  0.00000000E+00 -1.25551647E+01  7.72625520E+00  5.50313460E+00  0.00000000E+00
 -1.30471668E+01  7.94492280E+00  3.28001400E+00  0.00000000E+00  8.74670400E+00
  0.00000000E+00 -1.31565006E+01  5.46669000E+00  1.18080504E+01 -1.04960448E+01
  6.19558200E-01  0.00000000E+00  0.00000000E+00  0.00000000E+00 -8.23647960E+00
  4.57379730E+00  0.00000000E+00 -7.52580990E+00  1.36667250E+00  0.00000000E+00
  1.62725139E+01 -1.49058414E+01 -1.49058414E+01  4.86535410E+00  0.00000000E+00
  4.84713180E+00  0.00000000E+00 -1.27738323E+01  7.34358690E+00  7.48936530E+00
  0.00000000E+00 -1.34845020E+01  7.68981060E+00 -9.07470540E+00  5.22980010E+00
  0.00000000E+00 -7.89025590E+00  3.79023840E+00  0.00000000E+00  5.26624470E+00
  0.00000000E+00  0.00000000E+00 -1.25551647E+01  7.72625520E+00  5.50313460E+00
  0.00000000E+00 -1.30471668E+01  7.94492280E+00  3.28001400E+00  0.00000000E+00
 -1.24093863E+01  7.70803290E+00  8.74670400E+00  0.00000000E+00 -1.31565006E+01
  5.46669000E+00  1.18080504E+01 -1.04960448E+01  6.19558200E-01  0.00000000E+00
  0.00000000E+00  0.00000000E+00
%FLAG ATOMIC_NUMBER                                                             
%FORMAT(10I8)                                                                   
       7       1       1       1       6       1       6       1       1       6
       1       1       6       8       7       1       1       6       8       7
       1       6       1       6       1       6       1       1       1       6
       1       1       6       1       1       1       6       8       7       1
       6       1       6       1       1       6       8       8       6       8
       7       1       6       1       6       1       1       6       1       6
       1       1       1       6       1       1       1       6       8       7
       1       6       1       6       1       1       6       8       7       1
       1       6       8       7       1       6       1       6       1       6
       1       1       1       6       1       1       1       6       8       7
       1       6       1       6       1       6       1       1       1       8
       1       6       8       7       1       6       1       6       1       1
      16       6       8       7       1       6       1       6       1       1
       6       1       1       6       1       1       7       1       6       7
       1       1       7       1       1       6       8       7       1       6
       1       6       1       1       6       6       1       6       1       6
       8       1       6       1       6       1       6       8       7       1
       6       1       6       1       1       1       6       8       7       1
       6       1       1       6       8       7       1       6       1       6
       1       6       1       1       1       6       1       1       1       6
       8       7       1       6       1       6       1       1       6       6
       1       6       1       6       1       6       1       6       1       6
       8       7       1       6       1       6       1       1       6       7
       6       1       7       1       6       1       6       8       7       1
       6       1       6       1       6       1       1       1       6       1
       1       1       6       8       7       1       6       1       6       1
       1       6       1       1       6       8       8       6       8       7
       1       6       1       6       1       1       6       1       1       6
       1       1       6       1       1       7       1       1       1       6
       8       7       1       6       1       6       1       1       6       8
       7       1       1       6       8       7       1       6       1       1
       6       8       7       1       6       1       6       1       1       6
       1       1       6       1       1       7       1       6       7       1
       1       7       1       1       6       8       7       1       6       1
       6       1       1       6       6       1       6       1       6       8
       1       6       1       6       1       6       8       7       1       6
       1       6       1       1       8       1       6       8       7       1
       6       1       6       1       6       1       1       1       6       1
       1       6       1       1       1       6       8       7       1       6
       1       6       1       1       8       1       6       8       7       1
       6       1       6       1       1       6       1       1       6       1
       1       7       1       6       7       1       1       7       1       1
       6       8       7       1       6       1       6       1       6       1
       1       1       8       1       6       8       7       1       6       1
       6       1       1       6       1       1       6       8       8       6
       8       7       1       6       1       6       1       1       1       6
       8       7       1       6       1       6       1       1       1       6
       8       7       1       6       1       6       1       1       6       8
       8       6       8       7       1       6       1       6       1       1
       6       1       6       1       1       1       6       1       1       1
       6       8       7       1       6       1       6       1       1      16
       6       8       7       1       6       1       6       1       1       6
       1       1       6       8       7       1       1       6       8       7
       1       6       1       6       1       1       1       6       8       7
       1       6       1       6       1       1       6       6       1       6
       1       6       1       6       1       6       1       6       8       7
       1       6       1       6       1       1       6       8       7       1
       1       6       8       7       1       6       1       6       1       1
       8       1       6       8       7       1       6       1       6       1
       6       1       1       1       8       1       6       8       7       1
       6       1       6       1       1       6       1       6       1       1
       1       6       1       1       1       6       8       7       6       1
       1       6       1       1       6       1       1       6       1       6
       8       7       1       6       1       6       1       6       1       1
       1       8       1       6       8       7       1       6       1       6
       1       1       6       1       1      16       6       1       1       1
       6       8       7       1       6       1       6       1       1       6
       8       8       6       8       7       1       6       1       6       1
       1       6       1       1       6       8       7       1       1       6
       8       7       1       6       1       6       1       1       6       1
       1      16       6       1       1       1       6       8       7       1
       6       1       6       1       1       6       1       1       6       1
       1       6       1       1       7       1       1       1       6       8
       7       1       6       1       6       1       1       6       1       6
       1       1       1       6       1       1       1       6       8       7
       1       6       1       6       1       1       1       6       8       7
       1       6       1       6       1       1       6       1       6       1
       1       1       6       1       1       1       6       8       7       1
       6       1       6       1       1       8       1       6       8       7
       1       6       1       6       1       1       6       1       1       6
       1       1       6       1       1       7       1       1       1       6
       8       7       1       6       1       1       6       8       7       1
       6       1       6       1       1       6       6       1       6       1
       6       1       6       1       6       1       6       8       7       1
       6       1       6       1       1       6       1       1       6       8
       8       6       8       7       1       6       1       6       1       6
       1       1       1       8       1       6       8       7       1       6
       1       6       1       1      16       6       8       7       1       6
       1       6       1       1       6       1       1       6       1       1
       7       1       6       7       1       1       7       1       1       6
       8       7       1       6       1       6       1       1       6       6
       1       6       1       6       8       1       6       1       6       1
       6       8       7       1       6       1       1       6       8       7
       1       6       1       6       1       1       6       6       1       6
       1       6       1       6       1       6       1       6       8       7
       1       6       1       6       1       6       1       1       1       6
       1       1       6       1       1       1       6       8       7       1
       6       1       6       1       1       6       1       1       6       8
       8       6       8       7       1       6       1       1       6       8
       7       1       6       1       6       1       1       6       8       7
       1       1       6       8       7       1       6       1       6       1
       6       1       1       1       6       1       1       1       6       8
       7       1       6       1       6       1       6       1       1       1
       6       1       1       1       6       8       7       1       6       1
       6       1       6       1       1       1       6       1       1       6
       1       1       1       6       8       7       6       1       1       6
       1       1       6       1       1       6       1       6       8       7
       1       6       1       6       1       1       6       1       1       6
       1       1       7       1       6       7       1       1       7       1
       1       6       8       7       1       6       1       6       1       6
       1       1       1       6       1       1       6       1       1       1
       6       8       7       1       6       1       6       1       1       6
       7       6       1       7       1       6       1       6       8       7
       6       1       1       6       1       1       6       1       1       6
       1       6       8       7       1       6       1       6       1       1
       6       8       7       1       1       6       8       7       1       6
       1       6       1       1       1       6       8       7       1       6
       1       6       1       6       1       1       1       6       1       1
       6       1       1       1       6       8       7       1       6       1
       6       1       1      16       6       8       7       1       6       1
       6       1       1       1       6       8       7       1       6       1
       6       1       1       1       6       8       7       1       6       1
       6       1       1       6       8       7       1       1       6       8
       7       1       6       1       6       1       1       6       7       6
       1       7       1       6       1       6       8       7       1       6
       1       6       1       6       1       1       1       8       1       6
       8       7       1       6       1       1       6       8       7       1
       6       1       6       1       6       1       1       1       6       1
       1       1       6       8       7       1       6       1       6       1
       1       6       6       1       6       1       6       8       1       6
       1       6       1       6       8       7       1       6       1       6
       1       6       1       1       1       6       1       1       6       1
       1       1       6       8       7       1       6       1       6       1
       1       6       1       6       1       1       1       6       1       1
       1       6       8       7       1       6       1       6       1       6
       1       1       1       6       1       1       1       6       8       7
       1       6       1       6       1       6       1       1       1       8
       1       6       8       7       1       6       1       6       1       1
       8       1       6       8       7       1       6       1       6       1
       1       6       8       7       1       1       6       8       7       1
       6       1       6       1       6       1       1       1       8       1
       6       8       7       1       6       1       6       1       1       8
       1       6       8       7       1       6       1       6       1       1
       6       7       6       1       7       1       6       1       6       8
       7       1       6       1       6       1       1       6       6       1
       6       1       6       8       1       6       1       6       1       6
       8       7       1       6       1       6       1       1       6       8
       8       6       8       7       1       6       1       6       1       6
       1       1       1       8       1       6       8       7       1       6
       1       6       1       1       6       6       1       6       1       6
       8       1       6       1       6       1       6       8       7       1
       6       1       6       1       1      16       6       8       7       1
       6       1       6       1       1       6       6       1       6       1
       6       1       6       1       6       1       6       8       7       1
       6       1       6       1       1       6       8       7       1       1
       6       8       7       1       6       1       6       1       1       1
       6       8       7       1       6       1       6       1       1       8
       1       6       8       7       1       6       1       6       1       1
       1       6       8       7       6       1       1       6       1       1
       6       1       1       6       1       6       8       7       6       1
       1       6       1       1       6       1       1       6       1       6
       8       7       1       6       1       6       1       1       6       1
       1       6       8       8       6       8       7       1       6       1
       6       1       1       6       1       1       6       8       8       6
       8       7       1       6       1       6       1       1       6       8
       8       6       8       7       1       6       1       6       1       1
      16       6       8       7       1       6       1       6       1       6
       1       1       1       8       1       6       8       7       1       6
       1       6       1       1       8       1       6       8       7       1
       6       1       6       1       6       1       1       1       6       1
       1       1       6       8       7       1       6       1       6       1
       6       1       1       1       8       1       6       8       7       1
       6       1       6       1       1       6       8       8       6       8
       7       1       6       1       6       1       1       6       1       6
       1       1       1       6       1       1       1       6       8       7
       6       1       1       6       1       1       6       1       1       6
       1       6       8       7       1       6       1       6       1       1
       6       8       7       1       1       6       8       7       1       6
       1       6       1       1       8       1       6       8       7       1
       6       1       6       1       1       6       6       1       6       1
       6       1       6       1       6       1       6       8       7       1
       6       1       6       1       1       6       8       8       6       8
       7       1       6       1       1       6       8       7       6       1
       1       6       1       1       6       1       1       6       1       6
       8       7       1       6       1       6       1       6       1       1
       1       6       1       1       1       6       8       7       1       6
       1       6       1       6       1       1       1       8       1       6
       8       7       1       6       1       6       1       6       1       1
       1       6       1       1       6       1       1       1       6       8
       7       1       6       1       6       1       6       1       1       1
       8       1       6       8       7       1       6       1       6       1
       6       1       1       1       6       1       1       6       1       1
       1       6       8       7       1       6       1       6       1       6
       1       1       1       6       1       1       1       6       8       7
       1       6       1       6       1       1       6       8       7       1
       1       6       8       7       1       6       1       6       1       1
       6       1       1       6       1       1       7       1       6       7
       1       1       7       1       1       6       8       7       1       6
       1       6       1       1       6       8       8       6       8       7
       1       6       1       1       6       8       7       1       6       1
       6       1       6       1       1       1       8       1       6       8
       7       1       6       1       6       1       1       6       1       1
       6       1       1       7       1       6       7       1       1       7
       1       1       6       8       7       1       6       1       6       1
       1       6       6       1       6       1       6       8       1       6
       1       6       1       6       8       7       1       6       1       6
       1       1       8       1       6       8       7       1       6       1
       6       1       1       6       1       1       6       1       1       6
       1       1       7       1       1       1       6       8       7       1
       6       1       6       1       1       6       1       1       6       1
       1       6       1       1       7       1       1       1       6       8
       7       1       6       1       1       6       8       7       1       6
       1       6       1       1       6       1       1       6       8       8
       6       8       7       1       6       1       6       1       1       6
       6       1       6       1       6       8       1       6       1       6
       1       6       8       7       1       6       1       6       1       1
       6       1       1       6       1       1       7       1       6       7
       1       1       7       1       1       6       8       7       1       6
       1       6       1       6       1       1       1       8       1       6
       8       7       1       6       1       6       1       1       6       7
       6       1       7       1       6       1       6       8       7       1
       6       1       6       1       1       6       1       1       6       8
       7       1       1       6       8       7       1       6       1       6
       1       1       6       1       1       6       8       8       6       8
       7       1       6       1       6       1       1       6       8       8
       6       8       7       1       6       1       6       1       6       1
       1       1       6       1       1       6       1       1       1       6
       8       7       1       6       1       6       1       1       6       8
       8       6       8       8       1       8       6       1       8       6
       1       6       1       1       8       1       6       1       8       1
       6       1       6       1       7       1       6       8       6       1
       1       1       8       6       1       8       6       1       6       8
       8       6       1       6       1       8       1       6       1       8
       1       8       6       1       8       6       1       6       1       1
       8       1       6       1       8       1       6       1       6       1
       7       1       6       8       6       1       1       1       8       6
       1       8       6       1       6       8       8       6       1       6
       1       8       1       6       1       8       1       8       6       1
       8       6       1       6       1       1       8       1       6       1
       8       1       6       1       6       1       7       1       6       8
       6       1       1       1       8       6       1       8       6       1
       6       8       8       6       1       6       1       8       1       6
       1       8       1       8       6       1       8       6       1       6
       1       1       8       1       6       1       8       1       6       1
       8       1       6       1       7       1       6       8       6       1
       1       1
%FLAG MASS                                                                      
%FORMAT(5E16.8)                                                                 
  1.40100000E+01  1.00800000E+00  1.00800000E+00  1.00800000E+00  1.20100000E+01
  1.00800000E+00  1.20100000E+01  1.00800000E+00  1.00800000E+00  1.20100000E+01
  1.00800000E+00  1.00800000E+00  1.20100000E+01  1.60000000E+01  1.40100000E+01
  1.00800000E+00  1.00800000E+00  1.20100000E+01  1.60000000E+01  1.40100000E+01
  1.00800000E+00  1.20100000E+01  1.00800000E+00  1.20100000E+01  1.00800000E+00
  1.20100000E+01  1.00800000E+00  1.00800000E+00  1.00800000E+00  1.20100000E+01
  1.00800000E+00  1.00800000E+00  1.20100000E+01  1.00800000E+00  1.00800000E+00
  1.00800000E+00  1.20100000E+01  1.60000000E+01  1.40100000E+01  1.00800000E+00
  1.20100000E+01  1.00800000E+00  1.20100000E+01  1.00800000E+00  1.00800000E+00
  5.89332000E+01  1.60000000E+01  1.60000000E+01  1.20100000E+01  1.60000000E+01
  1.40100000E+01  1.00800000E+00  1.20100000E+01  1.00800000E+00  1.20100000E+01
  1.00800000E+00  1.00800000E+00  1.20100000E+01  1.00800000E+00  1.20100000E+01
  1.00800000E+00  1.00800000E+00  1.00800000E+00  1.20100000E+01  1.00800000E+00
  1.00800000E+00  1.00800000E+00  1.20100000E+01  1.60000000E+01  1.40100000E+01
  1.00800000E+00  1.20100000E+01  1.00800000E+00  1.20100000E+01  1.00800000E+00
  1.00800000E+00  1.20100000E+01  1.60000000E+01  1.40100000E+01  1.00800000E+00
  1.00800000E+00  1.20100000E+01  1.60000000E+01  1.40100000E+01  1.00800000E+00
  1.20100000E+01  1.00800000E+00  1.20100000E+01  1.00800000E+00  1.20100000E+01
  1.00800000E+00  1.00800000E+00  1.00800000E+00  1.20100000E+01  1.00800000E+00
  1.00800000E+00  1.00800000E+00  1.20100000E+01  1.60000000E+01  1.40100000E+01
  1.00800000E+00  1.20100000E+01  1.00800000E+00  1.20100000E+01  1.00800000E+00
  1.20100000E+01  1.00800000E+00  1.00800000E+00  1.00800000E+00  1.60000000E+01
  1.00800000E+00  1.20100000E+01  1.60000000E+01  1.40100000E+01  1.00800000E+00
  1.20100000E+01  1.00800000E+00  1.20100000E+01  1.00800000E+00  1.00800000E+00
  3.20600000E+01  1.20100000E+01  1.60000000E+01  1.40100000E+01  1.00800000E+00
  1.20100000E+01  1.00800000E+00  1.20100000E+01  1.00800000E+00  1.00800000E+00
  1.20100000E+01  1.00800000E+00  1.00800000E+00  1.20100000E+01  1.00800000E+00
  1.00800000E+00  1.40100000E+01  1.00800000E+00  1.20100000E+01  1.40100000E+01
  1.00800000E+00  1.00800000E+00  1.40100000E+01  1.00800000E+00  1.00800000E+00
  1.20100000E+01  1.60000000E+01  1.40100000E+01  1.00800000E+00  1.20100000E+01
  1.00800000E+00  1.20100000E+01  1.00800000E+00  1.00800000E+00  1.20100000E+01
  1.20100000E+01  1.00800000E+00  1.20100000E+01  1.00800000E+00  1.20100000E+01
  1.60000000E+01  1.00800000E+00  1.20100000E+01  1.00800000E+00  1.20100000E+01
  1.00800000E+00  1.20100000E+01  1.60000000E+01  1.40100000E+01  1.00800000E+00
  1.20100000E+01  1.00800000E+00  1.20100000E+01  1.00800000E+00  1.00800000E+00
  1.00800000E+00  1.20100000E+01  1.60000000E+01  1.40100000E+01  1.00800000E+00
  1.20100000E+01  1.00800000E+00  1.00800000E+00  1.20100000E+01  1.60000000E+01
  1.40100000E+01  1.00800000E+00  1.20100000E+01  1.00800000E+00  1.20100000E+01
  1.00800000E+00  1.20100000E+01  1.00800000E+00  1.00800000E+00  1.00800000E+00
  1.20100000E+01  1.00800000E+00  1.00800000E+00  1.00800000E+00  1.20100000E+01
  1.60000000E+01  1.40100000E+01  1.00800000E+00  1.20100000E+01  1.00800000E+00
  1.20100000E+01  1.00800000E+00  1.00800000E+00  1.20100000E+01  1.20100000E+01
  1.00800000E+00  1.20100000E+01  1.00800000E+00  1.20100000E+01  1.00800000E+00
  1.20100000E+01  1.00800000E+00  1.20100000E+01  1.00800000E+00  1.20100000E+01
  1.60000000E+01  1.40100000E+01  1.00800000E+00  1.20100000E+01  1.00800000E+00
  1.20100000E+01  1.00800000E+00  1.00800000E+00  1.20100000E+01  1.40100000E+01
  1.20100000E+01  1.00800000E+00  1.40100000E+01  1.00800000E+00  1.20100000E+01
  1.00800000E+00  1.20100000E+01  1.60000000E+01  1.40100000E+01  1.00800000E+00
  1.20100000E+01  1.00800000E+00  1.20100000E+01  1.00800000E+00  1.20100000E+01
  1.00800000E+00  1.00800000E+00  1.00800000E+00  1.20100000E+01  1.00800000E+00
  1.00800000E+00  1.00800000E+00  1.20100000E+01  1.60000000E+01  1.40100000E+01
  1.00800000E+00  1.20100000E+01  1.00800000E+00  1.20100000E+01  1.00800000E+00
  1.00800000E+00  1.20100000E+01  1.00800000E+00  1.00800000E+00  5.89332000E+01
  1.60000000E+01  1.60000000E+01  1.20100000E+01  1.60000000E+01  1.40100000E+01
  1.00800000E+00  1.20100000E+01  1.00800000E+00  1.20100000E+01  1.00800000E+00
  1.00800000E+00  1.20100000E+01  1.00800000E+00  1.00800000E+00  1.20100000E+01
  1.00800000E+00  1.00800000E+00  1.20100000E+01  1.00800000E+00  1.00800000E+00
  1.40100000E+01  1.00800000E+00  1.00800000E+00  1.00800000E+00  1.20100000E+01
  1.60000000E+01  1.40100000E+01  1.00800000E+00  1.20100000E+01  1.00800000E+00
  1.20100000E+01  1.00800000E+00  1.00800000E+00  1.20100000E+01  1.60000000E+01
  1.40100000E+01  1.00800000E+00  1.00800000E+00  1.20100000E+01  1.60000000E+01
  1.40100000E+01  1.00800000E+00  1.20100000E+01  1.00800000E+00  1.00800000E+00
  1.20100000E+01  1.60000000E+01  1.40100000E+01  1.00800000E+00  1.20100000E+01
  1.00800000E+00  1.20100000E+01  1.00800000E+00  1.00800000E+00  1.20100000E+01
  1.00800000E+00  1.00800000E+00  1.20100000E+01  1.00800000E+00  1.00800000E+00
  1.40100000E+01  1.00800000E+00  1.20100000E+01  1.40100000E+01  1.00800000E+00
  1.00800000E+00  1.40100000E+01  1.00800000E+00  1.00800000E+00  1.20100000E+01
  1.60000000E+01  1.40100000E+01  1.00800000E+00  1.20100000E+01  1.00800000E+00
  1.20100000E+01  1.00800000E+00  1.00800000E+00  1.20100000E+01  1.20100000E+01
  1.00800000E+00  1.20100000E+01  1.00800000E+00  1.20100000E+01  1.60000000E+01
  1.00800000E+00  1.20100000E+01  1.00800000E+00  1.20100000E+01  1.00800000E+00
  1.20100000E+01  1.60000000E+01  1.40100000E+01  1.00800000E+00  1.20100000E+01
  1.00800000E+00  1.20100000E+01  1.00800000E+00  1.00800000E+00  1.60000000E+01
  1.00800000E+00  1.20100000E+01  1.60000000E+01  1.40100000E+01  1.00800000E+00
  1.20100000E+01  1.00800000E+00  1.20100000E+01  1.00800000E+00  1.20100000E+01
  1.00800000E+00  1.00800000E+00  1.00800000E+00  1.20100000E+01  1.00800000E+00
  1.00800000E+00  1.20100000E+01  1.00800000E+00  1.00800000E+00  1.00800000E+00
  1.20100000E+01  1.60000000E+01  1.40100000E+01  1.00800000E+00  1.20100000E+01
  1.00800000E+00  1.20100000E+01  1.00800000E+00  1.00800000E+00  1.60000000E+01
  1.00800000E+00  1.20100000E+01  1.60000000E+01  1.40100000E+01  1.00800000E+00
  1.20100000E+01  1.00800000E+00  1.20100000E+01  1.00800000E+00  1.00800000E+00
  1.20100000E+01  1.00800000E+00  1.00800000E+00  1.20100000E+01  1.00800000E+00
  1.00800000E+00  1.40100000E+01  1.00800000E+00  1.20100000E+01  1.40100000E+01
  1.00800000E+00  1.00800000E+00  1.40100000E+01  1.00800000E+00  1.00800000E+00
  1.20100000E+01  1.60000000E+01  1.40100000E+01  1.00800000E+00  1.20100000E+01
  1.00800000E+00  1.20100000E+01  1.00800000E+00  1.20100000E+01  1.00800000E+00
  1.00800000E+00  1.00800000E+00  1.60000000E+01  1.00800000E+00  1.20100000E+01
  1.60000000E+01  1.40100000E+01  1.00800000E+00  1.20100000E+01  1.00800000E+00
  1.20100000E+01  1.00800000E+00  1.00800000E+00  1.20100000E+01  1.00800000E+00
  1.00800000E+00  5.89332000E+01  1.60000000E+01  1.60000000E+01  1.20100000E+01
  1.60000000E+01  1.40100000E+01  1.00800000E+00  1.20100000E+01  1.00800000E+00
  1.20100000E+01  1.00800000E+00  1.00800000E+00  1.00800000E+00  1.20100000E+01
  1.60000000E+01  1.40100000E+01  1.00800000E+00  1.20100000E+01  1.00800000E+00
  1.20100000E+01  1.00800000E+00  1.00800000E+00  1.00800000E+00  1.20100000E+01
  1.60000000E+01  1.40100000E+01  1.00800000E+00  1.20100000E+01  1.00800000E+00
  1.20100000E+01  1.00800000E+00  1.00800000E+00  5.89332000E+01  1.60000000E+01
  1.60000000E+01  1.20100000E+01  1.60000000E+01  1.40100000E+01  1.00800000E+00
  1.20100000E+01  1.00800000E+00  1.20100000E+01  1.00800000E+00  1.00800000E+00
  1.20100000E+01  1.00800000E+00  1.20100000E+01  1.00800000E+00  1.00800000E+00
  1.00800000E+00  1.20100000E+01  1.00800000E+00  1.00800000E+00  1.00800000E+00
  1.20100000E+01  1.60000000E+01  1.40100000E+01  1.00800000E+00  1.20100000E+01
  1.00800000E+00  1.20100000E+01  1.00800000E+00  1.00800000E+00  3.20600000E+01
  1.20100000E+01  1.60000000E+01  1.40100000E+01  1.00800000E+00  1.20100000E+01
  1.00800000E+00  1.20100000E+01  1.00800000E+00  1.00800000E+00  1.20100000E+01
  1.00800000E+00  1.00800000E+00  1.20100000E+01  1.60000000E+01  1.40100000E+01
  1.00800000E+00  1.00800000E+00  1.20100000E+01  1.60000000E+01  1.40100000E+01
  1.00800000E+00  1.20100000E+01  1.00800000E+00  1.20100000E+01  1.00800000E+00
  1.00800000E+00  1.00800000E+00  1.20100000E+01  1.60000000E+01  1.40100000E+01
  1.00800000E+00  1.20100000E+01  1.00800000E+00  1.20100000E+01  1.00800000E+00
  1.00800000E+00  1.20100000E+01  1.20100000E+01  1.00800000E+00  1.20100000E+01
  1.00800000E+00  1.20100000E+01  1.00800000E+00  1.20100000E+01  1.00800000E+00
  1.20100000E+01  1.00800000E+00  1.20100000E+01  1.60000000E+01  1.40100000E+01
  1.00800000E+00  1.20100000E+01  1.00800000E+00  1.20100000E+01  1.00800000E+00
  1.00800000E+00  1.20100000E+01  1.60000000E+01  1.40100000E+01  1.00800000E+00
  1.00800000E+00  1.20100000E+01  1.60000000E+01  1.40100000E+01  1.00800000E+00
  1.20100000E+01  1.00800000E+00  1.20100000E+01  1.00800000E+00  1.00800000E+00
  1.60000000E+01  1.00800000E+00  1.20100000E+01  1.60000000E+01  1.40100000E+01
  1.00800000E+00  1.20100000E+01  1.00800000E+00  1.20100000E+01  1.00800000E+00
  1.20100000E+01  1.00800000E+00  1.00800000E+00  1.00800000E+00  1.60000000E+01
  1.00800000E+00  1.20100000E+01  1.60000000E+01  1.40100000E+01  1.00800000E+00
  1.20100000E+01  1.00800000E+00  1.20100000E+01  1.00800000E+00  1.00800000E+00
  1.20100000E+01  1.00800000E+00  1.20100000E+01  1.00800000E+00  1.00800000E+00
  1.00800000E+00  1.20100000E+01  1.00800000E+00  1.00800000E+00  1.00800000E+00
  1.20100000E+01  1.60000000E+01  1.40100000E+01  1.20100000E+01  1.00800000E+00
  1.00800000E+00  1.20100000E+01  1.00800000E+00  1.00800000E+00  1.20100000E+01
  1.00800000E+00  1.00800000E+00  1.20100000E+01  1.00800000E+00  1.20100000E+01
  1.60000000E+01  1.40100000E+01  1.00800000E+00  1.20100000E+01  1.00800000E+00
  1.20100000E+01  1.00800000E+00  1.20100000E+01  1.00800000E+00  1.00800000E+00
  1.00800000E+00  1.60000000E+01  1.00800000E+00  1.20100000E+01  1.60000000E+01
  1.40100000E+01  1.00800000E+00  1.20100000E+01  1.00800000E+00  1.20100000E+01
  1.00800000E+00  1.00800000E+00  1.20100000E+01  1.00800000E+00  1.00800000E+00
  3.20600000E+01  1.20100000E+01  1.00800000E+00  1.00800000E+00  1.00800000E+00
  1.20100000E+01  1.60000000E+01  1.40100000E+01  1.00800000E+00  1.20100000E+01
  1.00800000E+00  1.20100000E+01  1.00800000E+00  1.00800000E+00  5.89332000E+01
  1.60000000E+01  1.60000000E+01  1.20100000E+01  1.60000000E+01  1.40100000E+01
  1.00800000E+00  1.20100000E+01  1.00800000E+00  1.20100000E+01  1.00800000E+00
  1.00800000E+00  1.20100000E+01  1.00800000E+00  1.00800000E+00  1.20100000E+01
  1.60000000E+01  1.40100000E+01  1.00800000E+00  1.00800000E+00  1.20100000E+01
  1.60000000E+01  1.40100000E+01  1.00800000E+00  1.20100000E+01  1.00800000E+00
  1.20100000E+01  1.00800000E+00  1.00800000E+00  1.20100000E+01  1.00800000E+00
  1.00800000E+00  3.20600000E+01  1.20100000E+01  1.00800000E+00  1.00800000E+00
  1.00800000E+00  1.20100000E+01  1.60000000E+01  1.40100000E+01  1.00800000E+00
  1.20100000E+01  1.00800000E+00  1.20100000E+01  1.00800000E+00  1.00800000E+00
  1.20100000E+01  1.00800000E+00  1.00800000E+00  1.20100000E+01  1.00800000E+00
  1.00800000E+00  1.20100000E+01  1.00800000E+00  1.00800000E+00  1.40100000E+01
  1.00800000E+00  1.00800000E+00  1.00800000E+00  1.20100000E+01  1.60000000E+01
  1.40100000E+01  1.00800000E+00  1.20100000E+01  1.00800000E+00  1.20100000E+01
  1.00800000E+00  1.00800000E+00  1.20100000E+01  1.00800000E+00  1.20100000E+01
  1.00800000E+00  1.00800000E+00  1.00800000E+00  1.20100000E+01  1.00800000E+00
  1.00800000E+00  1.00800000E+00  1.20100000E+01  1.60000000E+01  1.40100000E+01
  1.00800000E+00  1.20100000E+01  1.00800000E+00  1.20100000E+01  1.00800000E+00
  1.00800000E+00  1.00800000E+00  1.20100000E+01  1.60000000E+01  1.40100000E+01
  1.00800000E+00  1.20100000E+01  1.00800000E+00  1.20100000E+01  1.00800000E+00
  1.00800000E+00  1.20100000E+01  1.00800000E+00  1.20100000E+01  1.00800000E+00
  1.00800000E+00  1.00800000E+00  1.20100000E+01  1.00800000E+00  1.00800000E+00
  1.00800000E+00  1.20100000E+01  1.60000000E+01  1.40100000E+01  1.00800000E+00
  1.20100000E+01  1.00800000E+00  1.20100000E+01  1.00800000E+00  1.00800000E+00
  1.60000000E+01  1.00800000E+00  1.20100000E+01  1.60000000E+01  1.40100000E+01
  1.00800000E+00  1.20100000E+01  1.00800000E+00  1.20100000E+01  1.00800000E+00
  1.00800000E+00  1.20100000E+01  1.00800000E+00  1.00800000E+00  1.20100000E+01
  1.00800000E+00  1.00800000E+00  1.20100000E+01  1.00800000E+00  1.00800000E+00
  1.40100000E+01  1.00800000E+00  1.00800000E+00  1.00800000E+00  1.20100000E+01
  1.60000000E+01  1.40100000E+01  1.00800000E+00  1.20100000E+01  1.00800000E+00
  1.00800000E+00  1.20100000E+01  1.60000000E+01  1.40100000E+01  1.00800000E+00
  1.20100000E+01  1.00800000E+00  1.20100000E+01  1.00800000E+00  1.00800000E+00
  1.20100000E+01  1.20100000E+01  1.00800000E+00  1.20100000E+01  1.00800000E+00
  1.20100000E+01  1.00800000E+00  1.20100000E+01  1.00800000E+00  1.20100000E+01
  1.00800000E+00  1.20100000E+01  1.60000000E+01  1.40100000E+01  1.00800000E+00
  1.20100000E+01  1.00800000E+00  1.20100000E+01  1.00800000E+00  1.00800000E+00
  1.20100000E+01  1.00800000E+00  1.00800000E+00  5.89332000E+01  1.60000000E+01
  1.60000000E+01  1.20100000E+01  1.60000000E+01  1.40100000E+01  1.00800000E+00
  1.20100000E+01  1.00800000E+00  1.20100000E+01  1.00800000E+00  1.20100000E+01
  1.00800000E+00  1.00800000E+00  1.00800000E+00  1.60000000E+01  1.00800000E+00
  1.20100000E+01  1.60000000E+01  1.40100000E+01  1.00800000E+00  1.20100000E+01
  1.00800000E+00  1.20100000E+01  1.00800000E+00  1.00800000E+00  3.20600000E+01
  1.20100000E+01  1.60000000E+01  1.40100000E+01  1.00800000E+00  1.20100000E+01
  1.00800000E+00  1.20100000E+01  1.00800000E+00  1.00800000E+00  1.20100000E+01
  1.00800000E+00  1.00800000E+00  1.20100000E+01  1.00800000E+00  1.00800000E+00
  1.40100000E+01  1.00800000E+00  1.20100000E+01  1.40100000E+01  1.00800000E+00
  1.00800000E+00  1.40100000E+01  1.00800000E+00  1.00800000E+00  1.20100000E+01
  1.60000000E+01  1.40100000E+01  1.00800000E+00  1.20100000E+01  1.00800000E+00
  1.20100000E+01  1.00800000E+00  1.00800000E+00  1.20100000E+01  1.20100000E+01
  1.00800000E+00  1.20100000E+01  1.00800000E+00  1.20100000E+01  1.60000000E+01
  1.00800000E+00  1.20100000E+01  1.00800000E+00  1.20100000E+01  1.00800000E+00
  1.20100000E+01  1.60000000E+01  1.40100000E+01  1.00800000E+00  1.20100000E+01
  1.00800000E+00  1.00800000E+00  1.20100000E+01  1.60000000E+01  1.40100000E+01
  1.00800000E+00  1.20100000E+01  1.00800000E+00  1.20100000E+01  1.00800000E+00
  1.00800000E+00  1.20100000E+01  1.20100000E+01  1.00800000E+00  1.20100000E+01
  1.00800000E+00  1.20100000E+01  1.00800000E+00  1.20100000E+01  1.00800000E+00
  1.20100000E+01  1.00800000E+00  1.20100000E+01  1.60000000E+01  1.40100000E+01
  1.00800000E+00  1.20100000E+01  1.00800000E+00  1.20100000E+01  1.00800000E+00
  1.20100000E+01  1.00800000E+00  1.00800000E+00  1.00800000E+00  1.20100000E+01
  1.00800000E+00  1.00800000E+00  1.20100000E+01  1.00800000E+00  1.00800000E+00
  1.00800000E+00  1.20100000E+01  1.60000000E+01  1.40100000E+01  1.00800000E+00
  1.20100000E+01  1.00800000E+00  1.20100000E+01  1.00800000E+00  1.00800000E+00
  1.20100000E+01  1.00800000E+00  1.00800000E+00  5.89332000E+01  1.60000000E+01
  1.60000000E+01  1.20100000E+01  1.60000000E+01  1.40100000E+01  1.00800000E+00
  1.20100000E+01  1.00800000E+00  1.00800000E+00  1.20100000E+01  1.60000000E+01
  1.40100000E+01  1.00800000E+00  1.20100000E+01  1.00800000E+00  1.20100000E+01
  1.00800000E+00  1.00800000E+00  1.20100000E+01  1.60000000E+01  1.40100000E+01
  1.00800000E+00  1.00800000E+00  1.20100000E+01  1.60000000E+01  1.40100000E+01
  1.00800000E+00  1.20100000E+01  1.00800000E+00  1.20100000E+01  1.00800000E+00
  1.20100000E+01  1.00800000E+00  1.00800000E+00  1.00800000E+00  1.20100000E+01
  1.00800000E+00  1.00800000E+00  1.00800000E+00  1.20100000E+01  1.60000000E+01
  1.40100000E+01  1.00800000E+00  1.20100000E+01  1.00800000E+00  1.20100000E+01
  1.00800000E+00  1.20100000E+01  1.00800000E+00  1.00800000E+00  1.00800000E+00
  1.20100000E+01  1.00800000E+00  1.00800000E+00  1.00800000E+00  1.20100000E+01
  1.60000000E+01  1.40100000E+01  1.00800000E+00  1.20100000E+01  1.00800000E+00
  1.20100000E+01  1.00800000E+00  1.20100000E+01  1.00800000E+00  1.00800000E+00
  1.00800000E+00  1.20100000E+01  1.00800000E+00  1.00800000E+00  1.20100000E+01
  1.00800000E+00  1.00800000E+00  1.00800000E+00  1.20100000E+01  1.60000000E+01
  1.40100000E+01  1.20100000E+01  1.00800000E+00  1.00800000E+00  1.20100000E+01
  1.00800000E+00  1.00800000E+00  1.20100000E+01  1.00800000E+00  1.00800000E+00
  1.20100000E+01  1.00800000E+00  1.20100000E+01  1.60000000E+01  1.40100000E+01
  1.00800000E+00  1.20100000E+01  1.00800000E+00  1.20100000E+01  1.00800000E+00
  1.00800000E+00  1.20100000E+01  1.00800000E+00  1.00800000E+00  1.20100000E+01
  1.00800000E+00  1.00800000E+00  1.40100000E+01  1.00800000E+00  1.20100000E+01
  1.40100000E+01  1.00800000E+00  1.00800000E+00  1.40100000E+01  1.00800000E+00
  1.00800000E+00  1.20100000E+01  1.60000000E+01  1.40100000E+01  1.00800000E+00
  1.20100000E+01  1.00800000E+00  1.20100000E+01  1.00800000E+00  1.20100000E+01
  1.00800000E+00  1.00800000E+00  1.00800000E+00  1.20100000E+01  1.00800000E+00
  1.00800000E+00  1.20100000E+01  1.00800000E+00  1.00800000E+00  1.00800000E+00
  1.20100000E+01  1.60000000E+01  1.40100000E+01  1.00800000E+00  1.20100000E+01
  1.00800000E+00  1.20100000E+01  1.00800000E+00  1.00800000E+00  1.20100000E+01
  1.40100000E+01  1.20100000E+01  1.00800000E+00  1.40100000E+01  1.00800000E+00
  1.20100000E+01  1.00800000E+00  1.20100000E+01  1.60000000E+01  1.40100000E+01
  1.20100000E+01  1.00800000E+00  1.00800000E+00  1.20100000E+01  1.00800000E+00
  1.00800000E+00  1.20100000E+01  1.00800000E+00  1.00800000E+00  1.20100000E+01
  1.00800000E+00  1.20100000E+01  1.60000000E+01  1.40100000E+01  1.00800000E+00
  1.20100000E+01  1.00800000E+00  1.20100000E+01  1.00800000E+00  1.00800000E+00
  1.20100000E+01  1.60000000E+01  1.40100000E+01  1.00800000E+00  1.00800000E+00
  1.20100000E+01  1.60000000E+01  1.40100000E+01  1.00800000E+00  1.20100000E+01
  1.00800000E+00  1.20100000E+01  1.00800000E+00  1.00800000E+00  1.00800000E+00
  1.20100000E+01  1.60000000E+01  1.40100000E+01  1.00800000E+00  1.20100000E+01
  1.00800000E+00  1.20100000E+01  1.00800000E+00  1.20100000E+01  1.00800000E+00
  1.00800000E+00  1.00800000E+00  1.20100000E+01  1.00800000E+00  1.00800000E+00
  1.20100000E+01  1.00800000E+00  1.00800000E+00  1.00800000E+00  1.20100000E+01
  1.60000000E+01  1.40100000E+01  1.00800000E+00  1.20100000E+01  1.00800000E+00
  1.20100000E+01  1.00800000E+00  1.00800000E+00  3.20600000E+01  1.20100000E+01
  1.60000000E+01  1.40100000E+01  1.00800000E+00  1.20100000E+01  1.00800000E+00
  1.20100000E+01  1.00800000E+00  1.00800000E+00  1.00800000E+00  1.20100000E+01
  1.60000000E+01  1.40100000E+01  1.00800000E+00  1.20100000E+01  1.00800000E+00
  1.20100000E+01  1.00800000E+00  1.00800000E+00  1.00800000E+00  1.20100000E+01
  1.60000000E+01  1.40100000E+01  1.00800000E+00  1.20100000E+01  1.00800000E+00
  1.20100000E+01  1.00800000E+00  1.00800000E+00  1.20100000E+01  1.60000000E+01
  1.40100000E+01  1.00800000E+00  1.00800000E+00  1.20100000E+01  1.60000000E+01
  1.40100000E+01  1.00800000E+00  1.20100000E+01  1.00800000E+00  1.20100000E+01
  1.00800000E+00  1.00800000E+00  1.20100000E+01  1.40100000E+01  1.20100000E+01
  1.00800000E+00  1.40100000E+01  1.00800000E+00  1.20100000E+01  1.00800000E+00
  1.20100000E+01  1.60000000E+01  1.40100000E+01  1.00800000E+00  1.20100000E+01
  1.00800000E+00  1.20100000E+01  1.00800000E+00  1.20100000E+01  1.00800000E+00
  1.00800000E+00  1.00800000E+00  1.60000000E+01  1.00800000E+00  1.20100000E+01
  1.60000000E+01  1.40100000E+01  1.00800000E+00  1.20100000E+01  1.00800000E+00
  1.00800000E+00  1.20100000E+01  1.60000000E+01  1.40100000E+01  1.00800000E+00
  1.20100000E+01  1.00800000E+00  1.20100000E+01  1.00800000E+00  1.20100000E+01
  1.00800000E+00  1.00800000E+00  1.00800000E+00  1.20100000E+01  1.00800000E+00
  1.00800000E+00  1.00800000E+00  1.20100000E+01  1.60000000E+01  1.40100000E+01
  1.00800000E+00  1.20100000E+01  1.00800000E+00  1.20100000E+01  1.00800000E+00
  1.00800000E+00  1.20100000E+01  1.20100000E+01  1.00800000E+00  1.20100000E+01
  1.00800000E+00  1.20100000E+01  1.60000000E+01  1.00800000E+00  1.20100000E+01
  1.00800000E+00  1.20100000E+01  1.00800000E+00  1.20100000E+01  1.60000000E+01
  1.40100000E+01  1.00800000E+00  1.20100000E+01  1.00800000E+00  1.20100000E+01
  1.00800000E+00  1.20100000E+01  1.00800000E+00  1.00800000E+00  1.00800000E+00
  1.20100000E+01  1.00800000E+00  1.00800000E+00  1.20100000E+01  1.00800000E+00
  1.00800000E+00  1.00800000E+00  1.20100000E+01  1.60000000E+01  1.40100000E+01
  1.00800000E+00  1.20100000E+01  1.00800000E+00  1.20100000E+01  1.00800000E+00
  1.00800000E+00  1.20100000E+01  1.00800000E+00  1.20100000E+01  1.00800000E+00
  1.00800000E+00  1.00800000E+00  1.20100000E+01  1.00800000E+00  1.00800000E+00
  1.00800000E+00  1.20100000E+01  1.60000000E+01  1.40100000E+01  1.00800000E+00
  1.20100000E+01  1.00800000E+00  1.20100000E+01  1.00800000E+00  1.20100000E+01
  1.00800000E+00  1.00800000E+00  1.00800000E+00  1.20100000E+01  1.00800000E+00
  1.00800000E+00  1.00800000E+00  1.20100000E+01  1.60000000E+01  1.40100000E+01
  1.00800000E+00  1.20100000E+01  1.00800000E+00  1.20100000E+01  1.00800000E+00
  1.20100000E+01  1.00800000E+00  1.00800000E+00  1.00800000E+00  1.60000000E+01
  1.00800000E+00  1.20100000E+01  1.60000000E+01  1.40100000E+01  1.00800000E+00
  1.20100000E+01  1.00800000E+00  1.20100000E+01  1.00800000E+00  1.00800000E+00
  1.60000000E+01  1.00800000E+00  1.20100000E+01  1.60000000E+01  1.40100000E+01
  1.00800000E+00  1.20100000E+01  1.00800000E+00  1.20100000E+01  1.00800000E+00
  1.00800000E+00  1.20100000E+01  1.60000000E+01  1.40100000E+01  1.00800000E+00
  1.00800000E+00  1.20100000E+01  1.60000000E+01  1.40100000E+01  1.00800000E+00
  1.20100000E+01  1.00800000E+00  1.20100000E+01  1.00800000E+00  1.20100000E+01
  1.00800000E+00  1.00800000E+00  1.00800000E+00  1.60000000E+01  1.00800000E+00
  1.20100000E+01  1.60000000E+01  1.40100000E+01  1.00800000E+00  1.20100000E+01
  1.00800000E+00  1.20100000E+01  1.00800000E+00  1.00800000E+00  1.60000000E+01
  1.00800000E+00  1.20100000E+01  1.60000000E+01  1.40100000E+01  1.00800000E+00
  1.20100000E+01  1.00800000E+00  1.20100000E+01  1.00800000E+00  1.00800000E+00
  1.20100000E+01  1.40100000E+01  1.20100000E+01  1.00800000E+00  1.40100000E+01
  1.00800000E+00  1.20100000E+01  1.00800000E+00  1.20100000E+01  1.60000000E+01
  1.40100000E+01  1.00800000E+00  1.20100000E+01  1.00800000E+00  1.20100000E+01
  1.00800000E+00  1.00800000E+00  1.20100000E+01  1.20100000E+01  1.00800000E+00
  1.20100000E+01  1.00800000E+00  1.20100000E+01  1.60000000E+01  1.00800000E+00
  1.20100000E+01  1.00800000E+00  1.20100000E+01  1.00800000E+00  1.20100000E+01
  1.60000000E+01  1.40100000E+01  1.00800000E+00  1.20100000E+01  1.00800000E+00
  1.20100000E+01  1.00800000E+00  1.00800000E+00  5.89332000E+01  1.60000000E+01
  1.60000000E+01  1.20100000E+01  1.60000000E+01  1.40100000E+01  1.00800000E+00
  1.20100000E+01  1.00800000E+00  1.20100000E+01  1.00800000E+00  1.20100000E+01
  1.00800000E+00  1.00800000E+00  1.00800000E+00  1.60000000E+01  1.00800000E+00
  1.20100000E+01  1.60000000E+01  1.40100000E+01  1.00800000E+00  1.20100000E+01
  1.00800000E+00  1.20100000E+01  1.00800000E+00  1.00800000E+00  1.20100000E+01
  1.20100000E+01  1.00800000E+00  1.20100000E+01  1.00800000E+00  1.20100000E+01
  1.60000000E+01  1.00800000E+00  1.20100000E+01  1.00800000E+00  1.20100000E+01
  1.00800000E+00  1.20100000E+01  1.60000000E+01  1.40100000E+01  1.00800000E+00
  1.20100000E+01  1.00800000E+00  1.20100000E+01  1.00800000E+00  1.00800000E+00
  3.20600000E+01  1.20100000E+01  1.60000000E+01  1.40100000E+01  1.00800000E+00
  1.20100000E+01  1.00800000E+00  1.20100000E+01  1.00800000E+00  1.00800000E+00
  1.20100000E+01  1.20100000E+01  1.00800000E+00  1.20100000E+01  1.00800000E+00
  1.20100000E+01  1.00800000E+00  1.20100000E+01  1.00800000E+00  1.20100000E+01
  1.00800000E+00  1.20100000E+01  1.60000000E+01  1.40100000E+01  1.00800000E+00
  1.20100000E+01  1.00800000E+00  1.20100000E+01  1.00800000E+00  1.00800000E+00
  1.20100000E+01  1.60000000E+01  1.40100000E+01  1.00800000E+00  1.00800000E+00
  1.20100000E+01  1.60000000E+01  1.40100000E+01  1.00800000E+00  1.20100000E+01
  1.00800000E+00  1.20100000E+01  1.00800000E+00  1.00800000E+00  1.00800000E+00
  1.20100000E+01  1.60000000E+01  1.40100000E+01  1.00800000E+00  1.20100000E+01
  1.00800000E+00  1.20100000E+01  1.00800000E+00  1.00800000E+00  1.60000000E+01
  1.00800000E+00  1.20100000E+01  1.60000000E+01  1.40100000E+01  1.00800000E+00
  1.20100000E+01  1.00800000E+00  1.20100000E+01  1.00800000E+00  1.00800000E+00
  1.00800000E+00  1.20100000E+01  1.60000000E+01  1.40100000E+01  1.20100000E+01
  1.00800000E+00  1.00800000E+00  1.20100000E+01  1.00800000E+00  1.00800000E+00
  1.20100000E+01  1.00800000E+00  1.00800000E+00  1.20100000E+01  1.00800000E+00
  1.20100000E+01  1.60000000E+01  1.40100000E+01  1.20100000E+01  1.00800000E+00
  1.00800000E+00  1.20100000E+01  1.00800000E+00  1.00800000E+00  1.20100000E+01
  1.00800000E+00  1.00800000E+00  1.20100000E+01  1.00800000E+00  1.20100000E+01
  1.60000000E+01  1.40100000E+01  1.00800000E+00  1.20100000E+01  1.00800000E+00
  1.20100000E+01  1.00800000E+00  1.00800000E+00  1.20100000E+01  1.00800000E+00
  1.00800000E+00  5.89332000E+01  1.60000000E+01  1.60000000E+01  1.20100000E+01
  1.60000000E+01  1.40100000E+01  1.00800000E+00  1.20100000E+01  1.00800000E+00
  1.20100000E+01  1.00800000E+00  1.00800000E+00  1.20100000E+01  1.00800000E+00
  1.00800000E+00  5.89332000E+01  1.60000000E+01  1.60000000E+01  1.20100000E+01
  1.60000000E+01  1.40100000E+01  1.00800000E+00  1.20100000E+01  1.00800000E+00
  1.20100000E+01  1.00800000E+00  1.00800000E+00  5.89332000E+01  1.60000000E+01
  1.60000000E+01  1.20100000E+01  1.60000000E+01  1.40100000E+01  1.00800000E+00
  1.20100000E+01  1.00800000E+00  1.20100000E+01  1.00800000E+00  1.00800000E+00
  3.20600000E+01  1.20100000E+01  1.60000000E+01  1.40100000E+01  1.00800000E+00
  1.20100000E+01  1.00800000E+00  1.20100000E+01  1.00800000E+00  1.20100000E+01
  1.00800000E+00  1.00800000E+00  1.00800000E+00  1.60000000E+01  1.00800000E+00
  1.20100000E+01  1.60000000E+01  1.40100000E+01  1.00800000E+00  1.20100000E+01
  1.00800000E+00  1.20100000E+01  1.00800000E+00  1.00800000E+00  1.60000000E+01
  1.00800000E+00  1.20100000E+01  1.60000000E+01  1.40100000E+01  1.00800000E+00
  1.20100000E+01  1.00800000E+00  1.20100000E+01  1.00800000E+00  1.20100000E+01
  1.00800000E+00  1.00800000E+00  1.00800000E+00  1.20100000E+01  1.00800000E+00
  1.00800000E+00  1.00800000E+00  1.20100000E+01  1.60000000E+01  1.40100000E+01
  1.00800000E+00  1.20100000E+01  1.00800000E+00  1.20100000E+01  1.00800000E+00
  1.20100000E+01  1.00800000E+00  1.00800000E+00  1.00800000E+00  1.60000000E+01
  1.00800000E+00  1.20100000E+01  1.60000000E+01  1.40100000E+01  1.00800000E+00
  1.20100000E+01  1.00800000E+00  1.20100000E+01  1.00800000E+00  1.00800000E+00
  5.89332000E+01  1.60000000E+01  1.60000000E+01  1.20100000E+01  1.60000000E+01
  1.40100000E+01  1.00800000E+00  1.20100000E+01  1.00800000E+00  1.20100000E+01
  1.00800000E+00  1.00800000E+00  1.20100000E+01  1.00800000E+00  1.20100000E+01
  1.00800000E+00  1.00800000E+00  1.00800000E+00  1.20100000E+01  1.00800000E+00
  1.00800000E+00  1.00800000E+00  1.20100000E+01  1.60000000E+01  1.40100000E+01
  1.20100000E+01  1.00800000E+00  1.00800000E+00  1.20100000E+01  1.00800000E+00
  1.00800000E+00  1.20100000E+01  1.00800000E+00  1.00800000E+00  1.20100000E+01
  1.00800000E+00  1.20100000E+01  1.60000000E+01  1.40100000E+01  1.00800000E+00
  1.20100000E+01  1.00800000E+00  1.20100000E+01  1.00800000E+00  1.00800000E+00
  1.20100000E+01  1.60000000E+01  1.40100000E+01  1.00800000E+00  1.00800000E+00
  1.20100000E+01  1.60000000E+01  1.40100000E+01  1.00800000E+00  1.20100000E+01
  1.00800000E+00  1.20100000E+01  1.00800000E+00  1.00800000E+00  1.60000000E+01
  1.00800000E+00  1.20100000E+01  1.60000000E+01  1.40100000E+01  1.00800000E+00
  1.20100000E+01  1.00800000E+00  1.20100000E+01  1.00800000E+00  1.00800000E+00
  1.20100000E+01  1.20100000E+01  1.00800000E+00  1.20100000E+01  1.00800000E+00
  1.20100000E+01  1.00800000E+00  1.20100000E+01  1.00800000E+00  1.20100000E+01
  1.00800000E+00  1.20100000E+01  1.60000000E+01  1.40100000E+01  1.00800000E+00
  1.20100000E+01  1.00800000E+00  1.20100000E+01  1.00800000E+00  1.00800000E+00
  5.89332000E+01  1.60000000E+01  1.60000000E+01  1.20100000E+01  1.60000000E+01
  1.40100000E+01  1.00800000E+00  1.20100000E+01  1.00800000E+00  1.00800000E+00
  1.20100000E+01  1.60000000E+01  1.40100000E+01  1.20100000E+01  1.00800000E+00
  1.00800000E+00  1.20100000E+01  1.00800000E+00  1.00800000E+00  1.20100000E+01
  1.00800000E+00  1.00800000E+00  1.20100000E+01  1.00800000E+00  1.20100000E+01
  1.60000000E+01  1.40100000E+01  1.00800000E+00  1.20100000E+01  1.00800000E+00
  1.20100000E+01  1.00800000E+00  1.20100000E+01  1.00800000E+00  1.00800000E+00
  1.00800000E+00  1.20100000E+01  1.00800000E+00  1.00800000E+00  1.00800000E+00
  1.20100000E+01  1.60000000E+01  1.40100000E+01  1.00800000E+00  1.20100000E+01
  1.00800000E+00  1.20100000E+01  1.00800000E+00  1.20100000E+01  1.00800000E+00
  1.00800000E+00  1.00800000E+00  1.60000000E+01  1.00800000E+00  1.20100000E+01
  1.60000000E+01  1.40100000E+01  1.00800000E+00  1.20100000E+01  1.00800000E+00
  1.20100000E+01  1.00800000E+00  1.20100000E+01  1.00800000E+00  1.00800000E+00
  1.00800000E+00  1.20100000E+01  1.00800000E+00  1.00800000E+00  1.20100000E+01
  1.00800000E+00  1.00800000E+00  1.00800000E+00  1.20100000E+01  1.60000000E+01
  1.40100000E+01  1.00800000E+00  1.20100000E+01  1.00800000E+00  1.20100000E+01
  1.00800000E+00  1.20100000E+01  1.00800000E+00  1.00800000E+00  1.00800000E+00
  1.60000000E+01  1.00800000E+00  1.20100000E+01  1.60000000E+01  1.40100000E+01
  1.00800000E+00  1.20100000E+01  1.00800000E+00  1.20100000E+01  1.00800000E+00
  1.20100000E+01  1.00800000E+00  1.00800000E+00  1.00800000E+00  1.20100000E+01
  1.00800000E+00  1.00800000E+00  1.20100000E+01  1.00800000E+00  1.00800000E+00
  1.00800000E+00  1.20100000E+01  1.60000000E+01  1.40100000E+01  1.00800000E+00
  1.20100000E+01  1.00800000E+00  1.20100000E+01  1.00800000E+00  1.20100000E+01
  1.00800000E+00  1.00800000E+00  1.00800000E+00  1.20100000E+01  1.00800000E+00
  1.00800000E+00  1.00800000E+00  1.20100000E+01  1.60000000E+01  1.40100000E+01
  1.00800000E+00  1.20100000E+01  1.00800000E+00  1.20100000E+01  1.00800000E+00
  1.00800000E+00  1.20100000E+01  1.60000000E+01  1.40100000E+01  1.00800000E+00
  1.00800000E+00  1.20100000E+01  1.60000000E+01  1.40100000E+01  1.00800000E+00
  1.20100000E+01  1.00800000E+00  1.20100000E+01  1.00800000E+00  1.00800000E+00
  1.20100000E+01  1.00800000E+00  1.00800000E+00  1.20100000E+01  1.00800000E+00
  1.00800000E+00  1.40100000E+01  1.00800000E+00  1.20100000E+01  1.40100000E+01
  1.00800000E+00  1.00800000E+00  1.40100000E+01  1.00800000E+00  1.00800000E+00
  1.20100000E+01  1.60000000E+01  1.40100000E+01  1.00800000E+00  1.20100000E+01
  1.00800000E+00  1.20100000E+01  1.00800000E+00  1.00800000E+00  5.89332000E+01
  1.60000000E+01  1.60000000E+01  1.20100000E+01  1.60000000E+01  1.40100000E+01
  1.00800000E+00  1.20100000E+01  1.00800000E+00  1.00800000E+00  1.20100000E+01
  1.60000000E+01  1.40100000E+01  1.00800000E+00  1.20100000E+01  1.00800000E+00
  1.20100000E+01  1.00800000E+00  1.20100000E+01  1.00800000E+00  1.00800000E+00
  1.00800000E+00  1.60000000E+01  1.00800000E+00  1.20100000E+01  1.60000000E+01
  1.40100000E+01  1.00800000E+00  1.20100000E+01  1.00800000E+00  1.20100000E+01
  1.00800000E+00  1.00800000E+00  1.20100000E+01  1.00800000E+00  1.00800000E+00
  1.20100000E+01  1.00800000E+00  1.00800000E+00  1.40100000E+01  1.00800000E+00
  1.20100000E+01  1.40100000E+01  1.00800000E+00  1.00800000E+00  1.40100000E+01
  1.00800000E+00  1.00800000E+00  1.20100000E+01  1.60000000E+01  1.40100000E+01
  1.00800000E+00  1.20100000E+01  1.00800000E+00  1.20100000E+01  1.00800000E+00
  1.00800000E+00  1.20100000E+01  1.20100000E+01  1.00800000E+00  1.20100000E+01
  1.00800000E+00  1.20100000E+01  1.60000000E+01  1.00800000E+00  1.20100000E+01
  1.00800000E+00  1.20100000E+01  1.00800000E+00  1.20100000E+01  1.60000000E+01
  1.40100000E+01  1.00800000E+00  1.20100000E+01  1.00800000E+00  1.20100000E+01
  1.00800000E+00  1.00800000E+00  1.60000000E+01  1.00800000E+00  1.20100000E+01
  1.60000000E+01  1.40100000E+01  1.00800000E+00  1.20100000E+01  1.00800000E+00
  1.20100000E+01  1.00800000E+00  1.00800000E+00  1.20100000E+01  1.00800000E+00
  1.00800000E+00  1.20100000E+01  1.00800000E+00  1.00800000E+00  1.20100000E+01
  1.00800000E+00  1.00800000E+00  1.40100000E+01  1.00800000E+00  1.00800000E+00
  1.00800000E+00  1.20100000E+01  1.60000000E+01  1.40100000E+01  1.00800000E+00
  1.20100000E+01  1.00800000E+00  1.20100000E+01  1.00800000E+00  1.00800000E+00
  1.20100000E+01  1.00800000E+00  1.00800000E+00  1.20100000E+01  1.00800000E+00
  1.00800000E+00  1.20100000E+01  1.00800000E+00  1.00800000E+00  1.40100000E+01
  1.00800000E+00  1.00800000E+00  1.00800000E+00  1.20100000E+01  1.60000000E+01
  1.40100000E+01  1.00800000E+00  1.20100000E+01  1.00800000E+00  1.00800000E+00
  1.20100000E+01  1.60000000E+01  1.40100000E+01  1.00800000E+00  1.20100000E+01
  1.00800000E+00  1.20100000E+01  1.00800000E+00  1.00800000E+00  1.20100000E+01
  1.00800000E+00  1.00800000E+00  5.89332000E+01  1.60000000E+01  1.60000000E+01
  1.20100000E+01  1.60000000E+01  1.40100000E+01  1.00800000E+00  1.20100000E+01
  1.00800000E+00  1.20100000E+01  1.00800000E+00  1.00800000E+00  1.20100000E+01
  1.20100000E+01  1.00800000E+00  1.20100000E+01  1.00800000E+00  1.20100000E+01
  1.60000000E+01  1.00800000E+00  1.20100000E+01  1.00800000E+00  1.20100000E+01
  1.00800000E+00  1.20100000E+01  1.60000000E+01  1.40100000E+01  1.00800000E+00
  1.20100000E+01  1.00800000E+00  1.20100000E+01  1.00800000E+00  1.00800000E+00
  1.20100000E+01  1.00800000E+00  1.00800000E+00  1.20100000E+01  1.00800000E+00
  1.00800000E+00  1.40100000E+01  1.00800000E+00  1.20100000E+01  1.40100000E+01
  1.00800000E+00  1.00800000E+00  1.40100000E+01  1.00800000E+00  1.00800000E+00
  1.20100000E+01  1.60000000E+01  1.40100000E+01  1.00800000E+00  1.20100000E+01
  1.00800000E+00  1.20100000E+01  1.00800000E+00  1.20100000E+01  1.00800000E+00
  1.00800000E+00  1.00800000E+00  1.60000000E+01  1.00800000E+00  1.20100000E+01
  1.60000000E+01  1.40100000E+01  1.00800000E+00  1.20100000E+01  1.00800000E+00
  1.20100000E+01  1.00800000E+00  1.00800000E+00  1.20100000E+01  1.40100000E+01
  1.20100000E+01  1.00800000E+00  1.40100000E+01  1.00800000E+00  1.20100000E+01
  1.00800000E+00  1.20100000E+01  1.60000000E+01  1.40100000E+01  1.00800000E+00
  1.20100000E+01  1.00800000E+00  1.20100000E+01  1.00800000E+00  1.00800000E+00
  1.20100000E+01  1.00800000E+00  1.00800000E+00  1.20100000E+01  1.60000000E+01
  1.40100000E+01  1.00800000E+00  1.00800000E+00  1.20100000E+01  1.60000000E+01
  1.40100000E+01  1.00800000E+00  1.20100000E+01  1.00800000E+00  1.20100000E+01
  1.00800000E+00  1.00800000E+00  1.20100000E+01  1.00800000E+00  1.00800000E+00
  5.89332000E+01  1.60000000E+01  1.60000000E+01  1.20100000E+01  1.60000000E+01
  1.40100000E+01  1.00800000E+00  1.20100000E+01  1.00800000E+00  1.20100000E+01
  1.00800000E+00  1.00800000E+00  5.89332000E+01  1.60000000E+01  1.60000000E+01
  1.20100000E+01  1.60000000E+01  1.40100000E+01  1.00800000E+00  1.20100000E+01
  1.00800000E+00  1.20100000E+01  1.00800000E+00  1.20100000E+01  1.00800000E+00
  1.00800000E+00  1.00800000E+00  1.20100000E+01  1.00800000E+00  1.00800000E+00
  1.20100000E+01  1.00800000E+00  1.00800000E+00  1.00800000E+00  1.20100000E+01
  1.60000000E+01  1.40100000E+01  1.00800000E+00  1.20100000E+01  1.00800000E+00
  1.20100000E+01  1.00800000E+00  1.00800000E+00  1.20100000E+01  1.60000000E+01
  1.60000000E+01  1.20100000E+01  1.60000000E+01  1.60000000E+01  1.00800000E+00
  1.60000000E+01  1.20100000E+01  1.00800000E+00  1.60000000E+01  1.20100000E+01
  1.00800000E+00  1.20100000E+01  1.00800000E+00  1.00800000E+00  1.60000000E+01
  1.00800000E+00  1.20100000E+01  1.00800000E+00  1.60000000E+01  1.00800000E+00
  1.20100000E+01  1.00800000E+00  1.20100000E+01  1.00800000E+00  1.40100000E+01
  1.00800000E+00  1.20100000E+01  1.60000000E+01  1.20100000E+01  1.00800000E+00
  1.00800000E+00  1.00800000E+00  1.60000000E+01  1.20100000E+01  1.00800000E+00
  1.60000000E+01  1.20100000E+01  1.00800000E+00  1.20100000E+01  1.60000000E+01
  1.60000000E+01  1.20100000E+01  1.00800000E+00  1.20100000E+01  1.00800000E+00
  1.60000000E+01  1.00800000E+00  1.20100000E+01  1.00800000E+00  1.60000000E+01
  1.00800000E+00  1.60000000E+01  1.20100000E+01  1.00800000E+00  1.60000000E+01
  1.20100000E+01  1.00800000E+00  1.20100000E+01  1.00800000E+00  1.00800000E+00
  1.60000000E+01  1.00800000E+00  1.20100000E+01  1.00800000E+00  1.60000000E+01
  1.00800000E+00  1.20100000E+01  1.00800000E+00  1.20100000E+01  1.00800000E+00
  1.40100000E+01  1.00800000E+00  1.20100000E+01  1.60000000E+01  1.20100000E+01
  1.00800000E+00  1.00800000E+00  1.00800000E+00  1.60000000E+01  1.20100000E+01
  1.00800000E+00  1.60000000E+01  1.20100000E+01  1.00800000E+00  1.20100000E+01
  1.60000000E+01  1.60000000E+01  1.20100000E+01  1.00800000E+00  1.20100000E+01
  1.00800000E+00  1.60000000E+01  1.00800000E+00  1.20100000E+01  1.00800000E+00
  1.60000000E+01  1.00800000E+00  1.60000000E+01  1.20100000E+01  1.00800000E+00
  1.60000000E+01  1.20100000E+01  1.00800000E+00  1.20100000E+01  1.00800000E+00
  1.00800000E+00  1.60000000E+01  1.00800000E+00  1.20100000E+01  1.00800000E+00
  1.60000000E+01  1.00800000E+00  1.20100000E+01  1.00800000E+00  1.20100000E+01
  1.00800000E+00  1.40100000E+01  1.00800000E+00  1.20100000E+01  1.60000000E+01
  1.20100000E+01  1.00800000E+00  1.00800000E+00  1.00800000E+00  1.60000000E+01
  1.20100000E+01  1.00800000E+00  1.60000000E+01  1.20100000E+01  1.00800000E+00
  1.20100000E+01  1.60000000E+01  1.60000000E+01  1.20100000E+01  1.00800000E+00
  1.20100000E+01  1.00800000E+00  1.60000000E+01  1.00800000E+00  1.20100000E+01
  1.00800000E+00  1.60000000E+01  1.00800000E+00  1.60000000E+01  1.20100000E+01
  1.00800000E+00  1.60000000E+01  1.20100000E+01  1.00800000E+00  1.20100000E+01
  1.00800000E+00  1.00800000E+00  1.60000000E+01  1.00800000E+00  1.20100000E+01
  1.00800000E+00  1.60000000E+01  1.00800000E+00  1.20100000E+01  1.00800000E+00
  1.60000000E+01  1.00800000E+00  1.20100000E+01  1.00800000E+00  1.40100000E+01
  1.00800000E+00  1.20100000E+01  1.60000000E+01  1.20100000E+01  1.00800000E+00
  1.00800000E+00  1.00800000E+00
%FLAG ATOM_TYPE_INDEX                                                           
%FORMAT(10I8)                                                                   
       1       2       2       2       3       4       3       5       5       3
       5       5       6       7       1       2       2       6       7       1
       2       3       8       3       5       3       5       5       5       3
       5       5       3       5       5       5       6       7       1       2
       3       8       3       5       5       9       7       7       6       7
       1       2       3       8       3       5       5       3       5       3
       5       5       5       3       5       5       5       6       7       1
       2       3       8       3       5       5       6       7       1       2
       2       6       7       1       2       3       8       3       5       3
       5       5       5       3       5       5       5       6       7       1
       2       3       8       3       8       3       5       5       5      10
      11       6       7       1       2       3       8       3       8       8
      12       6       7       1       2       3       8       3       5       5
       3       5       5       3       8       8       1       2       6       1
       2       2       1       2       2       6       7       1       2       3
       8       3       5       5       6       6      13       6      13       6
      10      11       6      13       6      13       6       7       1       2
       3       8       3       5       5       5       6       7       1       2
       3       8       8       6       7       1       2       3       8       3
       5       3       5       5       5       3       5       5       5       6
       7       1       2       3       8       3       5       5       6       6
      13       6      13       6      13       6      13       6      13       6
       7       1       2       3       8       3       5       5       6       1
       6      14       1       2       6      15       6       7       1       2
       3       8       3       5       3       5       5       5       3       5
       5       5       6       7       1       2       3       8       3       5
       5       3       5       5       9       7       7       6       7       1
       2       3       8       3       5       5       3       5       5       3
       5       5       3       4       4       1       2       2       2       6
       7       1       2       3       8       3       5       5       6       7
       1       2       2       6       7       1       2       3       8       8
       6       7       1       2       3       8       3       5       5       3
       5       5       3       8       8       1       2       6       1       2
       2       1       2       2       6       7       1       2       3       8
       3       5       5       6       6      13       6      13       6      10
      11       6      13       6      13       6       7       1       2       3
       8       3       8       8      10      11       6       7       1       2
       3       8       3       5       3       5       5       5       3       5
       5       3       5       5       5       6       7       1       2       3
       8       3       8       8      10      11       6       7       1       2
       3       8       3       5       5       3       5       5       3       8
       8       1       2       6       1       2       2       1       2       2
       6       7       1       2       3       8       3       8       3       5
       5       5      10      11       6       7       1       2       3       8
       3       5       5       3       5       5       9       7       7       6
       7       1       2       3       8       3       5       5       5       6
       7       1       2       3       8       3       5       5       5       6
       7       1       2       3       8       3       5       5       9       7
       7       6       7       1       2       3       8       3       5       5
       3       5       3       5       5       5       3       5       5       5
       6       7       1       2       3       8       3       8       8      12
       6       7       1       2       3       8       3       5       5       3
       5       5       6       7       1       2       2       6       7       1
       2       3       8       3       5       5       5       6       7       1
       2       3       8       3       5       5       6       6      13       6
      13       6      13       6      13       6      13       6       7       1
       2       3       8       3       5       5       6       7       1       2
       2       6       7       1       2       3       8       3       8       8
      10      11       6       7       1       2       3       8       3       8
       3       5       5       5      10      11       6       7       1       2
       3       8       3       5       5       3       5       3       5       5
       5       3       5       5       5       6       7       1       3       8
       8       3       5       5       3       5       5       3       8       6
       7       1       2       3       8       3       8       3       5       5
       5      10      11       6       7       1       2       3       8       3
       5       5       3       8       8      12       3       8       8       8
       6       7       1       2       3       8       3       5       5       9
       7       7       6       7       1       2       3       8       3       5
       5       3       5       5       6       7       1       2       2       6
       7       1       2       3       8       3       5       5       3       8
       8      12       3       8       8       8       6       7       1       2
       3       8       3       5       5       3       5       5       3       5
       5       3       4       4       1       2       2       2       6       7
       1       2       3       8       3       5       5       3       5       3
       5       5       5       3       5       5       5       6       7       1
       2       3       8       3       5       5       5       6       7       1
       2       3       8       3       5       5       3       5       3       5
       5       5       3       5       5       5       6       7       1       2
       3       8       3       8       8      10      11       6       7       1
       2       3       8       3       5       5       3       5       5       3
       5       5       3       4       4       1       2       2       2       6
       7       1       2       3       8       8       6       7       1       2
       3       8       3       5       5       6       6      13       6      13
       6      13       6      13       6      13       6       7       1       2
       3       8       3       5       5       3       5       5       9       7
       7       6       7       1       2       3       8       3       8       3
       5       5       5      10      11       6       7       1       2       3
       8       3       8       8      12       6       7       1       2       3
       8       3       5       5       3       5       5       3       8       8
       1       2       6       1       2       2       1       2       2       6
       7       1       2       3       8       3       5       5       6       6
      13       6      13       6      10      11       6      13       6      13
       6       7       1       2       3       8       8       6       7       1
       2       3       8       3       5       5       6       6      13       6
      13       6      13       6      13       6      13       6       7       1
       2       3       8       3       5       3       5       5       5       3
       5       5       3       5       5       5       6       7       1       2
       3       8       3       5       5       3       5       5       9       7
       7       6       7       1       2       3       8       8       6       7
       1       2       3       8       3       5       5       6       7       1
       2       2       6       7       1       2       3       8       3       5
       3       5       5       5       3       5       5       5       6       7
       1       2       3       8       3       5       3       5       5       5
       3       5       5       5       6       7       1       2       3       8
       3       5       3       5       5       5       3       5       5       3
       5       5       5       6       7       1       3       8       8       3
       5       5       3       5       5       3       8       6       7       1
       2       3       8       3       5       5       3       5       5       3
       8       8       1       2       6       1       2       2       1       2
       2       6       7       1       2       3       8       3       5       3
       5       5       5       3       5       5       3       5       5       5
       6       7       1       2       3       8       3       5       5       6
       1       6      14       1       2       6      15       6       7       1
       3       8       8       3       5       5       3       5       5       3
       8       6       7       1       2       3       8       3       5       5
       6       7       1       2       2       6       7       1       2       3
       8       3       5       5       5       6       7       1       2       3
       8       3       5       3       5       5       5       3       5       5
       3       5       5       5       6       7       1       2       3       8
       3       8       8      12       6       7       1       2       3       8
       3       5       5       5       6       7       1       2       3       8
       3       5       5       5       6       7       1       2       3       8
       3       5       5       6       7       1       2       2       6       7
       1       2       3       8       3       5       5       6       1       6
      14       1       2       6      15       6       7       1       2       3
       8       3       8       3       5       5       5      10      11       6
       7       1       2       3       8       8       6       7       1       2
       3       8       3       5       3       5       5       5       3       5
       5       5       6       7       1       2       3       8       3       5
       5       6       6      13       6      13       6      10      11       6
      13       6      13       6       7       1       2       3       8       3
       5       3       5       5       5       3       5       5       3       5
       5       5       6       7       1       2       3       8       3       5
       5       3       5       3       5       5       5       3       5       5
       5       6       7       1       2       3       8       3       5       3
       5       5       5       3       5       5       5       6       7       1
       2       3       8       3       8       3       5       5       5      10
      11       6       7       1       2       3       8       3       8       8
      10      11       6       7       1       2       3       8       3       5
       5       6       7       1       2       2       6       7       1       2
       3       8       3       8       3       5       5       5      10      11
       6       7       1       2       3       8       3       8       8      10
      11       6       7       1       2       3       8       3       5       5
       6       1       6      14       1       2       6      15       6       7
       1       2       3       8       3       5       5       6       6      13
       6      13       6      10      11       6      13       6      13       6
       7       1       2       3       8       3       5       5       9       7
       7       6       7       1       2       3       8       3       8       3
       5       5       5      10      11       6       7       1       2       3
       8       3       5       5       6       6      13       6      13       6
      10      11       6      13       6      13       6       7       1       2
       3       8       3       8       8      12       6       7       1       2
       3       8       3       5       5       6       6      13       6      13
       6      13       6      13       6      13       6       7       1       2
       3       8       3       5       5       6       7       1       2       2
       6       7       1       2       3       8       3       5       5       5
       6       7       1       2       3       8       3       8       8      10
      11       6       7       1       2       3       8       3       5       5
       5       6       7       1       3       8       8       3       5       5
       3       5       5       3       8       6       7       1       3       8
       8       3       5       5       3       5       5       3       8       6
       7       1       2       3       8       3       5       5       3       5
       5       9       7       7       6       7       1       2       3       8
       3       5       5       3       5       5       9       7       7       6
       7       1       2       3       8       3       5       5       9       7
       7       6       7       1       2       3       8       3       8       8
      12       6       7       1       2       3       8       3       8       3
       5       5       5      10      11       6       7       1       2       3
       8       3       8       8      10      11       6       7       1       2
       3       8       3       5       3       5       5       5       3       5
       5       5       6       7       1       2       3       8       3       8
       3       5       5       5      10      11       6       7       1       2
       3       8       3       5       5       9       7       7       6       7
       1       2       3       8       3       5       5       3       5       3
       5       5       5       3       5       5       5       6       7       1
       3       8       8       3       5       5       3       5       5       3
       8       6       7       1       2       3       8       3       5       5
       6       7       1       2       2       6       7       1       2       3
       8       3       8       8      10      11       6       7       1       2
       3       8       3       5       5       6       6      13       6      13
       6      13       6      13       6      13       6       7       1       2
       3       8       3       5       5       9       7       7       6       7
       1       2       3       8       8       6       7       1       3       8
       8       3       5       5       3       5       5       3       8       6
       7       1       2       3       8       3       5       3       5       5
       5       3       5       5       5       6       7       1       2       3
       8       3       8       3       5       5       5      10      11       6
       7       1       2       3       8       3       5       3       5       5
       5       3       5       5       3       5       5       5       6       7
       1       2       3       8       3       8       3       5       5       5
      10      11       6       7       1       2       3       8       3       5
       3       5       5       5       3       5       5       3       5       5
       5       6       7       1       2       3       8       3       5       3
       5       5       5       3       5       5       5       6       7       1
       2       3       8       3       5       5       6       7       1       2
       2       6       7       1       2       3       8       3       5       5
       3       5       5       3       8       8       1       2       6       1
       2       2       1       2       2       6       7       1       2       3
       8       3       5       5       9       7       7       6       7       1
       2       3       8       8       6       7       1       2       3       8
       3       8       3       5       5       5      10      11       6       7
       1       2       3       8       3       5       5       3       5       5
       3       8       8       1       2       6       1       2       2       1
       2       2       6       7       1       2       3       8       3       5
       5       6       6      13       6      13       6      10      11       6
      13       6      13       6       7       1       2       3       8       3
       8       8      10      11       6       7       1       2       3       8
       3       5       5       3       5       5       3       5       5       3
       4       4       1       2       2       2       6       7       1       2
       3       8       3       5       5       3       5       5       3       5
       5       3       4       4       1       2       2       2       6       7
       1       2       3       8       8       6       7       1       2       3
       8       3       5       5       3       5       5       9       7       7
       6       7       1       2       3       8       3       5       5       6
       6      13       6      13       6      10      11       6      13       6
      13       6       7       1       2       3       8       3       5       5
       3       5       5       3       8       8       1       2       6       1
       2       2       1       2       2       6       7       1       2       3
       8       3       8       3       5       5       5      10      11       6
       7       1       2       3       8       3       5       5       6       1
       6      14       1       2       6      15       6       7       1       2
       3       8       3       5       5       3       5       5       6       7
       1       2       2       6       7       1       2       3       8       3
       5       5       3       5       5       9       7       7       6       7
       1       2       3       8       3       5       5       9       7       7
       6       7       1       2       3       8       3       5       3       5
       5       5       3       5       5       3       5       5       5       6
       7       1       2       3       8       3       5       5       6       7
       7       6       7       7      16      10       3      17      18       3
       8       3       8       8      10      16       3       8      10      16
       3       8       3       8       1       2       6       7       3       5
       5       5      18       3      17      18       3       8       6       7
       7       3       8       3       8      10      16       3       8      10
      16      18       3      17      18       3       8       3       8       8
      10      16       3       8      10      16       3       8       3       8
       1       2       6       7       3       5       5       5      18       3
      17      18       3       8       6       7       7       3       8       3
       8      10      16       3       8      10      16      18       3      17
      18       3       8       3       8       8      10      16       3       8
      10      16       3       8       3       8       1       2       6       7
       3       5       5       5      18       3      17      18       3       8
       6       7       7       3       8       3       8      10      16       3
       8      10      16      18       3      17      18       3       8       3
       8       8      10      16       3       8      10      16       3       8
      10      16       3       8       1       2       6       7       3       5
       5       5
%FLAG NUMBER_EXCLUDED_ATOMS                                                     
%FORMAT(10I8)                                                                   
      12       6       5       4      13       7      11       6       5       8
       4       3       4       3       2       1       1       7       3      10
       4      16       7      15       9       8       3       2       1       7
       5       4       3       2       1       1       7       3      10       4
      12       7       8       5       4       3       1       1       7       3
      10       4      13       7      15       6       5      10       8       7
       3       2       1       3       2       1       1       7       3      10
       4      12       7      10       5       4       5       3       2       1
       1       7       3      10       4      16       7      12       9       8
       3       2       1       4       2       1       1       7       3      10
       4      14       7      10       7       6       3       2       1       2
       1       7       3      10       4      10       7       6       3       2
       1       7       3      10       4      13       7      12       6       5
       9       5       4       7       4       3       8       3       6       5
       2       1       2       1       1       7       3      10       4      12
       7      12       5       4      10       8       4       7       3       6
       4       1       3       2       1       1       7       3      10       4
      10       7       6       3       2       1       7       3       7       4
       7       4       3       7       3      10       4      16       7      12
       9       8       3       2       1       4       2       1       1       7
       3      10       4      12       7      12       5       4      10       8
       4       6       3       5       3       3       2       1       1       7
       3      10       4      12       7      11       5       4       8       6
       5       3       3       2       1       1       7       3      10       4
      16       7      12       9       8       3       2       1       4       2
       1       1       7       3      10       4      13       7      11       6
       5       6       4       3       2       1       1       7       3      10
       4      13       7      12       6       5      10       5       4       9
       5       4       6       5       4       3       2       1       1       7
       3      10       4      12       7      10       5       4       5       3
       2       1       1       7       3       7       4       7       4       3
       7       3      10       4      13       7      12       6       5       9
       5       4       7       4       3       8       3       6       5       2
       1       2       1       1       7       3      10       4      12       7
      12       5       4      10       8       4       7       3       6       4
       1       3       2       1       1       7       3      10       4      11
       7       7       4       3       2       1       7       3      10       4
      16       7      15       9       8       3       2       1       7       5
       4       3       2       1       1       7       3      10       4      11
       7       7       4       3       2       1       7       3      10       4
      13       7      12       6       5       9       5       4       7       4
       3       8       3       6       5       2       1       2       1       1
       7       3      10       4      14       7      10       7       6       3
       2       1       2       1       7       3      10       4      13       7
      11       6       5       6       4       3       2       1       1       7
       3      10       4      10       7       6       3       2       1       7
       3      10       4      10       7       6       3       2       1       7
       3      10       4      12       7       8       5       4       3       1
       1       7       3      10       4      13       7      15       6       5
      10       8       7       3       2       1       3       2       1       1
       7       3      10       4      10       7       6       3       2       1
       7       3      10       4      13       7      11       6       5       8
       4       3       4       3       2       1       1       7       3      10
       4      10       7       6       3       2       1       7       3      10
       4      12       7      12       5       4      10       8       4       6
       3       5       3       3       2       1       1       7       3      10
       4      12       7      10       5       4       5       3       2       1
       1       7       3      10       4      11       7       7       4       3
       2       1       7       3      10       4      14       7      10       7
       6       3       2       1       2       1       7       3      10       4
      13       7      15       6       5      10       8       7       3       2
       1       3       2       1       1      10       3      14      11       6
       5       8       5       4       7       4       3       6       3       7
       3      10       4      14       7      10       7       6       3       2
       1       2       1       7       3      10       4      13       7      10
       6       5       8       3       2       4       3       2       1       1
       7       3      10       4      12       7       8       5       4       3
       1       1       7       3      10       4      13       7      11       6
       5       8       4       3       4       3       2       1       1       7
       3      10       4      13       7      10       6       5       8       3
       2       4       3       2       1       1       7       3      10       4
      13       7      12       6       5      10       5       4       9       5
       4       6       5       4       3       2       1       1       7       3
      10       4      13       7      15       6       5      10       8       7
       3       2       1       3       2       1       1       7       3      10
       4      10       7       6       3       2       1       7       3      10
       4      13       7      15       6       5      10       8       7       3
       2       1       3       2       1       1       7       3      10       4
      11       7       7       4       3       2       1       7       3      10
       4      13       7      12       6       5      10       5       4       9
       5       4       6       5       4       3       2       1       1       7
       3       7       4       7       4       3       7       3      10       4
      12       7      12       5       4      10       8       4       6       3
       5       3       3       2       1       1       7       3      10       4
      13       7      11       6       5       6       4       3       2       1
       1       7       3      10       4      14       7      10       7       6
       3       2       1       2       1       7       3      10       4      10
       7       6       3       2       1       7       3      10       4      13
       7      12       6       5       9       5       4       7       4       3
       8       3       6       5       2       1       2       1       1       7
       3      10       4      12       7      12       5       4      10       8
       4       7       3       6       4       1       3       2       1       1
       7       3       7       4       7       4       3       7       3      10
       4      12       7      12       5       4      10       8       4       6
       3       5       3       3       2       1       1       7       3      10
       4      16       7      15       9       8       3       2       1       7
       5       4       3       2       1       1       7       3      10       4
      13       7      11       6       5       6       4       3       2       1
       1       7       3       7       4       7       4       3       7       3
      10       4      12       7      10       5       4       5       3       2
       1       1       7       3      10       4      16       7      12       9
       8       3       2       1       4       2       1       1       7       3
      10       4      16       7      12       9       8       3       2       1
       4       2       1       1       7       3      10       4      16       7
      15       9       8       3       2       1       7       5       4       3
       2       1       1      10       3      14      11       6       5       8
       5       4       7       4       3       6       3       7       3      10
       4      13       7      12       6       5       9       5       4       7
       4       3       8       3       6       5       2       1       2       1
       1       7       3      10       4      16       7      15       9       8
       3       2       1       7       5       4       3       2       1       1
       7       3      10       4      12       7      11       5       4       8
       6       5       3       3       2       1       1      10       3      14
      11       6       5       8       5       4       7       4       3       6
       3       7       3      10       4      12       7      10       5       4
       5       3       2       1       1       7       3      10       4      10
       7       6       3       2       1       7       3      10       4      16
       7      15       9       8       3       2       1       7       5       4
       3       2       1       1       7       3      10       4      10       7
       6       3       2       1       7       3      10       4      10       7
       6       3       2       1       7       3      10       4      10       7
       6       3       2       1       7       3      10       4      12       7
      10       5       4       5       3       2       1       1       7       3
      10       4      12       7      11       5       4       8       6       5
       3       3       2       1       1       7       3      10       4      14
       7      10       7       6       3       2       1       2       1       7
       3       7       4       7       4       3       7       3      10       4
      16       7      12       9       8       3       2       1       4       2
       1       1       7       3      10       4      12       7      12       5
       4      10       8       4       7       3       6       4       1       3
       2       1       1       7       3      10       4      16       7      15
       9       8       3       2       1       7       5       4       3       2
       1       1       7       3      10       4      13       7      15       6
       5      10       8       7       3       2       1       3       2       1
       1       7       3      10       4      16       7      12       9       8
       3       2       1       4       2       1       1       7       3      10
       4      14       7      10       7       6       3       2       1       2
       1       7       3      10       4      11       7       7       4       3
       2       1       7       3      10       4      12       7      10       5
       4       5       3       2       1       1       7       3      10       4
      14       7      10       7       6       3       2       1       2       1
       7       3      10       4      11       7       7       4       3       2
       1       7       3      10       4      12       7      11       5       4
       8       6       5       3       3       2       1       1       7       3
      10       4      12       7      12       5       4      10       8       4
       7       3       6       4       1       3       2       1       1       7
       3      10       4      12       7       8       5       4       3       1
       1       7       3      10       4      14       7      10       7       6
       3       2       1       2       1       7       3      10       4      12
       7      12       5       4      10       8       4       7       3       6
       4       1       3       2       1       1       7       3      10       4
      10       7       6       3       2       1       7       3      10       4
      12       7      12       5       4      10       8       4       6       3
       5       3       3       2       1       1       7       3      10       4
      12       7      10       5       4       5       3       2       1       1
       7       3      10       4      10       7       6       3       2       1
       7       3      10       4      11       7       7       4       3       2
       1       7       3      10       4      10       7       6       3       2
       1      10       3      14      11       6       5       8       5       4
       7       4       3       6       3      10       3      14      11       6
       5       8       5       4       7       4       3       6       3       7
       3      10       4      13       7      11       6       5       6       4
       3       2       1       1       7       3      10       4      13       7
      11       6       5       6       4       3       2       1       1       7
       3      10       4      12       7       8       5       4       3       1
       1       7       3      10       4      10       7       6       3       2
       1       7       3      10       4      14       7      10       7       6
       3       2       1       2       1       7       3      10       4      11
       7       7       4       3       2       1       7       3      10       4
      16       7      12       9       8       3       2       1       4       2
       1       1       7       3      10       4      14       7      10       7
       6       3       2       1       2       1       7       3      10       4
      12       7       8       5       4       3       1       1       7       3
      10       4      13       7      15       6       5      10       8       7
       3       2       1       3       2       1       1      10       3      14
      11       6       5       8       5       4       7       4       3       6
       3       7       3      10       4      12       7      10       5       4
       5       3       2       1       1       7       3      10       4      11
       7       7       4       3       2       1       7       3      10       4
      12       7      12       5       4      10       8       4       6       3
       5       3       3       2       1       1       7       3      10       4
      12       7       8       5       4       3       1       1       7       3
       7       4       7       4       3      10       3      14      11       6
       5       8       5       4       7       4       3       6       3       7
       3      10       4      16       7      12       9       8       3       2
       1       4       2       1       1       7       3      10       4      14
       7      10       7       6       3       2       1       2       1       7
       3      10       4      16       7      15       9       8       3       2
       1       7       5       4       3       2       1       1       7       3
      10       4      14       7      10       7       6       3       2       1
       2       1       7       3      10       4      16       7      15       9
       8       3       2       1       7       5       4       3       2       1
       1       7       3      10       4      16       7      12       9       8
       3       2       1       4       2       1       1       7       3      10
       4      12       7      10       5       4       5       3       2       1
       1       7       3      10       4      13       7      12       6       5
       9       5       4       7       4       3       8       3       6       5
       2       1       2       1       1       7       3      10       4      12
       7       8       5       4       3       1       1       7       3       7
       4       7       4       3       7       3      10       4      14       7
      10       7       6       3       2       1       2       1       7       3
      10       4      13       7      12       6       5       9       5       4
       7       4       3       8       3       6       5       2       1       2
       1       1       7       3      10       4      12       7      12       5
       4      10       8       4       7       3       6       4       1       3
       2       1       1       7       3      10       4      11       7       7
       4       3       2       1       7       3      10       4      13       7
      12       6       5      10       5       4       9       5       4       6
       5       4       3       2       1       1       7       3      10       4
      13       7      12       6       5      10       5       4       9       5
       4       6       5       4       3       2       1       1       7       3
       7       4       7       4       3       7       3      10       4      13
       7      11       6       5       6       4       3       2       1       1
       7       3      10       4      12       7      12       5       4      10
       8       4       7       3       6       4       1       3       2       1
       1       7       3      10       4      13       7      12       6       5
       9       5       4       7       4       3       8       3       6       5
       2       1       2       1       1       7       3      10       4      14
       7      10       7       6       3       2       1       2       1       7
       3      10       4      12       7      11       5       4       8       6
       5       3       3       2       1       1       7       3      10       4
      13       7      11       6       5       8       4       3       4       3
       2       1       1       7       3      10       4      13       7      11
       6       5       6       4       3       2       1       1       7       3
      10       4      12       7       8       5       4       3       1       1
       7       3      10       4      16       7      15       9       8       3
       2       1       7       5       4       3       2       1       1       7
       3      10       4      10       7       8       5       4       3       1
       1       2       1       1       5       8      14       6      13      14
       8       8       4       3       2       1      10       6       5       1
      11       5       8       4       8       3       5       4       3       2
       1       1       8      13       6      12      12       7       6       2
       1      13       6       9       6       5       1       4       2       1
       1       8      14       6      13      14       8       8       4       3
       2       1      10       6       5       1      11       5       8       4
       8       3       5       4       3       2       1       1       8      13
       6      12      12       7       6       2       1      13       6       9
       6       5       1       4       2       1       1       8      14       6
      13      14       8       8       4       3       2       1      10       6
       5       1      11       5       8       4       8       3       5       4
       3       2       1       1       8      13       6      12      12       7
       6       2       1      13       6       9       6       5       1       4
       2       1       1       8      14       6      13      14       8       8
       4       3       2       1      10       6       5       1       8       5
       4       1       6       3       7       3       5       4       3       2
       1       1
%FLAG NONBONDED_PARM_INDEX                                                      
%FORMAT(10I8)                                                                   
       1       2       4       7      11      16      22      29      37      46
      56      67      79      92     106     121     137     154       2       3
       5       8      12      17      23      30      38      47      57      68
      80      93     107     122     138     155       4       5       6       9
      13      18      24      31      39      48      58      69      81      94
     108     123     139     156       7       8       9      10      14      19
      25      32      40      49      59      70      82      95     109     124
     140     157      11      12      13      14      15      20      26      33
      41      50      60      71      83      96     110     125     141     158
      16      17      18      19      20      21      27      34      42      51
      61      72      84      97     111     126     142     159      22      23
      24      25      26      27      28      35      43      52      62      73
      85      98     112     127     143     160      29      30      31      32
      33      34      35      36      44      53      63      74      86      99
     113     128     144     161      37      38      39      40      41      42
      43      44      45      54      64      75      87     100     114     129
     145     162      46      47      48      49      50      51      52      53
      54      55      65      76      88     101     115     130     146     163
      56      57      58      59      60      61      62      63      64      65
      66      77      89     102     116     131     147     164      67      68
      69      70      71      72      73      74      75      76      77      78
      90     103     117     132     148     165      79      80      81      82
      83      84      85      86      87      88      89      90      91     104
     118     133     149     166      92      93      94      95      96      97
      98      99     100     101     102     103     104     105     119     134
     150     167     106     107     108     109     110     111     112     113
     114     115     116     117     118     119     120     135     151     168
     121     122     123     124     125     126     127     128     129     130
     131     132     133     134     135     136     152     169     137     138
     139     140     141     142     143     144     145     146     147     148
     149     150     151     152     153     170     154     155     156     157
     158     159     160     161     162     163     164     165     166     167
     168     169     170     171
%FLAG RESIDUE_LABEL                                                             
%FORMAT(20a4)                                                                   
GLN ILE ASP LEU ASN VAL THR CYX ARG TYR ALA GLY VAL PHE HIE VAL GLU LYS ASN GLY 
ARG TYR SER ILE SER ARG THR GLU ALA ALA ASP LEU CYX GLN ALA PHE ASN SER THR LEU 
PRO THR MET ASP GLN MET LYS LEU ALA LEU SER LYS GLY PHE GLU THR CYX ARG TYR GLY 
PHE ILE GLU GLY ASN VAL VAL ILE PRO ARG ILE HIE PRO ASN ALA ILE CYX ALA ALA ASN 
HIE THR GLY VAL TYR ILE LEU VAL THR SER ASN THR SER HIE TYR ASP THR TYR CYX PHE 
ASN ALA SER ALA PRO PRO GLU GLU ASP CYX THR SER VAL THR ASP LEU PRO ASN SER PHE 
ASP GLY PRO VAL THR ILE THR ILE VAL ASN ARG ASP GLY THR ARG TYR SER LYS LYS GLY 
GLU TYR ARG THR HIE GLN GLU ASP ILE ASP ROH 3YB 4ZB 3YB 4ZB 3YB 4ZB 0YB 
%FLAG RESIDUE_POINTER                                                           
%FORMAT(10I8)                                                                   
       1      20      39      51      70      84     100     114     124     148
     169     179     186     202     222     239     255     270     292     306
     313     337     358     369     388     399     423     437     452     462
     472     484     503     513     530     540     560     574     585     599
     618     632     646     663     675     692     709     731     750     760
     779     790     812     819     839     854     868     878     902     923
     930     950     969     984     991    1005    1021    1037    1056    1070
    1094    1113    1130    1144    1158    1168    1187    1197    1207    1217
    1231    1248    1262    1269    1285    1306    1325    1344    1360    1374
    1385    1399    1413    1424    1441    1462    1474    1488    1509    1519
    1539    1553    1563    1574    1584    1598    1612    1627    1642    1654
    1664    1678    1689    1705    1719    1731    1750    1764    1778    1789
    1809    1821    1828    1842    1858    1872    1891    1905    1924    1940
    1954    1978    1990    1997    2011    2035    2056    2067    2089    2111
    2118    2133    2154    2178    2192    2209    2226    2241    2253    2272
    2285    2287    2314    2333    2360    2379    2406    2425
%FLAG BOND_FORCE_CONSTANT                                                       
%FORMAT(5E16.8)                                                                 
  5.70000000E+02  4.90000000E+02  4.34000000E+02  3.40000000E+02  3.17000000E+02
  3.10000000E+02  3.40000000E+02  4.34000000E+02  3.67000000E+02  3.40000000E+02
  3.10000000E+02  3.40000000E+02  3.10000000E+02  3.10000000E+02  3.40000000E+02
  3.10000000E+02  3.17000000E+02  3.37000000E+02  6.56000000E+02  3.17000000E+02
  3.10000000E+02  3.17000000E+02  5.53000000E+02  3.40000000E+02  3.20000000E+02
  3.40000000E+02  2.27000000E+02  4.34000000E+02  4.81000000E+02  3.40000000E+02
  3.37000000E+02  3.40000000E+02  3.10000000E+02  3.10000000E+02  3.67000000E+02
  4.69000000E+02  4.50000000E+02  4.69000000E+02  3.17000000E+02  3.10000000E+02
  3.67000000E+02  4.34000000E+02  4.27000000E+02  3.67000000E+02  4.77000000E+02
  4.88000000E+02  4.10000000E+02  5.18000000E+02  3.17000000E+02  3.10000000E+02
  3.40000000E+02  3.67000000E+02  3.20000000E+02  3.40000000E+02  3.37000000E+02
  2.27000000E+02  6.56000000E+02  3.20000000E+02  5.53000000E+02  2.85000000E+02
  3.40000000E+02  2.20000000E+02  4.34000000E+02  4.90000000E+02  3.40000000E+02
  3.37000000E+02  3.10000000E+02  3.40000000E+02
%FLAG BOND_EQUIL_VALUE                                                          
%FORMAT(5E16.8)                                                                 
  1.22900000E+00  1.33500000E+00  1.01000000E+00  1.09000000E+00  1.52200000E+00
  1.52600000E+00  1.09000000E+00  1.01000000E+00  1.47100000E+00  1.09000000E+00
  1.52600000E+00  1.09000000E+00  1.52600000E+00  1.52600000E+00  1.09000000E+00
  1.52600000E+00  1.52200000E+00  1.44900000E+00  1.25000000E+00  1.52200000E+00
  1.52600000E+00  1.52200000E+00  9.60000000E-01  1.09000000E+00  1.41000000E+00
  1.09000000E+00  1.81000000E+00  1.01000000E+00  1.34000000E+00  1.09000000E+00
  1.46300000E+00  1.09000000E+00  1.52600000E+00  1.52600000E+00  1.08000000E+00
  1.40000000E+00  1.36400000E+00  1.40900000E+00  1.51000000E+00  1.52600000E+00
  1.08000000E+00  1.01000000E+00  1.38100000E+00  1.08000000E+00  1.34300000E+00
  1.33500000E+00  1.39400000E+00  1.37100000E+00  1.50400000E+00  1.52600000E+00
  1.09000000E+00  1.47100000E+00  1.41000000E+00  1.09000000E+00  1.44900000E+00
  1.81000000E+00  1.25000000E+00  1.43000000E+00  9.60000000E-01  1.46000000E+00
  1.09000000E+00  1.53000000E+00  1.01000000E+00  1.33500000E+00  1.09000000E+00
  1.45000000E+00  1.52000000E+00  1.09000000E+00
%FLAG ANGLE_FORCE_CONSTANT                                                      
%FORMAT(5E16.8)                                                                 
  8.00000000E+01  5.00000000E+01  5.00000000E+01  3.50000000E+01  5.00000000E+01
  3.50000000E+01  8.00000000E+01  7.00000000E+01  5.00000000E+01  6.30000000E+01
  5.00000000E+01  5.00000000E+01  4.00000000E+01  5.00000000E+01  3.50000000E+01
  5.00000000E+01  8.00000000E+01  8.00000000E+01  5.00000000E+01  3.50000000E+01
  5.00000000E+01  4.00000000E+01  5.00000000E+01  5.00000000E+01  6.30000000E+01
  5.00000000E+01  5.00000000E+01  4.00000000E+01  5.00000000E+01  5.00000000E+01
  5.00000000E+01  4.00000000E+01  4.00000000E+01  8.00000000E+01  7.00000000E+01
  5.00000000E+01  5.00000000E+01  8.00000000E+01  6.30000000E+01  8.00000000E+01
  5.00000000E+01  6.30000000E+01  7.00000000E+01  5.00000000E+01  5.00000000E+01
  6.30000000E+01  8.00000000E+01  4.00000000E+01  4.00000000E+01  5.00000000E+01
  8.00000000E+01  7.00000000E+01  6.30000000E+01  5.00000000E+01  5.00000000E+01
  5.00000000E+01  5.50000000E+01  5.00000000E+01  5.00000000E+01  5.00000000E+01
  3.50000000E+01  5.00000000E+01  5.00000000E+01  3.50000000E+01  7.00000000E+01
  5.00000000E+01  5.00000000E+01  3.50000000E+01  5.00000000E+01  5.00000000E+01
  5.00000000E+01  3.50000000E+01  5.00000000E+01  8.00000000E+01  6.30000000E+01
  4.00000000E+01  5.00000000E+01  5.00000000E+01  4.00000000E+01  8.00000000E+01
  5.00000000E+01  7.00000000E+01  5.00000000E+01  5.00000000E+01  6.30000000E+01
  6.30000000E+01  6.30000000E+01  5.00000000E+01  6.30000000E+01  7.00000000E+01
  5.00000000E+01  5.00000000E+01  6.30000000E+01  8.00000000E+01  3.50000000E+01
  5.00000000E+01  5.00000000E+01  5.00000000E+01  5.00000000E+01  7.00000000E+01
  7.00000000E+01  5.00000000E+01  7.00000000E+01  7.00000000E+01  7.00000000E+01
  5.00000000E+01  5.00000000E+01  7.00000000E+01  7.00000000E+01  6.30000000E+01
  5.00000000E+01  6.30000000E+01  4.00000000E+01  5.00000000E+01  3.50000000E+01
  5.00000000E+01  5.00000000E+01  8.00000000E+01  5.00000000E+01  5.50000000E+01
  5.00000000E+01  6.30000000E+01  5.00000000E+01  4.00000000E+01  5.00000000E+01
  3.50000000E+01  5.00000000E+01  5.00000000E+01  8.00000000E+01  5.00000000E+01
  6.20000000E+01  5.00000000E+01  5.00000000E+01  8.00000000E+01  7.00000000E+01
  5.00000000E+01  5.00000000E+01  6.30000000E+01  6.00000000E+01  1.00000000E+02
  7.00000000E+01  5.50000000E+01  6.00000000E+01  1.00000000E+02  7.00000000E+01
  4.00000000E+01  8.00000000E+01  5.00000000E+01  5.00000000E+01  8.00000000E+01
  7.00000000E+01  5.00000000E+01  3.00000000E+01  5.00000000E+01  4.50000000E+01
  6.00000000E+01  8.00000000E+01  5.00000000E+01  6.00000000E+01  4.50000000E+01
  4.50000000E+01  4.50000000E+01  6.30000000E+01  5.00000000E+01  7.00000000E+01
  6.30000000E+01
%FLAG ANGLE_EQUIL_VALUE                                                         
%FORMAT(5E16.8)                                                                 
  2.14501057E+00  2.09439600E+00  2.12755727E+00  2.09439600E+00  1.91113635E+00
  1.91113635E+00  2.10137732E+00  2.03505478E+00  1.91113635E+00  1.93906163E+00
  1.91113635E+00  1.91113635E+00  1.91113635E+00  1.91113635E+00  1.91113635E+00
  1.91113635E+00  1.94080696E+00  1.94080696E+00  1.91113635E+00  1.91113635E+00
  1.91113635E+00  1.91113635E+00  1.91113635E+00  1.91113635E+00  1.93906163E+00
  1.91113635E+00  1.91113635E+00  1.91113635E+00  1.91113635E+00  1.91113635E+00
  1.91113635E+00  1.91113635E+00  1.91113635E+00  2.10137732E+00  2.03505478E+00
  2.06018753E+00  1.91113635E+00  1.91462701E+00  1.92160833E+00  2.19911580E+00
  1.91113635E+00  1.93906163E+00  2.04203610E+00  1.91113635E+00  1.91113635E+00
  1.93906163E+00  1.91462701E+00  1.91113635E+00  1.91113635E+00  1.91113635E+00
  2.10137732E+00  2.03505478E+00  1.93906163E+00  1.91113635E+00  1.91113635E+00
  1.91113635E+00  1.89368305E+00  1.91113635E+00  1.91113635E+00  1.91113635E+00
  1.91113635E+00  1.91113635E+00  2.00189351E+00  2.09439600E+00  2.09439600E+00
  2.09439600E+00  1.91113635E+00  1.91113635E+00  2.06647072E+00  2.15024656E+00
  1.91113635E+00  1.91113635E+00  1.91113635E+00  1.94080696E+00  1.93906163E+00
  1.91113635E+00  1.91113635E+00  1.91113635E+00  1.91113635E+00  1.91462701E+00
  2.09439600E+00  2.09439600E+00  1.97222290E+00  2.09439600E+00  2.09439600E+00
  2.09439600E+00  2.09439600E+00  1.91113635E+00  1.93906163E+00  2.09439600E+00
  1.91113635E+00  1.91113635E+00  1.98967620E+00  1.91462701E+00  1.91113635E+00
  2.09439600E+00  2.09439600E+00  2.09439600E+00  2.09439600E+00  2.09439600E+00
  2.09439600E+00  2.09439600E+00  2.09439600E+00  2.04203610E+00  2.09439600E+00
  2.09439600E+00  1.91113635E+00  2.09439600E+00  2.09439600E+00  1.97396823E+00
  1.91113635E+00  1.93906163E+00  1.91113635E+00  1.91113635E+00  1.91113635E+00
  1.91113635E+00  1.91113635E+00  1.94080696E+00  1.91113635E+00  1.89368305E+00
  1.91113635E+00  1.93906163E+00  2.12755727E+00  1.91113635E+00  1.91113635E+00
  1.91113635E+00  2.05948940E+00  1.91113635E+00  1.91462701E+00  1.91113635E+00
  1.72613137E+00  1.91113635E+00  2.00189351E+00  2.19911580E+00  2.04203610E+00
  1.91113635E+00  2.06018753E+00  1.92160833E+00  1.91986300E+00  1.95476960E+00
  1.87622975E+00  1.91113635E+00  1.91986300E+00  1.95476960E+00  1.89368305E+00
  1.91113635E+00  2.12406661E+00  1.91113635E+00  2.09439600E+00  2.14501057E+00
  2.01760148E+00  1.91113635E+00  2.05948940E+00  2.09439600E+00  1.93731630E+00
  1.91986300E+00  1.91462701E+00  1.94778828E+00  1.91986300E+00  1.98094955E+00
  1.91113635E+00  1.93731630E+00  1.93906163E+00  1.91113635E+00  2.00712950E+00
  1.96105279E+00
%FLAG DIHEDRAL_FORCE_CONSTANT                                                   
%FORMAT(5E16.8)                                                                 
  2.00000000E+00  2.50000000E+00  0.00000000E+00  1.80000000E+00  8.00000000E-01
  0.00000000E+00  0.00000000E+00  2.70000000E-01  4.20000000E-01  8.00000000E-01
  8.00000000E-02  1.55555556E-01  1.50000000E-01  2.00000000E-01  2.00000000E-01
  4.00000000E-01  1.60000000E-01  1.62000000E-01  7.35000000E-01  1.13000000E-01
  1.15000000E-01  4.06000000E-01  2.89000000E-01  1.48000000E-01  1.12000000E-01
  2.02000000E-01  7.70000000E-02  1.07000000E-01  2.24000000E-01  4.47000000E-01
  5.30000000E-02  2.30000000E-01  3.37000000E-01  2.16000000E-01  1.00000000E-03
  3.10000000E-01  1.44000000E-01  9.70000000E-02  4.50000000E-01  1.58000000E+00
  5.50000000E-01  4.24000000E-01  4.59000000E-01  5.80000000E-02  1.54000000E-01
  7.69000000E-01  0.00000000E+00  3.10000000E-02  2.15400000E+00  6.47000000E-01
  8.90000000E-02  7.06000000E-01  6.20000000E-01  1.44000000E-01  1.90000000E-01
  3.79000000E-01  2.70000000E-02  1.42000000E-01  1.79000000E-01  9.80000000E-02
  2.59000000E-01  7.30000000E-02  1.04600000E+00  3.03000000E-01  3.30000000E-02
  1.07000000E-01  8.28000000E-01  4.85000000E-01  3.01000000E-01  8.00000000E-03
  6.88000000E-01  2.97000000E-01  5.90000000E-02  6.97000000E-01  1.19000000E-01
  3.15000000E-01  1.56000000E-01  2.50000000E-01  6.43000000E-01  7.90000000E-02
  2.36000000E-01  4.80000000E-02  1.66666667E-01  6.00000000E-03  2.51000000E-01
  1.30000000E-02  6.74000000E-01  6.00000000E-03  9.50000000E-02  6.02000000E-01
  3.94000000E-01  3.23000000E-01  2.78000000E-01  4.69000000E-01  2.10000000E-02
  6.40000000E-02  2.40000000E+00  2.00000000E-01  2.50000000E-01  1.80000000E-01
  3.62500000E+00  8.83000000E-01  6.50000000E-02  5.50000000E-02  4.69000000E-01
  1.92000000E-01  1.20000000E-02  6.90000000E-02  4.80000000E-02  1.20000000E-02
  2.90000000E-01  7.00000000E-03  1.50000000E+00  2.32500000E+00  5.37500000E+00
  1.43000000E-01  2.44000000E-01  2.19000000E-01  2.50000000E-02  5.00000000E+00
  6.90000000E-01  2.04000000E-01  7.40000000E-01  4.70000000E-02  3.06000000E-01
  2.21000000E-01  4.21000000E-01  3.93000000E-01  1.45000000E-01  3.90000000E-01
  1.36700000E+00  2.22000000E-01  6.08000000E-01  5.60000000E-02  1.00000000E-01
  1.84000000E-01  7.80000000E-02  6.61000000E-01  2.18000000E-01  4.01000000E-01
  1.29000000E-01  2.11000000E-01  4.44000000E-01  2.67000000E-01  7.00000000E-03
  6.66000000E-01  2.46000000E-01  1.60000000E-01  6.09000000E-01  8.45000000E-01
  8.50000000E-02  4.20000000E-02  1.96000000E-01  8.30000000E-02  4.12000000E-01
  1.38000000E-01  2.00000000E+00  3.33333333E-01  2.47000000E-01  4.42000000E-01
  4.14000000E-01  5.70000000E-02  4.17000000E-01  2.45000000E-01  1.60000000E-02
  2.80000000E-02  1.08000000E+00  1.38000000E+00  9.60000000E-01  1.00000000E-01
  5.00000000E-02 -1.50000000E+00  1.80000000E-01 -2.70000000E-01 -1.10000000E+00
  2.50000000E-01  0.00000000E+00  2.00000000E+00  2.50000000E+00  0.00000000E+00
 -1.30000000E+00  1.00000000E+00 -1.00000000E+00  1.60000000E-01 -2.80000000E+00
 -2.70000000E+00  1.70000000E-01  2.70000000E-01  6.00000000E-01  1.50000000E-01
  4.00000000E-01  4.50000000E-01 -1.00000000E-01  9.50000000E-01  5.50000000E-01
  5.00000000E-03 -4.10000000E-01  1.00000000E-02  1.00000000E-01 -1.00000000E-01
  2.00000000E-02 -7.25000000E-01  2.00000000E-02  4.00000000E-01 -6.00000000E-01
  4.50000000E-01  3.20000000E-01  1.05000000E+01  1.00000000E+00  1.10000000E+00
  1.50000000E+00
%FLAG DIHEDRAL_PERIODICITY                                                      
%FORMAT(5E16.8)                                                                 
  1.00000000E+00  2.00000000E+00  2.00000000E+00  2.00000000E+00  3.00000000E+00
  4.00000000E+00  1.00000000E+00  2.00000000E+00  3.00000000E+00  1.00000000E+00
  3.00000000E+00  3.00000000E+00  3.00000000E+00  1.00000000E+00  2.00000000E+00
  3.00000000E+00  3.00000000E+00  1.00000000E+00  2.00000000E+00  3.00000000E+00
  4.00000000E+00  1.00000000E+00  2.00000000E+00  3.00000000E+00  4.00000000E+00
  1.00000000E+00  2.00000000E+00  3.00000000E+00  4.00000000E+00  1.00000000E+00
  2.00000000E+00  4.00000000E+00  1.00000000E+00  2.00000000E+00  4.00000000E+00
  1.00000000E+00  2.00000000E+00  4.00000000E+00  1.00000000E+00  2.00000000E+00
  3.00000000E+00  1.00000000E+00  2.00000000E+00  3.00000000E+00  4.00000000E+00
  2.00000000E+00  3.00000000E+00  4.00000000E+00  1.00000000E+00  2.00000000E+00
  4.00000000E+00  1.00000000E+00  2.00000000E+00  3.00000000E+00  4.00000000E+00
  1.00000000E+00  2.00000000E+00  3.00000000E+00  4.00000000E+00  1.00000000E+00
  2.00000000E+00  4.00000000E+00  1.00000000E+00  2.00000000E+00  3.00000000E+00
  4.00000000E+00  1.00000000E+00  2.00000000E+00  3.00000000E+00  4.00000000E+00
  1.00000000E+00  2.00000000E+00  4.00000000E+00  1.00000000E+00  2.00000000E+00
  3.00000000E+00  4.00000000E+00  1.00000000E+00  1.00000000E+00  2.00000000E+00
  3.00000000E+00  4.00000000E+00  3.00000000E+00  1.00000000E+00  2.00000000E+00
  4.00000000E+00  1.00000000E+00  2.00000000E+00  4.00000000E+00  1.00000000E+00
  2.00000000E+00  3.00000000E+00  4.00000000E+00  1.00000000E+00  2.00000000E+00
  4.00000000E+00  2.00000000E+00  1.00000000E+00  2.00000000E+00  3.00000000E+00
  2.00000000E+00  2.00000000E+00  4.00000000E+00  1.00000000E+00  2.00000000E+00
  3.00000000E+00  4.00000000E+00  2.00000000E+00  4.00000000E+00  1.00000000E+00
  2.00000000E+00  4.00000000E+00  2.00000000E+00  2.00000000E+00  2.00000000E+00
  1.00000000E+00  2.00000000E+00  3.00000000E+00  4.00000000E+00  2.00000000E+00
  1.00000000E+00  2.00000000E+00  3.00000000E+00  4.00000000E+00  1.00000000E+00
  2.00000000E+00  1.00000000E+00  2.00000000E+00  4.00000000E+00  2.00000000E+00
  1.00000000E+00  2.00000000E+00  3.00000000E+00  4.00000000E+00  1.00000000E+00
  2.00000000E+00  4.00000000E+00  1.00000000E+00  2.00000000E+00  3.00000000E+00
  4.00000000E+00  1.00000000E+00  2.00000000E+00  3.00000000E+00  4.00000000E+00
  1.00000000E+00  2.00000000E+00  4.00000000E+00  1.00000000E+00  2.00000000E+00
  3.00000000E+00  4.00000000E+00  1.00000000E+00  2.00000000E+00  3.00000000E+00
  4.00000000E+00  2.00000000E+00  3.00000000E+00  1.00000000E+00  2.00000000E+00
  3.00000000E+00  4.00000000E+00  1.00000000E+00  2.00000000E+00  3.00000000E+00
  4.00000000E+00  1.00000000E+00  2.00000000E+00  3.00000000E+00  3.00000000E+00
  3.00000000E+00  1.00000000E+00  3.00000000E+00  1.00000000E+00  1.00000000E+00
  2.00000000E+00  3.00000000E+00  1.00000000E+00  2.00000000E+00  1.00000000E+00
  1.00000000E+00  1.00000000E+00  1.00000000E+00  3.00000000E+00  2.00000000E+00
  2.00000000E+00  3.00000000E+00  3.00000000E+00  2.00000000E+00  3.00000000E+00
  1.00000000E+00  1.00000000E+00  1.00000000E+00  2.00000000E+00  3.00000000E+00
  1.00000000E+00  2.00000000E+00  3.00000000E+00  2.00000000E+00  3.00000000E+00
  1.00000000E+00  2.00000000E+00  3.00000000E+00  2.00000000E+00  1.00000000E+00
  2.00000000E+00  3.00000000E+00  2.00000000E+00  2.00000000E+00  2.00000000E+00
  2.00000000E+00
%FLAG DIHEDRAL_PHASE                                                            
%FORMAT(5E16.8)                                                                 
  0.00000000E+00  3.14159400E+00  0.00000000E+00  0.00000000E+00  0.00000000E+00
  0.00000000E+00  0.00000000E+00  0.00000000E+00  0.00000000E+00  0.00000000E+00
  3.14159400E+00  0.00000000E+00  0.00000000E+00  0.00000000E+00  0.00000000E+00
  0.00000000E+00  0.00000000E+00  0.00000000E+00  3.14159400E+00  0.00000000E+00
  0.00000000E+00  3.14159400E+00  3.14159400E+00  0.00000000E+00  0.00000000E+00
  0.00000000E+00  3.14159400E+00  0.00000000E+00  0.00000000E+00  0.00000000E+00
  0.00000000E+00  0.00000000E+00  0.00000000E+00  3.14159400E+00  3.14159400E+00
  0.00000000E+00  3.14159400E+00  3.14159400E+00  3.14159400E+00  3.14159400E+00
  3.14159400E+00  0.00000000E+00  3.14159400E+00  0.00000000E+00  0.00000000E+00
  3.14159400E+00  0.00000000E+00  3.14159400E+00  3.14159400E+00  3.14159400E+00
  0.00000000E+00  0.00000000E+00  3.14159400E+00  0.00000000E+00  0.00000000E+00
  0.00000000E+00  3.14159400E+00  0.00000000E+00  0.00000000E+00  0.00000000E+00
  3.14159400E+00  0.00000000E+00  0.00000000E+00  3.14159400E+00  0.00000000E+00
  0.00000000E+00  3.14159400E+00  3.14159400E+00  3.14159400E+00  0.00000000E+00
  3.14159400E+00  3.14159400E+00  0.00000000E+00  3.14159400E+00  3.14159400E+00
  0.00000000E+00  0.00000000E+00  0.00000000E+00  0.00000000E+00  3.14159400E+00
  0.00000000E+00  0.00000000E+00  0.00000000E+00  3.14159400E+00  0.00000000E+00
  0.00000000E+00  0.00000000E+00  0.00000000E+00  0.00000000E+00  0.00000000E+00
  3.14159400E+00  0.00000000E+00  0.00000000E+00  0.00000000E+00  3.14159400E+00
  0.00000000E+00  3.14159400E+00  3.14159400E+00  3.14159400E+00  0.00000000E+00
  3.14159400E+00  3.14159400E+00  0.00000000E+00  0.00000000E+00  3.14159400E+00
  0.00000000E+00  3.14159400E+00  3.14159400E+00  3.14159400E+00  3.14159400E+00
  3.14159400E+00  3.14159400E+00  3.14159400E+00  3.14159400E+00  3.14159400E+00
  3.14159400E+00  3.14159400E+00  0.00000000E+00  0.00000000E+00  3.14159400E+00
  0.00000000E+00  0.00000000E+00  0.00000000E+00  3.14159400E+00  3.14159400E+00
  3.14159400E+00  3.14159400E+00  3.14159400E+00  0.00000000E+00  3.14159400E+00
  3.14159400E+00  3.14159400E+00  3.14159400E+00  3.14159400E+00  3.14159400E+00
  3.14159400E+00  0.00000000E+00  3.14159400E+00  3.14159400E+00  0.00000000E+00
  0.00000000E+00  0.00000000E+00  0.00000000E+00  0.00000000E+00  0.00000000E+00
  0.00000000E+00  3.14159400E+00  0.00000000E+00  3.14159400E+00  3.14159400E+00
  3.14159400E+00  0.00000000E+00  3.14159400E+00  0.00000000E+00  3.14159400E+00
  0.00000000E+00  0.00000000E+00  0.00000000E+00  3.14159400E+00  0.00000000E+00
  0.00000000E+00  0.00000000E+00  0.00000000E+00  0.00000000E+00  0.00000000E+00
  0.00000000E+00  0.00000000E+00  0.00000000E+00  0.00000000E+00  0.00000000E+00
  0.00000000E+00  0.00000000E+00  0.00000000E+00  0.00000000E+00  0.00000000E+00
  0.00000000E+00  0.00000000E+00  0.00000000E+00  3.14159400E+00  0.00000000E+00
  0.00000000E+00  0.00000000E+00  0.00000000E+00  0.00000000E+00  0.00000000E+00
  0.00000000E+00  0.00000000E+00  0.00000000E+00  0.00000000E+00  0.00000000E+00
  0.00000000E+00  0.00000000E+00  0.00000000E+00  0.00000000E+00  0.00000000E+00
  0.00000000E+00  0.00000000E+00  0.00000000E+00  0.00000000E+00  0.00000000E+00
  0.00000000E+00  0.00000000E+00  0.00000000E+00  0.00000000E+00  0.00000000E+00
  0.00000000E+00  0.00000000E+00  3.14159400E+00  3.14159400E+00  3.14159400E+00
  3.14159400E+00
%FLAG SCEE_SCALE_FACTOR                                                         
%FORMAT(5E16.8)                                                                 
  1.20000000E+00  1.20000000E+00  1.20000000E+00  1.20000000E+00  1.20000000E+00
  1.20000000E+00  1.20000000E+00  1.20000000E+00  1.20000000E+00  1.20000000E+00
  1.20000000E+00  1.20000000E+00  1.20000000E+00  1.20000000E+00  1.20000000E+00
  1.20000000E+00  1.20000000E+00  1.20000000E+00  1.20000000E+00  1.20000000E+00
  1.20000000E+00  1.20000000E+00  1.20000000E+00  1.20000000E+00  1.20000000E+00
  1.20000000E+00  1.20000000E+00  1.20000000E+00  1.20000000E+00  1.20000000E+00
  1.20000000E+00  1.20000000E+00  1.20000000E+00  1.20000000E+00  1.20000000E+00
  1.20000000E+00  1.20000000E+00  1.20000000E+00  1.20000000E+00  1.20000000E+00
  1.20000000E+00  1.20000000E+00  1.20000000E+00  1.20000000E+00  1.20000000E+00
  1.20000000E+00  1.20000000E+00  1.20000000E+00  1.20000000E+00  1.20000000E+00
  1.20000000E+00  1.20000000E+00  1.20000000E+00  1.20000000E+00  1.20000000E+00
  1.20000000E+00  1.20000000E+00  1.20000000E+00  1.20000000E+00  1.20000000E+00
  1.20000000E+00  1.20000000E+00  1.20000000E+00  1.20000000E+00  1.20000000E+00
  1.20000000E+00  1.20000000E+00  1.20000000E+00  1.20000000E+00  1.20000000E+00
  1.20000000E+00  1.20000000E+00  1.20000000E+00  1.20000000E+00  1.20000000E+00
  1.20000000E+00  1.20000000E+00  1.20000000E+00  1.20000000E+00  1.20000000E+00
  1.20000000E+00  1.20000000E+00  1.20000000E+00  1.20000000E+00  1.20000000E+00
  1.20000000E+00  1.20000000E+00  1.20000000E+00  1.20000000E+00  1.20000000E+00
  1.20000000E+00  1.20000000E+00  1.20000000E+00  1.20000000E+00  1.20000000E+00
  1.20000000E+00  1.20000000E+00  1.20000000E+00  1.20000000E+00  1.20000000E+00
  1.20000000E+00  1.20000000E+00  1.20000000E+00  1.20000000E+00  1.20000000E+00
  1.20000000E+00  1.20000000E+00  1.20000000E+00  1.20000000E+00  1.20000000E+00
  1.20000000E+00  1.20000000E+00  1.20000000E+00  1.20000000E+00  1.20000000E+00
  1.20000000E+00  1.20000000E+00  1.20000000E+00  1.20000000E+00  1.20000000E+00
  1.20000000E+00  1.20000000E+00  1.20000000E+00  1.20000000E+00  1.20000000E+00
  1.20000000E+00  1.20000000E+00  1.20000000E+00  1.20000000E+00  1.20000000E+00
  1.20000000E+00  1.20000000E+00  1.20000000E+00  1.20000000E+00  1.20000000E+00
  1.20000000E+00  1.20000000E+00  1.20000000E+00  1.20000000E+00  1.20000000E+00
  1.20000000E+00  1.20000000E+00  1.20000000E+00  1.20000000E+00  1.20000000E+00
  1.20000000E+00  1.20000000E+00  1.20000000E+00  1.20000000E+00  1.20000000E+00
  1.20000000E+00  1.20000000E+00  1.20000000E+00  1.20000000E+00  1.20000000E+00
  1.20000000E+00  1.20000000E+00  1.20000000E+00  1.20000000E+00  1.20000000E+00
  1.20000000E+00  1.20000000E+00  1.20000000E+00  1.20000000E+00  1.20000000E+00
  1.20000000E+00  1.00000000E+00  1.00000000E+00  1.00000000E+00  1.00000000E+00
  1.00000000E+00  1.00000000E+00  1.00000000E+00  1.00000000E+00  1.00000000E+00
  1.00000000E+00  1.00000000E+00  1.20000000E+00  1.20000000E+00  1.00000000E+00
  1.00000000E+00  1.00000000E+00  1.00000000E+00  1.00000000E+00  1.00000000E+00
  1.00000000E+00  1.00000000E+00  1.00000000E+00  1.00000000E+00  1.00000000E+00
  1.00000000E+00  1.00000000E+00  1.00000000E+00  1.00000000E+00  1.00000000E+00
  1.00000000E+00  1.00000000E+00  1.00000000E+00  1.00000000E+00  1.00000000E+00
  1.00000000E+00  1.00000000E+00  1.00000000E+00  1.00000000E+00  1.00000000E+00
  1.00000000E+00  1.00000000E+00  0.00000000E+00  0.00000000E+00  0.00000000E+00
  0.00000000E+00
%FLAG SCNB_SCALE_FACTOR                                                         
%FORMAT(5E16.8)                                                                 
  2.00000000E+00  2.00000000E+00  2.00000000E+00  2.00000000E+00  2.00000000E+00
  2.00000000E+00  2.00000000E+00  2.00000000E+00  2.00000000E+00  2.00000000E+00
  2.00000000E+00  2.00000000E+00  2.00000000E+00  2.00000000E+00  2.00000000E+00
  2.00000000E+00  2.00000000E+00  2.00000000E+00  2.00000000E+00  2.00000000E+00
  2.00000000E+00  2.00000000E+00  2.00000000E+00  2.00000000E+00  2.00000000E+00
  2.00000000E+00  2.00000000E+00  2.00000000E+00  2.00000000E+00  2.00000000E+00
  2.00000000E+00  2.00000000E+00  2.00000000E+00  2.00000000E+00  2.00000000E+00
  2.00000000E+00  2.00000000E+00  2.00000000E+00  2.00000000E+00  2.00000000E+00
  2.00000000E+00  2.00000000E+00  2.00000000E+00  2.00000000E+00  2.00000000E+00
  2.00000000E+00  2.00000000E+00  2.00000000E+00  2.00000000E+00  2.00000000E+00
  2.00000000E+00  2.00000000E+00  2.00000000E+00  2.00000000E+00  2.00000000E+00
  2.00000000E+00  2.00000000E+00  2.00000000E+00  2.00000000E+00  2.00000000E+00
  2.00000000E+00  2.00000000E+00  2.00000000E+00  2.00000000E+00  2.00000000E+00
  2.00000000E+00  2.00000000E+00  2.00000000E+00  2.00000000E+00  2.00000000E+00
  2.00000000E+00  2.00000000E+00  2.00000000E+00  2.00000000E+00  2.00000000E+00
  2.00000000E+00  2.00000000E+00  2.00000000E+00  2.00000000E+00  2.00000000E+00
  2.00000000E+00  2.00000000E+00  2.00000000E+00  2.00000000E+00  2.00000000E+00
  2.00000000E+00  2.00000000E+00  2.00000000E+00  2.00000000E+00  2.00000000E+00
  2.00000000E+00  2.00000000E+00  2.00000000E+00  2.00000000E+00  2.00000000E+00
  2.00000000E+00  2.00000000E+00  2.00000000E+00  2.00000000E+00  2.00000000E+00
  2.00000000E+00  2.00000000E+00  2.00000000E+00  2.00000000E+00  2.00000000E+00
  2.00000000E+00  2.00000000E+00  2.00000000E+00  2.00000000E+00  2.00000000E+00
  2.00000000E+00  2.00000000E+00  2.00000000E+00  2.00000000E+00  2.00000000E+00
  2.00000000E+00  2.00000000E+00  2.00000000E+00  2.00000000E+00  2.00000000E+00
  2.00000000E+00  2.00000000E+00  2.00000000E+00  2.00000000E+00  2.00000000E+00
  2.00000000E+00  2.00000000E+00  2.00000000E+00  2.00000000E+00  2.00000000E+00
  2.00000000E+00  2.00000000E+00  2.00000000E+00  2.00000000E+00  2.00000000E+00
  2.00000000E+00  2.00000000E+00  2.00000000E+00  2.00000000E+00  2.00000000E+00
  2.00000000E+00  2.00000000E+00  2.00000000E+00  2.00000000E+00  2.00000000E+00
  2.00000000E+00  2.00000000E+00  2.00000000E+00  2.00000000E+00  2.00000000E+00
  2.00000000E+00  2.00000000E+00  2.00000000E+00  2.00000000E+00  2.00000000E+00
  2.00000000E+00  2.00000000E+00  2.00000000E+00  2.00000000E+00  2.00000000E+00
  2.00000000E+00  2.00000000E+00  2.00000000E+00  2.00000000E+00  2.00000000E+00
  2.00000000E+00  1.00000000E+00  1.00000000E+00  1.00000000E+00  1.00000000E+00
  1.00000000E+00  1.00000000E+00  1.00000000E+00  1.00000000E+00  1.00000000E+00
  1.00000000E+00  1.00000000E+00  2.00000000E+00  2.00000000E+00  1.00000000E+00
  1.00000000E+00  1.00000000E+00  1.00000000E+00  1.00000000E+00  1.00000000E+00
  1.00000000E+00  1.00000000E+00  1.00000000E+00  1.00000000E+00  1.00000000E+00
  1.00000000E+00  1.00000000E+00  1.00000000E+00  1.00000000E+00  1.00000000E+00
  1.00000000E+00  1.00000000E+00  1.00000000E+00  1.00000000E+00  1.00000000E+00
  1.00000000E+00  1.00000000E+00  1.00000000E+00  1.00000000E+00  1.00000000E+00
  1.00000000E+00  1.00000000E+00  0.00000000E+00  0.00000000E+00  0.00000000E+00
  0.00000000E+00
%FLAG SOLTY                                                                     
%FORMAT(5E16.8)                                                                 
  0.00000000E+00  0.00000000E+00  0.00000000E+00  0.00000000E+00  0.00000000E+00
  0.00000000E+00  0.00000000E+00  0.00000000E+00  0.00000000E+00  0.00000000E+00
  0.00000000E+00  0.00000000E+00  0.00000000E+00  0.00000000E+00  0.00000000E+00
  0.00000000E+00  0.00000000E+00  0.00000000E+00  0.00000000E+00  0.00000000E+00
  0.00000000E+00  0.00000000E+00  0.00000000E+00  0.00000000E+00  0.00000000E+00
  0.00000000E+00  0.00000000E+00  0.00000000E+00  0.00000000E+00  0.00000000E+00
  0.00000000E+00  0.00000000E+00  0.00000000E+00  0.00000000E+00  0.00000000E+00
%FLAG LENNARD_JONES_ACOEF                                                       
%FORMAT(5E16.8)                                                                 
  9.44293233E+05  2.12601181E+03  1.39982777E-01  9.95480466E+05  2.56678134E+03
  1.04308023E+06  2.01791425E+04  9.14716912E+00  2.27401052E+04  2.01823541E+02
  8.96776989E+04  1.07193646E+02  9.71708117E+04  1.41077189E+03  7.51607703E+03
  8.82619071E+05  2.27577561E+03  9.24822270E+05  2.01619733E+04  8.61541883E+04
  8.19971662E+05  6.06829342E+05  1.02595236E+03  6.47841731E+05  1.12780457E+04
  5.44261042E+04  5.74393458E+05  3.79876399E+05  6.20665997E+04  5.94667300E+01
  6.78771368E+04  8.79040886E+02  4.98586848E+03  6.01816484E+04  3.69471530E+04
  3.25969625E+03  1.02342953E+03  3.93243948E-02  1.25714813E+03  3.52687135E+00
  4.74596173E+01  1.11462048E+03  4.75827079E+02  2.55395140E+01  1.00000000E-02
  7.44975864E+05  1.40467023E+03  7.91544157E+05  1.45985502E+04  6.82786631E+04
  7.01803794E+05  4.71003287E+05  4.66922514E+04  6.60854072E+02  5.81803229E+05
  0.00000000E+00  0.00000000E+00  0.00000000E+00  0.00000000E+00  0.00000000E+00
  0.00000000E+00  0.00000000E+00  0.00000000E+00  0.00000000E+00  0.00000000E+00
  0.00000000E+00  2.01562190E+06  5.97860700E+03  2.09861767E+06  4.93469320E+04
  2.02461849E+05  1.86068943E+06  1.32911052E+06  1.42791446E+05  2.98023224E+03
  1.61587928E+06  0.00000000E+00  4.19430400E+06  7.91627154E+04  8.90987508E+01
  8.59947003E+04  1.21014911E+03  6.55825601E+03  7.62451550E+04  4.77908183E+04
  4.33325458E+03  3.91254064E+01  6.00750218E+04  0.00000000E+00  1.79647996E+05
  5.71629601E+03  5.46147253E+04  4.90239937E+01  5.98885646E+04  7.50063100E+02
  4.33325458E+03  5.30987710E+04  3.23283631E+04  2.82099197E+03  2.08640352E+01
  4.09427581E+04  0.00000000E+00  1.26338489E+05  3.76169105E+03  2.43828624E+03
  6.58473870E+04  6.63368273E+01  7.18621074E+04  9.55000044E+02  5.34045360E+03
  6.37148278E+04  3.93690817E+04  3.50301067E+03  2.86890898E+01  4.96707306E+04
  0.00000000E+00  1.50848032E+05  4.64559155E+03  3.03448006E+03  3.76169105E+03
  3.37529073E+02  1.49138681E-03  4.41079188E+02  5.05627494E-01  1.15316498E+01
  3.91072368E+02  1.37147154E+02  5.53902818E+00  2.39738127E-04  2.00637392E+02
  0.00000000E+00  1.11327588E+03  9.22067870E+00  4.37280025E+00  6.38673337E+00
  5.03316480E-07  4.24594555E+04  3.20009193E+01  4.68930885E+04  5.37190941E+02
  3.25969625E+03  4.15766412E+04  2.47595516E+04  2.09814978E+03  1.32875361E+01
  3.15360051E+04  0.00000000E+00  9.96589437E+04  2.82099197E+03  1.80748014E+03
  2.26273716E+03  2.53654211E+00  1.32801250E+03  5.89818288E+05  1.03954408E+03
  6.28541240E+05  1.11851919E+04  5.33379252E+04  5.57281136E+05  3.70622491E+05
  3.63097246E+04  4.84774927E+02  4.58874091E+05  0.00000000E+00  1.28707992E+06
  4.68711055E+04  3.17965283E+04  3.86654993E+04  1.42536451E+02  2.44050579E+04
  3.61397723E+05
%FLAG LENNARD_JONES_BCOEF                                                       
%FORMAT(5E16.8)                                                                 
  8.01323529E+02  2.09604198E+01  9.37598976E-02  7.36907417E+02  2.06278363E+01
  6.75612247E+02  6.45756063E+01  7.57919667E-01  6.13981767E+01  3.56012899E+00
  1.36131731E+02  2.59456373E+00  1.26919150E+02  9.41257003E+00  2.17257828E+01
  6.53361429E+02  1.82891803E+01  5.99015525E+02  5.44372326E+01  1.12529845E+02
  5.31102864E+02  6.77220874E+02  1.53505284E+01  6.26720080E+02  5.08951803E+01
  1.11805549E+02  5.55666448E+02  5.64885984E+02  1.13252061E+02  1.93248820E+00
  1.06076943E+02  7.42992380E+00  1.76949863E+01  9.40505980E+01  9.21192136E+01
  1.43076527E+01  1.29918560E+01  4.43951914E-02  1.28966690E+01  4.20435828E-01
  1.54229349E+00  1.14345247E+01  9.33919398E+00  1.13138710E+00  2.00000000E-02
  7.50714425E+02  1.79702257E+01  6.93079947E+02  5.79323581E+01  1.25287818E+02
  6.14502845E+02  6.29300710E+02  1.03606917E+02  1.10114425E+01  6.99746810E+02
  0.00000000E+00  0.00000000E+00  0.00000000E+00  0.00000000E+00  0.00000000E+00
  0.00000000E+00  0.00000000E+00  0.00000000E+00  0.00000000E+00  0.00000000E+00
  0.00000000E+00  1.28923404E+03  3.87070358E+01  1.17824605E+03  1.11203892E+02
  2.25248294E+02  1.04466382E+03  1.10369829E+03  1.89165096E+02  2.44140625E+01
  1.21753341E+03  0.00000000E+00  2.04800000E+03  1.26451907E+02  2.33864085E+00
  1.18043746E+02  8.61880722E+00  2.00642027E+01  1.04660679E+02  1.03580945E+02
  1.63092814E+01  1.38446583E+00  1.16187983E+02  0.00000000E+00  2.09772716E+02
  1.85196588E+01  1.05031585E+02  1.73473071E+00  9.85097219E+01  6.78541827E+00
  1.63092814E+01  8.73413012E+01  8.51921330E+01  1.31591746E+01  1.01100188E+00
  9.59185913E+01  0.00000000E+00  1.75916126E+02  1.50233639E+01  1.20953369E+01
  1.15327881E+02  2.01792524E+00  1.07908863E+02  7.65648470E+00  1.81057616E+01
  9.56748258E+01  9.40124296E+01  1.46638650E+01  1.18552631E+00  1.05648788E+02
  0.00000000E+00  1.92224012E+02  1.66953734E+01  1.34932874E+01  1.50233639E+01
  9.81924582E+00  1.13783784E-02  1.00536306E+01  2.09507977E-01  1.00053191E+00
  8.91381236E+00  6.59870227E+00  6.93429015E-01  4.07548091E-03  7.98505074E+00
  0.00000000E+00  1.96379754E+01  8.84534077E-01  6.09134144E-01  7.36160511E-01
  2.45760000E-04  9.36708259E+01  1.41762397E+00  8.81685417E+01  5.80823477E+00
  1.43076527E+01  7.81725398E+01  7.54103785E+01  1.14788417E+01  8.16069482E-01
  8.51470647E+01  0.00000000E+00  1.58033097E+02  1.31591746E+01  1.05333009E+01
  1.17854122E+01  4.69252138E-01  9.13231543E+00  6.33305958E+02  1.46567808E+01
  5.85549272E+02  4.80771660E+01  1.04986921E+02  5.19163331E+02  5.29252520E+02
  8.66220817E+01  8.94153953E+00  5.89183300E+02  0.00000000E+00  1.03022002E+03
  9.73010751E+01  8.01410250E+01  8.83744760E+01  6.38095248E+00  7.10161395E+01
  4.95732238E+02
%FLAG BONDS_INC_HYDROGEN                                                        
%FORMAT(10I8)                                                                   
      42      45       3      42      48       3      27      30       4      27
      33       4      18      21       4      18      24       4      12      15
       7       0       3       8       0       6       8       0       9       8
      96      99       4      96     102       4      96     105       4      87
      90      10      87      93      10      75      78       4      75      81
       4      75      84       4      69      72      12      63      66      15
      57      60       3     126     129      10     126     132      10     120
     123      15     114     117       3     189     192       4     189     195
       4     189     198       4     177     180       4     177     183       4
     177     186       4     171     174      12     162     165      10     162
     168      10     156     159      15     150     153       3     234     237
       3     234     240       3     219     222      10     219     225      10
     213     216      15     207     210       3     279     282       4     279
     285       4     279     288       4     267     270       4     267     273
       4     267     276       4     261     264      12     255     258      15
     249     252       3     327     330      23     315     318       4     315
     321       4     315     324       4     309     312      24     303     306
      15     297     300       3     351     354      26     351     357      26
     345     348      15     339     342       3     426     429      28     426
     432      28     417     420      28     417     423      28     408     411
      28     399     402      30     399     405      30     390     393      32
     390     396      32     381     384      32     381     387      32     375
     378      15     369     372       3     492     495      35     486     489
      35     480     483      23     471     474      35     465     468      35
     453     456       4     453     459       4     447     450      15     441
     444       3     516     519       4     516     522       4     516     525
       4     510     513      15     504     507       3     540     543      15
     540     546      15     534     537       3     585     588       4     585
     591       4     585     594       4     573     576       4     573     579
       4     573     582       4     567     570      12     561     564      15
     555     558       3     651     654      35     645     648      35     639
     642      35     633     636      35     627     630      35     615     618
       4     615     621       4     609     612      15     603     606       3
     702     705      41     696     699      42     690     693      44     675
     678       4     675     681       4     669     672      15     663     666
       3     744     747       4     744     750       4     744     753       4
     732     735       4     732     738       4     732     741       4     726
     729      12     720     723      15     714     717       3     783     786
      10     783     789      10     774     777      10     774     780      10
     768     771      15     762     765       3     855     858       8     855
     861       8     855     864       8     846     849      51     846     852
      51     837     840      32     837     843      32     828     831      32
     828     834      32     819     822      32     819     825      32     813
     816      15     807     810       3     900     903       3     900     906
       3     885     888      10     885     891      10     879     882      15
     873     876       3     921     924      15     921     927      15     915
     918       3     993     996      28     993     999      28     984     987
      28     984     990      28     975     978      28     966     969      30
     966     972      30     957     960      32     957     963      32     948
     951      32     948     954      32     942     945      15     936     939
       3    1059    1062      35    1053    1056      35    1047    1050      23
    1038    1041      35    1032    1035      35    1020    1023       4    1020
    1026       4    1014    1017      15    1008    1011       3    1092    1095
      23    1083    1086      26    1083    1089      26    1077    1080      15
    1071    1074       3    1143    1146       4    1143    1149       4    1143
    1152       4    1134    1137      10    1134    1140      10    1122    1125
       4    1122    1128       4    1122    1131       4    1116    1119      12
    1110    1113      15    1104    1107       3    1182    1185      23    1173
    1176      26    1173    1179      26    1167    1170      15    1161    1164
       3    1251    1254      28    1251    1257      28    1242    1245      28
    1242    1248      28    1233    1236      28    1224    1227      30    1224
    1230      30    1215    1218      32    1215    1221      32    1206    1209
      32    1206    1212      32    1200    1203      15    1194    1197       3
    1296    1299      23    1284    1287       4    1284    1290       4    1284
    1293       4    1278    1281      24    1272    1275      15    1266    1269
       3    1329    1332      10    1329    1335      10    1320    1323      10
    1320    1326      10    1314    1317      15    1308    1311       3    1365
    1368       4    1365    1371       4    1365    1374       4    1359    1362
      15    1353    1356       3    1395    1398       4    1395    1401       4
    1395    1404       4    1389    1392      15    1383    1386       3    1425
    1428      10    1425    1431      10    1419    1422      15    1413    1416
       3    1488    1491       4    1488    1494       4    1488    1497       4
    1476    1479       4    1476    1482       4    1476    1485       4    1470
    1473      12    1461    1464      10    1461    1467      10    1455    1458
      15    1449    1452       3    1518    1521      26    1518    1524      26
    1512    1515      15    1506    1509       3    1572    1575       3    1572
    1578       3    1557    1560      10    1557    1563      10    1548    1551
      10    1548    1554      10    1542    1545      15    1536    1539       3
    1599    1602       4    1599    1605       4    1599    1608       4    1593
    1596      15    1587    1590       3    1665    1668      35    1659    1662
      35    1653    1656      35    1647    1650      35    1641    1644      35
    1629    1632       4    1629    1635       4    1623    1626      15    1617
    1620       3    1704    1707       3    1704    1710       3    1689    1692
      10    1689    1695      10    1683    1686      15    1677    1680       3
    1740    1743      23    1731    1734      26    1731    1737      26    1725
    1728      15    1719    1722       3    1782    1785      23    1770    1773
       4    1770    1776       4    1770    1779       4    1764    1767      24
    1758    1761      15    1752    1755       3    1833    1836       4    1833
    1839       4    1833    1842       4    1821    1824       4    1821    1827
       4    1821    1830       4    1815    1818      12    1806    1809      10
    1806    1812      10    1800    1803      15    1794    1797       3    1881
    1884      15    1872    1875       4    1872    1878       4    1863    1866
       4    1863    1869       4    1854    1857      54    1854    1860      54
    1923    1926      23    1911    1914       4    1911    1917       4    1911
    1920       4    1905    1908      24    1899    1902      15    1893    1896
       3    1968    1971      54    1968    1974      54    1968    1977      54
    1956    1959      26    1956    1962      26    1947    1950      10    1947
    1953      10    1941    1944      15    1935    1938       3    1998    2001
      10    1998    2004      10    1992    1995      15    1986    1989       3
    2058    2061       3    2058    2064       3    2043    2046      10    2043
    2049      10    2034    2037      10    2034    2040      10    2028    2031
      15    2022    2025       3    2106    2109      54    2106    2112      54
    2106    2115      54    2094    2097      26    2094    2100      26    2085
    2088      10    2085    2091      10    2079    2082      15    2073    2076
       3    2172    2175       8    2172    2178       8    2172    2181       8
    2163    2166      51    2163    2169      51    2154    2157      32    2154
    2160      32    2145    2148      32    2145    2151      32    2136    2139
      32    2136    2142      32    2130    2133      15    2124    2127       3
    2229    2232       4    2229    2235       4    2229    2238       4    2217
    2220       4    2217    2223       4    2217    2226       4    2211    2214
      12    2202    2205      10    2202    2208      10    2196    2199      15
    2190    2193       3    2259    2262       4    2259    2265       4    2259
    2268       4    2253    2256      15    2247    2250       3    2316    2319
       4    2316    2322       4    2316    2325       4    2304    2307       4
    2304    2310       4    2304    2313       4    2298    2301      12    2289
    2292      10    2289    2295      10    2283    2286      15    2277    2280
       3    2355    2358      23    2346    2349      26    2346    2352      26
    2340    2343      15    2334    2337       3    2415    2418       8    2415
    2421       8    2415    2424       8    2406    2409      51    2406    2412
      51    2397    2400      32    2397    2403      32    2388    2391      32
    2388    2394      32    2379    2382      32    2379    2385      32    2373
    2376      15    2367    2370       3    2439    2442      15    2439    2445
      15    2433    2436       3    2502    2505      35    2496    2499      35
    2490    2493      35    2484    2487      35    2478    2481      35    2466
    2469       4    2466    2472       4    2460    2463      15    2454    2457
       3    2535    2538      10    2535    2541      10    2526    2529      10
    2526    2532      10    2520    2523      15    2514    2517       3    2589
    2592      23    2577    2580       4    2577    2583       4    2577    2586
       4    2571    2574      24    2565    2568      15    2559    2562       3
    2613    2616      26    2613    2619      26    2607    2610      15    2601
    2604       3    2688    2691      28    2688    2694      28    2679    2682
      28    2679    2685      28    2670    2673      28    2661    2664      30
    2661    2667      30    2652    2655      32    2652    2658      32    2643
    2646      32    2643    2649      32    2637    2640      15    2631    2634
       3    2754    2757      35    2748    2751      35    2742    2745      23
    2733    2736      35    2727    2730      35    2715    2718       4    2715
    2721       4    2709    2712      15    2703    2706       3    2772    2775
      15    2772    2778      15    2766    2769       3    2835    2838      35
    2829    2832      35    2823    2826      35    2817    2820      35    2811
    2814      35    2799    2802       4    2799    2805       4    2793    2796
      15    2787    2790       3    2886    2889       4    2886    2892       4
    2886    2895       4    2877    2880      10    2877    2883      10    2865
    2868       4    2865    2871       4    2865    2874       4    2859    2862
      12    2853    2856      15    2847    2850       3    2925    2928      10
    2925    2931      10    2916    2919      10    2916    2922      10    2910
    2913      15    2904    2907       3    2955    2958      15    2955    2961
      15    2949    2952       3    2997    3000       3    2997    3003       3
    2982    2985      10    2982    2988      10    2976    2979      15    2970
    2973       3    3042    3045       4    3042    3048       4    3042    3051
       4    3030    3033       4    3030    3036       4    3030    3039       4
    3024    3027      12    3018    3021      15    3012    3015       3    3090
    3093       4    3090    3096       4    3090    3099       4    3078    3081
       4    3078    3084       4    3078    3087       4    3072    3075      12
    3066    3069      15    3060    3063       3    3147    3150       4    3147
    3153       4    3147    3156       4    3138    3141      10    3138    3144
      10    3126    3129       4    3126    3132       4    3126    3135       4
    3120    3123      12    3114    3117      15    3108    3111       3    3195
    3198      15    3186    3189       4    3186    3192       4    3177    3180
       4    3177    3183       4    3168    3171      54    3168    3174      54
    3264    3267      28    3264    3270      28    3255    3258      28    3255
    3261      28    3246    3249      28    3237    3240      30    3237    3243
      30    3228    3231      32    3228    3234      32    3219    3222      32
    3219    3225      32    3213    3216      15    3207    3210       3    3318
    3321       4    3318    3324       4    3318    3327       4    3309    3312
      10    3309    3315      10    3297    3300       4    3297    3303       4
    3297    3306       4    3291    3294      12    3285    3288      15    3279
    3282       3    3375    3378      41    3369    3372      42    3363    3366
      44    3348    3351       4    3348    3354       4    3342    3345      15
    3336    3339       3    3417    3420      15    3408    3411       4    3408
    3414       4    3399    3402       4    3399    3405       4    3390    3393
      54    3390    3396      54    3456    3459       3    3456    3462       3
    3441    3444      10    3441    3447      10    3435    3438      15    3429
    3432       3    3483    3486       4    3483    3489       4    3483    3492
       4    3477    3480      15    3471    3474       3    3540    3543       4
    3540    3546       4    3540    3549       4    3531    3534      10    3531
    3537      10    3519    3522       4    3519    3525       4    3519    3528
       4    3513    3516      12    3507    3510      15    3501    3504       3
    3570    3573      26    3570    3576      26    3564    3567      15    3558
    3561       3    3600    3603       4    3600    3606       4    3600    3609
       4    3594    3597      15    3588    3591       3    3630    3633       4
    3630    3636       4    3630    3639       4    3624    3627      15    3618
    3621       3    3675    3678       3    3675    3681       3    3660    3663
      10    3660    3666      10    3654    3657      15    3648    3651       3
    3729    3732      41    3723    3726      42    3717    3720      44    3702
    3705       4    3702    3708       4    3696    3699      15    3690    3693
       3    3771    3774      23    3759    3762       4    3759    3765       4
    3759    3768       4    3753    3756      24    3747    3750      15    3741
    3744       3    3789    3792      15    3789    3795      15    3783    3786
       3    3834    3837       4    3834    3840       4    3834    3843       4
    3822    3825       4    3822    3828       4    3822    3831       4    3816
    3819      12    3810    3813      15    3804    3807       3    3903    3906
      35    3897    3900      35    3891    3894      23    3882    3885      35
    3876    3879      35    3864    3867       4    3864    3870       4    3858
    3861      15    3852    3855       3    3954    3957       4    3954    3960
       4    3954    3963       4    3945    3948      10    3945    3951      10
    3933    3936       4    3933    3939       4    3933    3942       4    3927
    3930      12    3921    3924      15    3915    3918       3    4011    4014
       4    4011    4017       4    4011    4020       4    3999    4002       4
    3999    4005       4    3999    4008       4    3993    3996      12    3984
    3987      10    3984    3990      10    3978    3981      15    3972    3975
       3    4059    4062       4    4059    4065       4    4059    4068       4
    4047    4050       4    4047    4053       4    4047    4056       4    4041
    4044      12    4035    4038      15    4029    4032       3    4107    4110
      23    4095    4098       4    4095    4101       4    4095    4104       4
    4089    4092      24    4083    4086      15    4077    4080       3    4140
    4143      23    4131    4134      26    4131    4137      26    4125    4128
      15    4119    4122       3    4179    4182       3    4179    4185       3
    4164    4167      10    4164    4170      10    4158    4161      15    4152
    4155       3    4224    4227      23    4212    4215       4    4212    4218
       4    4212    4221       4    4206    4209      24    4200    4203      15
    4194    4197       3    4257    4260      23    4248    4251      26    4248
    4254      26    4242    4245      15    4236    4239       3    4308    4311
      41    4302    4305      42    4296    4299      44    4281    4284       4
    4281    4287       4    4275    4278      15    4269    4272       3    4371
    4374      35    4365    4368      35    4359    4362      23    4350    4353
      35    4344    4347      35    4332    4335       4    4332    4338       4
    4326    4329      15    4320    4323       3    4395    4398      10    4395
    4401      10    4389    4392      15    4383    4386       3    4449    4452
      23    4437    4440       4    4437    4443       4    4437    4446       4
    4431    4434      24    4425    4428      15    4419    4422       3    4512
    4515      35    4506    4509      35    4500    4503      23    4491    4494
      35    4485    4488      35    4473    4476       4    4473    4479       4
    4467    4470      15    4461    4464       3    4536    4539      26    4536
    4542      26    4530    4533      15    4524    4527       3    4602    4605
      35    4596    4599      35    4590    4593      35    4584    4587      35
    4578    4581      35    4566    4569       4    4566    4572       4    4560
    4563      15    4554    4557       3    4641    4644       3    4641    4647
       3    4626    4629      10    4626    4632      10    4620    4623      15
    4614    4617       3    4668    4671       4    4668    4674       4    4668
    4677       4    4662    4665      15    4656    4659       3    4707    4710
      23    4698    4701      26    4698    4704      26    4692    4695      15
    4686    4689       3    4731    4734       4    4731    4737       4    4731
    4740       4    4725    4728      15    4719    4722       3    4779    4782
      15    4770    4773       4    4770    4776       4    4761    4764       4
    4761    4767       4    4752    4755      54    4752    4758      54    4821
    4824      15    4812    4815       4    4812    4818       4    4803    4806
       4    4803    4809       4    4794    4797      54    4794    4800      54
    4854    4857      10    4854    4860      10    4845    4848      10    4845
    4851      10    4839    4842      15    4833    4836       3    4899    4902
      10    4899    4905      10    4890    4893      10    4890    4896      10
    4884    4887      15    4878    4881       3    4935    4938      10    4935
    4941      10    4929    4932      15    4923    4926       3    4971    4974
      26    4971    4977      26    4965    4968      15    4959    4962       3
    5019    5022      23    5007    5010       4    5007    5013       4    5007
    5016       4    5001    5004      24    4995    4998      15    4989    4992
       3    5052    5055      23    5043    5046      26    5043    5049      26
    5037    5040      15    5031    5034       3    5094    5097       4    5094
    5100       4    5094    5103       4    5082    5085       4    5082    5088
       4    5082    5091       4    5076    5079      12    5070    5073      15
    5064    5067       3    5142    5145      23    5130    5133       4    5130
    5136       4    5130    5139       4    5124    5127      24    5118    5121
      15    5112    5115       3    5166    5169      10    5166    5172      10
    5160    5163      15    5154    5157       3    5229    5232       4    5229
    5235       4    5229    5238       4    5217    5220       4    5217    5223
       4    5217    5226       4    5211    5214      12    5202    5205      10
    5202    5208      10    5196    5199      15    5190    5193       3    5277
    5280      15    5268    5271       4    5268    5274       4    5259    5262
       4    5259    5265       4    5250    5253      54    5250    5256      54
    5316    5319       3    5316    5322       3    5301    5304      10    5301
    5307      10    5295    5298      15    5289    5292       3    5352    5355
      23    5343    5346      26    5343    5349      26    5337    5340      15
    5331    5334       3    5412    5415      35    5406    5409      35    5400
    5403      35    5394    5397      35    5388    5391      35    5376    5379
       4    5376    5382       4    5370    5373      15    5364    5367       3
    5436    5439      10    5436    5442      10    5430    5433      15    5424
    5427       3    5466    5469      15    5466    5472      15    5460    5463
       3    5511    5514      15    5502    5505       4    5502    5508       4
    5493    5496       4    5493    5499       4    5484    5487      54    5484
    5490      54    5553    5556       4    5553    5559       4    5553    5562
       4    5541    5544       4    5541    5547       4    5541    5550       4
    5535    5538      12    5529    5532      15    5523    5526       3    5601
    5604      23    5589    5592       4    5589    5595       4    5589    5598
       4    5583    5586      24    5577    5580      15    5571    5574       3
    5652    5655       4    5652    5658       4    5652    5661       4    5643
    5646      10    5643    5649      10    5631    5634       4    5631    5637
       4    5631    5640       4    5625    5628      12    5619    5622      15
    5613    5616       3    5700    5703      23    5688    5691       4    5688
    5694       4    5688    5697       4    5682    5685      24    5676    5679
      15    5670    5673       3    5751    5754       4    5751    5757       4
    5751    5760       4    5742    5745      10    5742    5748      10    5730
    5733       4    5730    5736       4    5730    5739       4    5724    5727
      12    5718    5721      15    5712    5715       3    5799    5802       4
    5799    5805       4    5799    5808       4    5787    5790       4    5787
    5793       4    5787    5796       4    5781    5784      12    5775    5778
      15    5769    5772       3    5844    5847       3    5844    5850       3
    5829    5832      10    5829    5835      10    5823    5826      15    5817
    5820       3    5916    5919      28    5916    5922      28    5907    5910
      28    5907    5913      28    5898    5901      28    5889    5892      30
    5889    5895      30    5880    5883      32    5880    5886      32    5871
    5874      32    5871    5877      32    5865    5868      15    5859    5862
       3    5943    5946      10    5943    5949      10    5937    5940      15
    5931    5934       3    5973    5976      15    5973    5979      15    5967
    5970       3    6018    6021      23    6006    6009       4    6006    6012
       4    6006    6015       4    6000    6003      24    5994    5997      15
    5988    5991       3    6087    6090      28    6087    6093      28    6078
    6081      28    6078    6084      28    6069    6072      28    6060    6063
      30    6060    6066      30    6051    6054      32    6051    6057      32
    6042    6045      32    6042    6048      32    6036    6039      15    6030
    6033       3    6153    6156      35    6147    6150      35    6141    6144
      23    6132    6135      35    6126    6129      35    6114    6117       4
    6114    6120       4    6108    6111      15    6102    6105       3    6186
    6189      23    6177    6180      26    6177    6183      26    6171    6174
      15    6165    6168       3    6246    6249       8    6246    6252       8
    6246    6255       8    6237    6240      51    6237    6243      51    6228
    6231      32    6228    6234      32    6219    6222      32    6219    6225
      32    6210    6213      32    6210    6216      32    6204    6207      15
    6198    6201       3    6312    6315       8    6312    6318       8    6312
    6321       8    6303    6306      51    6303    6309      51    6294    6297
      32    6294    6300      32    6285    6288      32    6285    6291      32
    6276    6279      32    6276    6282      32    6270    6273      15    6264
    6267       3    6336    6339      15    6336    6342      15    6330    6333
       3    6372    6375      10    6372    6378      10    6363    6366      10
    6363    6369      10    6357    6360      15    6351    6354       3    6447
    6450      35    6441    6444      35    6435    6438      23    6426    6429
      35    6420    6423      35    6408    6411       4    6408    6414       4
    6402    6405      15    6396    6399       3    6516    6519      28    6516
    6522      28    6507    6510      28    6507    6513      28    6498    6501
      28    6489    6492      30    6489    6495      30    6480    6483      32
    6480    6486      32    6471    6474      32    6471    6477      32    6465
    6468      15    6459    6462       3    6561    6564      23    6549    6552
       4    6549    6555       4    6549    6558       4    6543    6546      24
    6537    6540      15    6531    6534       3    6612    6615      41    6606
    6609      42    6600    6603      44    6585    6588       4    6585    6591
       4    6579    6582      15    6573    6576       3    6660    6663       3
    6660    6666       3    6645    6648      10    6645    6651      10    6636
    6639      10    6636    6642      10    6630    6633      15    6624    6627
       3    6696    6699      10    6696    6702      10    6687    6690      10
    6687    6693      10    6681    6684      15    6675    6678       3    6732
    6735      10    6732    6738      10    6726    6729      15    6720    6723
       3    6795    6798       4    6795    6801       4    6795    6804       4
    6786    6789      10    6786    6792      10    6774    6777       4    6774
    6780       4    6774    6783       4    6768    6771      12    6762    6765
      15    6756    6759       3    6825    6828       4    6825    6831       4
    6819    6822      54    6813    6816       3    6852    6855      59    6924
    6927      61    6924    6930      61    6924    6933      61    6912    6915
      63    6906    6909      65    6900    6903      65    6894    6897      59
    6888    6891      65    6882    6885      59    6873    6876      65    6873
    6879      65    6867    6870      65    6858    6861      68    6987    6990
      59    6981    6984      65    6975    6978      59    6969    6972      65
    6963    6966      65    6948    6951      65    6939    6942      68    7062
    7065      61    7062    7068      61    7062    7071      61    7050    7053
      63    7044    7047      65    7038    7041      65    7032    7035      59
    7026    7029      65    7020    7023      59    7011    7014      65    7011
    7017      65    7005    7008      65    6996    6999      68    7125    7128
      59    7119    7122      65    7113    7116      59    7107    7110      65
    7101    7104      65    7086    7089      65    7077    7080      68    7200
    7203      61    7200    7206      61    7200    7209      61    7188    7191
      63    7182    7185      65    7176    7179      65    7170    7173      59
    7164    7167      65    7158    7161      59    7149    7152      65    7149
    7155      65    7143    7146      65    7134    7137      68    7263    7266
      59    7257    7260      65    7251    7254      59    7245    7248      65
    7239    7242      65    7224    7227      65    7215    7218      68    7344
    7347      61    7344    7350      61    7344    7353      61    7332    7335
      63    7326    7329      65    7320    7323      59    7314    7317      65
    7308    7311      59    7302    7305      65    7296    7299      59    7287
    7290      65    7287    7293      65    7281    7284      65    7272    7275
      68
%FLAG BONDS_WITHOUT_HYDROGEN                                                    
%FORMAT(10I8)                                                                   
      51      54       1      51      57       2      36      39       1      36
      42       2      27      36       5      18      27       6      12      18
       6      12      51       5       0      12       9     108     111       1
     108     114       2      87      96      11      69      75      13      69
      87      14      63      69      16      63     108      17      57      63
      18     144     147       1     144     150       2     135     138      19
     135     141      19     126     135      20     120     126      21     120
     144      17     114     120      18     201     204       1     201     207
       2     171     177      13     171     189      13     162     171      14
     156     162      21     156     201      17     150     156      18     243
     246       1     243     249       2     228     231       1     228     234
       2     219     228      22     213     219      21     213     243      17
     207     213      18     291     294       1     291     297       2     261
     267      13     261     279      13     255     261      16     255     291
      17     249     255      18     333     336       1     333     339       2
     309     315      13     309     327      25     303     309      16     303
     333      17     297     303      18     363     366       1     363     369
       2     351     360      27     345     351      21     345     363      17
     339     345      18     435     438       1     435     441       2     414
     417      29     414     426      29     408     414      29     399     408
      31     390     399      33     381     390      33     375     381      34
     375     435      17     369     375      18     498     501       1     498
     504       2     486     492      36     477     480      37     477     486
      38     471     477      38     465     471      36     462     465      36
     462     492      36     453     462      39     447     453      40     447
     498      17     441     447      18     528     531       1     528     534
       2     510     516      40     510     528      17     504     510      18
     549     552       1     549     555       2     540     549      17     534
     540      18     597     600       1     597     603       2     567     573
      13     567     585      13     561     567      16     561     597      17
     555     561      18     657     660       1     657     663       2     645
     651      36     639     645      36     633     639      36     627     633
      36     624     627      36     624     651      36     615     624      39
     609     615      40     609     657      17     603     609      18     708
     711       1     708     714       2     696     702      43     690     696
      45     687     690      46     684     687      47     684     702      48
     675     684      49     669     675      40     669     708      17     663
     669      18     756     759       1     756     762       2     726     732
      13     726     744      13     720     726      16     720     756      17
     714     720      18     801     804       1     801     807       2     792
     795      19     792     798      19     783     792      20     774     783
      50     768     774      21     768     801      17     762     768      18
     867     870       1     867     873       2     846     855      52     837
     846      33     828     837      33     819     828      33     813     819
      34     813     867      17     807     813      18     909     912       1
     909     915       2     894     897       1     894     900       2     885
     894      22     879     885      21     879     909      17     873     879
      18     930     933       1     930     936       2     921     930      17
     915     921      18    1002    1005       1    1002    1008       2     981
     984      29     981     993      29     975     981      29     966     975
      31     957     966      33     948     957      33     942     948      34
     942    1002      17     936     942      18    1065    1068       1    1065
    1071       2    1053    1059      36    1044    1047      37    1044    1053
      38    1038    1044      38    1032    1038      36    1029    1032      36
    1029    1059      36    1020    1029      39    1014    1020      40    1014
    1065      17    1008    1014      18    1098    1101       1    1098    1104
       2    1083    1092      53    1077    1083      21    1077    1098      17
    1071    1077      18    1155    1158       1    1155    1161       2    1134
    1143      11    1116    1122      13    1116    1134      14    1110    1116
      16    1110    1155      17    1104    1110      18    1188    1191       1
    1188    1194       2    1173    1182      53    1167    1173      21    1167
    1188      17    1161    1167      18    1260    1263       1    1260    1266
       2    1239    1242      29    1239    1251      29    1233    1239      29
    1224    1233      31    1215    1224      33    1206    1215      33    1200
    1206      34    1200    1260      17    1194    1200      18    1302    1305
       1    1302    1308       2    1278    1284      13    1278    1296      25
    1272    1278      16    1272    1302      17    1266    1272      18    1347
    1350       1    1347    1353       2    1338    1341      19    1338    1344
      19    1329    1338      20    1320    1329      50    1314    1320      21
    1314    1347      17    1308    1314      18    1377    1380       1    1377
    1383       2    1359    1365      40    1359    1377      17    1353    1359
      18    1407    1410       1    1407    1413       2    1389    1395      40
    1389    1407      17    1383    1389      18    1443    1446       1    1443
    1449       2    1434    1437      19    1434    1440      19    1425    1434
      20    1419    1425      21    1419    1443      17    1413    1419      18
    1500    1503       1    1500    1506       2    1470    1476      13    1470
    1488      13    1461    1470      14    1455    1461      21    1455    1500
      17    1449    1455      18    1530    1533       1    1530    1536       2
    1518    1527      27    1512    1518      21    1512    1530      17    1506
    1512      18    1581    1584       1    1581    1587       2    1566    1569
       1    1566    1572       2    1557    1566      22    1548    1557      50
    1542    1548      21    1542    1581      17    1536    1542      18    1611
    1614       1    1611    1617       2    1593    1599      40    1593    1611
      17    1587    1593      18    1671    1674       1    1671    1677       2
    1659    1665      36    1653    1659      36    1647    1653      36    1641
    1647      36    1638    1641      36    1638    1665      36    1629    1638
      39    1623    1629      40    1623    1671      17    1617    1623      18
    1713    1716       1    1713    1719       2    1698    1701       1    1698
    1704       2    1689    1698      22    1683    1689      21    1683    1713
      17    1677    1683      18    1746    1749       1    1746    1752       2
    1731    1740      53    1725    1731      21    1725    1746      17    1719
    1725      18    1788    1791       1    1788    1794       2    1764    1770
      13    1764    1782      25    1758    1764      16    1758    1788      17
    1752    1758      18    1845    1848       1    1845    1851       2    1815
    1821      13    1815    1833      13    1806    1815      14    1800    1806
      21    1800    1845      17    1794    1800      18    1887    1890       1
    1887    1893       2    1881    1887      17    1872    1881      40    1863
    1872       6    1854    1863       6    1851    1854      55    1851    1881
      18    1929    1932       1    1929    1935       2    1905    1911      13
    1905    1923      25    1899    1905      16    1899    1929      17    1893
    1899      18    1980    1983       1    1980    1986       2    1965    1968
      56    1956    1965      27    1947    1956      50    1941    1947      21
    1941    1980      17    1935    1941      18    2016    2019       1    2016
    2022       2    2007    2010      19    2007    2013      19    1998    2007
      20    1992    1998      21    1992    2016      17    1986    1992      18
    2067    2070       1    2067    2073       2    2052    2055       1    2052
    2058       2    2043    2052      22    2034    2043      50    2028    2034
      21    2028    2067      17    2022    2028      18    2118    2121       1
    2118    2124       2    2103    2106      56    2094    2103      27    2085
    2094      50    2079    2085      21    2079    2118      17    2073    2079
      18    2184    2187       1    2184    2190       2    2163    2172      52
    2154    2163      33    2145    2154      33    2136    2145      33    2130
    2136      34    2130    2184      17    2124    2130      18    2241    2244
       1    2241    2247       2    2211    2217      13    2211    2229      13
    2202    2211      14    2196    2202      21    2196    2241      17    2190
    2196      18    2271    2274       1    2271    2277       2    2253    2259
      40    2253    2271      17    2247    2253      18    2328    2331       1
    2328    2334       2    2298    2304      13    2298    2316      13    2289
    2298      14    2283    2289      21    2283    2328      17    2277    2283
      18    2361    2364       1    2361    2367       2    2346    2355      53
    2340    2346      21    2340    2361      17    2334    2340      18    2427
    2430       1    2427    2433       2    2406    2415      52    2397    2406
      33    2388    2397      33    2379    2388      33    2373    2379      34
    2373    2427      17    2367    2373      18    2448    2451       1    2448
    2454       2    2439    2448      17    2433    2439      18    2508    2511
       1    2508    2514       2    2496    2502      36    2490    2496      36
    2484    2490      36    2478    2484      36    2475    2478      36    2475
    2502      36    2466    2475      39    2460    2466      40    2460    2508
      17    2454    2460      18    2553    2556       1    2553    2559       2
    2544    2547      19    2544    2550      19    2535    2544      20    2526
    2535      50    2520    2526      21    2520    2553      17    2514    2520
      18    2595    2598       1    2595    2601       2    2571    2577      13
    2571    2589      25    2565    2571      16    2565    2595      17    2559
    2565      18    2625    2628       1    2625    2631       2    2613    2622
      27    2607    2613      21    2607    2625      17    2601    2607      18
    2697    2700       1    2697    2703       2    2676    2679      29    2676
    2688      29    2670    2676      29    2661    2670      31    2652    2661
      33    2643    2652      33    2637    2643      34    2637    2697      17
    2631    2637      18    2760    2763       1    2760    2766       2    2748
    2754      36    2739    2742      37    2739    2748      38    2733    2739
      38    2727    2733      36    2724    2727      36    2724    2754      36
    2715    2724      39    2709    2715      40    2709    2760      17    2703
    2709      18    2781    2784       1    2781    2787       2    2772    2781
      17    2766    2772      18    2841    2844       1    2841    2847       2
    2829    2835      36    2823    2829      36    2817    2823      36    2811
    2817      36    2808    2811      36    2808    2835      36    2799    2808
      39    2793    2799      40    2793    2841      17    2787    2793      18
    2898    2901       1    2898    2904       2    2877    2886      11    2859
    2865      13    2859    2877      14    2853    2859      16    2853    2898
      17    2847    2853      18    2943    2946       1    2943    2949       2
    2934    2937      19    2934    2940      19    2925    2934      20    2916
    2925      50    2910    2916      21    2910    2943      17    2904    2910
      18    2964    2967       1    2964    2970       2    2955    2964      17
    2949    2955      18    3006    3009       1    3006    3012       2    2991
    2994       1    2991    2997       2    2982    2991      22    2976    2982
      21    2976    3006      17    2970    2976      18    3054    3057       1
    3054    3060       2    3024    3030      13    3024    3042      13    3018
    3024      16    3018    3054      17    3012    3018      18    3102    3105
       1    3102    3108       2    3072    3078      13    3072    3090      13
    3066    3072      16    3066    3102      17    3060    3066      18    3159
    3162       1    3159    3165       2    3138    3147      11    3120    3126
      13    3120    3138      14    3114    3120      16    3114    3159      17
    3108    3114      18    3201    3204       1    3201    3207       2    3195
    3201      17    3186    3195      40    3177    3186       6    3168    3177
       6    3165    3168      55    3165    3195      18    3273    3276       1
    3273    3279       2    3252    3255      29    3252    3264      29    3246
    3252      29    3237    3246      31    3228    3237      33    3219    3228
      33    3213    3219      34    3213    3273      17    3207    3213      18
    3330    3333       1    3330    3336       2    3309    3318      11    3291
    3297      13    3291    3309      14    3285    3291      16    3285    3330
      17    3279    3285      18    3381    3384       1    3381    3387       2
    3369    3375      43    3363    3369      45    3360    3363      46    3357
    3360      47    3357    3375      48    3348    3357      49    3342    3348
      40    3342    3381      17    3336    3342      18    3423    3426       1
    3423    3429       2    3417    3423      17    3408    3417      40    3399
    3408       6    3390    3399       6    3387    3390      55    3387    3417
      18    3465    3468       1    3465    3471       2    3450    3453       1
    3450    3456       2    3441    3450      22    3435    3441      21    3435
    3465      17    3429    3435      18    3495    3498       1    3495    3501
       2    3477    3483      40    3477    3495      17    3471    3477      18
    3552    3555       1    3552    3558       2    3531    3540      11    3513
    3519      13    3513    3531      14    3507    3513      16    3507    3552
      17    3501    3507      18    3582    3585       1    3582    3588       2
    3570    3579      27    3564    3570      21    3564    3582      17    3558
    3564      18    3612    3615       1    3612    3618       2    3594    3600
      40    3594    3612      17    3588    3594      18    3642    3645       1
    3642    3648       2    3624    3630      40    3624    3642      17    3618
    3624      18    3684    3687       1    3684    3690       2    3669    3672
       1    3669    3675       2    3660    3669      22    3654    3660      21
    3654    3684      17    3648    3654      18    3735    3738       1    3735
    3741       2    3723    3729      43    3717    3723      45    3714    3717
      46    3711    3714      47    3711    3729      48    3702    3711      49
    3696    3702      40    3696    3735      17    3690    3696      18    3777
    3780       1    3777    3783       2    3753    3759      13    3753    3771
      25    3747    3753      16    3747    3777      17    3741    3747      18
    3798    3801       1    3798    3804       2    3789    3798      17    3783
    3789      18    3846    3849       1    3846    3852       2    3816    3822
      13    3816    3834      13    3810    3816      16    3810    3846      17
    3804    3810      18    3909    3912       1    3909    3915       2    3897
    3903      36    3888    3891      37    3888    3897      38    3882    3888
      38    3876    3882      36    3873    3876      36    3873    3903      36
    3864    3873      39    3858    3864      40    3858    3909      17    3852
    3858      18    3966    3969       1    3966    3972       2    3945    3954
      11    3927    3933      13    3927    3945      14    3921    3927      16
    3921    3966      17    3915    3921      18    4023    4026       1    4023
    4029       2    3993    3999      13    3993    4011      13    3984    3993
      14    3978    3984      21    3978    4023      17    3972    3978      18
    4071    4074       1    4071    4077       2    4041    4047      13    4041
    4059      13    4035    4041      16    4035    4071      17    4029    4035
      18    4113    4116       1    4113    4119       2    4089    4095      13
    4089    4107      25    4083    4089      16    4083    4113      17    4077
    4083      18    4146    4149       1    4146    4152       2    4131    4140
      53    4125    4131      21    4125    4146      17    4119    4125      18
    4188    4191       1    4188    4194       2    4173    4176       1    4173
    4179       2    4164    4173      22    4158    4164      21    4158    4188
      17    4152    4158      18    4230    4233       1    4230    4236       2
    4206    4212      13    4206    4224      25    4200    4206      16    4200
    4230      17    4194    4200      18    4263    4266       1    4263    4269
       2    4248    4257      53    4242    4248      21    4242    4263      17
    4236    4242      18    4314    4317       1    4314    4320       2    4302
    4308      43    4296    4302      45    4293    4296      46    4290    4293
      47    4290    4308      48    4281    4290      49    4275    4281      40
    4275    4314      17    4269    4275      18    4377    4380       1    4377
    4383       2    4365    4371      36    4356    4359      37    4356    4365
      38    4350    4356      38    4344    4350      36    4341    4344      36
    4341    4371      36    4332    4341      39    4326    4332      40    4326
    4377      17    4320    4326      18    4413    4416       1    4413    4419
       2    4404    4407      19    4404    4410      19    4395    4404      20
    4389    4395      21    4389    4413      17    4383    4389      18    4455
    4458       1    4455    4461       2    4431    4437      13    4431    4449
      25    4425    4431      16    4425    4455      17    4419    4425      18
    4518    4521       1    4518    4524       2    4506    4512      36    4497
    4500      37    4497    4506      38    4491    4497      38    4485    4491
      36    4482    4485      36    4482    4512      36    4473    4482      39
    4467    4473      40    4467    4518      17    4461    4467      18    4548
    4551       1    4548    4554       2    4536    4545      27    4530    4536
      21    4530    4548      17    4524    4530      18    4608    4611       1
    4608    4614       2    4596    4602      36    4590    4596      36    4584
    4590      36    4578    4584      36    4575    4578      36    4575    4602
      36    4566    4575      39    4560    4566      40    4560    4608      17
    4554    4560      18    4650    4653       1    4650    4656       2    4635
    4638       1    4635    4641       2    4626    4635      22    4620    4626
      21    4620    4650      17    4614    4620      18    4680    4683       1
    4680    4686       2    4662    4668      40    4662    4680      17    4656
    4662      18    4713    4716       1    4713    4719       2    4698    4707
      53    4692    4698      21    4692    4713      17    4686    4692      18
    4743    4746       1    4743    4749       2    4725    4731      40    4725
    4743      17    4719    4725      18    4785    4788       1    4785    4791
       2    4779    4785      17    4770    4779      40    4761    4770       6
    4752    4761       6    4749    4752      55    4749    4779      18    4827
    4830       1    4827    4833       2    4821    4827      17    4812    4821
      40    4803    4812       6    4794    4803       6    4791    4794      55
    4791    4821      18    4872    4875       1    4872    4878       2    4863
    4866      19    4863    4869      19    4854    4863      20    4845    4854
      50    4839    4845      21    4839    4872      17    4833    4839      18
    4917    4920       1    4917    4923       2    4908    4911      19    4908
    4914      19    4899    4908      20    4890    4899      50    4884    4890
      21    4884    4917      17    4878    4884      18    4953    4956       1
    4953    4959       2    4944    4947      19    4944    4950      19    4935
    4944      20    4929    4935      21    4929    4953      17    4923    4929
      18    4983    4986       1    4983    4989       2    4971    4980      27
    4965    4971      21    4965    4983      17    4959    4965      18    5025
    5028       1    5025    5031       2    5001    5007      13    5001    5019
      25    4995    5001      16    4995    5025      17    4989    4995      18
    5058    5061       1    5058    5064       2    5043    5052      53    5037
    5043      21    5037    5058      17    5031    5037      18    5106    5109
       1    5106    5112       2    5076    5082      13    5076    5094      13
    5070    5076      16    5070    5106      17    5064    5070      18    5148
    5151       1    5148    5154       2    5124    5130      13    5124    5142
      25    5118    5124      16    5118    5148      17    5112    5118      18
    5184    5187       1    5184    5190       2    5175    5178      19    5175
    5181      19    5166    5175      20    5160    5166      21    5160    5184
      17    5154    5160      18    5241    5244       1    5241    5247       2
    5211    5217      13    5211    5229      13    5202    5211      14    5196
    5202      21    5196    5241      17    5190    5196      18    5283    5286
       1    5283    5289       2    5277    5283      17    5268    5277      40
    5259    5268       6    5250    5259       6    5247    5250      55    5247
    5277      18    5325    5328       1    5325    5331       2    5310    5313
       1    5310    5316       2    5301    5310      22    5295    5301      21
    5295    5325      17    5289    5295      18    5358    5361       1    5358
    5364       2    5343    5352      53    5337    5343      21    5337    5358
      17    5331    5337      18    5418    5421       1    5418    5424       2
    5406    5412      36    5400    5406      36    5394    5400      36    5388
    5394      36    5385    5388      36    5385    5412      36    5376    5385
      39    5370    5376      40    5370    5418      17    5364    5370      18
    5454    5457       1    5454    5460       2    5445    5448      19    5445
    5451      19    5436    5445      20    5430    5436      21    5430    5454
      17    5424    5430      18    5475    5478       1    5475    5481       2
    5466    5475      17    5460    5466      18    5517    5520       1    5517
    5523       2    5511    5517      17    5502    5511      40    5493    5502
       6    5484    5493       6    5481    5484      55    5481    5511      18
    5565    5568       1    5565    5571       2    5535    5541      13    5535
    5553      13    5529    5535      16    5529    5565      17    5523    5529
      18    5607    5610       1    5607    5613       2    5583    5589      13
    5583    5601      25    5577    5583      16    5577    5607      17    5571
    5577      18    5664    5667       1    5664    5670       2    5643    5652
      11    5625    5631      13    5625    5643      14    5619    5625      16
    5619    5664      17    5613    5619      18    5706    5709       1    5706
    5712       2    5682    5688      13    5682    5700      25    5676    5682
      16    5676    5706      17    5670    5676      18    5763    5766       1
    5763    5769       2    5742    5751      11    5724    5730      13    5724
    5742      14    5718    5724      16    5718    5763      17    5712    5718
      18    5811    5814       1    5811    5817       2    5781    5787      13
    5781    5799      13    5775    5781      16    5775    5811      17    5769
    5775      18    5853    5856       1    5853    5859       2    5838    5841
       1    5838    5844       2    5829    5838      22    5823    5829      21
    5823    5853      17    5817    5823      18    5925    5928       1    5925
    5931       2    5904    5907      29    5904    5916      29    5898    5904
      29    5889    5898      31    5880    5889      33    5871    5880      33
    5865    5871      34    5865    5925      17    5859    5865      18    5961
    5964       1    5961    5967       2    5952    5955      19    5952    5958
      19    5943    5952      20    5937    5943      21    5937    5961      17
    5931    5937      18    5982    5985       1    5982    5988       2    5973
    5982      17    5967    5973      18    6024    6027       1    6024    6030
       2    6000    6006      13    6000    6018      25    5994    6000      16
    5994    6024      17    5988    5994      18    6096    6099       1    6096
    6102       2    6075    6078      29    6075    6087      29    6069    6075
      29    6060    6069      31    6051    6060      33    6042    6051      33
    6036    6042      34    6036    6096      17    6030    6036      18    6159
    6162       1    6159    6165       2    6147    6153      36    6138    6141
      37    6138    6147      38    6132    6138      38    6126    6132      36
    6123    6126      36    6123    6153      36    6114    6123      39    6108
    6114      40    6108    6159      17    6102    6108      18    6192    6195
       1    6192    6198       2    6177    6186      53    6171    6177      21
    6171    6192      17    6165    6171      18    6258    6261       1    6258
    6264       2    6237    6246      52    6228    6237      33    6219    6228
      33    6210    6219      33    6204    6210      34    6204    6258      17
    6198    6204      18    6324    6327       1    6324    6330       2    6303
    6312      52    6294    6303      33    6285    6294      33    6276    6285
      33    6270    6276      34    6270    6324      17    6264    6270      18
    6345    6348       1    6345    6351       2    6336    6345      17    6330
    6336      18    6390    6393       1    6390    6396       2    6381    6384
      19    6381    6387      19    6372    6381      20    6363    6372      50
    6357    6363      21    6357    6390      17    6351    6357      18    6453
    6456       1    6453    6459       2    6441    6447      36    6432    6435
      37    6432    6441      38    6426    6432      38    6420    6426      36
    6417    6420      36    6417    6447      36    6408    6417      39    6402
    6408      40    6402    6453      17    6396    6402      18    6525    6528
       1    6525    6531       2    6504    6507      29    6504    6516      29
    6498    6504      29    6489    6498      31    6480    6489      33    6471
    6480      33    6465    6471      34    6465    6525      17    6459    6465
      18    6567    6570       1    6567    6573       2    6543    6549      13
    6543    6561      25    6537    6543      16    6537    6567      17    6531
    6537      18    6618    6621       1    6618    6624       2    6606    6612
      43    6600    6606      45    6597    6600      46    6594    6597      47
    6594    6612      48    6585    6594      49    6579    6585      40    6579
    6618      17    6573    6579      18    6669    6672       1    6669    6675
       2    6654    6657       1    6654    6660       2    6645    6654      22
    6636    6645      50    6630    6636      21    6630    6669      17    6624
    6630      18    6714    6717       1    6714    6720       2    6705    6708
      19    6705    6711      19    6696    6705      20    6687    6696      50
    6681    6687      21    6681    6714      17    6675    6681      18    6750
    6753       1    6750    6756       2    6741    6744      19    6741    6747
      19    6732    6741      20    6726    6732      21    6726    6750      17
    6720    6726      18    6807    6810       1    6807    6813       2    6786
    6795      11    6768    6774      13    6768    6786      14    6762    6768
      16    6762    6807      17    6756    6762      18    6843    6846      57
    6843    6849      57    6834    6837      57    6834    6840      57    6825
    6834       5    6819    6825       6    6819    6843       5    6813    6819
      55    6855    6858      58    6936    6939      60    6918    6921       1
    6918    6924      62    6912    6918      64    6906    6912      66    6900
    6906      67    6900    6936      60    6888    6894      58    6888    6900
      67    6873    6882      58    6867    6873      67    6867    6888      67
    6864    6867      60    6858    6864      60    6858    6906      67    6993
    6996      60    6981    6987      58    6969    6975      58    6969    6981
      67    6963    6969      67    6963    6993      60    6954    6957      57
    6954    6960      57    6948    6954      62    6948    6963      67    6945
    6948      60    6939    6945      60    6939    6981      67    7074    7077
      60    7056    7059       1    7056    7062      62    7050    7056      64
    7044    7050      66    7038    7044      67    7038    7074      60    7026
    7032      58    7026    7038      67    7011    7020      58    7005    7011
      67    7005    7026      67    7002    7005      60    6996    7002      60
    6996    7044      67    7131    7134      60    7119    7125      58    7107
    7113      58    7107    7119      67    7101    7107      67    7101    7131
      60    7092    7095      57    7092    7098      57    7086    7092      62
    7086    7101      67    7083    7086      60    7077    7083      60    7077
    7119      67    7212    7215      60    7194    7197       1    7194    7200
      62    7188    7194      64    7182    7188      66    7176    7182      67
    7176    7212      60    7164    7170      58    7164    7176      67    7149
    7158      58    7143    7149      67    7143    7164      67    7140    7143
      60    7134    7140      60    7134    7182      67    7269    7272      60
    7257    7263      58    7245    7251      58    7245    7257      67    7239
    7245      67    7239    7269      60    7230    7233      57    7230    7236
      57    7224    7230      62    7224    7239      67    7221    7224      60
    7215    7221      60    7215    7257      67    7338    7341       1    7338
    7344      62    7332    7338      64    7326    7332      66    7314    7320
      58    7314    7326      67    7302    7308      58    7302    7314      67
    7287    7296      58    7281    7287      67    7281    7302      67    7278
    7281      60    7272    7278      60    7272    7326      67
%FLAG ANGLES_INC_HYDROGEN                                                       
%FORMAT(10I8)                                                                   
      51      57      60       2      45      42      48       4      36      42
      45       2      36      42      48       2      33      27      36       5
      30      27      33       6      30      27      36       5      24      18
      27       9      21      18      24       6      21      18      27       9
      18      27      30       9      18      27      33       9      15      12
      18      11      15      12      51      12      12      18      21       9
      12      18      24       9       9       0      12      14       6       0
       9      15       6       0      12      14       3       0       6      15
       3       0       9      15       3       0      12      14       0      12
      15      16     108     114     117       2     102      96     105       6
      99      96     102       6      99      96     105       6      93      87
      96      19      90      87      93      20      90      87      96      19
      87      96      99      21      87      96     102      21      87      96
     105      21      81      75      84       6      78      75      81       6
      78      75      84       6      72      69      75      23      72      69
      87      24      69      75      78      26      69      75      81      26
      69      75      84      26      69      87      90      27      69      87
      93      27      66      63      69      29      66      63     108      30
      63      69      72      31      60      57      63      36      57      63
      66      37     144     150     153       2     132     126     135      41
     129     126     132      20     129     126     135      41     123     120
     126      44     123     120     144      30     120     126     129      45
     120     126     132      45     117     114     120      36     114     120
     123      37     201     207     210       2     195     189     198       6
     192     189     195       6     192     189     198       6     183     177
     186       6     180     177     183       6     180     177     186       6
     174     171     177      23     174     171     189      23     171     177
     180      26     171     177     183      26     171     177     186      26
     171     189     192      26     171     189     195      26     171     189
     198      26     168     162     171      27     165     162     168      20
     165     162     171      27     162     171     174      24     159     156
     162      44     159     156     201      30     156     162     165      45
     156     162     168      45     153     150     156      36     150     156
     159      37     243     249     252       2     237     234     240       4
     228     234     237       2     228     234     240       2     225     219
     228      50     222     219     225      20     222     219     228      50
     216     213     219      44     216     213     243      30     213     219
     222      45     213     219     225      45     210     207     213      36
     207     213     216      37     291     297     300       2     285     279
     288       6     282     279     285       6     282     279     288       6
     273     267     276       6     270     267     273       6     270     267
     276       6     264     261     267      23     264     261     279      23
     261     267     270      26     261     267     273      26     261     267
     276      26     261     279     282      26     261     279     285      26
     261     279     288      26     258     255     261      29     258     255
     291      30     255     261     264      31     252     249     255      36
     249     255     258      37     333     339     342       2     321     315
     324       6     318     315     321       6     318     315     324       6
     312     309     315      55     312     309     327      56     309     315
     318      26     309     315     321      26     309     315     324      26
     309     327     330      57     306     303     309      29     306     303
     333      30     303     309     312      58     300     297     303      36
     297     303     306      37     363     369     372       2     357     351
     360      60     354     351     357      61     354     351     360      60
     348     345     351      44     348     345     363      30     345     351
     354      62     345     351     357      62     342     339     345      36
     339     345     348      37     435     441     444       2     429     426
     432      64     420     417     423      64     414     417     420      66
     414     417     423      66     414     426     429      66     414     426
     432      66     411     408     414      66     405     399     408      67
     402     399     405      68     402     399     408      67     399     408
     411      69     396     390     399      71     393     390     396      72
     393     390     399      71     390     399     402      73     390     399
     405      73     387     381     390      71     384     381     387      72
     384     381     390      71     381     390     393      71     381     390
     396      71     378     375     381      77     378     375     435      30
     375     381     384      78     375     381     387      78     372     369
     375      36     369     375     378      37     498     504     507       2
     489     486     492      81     486     492     495      81     477     480
     483      83     477     486     489      84     474     471     477      84
     468     465     471      81     465     471     474      81     462     465
     468      81     462     492     495      81     459     453     462      88
     456     453     459       6     456     453     462      88     450     447
     453      91     450     447     498      30     447     453     456      92
     447     453     459      92     444     441     447      36     441     447
     450      37     528     534     537       2     522     516     525       6
     519     516     522       6     519     516     525       6     513     510
     516      91     513     510     528      30     510     516     519      92
     510     516     522      92     510     516     525      92     507     504
     510      36     504     510     513      37     549     555     558       2
     546     540     549      30     543     540     546      95     543     540
     549      30     537     534     540      36     534     540     543      37
     534     540     546      37     597     603     606       2     591     585
     594       6     588     585     591       6     588     585     594       6
     579     573     582       6     576     573     579       6     576     573
     582       6     570     567     573      23     570     567     585      23
     567     573     576      26     567     573     579      26     567     573
     582      26     567     585     588      26     567     585     591      26
     567     585     594      26     564     561     567      29     564     561
     597      30     561     567     570      31     558     555     561      36
     555     561     564      37     657     663     666       2     648     645
     651      81     645     651     654      81     642     639     645      81
     639     645     648      81     636     633     639      81     633     639
     642      81     630     627     633      81     627     633     636      81
     624     627     630      81     624     651     654      81     621     615
     624      88     618     615     621       6     618     615     624      88
     612     609     615      91     612     609     657      30     609     615
     618      92     609     615     621      92     606     603     609      36
     603     609     612      37     708     714     717       2     699     696
     702      96     696     702     705      97     693     690     696      98
     690     696     699      99     687     690     693     102     684     702
     705     106     681     675     684     107     678     675     681       6
     678     675     684     107     672     669     675      91     672     669
     708      30     669     675     678      92     669     675     681      92
     666     663     669      36     663     669     672      37     756     762
     765       2     750     744     753       6     747     744     750       6
     747     744     753       6     738     732     741       6     735     732
     738       6     735     732     741       6     729     726     732      23
     729     726     744      23     726     732     735      26     726     732
     738      26     726     732     741      26     726     744     747      26
     726     744     750      26     726     744     753      26     723     720
     726      29     723     720     756      30     720     726     729      31
     717     714     720      36     714     720     723      37     801     807
     810       2     789     783     792      41     786     783     789      20
     786     783     792      41     780     774     783     111     777     774
     780      20     777     774     783     111     774     783     786     111
     774     783     789     111     771     768     774      44     771     768
     801      30     768     774     777      45     768     774     780      45
     765     762     768      36     762     768     771      37     867     873
     876       2     861     855     864      15     858     855     861      15
     858     855     864      15     852     846     855     114     849     846
     852     115     849     846     855     114     846     855     858     116
     846     855     861     116     846     855     864     116     843     837
     846      71     840     837     843      72     840     837     846      71
     837     846     849     117     837     846     852     117     834     828
     837      71     831     828     834      72     831     828     837      71
     828     837     840      71     828     837     843      71     825     819
     828      71     822     819     825      72     822     819     828      71
     819     828     831      71     819     828     834      71     816     813
     819      77     816     813     867      30     813     819     822      78
     813     819     825      78     810     807     813      36     807     813
     816      37     909     915     918       2     903     900     906       4
     894     900     903       2     894     900     906       2     891     885
     894      50     888     885     891      20     888     885     894      50
     882     879     885      44     882     879     909      30     879     885
     888      45     879     885     891      45     876     873     879      36
     873     879     882      37     930     936     939       2     927     921
     930      30     924     921     927      95     924     921     930      30
     918     915     921      36     915     921     924      37     915     921
     927      37    1002    1008    1011       2     996     993     999      64
     987     984     990      64     981     984     987      66     981     984
     990      66     981     993     996      66     981     993     999      66
     978     975     981      66     972     966     975      67     969     966
     972      68     969     966     975      67     966     975     978      69
     963     957     966      71     960     957     963      72     960     957
     966      71     957     966     969      73     957     966     972      73
     954     948     957      71     951     948     954      72     951     948
     957      71     948     957     960      71     948     957     963      71
     945     942     948      77     945     942    1002      30     942     948
     951      78     942     948     954      78     939     936     942      36
     936     942     945      37    1065    1071    1074       2    1056    1053
    1059      81    1053    1059    1062      81    1044    1047    1050      83
    1044    1053    1056      84    1041    1038    1044      84    1035    1032
    1038      81    1032    1038    1041      81    1029    1032    1035      81
    1029    1059    1062      81    1026    1020    1029      88    1023    1020
    1026       6    1023    1020    1029      88    1017    1014    1020      91
    1017    1014    1065      30    1014    1020    1023      92    1014    1020
    1026      92    1011    1008    1014      36    1008    1014    1017      37
    1098    1104    1107       2    1089    1083    1092     119    1086    1083
    1089      61    1086    1083    1092     119    1083    1092    1095     120
    1080    1077    1083      44    1080    1077    1098      30    1077    1083
    1086      62    1077    1083    1089      62    1074    1071    1077      36
    1071    1077    1080      37    1155    1161    1164       2    1149    1143
    1152       6    1146    1143    1149       6    1146    1143    1152       6
    1140    1134    1143      19    1137    1134    1140      20    1137    1134
    1143      19    1134    1143    1146      21    1134    1143    1149      21
    1134    1143    1152      21    1128    1122    1131       6    1125    1122
    1128       6    1125    1122    1131       6    1119    1116    1122      23
    1119    1116    1134      24    1116    1122    1125      26    1116    1122
    1128      26    1116    1122    1131      26    1116    1134    1137      27
    1116    1134    1140      27    1113    1110    1116      29    1113    1110
    1155      30    1110    1116    1119      31    1107    1104    1110      36
    1104    1110    1113      37    1188    1194    1197       2    1179    1173
    1182     119    1176    1173    1179      61    1176    1173    1182     119
    1173    1182    1185     120    1170    1167    1173      44    1170    1167
    1188      30    1167    1173    1176      62    1167    1173    1179      62
    1164    1161    1167      36    1161    1167    1170      37    1260    1266
    1269       2    1254    1251    1257      64    1245    1242    1248      64
    1239    1242    1245      66    1239    1242    1248      66    1239    1251
    1254      66    1239    1251    1257      66    1236    1233    1239      66
    1230    1224    1233      67    1227    1224    1230      68    1227    1224
    1233      67    1224    1233    1236      69    1221    1215    1224      71
    1218    1215    1221      72    1218    1215    1224      71    1215    1224
    1227      73    1215    1224    1230      73    1212    1206    1215      71
    1209    1206    1212      72    1209    1206    1215      71    1206    1215
    1218      71    1206    1215    1221      71    1203    1200    1206      77
    1203    1200    1260      30    1200    1206    1209      78    1200    1206
    1212      78    1197    1194    1200      36    1194    1200    1203      37
    1302    1308    1311       2    1290    1284    1293       6    1287    1284
    1290       6    1287    1284    1293       6    1281    1278    1284      55
    1281    1278    1296      56    1278    1284    1287      26    1278    1284
    1290      26    1278    1284    1293      26    1278    1296    1299      57
    1275    1272    1278      29    1275    1272    1302      30    1272    1278
    1281      58    1269    1266    1272      36    1266    1272    1275      37
    1347    1353    1356       2    1335    1329    1338      41    1332    1329
    1335      20    1332    1329    1338      41    1326    1320    1329     111
    1323    1320    1326      20    1323    1320    1329     111    1320    1329
    1332     111    1320    1329    1335     111    1317    1314    1320      44
    1317    1314    1347      30    1314    1320    1323      45    1314    1320
    1326      45    1311    1308    1314      36    1308    1314    1317      37
    1377    1383    1386       2    1371    1365    1374       6    1368    1365
    1371       6    1368    1365    1374       6    1362    1359    1365      91
    1362    1359    1377      30    1359    1365    1368      92    1359    1365
    1371      92    1359    1365    1374      92    1356    1353    1359      36
    1353    1359    1362      37    1407    1413    1416       2    1401    1395
    1404       6    1398    1395    1401       6    1398    1395    1404       6
    1392    1389    1395      91    1392    1389    1407      30    1389    1395
    1398      92    1389    1395    1401      92    1389    1395    1404      92
    1386    1383    1389      36    1383    1389    1392      37    1443    1449
    1452       2    1431    1425    1434      41    1428    1425    1431      20
    1428    1425    1434      41    1422    1419    1425      44    1422    1419
    1443      30    1419    1425    1428      45    1419    1425    1431      45
    1416    1413    1419      36    1413    1419    1422      37    1500    1506
    1509       2    1494    1488    1497       6    1491    1488    1494       6
    1491    1488    1497       6    1482    1476    1485       6    1479    1476
    1482       6    1479    1476    1485       6    1473    1470    1476      23
    1473    1470    1488      23    1470    1476    1479      26    1470    1476
    1482      26    1470    1476    1485      26    1470    1488    1491      26
    1470    1488    1494      26    1470    1488    1497      26    1467    1461
    1470      27    1464    1461    1467      20    1464    1461    1470      27
    1461    1470    1473      24    1458    1455    1461      44    1458    1455
    1500      30    1455    1461    1464      45    1455    1461    1467      45
    1452    1449    1455      36    1449    1455    1458      37    1530    1536
    1539       2    1524    1518    1527      60    1521    1518    1524      61
    1521    1518    1527      60    1515    1512    1518      44    1515    1512
    1530      30    1512    1518    1521      62    1512    1518    1524      62
    1509    1506    1512      36    1506    1512    1515      37    1581    1587
    1590       2    1575    1572    1578       4    1566    1572    1575       2
    1566    1572    1578       2    1563    1557    1566      50    1560    1557
    1563      20    1560    1557    1566      50    1554    1548    1557     111
    1551    1548    1554      20    1551    1548    1557     111    1548    1557
    1560     111    1548    1557    1563     111    1545    1542    1548      44
    1545    1542    1581      30    1542    1548    1551      45    1542    1548
    1554      45    1539    1536    1542      36    1536    1542    1545      37
    1611    1617    1620       2    1605    1599    1608       6    1602    1599
    1605       6    1602    1599    1608       6    1596    1593    1599      91
    1596    1593    1611      30    1593    1599    1602      92    1593    1599
    1605      92    1593    1599    1608      92    1590    1587    1593      36
    1587    1593    1596      37    1671    1677    1680       2    1662    1659
    1665      81    1659    1665    1668      81    1656    1653    1659      81
    1653    1659    1662      81    1650    1647    1653      81    1647    1653
    1656      81    1644    1641    1647      81    1641    1647    1650      81
    1638    1641    1644      81    1638    1665    1668      81    1635    1629
    1638      88    1632    1629    1635       6    1632    1629    1638      88
    1626    1623    1629      91    1626    1623    1671      30    1623    1629
    1632      92    1623    1629    1635      92    1620    1617    1623      36
    1617    1623    1626      37    1713    1719    1722       2    1707    1704
    1710       4    1698    1704    1707       2    1698    1704    1710       2
    1695    1689    1698      50    1692    1689    1695      20    1692    1689
    1698      50    1686    1683    1689      44    1686    1683    1713      30
    1683    1689    1692      45    1683    1689    1695      45    1680    1677
    1683      36    1677    1683    1686      37    1746    1752    1755       2
    1737    1731    1740     119    1734    1731    1737      61    1734    1731
    1740     119    1731    1740    1743     120    1728    1725    1731      44
    1728    1725    1746      30    1725    1731    1734      62    1725    1731
    1737      62    1722    1719    1725      36    1719    1725    1728      37
    1788    1794    1797       2    1776    1770    1779       6    1773    1770
    1776       6    1773    1770    1779       6    1767    1764    1770      55
    1767    1764    1782      56    1764    1770    1773      26    1764    1770
    1776      26    1764    1770    1779      26    1764    1782    1785      57
    1761    1758    1764      29    1761    1758    1788      30    1758    1764
    1767      58    1755    1752    1758      36    1752    1758    1761      37
    1839    1833    1842       6    1836    1833    1839       6    1836    1833
    1842       6    1827    1821    1830       6    1824    1821    1827       6
    1824    1821    1830       6    1818    1815    1821      23    1818    1815
    1833      23    1815    1821    1824      26    1815    1821    1827      26
    1815    1821    1830      26    1815    1833    1836      26    1815    1833
    1839      26    1815    1833    1842      26    1812    1806    1815      27
    1809    1806    1812      20    1809    1806    1815      27    1806    1815
    1818      24    1803    1800    1806      44    1803    1800    1845      30
    1800    1806    1809      45    1800    1806    1812      45    1797    1794
    1800      36    1794    1800    1803      37    1887    1893    1896       2
    1884    1881    1887      30    1878    1872    1881      92    1875    1872
    1878       6    1875    1872    1881      92    1872    1881    1884      91
    1869    1863    1872       9    1866    1863    1869       6    1866    1863
    1872       9    1863    1872    1875       9    1863    1872    1878       9
    1860    1854    1863     125    1857    1854    1860     126    1857    1854
    1863     125    1854    1863    1866       9    1854    1863    1869       9
    1851    1854    1857     128    1851    1854    1860     128    1851    1881
    1884      37    1929    1935    1938       2    1917    1911    1920       6
    1914    1911    1917       6    1914    1911    1920       6    1908    1905
    1911      55    1908    1905    1923      56    1905    1911    1914      26
    1905    1911    1917      26    1905    1911    1920      26    1905    1923
    1926      57    1902    1899    1905      29    1902    1899    1929      30
    1899    1905    1908      58    1896    1893    1899      36    1893    1899
    1902      37    1980    1986    1989       2    1974    1968    1977     126
    1971    1968    1974     126    1971    1968    1977     126    1965    1968
    1971     130    1965    1968    1974     130    1965    1968    1977     130
    1962    1956    1965      60    1959    1956    1962      61    1959    1956
    1965      60    1953    1947    1956     111    1950    1947    1953      20
    1950    1947    1956     111    1947    1956    1959     132    1947    1956
    1962     132    1944    1941    1947      44    1944    1941    1980      30
    1941    1947    1950      45    1941    1947    1953      45    1938    1935
    1941      36    1935    1941    1944      37    2016    2022    2025       2
    2004    1998    2007      41    2001    1998    2004      20    2001    1998
    2007      41    1995    1992    1998      44    1995    1992    2016      30
    1992    1998    2001      45    1992    1998    2004      45    1989    1986
    1992      36    1986    1992    1995      37    2067    2073    2076       2
    2061    2058    2064       4    2052    2058    2061       2    2052    2058
    2064       2    2049    2043    2052      50    2046    2043    2049      20
    2046    2043    2052      50    2040    2034    2043     111    2037    2034
    2040      20    2037    2034    2043     111    2034    2043    2046     111
    2034    2043    2049     111    2031    2028    2034      44    2031    2028
    2067      30    2028    2034    2037      45    2028    2034    2040      45
    2025    2022    2028      36    2022    2028    2031      37    2118    2124
    2127       2    2112    2106    2115     126    2109    2106    2112     126
    2109    2106    2115     126    2103    2106    2109     130    2103    2106
    2112     130    2103    2106    2115     130    2100    2094    2103      60
    2097    2094    2100      61    2097    2094    2103      60    2091    2085
    2094     111    2088    2085    2091      20    2088    2085    2094     111
    2085    2094    2097     132    2085    2094    2100     132    2082    2079
    2085      44    2082    2079    2118      30    2079    2085    2088      45
    2079    2085    2091      45    2076    2073    2079      36    2073    2079
    2082      37    2184    2190    2193       2    2178    2172    2181      15
    2175    2172    2178      15    2175    2172    2181      15    2169    2163
    2172     114    2166    2163    2169     115    2166    2163    2172     114
    2163    2172    2175     116    2163    2172    2178     116    2163    2172
    2181     116    2160    2154    2163      71    2157    2154    2160      72
    2157    2154    2163      71    2154    2163    2166     117    2154    2163
    2169     117    2151    2145    2154      71    2148    2145    2151      72
    2148    2145    2154      71    2145    2154    2157      71    2145    2154
    2160      71    2142    2136    2145      71    2139    2136    2142      72
    2139    2136    2145      71    2136    2145    2148      71    2136    2145
    2151      71    2133    2130    2136      77    2133    2130    2184      30
    2130    2136    2139      78    2130    2136    2142      78    2127    2124
    2130      36    2124    2130    2133      37    2241    2247    2250       2
    2235    2229    2238       6    2232    2229    2235       6    2232    2229
    2238       6    2223    2217    2226       6    2220    2217    2223       6
    2220    2217    2226       6    2214    2211    2217      23    2214    2211
    2229      23    2211    2217    2220      26    2211    2217    2223      26
    2211    2217    2226      26    2211    2229    2232      26    2211    2229
    2235      26    2211    2229    2238      26    2208    2202    2211      27
    2205    2202    2208      20    2205    2202    2211      27    2202    2211
    2214      24    2199    2196    2202      44    2199    2196    2241      30
    2196    2202    2205      45    2196    2202    2208      45    2193    2190
    2196      36    2190    2196    2199      37    2271    2277    2280       2
    2265    2259    2268       6    2262    2259    2265       6    2262    2259
    2268       6    2256    2253    2259      91    2256    2253    2271      30
    2253    2259    2262      92    2253    2259    2265      92    2253    2259
    2268      92    2250    2247    2253      36    2247    2253    2256      37
    2328    2334    2337       2    2322    2316    2325       6    2319    2316
    2322       6    2319    2316    2325       6    2310    2304    2313       6
    2307    2304    2310       6    2307    2304    2313       6    2301    2298
    2304      23    2301    2298    2316      23    2298    2304    2307      26
    2298    2304    2310      26    2298    2304    2313      26    2298    2316
    2319      26    2298    2316    2322      26    2298    2316    2325      26
    2295    2289    2298      27    2292    2289    2295      20    2292    2289
    2298      27    2289    2298    2301      24    2286    2283    2289      44
    2286    2283    2328      30    2283    2289    2292      45    2283    2289
    2295      45    2280    2277    2283      36    2277    2283    2286      37
    2361    2367    2370       2    2352    2346    2355     119    2349    2346
    2352      61    2349    2346    2355     119    2346    2355    2358     120
    2343    2340    2346      44    2343    2340    2361      30    2340    2346
    2349      62    2340    2346    2352      62    2337    2334    2340      36
    2334    2340    2343      37    2427    2433    2436       2    2421    2415
    2424      15    2418    2415    2421      15    2418    2415    2424      15
    2412    2406    2415     114    2409    2406    2412     115    2409    2406
    2415     114    2406    2415    2418     116    2406    2415    2421     116
    2406    2415    2424     116    2403    2397    2406      71    2400    2397
    2403      72    2400    2397    2406      71    2397    2406    2409     117
    2397    2406    2412     117    2394    2388    2397      71    2391    2388
    2394      72    2391    2388    2397      71    2388    2397    2400      71
    2388    2397    2403      71    2385    2379    2388      71    2382    2379
    2385      72    2382    2379    2388      71    2379    2388    2391      71
    2379    2388    2394      71    2376    2373    2379      77    2376    2373
    2427      30    2373    2379    2382      78    2373    2379    2385      78
    2370    2367    2373      36    2367    2373    2376      37    2448    2454
    2457       2    2445    2439    2448      30    2442    2439    2445      95
    2442    2439    2448      30    2436    2433    2439      36    2433    2439
    2442      37    2433    2439    2445      37    2508    2514    2517       2
    2499    2496    2502      81    2496    2502    2505      81    2493    2490
    2496      81    2490    2496    2499      81    2487    2484    2490      81
    2484    2490    2493      81    2481    2478    2484      81    2478    2484
    2487      81    2475    2478    2481      81    2475    2502    2505      81
    2472    2466    2475      88    2469    2466    2472       6    2469    2466
    2475      88    2463    2460    2466      91    2463    2460    2508      30
    2460    2466    2469      92    2460    2466    2472      92    2457    2454
    2460      36    2454    2460    2463      37    2553    2559    2562       2
    2541    2535    2544      41    2538    2535    2541      20    2538    2535
    2544      41    2532    2526    2535     111    2529    2526    2532      20
    2529    2526    2535     111    2526    2535    2538     111    2526    2535
    2541     111    2523    2520    2526      44    2523    2520    2553      30
    2520    2526    2529      45    2520    2526    2532      45    2517    2514
    2520      36    2514    2520    2523      37    2595    2601    2604       2
    2583    2577    2586       6    2580    2577    2583       6    2580    2577
    2586       6    2574    2571    2577      55    2574    2571    2589      56
    2571    2577    2580      26    2571    2577    2583      26    2571    2577
    2586      26    2571    2589    2592      57    2568    2565    2571      29
    2568    2565    2595      30    2565    2571    2574      58    2562    2559
    2565      36    2559    2565    2568      37    2625    2631    2634       2
    2619    2613    2622      60    2616    2613    2619      61    2616    2613
    2622      60    2610    2607    2613      44    2610    2607    2625      30
    2607    2613    2616      62    2607    2613    2619      62    2604    2601
    2607      36    2601    2607    2610      37    2697    2703    2706       2
    2691    2688    2694      64    2682    2679    2685      64    2676    2679
    2682      66    2676    2679    2685      66    2676    2688    2691      66
    2676    2688    2694      66    2673    2670    2676      66    2667    2661
    2670      67    2664    2661    2667      68    2664    2661    2670      67
    2661    2670    2673      69    2658    2652    2661      71    2655    2652
    2658      72    2655    2652    2661      71    2652    2661    2664      73
    2652    2661    2667      73    2649    2643    2652      71    2646    2643
    2649      72    2646    2643    2652      71    2643    2652    2655      71
    2643    2652    2658      71    2640    2637    2643      77    2640    2637
    2697      30    2637    2643    2646      78    2637    2643    2649      78
    2634    2631    2637      36    2631    2637    2640      37    2760    2766
    2769       2    2751    2748    2754      81    2748    2754    2757      81
    2739    2742    2745      83    2739    2748    2751      84    2736    2733
    2739      84    2730    2727    2733      81    2727    2733    2736      81
    2724    2727    2730      81    2724    2754    2757      81    2721    2715
    2724      88    2718    2715    2721       6    2718    2715    2724      88
    2712    2709    2715      91    2712    2709    2760      30    2709    2715
    2718      92    2709    2715    2721      92    2706    2703    2709      36
    2703    2709    2712      37    2781    2787    2790       2    2778    2772
    2781      30    2775    2772    2778      95    2775    2772    2781      30
    2769    2766    2772      36    2766    2772    2775      37    2766    2772
    2778      37    2841    2847    2850       2    2832    2829    2835      81
    2829    2835    2838      81    2826    2823    2829      81    2823    2829
    2832      81    2820    2817    2823      81    2817    2823    2826      81
    2814    2811    2817      81    2811    2817    2820      81    2808    2811
    2814      81    2808    2835    2838      81    2805    2799    2808      88
    2802    2799    2805       6    2802    2799    2808      88    2796    2793
    2799      91    2796    2793    2841      30    2793    2799    2802      92
    2793    2799    2805      92    2790    2787    2793      36    2787    2793
    2796      37    2898    2904    2907       2    2892    2886    2895       6
    2889    2886    2892       6    2889    2886    2895       6    2883    2877
    2886      19    2880    2877    2883      20    2880    2877    2886      19
    2877    2886    2889      21    2877    2886    2892      21    2877    2886
    2895      21    2871    2865    2874       6    2868    2865    2871       6
    2868    2865    2874       6    2862    2859    2865      23    2862    2859
    2877      24    2859    2865    2868      26    2859    2865    2871      26
    2859    2865    2874      26    2859    2877    2880      27    2859    2877
    2883      27    2856    2853    2859      29    2856    2853    2898      30
    2853    2859    2862      31    2850    2847    2853      36    2847    2853
    2856      37    2943    2949    2952       2    2931    2925    2934      41
    2928    2925    2931      20    2928    2925    2934      41    2922    2916
    2925     111    2919    2916    2922      20    2919    2916    2925     111
    2916    2925    2928     111    2916    2925    2931     111    2913    2910
    2916      44    2913    2910    2943      30    2910    2916    2919      45
    2910    2916    2922      45    2907    2904    2910      36    2904    2910
    2913      37    2964    2970    2973       2    2961    2955    2964      30
    2958    2955    2961      95    2958    2955    2964      30    2952    2949
    2955      36    2949    2955    2958      37    2949    2955    2961      37
    3006    3012    3015       2    3000    2997    3003       4    2991    2997
    3000       2    2991    2997    3003       2    2988    2982    2991      50
    2985    2982    2988      20    2985    2982    2991      50    2979    2976
    2982      44    2979    2976    3006      30    2976    2982    2985      45
    2976    2982    2988      45    2973    2970    2976      36    2970    2976
    2979      37    3054    3060    3063       2    3048    3042    3051       6
    3045    3042    3048       6    3045    3042    3051       6    3036    3030
    3039       6    3033    3030    3036       6    3033    3030    3039       6
    3027    3024    3030      23    3027    3024    3042      23    3024    3030
    3033      26    3024    3030    3036      26    3024    3030    3039      26
    3024    3042    3045      26    3024    3042    3048      26    3024    3042
    3051      26    3021    3018    3024      29    3021    3018    3054      30
    3018    3024    3027      31    3015    3012    3018      36    3012    3018
    3021      37    3102    3108    3111       2    3096    3090    3099       6
    3093    3090    3096       6    3093    3090    3099       6    3084    3078
    3087       6    3081    3078    3084       6    3081    3078    3087       6
    3075    3072    3078      23    3075    3072    3090      23    3072    3078
    3081      26    3072    3078    3084      26    3072    3078    3087      26
    3072    3090    3093      26    3072    3090    3096      26    3072    3090
    3099      26    3069    3066    3072      29    3069    3066    3102      30
    3066    3072    3075      31    3063    3060    3066      36    3060    3066
    3069      37    3153    3147    3156       6    3150    3147    3153       6
    3150    3147    3156       6    3144    3138    3147      19    3141    3138
    3144      20    3141    3138    3147      19    3138    3147    3150      21
    3138    3147    3153      21    3138    3147    3156      21    3132    3126
    3135       6    3129    3126    3132       6    3129    3126    3135       6
    3123    3120    3126      23    3123    3120    3138      24    3120    3126
    3129      26    3120    3126    3132      26    3120    3126    3135      26
    3120    3138    3141      27    3120    3138    3144      27    3117    3114
    3120      29    3117    3114    3159      30    3114    3120    3123      31
    3111    3108    3114      36    3108    3114    3117      37    3201    3207
    3210       2    3198    3195    3201      30    3192    3186    3195      92
    3189    3186    3192       6    3189    3186    3195      92    3186    3195
    3198      91    3183    3177    3186       9    3180    3177    3183       6
    3180    3177    3186       9    3177    3186    3189       9    3177    3186
    3192       9    3174    3168    3177     125    3171    3168    3174     126
    3171    3168    3177     125    3168    3177    3180       9    3168    3177
    3183       9    3165    3168    3171     128    3165    3168    3174     128
    3165    3195    3198      37    3273    3279    3282       2    3267    3264
    3270      64    3258    3255    3261      64    3252    3255    3258      66
    3252    3255    3261      66    3252    3264    3267      66    3252    3264
    3270      66    3249    3246    3252      66    3243    3237    3246      67
    3240    3237    3243      68    3240    3237    3246      67    3237    3246
    3249      69    3234    3228    3237      71    3231    3228    3234      72
    3231    3228    3237      71    3228    3237    3240      73    3228    3237
    3243      73    3225    3219    3228      71    3222    3219    3225      72
    3222    3219    3228      71    3219    3228    3231      71    3219    3228
    3234      71    3216    3213    3219      77    3216    3213    3273      30
    3213    3219    3222      78    3213    3219    3225      78    3210    3207
    3213      36    3207    3213    3216      37    3330    3336    3339       2
    3324    3318    3327       6    3321    3318    3324       6    3321    3318
    3327       6    3315    3309    3318      19    3312    3309    3315      20
    3312    3309    3318      19    3309    3318    3321      21    3309    3318
    3324      21    3309    3318    3327      21    3303    3297    3306       6
    3300    3297    3303       6    3300    3297    3306       6    3294    3291
    3297      23    3294    3291    3309      24    3291    3297    3300      26
    3291    3297    3303      26    3291    3297    3306      26    3291    3309
    3312      27    3291    3309    3315      27    3288    3285    3291      29
    3288    3285    3330      30    3285    3291    3294      31    3282    3279
    3285      36    3279    3285    3288      37    3372    3369    3375      96
    3369    3375    3378      97    3366    3363    3369      98    3363    3369
    3372      99    3360    3363    3366     102    3357    3375    3378     106
    3354    3348    3357     107    3351    3348    3354       6    3351    3348
    3357     107    3345    3342    3348      91    3345    3342    3381      30
    3342    3348    3351      92    3342    3348    3354      92    3339    3336
    3342      36    3336    3342    3345      37    3423    3429    3432       2
    3420    3417    3423      30    3414    3408    3417      92    3411    3408
    3414       6    3411    3408    3417      92    3408    3417    3420      91
    3405    3399    3408       9    3402    3399    3405       6    3402    3399
    3408       9    3399    3408    3411       9    3399    3408    3414       9
    3396    3390    3399     125    3393    3390    3396     126    3393    3390
    3399     125    3390    3399    3402       9    3390    3399    3405       9
    3387    3390    3393     128    3387    3390    3396     128    3387    3417
    3420      37    3465    3471    3474       2    3459    3456    3462       4
    3450    3456    3459       2    3450    3456    3462       2    3447    3441
    3450      50    3444    3441    3447      20    3444    3441    3450      50
    3438    3435    3441      44    3438    3435    3465      30    3435    3441
    3444      45    3435    3441    3447      45    3432    3429    3435      36
    3429    3435    3438      37    3495    3501    3504       2    3489    3483
    3492       6    3486    3483    3489       6    3486    3483    3492       6
    3480    3477    3483      91    3480    3477    3495      30    3477    3483
    3486      92    3477    3483    3489      92    3477    3483    3492      92
    3474    3471    3477      36    3471    3477    3480      37    3552    3558
    3561       2    3546    3540    3549       6    3543    3540    3546       6
    3543    3540    3549       6    3537    3531    3540      19    3534    3531
    3537      20    3534    3531    3540      19    3531    3540    3543      21
    3531    3540    3546      21    3531    3540    3549      21    3525    3519
    3528       6    3522    3519    3525       6    3522    3519    3528       6
    3516    3513    3519      23    3516    3513    3531      24    3513    3519
    3522      26    3513    3519    3525      26    3513    3519    3528      26
    3513    3531    3534      27    3513    3531    3537      27    3510    3507
    3513      29    3510    3507    3552      30    3507    3513    3516      31
    3504    3501    3507      36    3501    3507    3510      37    3582    3588
    3591       2    3576    3570    3579      60    3573    3570    3576      61
    3573    3570    3579      60    3567    3564    3570      44    3567    3564
    3582      30    3564    3570    3573      62    3564    3570    3576      62
    3561    3558    3564      36    3558    3564    3567      37    3612    3618
    3621       2    3606    3600    3609       6    3603    3600    3606       6
    3603    3600    3609       6    3597    3594    3600      91    3597    3594
    3612      30    3594    3600    3603      92    3594    3600    3606      92
    3594    3600    3609      92    3591    3588    3594      36    3588    3594
    3597      37    3642    3648    3651       2    3636    3630    3639       6
    3633    3630    3636       6    3633    3630    3639       6    3627    3624
    3630      91    3627    3624    3642      30    3624    3630    3633      92
    3624    3630    3636      92    3624    3630    3639      92    3621    3618
    3624      36    3618    3624    3627      37    3684    3690    3693       2
    3678    3675    3681       4    3669    3675    3678       2    3669    3675
    3681       2    3666    3660    3669      50    3663    3660    3666      20
    3663    3660    3669      50    3657    3654    3660      44    3657    3654
    3684      30    3654    3660    3663      45    3654    3660    3666      45
    3651    3648    3654      36    3648    3654    3657      37    3735    3741
    3744       2    3726    3723    3729      96    3723    3729    3732      97
    3720    3717    3723      98    3717    3723    3726      99    3714    3717
    3720     102    3711    3729    3732     106    3708    3702    3711     107
    3705    3702    3708       6    3705    3702    3711     107    3699    3696
    3702      91    3699    3696    3735      30    3696    3702    3705      92
    3696    3702    3708      92    3693    3690    3696      36    3690    3696
    3699      37    3777    3783    3786       2    3765    3759    3768       6
    3762    3759    3765       6    3762    3759    3768       6    3756    3753
    3759      55    3756    3753    3771      56    3753    3759    3762      26
    3753    3759    3765      26    3753    3759    3768      26    3753    3771
    3774      57    3750    3747    3753      29    3750    3747    3777      30
    3747    3753    3756      58    3744    3741    3747      36    3741    3747
    3750      37    3798    3804    3807       2    3795    3789    3798      30
    3792    3789    3795      95    3792    3789    3798      30    3786    3783
    3789      36    3783    3789    3792      37    3783    3789    3795      37
    3846    3852    3855       2    3840    3834    3843       6    3837    3834
    3840       6    3837    3834    3843       6    3828    3822    3831       6
    3825    3822    3828       6    3825    3822    3831       6    3819    3816
    3822      23    3819    3816    3834      23    3816    3822    3825      26
    3816    3822    3828      26    3816    3822    3831      26    3816    3834
    3837      26    3816    3834    3840      26    3816    3834    3843      26
    3813    3810    3816      29    3813    3810    3846      30    3810    3816
    3819      31    3807    3804    3810      36    3804    3810    3813      37
    3909    3915    3918       2    3900    3897    3903      81    3897    3903
    3906      81    3888    3891    3894      83    3888    3897    3900      84
    3885    3882    3888      84    3879    3876    3882      81    3876    3882
    3885      81    3873    3876    3879      81    3873    3903    3906      81
    3870    3864    3873      88    3867    3864    3870       6    3867    3864
    3873      88    3861    3858    3864      91    3861    3858    3909      30
    3858    3864    3867      92    3858    3864    3870      92    3855    3852
    3858      36    3852    3858    3861      37    3966    3972    3975       2
    3960    3954    3963       6    3957    3954    3960       6    3957    3954
    3963       6    3951    3945    3954      19    3948    3945    3951      20
    3948    3945    3954      19    3945    3954    3957      21    3945    3954
    3960      21    3945    3954    3963      21    3939    3933    3942       6
    3936    3933    3939       6    3936    3933    3942       6    3930    3927
    3933      23    3930    3927    3945      24    3927    3933    3936      26
    3927    3933    3939      26    3927    3933    3942      26    3927    3945
    3948      27    3927    3945    3951      27    3924    3921    3927      29
    3924    3921    3966      30    3921    3927    3930      31    3918    3915
    3921      36    3915    3921    3924      37    4023    4029    4032       2
    4017    4011    4020       6    4014    4011    4017       6    4014    4011
    4020       6    4005    3999    4008       6    4002    3999    4005       6
    4002    3999    4008       6    3996    3993    3999      23    3996    3993
    4011      23    3993    3999    4002      26    3993    3999    4005      26
    3993    3999    4008      26    3993    4011    4014      26    3993    4011
    4017      26    3993    4011    4020      26    3990    3984    3993      27
    3987    3984    3990      20    3987    3984    3993      27    3984    3993
    3996      24    3981    3978    3984      44    3981    3978    4023      30
    3978    3984    3987      45    3978    3984    3990      45    3975    3972
    3978      36    3972    3978    3981      37    4071    4077    4080       2
    4065    4059    4068       6    4062    4059    4065       6    4062    4059
    4068       6    4053    4047    4056       6    4050    4047    4053       6
    4050    4047    4056       6    4044    4041    4047      23    4044    4041
    4059      23    4041    4047    4050      26    4041    4047    4053      26
    4041    4047    4056      26    4041    4059    4062      26    4041    4059
    4065      26    4041    4059    4068      26    4038    4035    4041      29
    4038    4035    4071      30    4035    4041    4044      31    4032    4029
    4035      36    4029    4035    4038      37    4113    4119    4122       2
    4101    4095    4104       6    4098    4095    4101       6    4098    4095
    4104       6    4092    4089    4095      55    4092    4089    4107      56
    4089    4095    4098      26    4089    4095    4101      26    4089    4095
    4104      26    4089    4107    4110      57    4086    4083    4089      29
    4086    4083    4113      30    4083    4089    4092      58    4080    4077
    4083      36    4077    4083    4086      37    4146    4152    4155       2
    4137    4131    4140     119    4134    4131    4137      61    4134    4131
    4140     119    4131    4140    4143     120    4128    4125    4131      44
    4128    4125    4146      30    4125    4131    4134      62    4125    4131
    4137      62    4122    4119    4125      36    4119    4125    4128      37
    4188    4194    4197       2    4182    4179    4185       4    4173    4179
    4182       2    4173    4179    4185       2    4170    4164    4173      50
    4167    4164    4170      20    4167    4164    4173      50    4161    4158
    4164      44    4161    4158    4188      30    4158    4164    4167      45
    4158    4164    4170      45    4155    4152    4158      36    4152    4158
    4161      37    4230    4236    4239       2    4218    4212    4221       6
    4215    4212    4218       6    4215    4212    4221       6    4209    4206
    4212      55    4209    4206    4224      56    4206    4212    4215      26
    4206    4212    4218      26    4206    4212    4221      26    4206    4224
    4227      57    4203    4200    4206      29    4203    4200    4230      30
    4200    4206    4209      58    4197    4194    4200      36    4194    4200
    4203      37    4263    4269    4272       2    4254    4248    4257     119
    4251    4248    4254      61    4251    4248    4257     119    4248    4257
    4260     120    4245    4242    4248      44    4245    4242    4263      30
    4242    4248    4251      62    4242    4248    4254      62    4239    4236
    4242      36    4236    4242    4245      37    4314    4320    4323       2
    4305    4302    4308      96    4302    4308    4311      97    4299    4296
    4302      98    4296    4302    4305      99    4293    4296    4299     102
    4290    4308    4311     106    4287    4281    4290     107    4284    4281
    4287       6    4284    4281    4290     107    4278    4275    4281      91
    4278    4275    4314      30    4275    4281    4284      92    4275    4281
    4287      92    4272    4269    4275      36    4269    4275    4278      37
    4377    4383    4386       2    4368    4365    4371      81    4365    4371
    4374      81    4356    4359    4362      83    4356    4365    4368      84
    4353    4350    4356      84    4347    4344    4350      81    4344    4350
    4353      81    4341    4344    4347      81    4341    4371    4374      81
    4338    4332    4341      88    4335    4332    4338       6    4335    4332
    4341      88    4329    4326    4332      91    4329    4326    4377      30
    4326    4332    4335      92    4326    4332    4338      92    4323    4320
    4326      36    4320    4326    4329      37    4413    4419    4422       2
    4401    4395    4404      41    4398    4395    4401      20    4398    4395
    4404      41    4392    4389    4395      44    4392    4389    4413      30
    4389    4395    4398      45    4389    4395    4401      45    4386    4383
    4389      36    4383    4389    4392      37    4455    4461    4464       2
    4443    4437    4446       6    4440    4437    4443       6    4440    4437
    4446       6    4434    4431    4437      55    4434    4431    4449      56
    4431    4437    4440      26    4431    4437    4443      26    4431    4437
    4446      26    4431    4449    4452      57    4428    4425    4431      29
    4428    4425    4455      30    4425    4431    4434      58    4422    4419
    4425      36    4419    4425    4428      37    4518    4524    4527       2
    4509    4506    4512      81    4506    4512    4515      81    4497    4500
    4503      83    4497    4506    4509      84    4494    4491    4497      84
    4488    4485    4491      81    4485    4491    4494      81    4482    4485
    4488      81    4482    4512    4515      81    4479    4473    4482      88
    4476    4473    4479       6    4476    4473    4482      88    4470    4467
    4473      91    4470    4467    4518      30    4467    4473    4476      92
    4467    4473    4479      92    4464    4461    4467      36    4461    4467
    4470      37    4548    4554    4557       2    4542    4536    4545      60
    4539    4536    4542      61    4539    4536    4545      60    4533    4530
    4536      44    4533    4530    4548      30    4530    4536    4539      62
    4530    4536    4542      62    4527    4524    4530      36    4524    4530
    4533      37    4608    4614    4617       2    4599    4596    4602      81
    4596    4602    4605      81    4593    4590    4596      81    4590    4596
    4599      81    4587    4584    4590      81    4584    4590    4593      81
    4581    4578    4584      81    4578    4584    4587      81    4575    4578
    4581      81    4575    4602    4605      81    4572    4566    4575      88
    4569    4566    4572       6    4569    4566    4575      88    4563    4560
    4566      91    4563    4560    4608      30    4560    4566    4569      92
    4560    4566    4572      92    4557    4554    4560      36    4554    4560
    4563      37    4650    4656    4659       2    4644    4641    4647       4
    4635    4641    4644       2    4635    4641    4647       2    4632    4626
    4635      50    4629    4626    4632      20    4629    4626    4635      50
    4623    4620    4626      44    4623    4620    4650      30    4620    4626
    4629      45    4620    4626    4632      45    4617    4614    4620      36
    4614    4620    4623      37    4680    4686    4689       2    4674    4668
    4677       6    4671    4668    4674       6    4671    4668    4677       6
    4665    4662    4668      91    4665    4662    4680      30    4662    4668
    4671      92    4662    4668    4674      92    4662    4668    4677      92
    4659    4656    4662      36    4656    4662    4665      37    4713    4719
    4722       2    4704    4698    4707     119    4701    4698    4704      61
    4701    4698    4707     119    4698    4707    4710     120    4695    4692
    4698      44    4695    4692    4713      30    4692    4698    4701      62
    4692    4698    4704      62    4689    4686    4692      36    4686    4692
    4695      37    4737    4731    4740       6    4734    4731    4737       6
    4734    4731    4740       6    4728    4725    4731      91    4728    4725
    4743      30    4725    4731    4734      92    4725    4731    4737      92
    4725    4731    4740      92    4722    4719    4725      36    4719    4725
    4728      37    4782    4779    4785      30    4776    4770    4779      92
    4773    4770    4776       6    4773    4770    4779      92    4770    4779
    4782      91    4767    4761    4770       9    4764    4761    4767       6
    4764    4761    4770       9    4761    4770    4773       9    4761    4770
    4776       9    4758    4752    4761     125    4755    4752    4758     126
    4755    4752    4761     125    4752    4761    4764       9    4752    4761
    4767       9    4749    4752    4755     128    4749    4752    4758     128
    4749    4779    4782      37    4827    4833    4836       2    4824    4821
    4827      30    4818    4812    4821      92    4815    4812    4818       6
    4815    4812    4821      92    4812    4821    4824      91    4809    4803
    4812       9    4806    4803    4809       6    4806    4803    4812       9
    4803    4812    4815       9    4803    4812    4818       9    4800    4794
    4803     125    4797    4794    4800     126    4797    4794    4803     125
    4794    4803    4806       9    4794    4803    4809       9    4791    4794
    4797     128    4791    4794    4800     128    4791    4821    4824      37
    4872    4878    4881       2    4860    4854    4863      41    4857    4854
    4860      20    4857    4854    4863      41    4851    4845    4854     111
    4848    4845    4851      20    4848    4845    4854     111    4845    4854
    4857     111    4845    4854    4860     111    4842    4839    4845      44
    4842    4839    4872      30    4839    4845    4848      45    4839    4845
    4851      45    4836    4833    4839      36    4833    4839    4842      37
    4917    4923    4926       2    4905    4899    4908      41    4902    4899
    4905      20    4902    4899    4908      41    4896    4890    4899     111
    4893    4890    4896      20    4893    4890    4899     111    4890    4899
    4902     111    4890    4899    4905     111    4887    4884    4890      44
    4887    4884    4917      30    4884    4890    4893      45    4884    4890
    4896      45    4881    4878    4884      36    4878    4884    4887      37
    4953    4959    4962       2    4941    4935    4944      41    4938    4935
    4941      20    4938    4935    4944      41    4932    4929    4935      44
    4932    4929    4953      30    4929    4935    4938      45    4929    4935
    4941      45    4926    4923    4929      36    4923    4929    4932      37
    4983    4989    4992       2    4977    4971    4980      60    4974    4971
    4977      61    4974    4971    4980      60    4968    4965    4971      44
    4968    4965    4983      30    4965    4971    4974      62    4965    4971
    4977      62    4962    4959    4965      36    4959    4965    4968      37
    5025    5031    5034       2    5013    5007    5016       6    5010    5007
    5013       6    5010    5007    5016       6    5004    5001    5007      55
    5004    5001    5019      56    5001    5007    5010      26    5001    5007
    5013      26    5001    5007    5016      26    5001    5019    5022      57
    4998    4995    5001      29    4998    4995    5025      30    4995    5001
    5004      58    4992    4989    4995      36    4989    4995    4998      37
    5058    5064    5067       2    5049    5043    5052     119    5046    5043
    5049      61    5046    5043    5052     119    5043    5052    5055     120
    5040    5037    5043      44    5040    5037    5058      30    5037    5043
    5046      62    5037    5043    5049      62    5034    5031    5037      36
    5031    5037    5040      37    5106    5112    5115       2    5100    5094
    5103       6    5097    5094    5100       6    5097    5094    5103       6
    5088    5082    5091       6    5085    5082    5088       6    5085    5082
    5091       6    5079    5076    5082      23    5079    5076    5094      23
    5076    5082    5085      26    5076    5082    5088      26    5076    5082
    5091      26    5076    5094    5097      26    5076    5094    5100      26
    5076    5094    5103      26    5073    5070    5076      29    5073    5070
    5106      30    5070    5076    5079      31    5067    5064    5070      36
    5064    5070    5073      37    5148    5154    5157       2    5136    5130
    5139       6    5133    5130    5136       6    5133    5130    5139       6
    5127    5124    5130      55    5127    5124    5142      56    5124    5130
    5133      26    5124    5130    5136      26    5124    5130    5139      26
    5124    5142    5145      57    5121    5118    5124      29    5121    5118
    5148      30    5118    5124    5127      58    5115    5112    5118      36
    5112    5118    5121      37    5184    5190    5193       2    5172    5166
    5175      41    5169    5166    5172      20    5169    5166    5175      41
    5163    5160    5166      44    5163    5160    5184      30    5160    5166
    5169      45    5160    5166    5172      45    5157    5154    5160      36
    5154    5160    5163      37    5235    5229    5238       6    5232    5229
    5235       6    5232    5229    5238       6    5223    5217    5226       6
    5220    5217    5223       6    5220    5217    5226       6    5214    5211
    5217      23    5214    5211    5229      23    5211    5217    5220      26
    5211    5217    5223      26    5211    5217    5226      26    5211    5229
    5232      26    5211    5229    5235      26    5211    5229    5238      26
    5208    5202    5211      27    5205    5202    5208      20    5205    5202
    5211      27    5202    5211    5214      24    5199    5196    5202      44
    5199    5196    5241      30    5196    5202    5205      45    5196    5202
    5208      45    5193    5190    5196      36    5190    5196    5199      37
    5283    5289    5292       2    5280    5277    5283      30    5274    5268
    5277      92    5271    5268    5274       6    5271    5268    5277      92
    5268    5277    5280      91    5265    5259    5268       9    5262    5259
    5265       6    5262    5259    5268       9    5259    5268    5271       9
    5259    5268    5274       9    5256    5250    5259     125    5253    5250
    5256     126    5253    5250    5259     125    5250    5259    5262       9
    5250    5259    5265       9    5247    5250    5253     128    5247    5250
    5256     128    5247    5277    5280      37    5325    5331    5334       2
    5319    5316    5322       4    5310    5316    5319       2    5310    5316
    5322       2    5307    5301    5310      50    5304    5301    5307      20
    5304    5301    5310      50    5298    5295    5301      44    5298    5295
    5325      30    5295    5301    5304      45    5295    5301    5307      45
    5292    5289    5295      36    5289    5295    5298      37    5358    5364
    5367       2    5349    5343    5352     119    5346    5343    5349      61
    5346    5343    5352     119    5343    5352    5355     120    5340    5337
    5343      44    5340    5337    5358      30    5337    5343    5346      62
    5337    5343    5349      62    5334    5331    5337      36    5331    5337
    5340      37    5418    5424    5427       2    5409    5406    5412      81
    5406    5412    5415      81    5403    5400    5406      81    5400    5406
    5409      81    5397    5394    5400      81    5394    5400    5403      81
    5391    5388    5394      81    5388    5394    5397      81    5385    5388
    5391      81    5385    5412    5415      81    5382    5376    5385      88
    5379    5376    5382       6    5379    5376    5385      88    5373    5370
    5376      91    5373    5370    5418      30    5370    5376    5379      92
    5370    5376    5382      92    5367    5364    5370      36    5364    5370
    5373      37    5454    5460    5463       2    5442    5436    5445      41
    5439    5436    5442      20    5439    5436    5445      41    5433    5430
    5436      44    5433    5430    5454      30    5430    5436    5439      45
    5430    5436    5442      45    5427    5424    5430      36    5424    5430
    5433      37    5472    5466    5475      30    5469    5466    5472      95
    5469    5466    5475      30    5463    5460    5466      36    5460    5466
    5469      37    5460    5466    5472      37    5517    5523    5526       2
    5514    5511    5517      30    5508    5502    5511      92    5505    5502
    5508       6    5505    5502    5511      92    5502    5511    5514      91
    5499    5493    5502       9    5496    5493    5499       6    5496    5493
    5502       9    5493    5502    5505       9    5493    5502    5508       9
    5490    5484    5493     125    5487    5484    5490     126    5487    5484
    5493     125    5484    5493    5496       9    5484    5493    5499       9
    5481    5484    5487     128    5481    5484    5490     128    5481    5511
    5514      37    5565    5571    5574       2    5559    5553    5562       6
    5556    5553    5559       6    5556    5553    5562       6    5547    5541
    5550       6    5544    5541    5547       6    5544    5541    5550       6
    5538    5535    5541      23    5538    5535    5553      23    5535    5541
    5544      26    5535    5541    5547      26    5535    5541    5550      26
    5535    5553    5556      26    5535    5553    5559      26    5535    5553
    5562      26    5532    5529    5535      29    5532    5529    5565      30
    5529    5535    5538      31    5526    5523    5529      36    5523    5529
    5532      37    5607    5613    5616       2    5595    5589    5598       6
    5592    5589    5595       6    5592    5589    5598       6    5586    5583
    5589      55    5586    5583    5601      56    5583    5589    5592      26
    5583    5589    5595      26    5583    5589    5598      26    5583    5601
    5604      57    5580    5577    5583      29    5580    5577    5607      30
    5577    5583    5586      58    5574    5571    5577      36    5571    5577
    5580      37    5664    5670    5673       2    5658    5652    5661       6
    5655    5652    5658       6    5655    5652    5661       6    5649    5643
    5652      19    5646    5643    5649      20    5646    5643    5652      19
    5643    5652    5655      21    5643    5652    5658      21    5643    5652
    5661      21    5637    5631    5640       6    5634    5631    5637       6
    5634    5631    5640       6    5628    5625    5631      23    5628    5625
    5643      24    5625    5631    5634      26    5625    5631    5637      26
    5625    5631    5640      26    5625    5643    5646      27    5625    5643
    5649      27    5622    5619    5625      29    5622    5619    5664      30
    5619    5625    5628      31    5616    5613    5619      36    5613    5619
    5622      37    5706    5712    5715       2    5694    5688    5697       6
    5691    5688    5694       6    5691    5688    5697       6    5685    5682
    5688      55    5685    5682    5700      56    5682    5688    5691      26
    5682    5688    5694      26    5682    5688    5697      26    5682    5700
    5703      57    5679    5676    5682      29    5679    5676    5706      30
    5676    5682    5685      58    5673    5670    5676      36    5670    5676
    5679      37    5763    5769    5772       2    5757    5751    5760       6
    5754    5751    5757       6    5754    5751    5760       6    5748    5742
    5751      19    5745    5742    5748      20    5745    5742    5751      19
    5742    5751    5754      21    5742    5751    5757      21    5742    5751
    5760      21    5736    5730    5739       6    5733    5730    5736       6
    5733    5730    5739       6    5727    5724    5730      23    5727    5724
    5742      24    5724    5730    5733      26    5724    5730    5736      26
    5724    5730    5739      26    5724    5742    5745      27    5724    5742
    5748      27    5721    5718    5724      29    5721    5718    5763      30
    5718    5724    5727      31    5715    5712    5718      36    5712    5718
    5721      37    5811    5817    5820       2    5805    5799    5808       6
    5802    5799    5805       6    5802    5799    5808       6    5793    5787
    5796       6    5790    5787    5793       6    5790    5787    5796       6
    5784    5781    5787      23    5784    5781    5799      23    5781    5787
    5790      26    5781    5787    5793      26    5781    5787    5796      26
    5781    5799    5802      26    5781    5799    5805      26    5781    5799
    5808      26    5778    5775    5781      29    5778    5775    5811      30
    5775    5781    5784      31    5772    5769    5775      36    5769    5775
    5778      37    5853    5859    5862       2    5847    5844    5850       4
    5838    5844    5847       2    5838    5844    5850       2    5835    5829
    5838      50    5832    5829    5835      20    5832    5829    5838      50
    5826    5823    5829      44    5826    5823    5853      30    5823    5829
    5832      45    5823    5829    5835      45    5820    5817    5823      36
    5817    5823    5826      37    5925    5931    5934       2    5919    5916
    5922      64    5910    5907    5913      64    5904    5907    5910      66
    5904    5907    5913      66    5904    5916    5919      66    5904    5916
    5922      66    5901    5898    5904      66    5895    5889    5898      67
    5892    5889    5895      68    5892    5889    5898      67    5889    5898
    5901      69    5886    5880    5889      71    5883    5880    5886      72
    5883    5880    5889      71    5880    5889    5892      73    5880    5889
    5895      73    5877    5871    5880      71    5874    5871    5877      72
    5874    5871    5880      71    5871    5880    5883      71    5871    5880
    5886      71    5868    5865    5871      77    5868    5865    5925      30
    5865    5871    5874      78    5865    5871    5877      78    5862    5859
    5865      36    5859    5865    5868      37    5961    5967    5970       2
    5949    5943    5952      41    5946    5943    5949      20    5946    5943
    5952      41    5940    5937    5943      44    5940    5937    5961      30
    5937    5943    5946      45    5937    5943    5949      45    5934    5931
    5937      36    5931    5937    5940      37    5982    5988    5991       2
    5979    5973    5982      30    5976    5973    5979      95    5976    5973
    5982      30    5970    5967    5973      36    5967    5973    5976      37
    5967    5973    5979      37    6024    6030    6033       2    6012    6006
    6015       6    6009    6006    6012       6    6009    6006    6015       6
    6003    6000    6006      55    6003    6000    6018      56    6000    6006
    6009      26    6000    6006    6012      26    6000    6006    6015      26
    6000    6018    6021      57    5997    5994    6000      29    5997    5994
    6024      30    5994    6000    6003      58    5991    5988    5994      36
    5988    5994    5997      37    6096    6102    6105       2    6090    6087
    6093      64    6081    6078    6084      64    6075    6078    6081      66
    6075    6078    6084      66    6075    6087    6090      66    6075    6087
    6093      66    6072    6069    6075      66    6066    6060    6069      67
    6063    6060    6066      68    6063    6060    6069      67    6060    6069
    6072      69    6057    6051    6060      71    6054    6051    6057      72
    6054    6051    6060      71    6051    6060    6063      73    6051    6060
    6066      73    6048    6042    6051      71    6045    6042    6048      72
    6045    6042    6051      71    6042    6051    6054      71    6042    6051
    6057      71    6039    6036    6042      77    6039    6036    6096      30
    6036    6042    6045      78    6036    6042    6048      78    6033    6030
    6036      36    6030    6036    6039      37    6159    6165    6168       2
    6150    6147    6153      81    6147    6153    6156      81    6138    6141
    6144      83    6138    6147    6150      84    6135    6132    6138      84
    6129    6126    6132      81    6126    6132    6135      81    6123    6126
    6129      81    6123    6153    6156      81    6120    6114    6123      88
    6117    6114    6120       6    6117    6114    6123      88    6111    6108
    6114      91    6111    6108    6159      30    6108    6114    6117      92
    6108    6114    6120      92    6105    6102    6108      36    6102    6108
    6111      37    6192    6198    6201       2    6183    6177    6186     119
    6180    6177    6183      61    6180    6177    6186     119    6177    6186
    6189     120    6174    6171    6177      44    6174    6171    6192      30
    6171    6177    6180      62    6171    6177    6183      62    6168    6165
    6171      36    6165    6171    6174      37    6258    6264    6267       2
    6252    6246    6255      15    6249    6246    6252      15    6249    6246
    6255      15    6243    6237    6246     114    6240    6237    6243     115
    6240    6237    6246     114    6237    6246    6249     116    6237    6246
    6252     116    6237    6246    6255     116    6234    6228    6237      71
    6231    6228    6234      72    6231    6228    6237      71    6228    6237
    6240     117    6228    6237    6243     117    6225    6219    6228      71
    6222    6219    6225      72    6222    6219    6228      71    6219    6228
    6231      71    6219    6228    6234      71    6216    6210    6219      71
    6213    6210    6216      72    6213    6210    6219      71    6210    6219
    6222      71    6210    6219    6225      71    6207    6204    6210      77
    6207    6204    6258      30    6204    6210    6213      78    6204    6210
    6216      78    6201    6198    6204      36    6198    6204    6207      37
    6324    6330    6333       2    6318    6312    6321      15    6315    6312
    6318      15    6315    6312    6321      15    6309    6303    6312     114
    6306    6303    6309     115    6306    6303    6312     114    6303    6312
    6315     116    6303    6312    6318     116    6303    6312    6321     116
    6300    6294    6303      71    6297    6294    6300      72    6297    6294
    6303      71    6294    6303    6306     117    6294    6303    6309     117
    6291    6285    6294      71    6288    6285    6291      72    6288    6285
    6294      71    6285    6294    6297      71    6285    6294    6300      71
    6282    6276    6285      71    6279    6276    6282      72    6279    6276
    6285      71    6276    6285    6288      71    6276    6285    6291      71
    6273    6270    6276      77    6273    6270    6324      30    6270    6276
    6279      78    6270    6276    6282      78    6267    6264    6270      36
    6264    6270    6273      37    6345    6351    6354       2    6342    6336
    6345      30    6339    6336    6342      95    6339    6336    6345      30
    6333    6330    6336      36    6330    6336    6339      37    6330    6336
    6342      37    6390    6396    6399       2    6378    6372    6381      41
    6375    6372    6378      20    6375    6372    6381      41    6369    6363
    6372     111    6366    6363    6369      20    6366    6363    6372     111
    6363    6372    6375     111    6363    6372    6378     111    6360    6357
    6363      44    6360    6357    6390      30    6357    6363    6366      45
    6357    6363    6369      45    6354    6351    6357      36    6351    6357
    6360      37    6453    6459    6462       2    6444    6441    6447      81
    6441    6447    6450      81    6432    6435    6438      83    6432    6441
    6444      84    6429    6426    6432      84    6423    6420    6426      81
    6420    6426    6429      81    6417    6420    6423      81    6417    6447
    6450      81    6414    6408    6417      88    6411    6408    6414       6
    6411    6408    6417      88    6405    6402    6408      91    6405    6402
    6453      30    6402    6408    6411      92    6402    6408    6414      92
    6399    6396    6402      36    6396    6402    6405      37    6525    6531
    6534       2    6519    6516    6522      64    6510    6507    6513      64
    6504    6507    6510      66    6504    6507    6513      66    6504    6516
    6519      66    6504    6516    6522      66    6501    6498    6504      66
    6495    6489    6498      67    6492    6489    6495      68    6492    6489
    6498      67    6489    6498    6501      69    6486    6480    6489      71
    6483    6480    6486      72    6483    6480    6489      71    6480    6489
    6492      73    6480    6489    6495      73    6477    6471    6480      71
    6474    6471    6477      72    6474    6471    6480      71    6471    6480
    6483      71    6471    6480    6486      71    6468    6465    6471      77
    6468    6465    6525      30    6465    6471    6474      78    6465    6471
    6477      78    6462    6459    6465      36    6459    6465    6468      37
    6567    6573    6576       2    6555    6549    6558       6    6552    6549
    6555       6    6552    6549    6558       6    6546    6543    6549      55
    6546    6543    6561      56    6543    6549    6552      26    6543    6549
    6555      26    6543    6549    6558      26    6543    6561    6564      57
    6540    6537    6543      29    6540    6537    6567      30    6537    6543
    6546      58    6534    6531    6537      36    6531    6537    6540      37
    6618    6624    6627       2    6609    6606    6612      96    6606    6612
    6615      97    6603    6600    6606      98    6600    6606    6609      99
    6597    6600    6603     102    6594    6612    6615     106    6591    6585
    6594     107    6588    6585    6591       6    6588    6585    6594     107
    6582    6579    6585      91    6582    6579    6618      30    6579    6585
    6588      92    6579    6585    6591      92    6576    6573    6579      36
    6573    6579    6582      37    6669    6675    6678       2    6663    6660
    6666       4    6654    6660    6663       2    6654    6660    6666       2
    6651    6645    6654      50    6648    6645    6651      20    6648    6645
    6654      50    6642    6636    6645     111    6639    6636    6642      20
    6639    6636    6645     111    6636    6645    6648     111    6636    6645
    6651     111    6633    6630    6636      44    6633    6630    6669      30
    6630    6636    6639      45    6630    6636    6642      45    6627    6624
    6630      36    6624    6630    6633      37    6714    6720    6723       2
    6702    6696    6705      41    6699    6696    6702      20    6699    6696
    6705      41    6693    6687    6696     111    6690    6687    6693      20
    6690    6687    6696     111    6687    6696    6699     111    6687    6696
    6702     111    6684    6681    6687      44    6684    6681    6714      30
    6681    6687    6690      45    6681    6687    6693      45    6678    6675
    6681      36    6675    6681    6684      37    6750    6756    6759       2
    6738    6732    6741      41    6735    6732    6738      20    6735    6732
    6741      41    6729    6726    6732      44    6729    6726    6750      30
    6726    6732    6735      45    6726    6732    6738      45    6723    6720
    6726      36    6720    6726    6729      37    6807    6813    6816       2
    6801    6795    6804       6    6798    6795    6801       6    6798    6795
    6804       6    6792    6786    6795      19    6789    6786    6792      20
    6789    6786    6795      19    6786    6795    6798      21    6786    6795
    6801      21    6786    6795    6804      21    6780    6774    6783       6
    6777    6774    6780       6    6777    6774    6783       6    6771    6768
    6774      23    6771    6768    6786      24    6768    6774    6777      26
    6768    6774    6780      26    6768    6774    6783      26    6768    6786
    6789      27    6768    6786    6792      27    6765    6762    6768      29
    6765    6762    6807      30    6762    6768    6771      31    6759    6756
    6762      36    6756    6762    6765      37    6831    6825    6834       5
    6828    6825    6831       6    6828    6825    6834       5    6822    6819
    6825     125    6822    6819    6843     136    6819    6825    6828       9
    6819    6825    6831       9    6816    6813    6819     137    6813    6819
    6822     128    6855    6858    6861     139    6852    6855    6858     142
    6936    6939    6942     143    6930    6924    6933     146    6927    6924
    6930     146    6927    6924    6933     146    6918    6924    6927     148
    6918    6924    6930     148    6918    6924    6933     148    6915    6912
    6918     149    6909    6906    6912     152    6906    6912    6915     153
    6903    6900    6906     155    6903    6900    6936     156    6900    6906
    6909     155    6891    6888    6894     159    6891    6888    6900     155
    6888    6894    6897     142    6888    6900    6903     155    6879    6873
    6882     159    6876    6873    6879     161    6876    6873    6882     159
    6873    6882    6885     142    6870    6867    6873     155    6870    6867
    6888     155    6867    6873    6876     155    6867    6873    6879     155
    6867    6888    6891     155    6864    6867    6870     156    6861    6858
    6864     143    6861    6858    6906     162    6858    6906    6909     155
    6993    6996    6999     143    6984    6981    6987     159    6981    6987
    6990     142    6972    6969    6975     159    6972    6969    6981     155
    6969    6975    6978     142    6969    6981    6984     155    6966    6963
    6969     155    6966    6963    6993     156    6963    6969    6972     155
    6951    6948    6954     164    6951    6948    6963     155    6948    6963
    6966     155    6945    6948    6951     156    6942    6939    6945     143
    6942    6939    6981     162    6939    6981    6984     155    7074    7077
    7080     143    7068    7062    7071     146    7065    7062    7068     146
    7065    7062    7071     146    7056    7062    7065     148    7056    7062
    7068     148    7056    7062    7071     148    7053    7050    7056     149
    7047    7044    7050     152    7044    7050    7053     153    7041    7038
    7044     155    7041    7038    7074     156    7038    7044    7047     155
    7029    7026    7032     159    7029    7026    7038     155    7026    7032
    7035     142    7026    7038    7041     155    7017    7011    7020     159
    7014    7011    7017     161    7014    7011    7020     159    7011    7020
    7023     142    7008    7005    7011     155    7008    7005    7026     155
    7005    7011    7014     155    7005    7011    7017     155    7005    7026
    7029     155    7002    7005    7008     156    6999    6996    7002     143
    6999    6996    7044     162    6996    7044    7047     155    7131    7134
    7137     143    7122    7119    7125     159    7119    7125    7128     142
    7110    7107    7113     159    7110    7107    7119     155    7107    7113
    7116     142    7107    7119    7122     155    7104    7101    7107     155
    7104    7101    7131     156    7101    7107    7110     155    7089    7086
    7092     164    7089    7086    7101     155    7086    7101    7104     155
    7083    7086    7089     156    7080    7077    7083     143    7080    7077
    7119     162    7077    7119    7122     155    7212    7215    7218     143
    7206    7200    7209     146    7203    7200    7206     146    7203    7200
    7209     146    7194    7200    7203     148    7194    7200    7206     148
    7194    7200    7209     148    7191    7188    7194     149    7185    7182
    7188     152    7182    7188    7191     153    7179    7176    7182     155
    7179    7176    7212     156    7176    7182    7185     155    7167    7164
    7170     159    7167    7164    7176     155    7164    7170    7173     142
    7164    7176    7179     155    7155    7149    7158     159    7152    7149
    7155     161    7152    7149    7158     159    7149    7158    7161     142
    7146    7143    7149     155    7146    7143    7164     155    7143    7149
    7152     155    7143    7149    7155     155    7143    7164    7167     155
    7140    7143    7146     156    7137    7134    7140     143    7137    7134
    7182     162    7134    7182    7185     155    7269    7272    7275     143
    7260    7257    7263     159    7257    7263    7266     142    7248    7245
    7251     159    7248    7245    7257     155    7245    7251    7254     142
    7245    7257    7260     155    7242    7239    7245     155    7242    7239
    7269     156    7239    7245    7248     155    7227    7224    7230     164
    7227    7224    7239     155    7224    7239    7242     155    7221    7224
    7227     156    7218    7215    7221     143    7218    7215    7257     162
    7215    7257    7260     155    7350    7344    7353     146    7347    7344
    7350     146    7347    7344    7353     146    7338    7344    7347     148
    7338    7344    7350     148    7338    7344    7353     148    7335    7332
    7338     149    7329    7326    7332     152    7326    7332    7335     153
    7317    7314    7320     159    7317    7314    7326     155    7314    7320
    7323     142    7314    7326    7329     155    7305    7302    7308     159
    7305    7302    7314     155    7302    7308    7311     142    7302    7314
    7317     155    7293    7287    7296     159    7290    7287    7293     161
    7290    7287    7296     159    7287    7296    7299     142    7284    7281
    7287     155    7284    7281    7302     155    7281    7287    7290     155
    7281    7287    7293     155    7281    7302    7305     155    7278    7281
    7284     156    7275    7272    7278     143    7275    7272    7326     162
    7272    7326    7329     155
%FLAG ANGLES_WITHOUT_HYDROGEN                                                   
%FORMAT(10I8)                                                                   
      54      51      57       1      51      57      63       3      39      36
      42       1      27      36      39       7      27      36      42       8
      18      12      51      10      18      27      36      10      12      18
      27      13      12      51      54       7      12      51      57       8
       0      12      18      17       0      12      51      18     111     108
     114       1     108     114     120       3      75      69      87      22
      69      63     108      25      69      87      96      28      63      69
      75      32      63      69      87      33      63     108     111      34
      63     108     114      35      57      63      69      38      57      63
     108      39     147     144     150       1     144     150     156       3
     138     135     141      40     126     120     144      42     126     135
     138      43     126     135     141      43     120     126     135      46
     120     144     147      34     120     144     150      35     114     120
     126      47     114     120     144      39     204     201     207       1
     201     207     213       3     177     171     189      48     162     156
     201      42     162     171     177      22     162     171     189      22
     156     162     171      49     156     201     204      34     156     201
     207      35     150     156     162      47     150     156     201      39
     246     243     249       1     243     249     255       3     231     228
     234       1     219     213     243      42     219     228     231      51
     219     228     234      52     213     219     228      53     213     243
     246      34     213     243     249      35     207     213     219      47
     207     213     243      39     294     291     297       1     291     297
     303       3     267     261     279      48     261     255     291      25
     255     261     267      32     255     261     279      32     255     291
     294      34     255     291     297      35     249     255     261      38
     249     255     291      39     336     333     339       1     333     339
     345       3     315     309     327      54     309     303     333      25
     303     309     315      32     303     309     327      59     303     333
     336      34     303     333     339      35     297     303     309      38
     297     303     333      39     366     363     369       1     363     369
     375       3     351     345     363      42     345     351     360      63
     345     363     366      34     345     363     369      35     339     345
     351      47     339     345     363      39     438     435     441       1
     435     441     447       3     417     414     426      65     408     414
     417      65     408     414     426      65     399     408     414      70
     390     399     408      74     381     375     435      75     381     390
     399      76     375     381     390      79     375     435     438      34
     375     435     441      35     369     375     381      80     369     375
     435      39     501     498     504       1     498     504     510       3
     480     477     486      82     477     486     492      85     471     477
     480      82     471     477     486      86     465     462     492      87
     465     471     477      85     462     465     471      87     462     492
     486      87     453     447     498      89     453     462     465      90
     453     462     492      90     447     453     462      93     447     498
     501      34     447     498     504      35     441     447     453      94
     441     447     498      39     531     528     534       1     528     534
     540       3     516     510     528      89     510     528     531      34
     510     528     534      35     504     510     516      94     504     510
     528      39     552     549     555       1     549     555     561       3
     540     549     552      34     540     549     555      35     534     540
     549      39     600     597     603       1     597     603     609       3
     573     567     585      48     567     561     597      25     561     567
     573      32     561     567     585      32     561     597     600      34
     561     597     603      35     555     561     567      38     555     561
     597      39     660     657     663       1     657     663     669       3
     639     645     651      87     633     639     645      87     627     624
     651      87     627     633     639      87     624     627     633      87
     624     651     645      87     615     609     657      89     615     624
     627      90     615     624     651      90     609     615     624      93
     609     657     660      34     609     657     663      35     603     609
     615      94     603     609     657      39     711     708     714       1
     708     714     720       3     690     696     702     100     687     684
     702     101     687     690     696     103     684     687     690     104
     684     702     696     105     675     669     708      89     675     684
     687     108     675     684     702     109     669     675     684     110
     669     708     711      34     669     708     714      35     663     669
     675      94     663     669     708      39     759     756     762       1
     756     762     768       3     732     726     744      48     726     720
     756      25     720     726     732      32     720     726     744      32
     720     756     759      34     720     756     762      35     714     720
     726      38     714     720     756      39     804     801     807       1
     801     807     813       3     795     792     798      40     783     792
     795      43     783     792     798      43     774     768     801      42
     774     783     792     112     768     774     783     113     768     801
     804      34     768     801     807      35     762     768     774      47
     762     768     801      39     870     867     873       1     867     873
     879       3     837     846     855     118     828     837     846      76
     819     813     867      75     819     828     837      76     813     819
     828      79     813     867     870      34     813     867     873      35
     807     813     819      80     807     813     867      39     912     909
     915       1     909     915     921       3     897     894     900       1
     885     879     909      42     885     894     897      51     885     894
     900      52     879     885     894      53     879     909     912      34
     879     909     915      35     873     879     885      47     873     879
     909      39     933     930     936       1     930     936     942       3
     921     930     933      34     921     930     936      35     915     921
     930      39    1005    1002    1008       1    1002    1008    1014       3
     984     981     993      65     975     981     984      65     975     981
     993      65     966     975     981      70     957     966     975      74
     948     942    1002      75     948     957     966      76     942     948
     957      79     942    1002    1005      34     942    1002    1008      35
     936     942     948      80     936     942    1002      39    1068    1065
    1071       1    1065    1071    1077       3    1047    1044    1053      82
    1044    1053    1059      85    1038    1044    1047      82    1038    1044
    1053      86    1032    1029    1059      87    1032    1038    1044      85
    1029    1032    1038      87    1029    1059    1053      87    1020    1014
    1065      89    1020    1029    1032      90    1020    1029    1059      90
    1014    1020    1029      93    1014    1065    1068      34    1014    1065
    1071      35    1008    1014    1020      94    1008    1014    1065      39
    1101    1098    1104       1    1098    1104    1110       3    1083    1077
    1098      42    1077    1083    1092     121    1077    1098    1101      34
    1077    1098    1104      35    1071    1077    1083      47    1071    1077
    1098      39    1158    1155    1161       1    1155    1161    1167       3
    1122    1116    1134      22    1116    1110    1155      25    1116    1134
    1143      28    1110    1116    1122      32    1110    1116    1134      33
    1110    1155    1158      34    1110    1155    1161      35    1104    1110
    1116      38    1104    1110    1155      39    1191    1188    1194       1
    1188    1194    1200       3    1173    1167    1188      42    1167    1173
    1182     121    1167    1188    1191      34    1167    1188    1194      35
    1161    1167    1173      47    1161    1167    1188      39    1263    1260
    1266       1    1260    1266    1272       3    1242    1239    1251      65
    1233    1239    1242      65    1233    1239    1251      65    1224    1233
    1239      70    1215    1224    1233      74    1206    1200    1260      75
    1206    1215    1224      76    1200    1206    1215      79    1200    1260
    1263      34    1200    1260    1266      35    1194    1200    1206      80
    1194    1200    1260      39    1305    1302    1308       1    1302    1308
    1314       3    1284    1278    1296      54    1278    1272    1302      25
    1272    1278    1284      32    1272    1278    1296      59    1272    1302
    1305      34    1272    1302    1308      35    1266    1272    1278      38
    1266    1272    1302      39    1350    1347    1353       1    1347    1353
    1359       3    1341    1338    1344      40    1329    1338    1341      43
    1329    1338    1344      43    1320    1314    1347      42    1320    1329
    1338     112    1314    1320    1329     113    1314    1347    1350      34
    1314    1347    1353      35    1308    1314    1320      47    1308    1314
    1347      39    1380    1377    1383       1    1377    1383    1389       3
    1365    1359    1377      89    1359    1377    1380      34    1359    1377
    1383      35    1353    1359    1365      94    1353    1359    1377      39
    1410    1407    1413       1    1407    1413    1419       3    1395    1389
    1407      89    1389    1407    1410      34    1389    1407    1413      35
    1383    1389    1395      94    1383    1389    1407      39    1446    1443
    1449       1    1443    1449    1455       3    1437    1434    1440      40
    1425    1419    1443      42    1425    1434    1437      43    1425    1434
    1440      43    1419    1425    1434      46    1419    1443    1446      34
    1419    1443    1449      35    1413    1419    1425      47    1413    1419
    1443      39    1503    1500    1506       1    1500    1506    1512       3
    1476    1470    1488      48    1461    1455    1500      42    1461    1470
    1476      22    1461    1470    1488      22    1455    1461    1470      49
    1455    1500    1503      34    1455    1500    1506      35    1449    1455
    1461      47    1449    1455    1500      39    1533    1530    1536       1
    1530    1536    1542       3    1518    1512    1530      42    1512    1518
    1527      63    1512    1530    1533      34    1512    1530    1536      35
    1506    1512    1518      47    1506    1512    1530      39    1584    1581
    1587       1    1581    1587    1593       3    1569    1566    1572       1
    1557    1566    1569      51    1557    1566    1572      52    1548    1542
    1581      42    1548    1557    1566     122    1542    1548    1557     113
    1542    1581    1584      34    1542    1581    1587      35    1536    1542
    1548      47    1536    1542    1581      39    1614    1611    1617       1
    1611    1617    1623       3    1599    1593    1611      89    1593    1611
    1614      34    1593    1611    1617      35    1587    1593    1599      94
    1587    1593    1611      39    1674    1671    1677       1    1671    1677
    1683       3    1653    1659    1665      87    1647    1653    1659      87
    1641    1638    1665      87    1641    1647    1653      87    1638    1641
    1647      87    1638    1665    1659      87    1629    1623    1671      89
    1629    1638    1641      90    1629    1638    1665      90    1623    1629
    1638      93    1623    1671    1674      34    1623    1671    1677      35
    1617    1623    1629      94    1617    1623    1671      39    1716    1713
    1719       1    1713    1719    1725       3    1701    1698    1704       1
    1689    1683    1713      42    1689    1698    1701      51    1689    1698
    1704      52    1683    1689    1698      53    1683    1713    1716      34
    1683    1713    1719      35    1677    1683    1689      47    1677    1683
    1713      39    1749    1746    1752       1    1746    1752    1758       3
    1731    1725    1746      42    1725    1731    1740     121    1725    1746
    1749      34    1725    1746    1752      35    1719    1725    1731      47
    1719    1725    1746      39    1791    1788    1794       1    1788    1794
    1800       3    1770    1764    1782      54    1764    1758    1788      25
    1758    1764    1770      32    1758    1764    1782      59    1758    1788
    1791      34    1758    1788    1794      35    1752    1758    1764      38
    1752    1758    1788      39    1848    1845    1851       1    1845    1851
    1854     123    1845    1851    1881       3    1821    1815    1833      48
    1806    1800    1845      42    1806    1815    1821      22    1806    1815
    1833      22    1800    1806    1815      49    1800    1845    1848      34
    1800    1845    1851      35    1794    1800    1806      47    1794    1800
    1845      39    1890    1887    1893       1    1887    1893    1899       3
    1881    1887    1890      34    1881    1887    1893      35    1872    1881
    1887      89    1863    1872    1881     124    1854    1851    1881     127
    1854    1863    1872      13    1851    1854    1863     129    1851    1881
    1872      94    1851    1881    1887      39    1932    1929    1935       1
    1929    1935    1941       3    1911    1905    1923      54    1905    1899
    1929      25    1899    1905    1911      32    1899    1905    1923      59
    1899    1929    1932      34    1899    1929    1935      35    1893    1899
    1905      38    1893    1899    1929      39    1983    1980    1986       1
    1980    1986    1992       3    1956    1965    1968     131    1947    1941
    1980      42    1947    1956    1965     133    1941    1947    1956     113
    1941    1980    1983      34    1941    1980    1986      35    1935    1941
    1947      47    1935    1941    1980      39    2019    2016    2022       1
    2016    2022    2028       3    2010    2007    2013      40    1998    1992
    2016      42    1998    2007    2010      43    1998    2007    2013      43
    1992    1998    2007      46    1992    2016    2019      34    1992    2016
    2022      35    1986    1992    1998      47    1986    1992    2016      39
    2070    2067    2073       1    2067    2073    2079       3    2055    2052
    2058       1    2043    2052    2055      51    2043    2052    2058      52
    2034    2028    2067      42    2034    2043    2052     122    2028    2034
    2043     113    2028    2067    2070      34    2028    2067    2073      35
    2022    2028    2034      47    2022    2028    2067      39    2121    2118
    2124       1    2118    2124    2130       3    2094    2103    2106     131
    2085    2079    2118      42    2085    2094    2103     133    2079    2085
    2094     113    2079    2118    2121      34    2079    2118    2124      35
    2073    2079    2085      47    2073    2079    2118      39    2187    2184
    2190       1    2184    2190    2196       3    2154    2163    2172     118
    2145    2154    2163      76    2136    2130    2184      75    2136    2145
    2154      76    2130    2136    2145      79    2130    2184    2187      34
    2130    2184    2190      35    2124    2130    2136      80    2124    2130
    2184      39    2244    2241    2247       1    2241    2247    2253       3
    2217    2211    2229      48    2202    2196    2241      42    2202    2211
    2217      22    2202    2211    2229      22    2196    2202    2211      49
    2196    2241    2244      34    2196    2241    2247      35    2190    2196
    2202      47    2190    2196    2241      39    2274    2271    2277       1
    2271    2277    2283       3    2259    2253    2271      89    2253    2271
    2274      34    2253    2271    2277      35    2247    2253    2259      94
    2247    2253    2271      39    2331    2328    2334       1    2328    2334
    2340       3    2304    2298    2316      48    2289    2283    2328      42
    2289    2298    2304      22    2289    2298    2316      22    2283    2289
    2298      49    2283    2328    2331      34    2283    2328    2334      35
    2277    2283    2289      47    2277    2283    2328      39    2364    2361
    2367       1    2361    2367    2373       3    2346    2340    2361      42
    2340    2346    2355     121    2340    2361    2364      34    2340    2361
    2367      35    2334    2340    2346      47    2334    2340    2361      39
    2430    2427    2433       1    2427    2433    2439       3    2397    2406
    2415     118    2388    2397    2406      76    2379    2373    2427      75
    2379    2388    2397      76    2373    2379    2388      79    2373    2427
    2430      34    2373    2427    2433      35    2367    2373    2379      80
    2367    2373    2427      39    2451    2448    2454       1    2448    2454
    2460       3    2439    2448    2451      34    2439    2448    2454      35
    2433    2439    2448      39    2511    2508    2514       1    2508    2514
    2520       3    2490    2496    2502      87    2484    2490    2496      87
    2478    2475    2502      87    2478    2484    2490      87    2475    2478
    2484      87    2475    2502    2496      87    2466    2460    2508      89
    2466    2475    2478      90    2466    2475    2502      90    2460    2466
    2475      93    2460    2508    2511      34    2460    2508    2514      35
    2454    2460    2466      94    2454    2460    2508      39    2556    2553
    2559       1    2553    2559    2565       3    2547    2544    2550      40
    2535    2544    2547      43    2535    2544    2550      43    2526    2520
    2553      42    2526    2535    2544     112    2520    2526    2535     113
    2520    2553    2556      34    2520    2553    2559      35    2514    2520
    2526      47    2514    2520    2553      39    2598    2595    2601       1
    2595    2601    2607       3    2577    2571    2589      54    2571    2565
    2595      25    2565    2571    2577      32    2565    2571    2589      59
    2565    2595    2598      34    2565    2595    2601      35    2559    2565
    2571      38    2559    2565    2595      39    2628    2625    2631       1
    2625    2631    2637       3    2613    2607    2625      42    2607    2613
    2622      63    2607    2625    2628      34    2607    2625    2631      35
    2601    2607    2613      47    2601    2607    2625      39    2700    2697
    2703       1    2697    2703    2709       3    2679    2676    2688      65
    2670    2676    2679      65    2670    2676    2688      65    2661    2670
    2676      70    2652    2661    2670      74    2643    2637    2697      75
    2643    2652    2661      76    2637    2643    2652      79    2637    2697
    2700      34    2637    2697    2703      35    2631    2637    2643      80
    2631    2637    2697      39    2763    2760    2766       1    2760    2766
    2772       3    2742    2739    2748      82    2739    2748    2754      85
    2733    2739    2742      82    2733    2739    2748      86    2727    2724
    2754      87    2727    2733    2739      85    2724    2727    2733      87
    2724    2754    2748      87    2715    2709    2760      89    2715    2724
    2727      90    2715    2724    2754      90    2709    2715    2724      93
    2709    2760    2763      34    2709    2760    2766      35    2703    2709
    2715      94    2703    2709    2760      39    2784    2781    2787       1
    2781    2787    2793       3    2772    2781    2784      34    2772    2781
    2787      35    2766    2772    2781      39    2844    2841    2847       1
    2841    2847    2853       3    2823    2829    2835      87    2817    2823
    2829      87    2811    2808    2835      87    2811    2817    2823      87
    2808    2811    2817      87    2808    2835    2829      87    2799    2793
    2841      89    2799    2808    2811      90    2799    2808    2835      90
    2793    2799    2808      93    2793    2841    2844      34    2793    2841
    2847      35    2787    2793    2799      94    2787    2793    2841      39
    2901    2898    2904       1    2898    2904    2910       3    2865    2859
    2877      22    2859    2853    2898      25    2859    2877    2886      28
    2853    2859    2865      32    2853    2859    2877      33    2853    2898
    2901      34    2853    2898    2904      35    2847    2853    2859      38
    2847    2853    2898      39    2946    2943    2949       1    2943    2949
    2955       3    2937    2934    2940      40    2925    2934    2937      43
    2925    2934    2940      43    2916    2910    2943      42    2916    2925
    2934     112    2910    2916    2925     113    2910    2943    2946      34
    2910    2943    2949      35    2904    2910    2916      47    2904    2910
    2943      39    2967    2964    2970       1    2964    2970    2976       3
    2955    2964    2967      34    2955    2964    2970      35    2949    2955
    2964      39    3009    3006    3012       1    3006    3012    3018       3
    2994    2991    2997       1    2982    2976    3006      42    2982    2991
    2994      51    2982    2991    2997      52    2976    2982    2991      53
    2976    3006    3009      34    2976    3006    3012      35    2970    2976
    2982      47    2970    2976    3006      39    3057    3054    3060       1
    3054    3060    3066       3    3030    3024    3042      48    3024    3018
    3054      25    3018    3024    3030      32    3018    3024    3042      32
    3018    3054    3057      34    3018    3054    3060      35    3012    3018
    3024      38    3012    3018    3054      39    3105    3102    3108       1
    3102    3108    3114       3    3078    3072    3090      48    3072    3066
    3102      25    3066    3072    3078      32    3066    3072    3090      32
    3066    3102    3105      34    3066    3102    3108      35    3060    3066
    3072      38    3060    3066    3102      39    3162    3159    3165       1
    3159    3165    3168     123    3159    3165    3195       3    3126    3120
    3138      22    3120    3114    3159      25    3120    3138    3147      28
    3114    3120    3126      32    3114    3120    3138      33    3114    3159
    3162      34    3114    3159    3165      35    3108    3114    3120      38
    3108    3114    3159      39    3204    3201    3207       1    3201    3207
    3213       3    3195    3201    3204      34    3195    3201    3207      35
    3186    3195    3201      89    3177    3186    3195     124    3168    3165
    3195     127    3168    3177    3186      13    3165    3168    3177     129
    3165    3195    3186      94    3165    3195    3201      39    3276    3273
    3279       1    3273    3279    3285       3    3255    3252    3264      65
    3246    3252    3255      65    3246    3252    3264      65    3237    3246
    3252      70    3228    3237    3246      74    3219    3213    3273      75
    3219    3228    3237      76    3213    3219    3228      79    3213    3273
    3276      34    3213    3273    3279      35    3207    3213    3219      80
    3207    3213    3273      39    3333    3330    3336       1    3330    3336
    3342       3    3297    3291    3309      22    3291    3285    3330      25
    3291    3309    3318      28    3285    3291    3297      32    3285    3291
    3309      33    3285    3330    3333      34    3285    3330    3336      35
    3279    3285    3291      38    3279    3285    3330      39    3384    3381
    3387       1    3381    3387    3390     123    3381    3387    3417       3
    3363    3369    3375     100    3360    3357    3375     101    3360    3363
    3369     103    3357    3360    3363     104    3357    3375    3369     105
    3348    3342    3381      89    3348    3357    3360     108    3348    3357
    3375     109    3342    3348    3357     110    3342    3381    3384      34
    3342    3381    3387      35    3336    3342    3348      94    3336    3342
    3381      39    3426    3423    3429       1    3423    3429    3435       3
    3417    3423    3426      34    3417    3423    3429      35    3408    3417
    3423      89    3399    3408    3417     124    3390    3387    3417     127
    3390    3399    3408      13    3387    3390    3399     129    3387    3417
    3408      94    3387    3417    3423      39    3468    3465    3471       1
    3465    3471    3477       3    3453    3450    3456       1    3441    3435
    3465      42    3441    3450    3453      51    3441    3450    3456      52
    3435    3441    3450      53    3435    3465    3468      34    3435    3465
    3471      35    3429    3435    3441      47    3429    3435    3465      39
    3498    3495    3501       1    3495    3501    3507       3    3483    3477
    3495      89    3477    3495    3498      34    3477    3495    3501      35
    3471    3477    3483      94    3471    3477    3495      39    3555    3552
    3558       1    3552    3558    3564       3    3519    3513    3531      22
    3513    3507    3552      25    3513    3531    3540      28    3507    3513
    3519      32    3507    3513    3531      33    3507    3552    3555      34
    3507    3552    3558      35    3501    3507    3513      38    3501    3507
    3552      39    3585    3582    3588       1    3582    3588    3594       3
    3570    3564    3582      42    3564    3570    3579      63    3564    3582
    3585      34    3564    3582    3588      35    3558    3564    3570      47
    3558    3564    3582      39    3615    3612    3618       1    3612    3618
    3624       3    3600    3594    3612      89    3594    3612    3615      34
    3594    3612    3618      35    3588    3594    3600      94    3588    3594
    3612      39    3645    3642    3648       1    3642    3648    3654       3
    3630    3624    3642      89    3624    3642    3645      34    3624    3642
    3648      35    3618    3624    3630      94    3618    3624    3642      39
    3687    3684    3690       1    3684    3690    3696       3    3672    3669
    3675       1    3660    3654    3684      42    3660    3669    3672      51
    3660    3669    3675      52    3654    3660    3669      53    3654    3684
    3687      34    3654    3684    3690      35    3648    3654    3660      47
    3648    3654    3684      39    3738    3735    3741       1    3735    3741
    3747       3    3717    3723    3729     100    3714    3711    3729     101
    3714    3717    3723     103    3711    3714    3717     104    3711    3729
    3723     105    3702    3696    3735      89    3702    3711    3714     108
    3702    3711    3729     109    3696    3702    3711     110    3696    3735
    3738      34    3696    3735    3741      35    3690    3696    3702      94
    3690    3696    3735      39    3780    3777    3783       1    3777    3783
    3789       3    3759    3753    3771      54    3753    3747    3777      25
    3747    3753    3759      32    3747    3753    3771      59    3747    3777
    3780      34    3747    3777    3783      35    3741    3747    3753      38
    3741    3747    3777      39    3801    3798    3804       1    3798    3804
    3810       3    3789    3798    3801      34    3789    3798    3804      35
    3783    3789    3798      39    3849    3846    3852       1    3846    3852
    3858       3    3822    3816    3834      48    3816    3810    3846      25
    3810    3816    3822      32    3810    3816    3834      32    3810    3846
    3849      34    3810    3846    3852      35    3804    3810    3816      38
    3804    3810    3846      39    3912    3909    3915       1    3909    3915
    3921       3    3891    3888    3897      82    3888    3897    3903      85
    3882    3888    3891      82    3882    3888    3897      86    3876    3873
    3903      87    3876    3882    3888      85    3873    3876    3882      87
    3873    3903    3897      87    3864    3858    3909      89    3864    3873
    3876      90    3864    3873    3903      90    3858    3864    3873      93
    3858    3909    3912      34    3858    3909    3915      35    3852    3858
    3864      94    3852    3858    3909      39    3969    3966    3972       1
    3966    3972    3978       3    3933    3927    3945      22    3927    3921
    3966      25    3927    3945    3954      28    3921    3927    3933      32
    3921    3927    3945      33    3921    3966    3969      34    3921    3966
    3972      35    3915    3921    3927      38    3915    3921    3966      39
    4026    4023    4029       1    4023    4029    4035       3    3999    3993
    4011      48    3984    3978    4023      42    3984    3993    3999      22
    3984    3993    4011      22    3978    3984    3993      49    3978    4023
    4026      34    3978    4023    4029      35    3972    3978    3984      47
    3972    3978    4023      39    4074    4071    4077       1    4071    4077
    4083       3    4047    4041    4059      48    4041    4035    4071      25
    4035    4041    4047      32    4035    4041    4059      32    4035    4071
    4074      34    4035    4071    4077      35    4029    4035    4041      38
    4029    4035    4071      39    4116    4113    4119       1    4113    4119
    4125       3    4095    4089    4107      54    4089    4083    4113      25
    4083    4089    4095      32    4083    4089    4107      59    4083    4113
    4116      34    4083    4113    4119      35    4077    4083    4089      38
    4077    4083    4113      39    4149    4146    4152       1    4146    4152
    4158       3    4131    4125    4146      42    4125    4131    4140     121
    4125    4146    4149      34    4125    4146    4152      35    4119    4125
    4131      47    4119    4125    4146      39    4191    4188    4194       1
    4188    4194    4200       3    4176    4173    4179       1    4164    4158
    4188      42    4164    4173    4176      51    4164    4173    4179      52
    4158    4164    4173      53    4158    4188    4191      34    4158    4188
    4194      35    4152    4158    4164      47    4152    4158    4188      39
    4233    4230    4236       1    4230    4236    4242       3    4212    4206
    4224      54    4206    4200    4230      25    4200    4206    4212      32
    4200    4206    4224      59    4200    4230    4233      34    4200    4230
    4236      35    4194    4200    4206      38    4194    4200    4230      39
    4266    4263    4269       1    4263    4269    4275       3    4248    4242
    4263      42    4242    4248    4257     121    4242    4263    4266      34
    4242    4263    4269      35    4236    4242    4248      47    4236    4242
    4263      39    4317    4314    4320       1    4314    4320    4326       3
    4296    4302    4308     100    4293    4290    4308     101    4293    4296
    4302     103    4290    4293    4296     104    4290    4308    4302     105
    4281    4275    4314      89    4281    4290    4293     108    4281    4290
    4308     109    4275    4281    4290     110    4275    4314    4317      34
    4275    4314    4320      35    4269    4275    4281      94    4269    4275
    4314      39    4380    4377    4383       1    4377    4383    4389       3
    4359    4356    4365      82    4356    4365    4371      85    4350    4356
    4359      82    4350    4356    4365      86    4344    4341    4371      87
    4344    4350    4356      85    4341    4344    4350      87    4341    4371
    4365      87    4332    4326    4377      89    4332    4341    4344      90
    4332    4341    4371      90    4326    4332    4341      93    4326    4377
    4380      34    4326    4377    4383      35    4320    4326    4332      94
    4320    4326    4377      39    4416    4413    4419       1    4413    4419
    4425       3    4407    4404    4410      40    4395    4389    4413      42
    4395    4404    4407      43    4395    4404    4410      43    4389    4395
    4404      46    4389    4413    4416      34    4389    4413    4419      35
    4383    4389    4395      47    4383    4389    4413      39    4458    4455
    4461       1    4455    4461    4467       3    4437    4431    4449      54
    4431    4425    4455      25    4425    4431    4437      32    4425    4431
    4449      59    4425    4455    4458      34    4425    4455    4461      35
    4419    4425    4431      38    4419    4425    4455      39    4521    4518
    4524       1    4518    4524    4530       3    4500    4497    4506      82
    4497    4506    4512      85    4491    4497    4500      82    4491    4497
    4506      86    4485    4482    4512      87    4485    4491    4497      85
    4482    4485    4491      87    4482    4512    4506      87    4473    4467
    4518      89    4473    4482    4485      90    4473    4482    4512      90
    4467    4473    4482      93    4467    4518    4521      34    4467    4518
    4524      35    4461    4467    4473      94    4461    4467    4518      39
    4551    4548    4554       1    4548    4554    4560       3    4536    4530
    4548      42    4530    4536    4545      63    4530    4548    4551      34
    4530    4548    4554      35    4524    4530    4536      47    4524    4530
    4548      39    4611    4608    4614       1    4608    4614    4620       3
    4590    4596    4602      87    4584    4590    4596      87    4578    4575
    4602      87    4578    4584    4590      87    4575    4578    4584      87
    4575    4602    4596      87    4566    4560    4608      89    4566    4575
    4578      90    4566    4575    4602      90    4560    4566    4575      93
    4560    4608    4611      34    4560    4608    4614      35    4554    4560
    4566      94    4554    4560    4608      39    4653    4650    4656       1
    4650    4656    4662       3    4638    4635    4641       1    4626    4620
    4650      42    4626    4635    4638      51    4626    4635    4641      52
    4620    4626    4635      53    4620    4650    4653      34    4620    4650
    4656      35    4614    4620    4626      47    4614    4620    4650      39
    4683    4680    4686       1    4680    4686    4692       3    4668    4662
    4680      89    4662    4680    4683      34    4662    4680    4686      35
    4656    4662    4668      94    4656    4662    4680      39    4716    4713
    4719       1    4713    4719    4725       3    4698    4692    4713      42
    4692    4698    4707     121    4692    4713    4716      34    4692    4713
    4719      35    4686    4692    4698      47    4686    4692    4713      39
    4746    4743    4749       1    4743    4749    4752     123    4743    4749
    4779       3    4731    4725    4743      89    4725    4743    4746      34
    4725    4743    4749      35    4719    4725    4731      94    4719    4725
    4743      39    4788    4785    4791       1    4785    4791    4794     123
    4785    4791    4821       3    4779    4785    4788      34    4779    4785
    4791      35    4770    4779    4785      89    4761    4770    4779     124
    4752    4749    4779     127    4752    4761    4770      13    4749    4752
    4761     129    4749    4779    4770      94    4749    4779    4785      39
    4830    4827    4833       1    4827    4833    4839       3    4821    4827
    4830      34    4821    4827    4833      35    4812    4821    4827      89
    4803    4812    4821     124    4794    4791    4821     127    4794    4803
    4812      13    4791    4794    4803     129    4791    4821    4812      94
    4791    4821    4827      39    4875    4872    4878       1    4872    4878
    4884       3    4866    4863    4869      40    4854    4863    4866      43
    4854    4863    4869      43    4845    4839    4872      42    4845    4854
    4863     112    4839    4845    4854     113    4839    4872    4875      34
    4839    4872    4878      35    4833    4839    4845      47    4833    4839
    4872      39    4920    4917    4923       1    4917    4923    4929       3
    4911    4908    4914      40    4899    4908    4911      43    4899    4908
    4914      43    4890    4884    4917      42    4890    4899    4908     112
    4884    4890    4899     113    4884    4917    4920      34    4884    4917
    4923      35    4878    4884    4890      47    4878    4884    4917      39
    4956    4953    4959       1    4953    4959    4965       3    4947    4944
    4950      40    4935    4929    4953      42    4935    4944    4947      43
    4935    4944    4950      43    4929    4935    4944      46    4929    4953
    4956      34    4929    4953    4959      35    4923    4929    4935      47
    4923    4929    4953      39    4986    4983    4989       1    4983    4989
    4995       3    4971    4965    4983      42    4965    4971    4980      63
    4965    4983    4986      34    4965    4983    4989      35    4959    4965
    4971      47    4959    4965    4983      39    5028    5025    5031       1
    5025    5031    5037       3    5007    5001    5019      54    5001    4995
    5025      25    4995    5001    5007      32    4995    5001    5019      59
    4995    5025    5028      34    4995    5025    5031      35    4989    4995
    5001      38    4989    4995    5025      39    5061    5058    5064       1
    5058    5064    5070       3    5043    5037    5058      42    5037    5043
    5052     121    5037    5058    5061      34    5037    5058    5064      35
    5031    5037    5043      47    5031    5037    5058      39    5109    5106
    5112       1    5106    5112    5118       3    5082    5076    5094      48
    5076    5070    5106      25    5070    5076    5082      32    5070    5076
    5094      32    5070    5106    5109      34    5070    5106    5112      35
    5064    5070    5076      38    5064    5070    5106      39    5151    5148
    5154       1    5148    5154    5160       3    5130    5124    5142      54
    5124    5118    5148      25    5118    5124    5130      32    5118    5124
    5142      59    5118    5148    5151      34    5118    5148    5154      35
    5112    5118    5124      38    5112    5118    5148      39    5187    5184
    5190       1    5184    5190    5196       3    5178    5175    5181      40
    5166    5160    5184      42    5166    5175    5178      43    5166    5175
    5181      43    5160    5166    5175      46    5160    5184    5187      34
    5160    5184    5190      35    5154    5160    5166      47    5154    5160
    5184      39    5244    5241    5247       1    5241    5247    5250     123
    5241    5247    5277       3    5217    5211    5229      48    5202    5196
    5241      42    5202    5211    5217      22    5202    5211    5229      22
    5196    5202    5211      49    5196    5241    5244      34    5196    5241
    5247      35    5190    5196    5202      47    5190    5196    5241      39
    5286    5283    5289       1    5283    5289    5295       3    5277    5283
    5286      34    5277    5283    5289      35    5268    5277    5283      89
    5259    5268    5277     124    5250    5247    5277     127    5250    5259
    5268      13    5247    5250    5259     129    5247    5277    5268      94
    5247    5277    5283      39    5328    5325    5331       1    5325    5331
    5337       3    5313    5310    5316       1    5301    5295    5325      42
    5301    5310    5313      51    5301    5310    5316      52    5295    5301
    5310      53    5295    5325    5328      34    5295    5325    5331      35
    5289    5295    5301      47    5289    5295    5325      39    5361    5358
    5364       1    5358    5364    5370       3    5343    5337    5358      42
    5337    5343    5352     121    5337    5358    5361      34    5337    5358
    5364      35    5331    5337    5343      47    5331    5337    5358      39
    5421    5418    5424       1    5418    5424    5430       3    5400    5406
    5412      87    5394    5400    5406      87    5388    5385    5412      87
    5388    5394    5400      87    5385    5388    5394      87    5385    5412
    5406      87    5376    5370    5418      89    5376    5385    5388      90
    5376    5385    5412      90    5370    5376    5385      93    5370    5418
    5421      34    5370    5418    5424      35    5364    5370    5376      94
    5364    5370    5418      39    5457    5454    5460       1    5454    5460
    5466       3    5448    5445    5451      40    5436    5430    5454      42
    5436    5445    5448      43    5436    5445    5451      43    5430    5436
    5445      46    5430    5454    5457      34    5430    5454    5460      35
    5424    5430    5436      47    5424    5430    5454      39    5478    5475
    5481       1    5475    5481    5484     123    5475    5481    5511       3
    5466    5475    5478      34    5466    5475    5481      35    5460    5466
    5475      39    5520    5517    5523       1    5517    5523    5529       3
    5511    5517    5520      34    5511    5517    5523      35    5502    5511
    5517      89    5493    5502    5511     124    5484    5481    5511     127
    5484    5493    5502      13    5481    5484    5493     129    5481    5511
    5502      94    5481    5511    5517      39    5568    5565    5571       1
    5565    5571    5577       3    5541    5535    5553      48    5535    5529
    5565      25    5529    5535    5541      32    5529    5535    5553      32
    5529    5565    5568      34    5529    5565    5571      35    5523    5529
    5535      38    5523    5529    5565      39    5610    5607    5613       1
    5607    5613    5619       3    5589    5583    5601      54    5583    5577
    5607      25    5577    5583    5589      32    5577    5583    5601      59
    5577    5607    5610      34    5577    5607    5613      35    5571    5577
    5583      38    5571    5577    5607      39    5667    5664    5670       1
    5664    5670    5676       3    5631    5625    5643      22    5625    5619
    5664      25    5625    5643    5652      28    5619    5625    5631      32
    5619    5625    5643      33    5619    5664    5667      34    5619    5664
    5670      35    5613    5619    5625      38    5613    5619    5664      39
    5709    5706    5712       1    5706    5712    5718       3    5688    5682
    5700      54    5682    5676    5706      25    5676    5682    5688      32
    5676    5682    5700      59    5676    5706    5709      34    5676    5706
    5712      35    5670    5676    5682      38    5670    5676    5706      39
    5766    5763    5769       1    5763    5769    5775       3    5730    5724
    5742      22    5724    5718    5763      25    5724    5742    5751      28
    5718    5724    5730      32    5718    5724    5742      33    5718    5763
    5766      34    5718    5763    5769      35    5712    5718    5724      38
    5712    5718    5763      39    5814    5811    5817       1    5811    5817
    5823       3    5787    5781    5799      48    5781    5775    5811      25
    5775    5781    5787      32    5775    5781    5799      32    5775    5811
    5814      34    5775    5811    5817      35    5769    5775    5781      38
    5769    5775    5811      39    5856    5853    5859       1    5853    5859
    5865       3    5841    5838    5844       1    5829    5823    5853      42
    5829    5838    5841      51    5829    5838    5844      52    5823    5829
    5838      53    5823    5853    5856      34    5823    5853    5859      35
    5817    5823    5829      47    5817    5823    5853      39    5928    5925
    5931       1    5925    5931    5937       3    5907    5904    5916      65
    5898    5904    5907      65    5898    5904    5916      65    5889    5898
    5904      70    5880    5889    5898      74    5871    5865    5925      75
    5871    5880    5889      76    5865    5871    5880      79    5865    5925
    5928      34    5865    5925    5931      35    5859    5865    5871      80
    5859    5865    5925      39    5964    5961    5967       1    5961    5967
    5973       3    5955    5952    5958      40    5943    5937    5961      42
    5943    5952    5955      43    5943    5952    5958      43    5937    5943
    5952      46    5937    5961    5964      34    5937    5961    5967      35
    5931    5937    5943      47    5931    5937    5961      39    5985    5982
    5988       1    5982    5988    5994       3    5973    5982    5985      34
    5973    5982    5988      35    5967    5973    5982      39    6027    6024
    6030       1    6024    6030    6036       3    6006    6000    6018      54
    6000    5994    6024      25    5994    6000    6006      32    5994    6000
    6018      59    5994    6024    6027      34    5994    6024    6030      35
    5988    5994    6000      38    5988    5994    6024      39    6099    6096
    6102       1    6096    6102    6108       3    6078    6075    6087      65
    6069    6075    6078      65    6069    6075    6087      65    6060    6069
    6075      70    6051    6060    6069      74    6042    6036    6096      75
    6042    6051    6060      76    6036    6042    6051      79    6036    6096
    6099      34    6036    6096    6102      35    6030    6036    6042      80
    6030    6036    6096      39    6162    6159    6165       1    6159    6165
    6171       3    6141    6138    6147      82    6138    6147    6153      85
    6132    6138    6141      82    6132    6138    6147      86    6126    6123
    6153      87    6126    6132    6138      85    6123    6126    6132      87
    6123    6153    6147      87    6114    6108    6159      89    6114    6123
    6126      90    6114    6123    6153      90    6108    6114    6123      93
    6108    6159    6162      34    6108    6159    6165      35    6102    6108
    6114      94    6102    6108    6159      39    6195    6192    6198       1
    6192    6198    6204       3    6177    6171    6192      42    6171    6177
    6186     121    6171    6192    6195      34    6171    6192    6198      35
    6165    6171    6177      47    6165    6171    6192      39    6261    6258
    6264       1    6258    6264    6270       3    6228    6237    6246     118
    6219    6228    6237      76    6210    6204    6258      75    6210    6219
    6228      76    6204    6210    6219      79    6204    6258    6261      34
    6204    6258    6264      35    6198    6204    6210      80    6198    6204
    6258      39    6327    6324    6330       1    6324    6330    6336       3
    6294    6303    6312     118    6285    6294    6303      76    6276    6270
    6324      75    6276    6285    6294      76    6270    6276    6285      79
    6270    6324    6327      34    6270    6324    6330      35    6264    6270
    6276      80    6264    6270    6324      39    6348    6345    6351       1
    6345    6351    6357       3    6336    6345    6348      34    6336    6345
    6351      35    6330    6336    6345      39    6393    6390    6396       1
    6390    6396    6402       3    6384    6381    6387      40    6372    6381
    6384      43    6372    6381    6387      43    6363    6357    6390      42
    6363    6372    6381     112    6357    6363    6372     113    6357    6390
    6393      34    6357    6390    6396      35    6351    6357    6363      47
    6351    6357    6390      39    6456    6453    6459       1    6453    6459
    6465       3    6435    6432    6441      82    6432    6441    6447      85
    6426    6432    6435      82    6426    6432    6441      86    6420    6417
    6447      87    6420    6426    6432      85    6417    6420    6426      87
    6417    6447    6441      87    6408    6402    6453      89    6408    6417
    6420      90    6408    6417    6447      90    6402    6408    6417      93
    6402    6453    6456      34    6402    6453    6459      35    6396    6402
    6408      94    6396    6402    6453      39    6528    6525    6531       1
    6525    6531    6537       3    6507    6504    6516      65    6498    6504
    6507      65    6498    6504    6516      65    6489    6498    6504      70
    6480    6489    6498      74    6471    6465    6525      75    6471    6480
    6489      76    6465    6471    6480      79    6465    6525    6528      34
    6465    6525    6531      35    6459    6465    6471      80    6459    6465
    6525      39    6570    6567    6573       1    6567    6573    6579       3
    6549    6543    6561      54    6543    6537    6567      25    6537    6543
    6549      32    6537    6543    6561      59    6537    6567    6570      34
    6537    6567    6573      35    6531    6537    6543      38    6531    6537
    6567      39    6621    6618    6624       1    6618    6624    6630       3
    6600    6606    6612     100    6597    6594    6612     101    6597    6600
    6606     103    6594    6597    6600     104    6594    6612    6606     105
    6585    6579    6618      89    6585    6594    6597     108    6585    6594
    6612     109    6579    6585    6594     110    6579    6618    6621      34
    6579    6618    6624      35    6573    6579    6585      94    6573    6579
    6618      39    6672    6669    6675       1    6669    6675    6681       3
    6657    6654    6660       1    6645    6654    6657      51    6645    6654
    6660      52    6636    6630    6669      42    6636    6645    6654     122
    6630    6636    6645     113    6630    6669    6672      34    6630    6669
    6675      35    6624    6630    6636      47    6624    6630    6669      39
    6717    6714    6720       1    6714    6720    6726       3    6708    6705
    6711      40    6696    6705    6708      43    6696    6705    6711      43
    6687    6681    6714      42    6687    6696    6705     112    6681    6687
    6696     113    6681    6714    6717      34    6681    6714    6720      35
    6675    6681    6687      47    6675    6681    6714      39    6753    6750
    6756       1    6750    6756    6762       3    6744    6741    6747      40
    6732    6726    6750      42    6732    6741    6744      43    6732    6741
    6747      43    6726    6732    6741      46    6726    6750    6753      34
    6726    6750    6756      35    6720    6726    6732      47    6720    6726
    6750      39    6810    6807    6813       1    6807    6813    6819     123
    6774    6768    6786      22    6768    6762    6807      25    6768    6786
    6795      28    6762    6768    6774      32    6762    6768    6786      33
    6762    6807    6810      34    6762    6807    6813      35    6756    6762
    6768      38    6756    6762    6807      39    6846    6843    6849     134
    6837    6834    6840     134    6825    6819    6843      10    6825    6834
    6837     135    6825    6834    6840     135    6819    6825    6834      10
    6819    6843    6846     135    6819    6843    6849     135    6813    6819
    6825     129    6813    6819    6843     138    6855    6858    6864     140
    6855    6858    6906     141    6936    6939    6945     144    6936    6939
    6981     145    6921    6918    6924     147    6912    6918    6921     150
    6912    6918    6924     151    6906    6900    6936     145    6906    6912
    6918     154    6900    6906    6912     157    6900    6936    6939     158
    6894    6888    6900     141    6888    6900    6906     160    6888    6900
    6936     145    6873    6867    6888     160    6867    6873    6882     141
    6867    6888    6894     141    6867    6888    6900     160    6864    6858
    6906     145    6864    6867    6873     145    6864    6867    6888     145
    6858    6864    6867     158    6858    6906    6900     160    6858    6906
    6912     157    6993    6996    7002     144    6993    6996    7044     145
    6975    6969    6981     141    6969    6963    6993     145    6969    6981
    6987     141    6963    6969    6975     141    6963    6969    6981     160
    6963    6993    6996     158    6957    6954    6960     134    6954    6948
    6963     163    6948    6954    6957     165    6948    6954    6960     165
    6948    6963    6969     160    6948    6963    6993     145    6945    6939
    6981     145    6945    6948    6954     166    6945    6948    6963     145
    6939    6945    6948     158    6939    6981    6969     160    6939    6981
    6987     141    7074    7077    7083     144    7074    7077    7119     145
    7059    7056    7062     147    7050    7056    7059     150    7050    7056
    7062     151    7044    7038    7074     145    7044    7050    7056     154
    7038    7044    7050     157    7038    7074    7077     158    7032    7026
    7038     141    7026    7038    7044     160    7026    7038    7074     145
    7011    7005    7026     160    7005    7011    7020     141    7005    7026
    7032     141    7005    7026    7038     160    7002    6996    7044     145
    7002    7005    7011     145    7002    7005    7026     145    6996    7002
    7005     158    6996    7044    7038     160    6996    7044    7050     157
    7131    7134    7140     144    7131    7134    7182     145    7113    7107
    7119     141    7107    7101    7131     145    7107    7119    7125     141
    7101    7107    7113     141    7101    7107    7119     160    7101    7131
    7134     158    7095    7092    7098     134    7092    7086    7101     163
    7086    7092    7095     165    7086    7092    7098     165    7086    7101
    7107     160    7086    7101    7131     145    7083    7077    7119     145
    7083    7086    7092     166    7083    7086    7101     145    7077    7083
    7086     158    7077    7119    7107     160    7077    7119    7125     141
    7212    7215    7221     144    7212    7215    7257     145    7197    7194
    7200     147    7188    7194    7197     150    7188    7194    7200     151
    7182    7176    7212     145    7182    7188    7194     154    7176    7182
    7188     157    7176    7212    7215     158    7170    7164    7176     141
    7164    7176    7182     160    7164    7176    7212     145    7149    7143
    7164     160    7143    7149    7158     141    7143    7164    7170     141
    7143    7164    7176     160    7140    7134    7182     145    7140    7143
    7149     145    7140    7143    7164     145    7134    7140    7143     158
    7134    7182    7176     160    7134    7182    7188     157    7269    7272
    7278     144    7269    7272    7326     145    7251    7245    7257     141
    7245    7239    7269     145    7245    7257    7263     141    7239    7245
    7251     141    7239    7245    7257     160    7239    7269    7272     158
    7233    7230    7236     134    7230    7224    7239     163    7224    7230
    7233     165    7224    7230    7236     165    7224    7239    7245     160
    7224    7239    7269     145    7221    7215    7257     145    7221    7224
    7230     166    7221    7224    7239     145    7215    7221    7224     158
    7215    7257    7245     160    7215    7257    7263     141    7341    7338
    7344     147    7332    7338    7341     150    7332    7338    7344     151
    7326    7332    7338     154    7320    7314    7326     141    7314    7326
    7332     157    7308    7302    7314     141    7302    7314    7320     141
    7302    7314    7326     160    7287    7281    7302     160    7281    7287
    7296     141    7281    7302    7308     141    7281    7302    7314     160
    7278    7272    7326     145    7278    7281    7287     145    7278    7281
    7302     145    7272    7278    7281     158    7272    7326    7314     160
    7272    7326    7332     157
%FLAG DIHEDRALS_INC_HYDROGEN                                                    
%FORMAT(10I8)                                                                   
      54      51      57      60       1      54      51     -57      60       2
      51      57      63      66       3      39      36      42      45       1
      39      36     -42      45       2      39      36      42      48       1
      39      36     -42      48       2      33      27      36      39      10
      33      27     -36      39       3      33      27     -36      39      11
      33      27      36      42       3      30      27      36      39      10
      30      27     -36      39       3      30      27     -36      39      11
      30      27      36      42       3      27      36      42      45       2
      27      36      42      48       2      24      18      12      51      12
      24      18      27      30      13      24      18      27      33      13
      24      18      27      36      12      21      18      12      51      12
      21      18      27      30      13      21      18      27      33      13
      21      18      27      36      12      15      12      18      21      12
      15      12      18      24      12      15      12      18      27      12
      15      12      51      54       3      15      12      51      57       3
      12      18      27      30      17      12      18      27      33      17
      12      51      57      60       2       9       0      12      15      12
       9       0      12      18      12       9       0      12      51      12
       6       0      12      15      12       6       0      12      18      12
       6       0      12      51      12       3       0      12      15      12
       3       0      12      18      12       3       0      12      51      12
       0      12      18      21      12       0      12      18      24      12
     111     108     114     117       1     111     108    -114     117       2
     108     114     120     123       3      93      87      96      99      13
      93      87      96     102      13      93      87      96     105      13
      90      87      96      99      13      90      87      96     102      13
      90      87      96     105      13      84      75      69      87      17
      81      75      69      87      17      78      75      69      87      17
      75      69      87      90      17      75      69      87      93      17
      72      69      63     108      12      72      69      75      78      13
      72      69      75      81      13      72      69      75      84      13
      72      69      87      90      13      72      69      87      93      13
      72      69      87      96      17      69      87      96      99      17
      69      87      96     102      17      69      87      96     105      17
      66      63      69      72      12      66      63      69      75      12
      66      63      69      87      12      66      63     108     111      10
      66      63    -108     111       3      66      63    -108     111      11
      66      63     108     114       3      63      69      75      78      17
      63      69      75      81      17      63      69      75      84      17
      63      69      87      90      17      63      69      87      93      17
      63     108     114     117       2      60      57      63      66       3
      60      57      63      69       3      60      57      63     108       3
      57      63      69      72      12     147     144     150     153       1
     147     144    -150     153       2     144     150     156     159       3
     132     126     120     144      12     132     126     135     138       3
     132     126     135     141       3     129     126     120     144      12
     129     126     135     138       3     129     126     135     141       3
     123     120     126     129      12     123     120     126     132      12
     123     120     126     135      12     123     120     144     147      10
     123     120    -144     147       3     123     120    -144     147      11
     123     120     144     150       3     120     144     150     153       2
     117     114     120     123       3     117     114     120     126       3
     117     114     120     144       3     114     120     126     129      12
     114     120     126     132      12     204     201     207     210       1
     204     201    -207     210       2     201     207     213     216       3
     186     177     171     189      17     183     177     171     189      17
     180     177     171     189      17     177     171     189     192      17
     177     171     189     195      17     177     171     189     198      17
     174     171     177     180      13     174     171     177     183      13
     174     171     177     186      13     174     171     189     192      13
     174     171     189     195      13     174     171     189     198      13
     168     162     156     201      12     168     162     171     174      13
     168     162     171     177      17     168     162     171     189      17
     165     162     156     201      12     165     162     171     174      13
     165     162     171     177      17     165     162     171     189      17
     162     171     177     180      17     162     171     177     183      17
     162     171     177     186      17     162     171     189     192      17
     162     171     189     195      17     162     171     189     198      17
     159     156     162     165      12     159     156     162     168      12
     159     156     162     171      12     159     156     201     204      10
[truncated: 694,082 more chars]
