# Supplementary material for: Benchmarking Water Models in Molecular Dynamics of Protein–Glycosaminoglycan Complexes
Source: J Chem Inf Model. 2024 Feb 27;64(5):1691–703. doi: 10.1021/acs.jcim.4c00030 (PMC10934818; doi:10.1021/acs.jcim.4c00030)
Supplement: Supplementary file 2 — ci4c00030_si_002.zip [file ci4c00030_si_002.zip › users2/anilas/Water_project/manuscript/JCIM/TIP4P/4N8W/top.top]

%VERSION  VERSION_STAMP = V0001.000  DATE = 05/22/23  14:06:32                  
%FLAG TITLE                                                                     
%FORMAT(20a4)                                                                   
default_name                                                                    
%FLAG POINTERS                                                                  
%FORMAT(10I8)                                                                   
   41960      22   30584   11414    3743    2399    7636    7244       0       0
   86087    9868   11414    2399    7244      82     193     240      44       1
       0       0       0       0       0       0       0       2      31       0
    9647
%FLAG ATOM_NAME                                                                 
%FORMAT(20a4)                                                                   
N   H1  H2  H3  CA  HA  CB  HB2 HB3 CG  OD1 OD2 C   O   N   H   CA  HA  CB  HB2 
HB3 OG  HG  C   O   N   H   CA  HA  CB  HB  CG1 HG11HG12HG13CG2 HG21HG22HG23C   
O   N   H   CA  HA  CB  HB2 HB3 CG  OD1 OD2 C   O   N   H   CA  HA  CB  HB2 HB3 
CG  CD1 HD1 CE1 HE1 CZ  OH  HH  CE2 HE2 CD2 HD2 C   O   N   H   CA  HA  CB  HB2 
HB3 CG  HG2 HG3 CD  HD2 HD3 NE  HE  CZ  NH1 HH11HH12NH2 HH21HH22C   O   N   H   
CA  HA  CB  HB2 HB3 CG  HG2 HG3 CD  HD2 HD3 CE  HE2 HE3 NZ  HZ1 HZ2 HZ3 C   O   
N   H   CA  HA  CB  HB2 HB3 CG  HG2 HG3 CD  HD2 HD3 CE  HE2 HE3 NZ  HZ1 HZ2 HZ3 
C   O   N   H   CA  HA2 HA3 C   O   N   H   CA  HA  CB  HB2 HB3 CG  CD1 HD1 CE1 
HE1 CZ  OH  HH  CE2 HE2 CD2 HD2 C   O   N   H   CA  HA  CB  HB  CG1 HG11HG12HG13
CG2 HG21HG22HG23C   O   N   H   CA  HA  CB  HB  CG2 HG21HG22HG23OG1 HG1 C   O   
N   CD  HD2 HD3 CG  HG2 HG3 CB  HB2 HB3 CA  HA  C   O   N   H   CA  HA  CB  HB  
CG1 HG11HG12HG13CG2 HG21HG22HG23C   O   N   H   CA  HA  CB  HB2 HB3 CG  HG2 HG3 
CD  HD2 HD3 CE  HE2 HE3 NZ  HZ1 HZ2 HZ3 C   O   N   H   CA  HA  CB  HB2 HB3 CG  
OD1 ND2 HD21HD22C   O   N   H   CA  HA  CB  HB2 HB3 CG  HG2 HG3 CD  OE1 NE2 HE21
HE22C   O   N   H   CA  HA2 HA3 C   O   N   H   CA  HA  CB  HB2 HB3 CG  HG2 HG3 
CD  OE1 NE2 HE21HE22C   O   N   H   CA  HA  CB  HB2 HB3 SG  C   O   N   H   CA  
HA2 HA3 C   O   N   H   CA  HA  CB  HB2 HB3 OG  HG  C   O   N   H   CA  HA  CB  
HB2 HB3 SG  HG  C   O   N   H   CA  HA  CB  HB2 HB3 CG  CD1 HD1 NE1 HE1 CE2 CZ2 
HZ2 CH2 HH2 CZ3 HZ3 CE3 HE3 CD2 C   O   N   H   CA  HA  CB  HB1 HB2 HB3 C   O   
N   H   CA  HA  CB  HB2 HB3 CG  CD1 HD1 CE1 HE1 CZ  HZ  CE2 HE2 CD2 HD2 C   O   
N   H   CA  HA  CB  HB2 HB3 OG  HG  C   O   N   H   CA  HA  CB  HB2 HB3 OG  HG  
C   O   N   H   CA  HA  CB  HB  CG1 HG11HG12HG13CG2 HG21HG22HG23C   O   N   H   
CA  HA2 HA3 C   O   N   H   CA  HA  CB  HB1 HB2 HB3 C   O   N   H   CA  HA  CB  
HB2 HB3 CG  HG  CD1 HD11HD12HD13CD2 HD21HD22HD23C   O   N   H   CA  HA  CB  HB2 
HB3 CG  HG2 HG3 CD  OE1 OE2 C   O   N   H   CA  HA2 HA3 C   O   N   H   CA  HA  
CB  HB2 HB3 CG  HG2 HG3 CD  OE1 NE2 HE21HE22C   O   N   H   CA  HA  CB  HB2 HB3 
CG  HG  CD1 HD11HD12HD13CD2 HD21HD22HD23C   O   N   H   CA  HA  CB  HB2 HB3 CG  
HG2 HG3 CD  HD2 HD3 CE  HE2 HE3 NZ  HZ1 HZ2 HZ3 C   O   N   H   CA  HA  CB  HB2 
HB3 CG  HG2 HG3 CD  HD2 HD3 CE  HE2 HE3 NZ  HZ1 HZ2 HZ3 C   O   N   H   CA  HA  
CB  HB2 HB3 CG  HG2 HG3 CD  HD2 HD3 CE  HE2 HE3 NZ  HZ1 HZ2 HZ3 C   O   N   H   
CA  HA  CB  HB  CG2 HG21HG22HG23OG1 HG1 C   O   N   H   CA  HA2 HA3 C   O   N   
H   CA  HA  CB  HB2 HB3 CG  HG2 HG3 CD  HD2 HD3 CE  HE2 HE3 NZ  HZ1 HZ2 HZ3 C   
O   N   H   CA  HA  CB  HB2 HB3 CG  HG  CD1 HD11HD12HD13CD2 HD21HD22HD23C   O   
N   H   CA  HA  CB  HB2 HB3 CG  HG  CD1 HD11HD12HD13CD2 HD21HD22HD23C   O   N   
H   CA  HA  CB  HB2 HB3 CG  OD1 ND2 HD21HD22C   O   N   H   CA  HA  CB  HB2 HB3 
CG  HG  CD1 HD11HD12HD13CD2 HD21HD22HD23C   O   N   H   CA  HA  CB  HB2 HB3 OG  
HG  C   O   N   CD  HD2 HD3 CG  HG2 HG3 CB  HB2 HB3 CA  HA  C   O   N   H   CA  
HA  CB  HB2 HB3 CG  HG2 HG3 CD  OE1 NE2 HE21HE22C   O   N   H   CA  HA  CB  HB2 
HB3 CG  OD1 ND2 HD21HD22C   O   N   H   CA  HA  CB  HB2 HB3 CG  HG  CD1 HD11HD12
HD13CD2 HD21HD22HD23C   O   N   H   CA  HA  CB  HB  CG1 HG11HG12HG13CG2 HG21HG22
HG23C   O   N   H   CA  HA  CB  HB2 HB3 CG  OD1 OD2 C   O   N   H   CA  HA  CB  
HB2 HB3 SG  C   O   N   H   CA  HA  CB  HB  CG1 HG11HG12HG13CG2 HG21HG22HG23C   
O   N   H   CA  HA  CB  HB2 HB3 OG  HG  C   O   N   H   CA  HA  CB  HB2 HB3 CG  
HG2 HG3 CD  OE1 OE2 C   O   N   H   CA  HA  CB  HB2 HB3 CG  OD1 ND2 HD21HD22C   
O   N   H   CA  HA  CB  HB2 HB3 CG  OD1 OD2 C   O   N   H   CA  HA2 HA3 C   O   
N   H   CA  HA  CB  HB2 HB3 SG  C   O   N   H   CA  HA2 HA3 C   O   N   H   CA  
HA2 HA3 C   O   N   H   CA  HA2 HA3 C   O   N   H   CA  HA  CB  HB2 HB3 CG  CD1 
HD1 CE1 HE1 CZ  OH  HH  CE2 HE2 CD2 HD2 C   O   N   H   CA  HA  CB  HB2 HB3 CG  
HG2 HG3 SD  CE  HE1 HE2 HE3 C   O   N   H   CA  HA  CB  HB  CG2 HG21HG22HG23OG1 
HG1 C   O   N   H   CA  HA  CB  HB2 HB3 CG  OD1 ND2 HD21HD22C   O   N   H   CA  
HA  CB  HB1 HB2 HB3 C   O   N   H   CA  HA  CB  HB2 HB3 CG  CD1 HD1 CE1 HE1 CZ  
HZ  CE2 HE2 CD2 HD2 C   O   N   H   CA  HA  CB  HB2 HB3 CG  HG2 HG3 CD  OE1 NE2 
HE21HE22C   O   N   H   CA  HA  CB  HB2 HB3 CG  CD1 HD1 CE1 HE1 CZ  OH  HH  CE2 
HE2 CD2 HD2 C   O   N   H   CA  HA  CB  HB  CG1 HG11HG12HG13CG2 HG21HG22HG23C   
O   N   H   CA  HA  CB  HB2 HB3 CG  HG2 HG3 CD  OE1 NE2 HE21HE22C   O   N   H   
CA  HA  CB  HB2 HB3 CG  HG2 HG3 CD  HD2 HD3 CE  HE2 HE3 NZ  HZ1 HZ2 HZ3 C   O   
N   H   CA  HA  CB  HB2 HB3 CG  OD1 ND2 HD21HD22C   O   N   H   CA  HA  CB  HB2 
HB3 CG  HG2 HG3 CD  HD2 HD3 NE  HE  CZ  NH1 HH11HH12NH2 HH21HH22C   O   N   H   
CA  HA2 HA3 C   O   N   H   CA  HA  CB  HB  CG2 HG21HG22HG23CG1 HG12HG13CD1 HD11
HD12HD13C   O   N   H   CA  HA  CB  HB2 HB3 CG  OD1 OD2 C   O   N   H   CA  HA  
CB  HB2 HB3 OG  HG  C   O   N   H   CA  HA  CB  HB2 HB3 CG  HG2 HG3 CD  OE1 OE2 
C   O   N   H   CA  HA  CB  HB2 HB3 CG  OD1 OD2 C   O   N   H   CA  HA  CB  HB1 
HB2 HB3 C   O   N   H   CA  HA  CB  HB2 HB3 CG  CD1 HD1 CE1 HE1 CZ  OH  HH  CE2 
HE2 CD2 HD2 C   O   N   CD  HD2 HD3 CG  HG2 HG3 CB  HB2 HB3 CA  HA  C   O   N   
H   CA  HA  CB  HB2 HB3 CG  CD1 HD1 CE1 HE1 CZ  OH  HH  CE2 HE2 CD2 HD2 C   O   
N   H   CA  HA  CB  HB  CG1 HG11HG12HG13CG2 HG21HG22HG23C   O   N   H   CA  HA2 
HA3 C   O   N   H   CA  HA  CB  HB2 HB3 CG  HG2 HG3 CD  OE1 NE2 HE21HE22C   O   
N   H   CA  HA  CB  HB2 HB3 CG  HG2 HG3 CD  OE1 OE2 C   O   N   H   CA  HA  CB  
HB2 HB3 CG  HG2 HG3 CD  OE1 OE2 C   O   N   H   CA  HA  CB  HB2 HB3 OG  HG  C   
O   N   H   CA  HA  CB  HB2 HB3 SG  C   O   N   H   CA  HA  CB  HB2 HB3 CG  HG2 
HG3 SD  CE  HE1 HE2 HE3 C   O   N   H   CA  HA  CB  HB2 HB3 CG  CD1 HD1 CE1 HE1 
CZ  OH  HH  CE2 HE2 CD2 HD2 C   O   N   H   CA  HA  CB  HB2 HB3 CG  OD1 ND2 HD21
HD22C   O   N   CD  HD2 HD3 CG  HG2 HG3 CB  HB2 HB3 CA  HA  C   O   N   H   CA  
HA  CB  HB  CG2 HG21HG22HG23OG1 HG1 C   O   N   H   CA  HA2 HA3 C   O   N   H   
CA  HA  CB  HB2 HB3 CG  HG2 HG3 CD  HD2 HD3 CE  HE2 HE3 NZ  HZ1 HZ2 HZ3 C   O   
N   H   CA  HA  CB  HB1 HB2 HB3 C   O   N   H   CA  HA  CB  HB1 HB2 HB3 C   O   
N   H   CA  HA  CB  HB2 HB3 CG  HG2 HG3 CD  HD2 HD3 CE  HE2 HE3 NZ  HZ1 HZ2 HZ3 
C   O   N   H   CA  HA  CB  HB2 HB3 SG  HG  C   O   N   H   CA  HA  CB  HB2 HB3 
CG  HG2 HG3 CD  HD2 HD3 NE  HE  CZ  NH1 HH11HH12NH2 HH21HH22C   O   N   H   CA  
HA2 HA3 C   O   N   H   CA  HA  CB  HB2 HB3 CG  CD1 HD1 CE1 HE1 CZ  OH  HH  CE2 
HE2 CD2 HD2 C   O   N   H   CA  HA  CB  HB2 HB3 CG  HG2 HG3 CD  HD2 HD3 NE  HE  
CZ  NH1 HH11HH12NH2 HH21HH22C   O   N   H   CA  HA  CB  HB2 HB3 CG  HG2 HG3 CD  
OE1 OE2 C   O   N   H   CA  HA  CB  HB  CG2 HG21HG22HG23CG1 HG12HG13CD1 HD11HD12
HD13C   O   N   CD  HD2 HD3 CG  HG2 HG3 CB  HB2 HB3 CA  HA  C   O   N   H   CA  
HA  CB  HB2 HB3 CG  HG2 HG3 CD  OE1 OE2 C   O   N   H   CA  HA2 HA3 C   O   N   
H   CA  HA  CB  HB2 HB3 CG  OD1 ND2 HD21HD22C   O   N   H   CA  HA  CB  HB2 HB3 
CG  HG2 HG3 CD  OE1 OE2 C   O   N   H   CA  HA  CB  HB2 HB3 CG  HG2 HG3 CD  HD2 
HD3 CE  HE2 HE3 NZ  HZ1 HZ2 HZ3 C   O   N   H   CA  HA  CB  HB1 HB2 HB3 C   O   
N   H   CA  HA  CB  HB2 HB3 CG  HG  CD1 HD11HD12HD13CD2 HD21HD22HD23C   O   N   
H   CA  HA  CB  HB2 HB3 CG  HG2 HG3 CD  HD2 HD3 CE  HE2 HE3 NZ  HZ1 HZ2 HZ3 C   
O   N   H   CA  HA  CB  HB2 HB3 CG  HG2 HG3 CD  HD2 HD3 NE  HE  CZ  NH1 HH11HH12
NH2 HH21HH22C   O   N   H   CA  HA  CB  HB1 HB2 HB3 C   O   N   H   CA  HA  CB  
HB  CG1 HG11HG12HG13CG2 HG21HG22HG23C   O   N   H   CA  HA  CB  HB1 HB2 HB3 C   
O   N   H   CA  HA  CB  HB2 HB3 CG  HG2 HG3 CD  HD2 HD3 NE  HE  CZ  NH1 HH11HH12
NH2 HH21HH22C   O   N   H   CA  HA  CB  HB  CG1 HG11HG12HG13CG2 HG21HG22HG23C   
O   N   H   CA  HA2 HA3 C   O   N   CD  HD2 HD3 CG  HG2 HG3 CB  HB2 HB3 CA  HA  
C   O   N   H   CA  HA  CB  HB  CG1 HG11HG12HG13CG2 HG21HG22HG23C   O   N   H   
CA  HA  CB  HB2 HB3 OG  HG  C   O   N   H   CA  HA  CB  HB  CG1 HG11HG12HG13CG2 
HG21HG22HG23C   O   N   H   CA  HA  CB  HB1 HB2 HB3 C   O   N   H   CA  HA  CB  
HB  CG2 HG21HG22HG23CG1 HG12HG13CD1 HD11HD12HD13C   O   N   H   CA  HA  CB  HB2 
HB3 CG  OD1 OD2 C   O   N   H   CA  HA  CB  HB1 HB2 HB3 C   O   N   H   CA  HA  
CB  HB2 HB3 OG  HG  C   O   N   H   CA  HA  CB  HB2 HB3 CG  HG  CD1 HD11HD12HD13
CD2 HD21HD22HD23C   O   N   H   CA  HA  CB  HB  CG2 HG21HG22HG23OG1 HG1 C   O   
N   H   CA  HA  CB  HB2 HB3 OG  HG  C   O   N   H   CA  HA  CB  HB2 HB3 CG  CD1 
HD1 CE1 HE1 CZ  HZ  CE2 HE2 CD2 HD2 C   O   N   H   CA  HA  CB  HB2 HB3 CG  HG2 
HG3 CD  OE1 NE2 HE21HE22C   O   N   H   CA  HA  CB  HB2 HB3 CG  CD1 HD1 CE1 HE1 
CZ  HZ  CE2 HE2 CD2 HD2 C   O   N   H   CA  HA  CB  HB2 HB3 CG  CD1 HD1 CE1 HE1 
CZ  OH  HH  CE2 HE2 CD2 HD2 C   O   N   H   CA  HA  CB  HB2 HB3 OG  HG  C   O   
N   H   CA  HA  CB  HB2 HB3 CG  HG2 HG3 CD  HD2 HD3 CE  HE2 HE3 NZ  HZ1 HZ2 HZ3 
C   O   N   H   CA  HA2 HA3 C   O   N   H   CA  HA  CB  HB  CG1 HG11HG12HG13CG2 
HG21HG22HG23C   O   N   H   CA  HA  CB  HB2 HB3 CG  CD1 HD1 CE1 HE1 CZ  OH  HH  
CE2 HE2 CD2 HD2 C   O   N   H   CA  HA  CB  HB2 HB3 CG  CD1 HD1 CE1 HE1 CZ  OH  
HH  CE2 HE2 CD2 HD2 C   O   N   H   CA  HA  CB  HB2 HB3 CG  OD1 OD2 C   O   N   
H   CA  HA  CB  HB2 HB3 CG  HG2 HG3 CD  OE1 OE2 C   O   N   H   CA  HA  CB  HB2 
HB3 OG  HG  C   O   N   H   CA  HA  CB  HB2 HB3 SG  C   O   N   H   CA  HA  CB  
HB2 HB3 CG  OD1 ND2 HD21HD22C   O   N   H   CA  HA  CB  HB2 HB3 OG  HG  C   O   
N   H   CA  HA  CB  HB2 HB3 CG  OD1 OD2 C   O   N   H   CA  HA  CB  HB2 HB3 CG  
OD1 ND2 HD21HD22C   O   N   H   CA  HA  CB  HB2 HB3 CG  HG  CD1 HD11HD12HD13CD2 
HD21HD22HD23C   O   N   H   CA  HA  CB  HB2 HB3 CG  OD1 ND2 HD21HD22C   O   N   
H   CA  HA  CB  HB2 HB3 CG  ND1 CE1 HE1 NE2 HE2 CD2 HD2 C   O   N   H   CA  HA  
CB  HB1 HB2 HB3 C   O   N   H   CA  HA  CB  HB  CG1 HG11HG12HG13CG2 HG21HG22HG23
C   O   N   H   CA  HA  CB  HB2 HB3 CG  HG  CD1 HD11HD12HD13CD2 HD21HD22HD23C   
O   N   H   CA  HA  CB  HB1 HB2 HB3 C   O   N   H   CA  HA  CB  HB  CG1 HG11HG12
HG13CG2 HG21HG22HG23C   O   N   H   CA  HA2 HA3 C   O   N   H   CA  HA  CB  HB2 
HB3 CG  CD1 HD1 CE1 HE1 CZ  OH  HH  CE2 HE2 CD2 HD2 C   O   N   H   CA  HA2 HA3 
C   O   N   H   CA  HA  CB  HB  CG2 HG21HG22HG23CG1 HG12HG13CD1 HD11HD12HD13C   
O   N   H   CA  HA  CB  HB2 HB3 CG  HG2 HG3 CD  OE1 NE2 HE21HE22C   O   N   H   
CA  HA  CB  HB2 HB3 CG  HG2 HG3 CD  HD2 HD3 CE  HE2 HE3 NZ  HZ1 HZ2 HZ3 C   O   
N   H   CA  HA2 HA3 C   O   N   H   CA  HA  CB  HB2 HB3 CG  OD1 ND2 HD21HD22C   
O   N   H   CA  HA  CB  HB2 HB3 CG  HG2 HG3 CD  HD2 HD3 CE  HE2 HE3 NZ  HZ1 HZ2 
HZ3 C   O   N   H   CA  HA  CB  HB2 HB3 CG  ND1 CE1 HE1 NE2 HE2 CD2 HD2 C   O   
N   H   CA  HA  CB  HB2 HB3 CG  CD1 HD1 NE1 HE1 CE2 CZ2 HZ2 CH2 HH2 CZ3 HZ3 CE3 
HE3 CD2 C   O   N   H   CA  HA  CB  HB  CG2 HG21HG22HG23CG1 HG12HG13CD1 HD11HD12
HD13C   O   N   H   CA  HA  CB  HB  CG2 HG21HG22HG23CG1 HG12HG13CD1 HD11HD12HD13
C   O   N   H   CA  HA  CB  HB2 HB3 CG  HG2 HG3 CD  HD2 HD3 CE  HE2 HE3 NZ  HZ1 
HZ2 HZ3 C   O   N   H   CA  HA  CB  HB2 HB3 CG  OD1 ND2 HD21HD22C   O   N   H   
CA  HA  CB  HB2 HB3 OG  HG  C   O   N   H   CA  HA  CB  HB2 HB3 CG  CD1 HD1 NE1 
HE1 CE2 CZ2 HZ2 CH2 HH2 CZ3 HZ3 CE3 HE3 CD2 C   O   N   H   CA  HA2 HA3 C   O   
N   H   CA  HA  CB  HB2 HB3 CG  HG2 HG3 CD  OE1 OE2 C   O   N   H   CA  HA  CB  
HB2 HB3 CG  OD1 ND2 HD21HD22C   O   N   H   CA  HA  CB  HB2 HB3 CG  CD1 HD1 NE1 
HE1 CE2 CZ2 HZ2 CH2 HH2 CZ3 HZ3 CE3 HE3 CD2 C   O   N   H   CA  HA2 HA3 C   O   
N   H   CA  HA  CB  HB2 HB3 CG  OD1 ND2 HD21HD22C   O   N   H   CA  HA  CB  HB2 
HB3 CG  HG2 HG3 CD  HD2 HD3 CE  HE2 HE3 NZ  HZ1 HZ2 HZ3 C   O   N   H   CA  HA2 
HA3 C   O   N   H   CA  HA  CB  HB2 HB3 CG  CD1 HD1 CE1 HE1 CZ  OH  HH  CE2 HE2 
CD2 HD2 C   O   N   H   CA  HA  CB  HB  CG2 HG21HG22HG23CG1 HG12HG13CD1 HD11HD12
HD13C   O   N   H   CA  HA  CB  HB2 HB3 CG  HG  CD1 HD11HD12HD13CD2 HD21HD22HD23
C   O   N   H   CA  HA  CB  HB2 HB3 CG  HG2 HG3 SD  CE  HE1 HE2 HE3 C   O   N   
H   CA  HA  CB  HB1 HB2 HB3 C   O   N   H   CA  HA  CB  HB2 HB3 CG  HG2 HG3 CD  
HD2 HD3 NE  HE  CZ  NH1 HH11HH12NH2 HH21HH22C   O   N   H   CA  HA  CB  HB2 HB3 
CG  OD1 ND2 HD21HD22C   O   N   H   CA  HA  CB  HB2 HB3 CG  HG2 HG3 CD  HD2 HD3 
CE  HE2 HE3 NZ  HZ1 HZ2 HZ3 C   O   N   H   CA  HA  CB  HB2 HB3 CG  OD1 ND2 HD21
HD22C   O   N   H   CA  HA  CB  HB2 HB3 CG  OD1 ND2 HD21HD22C   O   N   H   CA  
HA  CB  HB1 HB2 HB3 C   O   N   H   CA  HA  CB  HB2 HB3 SG  C   O   N   H   CA  
HA2 HA3 C   O   N   H   CA  HA  CB  HB  CG2 HG21HG22HG23CG1 HG12HG13CD1 HD11HD12
HD13C   O   N   H   CA  HA  CB  HB1 HB2 HB3 C   O   N   H   CA  HA  CB  HB2 HB3 
CG  OD1 ND2 HD21HD22C   O   N   H   CA  HA  CB  HB2 HB3 CG  HG  CD1 HD11HD12HD13
CD2 HD21HD22HD23C   O   N   H   CA  HA  CB  HB1 HB2 HB3 C   O   N   H   CA  HA  
CB  HB2 HB3 OG  HG  C   O   N   H   CA  HA  CB  HB2 HB3 CG  CD1 HD1 CE1 HE1 CZ  
HZ  CE2 HE2 CD2 HD2 C   O   N   CD  HD2 HD3 CG  HG2 HG3 CB  HB2 HB3 CA  HA  C   
O   N   H   CA  HA  CB  HB2 HB3 CG  HG2 HG3 CD  HD2 HD3 CE  HE2 HE3 NZ  HZ1 HZ2 
HZ3 C   O   N   H   CA  HA  CB  HB2 HB3 CG  HG2 HG3 SD  CE  HE1 HE2 HE3 C   O   
OXT HO1 O1  C1  H1  O5  C5  H5  C6  O6B O6A C4  H4  C3  H3  O3  H3O C2  H2  O2  
H2O O4  C1  H1  O5  C5  H5  C6  H61 H62 O6  H6O C4  H4  O4  S   C3  H3  C2  H2  
N2  H2N C2N O2N CME H1M H2M H3M O3  O1S O2S O3S C1  H1  O5  C5  H5  C6  O6B O6A 
C4  H4  C3  H3  O3  H3O C2  H2  O2  H2O O4  C1  H1  O5  C5  H5  C6  H61 H62 O6  
H6O C4  H4  O4  S   C3  H3  C2  H2  N2  H2N C2N O2N CME H1M H2M H3M O3  O1S O2S 
O3S C1  H1  O5  C5  H5  C6  O6B O6A C4  H4  C3  H3  O3  H3O C2  H2  O2  H2O O4  
C1  H1  O5  C5  H5  C6  H61 H62 O6  H6O C4  H4  O4  S   C3  H3  C2  H2  N2  H2N 
C2N O2N CME H1M H2M H3M O3  O1S O2S O3S H3O Cl- O   H1  H2  EPW O   H1  H2  EPW 
O   H1  H2  EPW O   H1  H2  EPW O   H1  H2  EPW O   H1  H2  EPW O   H1  H2  EPW 
O   H1  H2  EPW O   H1  H2  EPW O   H1  H2  EPW O   H1  H2  EPW O   H1  H2  EPW 
O   H1  H2  EPW O   H1  H2  EPW O   H1  H2  EPW O   H1  H2  EPW O   H1  H2  EPW 
O   H1  H2  EPW O   H1  H2  EPW O   H1  H2  EPW O   H1  H2  EPW O   H1  H2  EPW 
O   H1  H2  EPW O   H1  H2  EPW O   H1  H2  EPW O   H1  H2  EPW O   H1  H2  EPW 
O   H1  H2  EPW O   H1  H2  EPW O   H1  H2  EPW O   H1  H2  EPW O   H1  H2  EPW 
O   H1  H2  EPW O   H1  H2  EPW O   H1  H2  EPW O   H1  H2  EPW O   H1  H2  EPW 
O   H1  H2  EPW O   H1  H2  EPW O   H1  H2  EPW O   H1  H2  EPW O   H1  H2  EPW 
O   H1  H2  EPW O   H1  H2  EPW O   H1  H2  EPW O   H1  H2  EPW O   H1  H2  EPW 
O   H1  H2  EPW O   H1  H2  EPW O   H1  H2  EPW O   H1  H2  EPW O   H1  H2  EPW 
O   H1  H2  EPW O   H1  H2  EPW O   H1  H2  EPW O   H1  H2  EPW O   H1  H2  EPW 
O   H1  H2  EPW O   H1  H2  EPW O   H1  H2  EPW O   H1  H2  EPW O   H1  H2  EPW 
O   H1  H2  EPW O   H1  H2  EPW O   H1  H2  EPW O   H1  H2  EPW O   H1  H2  EPW 
O   H1  H2  EPW O   H1  H2  EPW O   H1  H2  EPW O   H1  H2  EPW O   H1  H2  EPW 
O   H1  H2  EPW O   H1  H2  EPW O   H1  H2  EPW O   H1  H2  EPW O   H1  H2  EPW 
O   H1  H2  EPW O   H1  H2  EPW O   H1  H2  EPW O   H1  H2  EPW O   H1  H2  EPW 
O   H1  H2  EPW O   H1  H2  EPW O   H1  H2  EPW O   H1  H2  EPW O   H1  H2  EPW 
O   H1  H2  EPW O   H1  H2  EPW O   H1  H2  EPW O   H1  H2  EPW O   H1  H2  EPW 
O   H1  H2  EPW O   H1  H2  EPW O   H1  H2  EPW O   H1  H2  EPW O   H1  H2  EPW 
O   H1  H2  EPW O   H1  H2  EPW O   H1  H2  EPW O   H1  H2  EPW O   H1  H2  EPW 
O   H1  H2  EPW O   H1  H2  EPW O   H1  H2  EPW O   H1  H2  EPW O   H1  H2  EPW 
O   H1  H2  EPW O   H1  H2  EPW O   H1  H2  EPW O   H1  H2  EPW O   H1  H2  EPW 
O   H1  H2  EPW O   H1  H2  EPW O   H1  H2  EPW O   H1  H2  EPW O   H1  H2  EPW 
O   H1  H2  EPW O   H1  H2  EPW O   H1  H2  EPW O   H1  H2  EPW O   H1  H2  EPW 
O   H1  H2  EPW O   H1  H2  EPW O   H1  H2  EPW O   H1  H2  EPW O   H1  H2  EPW 
O   H1  H2  EPW O   H1  H2  EPW O   H1  H2  EPW O   H1  H2  EPW O   H1  H2  EPW 
O   H1  H2  EPW O   H1  H2  EPW O   H1  H2  EPW O   H1  H2  EPW O   H1  H2  EPW 
O   H1  H2  EPW O   H1  H2  EPW O   H1  H2  EPW O   H1  H2  EPW O   H1  H2  EPW 
O   H1  H2  EPW O   H1  H2  EPW O   H1  H2  EPW O   H1  H2  EPW O   H1  H2  EPW 
O   H1  H2  EPW O   H1  H2  EPW O   H1  H2  EPW O   H1  H2  EPW O   H1  H2  EPW 
O   H1  H2  EPW O   H1  H2  EPW O   H1  H2  EPW O   H1  H2  EPW O   H1  H2  EPW 
O   H1  H2  EPW O   H1  H2  EPW O   H1  H2  EPW O   H1  H2  EPW O   H1  H2  EPW 
O   H1  H2  EPW O   H1  H2  EPW O   H1  H2  EPW O   H1  H2  EPW O   H1  H2  EPW 
O   H1  H2  EPW O   H1  H2  EPW O   H1  H2  EPW O   H1  H2  EPW O   H1  H2  EPW 
O   H1  H2  EPW O   H1  H2  EPW O   H1  H2  EPW O   H1  H2  EPW O   H1  H2  EPW 
O   H1  H2  EPW O   H1  H2  EPW O   H1  H2  EPW O   H1  H2  EPW O   H1  H2  EPW 
O   H1  H2  EPW O   H1  H2  EPW O   H1  H2  EPW O   H1  H2  EPW O   H1  H2  EPW 
O   H1  H2  EPW O   H1  H2  EPW O   H1  H2  EPW O   H1  H2  EPW O   H1  H2  EPW 
O   H1  H2  EPW O   H1  H2  EPW O   H1  H2  EPW O   H1  H2  EPW O   H1  H2  EPW 
O   H1  H2  EPW O   H1  H2  EPW O   H1  H2  EPW O   H1  H2  EPW O   H1  H2  EPW 
O   H1  H2  EPW O   H1  H2  EPW O   H1  H2  EPW O   H1  H2  EPW O   H1  H2  EPW 
O   H1  H2  EPW O   H1  H2  EPW O   H1  H2  EPW O   H1  H2  EPW O   H1  H2  EPW 
O   H1  H2  EPW O   H1  H2  EPW O   H1  H2  EPW O   H1  H2  EPW O   H1  H2  EPW 
O   H1  H2  EPW O   H1  H2  EPW O   H1  H2  EPW O   H1  H2  EPW O   H1  H2  EPW 
O   H1  H2  EPW O   H1  H2  EPW O   H1  H2  EPW O   H1  H2  EPW O   H1  H2  EPW 
O   H1  H2  EPW O   H1  H2  EPW O   H1  H2  EPW O   H1  H2  EPW O   H1  H2  EPW 
O   H1  H2  EPW O   H1  H2  EPW O   H1  H2  EPW O   H1  H2  EPW O   H1  H2  EPW 
O   H1  H2  EPW O   H1  H2  EPW O   H1  H2  EPW O   H1  H2  EPW O   H1  H2  EPW 
O   H1  H2  EPW O   H1  H2  EPW O   H1  H2  EPW O   H1  H2  EPW O   H1  H2  EPW 
O   H1  H2  EPW O   H1  H2  EPW O   H1  H2  EPW O   H1  H2  EPW O   H1  H2  EPW 
O   H1  H2  EPW O   H1  H2  EPW O   H1  H2  EPW O   H1  H2  EPW O   H1  H2  EPW 
O   H1  H2  EPW O   H1  H2  EPW O   H1  H2  EPW O   H1  H2  EPW O   H1  H2  EPW 
O   H1  H2  EPW O   H1  H2  EPW O   H1  H2  EPW O   H1  H2  EPW O   H1  H2  EPW 
O   H1  H2  EPW O   H1  H2  EPW O   H1  H2  EPW O   H1  H2  EPW O   H1  H2  EPW 
O   H1  H2  EPW O   H1  H2  EPW O   H1  H2  EPW O   H1  H2  EPW O   H1  H2  EPW 
O   H1  H2  EPW O   H1  H2  EPW O   H1  H2  EPW O   H1  H2  EPW O   H1  H2  EPW 
O   H1  H2  EPW O   H1  H2  EPW O   H1  H2  EPW O   H1  H2  EPW O   H1  H2  EPW 
O   H1  H2  EPW O   H1  H2  EPW O   H1  H2  EPW O   H1  H2  EPW O   H1  H2  EPW 
O   H1  H2  EPW O   H1  H2  EPW O   H1  H2  EPW O   H1  H2  EPW O   H1  H2  EPW 
O   H1  H2  EPW O   H1  H2  EPW O   H1  H2  EPW O   H1  H2  EPW O   H1  H2  EPW 
O   H1  H2  EPW O   H1  H2  EPW O   H1  H2  EPW O   H1  H2  EPW O   H1  H2  EPW 
O   H1  H2  EPW O   H1  H2  EPW O   H1  H2  EPW O   H1  H2  EPW O   H1  H2  EPW 
O   H1  H2  EPW O   H1  H2  EPW O   H1  H2  EPW O   H1  H2  EPW O   H1  H2  EPW 
O   H1  H2  EPW O   H1  H2  EPW O   H1  H2  EPW O   H1  H2  EPW O   H1  H2  EPW 
O   H1  H2  EPW O   H1  H2  EPW O   H1  H2  EPW O   H1  H2  EPW O   H1  H2  EPW 
O   H1  H2  EPW O   H1  H2  EPW O   H1  H2  EPW O   H1  H2  EPW O   H1  H2  EPW 
O   H1  H2  EPW O   H1  H2  EPW O   H1  H2  EPW O   H1  H2  EPW O   H1  H2  EPW 
O   H1  H2  EPW O   H1  H2  EPW O   H1  H2  EPW O   H1  H2  EPW O   H1  H2  EPW 
O   H1  H2  EPW O   H1  H2  EPW O   H1  H2  EPW O   H1  H2  EPW O   H1  H2  EPW 
O   H1  H2  EPW O   H1  H2  EPW O   H1  H2  EPW O   H1  H2  EPW O   H1  H2  EPW 
O   H1  H2  EPW O   H1  H2  EPW O   H1  H2  EPW O   H1  H2  EPW O   H1  H2  EPW 
O   H1  H2  EPW O   H1  H2  EPW O   H1  H2  EPW O   H1  H2  EPW O   H1  H2  EPW 
O   H1  H2  EPW O   H1  H2  EPW O   H1  H2  EPW O   H1  H2  EPW O   H1  H2  EPW 
O   H1  H2  EPW O   H1  H2  EPW O   H1  H2  EPW O   H1  H2  EPW O   H1  H2  EPW 
O   H1  H2  EPW O   H1  H2  EPW O   H1  H2  EPW O   H1  H2  EPW O   H1  H2  EPW 
O   H1  H2  EPW O   H1  H2  EPW O   H1  H2  EPW O   H1  H2  EPW O   H1  H2  EPW 
O   H1  H2  EPW O   H1  H2  EPW O   H1  H2  EPW O   H1  H2  EPW O   H1  H2  EPW 
O   H1  H2  EPW O   H1  H2  EPW O   H1  H2  EPW O   H1  H2  EPW O   H1  H2  EPW 
O   H1  H2  EPW O   H1  H2  EPW O   H1  H2  EPW O   H1  H2  EPW O   H1  H2  EPW 
O   H1  H2  EPW O   H1  H2  EPW O   H1  H2  EPW O   H1  H2  EPW O   H1  H2  EPW 
O   H1  H2  EPW O   H1  H2  EPW O   H1  H2  EPW O   H1  H2  EPW O   H1  H2  EPW 
O   H1  H2  EPW O   H1  H2  EPW O   H1  H2  EPW O   H1  H2  EPW O   H1  H2  EPW 
O   H1  H2  EPW O   H1  H2  EPW O   H1  H2  EPW O   H1  H2  EPW O   H1  H2  EPW 
O   H1  H2  EPW O   H1  H2  EPW O   H1  H2  EPW O   H1  H2  EPW O   H1  H2  EPW 
O   H1  H2  EPW O   H1  H2  EPW O   H1  H2  EPW O   H1  H2  EPW O   H1  H2  EPW 
O   H1  H2  EPW O   H1  H2  EPW O   H1  H2  EPW O   H1  H2  EPW O   H1  H2  EPW 
O   H1  H2  EPW O   H1  H2  EPW O   H1  H2  EPW O   H1  H2  EPW O   H1  H2  EPW 
O   H1  H2  EPW O   H1  H2  EPW O   H1  H2  EPW O   H1  H2  EPW O   H1  H2  EPW 
O   H1  H2  EPW O   H1  H2  EPW O   H1  H2  EPW O   H1  H2  EPW O   H1  H2  EPW 
O   H1  H2  EPW O   H1  H2  EPW O   H1  H2  EPW O   H1  H2  EPW O   H1  H2  EPW 
O   H1  H2  EPW O   H1  H2  EPW O   H1  H2  EPW O   H1  H2  EPW O   H1  H2  EPW 
O   H1  H2  EPW O   H1  H2  EPW O   H1  H2  EPW O   H1  H2  EPW O   H1  H2  EPW 
O   H1  H2  EPW O   H1  H2  EPW O   H1  H2  EPW O   H1  H2  EPW O   H1  H2  EPW 
O   H1  H2  EPW O   H1  H2  EPW O   H1  H2  EPW O   H1  H2  EPW O   H1  H2  EPW 
O   H1  H2  EPW O   H1  H2  EPW O   H1  H2  EPW O   H1  H2  EPW O   H1  H2  EPW 
O   H1  H2  EPW O   H1  H2  EPW O   H1  H2  EPW O   H1  H2  EPW O   H1  H2  EPW 
O   H1  H2  EPW O   H1  H2  EPW O   H1  H2  EPW O   H1  H2  EPW O   H1  H2  EPW 
O   H1  H2  EPW O   H1  H2  EPW O   H1  H2  EPW O   H1  H2  EPW O   H1  H2  EPW 
O   H1  H2  EPW O   H1  H2  EPW O   H1  H2  EPW O   H1  H2  EPW O   H1  H2  EPW 
O   H1  H2  EPW O   H1  H2  EPW O   H1  H2  EPW O   H1  H2  EPW O   H1  H2  EPW 
O   H1  H2  EPW O   H1  H2  EPW O   H1  H2  EPW O   H1  H2  EPW O   H1  H2  EPW 
O   H1  H2  EPW O   H1  H2  EPW O   H1  H2  EPW O   H1  H2  EPW O   H1  H2  EPW 
O   H1  H2  EPW O   H1  H2  EPW O   H1  H2  EPW O   H1  H2  EPW O   H1  H2  EPW 
O   H1  H2  EPW O   H1  H2  EPW O   H1  H2  EPW O   H1  H2  EPW O   H1  H2  EPW 
O   H1  H2  EPW O   H1  H2  EPW O   H1  H2  EPW O   H1  H2  EPW O   H1  H2  EPW 
O   H1  H2  EPW O   H1  H2  EPW O   H1  H2  EPW O   H1  H2  EPW O   H1  H2  EPW 
O   H1  H2  EPW O   H1  H2  EPW O   H1  H2  EPW O   H1  H2  EPW O   H1  H2  EPW 
O   H1  H2  EPW O   H1  H2  EPW O   H1  H2  EPW O   H1  H2  EPW O   H1  H2  EPW 
O   H1  H2  EPW O   H1  H2  EPW O   H1  H2  EPW O   H1  H2  EPW O   H1  H2  EPW 
O   H1  H2  EPW O   H1  H2  EPW O   H1  H2  EPW O   H1  H2  EPW O   H1  H2  EPW 
O   H1  H2  EPW O   H1  H2  EPW O   H1  H2  EPW O   H1  H2  EPW O   H1  H2  EPW 
O   H1  H2  EPW O   H1  H2  EPW O   H1  H2  EPW O   H1  H2  EPW O   H1  H2  EPW 
O   H1  H2  EPW O   H1  H2  EPW O   H1  H2  EPW O   H1  H2  EPW O   H1  H2  EPW 
O   H1  H2  EPW O   H1  H2  EPW O   H1  H2  EPW O   H1  H2  EPW O   H1  H2  EPW 
O   H1  H2  EPW O   H1  H2  EPW O   H1  H2  EPW O   H1  H2  EPW O   H1  H2  EPW 
O   H1  H2  EPW O   H1  H2  EPW O   H1  H2  EPW O   H1  H2  EPW O   H1  H2  EPW 
O   H1  H2  EPW O   H1  H2  EPW O   H1  H2  EPW O   H1  H2  EPW O   H1  H2  EPW 
O   H1  H2  EPW O   H1  H2  EPW O   H1  H2  EPW O   H1  H2  EPW O   H1  H2  EPW 
O   H1  H2  EPW O   H1  H2  EPW O   H1  H2  EPW O   H1  H2  EPW O   H1  H2  EPW 
O   H1  H2  EPW O   H1  H2  EPW O   H1  H2  EPW O   H1  H2  EPW O   H1  H2  EPW 
O   H1  H2  EPW O   H1  H2  EPW O   H1  H2  EPW O   H1  H2  EPW O   H1  H2  EPW 
O   H1  H2  EPW O   H1  H2  EPW O   H1  H2  EPW O   H1  H2  EPW O   H1  H2  EPW 
O   H1  H2  EPW O   H1  H2  EPW O   H1  H2  EPW O   H1  H2  EPW O   H1  H2  EPW 
O   H1  H2  EPW O   H1  H2  EPW O   H1  H2  EPW O   H1  H2  EPW O   H1  H2  EPW 
O   H1  H2  EPW O   H1  H2  EPW O   H1  H2  EPW O   H1  H2  EPW O   H1  H2  EPW 
O   H1  H2  EPW O   H1  H2  EPW O   H1  H2  EPW O   H1  H2  EPW O   H1  H2  EPW 
O   H1  H2  EPW O   H1  H2  EPW O   H1  H2  EPW O   H1  H2  EPW O   H1  H2  EPW 
O   H1  H2  EPW O   H1  H2  EPW O   H1  H2  EPW O   H1  H2  EPW O   H1  H2  EPW 
O   H1  H2  EPW O   H1  H2  EPW O   H1  H2  EPW O   H1  H2  EPW O   H1  H2  EPW 
O   H1  H2  EPW O   H1  H2  EPW O   H1  H2  EPW O   H1  H2  EPW O   H1  H2  EPW 
O   H1  H2  EPW O   H1  H2  EPW O   H1  H2  EPW O   H1  H2  EPW O   H1  H2  EPW 
O   H1  H2  EPW O   H1  H2  EPW O   H1  H2  EPW O   H1  H2  EPW O   H1  H2  EPW 
O   H1  H2  EPW O   H1  H2  EPW O   H1  H2  EPW O   H1  H2  EPW O   H1  H2  EPW 
O   H1  H2  EPW O   H1  H2  EPW O   H1  H2  EPW O   H1  H2  EPW O   H1  H2  EPW 
O   H1  H2  EPW O   H1  H2  EPW O   H1  H2  EPW O   H1  H2  EPW O   H1  H2  EPW 
O   H1  H2  EPW O   H1  H2  EPW O   H1  H2  EPW O   H1  H2  EPW O   H1  H2  EPW 
O   H1  H2  EPW O   H1  H2  EPW O   H1  H2  EPW O   H1  H2  EPW O   H1  H2  EPW 
O   H1  H2  EPW O   H1  H2  EPW O   H1  H2  EPW O   H1  H2  EPW O   H1  H2  EPW 
O   H1  H2  EPW O   H1  H2  EPW O   H1  H2  EPW O   H1  H2  EPW O   H1  H2  EPW 
O   H1  H2  EPW O   H1  H2  EPW O   H1  H2  EPW O   H1  H2  EPW O   H1  H2  EPW 
O   H1  H2  EPW O   H1  H2  EPW O   H1  H2  EPW O   H1  H2  EPW O   H1  H2  EPW 
O   H1  H2  EPW O   H1  H2  EPW O   H1  H2  EPW O   H1  H2  EPW O   H1  H2  EPW 
O   H1  H2  EPW O   H1  H2  EPW O   H1  H2  EPW O   H1  H2  EPW O   H1  H2  EPW 
O   H1  H2  EPW O   H1  H2  EPW O   H1  H2  EPW O   H1  H2  EPW O   H1  H2  EPW 
O   H1  H2  EPW O   H1  H2  EPW O   H1  H2  EPW O   H1  H2  EPW O   H1  H2  EPW 
O   H1  H2  EPW O   H1  H2  EPW O   H1  H2  EPW O   H1  H2  EPW O   H1  H2  EPW 
O   H1  H2  EPW O   H1  H2  EPW O   H1  H2  EPW O   H1  H2  EPW O   H1  H2  EPW 
O   H1  H2  EPW O   H1  H2  EPW O   H1  H2  EPW O   H1  H2  EPW O   H1  H2  EPW 
O   H1  H2  EPW O   H1  H2  EPW O   H1  H2  EPW O   H1  H2  EPW O   H1  H2  EPW 
O   H1  H2  EPW O   H1  H2  EPW O   H1  H2  EPW O   H1  H2  EPW O   H1  H2  EPW 
O   H1  H2  EPW O   H1  H2  EPW O   H1  H2  EPW O   H1  H2  EPW O   H1  H2  EPW 
O   H1  H2  EPW O   H1  H2  EPW O   H1  H2  EPW O   H1  H2  EPW O   H1  H2  EPW 
O   H1  H2  EPW O   H1  H2  EPW O   H1  H2  EPW O   H1  H2  EPW O   H1  H2  EPW 
O   H1  H2  EPW O   H1  H2  EPW O   H1  H2  EPW O   H1  H2  EPW O   H1  H2  EPW 
O   H1  H2  EPW O   H1  H2  EPW O   H1  H2  EPW O   H1  H2  EPW O   H1  H2  EPW 
O   H1  H2  EPW O   H1  H2  EPW O   H1  H2  EPW O   H1  H2  EPW O   H1  H2  EPW 
O   H1  H2  EPW O   H1  H2  EPW O   H1  H2  EPW O   H1  H2  EPW O   H1  H2  EPW 
O   H1  H2  EPW O   H1  H2  EPW O   H1  H2  EPW O   H1  H2  EPW O   H1  H2  EPW 
O   H1  H2  EPW O   H1  H2  EPW O   H1  H2  EPW O   H1  H2  EPW O   H1  H2  EPW 
O   H1  H2  EPW O   H1  H2  EPW O   H1  H2  EPW O   H1  H2  EPW O   H1  H2  EPW 
O   H1  H2  EPW O   H1  H2  EPW O   H1  H2  EPW O   H1  H2  EPW O   H1  H2  EPW 
O   H1  H2  EPW O   H1  H2  EPW O   H1  H2  EPW O   H1  H2  EPW O   H1  H2  EPW 
O   H1  H2  EPW O   H1  H2  EPW O   H1  H2  EPW O   H1  H2  EPW O   H1  H2  EPW 
O   H1  H2  EPW O   H1  H2  EPW O   H1  H2  EPW O   H1  H2  EPW O   H1  H2  EPW 
O   H1  H2  EPW O   H1  H2  EPW O   H1  H2  EPW O   H1  H2  EPW O   H1  H2  EPW 
O   H1  H2  EPW O   H1  H2  EPW O   H1  H2  EPW O   H1  H2  EPW O   H1  H2  EPW 
O   H1  H2  EPW O   H1  H2  EPW O   H1  H2  EPW O   H1  H2  EPW O   H1  H2  EPW 
O   H1  H2  EPW O   H1  H2  EPW O   H1  H2  EPW O   H1  H2  EPW O   H1  H2  EPW 
O   H1  H2  EPW O   H1  H2  EPW O   H1  H2  EPW O   H1  H2  EPW O   H1  H2  EPW 
O   H1  H2  EPW O   H1  H2  EPW O   H1  H2  EPW O   H1  H2  EPW O   H1  H2  EPW 
O   H1  H2  EPW O   H1  H2  EPW O   H1  H2  EPW O   H1  H2  EPW O   H1  H2  EPW 
O   H1  H2  EPW O   H1  H2  EPW O   H1  H2  EPW O   H1  H2  EPW O   H1  H2  EPW 
O   H1  H2  EPW O   H1  H2  EPW O   H1  H2  EPW O   H1  H2  EPW O   H1  H2  EPW 
O   H1  H2  EPW O   H1  H2  EPW O   H1  H2  EPW O   H1  H2  EPW O   H1  H2  EPW 
O   H1  H2  EPW O   H1  H2  EPW O   H1  H2  EPW O   H1  H2  EPW O   H1  H2  EPW 
O   H1  H2  EPW O   H1  H2  EPW O   H1  H2  EPW O   H1  H2  EPW O   H1  H2  EPW 
O   H1  H2  EPW O   H1  H2  EPW O   H1  H2  EPW O   H1  H2  EPW O   H1  H2  EPW 
O   H1  H2  EPW O   H1  H2  EPW O   H1  H2  EPW O   H1  H2  EPW O   H1  H2  EPW 
O   H1  H2  EPW O   H1  H2  EPW O   H1  H2  EPW O   H1  H2  EPW O   H1  H2  EPW 
O   H1  H2  EPW O   H1  H2  EPW O   H1  H2  EPW O   H1  H2  EPW O   H1  H2  EPW 
O   H1  H2  EPW O   H1  H2  EPW O   H1  H2  EPW O   H1  H2  EPW O   H1  H2  EPW 
O   H1  H2  EPW O   H1  H2  EPW O   H1  H2  EPW O   H1  H2  EPW O   H1  H2  EPW 
O   H1  H2  EPW O   H1  H2  EPW O   H1  H2  EPW O   H1  H2  EPW O   H1  H2  EPW 
O   H1  H2  EPW O   H1  H2  EPW O   H1  H2  EPW O   H1  H2  EPW O   H1  H2  EPW 
O   H1  H2  EPW O   H1  H2  EPW O   H1  H2  EPW O   H1  H2  EPW O   H1  H2  EPW 
O   H1  H2  EPW O   H1  H2  EPW O   H1  H2  EPW O   H1  H2  EPW O   H1  H2  EPW 
O   H1  H2  EPW O   H1  H2  EPW O   H1  H2  EPW O   H1  H2  EPW O   H1  H2  EPW 
O   H1  H2  EPW O   H1  H2  EPW O   H1  H2  EPW O   H1  H2  EPW O   H1  H2  EPW 
O   H1  H2  EPW O   H1  H2  EPW O   H1  H2  EPW O   H1  H2  EPW O   H1  H2  EPW 
O   H1  H2  EPW O   H1  H2  EPW O   H1  H2  EPW O   H1  H2  EPW O   H1  H2  EPW 
O   H1  H2  EPW O   H1  H2  EPW O   H1  H2  EPW O   H1  H2  EPW O   H1  H2  EPW 
O   H1  H2  EPW O   H1  H2  EPW O   H1  H2  EPW O   H1  H2  EPW O   H1  H2  EPW 
O   H1  H2  EPW O   H1  H2  EPW O   H1  H2  EPW O   H1  H2  EPW O   H1  H2  EPW 
O   H1  H2  EPW O   H1  H2  EPW O   H1  H2  EPW O   H1  H2  EPW O   H1  H2  EPW 
O   H1  H2  EPW O   H1  H2  EPW O   H1  H2  EPW O   H1  H2  EPW O   H1  H2  EPW 
O   H1  H2  EPW O   H1  H2  EPW O   H1  H2  EPW O   H1  H2  EPW O   H1  H2  EPW 
O   H1  H2  EPW O   H1  H2  EPW O   H1  H2  EPW O   H1  H2  EPW O   H1  H2  EPW 
O   H1  H2  EPW O   H1  H2  EPW O   H1  H2  EPW O   H1  H2  EPW O   H1  H2  EPW 
O   H1  H2  EPW O   H1  H2  EPW O   H1  H2  EPW O   H1  H2  EPW O   H1  H2  EPW 
O   H1  H2  EPW O   H1  H2  EPW O   H1  H2  EPW O   H1  H2  EPW O   H1  H2  EPW 
O   H1  H2  EPW O   H1  H2  EPW O   H1  H2  EPW O   H1  H2  EPW O   H1  H2  EPW 
O   H1  H2  EPW O   H1  H2  EPW O   H1  H2  EPW O   H1  H2  EPW O   H1  H2  EPW 
O   H1  H2  EPW O   H1  H2  EPW O   H1  H2  EPW O   H1  H2  EPW O   H1  H2  EPW 
O   H1  H2  EPW O   H1  H2  EPW O   H1  H2  EPW O   H1  H2  EPW O   H1  H2  EPW 
O   H1  H2  EPW O   H1  H2  EPW O   H1  H2  EPW O   H1  H2  EPW O   H1  H2  EPW 
O   H1  H2  EPW O   H1  H2  EPW O   H1  H2  EPW O   H1  H2  EPW O   H1  H2  EPW 
O   H1  H2  EPW O   H1  H2  EPW O   H1  H2  EPW O   H1  H2  EPW O   H1  H2  EPW 
O   H1  H2  EPW O   H1  H2  EPW O   H1  H2  EPW O   H1  H2  EPW O   H1  H2  EPW 
O   H1  H2  EPW O   H1  H2  EPW O   H1  H2  EPW O   H1  H2  EPW O   H1  H2  EPW 
O   H1  H2  EPW O   H1  H2  EPW O   H1  H2  EPW O   H1  H2  EPW O   H1  H2  EPW 
O   H1  H2  EPW O   H1  H2  EPW O   H1  H2  EPW O   H1  H2  EPW O   H1  H2  EPW 
O   H1  H2  EPW O   H1  H2  EPW O   H1  H2  EPW O   H1  H2  EPW O   H1  H2  EPW 
O   H1  H2  EPW O   H1  H2  EPW O   H1  H2  EPW O   H1  H2  EPW O   H1  H2  EPW 
O   H1  H2  EPW O   H1  H2  EPW O   H1  H2  EPW O   H1  H2  EPW O   H1  H2  EPW 
O   H1  H2  EPW O   H1  H2  EPW O   H1  H2  EPW O   H1  H2  EPW O   H1  H2  EPW 
O   H1  H2  EPW O   H1  H2  EPW O   H1  H2  EPW O   H1  H2  EPW O   H1  H2  EPW 
O   H1  H2  EPW O   H1  H2  EPW O   H1  H2  EPW O   H1  H2  EPW O   H1  H2  EPW 
O   H1  H2  EPW O   H1  H2  EPW O   H1  H2  EPW O   H1  H2  EPW O   H1  H2  EPW 
O   H1  H2  EPW O   H1  H2  EPW O   H1  H2  EPW O   H1  H2  EPW O   H1  H2  EPW 
O   H1  H2  EPW O   H1  H2  EPW O   H1  H2  EPW O   H1  H2  EPW O   H1  H2  EPW 
O   H1  H2  EPW O   H1  H2  EPW O   H1  H2  EPW O   H1  H2  EPW O   H1  H2  EPW 
O   H1  H2  EPW O   H1  H2  EPW O   H1  H2  EPW O   H1  H2  EPW O   H1  H2  EPW 
O   H1  H2  EPW O   H1  H2  EPW O   H1  H2  EPW O   H1  H2  EPW O   H1  H2  EPW 
O   H1  H2  EPW O   H1  H2  EPW O   H1  H2  EPW O   H1  H2  EPW O   H1  H2  EPW 
O   H1  H2  EPW O   H1  H2  EPW O   H1  H2  EPW O   H1  H2  EPW O   H1  H2  EPW 
O   H1  H2  EPW O   H1  H2  EPW O   H1  H2  EPW O   H1  H2  EPW O   H1  H2  EPW 
O   H1  H2  EPW O   H1  H2  EPW O   H1  H2  EPW O   H1  H2  EPW O   H1  H2  EPW 
O   H1  H2  EPW O   H1  H2  EPW O   H1  H2  EPW O   H1  H2  EPW O   H1  H2  EPW 
O   H1  H2  EPW O   H1  H2  EPW O   H1  H2  EPW O   H1  H2  EPW O   H1  H2  EPW 
O   H1  H2  EPW O   H1  H2  EPW O   H1  H2  EPW O   H1  H2  EPW O   H1  H2  EPW 
O   H1  H2  EPW O   H1  H2  EPW O   H1  H2  EPW O   H1  H2  EPW O   H1  H2  EPW 
O   H1  H2  EPW O   H1  H2  EPW O   H1  H2  EPW O   H1  H2  EPW O   H1  H2  EPW 
O   H1  H2  EPW O   H1  H2  EPW O   H1  H2  EPW O   H1  H2  EPW O   H1  H2  EPW 
O   H1  H2  EPW O   H1  H2  EPW O   H1  H2  EPW O   H1  H2  EPW O   H1  H2  EPW 
O   H1  H2  EPW O   H1  H2  EPW O   H1  H2  EPW O   H1  H2  EPW O   H1  H2  EPW 
O   H1  H2  EPW O   H1  H2  EPW O   H1  H2  EPW O   H1  H2  EPW O   H1  H2  EPW 
O   H1  H2  EPW O   H1  H2  EPW O   H1  H2  EPW O   H1  H2  EPW O   H1  H2  EPW 
O   H1  H2  EPW O   H1  H2  EPW O   H1  H2  EPW O   H1  H2  EPW O   H1  H2  EPW 
O   H1  H2  EPW O   H1  H2  EPW O   H1  H2  EPW O   H1  H2  EPW O   H1  H2  EPW 
O   H1  H2  EPW O   H1  H2  EPW O   H1  H2  EPW O   H1  H2  EPW O   H1  H2  EPW 
O   H1  H2  EPW O   H1  H2  EPW O   H1  H2  EPW O   H1  H2  EPW O   H1  H2  EPW 
O   H1  H2  EPW O   H1  H2  EPW O   H1  H2  EPW O   H1  H2  EPW O   H1  H2  EPW 
O   H1  H2  EPW O   H1  H2  EPW O   H1  H2  EPW O   H1  H2  EPW O   H1  H2  EPW 
O   H1  H2  EPW O   H1  H2  EPW O   H1  H2  EPW O   H1  H2  EPW O   H1  H2  EPW 
O   H1  H2  EPW O   H1  H2  EPW O   H1  H2  EPW O   H1  H2  EPW O   H1  H2  EPW 
O   H1  H2  EPW O   H1  H2  EPW O   H1  H2  EPW O   H1  H2  EPW O   H1  H2  EPW 
O   H1  H2  EPW O   H1  H2  EPW O   H1  H2  EPW O   H1  H2  EPW O   H1  H2  EPW 
O   H1  H2  EPW O   H1  H2  EPW O   H1  H2  EPW O   H1  H2  EPW O   H1  H2  EPW 
O   H1  H2  EPW O   H1  H2  EPW O   H1  H2  EPW O   H1  H2  EPW O   H1  H2  EPW 
O   H1  H2  EPW O   H1  H2  EPW O   H1  H2  EPW O   H1  H2  EPW O   H1  H2  EPW 
O   H1  H2  EPW O   H1  H2  EPW O   H1  H2  EPW O   H1  H2  EPW O   H1  H2  EPW 
O   H1  H2  EPW O   H1  H2  EPW O   H1  H2  EPW O   H1  H2  EPW O   H1  H2  EPW 
O   H1  H2  EPW O   H1  H2  EPW O   H1  H2  EPW O   H1  H2  EPW O   H1  H2  EPW 
O   H1  H2  EPW O   H1  H2  EPW O   H1  H2  EPW O   H1  H2  EPW O   H1  H2  EPW 
O   H1  H2  EPW O   H1  H2  EPW O   H1  H2  EPW O   H1  H2  EPW O   H1  H2  EPW 
O   H1  H2  EPW O   H1  H2  EPW O   H1  H2  EPW O   H1  H2  EPW O   H1  H2  EPW 
O   H1  H2  EPW O   H1  H2  EPW O   H1  H2  EPW O   H1  H2  EPW O   H1  H2  EPW 
O   H1  H2  EPW O   H1  H2  EPW O   H1  H2  EPW O   H1  H2  EPW O   H1  H2  EPW 
O   H1  H2  EPW O   H1  H2  EPW O   H1  H2  EPW O   H1  H2  EPW O   H1  H2  EPW 
O   H1  H2  EPW O   H1  H2  EPW O   H1  H2  EPW O   H1  H2  EPW O   H1  H2  EPW 
O   H1  H2  EPW O   H1  H2  EPW O   H1  H2  EPW O   H1  H2  EPW O   H1  H2  EPW 
O   H1  H2  EPW O   H1  H2  EPW O   H1  H2  EPW O   H1  H2  EPW O   H1  H2  EPW 
O   H1  H2  EPW O   H1  H2  EPW O   H1  H2  EPW O   H1  H2  EPW O   H1  H2  EPW 
O   H1  H2  EPW O   H1  H2  EPW O   H1  H2  EPW O   H1  H2  EPW O   H1  H2  EPW 
O   H1  H2  EPW O   H1  H2  EPW O   H1  H2  EPW O   H1  H2  EPW O   H1  H2  EPW 
O   H1  H2  EPW O   H1  H2  EPW O   H1  H2  EPW O   H1  H2  EPW O   H1  H2  EPW 
O   H1  H2  EPW O   H1  H2  EPW O   H1  H2  EPW O   H1  H2  EPW O   H1  H2  EPW 
O   H1  H2  EPW O   H1  H2  EPW O   H1  H2  EPW O   H1  H2  EPW O   H1  H2  EPW 
O   H1  H2  EPW O   H1  H2  EPW O   H1  H2  EPW O   H1  H2  EPW O   H1  H2  EPW 
O   H1  H2  EPW O   H1  H2  EPW O   H1  H2  EPW O   H1  H2  EPW O   H1  H2  EPW 
O   H1  H2  EPW O   H1  H2  EPW O   H1  H2  EPW O   H1  H2  EPW O   H1  H2  EPW 
O   H1  H2  EPW O   H1  H2  EPW O   H1  H2  EPW O   H1  H2  EPW O   H1  H2  EPW 
O   H1  H2  EPW O   H1  H2  EPW O   H1  H2  EPW O   H1  H2  EPW O   H1  H2  EPW 
O   H1  H2  EPW O   H1  H2  EPW O   H1  H2  EPW O   H1  H2  EPW O   H1  H2  EPW 
O   H1  H2  EPW O   H1  H2  EPW O   H1  H2  EPW O   H1  H2  EPW O   H1  H2  EPW 
O   H1  H2  EPW O   H1  H2  EPW O   H1  H2  EPW O   H1  H2  EPW O   H1  H2  EPW 
O   H1  H2  EPW O   H1  H2  EPW O   H1  H2  EPW O   H1  H2  EPW O   H1  H2  EPW 
O   H1  H2  EPW O   H1  H2  EPW O   H1  H2  EPW O   H1  H2  EPW O   H1  H2  EPW 
O   H1  H2  EPW O   H1  H2  EPW O   H1  H2  EPW O   H1  H2  EPW O   H1  H2  EPW 
O   H1  H2  EPW O   H1  H2  EPW O   H1  H2  EPW O   H1  H2  EPW O   H1  H2  EPW 
O   H1  H2  EPW O   H1  H2  EPW O   H1  H2  EPW O   H1  H2  EPW O   H1  H2  EPW 
O   H1  H2  EPW O   H1  H2  EPW O   H1  H2  EPW O   H1  H2  EPW O   H1  H2  EPW 
O   H1  H2  EPW O   H1  H2  EPW O   H1  H2  EPW O   H1  H2  EPW O   H1  H2  EPW 
O   H1  H2  EPW O   H1  H2  EPW O   H1  H2  EPW O   H1  H2  EPW O   H1  H2  EPW 
O   H1  H2  EPW O   H1  H2  EPW O   H1  H2  EPW O   H1  H2  EPW O   H1  H2  EPW 
O   H1  H2  EPW O   H1  H2  EPW O   H1  H2  EPW O   H1  H2  EPW O   H1  H2  EPW 
O   H1  H2  EPW O   H1  H2  EPW O   H1  H2  EPW O   H1  H2  EPW O   H1  H2  EPW 
O   H1  H2  EPW O   H1  H2  EPW O   H1  H2  EPW O   H1  H2  EPW O   H1  H2  EPW 
O   H1  H2  EPW O   H1  H2  EPW O   H1  H2  EPW O   H1  H2  EPW O   H1  H2  EPW 
O   H1  H2  EPW O   H1  H2  EPW O   H1  H2  EPW O   H1  H2  EPW O   H1  H2  EPW 
O   H1  H2  EPW O   H1  H2  EPW O   H1  H2  EPW O   H1  H2  EPW O   H1  H2  EPW 
O   H1  H2  EPW O   H1  H2  EPW O   H1  H2  EPW O   H1  H2  EPW O   H1  H2  EPW 
O   H1  H2  EPW O   H1  H2  EPW O   H1  H2  EPW O   H1  H2  EPW O   H1  H2  EPW 
O   H1  H2  EPW O   H1  H2  EPW O   H1  H2  EPW O   H1  H2  EPW O   H1  H2  EPW 
O   H1  H2  EPW O   H1  H2  EPW O   H1  H2  EPW O   H1  H2  EPW O   H1  H2  EPW 
O   H1  H2  EPW O   H1  H2  EPW O   H1  H2  EPW O   H1  H2  EPW O   H1  H2  EPW 
O   H1  H2  EPW O   H1  H2  EPW O   H1  H2  EPW O   H1  H2  EPW O   H1  H2  EPW 
O   H1  H2  EPW O   H1  H2  EPW O   H1  H2  EPW O   H1  H2  EPW O   H1  H2  EPW 
O   H1  H2  EPW O   H1  H2  EPW O   H1  H2  EPW O   H1  H2  EPW O   H1  H2  EPW 
O   H1  H2  EPW O   H1  H2  EPW O   H1  H2  EPW O   H1  H2  EPW O   H1  H2  EPW 
O   H1  H2  EPW O   H1  H2  EPW O   H1  H2  EPW O   H1  H2  EPW O   H1  H2  EPW 
O   H1  H2  EPW O   H1  H2  EPW O   H1  H2  EPW O   H1  H2  EPW O   H1  H2  EPW 
O   H1  H2  EPW O   H1  H2  EPW O   H1  H2  EPW O   H1  H2  EPW O   H1  H2  EPW 
O   H1  H2  EPW O   H1  H2  EPW O   H1  H2  EPW O   H1  H2  EPW O   H1  H2  EPW 
O   H1  H2  EPW O   H1  H2  EPW O   H1  H2  EPW O   H1  H2  EPW O   H1  H2  EPW 
O   H1  H2  EPW O   H1  H2  EPW O   H1  H2  EPW O   H1  H2  EPW O   H1  H2  EPW 
O   H1  H2  EPW O   H1  H2  EPW O   H1  H2  EPW O   H1  H2  EPW O   H1  H2  EPW 
O   H1  H2  EPW O   H1  H2  EPW O   H1  H2  EPW O   H1  H2  EPW O   H1  H2  EPW 
O   H1  H2  EPW O   H1  H2  EPW O   H1  H2  EPW O   H1  H2  EPW O   H1  H2  EPW 
O   H1  H2  EPW O   H1  H2  EPW O   H1  H2  EPW O   H1  H2  EPW O   H1  H2  EPW 
O   H1  H2  EPW O   H1  H2  EPW O   H1  H2  EPW O   H1  H2  EPW O   H1  H2  EPW 
O   H1  H2  EPW O   H1  H2  EPW O   H1  H2  EPW O   H1  H2  EPW O   H1  H2  EPW 
O   H1  H2  EPW O   H1  H2  EPW O   H1  H2  EPW O   H1  H2  EPW O   H1  H2  EPW 
O   H1  H2  EPW O   H1  H2  EPW O   H1  H2  EPW O   H1  H2  EPW O   H1  H2  EPW 
O   H1  H2  EPW O   H1  H2  EPW O   H1  H2  EPW O   H1  H2  EPW O   H1  H2  EPW 
O   H1  H2  EPW O   H1  H2  EPW O   H1  H2  EPW O   H1  H2  EPW O   H1  H2  EPW 
O   H1  H2  EPW O   H1  H2  EPW O   H1  H2  EPW O   H1  H2  EPW O   H1  H2  EPW 
O   H1  H2  EPW O   H1  H2  EPW O   H1  H2  EPW O   H1  H2  EPW O   H1  H2  EPW 
O   H1  H2  EPW O   H1  H2  EPW O   H1  H2  EPW O   H1  H2  EPW O   H1  H2  EPW 
O   H1  H2  EPW O   H1  H2  EPW O   H1  H2  EPW O   H1  H2  EPW O   H1  H2  EPW 
O   H1  H2  EPW O   H1  H2  EPW O   H1  H2  EPW O   H1  H2  EPW O   H1  H2  EPW 
O   H1  H2  EPW O   H1  H2  EPW O   H1  H2  EPW O   H1  H2  EPW O   H1  H2  EPW 
O   H1  H2  EPW O   H1  H2  EPW O   H1  H2  EPW O   H1  H2  EPW O   H1  H2  EPW 
O   H1  H2  EPW O   H1  H2  EPW O   H1  H2  EPW O   H1  H2  EPW O   H1  H2  EPW 
O   H1  H2  EPW O   H1  H2  EPW O   H1  H2  EPW O   H1  H2  EPW O   H1  H2  EPW 
O   H1  H2  EPW O   H1  H2  EPW O   H1  H2  EPW O   H1  H2  EPW O   H1  H2  EPW 
O   H1  H2  EPW O   H1  H2  EPW O   H1  H2  EPW O   H1  H2  EPW O   H1  H2  EPW 
O   H1  H2  EPW O   H1  H2  EPW O   H1  H2  EPW O   H1  H2  EPW O   H1  H2  EPW 
O   H1  H2  EPW O   H1  H2  EPW O   H1  H2  EPW O   H1  H2  EPW O   H1  H2  EPW 
O   H1  H2  EPW O   H1  H2  EPW O   H1  H2  EPW O   H1  H2  EPW O   H1  H2  EPW 
O   H1  H2  EPW O   H1  H2  EPW O   H1  H2  EPW O   H1  H2  EPW O   H1  H2  EPW 
O   H1  H2  EPW O   H1  H2  EPW O   H1  H2  EPW O   H1  H2  EPW O   H1  H2  EPW 
O   H1  H2  EPW O   H1  H2  EPW O   H1  H2  EPW O   H1  H2  EPW O   H1  H2  EPW 
O   H1  H2  EPW O   H1  H2  EPW O   H1  H2  EPW O   H1  H2  EPW O   H1  H2  EPW 
O   H1  H2  EPW O   H1  H2  EPW O   H1  H2  EPW O   H1  H2  EPW O   H1  H2  EPW 
O   H1  H2  EPW O   H1  H2  EPW O   H1  H2  EPW O   H1  H2  EPW O   H1  H2  EPW 
O   H1  H2  EPW O   H1  H2  EPW O   H1  H2  EPW O   H1  H2  EPW O   H1  H2  EPW 
O   H1  H2  EPW O   H1  H2  EPW O   H1  H2  EPW O   H1  H2  EPW O   H1  H2  EPW 
O   H1  H2  EPW O   H1  H2  EPW O   H1  H2  EPW O   H1  H2  EPW O   H1  H2  EPW 
O   H1  H2  EPW O   H1  H2  EPW O   H1  H2  EPW O   H1  H2  EPW O   H1  H2  EPW 
O   H1  H2  EPW O   H1  H2  EPW O   H1  H2  EPW O   H1  H2  EPW O   H1  H2  EPW 
O   H1  H2  EPW O   H1  H2  EPW O   H1  H2  EPW O   H1  H2  EPW O   H1  H2  EPW 
O   H1  H2  EPW O   H1  H2  EPW O   H1  H2  EPW O   H1  H2  EPW O   H1  H2  EPW 
O   H1  H2  EPW O   H1  H2  EPW O   H1  H2  EPW O   H1  H2  EPW O   H1  H2  EPW 
O   H1  H2  EPW O   H1  H2  EPW O   H1  H2  EPW O   H1  H2  EPW O   H1  H2  EPW 
O   H1  H2  EPW O   H1  H2  EPW O   H1  H2  EPW O   H1  H2  EPW O   H1  H2  EPW 
O   H1  H2  EPW O   H1  H2  EPW O   H1  H2  EPW O   H1  H2  EPW O   H1  H2  EPW 
O   H1  H2  EPW O   H1  H2  EPW O   H1  H2  EPW O   H1  H2  EPW O   H1  H2  EPW 
O   H1  H2  EPW O   H1  H2  EPW O   H1  H2  EPW O   H1  H2  EPW O   H1  H2  EPW 
O   H1  H2  EPW O   H1  H2  EPW O   H1  H2  EPW O   H1  H2  EPW O   H1  H2  EPW 
O   H1  H2  EPW O   H1  H2  EPW O   H1  H2  EPW O   H1  H2  EPW O   H1  H2  EPW 
O   H1  H2  EPW O   H1  H2  EPW O   H1  H2  EPW O   H1  H2  EPW O   H1  H2  EPW 
O   H1  H2  EPW O   H1  H2  EPW O   H1  H2  EPW O   H1  H2  EPW O   H1  H2  EPW 
O   H1  H2  EPW O   H1  H2  EPW O   H1  H2  EPW O   H1  H2  EPW O   H1  H2  EPW 
O   H1  H2  EPW O   H1  H2  EPW O   H1  H2  EPW O   H1  H2  EPW O   H1  H2  EPW 
O   H1  H2  EPW O   H1  H2  EPW O   H1  H2  EPW O   H1  H2  EPW O   H1  H2  EPW 
O   H1  H2  EPW O   H1  H2  EPW O   H1  H2  EPW O   H1  H2  EPW O   H1  H2  EPW 
O   H1  H2  EPW O   H1  H2  EPW O   H1  H2  EPW O   H1  H2  EPW O   H1  H2  EPW 
O   H1  H2  EPW O   H1  H2  EPW O   H1  H2  EPW O   H1  H2  EPW O   H1  H2  EPW 
O   H1  H2  EPW O   H1  H2  EPW O   H1  H2  EPW O   H1  H2  EPW O   H1  H2  EPW 
O   H1  H2  EPW O   H1  H2  EPW O   H1  H2  EPW O   H1  H2  EPW O   H1  H2  EPW 
O   H1  H2  EPW O   H1  H2  EPW O   H1  H2  EPW O   H1  H2  EPW O   H1  H2  EPW 
O   H1  H2  EPW O   H1  H2  EPW O   H1  H2  EPW O   H1  H2  EPW O   H1  H2  EPW 
O   H1  H2  EPW O   H1  H2  EPW O   H1  H2  EPW O   H1  H2  EPW O   H1  H2  EPW 
O   H1  H2  EPW O   H1  H2  EPW O   H1  H2  EPW O   H1  H2  EPW O   H1  H2  EPW 
O   H1  H2  EPW O   H1  H2  EPW O   H1  H2  EPW O   H1  H2  EPW O   H1  H2  EPW 
O   H1  H2  EPW O   H1  H2  EPW O   H1  H2  EPW O   H1  H2  EPW O   H1  H2  EPW 
O   H1  H2  EPW O   H1  H2  EPW O   H1  H2  EPW O   H1  H2  EPW O   H1  H2  EPW 
O   H1  H2  EPW O   H1  H2  EPW O   H1  H2  EPW O   H1  H2  EPW O   H1  H2  EPW 
O   H1  H2  EPW O   H1  H2  EPW O   H1  H2  EPW O   H1  H2  EPW O   H1  H2  EPW 
O   H1  H2  EPW O   H1  H2  EPW O   H1  H2  EPW O   H1  H2  EPW O   H1  H2  EPW 
O   H1  H2  EPW O   H1  H2  EPW O   H1  H2  EPW O   H1  H2  EPW O   H1  H2  EPW 
O   H1  H2  EPW O   H1  H2  EPW O   H1  H2  EPW O   H1  H2  EPW O   H1  H2  EPW 
O   H1  H2  EPW O   H1  H2  EPW O   H1  H2  EPW O   H1  H2  EPW O   H1  H2  EPW 
O   H1  H2  EPW O   H1  H2  EPW O   H1  H2  EPW O   H1  H2  EPW O   H1  H2  EPW 
O   H1  H2  EPW O   H1  H2  EPW O   H1  H2  EPW O   H1  H2  EPW O   H1  H2  EPW 
O   H1  H2  EPW O   H1  H2  EPW O   H1  H2  EPW O   H1  H2  EPW O   H1  H2  EPW 
O   H1  H2  EPW O   H1  H2  EPW O   H1  H2  EPW O   H1  H2  EPW O   H1  H2  EPW 
O   H1  H2  EPW O   H1  H2  EPW O   H1  H2  EPW O   H1  H2  EPW O   H1  H2  EPW 
O   H1  H2  EPW O   H1  H2  EPW O   H1  H2  EPW O   H1  H2  EPW O   H1  H2  EPW 
O   H1  H2  EPW O   H1  H2  EPW O   H1  H2  EPW O   H1  H2  EPW O   H1  H2  EPW 
O   H1  H2  EPW O   H1  H2  EPW O   H1  H2  EPW O   H1  H2  EPW O   H1  H2  EPW 
O   H1  H2  EPW O   H1  H2  EPW O   H1  H2  EPW O   H1  H2  EPW O   H1  H2  EPW 
O   H1  H2  EPW O   H1  H2  EPW O   H1  H2  EPW O   H1  H2  EPW O   H1  H2  EPW 
O   H1  H2  EPW O   H1  H2  EPW O   H1  H2  EPW O   H1  H2  EPW O   H1  H2  EPW 
O   H1  H2  EPW O   H1  H2  EPW O   H1  H2  EPW O   H1  H2  EPW O   H1  H2  EPW 
O   H1  H2  EPW O   H1  H2  EPW O   H1  H2  EPW O   H1  H2  EPW O   H1  H2  EPW 
O   H1  H2  EPW O   H1  H2  EPW O   H1  H2  EPW O   H1  H2  EPW O   H1  H2  EPW 
O   H1  H2  EPW O   H1  H2  EPW O   H1  H2  EPW O   H1  H2  EPW O   H1  H2  EPW 
O   H1  H2  EPW O   H1  H2  EPW O   H1  H2  EPW O   H1  H2  EPW O   H1  H2  EPW 
O   H1  H2  EPW O   H1  H2  EPW O   H1  H2  EPW O   H1  H2  EPW O   H1  H2  EPW 
O   H1  H2  EPW O   H1  H2  EPW O   H1  H2  EPW O   H1  H2  EPW O   H1  H2  EPW 
O   H1  H2  EPW O   H1  H2  EPW O   H1  H2  EPW O   H1  H2  EPW O   H1  H2  EPW 
O   H1  H2  EPW O   H1  H2  EPW O   H1  H2  EPW O   H1  H2  EPW O   H1  H2  EPW 
O   H1  H2  EPW O   H1  H2  EPW O   H1  H2  EPW O   H1  H2  EPW O   H1  H2  EPW 
O   H1  H2  EPW O   H1  H2  EPW O   H1  H2  EPW O   H1  H2  EPW O   H1  H2  EPW 
O   H1  H2  EPW O   H1  H2  EPW O   H1  H2  EPW O   H1  H2  EPW O   H1  H2  EPW 
O   H1  H2  EPW O   H1  H2  EPW O   H1  H2  EPW O   H1  H2  EPW O   H1  H2  EPW 
O   H1  H2  EPW O   H1  H2  EPW O   H1  H2  EPW O   H1  H2  EPW O   H1  H2  EPW 
O   H1  H2  EPW O   H1  H2  EPW O   H1  H2  EPW O   H1  H2  EPW O   H1  H2  EPW 
O   H1  H2  EPW O   H1  H2  EPW O   H1  H2  EPW O   H1  H2  EPW O   H1  H2  EPW 
O   H1  H2  EPW O   H1  H2  EPW O   H1  H2  EPW O   H1  H2  EPW O   H1  H2  EPW 
O   H1  H2  EPW O   H1  H2  EPW O   H1  H2  EPW O   H1  H2  EPW O   H1  H2  EPW 
O   H1  H2  EPW O   H1  H2  EPW O   H1  H2  EPW O   H1  H2  EPW O   H1  H2  EPW 
O   H1  H2  EPW O   H1  H2  EPW O   H1  H2  EPW O   H1  H2  EPW O   H1  H2  EPW 
O   H1  H2  EPW O   H1  H2  EPW O   H1  H2  EPW O   H1  H2  EPW O   H1  H2  EPW 
O   H1  H2  EPW O   H1  H2  EPW O   H1  H2  EPW O   H1  H2  EPW O   H1  H2  EPW 
O   H1  H2  EPW O   H1  H2  EPW O   H1  H2  EPW O   H1  H2  EPW O   H1  H2  EPW 
O   H1  H2  EPW O   H1  H2  EPW O   H1  H2  EPW O   H1  H2  EPW O   H1  H2  EPW 
O   H1  H2  EPW O   H1  H2  EPW O   H1  H2  EPW O   H1  H2  EPW O   H1  H2  EPW 
O   H1  H2  EPW O   H1  H2  EPW O   H1  H2  EPW O   H1  H2  EPW O   H1  H2  EPW 
O   H1  H2  EPW O   H1  H2  EPW O   H1  H2  EPW O   H1  H2  EPW O   H1  H2  EPW 
O   H1  H2  EPW O   H1  H2  EPW O   H1  H2  EPW O   H1  H2  EPW O   H1  H2  EPW 
O   H1  H2  EPW O   H1  H2  EPW O   H1  H2  EPW O   H1  H2  EPW O   H1  H2  EPW 
O   H1  H2  EPW O   H1  H2  EPW O   H1  H2  EPW O   H1  H2  EPW O   H1  H2  EPW 
O   H1  H2  EPW O   H1  H2  EPW O   H1  H2  EPW O   H1  H2  EPW O   H1  H2  EPW 
O   H1  H2  EPW O   H1  H2  EPW O   H1  H2  EPW O   H1  H2  EPW O   H1  H2  EPW 
O   H1  H2  EPW O   H1  H2  EPW O   H1  H2  EPW O   H1  H2  EPW O   H1  H2  EPW 
O   H1  H2  EPW O   H1  H2  EPW O   H1  H2  EPW O   H1  H2  EPW O   H1  H2  EPW 
O   H1  H2  EPW O   H1  H2  EPW O   H1  H2  EPW O   H1  H2  EPW O   H1  H2  EPW 
O   H1  H2  EPW O   H1  H2  EPW O   H1  H2  EPW O   H1  H2  EPW O   H1  H2  EPW 
O   H1  H2  EPW O   H1  H2  EPW O   H1  H2  EPW O   H1  H2  EPW O   H1  H2  EPW 
O   H1  H2  EPW O   H1  H2  EPW O   H1  H2  EPW O   H1  H2  EPW O   H1  H2  EPW 
O   H1  H2  EPW O   H1  H2  EPW O   H1  H2  EPW O   H1  H2  EPW O   H1  H2  EPW 
O   H1  H2  EPW O   H1  H2  EPW O   H1  H2  EPW O   H1  H2  EPW O   H1  H2  EPW 
O   H1  H2  EPW O   H1  H2  EPW O   H1  H2  EPW O   H1  H2  EPW O   H1  H2  EPW 
O   H1  H2  EPW O   H1  H2  EPW O   H1  H2  EPW O   H1  H2  EPW O   H1  H2  EPW 
O   H1  H2  EPW O   H1  H2  EPW O   H1  H2  EPW O   H1  H2  EPW O   H1  H2  EPW 
O   H1  H2  EPW O   H1  H2  EPW O   H1  H2  EPW O   H1  H2  EPW O   H1  H2  EPW 
O   H1  H2  EPW O   H1  H2  EPW O   H1  H2  EPW O   H1  H2  EPW O   H1  H2  EPW 
O   H1  H2  EPW O   H1  H2  EPW O   H1  H2  EPW O   H1  H2  EPW O   H1  H2  EPW 
O   H1  H2  EPW O   H1  H2  EPW O   H1  H2  EPW O   H1  H2  EPW O   H1  H2  EPW 
O   H1  H2  EPW O   H1  H2  EPW O   H1  H2  EPW O   H1  H2  EPW O   H1  H2  EPW 
O   H1  H2  EPW O   H1  H2  EPW O   H1  H2  EPW O   H1  H2  EPW O   H1  H2  EPW 
O   H1  H2  EPW O   H1  H2  EPW O   H1  H2  EPW O   H1  H2  EPW O   H1  H2  EPW 
O   H1  H2  EPW O   H1  H2  EPW O   H1  H2  EPW O   H1  H2  EPW O   H1  H2  EPW 
O   H1  H2  EPW O   H1  H2  EPW O   H1  H2  EPW O   H1  H2  EPW O   H1  H2  EPW 
O   H1  H2  EPW O   H1  H2  EPW O   H1  H2  EPW O   H1  H2  EPW O   H1  H2  EPW 
O   H1  H2  EPW O   H1  H2  EPW O   H1  H2  EPW O   H1  H2  EPW O   H1  H2  EPW 
O   H1  H2  EPW O   H1  H2  EPW O   H1  H2  EPW O   H1  H2  EPW O   H1  H2  EPW 
O   H1  H2  EPW O   H1  H2  EPW O   H1  H2  EPW O   H1  H2  EPW O   H1  H2  EPW 
O   H1  H2  EPW O   H1  H2  EPW O   H1  H2  EPW O   H1  H2  EPW O   H1  H2  EPW 
O   H1  H2  EPW O   H1  H2  EPW O   H1  H2  EPW O   H1  H2  EPW O   H1  H2  EPW 
O   H1  H2  EPW O   H1  H2  EPW O   H1  H2  EPW O   H1  H2  EPW O   H1  H2  EPW 
O   H1  H2  EPW O   H1  H2  EPW O   H1  H2  EPW O   H1  H2  EPW O   H1  H2  EPW 
O   H1  H2  EPW O   H1  H2  EPW O   H1  H2  EPW O   H1  H2  EPW O   H1  H2  EPW 
O   H1  H2  EPW O   H1  H2  EPW O   H1  H2  EPW O   H1  H2  EPW O   H1  H2  EPW 
O   H1  H2  EPW O   H1  H2  EPW O   H1  H2  EPW O   H1  H2  EPW O   H1  H2  EPW 
O   H1  H2  EPW O   H1  H2  EPW O   H1  H2  EPW O   H1  H2  EPW O   H1  H2  EPW 
O   H1  H2  EPW O   H1  H2  EPW O   H1  H2  EPW O   H1  H2  EPW O   H1  H2  EPW 
O   H1  H2  EPW O   H1  H2  EPW O   H1  H2  EPW O   H1  H2  EPW O   H1  H2  EPW 
O   H1  H2  EPW O   H1  H2  EPW O   H1  H2  EPW O   H1  H2  EPW O   H1  H2  EPW 
O   H1  H2  EPW O   H1  H2  EPW O   H1  H2  EPW O   H1  H2  EPW O   H1  H2  EPW 
O   H1  H2  EPW O   H1  H2  EPW O   H1  H2  EPW O   H1  H2  EPW O   H1  H2  EPW 
O   H1  H2  EPW O   H1  H2  EPW O   H1  H2  EPW O   H1  H2  EPW O   H1  H2  EPW 
O   H1  H2  EPW O   H1  H2  EPW O   H1  H2  EPW O   H1  H2  EPW O   H1  H2  EPW 
O   H1  H2  EPW O   H1  H2  EPW O   H1  H2  EPW O   H1  H2  EPW O   H1  H2  EPW 
O   H1  H2  EPW O   H1  H2  EPW O   H1  H2  EPW O   H1  H2  EPW O   H1  H2  EPW 
O   H1  H2  EPW O   H1  H2  EPW O   H1  H2  EPW O   H1  H2  EPW O   H1  H2  EPW 
O   H1  H2  EPW O   H1  H2  EPW O   H1  H2  EPW O   H1  H2  EPW O   H1  H2  EPW 
O   H1  H2  EPW O   H1  H2  EPW O   H1  H2  EPW O   H1  H2  EPW O   H1  H2  EPW 
O   H1  H2  EPW O   H1  H2  EPW O   H1  H2  EPW O   H1  H2  EPW O   H1  H2  EPW 
O   H1  H2  EPW O   H1  H2  EPW O   H1  H2  EPW O   H1  H2  EPW O   H1  H2  EPW 
O   H1  H2  EPW O   H1  H2  EPW O   H1  H2  EPW O   H1  H2  EPW O   H1  H2  EPW 
O   H1  H2  EPW O   H1  H2  EPW O   H1  H2  EPW O   H1  H2  EPW O   H1  H2  EPW 
O   H1  H2  EPW O   H1  H2  EPW O   H1  H2  EPW O   H1  H2  EPW O   H1  H2  EPW 
O   H1  H2  EPW O   H1  H2  EPW O   H1  H2  EPW O   H1  H2  EPW O   H1  H2  EPW 
O   H1  H2  EPW O   H1  H2  EPW O   H1  H2  EPW O   H1  H2  EPW O   H1  H2  EPW 
O   H1  H2  EPW O   H1  H2  EPW O   H1  H2  EPW O   H1  H2  EPW O   H1  H2  EPW 
O   H1  H2  EPW O   H1  H2  EPW O   H1  H2  EPW O   H1  H2  EPW O   H1  H2  EPW 
O   H1  H2  EPW O   H1  H2  EPW O   H1  H2  EPW O   H1  H2  EPW O   H1  H2  EPW 
O   H1  H2  EPW O   H1  H2  EPW O   H1  H2  EPW O   H1  H2  EPW O   H1  H2  EPW 
O   H1  H2  EPW O   H1  H2  EPW O   H1  H2  EPW O   H1  H2  EPW O   H1  H2  EPW 
O   H1  H2  EPW O   H1  H2  EPW O   H1  H2  EPW O   H1  H2  EPW O   H1  H2  EPW 
O   H1  H2  EPW O   H1  H2  EPW O   H1  H2  EPW O   H1  H2  EPW O   H1  H2  EPW 
O   H1  H2  EPW O   H1  H2  EPW O   H1  H2  EPW O   H1  H2  EPW O   H1  H2  EPW 
O   H1  H2  EPW O   H1  H2  EPW O   H1  H2  EPW O   H1  H2  EPW O   H1  H2  EPW 
O   H1  H2  EPW O   H1  H2  EPW O   H1  H2  EPW O   H1  H2  EPW O   H1  H2  EPW 
O   H1  H2  EPW O   H1  H2  EPW O   H1  H2  EPW O   H1  H2  EPW O   H1  H2  EPW 
O   H1  H2  EPW O   H1  H2  EPW O   H1  H2  EPW O   H1  H2  EPW O   H1  H2  EPW 
O   H1  H2  EPW O   H1  H2  EPW O   H1  H2  EPW O   H1  H2  EPW O   H1  H2  EPW 
O   H1  H2  EPW O   H1  H2  EPW O   H1  H2  EPW O   H1  H2  EPW O   H1  H2  EPW 
O   H1  H2  EPW O   H1  H2  EPW O   H1  H2  EPW O   H1  H2  EPW O   H1  H2  EPW 
O   H1  H2  EPW O   H1  H2  EPW O   H1  H2  EPW O   H1  H2  EPW O   H1  H2  EPW 
O   H1  H2  EPW O   H1  H2  EPW O   H1  H2  EPW O   H1  H2  EPW O   H1  H2  EPW 
O   H1  H2  EPW O   H1  H2  EPW O   H1  H2  EPW O   H1  H2  EPW O   H1  H2  EPW 
O   H1  H2  EPW O   H1  H2  EPW O   H1  H2  EPW O   H1  H2  EPW O   H1  H2  EPW 
O   H1  H2  EPW O   H1  H2  EPW O   H1  H2  EPW O   H1  H2  EPW O   H1  H2  EPW 
O   H1  H2  EPW O   H1  H2  EPW O   H1  H2  EPW O   H1  H2  EPW O   H1  H2  EPW 
O   H1  H2  EPW O   H1  H2  EPW O   H1  H2  EPW O   H1  H2  EPW O   H1  H2  EPW 
O   H1  H2  EPW O   H1  H2  EPW O   H1  H2  EPW O   H1  H2  EPW O   H1  H2  EPW 
O   H1  H2  EPW O   H1  H2  EPW O   H1  H2  EPW O   H1  H2  EPW O   H1  H2  EPW 
O   H1  H2  EPW O   H1  H2  EPW O   H1  H2  EPW O   H1  H2  EPW O   H1  H2  EPW 
O   H1  H2  EPW O   H1  H2  EPW O   H1  H2  EPW O   H1  H2  EPW O   H1  H2  EPW 
O   H1  H2  EPW O   H1  H2  EPW O   H1  H2  EPW O   H1  H2  EPW O   H1  H2  EPW 
O   H1  H2  EPW O   H1  H2  EPW O   H1  H2  EPW O   H1  H2  EPW O   H1  H2  EPW 
O   H1  H2  EPW O   H1  H2  EPW O   H1  H2  EPW O   H1  H2  EPW O   H1  H2  EPW 
O   H1  H2  EPW O   H1  H2  EPW O   H1  H2  EPW O   H1  H2  EPW O   H1  H2  EPW 
O   H1  H2  EPW O   H1  H2  EPW O   H1  H2  EPW O   H1  H2  EPW O   H1  H2  EPW 
O   H1  H2  EPW O   H1  H2  EPW O   H1  H2  EPW O   H1  H2  EPW O   H1  H2  EPW 
O   H1  H2  EPW O   H1  H2  EPW O   H1  H2  EPW O   H1  H2  EPW O   H1  H2  EPW 
O   H1  H2  EPW O   H1  H2  EPW O   H1  H2  EPW O   H1  H2  EPW O   H1  H2  EPW 
O   H1  H2  EPW O   H1  H2  EPW O   H1  H2  EPW O   H1  H2  EPW O   H1  H2  EPW 
O   H1  H2  EPW O   H1  H2  EPW O   H1  H2  EPW O   H1  H2  EPW O   H1  H2  EPW 
O   H1  H2  EPW O   H1  H2  EPW O   H1  H2  EPW O   H1  H2  EPW O   H1  H2  EPW 
O   H1  H2  EPW O   H1  H2  EPW O   H1  H2  EPW O   H1  H2  EPW O   H1  H2  EPW 
O   H1  H2  EPW O   H1  H2  EPW O   H1  H2  EPW O   H1  H2  EPW O   H1  H2  EPW 
O   H1  H2  EPW O   H1  H2  EPW O   H1  H2  EPW O   H1  H2  EPW O   H1  H2  EPW 
O   H1  H2  EPW O   H1  H2  EPW O   H1  H2  EPW O   H1  H2  EPW O   H1  H2  EPW 
O   H1  H2  EPW O   H1  H2  EPW O   H1  H2  EPW O   H1  H2  EPW O   H1  H2  EPW 
O   H1  H2  EPW O   H1  H2  EPW O   H1  H2  EPW O   H1  H2  EPW O   H1  H2  EPW 
O   H1  H2  EPW O   H1  H2  EPW O   H1  H2  EPW O   H1  H2  EPW O   H1  H2  EPW 
O   H1  H2  EPW O   H1  H2  EPW O   H1  H2  EPW O   H1  H2  EPW O   H1  H2  EPW 
O   H1  H2  EPW O   H1  H2  EPW O   H1  H2  EPW O   H1  H2  EPW O   H1  H2  EPW 
O   H1  H2  EPW O   H1  H2  EPW O   H1  H2  EPW O   H1  H2  EPW O   H1  H2  EPW 
O   H1  H2  EPW O   H1  H2  EPW O   H1  H2  EPW O   H1  H2  EPW O   H1  H2  EPW 
O   H1  H2  EPW O   H1  H2  EPW O   H1  H2  EPW O   H1  H2  EPW O   H1  H2  EPW 
O   H1  H2  EPW O   H1  H2  EPW O   H1  H2  EPW O   H1  H2  EPW O   H1  H2  EPW 
O   H1  H2  EPW O   H1  H2  EPW O   H1  H2  EPW O   H1  H2  EPW O   H1  H2  EPW 
O   H1  H2  EPW O   H1  H2  EPW O   H1  H2  EPW O   H1  H2  EPW O   H1  H2  EPW 
O   H1  H2  EPW O   H1  H2  EPW O   H1  H2  EPW O   H1  H2  EPW O   H1  H2  EPW 
O   H1  H2  EPW O   H1  H2  EPW O   H1  H2  EPW O   H1  H2  EPW O   H1  H2  EPW 
O   H1  H2  EPW O   H1  H2  EPW O   H1  H2  EPW O   H1  H2  EPW O   H1  H2  EPW 
O   H1  H2  EPW O   H1  H2  EPW O   H1  H2  EPW O   H1  H2  EPW O   H1  H2  EPW 
O   H1  H2  EPW O   H1  H2  EPW O   H1  H2  EPW O   H1  H2  EPW O   H1  H2  EPW 
O   H1  H2  EPW O   H1  H2  EPW O   H1  H2  EPW O   H1  H2  EPW O   H1  H2  EPW 
O   H1  H2  EPW O   H1  H2  EPW O   H1  H2  EPW O   H1  H2  EPW O   H1  H2  EPW 
O   H1  H2  EPW O   H1  H2  EPW O   H1  H2  EPW O   H1  H2  EPW O   H1  H2  EPW 
O   H1  H2  EPW O   H1  H2  EPW O   H1  H2  EPW O   H1  H2  EPW O   H1  H2  EPW 
O   H1  H2  EPW O   H1  H2  EPW O   H1  H2  EPW O   H1  H2  EPW O   H1  H2  EPW 
O   H1  H2  EPW O   H1  H2  EPW O   H1  H2  EPW O   H1  H2  EPW O   H1  H2  EPW 
O   H1  H2  EPW O   H1  H2  EPW O   H1  H2  EPW O   H1  H2  EPW O   H1  H2  EPW 
O   H1  H2  EPW O   H1  H2  EPW O   H1  H2  EPW O   H1  H2  EPW O   H1  H2  EPW 
O   H1  H2  EPW O   H1  H2  EPW O   H1  H2  EPW O   H1  H2  EPW O   H1  H2  EPW 
O   H1  H2  EPW O   H1  H2  EPW O   H1  H2  EPW O   H1  H2  EPW O   H1  H2  EPW 
O   H1  H2  EPW O   H1  H2  EPW O   H1  H2  EPW O   H1  H2  EPW O   H1  H2  EPW 
O   H1  H2  EPW O   H1  H2  EPW O   H1  H2  EPW O   H1  H2  EPW O   H1  H2  EPW 
O   H1  H2  EPW O   H1  H2  EPW O   H1  H2  EPW O   H1  H2  EPW O   H1  H2  EPW 
O   H1  H2  EPW O   H1  H2  EPW O   H1  H2  EPW O   H1  H2  EPW O   H1  H2  EPW 
O   H1  H2  EPW O   H1  H2  EPW O   H1  H2  EPW O   H1  H2  EPW O   H1  H2  EPW 
O   H1  H2  EPW O   H1  H2  EPW O   H1  H2  EPW O   H1  H2  EPW O   H1  H2  EPW 
O   H1  H2  EPW O   H1  H2  EPW O   H1  H2  EPW O   H1  H2  EPW O   H1  H2  EPW 
O   H1  H2  EPW O   H1  H2  EPW O   H1  H2  EPW O   H1  H2  EPW O   H1  H2  EPW 
O   H1  H2  EPW O   H1  H2  EPW O   H1  H2  EPW O   H1  H2  EPW O   H1  H2  EPW 
O   H1  H2  EPW O   H1  H2  EPW O   H1  H2  EPW O   H1  H2  EPW O   H1  H2  EPW 
O   H1  H2  EPW O   H1  H2  EPW O   H1  H2  EPW O   H1  H2  EPW O   H1  H2  EPW 
O   H1  H2  EPW O   H1  H2  EPW O   H1  H2  EPW O   H1  H2  EPW O   H1  H2  EPW 
O   H1  H2  EPW O   H1  H2  EPW O   H1  H2  EPW O   H1  H2  EPW O   H1  H2  EPW 
O   H1  H2  EPW O   H1  H2  EPW O   H1  H2  EPW O   H1  H2  EPW O   H1  H2  EPW 
O   H1  H2  EPW O   H1  H2  EPW O   H1  H2  EPW O   H1  H2  EPW O   H1  H2  EPW 
O   H1  H2  EPW O   H1  H2  EPW O   H1  H2  EPW O   H1  H2  EPW O   H1  H2  EPW 
O   H1  H2  EPW O   H1  H2  EPW O   H1  H2  EPW O   H1  H2  EPW O   H1  H2  EPW 
O   H1  H2  EPW O   H1  H2  EPW O   H1  H2  EPW O   H1  H2  EPW O   H1  H2  EPW 
O   H1  H2  EPW O   H1  H2  EPW O   H1  H2  EPW O   H1  H2  EPW O   H1  H2  EPW 
O   H1  H2  EPW O   H1  H2  EPW O   H1  H2  EPW O   H1  H2  EPW O   H1  H2  EPW 
O   H1  H2  EPW O   H1  H2  EPW O   H1  H2  EPW O   H1  H2  EPW O   H1  H2  EPW 
O   H1  H2  EPW O   H1  H2  EPW O   H1  H2  EPW O   H1  H2  EPW O   H1  H2  EPW 
O   H1  H2  EPW O   H1  H2  EPW O   H1  H2  EPW O   H1  H2  EPW O   H1  H2  EPW 
O   H1  H2  EPW O   H1  H2  EPW O   H1  H2  EPW O   H1  H2  EPW O   H1  H2  EPW 
O   H1  H2  EPW O   H1  H2  EPW O   H1  H2  EPW O   H1  H2  EPW O   H1  H2  EPW 
O   H1  H2  EPW O   H1  H2  EPW O   H1  H2  EPW O   H1  H2  EPW O   H1  H2  EPW 
O   H1  H2  EPW O   H1  H2  EPW O   H1  H2  EPW O   H1  H2  EPW O   H1  H2  EPW 
O   H1  H2  EPW O   H1  H2  EPW O   H1  H2  EPW O   H1  H2  EPW O   H1  H2  EPW 
O   H1  H2  EPW O   H1  H2  EPW O   H1  H2  EPW O   H1  H2  EPW O   H1  H2  EPW 
O   H1  H2  EPW O   H1  H2  EPW O   H1  H2  EPW O   H1  H2  EPW O   H1  H2  EPW 
O   H1  H2  EPW O   H1  H2  EPW O   H1  H2  EPW O   H1  H2  EPW O   H1  H2  EPW 
O   H1  H2  EPW O   H1  H2  EPW O   H1  H2  EPW O   H1  H2  EPW O   H1  H2  EPW 
O   H1  H2  EPW O   H1  H2  EPW O   H1  H2  EPW O   H1  H2  EPW O   H1  H2  EPW 
O   H1  H2  EPW O   H1  H2  EPW O   H1  H2  EPW O   H1  H2  EPW O   H1  H2  EPW 
O   H1  H2  EPW O   H1  H2  EPW O   H1  H2  EPW O   H1  H2  EPW O   H1  H2  EPW 
O   H1  H2  EPW O   H1  H2  EPW O   H1  H2  EPW O   H1  H2  EPW O   H1  H2  EPW 
O   H1  H2  EPW O   H1  H2  EPW O   H1  H2  EPW O   H1  H2  EPW O   H1  H2  EPW 
O   H1  H2  EPW O   H1  H2  EPW O   H1  H2  EPW O   H1  H2  EPW O   H1  H2  EPW 
O   H1  H2  EPW O   H1  H2  EPW O   H1  H2  EPW O   H1  H2  EPW O   H1  H2  EPW 
O   H1  H2  EPW O   H1  H2  EPW O   H1  H2  EPW O   H1  H2  EPW O   H1  H2  EPW 
O   H1  H2  EPW O   H1  H2  EPW O   H1  H2  EPW O   H1  H2  EPW O   H1  H2  EPW 
O   H1  H2  EPW O   H1  H2  EPW O   H1  H2  EPW O   H1  H2  EPW O   H1  H2  EPW 
O   H1  H2  EPW O   H1  H2  EPW O   H1  H2  EPW O   H1  H2  EPW O   H1  H2  EPW 
O   H1  H2  EPW O   H1  H2  EPW O   H1  H2  EPW O   H1  H2  EPW O   H1  H2  EPW 
O   H1  H2  EPW O   H1  H2  EPW O   H1  H2  EPW O   H1  H2  EPW O   H1  H2  EPW 
O   H1  H2  EPW O   H1  H2  EPW O   H1  H2  EPW O   H1  H2  EPW O   H1  H2  EPW 
O   H1  H2  EPW O   H1  H2  EPW O   H1  H2  EPW O   H1  H2  EPW O   H1  H2  EPW 
O   H1  H2  EPW O   H1  H2  EPW O   H1  H2  EPW O   H1  H2  EPW O   H1  H2  EPW 
O   H1  H2  EPW O   H1  H2  EPW O   H1  H2  EPW O   H1  H2  EPW O   H1  H2  EPW 
O   H1  H2  EPW O   H1  H2  EPW O   H1  H2  EPW O   H1  H2  EPW O   H1  H2  EPW 
O   H1  H2  EPW O   H1  H2  EPW O   H1  H2  EPW O   H1  H2  EPW O   H1  H2  EPW 
O   H1  H2  EPW O   H1  H2  EPW O   H1  H2  EPW O   H1  H2  EPW O   H1  H2  EPW 
O   H1  H2  EPW O   H1  H2  EPW O   H1  H2  EPW O   H1  H2  EPW O   H1  H2  EPW 
O   H1  H2  EPW O   H1  H2  EPW O   H1  H2  EPW O   H1  H2  EPW O   H1  H2  EPW 
O   H1  H2  EPW O   H1  H2  EPW O   H1  H2  EPW O   H1  H2  EPW O   H1  H2  EPW 
O   H1  H2  EPW O   H1  H2  EPW O   H1  H2  EPW O   H1  H2  EPW O   H1  H2  EPW 
O   H1  H2  EPW O   H1  H2  EPW O   H1  H2  EPW O   H1  H2  EPW O   H1  H2  EPW 
O   H1  H2  EPW O   H1  H2  EPW O   H1  H2  EPW O   H1  H2  EPW O   H1  H2  EPW 
O   H1  H2  EPW O   H1  H2  EPW O   H1  H2  EPW O   H1  H2  EPW O   H1  H2  EPW 
O   H1  H2  EPW O   H1  H2  EPW O   H1  H2  EPW O   H1  H2  EPW O   H1  H2  EPW 
O   H1  H2  EPW O   H1  H2  EPW O   H1  H2  EPW O   H1  H2  EPW O   H1  H2  EPW 
O   H1  H2  EPW O   H1  H2  EPW O   H1  H2  EPW O   H1  H2  EPW O   H1  H2  EPW 
O   H1  H2  EPW O   H1  H2  EPW O   H1  H2  EPW O   H1  H2  EPW O   H1  H2  EPW 
O   H1  H2  EPW O   H1  H2  EPW O   H1  H2  EPW O   H1  H2  EPW O   H1  H2  EPW 
O   H1  H2  EPW O   H1  H2  EPW O   H1  H2  EPW O   H1  H2  EPW O   H1  H2  EPW 
O   H1  H2  EPW O   H1  H2  EPW O   H1  H2  EPW O   H1  H2  EPW O   H1  H2  EPW 
O   H1  H2  EPW O   H1  H2  EPW O   H1  H2  EPW O   H1  H2  EPW O   H1  H2  EPW 
O   H1  H2  EPW O   H1  H2  EPW O   H1  H2  EPW O   H1  H2  EPW O   H1  H2  EPW 
O   H1  H2  EPW O   H1  H2  EPW O   H1  H2  EPW O   H1  H2  EPW O   H1  H2  EPW 
O   H1  H2  EPW O   H1  H2  EPW O   H1  H2  EPW O   H1  H2  EPW O   H1  H2  EPW 
O   H1  H2  EPW O   H1  H2  EPW O   H1  H2  EPW O   H1  H2  EPW O   H1  H2  EPW 
O   H1  H2  EPW O   H1  H2  EPW O   H1  H2  EPW O   H1  H2  EPW O   H1  H2  EPW 
O   H1  H2  EPW O   H1  H2  EPW O   H1  H2  EPW O   H1  H2  EPW O   H1  H2  EPW 
O   H1  H2  EPW O   H1  H2  EPW O   H1  H2  EPW O   H1  H2  EPW O   H1  H2  EPW 
O   H1  H2  EPW O   H1  H2  EPW O   H1  H2  EPW O   H1  H2  EPW O   H1  H2  EPW 
O   H1  H2  EPW O   H1  H2  EPW O   H1  H2  EPW O   H1  H2  EPW O   H1  H2  EPW 
O   H1  H2  EPW O   H1  H2  EPW O   H1  H2  EPW O   H1  H2  EPW O   H1  H2  EPW 
O   H1  H2  EPW O   H1  H2  EPW O   H1  H2  EPW O   H1  H2  EPW O   H1  H2  EPW 
O   H1  H2  EPW O   H1  H2  EPW O   H1  H2  EPW O   H1  H2  EPW O   H1  H2  EPW 
O   H1  H2  EPW O   H1  H2  EPW O   H1  H2  EPW O   H1  H2  EPW O   H1  H2  EPW 
O   H1  H2  EPW O   H1  H2  EPW O   H1  H2  EPW O   H1  H2  EPW O   H1  H2  EPW 
O   H1  H2  EPW O   H1  H2  EPW O   H1  H2  EPW O   H1  H2  EPW O   H1  H2  EPW 
O   H1  H2  EPW O   H1  H2  EPW O   H1  H2  EPW O   H1  H2  EPW O   H1  H2  EPW 
O   H1  H2  EPW O   H1  H2  EPW O   H1  H2  EPW O   H1  H2  EPW O   H1  H2  EPW 
O   H1  H2  EPW O   H1  H2  EPW O   H1  H2  EPW O   H1  H2  EPW O   H1  H2  EPW 
O   H1  H2  EPW O   H1  H2  EPW O   H1  H2  EPW O   H1  H2  EPW O   H1  H2  EPW 
O   H1  H2  EPW O   H1  H2  EPW O   H1  H2  EPW O   H1  H2  EPW O   H1  H2  EPW 
O   H1  H2  EPW O   H1  H2  EPW O   H1  H2  EPW O   H1  H2  EPW O   H1  H2  EPW 
O   H1  H2  EPW O   H1  H2  EPW O   H1  H2  EPW O   H1  H2  EPW O   H1  H2  EPW 
O   H1  H2  EPW O   H1  H2  EPW O   H1  H2  EPW O   H1  H2  EPW O   H1  H2  EPW 
O   H1  H2  EPW O   H1  H2  EPW O   H1  H2  EPW O   H1  H2  EPW O   H1  H2  EPW 
O   H1  H2  EPW O   H1  H2  EPW O   H1  H2  EPW O   H1  H2  EPW O   H1  H2  EPW 
O   H1  H2  EPW O   H1  H2  EPW O   H1  H2  EPW O   H1  H2  EPW O   H1  H2  EPW 
O   H1  H2  EPW O   H1  H2  EPW O   H1  H2  EPW O   H1  H2  EPW O   H1  H2  EPW 
O   H1  H2  EPW O   H1  H2  EPW O   H1  H2  EPW O   H1  H2  EPW O   H1  H2  EPW 
O   H1  H2  EPW O   H1  H2  EPW O   H1  H2  EPW O   H1  H2  EPW O   H1  H2  EPW 
O   H1  H2  EPW O   H1  H2  EPW O   H1  H2  EPW O   H1  H2  EPW O   H1  H2  EPW 
O   H1  H2  EPW O   H1  H2  EPW O   H1  H2  EPW O   H1  H2  EPW O   H1  H2  EPW 
O   H1  H2  EPW O   H1  H2  EPW O   H1  H2  EPW O   H1  H2  EPW O   H1  H2  EPW 
O   H1  H2  EPW O   H1  H2  EPW O   H1  H2  EPW O   H1  H2  EPW O   H1  H2  EPW 
O   H1  H2  EPW O   H1  H2  EPW O   H1  H2  EPW O   H1  H2  EPW O   H1  H2  EPW 
O   H1  H2  EPW O   H1  H2  EPW O   H1  H2  EPW O   H1  H2  EPW O   H1  H2  EPW 
O   H1  H2  EPW O   H1  H2  EPW O   H1  H2  EPW O   H1  H2  EPW O   H1  H2  EPW 
O   H1  H2  EPW O   H1  H2  EPW O   H1  H2  EPW O   H1  H2  EPW O   H1  H2  EPW 
O   H1  H2  EPW O   H1  H2  EPW O   H1  H2  EPW O   H1  H2  EPW O   H1  H2  EPW 
O   H1  H2  EPW O   H1  H2  EPW O   H1  H2  EPW O   H1  H2  EPW O   H1  H2  EPW 
O   H1  H2  EPW O   H1  H2  EPW O   H1  H2  EPW O   H1  H2  EPW O   H1  H2  EPW 
O   H1  H2  EPW O   H1  H2  EPW O   H1  H2  EPW O   H1  H2  EPW O   H1  H2  EPW 
O   H1  H2  EPW O   H1  H2  EPW O   H1  H2  EPW O   H1  H2  EPW O   H1  H2  EPW 
O   H1  H2  EPW O   H1  H2  EPW O   H1  H2  EPW O   H1  H2  EPW O   H1  H2  EPW 
O   H1  H2  EPW O   H1  H2  EPW O   H1  H2  EPW O   H1  H2  EPW O   H1  H2  EPW 
O   H1  H2  EPW O   H1  H2  EPW O   H1  H2  EPW O   H1  H2  EPW O   H1  H2  EPW 
O   H1  H2  EPW O   H1  H2  EPW O   H1  H2  EPW O   H1  H2  EPW O   H1  H2  EPW 
O   H1  H2  EPW O   H1  H2  EPW O   H1  H2  EPW O   H1  H2  EPW O   H1  H2  EPW 
O   H1  H2  EPW O   H1  H2  EPW O   H1  H2  EPW O   H1  H2  EPW O   H1  H2  EPW 
O   H1  H2  EPW O   H1  H2  EPW O   H1  H2  EPW O   H1  H2  EPW O   H1  H2  EPW 
O   H1  H2  EPW O   H1  H2  EPW O   H1  H2  EPW O   H1  H2  EPW O   H1  H2  EPW 
O   H1  H2  EPW O   H1  H2  EPW O   H1  H2  EPW O   H1  H2  EPW O   H1  H2  EPW 
O   H1  H2  EPW O   H1  H2  EPW O   H1  H2  EPW O   H1  H2  EPW O   H1  H2  EPW 
O   H1  H2  EPW O   H1  H2  EPW O   H1  H2  EPW O   H1  H2  EPW O   H1  H2  EPW 
O   H1  H2  EPW O   H1  H2  EPW O   H1  H2  EPW O   H1  H2  EPW O   H1  H2  EPW 
O   H1  H2  EPW O   H1  H2  EPW O   H1  H2  EPW O   H1  H2  EPW O   H1  H2  EPW 
O   H1  H2  EPW O   H1  H2  EPW O   H1  H2  EPW O   H1  H2  EPW O   H1  H2  EPW 
O   H1  H2  EPW O   H1  H2  EPW O   H1  H2  EPW O   H1  H2  EPW O   H1  H2  EPW 
O   H1  H2  EPW O   H1  H2  EPW O   H1  H2  EPW O   H1  H2  EPW O   H1  H2  EPW 
O   H1  H2  EPW O   H1  H2  EPW O   H1  H2  EPW O   H1  H2  EPW O   H1  H2  EPW 
O   H1  H2  EPW O   H1  H2  EPW O   H1  H2  EPW O   H1  H2  EPW O   H1  H2  EPW 
O   H1  H2  EPW O   H1  H2  EPW O   H1  H2  EPW O   H1  H2  EPW O   H1  H2  EPW 
O   H1  H2  EPW O   H1  H2  EPW O   H1  H2  EPW O   H1  H2  EPW O   H1  H2  EPW 
O   H1  H2  EPW O   H1  H2  EPW O   H1  H2  EPW O   H1  H2  EPW O   H1  H2  EPW 
O   H1  H2  EPW O   H1  H2  EPW O   H1  H2  EPW O   H1  H2  EPW O   H1  H2  EPW 
O   H1  H2  EPW O   H1  H2  EPW O   H1  H2  EPW O   H1  H2  EPW O   H1  H2  EPW 
O   H1  H2  EPW O   H1  H2  EPW O   H1  H2  EPW O   H1  H2  EPW O   H1  H2  EPW 
O   H1  H2  EPW O   H1  H2  EPW O   H1  H2  EPW O   H1  H2  EPW O   H1  H2  EPW 
O   H1  H2  EPW O   H1  H2  EPW O   H1  H2  EPW O   H1  H2  EPW O   H1  H2  EPW 
O   H1  H2  EPW O   H1  H2  EPW O   H1  H2  EPW O   H1  H2  EPW O   H1  H2  EPW 
O   H1  H2  EPW O   H1  H2  EPW O   H1  H2  EPW O   H1  H2  EPW O   H1  H2  EPW 
O   H1  H2  EPW O   H1  H2  EPW O   H1  H2  EPW O   H1  H2  EPW O   H1  H2  EPW 
O   H1  H2  EPW O   H1  H2  EPW O   H1  H2  EPW O   H1  H2  EPW O   H1  H2  EPW 
O   H1  H2  EPW O   H1  H2  EPW O   H1  H2  EPW O   H1  H2  EPW O   H1  H2  EPW 
O   H1  H2  EPW O   H1  H2  EPW O   H1  H2  EPW O   H1  H2  EPW O   H1  H2  EPW 
O   H1  H2  EPW O   H1  H2  EPW O   H1  H2  EPW O   H1  H2  EPW O   H1  H2  EPW 
O   H1  H2  EPW O   H1  H2  EPW O   H1  H2  EPW O   H1  H2  EPW O   H1  H2  EPW 
O   H1  H2  EPW O   H1  H2  EPW O   H1  H2  EPW O   H1  H2  EPW O   H1  H2  EPW 
O   H1  H2  EPW O   H1  H2  EPW O   H1  H2  EPW O   H1  H2  EPW O   H1  H2  EPW 
O   H1  H2  EPW O   H1  H2  EPW O   H1  H2  EPW O   H1  H2  EPW O   H1  H2  EPW 
O   H1  H2  EPW O   H1  H2  EPW O   H1  H2  EPW O   H1  H2  EPW O   H1  H2  EPW 
O   H1  H2  EPW O   H1  H2  EPW O   H1  H2  EPW O   H1  H2  EPW O   H1  H2  EPW 
O   H1  H2  EPW O   H1  H2  EPW O   H1  H2  EPW O   H1  H2  EPW O   H1  H2  EPW 
O   H1  H2  EPW O   H1  H2  EPW O   H1  H2  EPW O   H1  H2  EPW O   H1  H2  EPW 
O   H1  H2  EPW O   H1  H2  EPW O   H1  H2  EPW O   H1  H2  EPW O   H1  H2  EPW 
O   H1  H2  EPW O   H1  H2  EPW O   H1  H2  EPW O   H1  H2  EPW O   H1  H2  EPW 
O   H1  H2  EPW O   H1  H2  EPW O   H1  H2  EPW O   H1  H2  EPW O   H1  H2  EPW 
O   H1  H2  EPW O   H1  H2  EPW O   H1  H2  EPW O   H1  H2  EPW O   H1  H2  EPW 
O   H1  H2  EPW O   H1  H2  EPW O   H1  H2  EPW O   H1  H2  EPW O   H1  H2  EPW 
O   H1  H2  EPW O   H1  H2  EPW O   H1  H2  EPW O   H1  H2  EPW O   H1  H2  EPW 
O   H1  H2  EPW O   H1  H2  EPW O   H1  H2  EPW O   H1  H2  EPW O   H1  H2  EPW 
O   H1  H2  EPW O   H1  H2  EPW O   H1  H2  EPW O   H1  H2  EPW O   H1  H2  EPW 
O   H1  H2  EPW O   H1  H2  EPW O   H1  H2  EPW O   H1  H2  EPW O   H1  H2  EPW 
O   H1  H2  EPW O   H1  H2  EPW O   H1  H2  EPW O   H1  H2  EPW O   H1  H2  EPW 
O   H1  H2  EPW O   H1  H2  EPW O   H1  H2  EPW O   H1  H2  EPW O   H1  H2  EPW 
O   H1  H2  EPW O   H1  H2  EPW O   H1  H2  EPW O   H1  H2  EPW O   H1  H2  EPW 
O   H1  H2  EPW O   H1  H2  EPW O   H1  H2  EPW O   H1  H2  EPW O   H1  H2  EPW 
O   H1  H2  EPW O   H1  H2  EPW O   H1  H2  EPW O   H1  H2  EPW O   H1  H2  EPW 
O   H1  H2  EPW O   H1  H2  EPW O   H1  H2  EPW O   H1  H2  EPW O   H1  H2  EPW 
O   H1  H2  EPW O   H1  H2  EPW O   H1  H2  EPW O   H1  H2  EPW O   H1  H2  EPW 
O   H1  H2  EPW O   H1  H2  EPW O   H1  H2  EPW O   H1  H2  EPW O   H1  H2  EPW 
O   H1  H2  EPW O   H1  H2  EPW O   H1  H2  EPW O   H1  H2  EPW O   H1  H2  EPW 
O   H1  H2  EPW O   H1  H2  EPW O   H1  H2  EPW O   H1  H2  EPW O   H1  H2  EPW 
O   H1  H2  EPW O   H1  H2  EPW O   H1  H2  EPW O   H1  H2  EPW O   H1  H2  EPW 
O   H1  H2  EPW O   H1  H2  EPW O   H1  H2  EPW O   H1  H2  EPW O   H1  H2  EPW 
O   H1  H2  EPW O   H1  H2  EPW O   H1  H2  EPW O   H1  H2  EPW O   H1  H2  EPW 
O   H1  H2  EPW O   H1  H2  EPW O   H1  H2  EPW O   H1  H2  EPW O   H1  H2  EPW 
O   H1  H2  EPW O   H1  H2  EPW O   H1  H2  EPW O   H1  H2  EPW O   H1  H2  EPW 
O   H1  H2  EPW O   H1  H2  EPW O   H1  H2  EPW O   H1  H2  EPW O   H1  H2  EPW 
O   H1  H2  EPW O   H1  H2  EPW O   H1  H2  EPW O   H1  H2  EPW O   H1  H2  EPW 
O   H1  H2  EPW O   H1  H2  EPW O   H1  H2  EPW O   H1  H2  EPW O   H1  H2  EPW 
O   H1  H2  EPW O   H1  H2  EPW O   H1  H2  EPW O   H1  H2  EPW O   H1  H2  EPW 
O   H1  H2  EPW O   H1  H2  EPW O   H1  H2  EPW O   H1  H2  EPW O   H1  H2  EPW 
O   H1  H2  EPW O   H1  H2  EPW O   H1  H2  EPW O   H1  H2  EPW O   H1  H2  EPW 
O   H1  H2  EPW O   H1  H2  EPW O   H1  H2  EPW O   H1  H2  EPW O   H1  H2  EPW 
O   H1  H2  EPW O   H1  H2  EPW O   H1  H2  EPW O   H1  H2  EPW O   H1  H2  EPW 
O   H1  H2  EPW O   H1  H2  EPW O   H1  H2  EPW O   H1  H2  EPW O   H1  H2  EPW 
O   H1  H2  EPW O   H1  H2  EPW O   H1  H2  EPW O   H1  H2  EPW O   H1  H2  EPW 
O   H1  H2  EPW O   H1  H2  EPW O   H1  H2  EPW O   H1  H2  EPW O   H1  H2  EPW 
O   H1  H2  EPW O   H1  H2  EPW O   H1  H2  EPW O   H1  H2  EPW O   H1  H2  EPW 
O   H1  H2  EPW O   H1  H2  EPW O   H1  H2  EPW O   H1  H2  EPW O   H1  H2  EPW 
O   H1  H2  EPW O   H1  H2  EPW O   H1  H2  EPW O   H1  H2  EPW O   H1  H2  EPW 
O   H1  H2  EPW O   H1  H2  EPW O   H1  H2  EPW O   H1  H2  EPW O   H1  H2  EPW 
O   H1  H2  EPW O   H1  H2  EPW O   H1  H2  EPW O   H1  H2  EPW O   H1  H2  EPW 
O   H1  H2  EPW O   H1  H2  EPW O   H1  H2  EPW O   H1  H2  EPW O   H1  H2  EPW 
O   H1  H2  EPW O   H1  H2  EPW O   H1  H2  EPW O   H1  H2  EPW O   H1  H2  EPW 
O   H1  H2  EPW O   H1  H2  EPW O   H1  H2  EPW O   H1  H2  EPW O   H1  H2  EPW 
O   H1  H2  EPW O   H1  H2  EPW O   H1  H2  EPW O   H1  H2  EPW O   H1  H2  EPW 
O   H1  H2  EPW O   H1  H2  EPW O   H1  H2  EPW O   H1  H2  EPW O   H1  H2  EPW 
O   H1  H2  EPW O   H1  H2  EPW O   H1  H2  EPW O   H1  H2  EPW O   H1  H2  EPW 
O   H1  H2  EPW O   H1  H2  EPW O   H1  H2  EPW O   H1  H2  EPW O   H1  H2  EPW 
O   H1  H2  EPW O   H1  H2  EPW O   H1  H2  EPW O   H1  H2  EPW O   H1  H2  EPW 
O   H1  H2  EPW O   H1  H2  EPW O   H1  H2  EPW O   H1  H2  EPW O   H1  H2  EPW 
O   H1  H2  EPW O   H1  H2  EPW O   H1  H2  EPW O   H1  H2  EPW O   H1  H2  EPW 
O   H1  H2  EPW O   H1  H2  EPW O   H1  H2  EPW O   H1  H2  EPW O   H1  H2  EPW 
O   H1  H2  EPW O   H1  H2  EPW O   H1  H2  EPW O   H1  H2  EPW O   H1  H2  EPW 
O   H1  H2  EPW O   H1  H2  EPW O   H1  H2  EPW O   H1  H2  EPW O   H1  H2  EPW 
O   H1  H2  EPW O   H1  H2  EPW O   H1  H2  EPW O   H1  H2  EPW O   H1  H2  EPW 
O   H1  H2  EPW O   H1  H2  EPW O   H1  H2  EPW O   H1  H2  EPW O   H1  H2  EPW 
O   H1  H2  EPW O   H1  H2  EPW O   H1  H2  EPW O   H1  H2  EPW O   H1  H2  EPW 
O   H1  H2  EPW O   H1  H2  EPW O   H1  H2  EPW O   H1  H2  EPW O   H1  H2  EPW 
O   H1  H2  EPW O   H1  H2  EPW O   H1  H2  EPW O   H1  H2  EPW O   H1  H2  EPW 
O   H1  H2  EPW O   H1  H2  EPW O   H1  H2  EPW O   H1  H2  EPW O   H1  H2  EPW 
O   H1  H2  EPW O   H1  H2  EPW O   H1  H2  EPW O   H1  H2  EPW O   H1  H2  EPW 
O   H1  H2  EPW O   H1  H2  EPW O   H1  H2  EPW O   H1  H2  EPW O   H1  H2  EPW 
O   H1  H2  EPW O   H1  H2  EPW O   H1  H2  EPW O   H1  H2  EPW O   H1  H2  EPW 
O   H1  H2  EPW O   H1  H2  EPW O   H1  H2  EPW O   H1  H2  EPW O   H1  H2  EPW 
O   H1  H2  EPW O   H1  H2  EPW O   H1  H2  EPW O   H1  H2  EPW O   H1  H2  EPW 
O   H1  H2  EPW O   H1  H2  EPW O   H1  H2  EPW O   H1  H2  EPW O   H1  H2  EPW 
O   H1  H2  EPW O   H1  H2  EPW O   H1  H2  EPW O   H1  H2  EPW O   H1  H2  EPW 
O   H1  H2  EPW O   H1  H2  EPW O   H1  H2  EPW O   H1  H2  EPW O   H1  H2  EPW 
O   H1  H2  EPW O   H1  H2  EPW O   H1  H2  EPW O   H1  H2  EPW O   H1  H2  EPW 
O   H1  H2  EPW O   H1  H2  EPW O   H1  H2  EPW O   H1  H2  EPW O   H1  H2  EPW 
O   H1  H2  EPW O   H1  H2  EPW O   H1  H2  EPW O   H1  H2  EPW O   H1  H2  EPW 
O   H1  H2  EPW O   H1  H2  EPW O   H1  H2  EPW O   H1  H2  EPW O   H1  H2  EPW 
O   H1  H2  EPW O   H1  H2  EPW O   H1  H2  EPW O   H1  H2  EPW O   H1  H2  EPW 
O   H1  H2  EPW O   H1  H2  EPW O   H1  H2  EPW O   H1  H2  EPW O   H1  H2  EPW 
O   H1  H2  EPW O   H1  H2  EPW O   H1  H2  EPW O   H1  H2  EPW O   H1  H2  EPW 
O   H1  H2  EPW O   H1  H2  EPW O   H1  H2  EPW O   H1  H2  EPW O   H1  H2  EPW 
O   H1  H2  EPW O   H1  H2  EPW O   H1  H2  EPW O   H1  H2  EPW O   H1  H2  EPW 
O   H1  H2  EPW O   H1  H2  EPW O   H1  H2  EPW O   H1  H2  EPW O   H1  H2  EPW 
O   H1  H2  EPW O   H1  H2  EPW O   H1  H2  EPW O   H1  H2  EPW O   H1  H2  EPW 
O   H1  H2  EPW O   H1  H2  EPW O   H1  H2  EPW O   H1  H2  EPW O   H1  H2  EPW 
O   H1  H2  EPW O   H1  H2  EPW O   H1  H2  EPW O   H1  H2  EPW O   H1  H2  EPW 
O   H1  H2  EPW O   H1  H2  EPW O   H1  H2  EPW O   H1  H2  EPW O   H1  H2  EPW 
O   H1  H2  EPW O   H1  H2  EPW O   H1  H2  EPW O   H1  H2  EPW O   H1  H2  EPW 
O   H1  H2  EPW O   H1  H2  EPW O   H1  H2  EPW O   H1  H2  EPW O   H1  H2  EPW 
O   H1  H2  EPW O   H1  H2  EPW O   H1  H2  EPW O   H1  H2  EPW O   H1  H2  EPW 
O   H1  H2  EPW O   H1  H2  EPW O   H1  H2  EPW O   H1  H2  EPW O   H1  H2  EPW 
O   H1  H2  EPW O   H1  H2  EPW O   H1  H2  EPW O   H1  H2  EPW O   H1  H2  EPW 
O   H1  H2  EPW O   H1  H2  EPW O   H1  H2  EPW O   H1  H2  EPW O   H1  H2  EPW 
O   H1  H2  EPW O   H1  H2  EPW O   H1  H2  EPW O   H1  H2  EPW O   H1  H2  EPW 
O   H1  H2  EPW O   H1  H2  EPW O   H1  H2  EPW O   H1  H2  EPW O   H1  H2  EPW 
O   H1  H2  EPW O   H1  H2  EPW O   H1  H2  EPW O   H1  H2  EPW O   H1  H2  EPW 
O   H1  H2  EPW O   H1  H2  EPW O   H1  H2  EPW O   H1  H2  EPW O   H1  H2  EPW 
O   H1  H2  EPW O   H1  H2  EPW O   H1  H2  EPW O   H1  H2  EPW O   H1  H2  EPW 
O   H1  H2  EPW O   H1  H2  EPW O   H1  H2  EPW O   H1  H2  EPW O   H1  H2  EPW 
O   H1  H2  EPW O   H1  H2  EPW O   H1  H2  EPW O   H1  H2  EPW O   H1  H2  EPW 
O   H1  H2  EPW O   H1  H2  EPW O   H1  H2  EPW O   H1  H2  EPW O   H1  H2  EPW 
O   H1  H2  EPW O   H1  H2  EPW O   H1  H2  EPW O   H1  H2  EPW O   H1  H2  EPW 
O   H1  H2  EPW O   H1  H2  EPW O   H1  H2  EPW O   H1  H2  EPW O   H1  H2  EPW 
O   H1  H2  EPW O   H1  H2  EPW O   H1  H2  EPW O   H1  H2  EPW O   H1  H2  EPW 
O   H1  H2  EPW O   H1  H2  EPW O   H1  H2  EPW O   H1  H2  EPW O   H1  H2  EPW 
O   H1  H2  EPW O   H1  H2  EPW O   H1  H2  EPW O   H1  H2  EPW O   H1  H2  EPW 
O   H1  H2  EPW O   H1  H2  EPW O   H1  H2  EPW O   H1  H2  EPW O   H1  H2  EPW 
O   H1  H2  EPW O   H1  H2  EPW O   H1  H2  EPW O   H1  H2  EPW O   H1  H2  EPW 
O   H1  H2  EPW O   H1  H2  EPW O   H1  H2  EPW O   H1  H2  EPW O   H1  H2  EPW 
O   H1  H2  EPW O   H1  H2  EPW O   H1  H2  EPW O   H1  H2  EPW O   H1  H2  EPW 
O   H1  H2  EPW O   H1  H2  EPW O   H1  H2  EPW O   H1  H2  EPW O   H1  H2  EPW 
O   H1  H2  EPW O   H1  H2  EPW O   H1  H2  EPW O   H1  H2  EPW O   H1  H2  EPW 
O   H1  H2  EPW O   H1  H2  EPW O   H1  H2  EPW O   H1  H2  EPW O   H1  H2  EPW 
O   H1  H2  EPW O   H1  H2  EPW O   H1  H2  EPW O   H1  H2  EPW O   H1  H2  EPW 
O   H1  H2  EPW O   H1  H2  EPW O   H1  H2  EPW O   H1  H2  EPW O   H1  H2  EPW 
O   H1  H2  EPW O   H1  H2  EPW O   H1  H2  EPW O   H1  H2  EPW O   H1  H2  EPW 
O   H1  H2  EPW O   H1  H2  EPW O   H1  H2  EPW O   H1  H2  EPW O   H1  H2  EPW 
O   H1  H2  EPW O   H1  H2  EPW O   H1  H2  EPW O   H1  H2  EPW O   H1  H2  EPW 
O   H1  H2  EPW O   H1  H2  EPW O   H1  H2  EPW O   H1  H2  EPW O   H1  H2  EPW 
O   H1  H2  EPW O   H1  H2  EPW O   H1  H2  EPW O   H1  H2  EPW O   H1  H2  EPW 
O   H1  H2  EPW O   H1  H2  EPW O   H1  H2  EPW O   H1  H2  EPW O   H1  H2  EPW 
O   H1  H2  EPW O   H1  H2  EPW O   H1  H2  EPW O   H1  H2  EPW O   H1  H2  EPW 
O   H1  H2  EPW O   H1  H2  EPW O   H1  H2  EPW O   H1  H2  EPW O   H1  H2  EPW 
O   H1  H2  EPW O   H1  H2  EPW O   H1  H2  EPW O   H1  H2  EPW O   H1  H2  EPW 
O   H1  H2  EPW O   H1  H2  EPW O   H1  H2  EPW O   H1  H2  EPW O   H1  H2  EPW 
O   H1  H2  EPW O   H1  H2  EPW O   H1  H2  EPW O   H1  H2  EPW O   H1  H2  EPW 
O   H1  H2  EPW O   H1  H2  EPW O   H1  H2  EPW O   H1  H2  EPW O   H1  H2  EPW 
O   H1  H2  EPW O   H1  H2  EPW O   H1  H2  EPW O   H1  H2  EPW O   H1  H2  EPW 
O   H1  H2  EPW O   H1  H2  EPW O   H1  H2  EPW O   H1  H2  EPW O   H1  H2  EPW 
O   H1  H2  EPW O   H1  H2  EPW O   H1  H2  EPW O   H1  H2  EPW O   H1  H2  EPW 
O   H1  H2  EPW O   H1  H2  EPW O   H1  H2  EPW O   H1  H2  EPW O   H1  H2  EPW 
O   H1  H2  EPW O   H1  H2  EPW O   H1  H2  EPW O   H1  H2  EPW O   H1  H2  EPW 
O   H1  H2  EPW O   H1  H2  EPW O   H1  H2  EPW O   H1  H2  EPW O   H1  H2  EPW 
O   H1  H2  EPW O   H1  H2  EPW O   H1  H2  EPW O   H1  H2  EPW O   H1  H2  EPW 
O   H1  H2  EPW O   H1  H2  EPW O   H1  H2  EPW O   H1  H2  EPW O   H1  H2  EPW 
O   H1  H2  EPW O   H1  H2  EPW O   H1  H2  EPW O   H1  H2  EPW O   H1  H2  EPW 
O   H1  H2  EPW O   H1  H2  EPW O   H1  H2  EPW O   H1  H2  EPW O   H1  H2  EPW 
O   H1  H2  EPW O   H1  H2  EPW O   H1  H2  EPW O   H1  H2  EPW O   H1  H2  EPW 
O   H1  H2  EPW O   H1  H2  EPW O   H1  H2  EPW O   H1  H2  EPW O   H1  H2  EPW 
O   H1  H2  EPW O   H1  H2  EPW O   H1  H2  EPW O   H1  H2  EPW O   H1  H2  EPW 
O   H1  H2  EPW O   H1  H2  EPW O   H1  H2  EPW O   H1  H2  EPW O   H1  H2  EPW 
O   H1  H2  EPW O   H1  H2  EPW O   H1  H2  EPW O   H1  H2  EPW O   H1  H2  EPW 
O   H1  H2  EPW O   H1  H2  EPW O   H1  H2  EPW O   H1  H2  EPW O   H1  H2  EPW 
O   H1  H2  EPW O   H1  H2  EPW O   H1  H2  EPW O   H1  H2  EPW O   H1  H2  EPW 
O   H1  H2  EPW O   H1  H2  EPW O   H1  H2  EPW O   H1  H2  EPW O   H1  H2  EPW 
O   H1  H2  EPW O   H1  H2  EPW O   H1  H2  EPW O   H1  H2  EPW O   H1  H2  EPW 
O   H1  H2  EPW O   H1  H2  EPW O   H1  H2  EPW O   H1  H2  EPW O   H1  H2  EPW 
O   H1  H2  EPW O   H1  H2  EPW O   H1  H2  EPW O   H1  H2  EPW O   H1  H2  EPW 
O   H1  H2  EPW O   H1  H2  EPW O   H1  H2  EPW O   H1  H2  EPW O   H1  H2  EPW 
O   H1  H2  EPW O   H1  H2  EPW O   H1  H2  EPW O   H1  H2  EPW O   H1  H2  EPW 
O   H1  H2  EPW O   H1  H2  EPW O   H1  H2  EPW O   H1  H2  EPW O   H1  H2  EPW 
O   H1  H2  EPW O   H1  H2  EPW O   H1  H2  EPW O   H1  H2  EPW O   H1  H2  EPW 
O   H1  H2  EPW O   H1  H2  EPW O   H1  H2  EPW O   H1  H2  EPW O   H1  H2  EPW 
O   H1  H2  EPW O   H1  H2  EPW O   H1  H2  EPW O   H1  H2  EPW O   H1  H2  EPW 
O   H1  H2  EPW O   H1  H2  EPW O   H1  H2  EPW O   H1  H2  EPW O   H1  H2  EPW 
O   H1  H2  EPW O   H1  H2  EPW O   H1  H2  EPW O   H1  H2  EPW O   H1  H2  EPW 
O   H1  H2  EPW O   H1  H2  EPW O   H1  H2  EPW O   H1  H2  EPW O   H1  H2  EPW 
O   H1  H2  EPW O   H1  H2  EPW O   H1  H2  EPW O   H1  H2  EPW O   H1  H2  EPW 
O   H1  H2  EPW O   H1  H2  EPW O   H1  H2  EPW O   H1  H2  EPW O   H1  H2  EPW 
O   H1  H2  EPW O   H1  H2  EPW O   H1  H2  EPW O   H1  H2  EPW O   H1  H2  EPW 
O   H1  H2  EPW O   H1  H2  EPW O   H1  H2  EPW O   H1  H2  EPW O   H1  H2  EPW 
O   H1  H2  EPW O   H1  H2  EPW O   H1  H2  EPW O   H1  H2  EPW O   H1  H2  EPW 
O   H1  H2  EPW O   H1  H2  EPW O   H1  H2  EPW O   H1  H2  EPW O   H1  H2  EPW 
O   H1  H2  EPW O   H1  H2  EPW O   H1  H2  EPW O   H1  H2  EPW O   H1  H2  EPW 
O   H1  H2  EPW O   H1  H2  EPW O   H1  H2  EPW O   H1  H2  EPW O   H1  H2  EPW 
O   H1  H2  EPW O   H1  H2  EPW O   H1  H2  EPW O   H1  H2  EPW O   H1  H2  EPW 
O   H1  H2  EPW O   H1  H2  EPW O   H1  H2  EPW O   H1  H2  EPW O   H1  H2  EPW 
O   H1  H2  EPW O   H1  H2  EPW O   H1  H2  EPW O   H1  H2  EPW O   H1  H2  EPW 
O   H1  H2  EPW O   H1  H2  EPW O   H1  H2  EPW O   H1  H2  EPW O   H1  H2  EPW 
O   H1  H2  EPW O   H1  H2  EPW O   H1  H2  EPW O   H1  H2  EPW O   H1  H2  EPW 
O   H1  H2  EPW O   H1  H2  EPW O   H1  H2  EPW O   H1  H2  EPW O   H1  H2  EPW 
O   H1  H2  EPW O   H1  H2  EPW O   H1  H2  EPW O   H1  H2  EPW O   H1  H2  EPW 
O   H1  H2  EPW O   H1  H2  EPW O   H1  H2  EPW O   H1  H2  EPW O   H1  H2  EPW 
O   H1  H2  EPW O   H1  H2  EPW O   H1  H2  EPW O   H1  H2  EPW O   H1  H2  EPW 
O   H1  H2  EPW O   H1  H2  EPW O   H1  H2  EPW O   H1  H2  EPW O   H1  H2  EPW 
O   H1  H2  EPW O   H1  H2  EPW O   H1  H2  EPW O   H1  H2  EPW O   H1  H2  EPW 
O   H1  H2  EPW O   H1  H2  EPW O   H1  H2  EPW O   H1  H2  EPW O   H1  H2  EPW 
O   H1  H2  EPW O   H1  H2  EPW O   H1  H2  EPW O   H1  H2  EPW O   H1  H2  EPW 
O   H1  H2  EPW O   H1  H2  EPW O   H1  H2  EPW O   H1  H2  EPW O   H1  H2  EPW 
O   H1  H2  EPW O   H1  H2  EPW O   H1  H2  EPW O   H1  H2  EPW O   H1  H2  EPW 
O   H1  H2  EPW O   H1  H2  EPW O   H1  H2  EPW O   H1  H2  EPW O   H1  H2  EPW 
O   H1  H2  EPW O   H1  H2  EPW O   H1  H2  EPW O   H1  H2  EPW O   H1  H2  EPW 
O   H1  H2  EPW O   H1  H2  EPW O   H1  H2  EPW O   H1  H2  EPW O   H1  H2  EPW 
O   H1  H2  EPW O   H1  H2  EPW O   H1  H2  EPW O   H1  H2  EPW O   H1  H2  EPW 
O   H1  H2  EPW O   H1  H2  EPW O   H1  H2  EPW O   H1  H2  EPW O   H1  H2  EPW 
O   H1  H2  EPW O   H1  H2  EPW O   H1  H2  EPW O   H1  H2  EPW O   H1  H2  EPW 
O   H1  H2  EPW O   H1  H2  EPW O   H1  H2  EPW O   H1  H2  EPW O   H1  H2  EPW 
O   H1  H2  EPW O   H1  H2  EPW O   H1  H2  EPW O   H1  H2  EPW O   H1  H2  EPW 
O   H1  H2  EPW O   H1  H2  EPW O   H1  H2  EPW O   H1  H2  EPW O   H1  H2  EPW 
O   H1  H2  EPW O   H1  H2  EPW O   H1  H2  EPW O   H1  H2  EPW O   H1  H2  EPW 
O   H1  H2  EPW O   H1  H2  EPW O   H1  H2  EPW O   H1  H2  EPW O   H1  H2  EPW 
O   H1  H2  EPW O   H1  H2  EPW O   H1  H2  EPW O   H1  H2  EPW O   H1  H2  EPW 
O   H1  H2  EPW O   H1  H2  EPW O   H1  H2  EPW O   H1  H2  EPW O   H1  H2  EPW 
O   H1  H2  EPW O   H1  H2  EPW O   H1  H2  EPW O   H1  H2  EPW O   H1  H2  EPW 
O   H1  H2  EPW O   H1  H2  EPW O   H1  H2  EPW O   H1  H2  EPW O   H1  H2  EPW 
O   H1  H2  EPW O   H1  H2  EPW O   H1  H2  EPW O   H1  H2  EPW O   H1  H2  EPW 
O   H1  H2  EPW O   H1  H2  EPW O   H1  H2  EPW O   H1  H2  EPW O   H1  H2  EPW 
O   H1  H2  EPW O   H1  H2  EPW O   H1  H2  EPW O   H1  H2  EPW O   H1  H2  EPW 
O   H1  H2  EPW O   H1  H2  EPW O   H1  H2  EPW O   H1  H2  EPW O   H1  H2  EPW 
O   H1  H2  EPW O   H1  H2  EPW O   H1  H2  EPW O   H1  H2  EPW O   H1  H2  EPW 
O   H1  H2  EPW O   H1  H2  EPW O   H1  H2  EPW O   H1  H2  EPW O   H1  H2  EPW 
O   H1  H2  EPW O   H1  H2  EPW O   H1  H2  EPW O   H1  H2  EPW O   H1  H2  EPW 
O   H1  H2  EPW O   H1  H2  EPW O   H1  H2  EPW O   H1  H2  EPW O   H1  H2  EPW 
O   H1  H2  EPW O   H1  H2  EPW O   H1  H2  EPW O   H1  H2  EPW O   H1  H2  EPW 
O   H1  H2  EPW O   H1  H2  EPW O   H1  H2  EPW O   H1  H2  EPW O   H1  H2  EPW 
O   H1  H2  EPW O   H1  H2  EPW O   H1  H2  EPW O   H1  H2  EPW O   H1  H2  EPW 
O   H1  H2  EPW O   H1  H2  EPW O   H1  H2  EPW O   H1  H2  EPW O   H1  H2  EPW 
O   H1  H2  EPW O   H1  H2  EPW O   H1  H2  EPW O   H1  H2  EPW O   H1  H2  EPW 
O   H1  H2  EPW O   H1  H2  EPW O   H1  H2  EPW O   H1  H2  EPW O   H1  H2  EPW 
O   H1  H2  EPW O   H1  H2  EPW O   H1  H2  EPW O   H1  H2  EPW O   H1  H2  EPW 
O   H1  H2  EPW O   H1  H2  EPW O   H1  H2  EPW O   H1  H2  EPW O   H1  H2  EPW 
O   H1  H2  EPW O   H1  H2  EPW O   H1  H2  EPW O   H1  H2  EPW O   H1  H2  EPW 
O   H1  H2  EPW O   H1  H2  EPW O   H1  H2  EPW O   H1  H2  EPW O   H1  H2  EPW 
O   H1  H2  EPW O   H1  H2  EPW O   H1  H2  EPW O   H1  H2  EPW O   H1  H2  EPW 
O   H1  H2  EPW O   H1  H2  EPW O   H1  H2  EPW O   H1  H2  EPW O   H1  H2  EPW 
O   H1  H2  EPW O   H1  H2  EPW O   H1  H2  EPW O   H1  H2  EPW O   H1  H2  EPW 
O   H1  H2  EPW O   H1  H2  EPW O   H1  H2  EPW O   H1  H2  EPW O   H1  H2  EPW 
O   H1  H2  EPW O   H1  H2  EPW O   H1  H2  EPW O   H1  H2  EPW O   H1  H2  EPW 
O   H1  H2  EPW O   H1  H2  EPW O   H1  H2  EPW O   H1  H2  EPW O   H1  H2  EPW 
O   H1  H2  EPW O   H1  H2  EPW O   H1  H2  EPW O   H1  H2  EPW O   H1  H2  EPW 
O   H1  H2  EPW O   H1  H2  EPW O   H1  H2  EPW O   H1  H2  EPW O   H1  H2  EPW 
O   H1  H2  EPW O   H1  H2  EPW O   H1  H2  EPW O   H1  H2  EPW O   H1  H2  EPW 
O   H1  H2  EPW O   H1  H2  EPW O   H1  H2  EPW O   H1  H2  EPW O   H1  H2  EPW 
O   H1  H2  EPW O   H1  H2  EPW O   H1  H2  EPW O   H1  H2  EPW O   H1  H2  EPW 
O   H1  H2  EPW O   H1  H2  EPW O   H1  H2  EPW O   H1  H2  EPW O   H1  H2  EPW 
O   H1  H2  EPW O   H1  H2  EPW O   H1  H2  EPW O   H1  H2  EPW O   H1  H2  EPW 
O   H1  H2  EPW O   H1  H2  EPW O   H1  H2  EPW O   H1  H2  EPW O   H1  H2  EPW 
O   H1  H2  EPW O   H1  H2  EPW O   H1  H2  EPW O   H1  H2  EPW O   H1  H2  EPW 
O   H1  H2  EPW O   H1  H2  EPW O   H1  H2  EPW O   H1  H2  EPW O   H1  H2  EPW 
O   H1  H2  EPW O   H1  H2  EPW O   H1  H2  EPW O   H1  H2  EPW O   H1  H2  EPW 
O   H1  H2  EPW O   H1  H2  EPW O   H1  H2  EPW O   H1  H2  EPW O   H1  H2  EPW 
O   H1  H2  EPW O   H1  H2  EPW O   H1  H2  EPW O   H1  H2  EPW O   H1  H2  EPW 
O   H1  H2  EPW O   H1  H2  EPW O   H1  H2  EPW O   H1  H2  EPW O   H1  H2  EPW 
O   H1  H2  EPW O   H1  H2  EPW O   H1  H2  EPW O   H1  H2  EPW O   H1  H2  EPW 
O   H1  H2  EPW O   H1  H2  EPW O   H1  H2  EPW O   H1  H2  EPW O   H1  H2  EPW 
O   H1  H2  EPW O   H1  H2  EPW O   H1  H2  EPW O   H1  H2  EPW O   H1  H2  EPW 
O   H1  H2  EPW O   H1  H2  EPW O   H1  H2  EPW O   H1  H2  EPW O   H1  H2  EPW 
O   H1  H2  EPW O   H1  H2  EPW O   H1  H2  EPW O   H1  H2  EPW O   H1  H2  EPW 
O   H1  H2  EPW O   H1  H2  EPW O   H1  H2  EPW O   H1  H2  EPW O   H1  H2  EPW 
O   H1  H2  EPW O   H1  H2  EPW O   H1  H2  EPW O   H1  H2  EPW O   H1  H2  EPW 
O   H1  H2  EPW O   H1  H2  EPW O   H1  H2  EPW O   H1  H2  EPW O   H1  H2  EPW 
O   H1  H2  EPW O   H1  H2  EPW O   H1  H2  EPW O   H1  H2  EPW O   H1  H2  EPW 
O   H1  H2  EPW O   H1  H2  EPW O   H1  H2  EPW O   H1  H2  EPW O   H1  H2  EPW 
O   H1  H2  EPW O   H1  H2  EPW O   H1  H2  EPW O   H1  H2  EPW O   H1  H2  EPW 
O   H1  H2  EPW O   H1  H2  EPW O   H1  H2  EPW O   H1  H2  EPW O   H1  H2  EPW 
O   H1  H2  EPW O   H1  H2  EPW O   H1  H2  EPW O   H1  H2  EPW O   H1  H2  EPW 
O   H1  H2  EPW O   H1  H2  EPW O   H1  H2  EPW O   H1  H2  EPW O   H1  H2  EPW 
O   H1  H2  EPW O   H1  H2  EPW O   H1  H2  EPW O   H1  H2  EPW O   H1  H2  EPW 
O   H1  H2  EPW O   H1  H2  EPW O   H1  H2  EPW O   H1  H2  EPW O   H1  H2  EPW 
O   H1  H2  EPW O   H1  H2  EPW O   H1  H2  EPW O   H1  H2  EPW O   H1  H2  EPW 
O   H1  H2  EPW O   H1  H2  EPW O   H1  H2  EPW O   H1  H2  EPW O   H1  H2  EPW 
O   H1  H2  EPW O   H1  H2  EPW O   H1  H2  EPW O   H1  H2  EPW O   H1  H2  EPW 
O   H1  H2  EPW O   H1  H2  EPW O   H1  H2  EPW O   H1  H2  EPW O   H1  H2  EPW 
O   H1  H2  EPW O   H1  H2  EPW O   H1  H2  EPW O   H1  H2  EPW O   H1  H2  EPW 
O   H1  H2  EPW O   H1  H2  EPW O   H1  H2  EPW O   H1  H2  EPW O   H1  H2  EPW 
O   H1  H2  EPW O   H1  H2  EPW O   H1  H2  EPW O   H1  H2  EPW O   H1  H2  EPW 
O   H1  H2  EPW O   H1  H2  EPW O   H1  H2  EPW O   H1  H2  EPW O   H1  H2  EPW 
O   H1  H2  EPW O   H1  H2  EPW O   H1  H2  EPW O   H1  H2  EPW O   H1  H2  EPW 
O   H1  H2  EPW O   H1  H2  EPW O   H1  H2  EPW O   H1  H2  EPW O   H1  H2  EPW 
O   H1  H2  EPW O   H1  H2  EPW O   H1  H2  EPW O   H1  H2  EPW O   H1  H2  EPW 
O   H1  H2  EPW O   H1  H2  EPW O   H1  H2  EPW O   H1  H2  EPW O   H1  H2  EPW 
O   H1  H2  EPW O   H1  H2  EPW O   H1  H2  EPW O   H1  H2  EPW O   H1  H2  EPW 
O   H1  H2  EPW O   H1  H2  EPW O   H1  H2  EPW O   H1  H2  EPW O   H1  H2  EPW 
O   H1  H2  EPW O   H1  H2  EPW O   H1  H2  EPW O   H1  H2  EPW O   H1  H2  EPW 
O   H1  H2  EPW O   H1  H2  EPW O   H1  H2  EPW O   H1  H2  EPW O   H1  H2  EPW 
O   H1  H2  EPW O   H1  H2  EPW O   H1  H2  EPW O   H1  H2  EPW O   H1  H2  EPW 
O   H1  H2  EPW O   H1  H2  EPW O   H1  H2  EPW O   H1  H2  EPW O   H1  H2  EPW 
O   H1  H2  EPW O   H1  H2  EPW O   H1  H2  EPW O   H1  H2  EPW O   H1  H2  EPW 
O   H1  H2  EPW O   H1  H2  EPW O   H1  H2  EPW O   H1  H2  EPW O   H1  H2  EPW 
O   H1  H2  EPW O   H1  H2  EPW O   H1  H2  EPW O   H1  H2  EPW O   H1  H2  EPW 
O   H1  H2  EPW O   H1  H2  EPW O   H1  H2  EPW O   H1  H2  EPW O   H1  H2  EPW 
O   H1  H2  EPW O   H1  H2  EPW O   H1  H2  EPW O   H1  H2  EPW O   H1  H2  EPW 
O   H1  H2  EPW O   H1  H2  EPW O   H1  H2  EPW O   H1  H2  EPW O   H1  H2  EPW 
O   H1  H2  EPW O   H1  H2  EPW O   H1  H2  EPW O   H1  H2  EPW O   H1  H2  EPW 
O   H1  H2  EPW O   H1  H2  EPW O   H1  H2  EPW O   H1  H2  EPW O   H1  H2  EPW 
O   H1  H2  EPW O   H1  H2  EPW O   H1  H2  EPW O   H1  H2  EPW O   H1  H2  EPW 
O   H1  H2  EPW O   H1  H2  EPW O   H1  H2  EPW O   H1  H2  EPW O   H1  H2  EPW 
O   H1  H2  EPW O   H1  H2  EPW O   H1  H2  EPW O   H1  H2  EPW O   H1  H2  EPW 
O   H1  H2  EPW O   H1  H2  EPW O   H1  H2  EPW O   H1  H2  EPW O   H1  H2  EPW 
O   H1  H2  EPW O   H1  H2  EPW O   H1  H2  EPW O   H1  H2  EPW O   H1  H2  EPW 
O   H1  H2  EPW O   H1  H2  EPW O   H1  H2  EPW O   H1  H2  EPW O   H1  H2  EPW 
O   H1  H2  EPW O   H1  H2  EPW O   H1  H2  EPW O   H1  H2  EPW O   H1  H2  EPW 
O   H1  H2  EPW O   H1  H2  EPW O   H1  H2  EPW O   H1  H2  EPW O   H1  H2  EPW 
O   H1  H2  EPW O   H1  H2  EPW O   H1  H2  EPW O   H1  H2  EPW O   H1  H2  EPW 
O   H1  H2  EPW O   H1  H2  EPW O   H1  H2  EPW O   H1  H2  EPW O   H1  H2  EPW 
O   H1  H2  EPW O   H1  H2  EPW O   H1  H2  EPW O   H1  H2  EPW O   H1  H2  EPW 
O   H1  H2  EPW O   H1  H2  EPW O   H1  H2  EPW O   H1  H2  EPW O   H1  H2  EPW 
O   H1  H2  EPW O   H1  H2  EPW O   H1  H2  EPW O   H1  H2  EPW O   H1  H2  EPW 
O   H1  H2  EPW O   H1  H2  EPW O   H1  H2  EPW O   H1  H2  EPW O   H1  H2  EPW 
O   H1  H2  EPW O   H1  H2  EPW O   H1  H2  EPW O   H1  H2  EPW O   H1  H2  EPW 
O   H1  H2  EPW O   H1  H2  EPW O   H1  H2  EPW O   H1  H2  EPW O   H1  H2  EPW 
O   H1  H2  EPW O   H1  H2  EPW O   H1  H2  EPW O   H1  H2  EPW O   H1  H2  EPW 
O   H1  H2  EPW O   H1  H2  EPW O   H1  H2  EPW O   H1  H2  EPW O   H1  H2  EPW 
O   H1  H2  EPW O   H1  H2  EPW O   H1  H2  EPW O   H1  H2  EPW O   H1  H2  EPW 
O   H1  H2  EPW O   H1  H2  EPW O   H1  H2  EPW O   H1  H2  EPW O   H1  H2  EPW 
O   H1  H2  EPW O   H1  H2  EPW O   H1  H2  EPW O   H1  H2  EPW O   H1  H2  EPW 
O   H1  H2  EPW O   H1  H2  EPW O   H1  H2  EPW O   H1  H2  EPW O   H1  H2  EPW 
O   H1  H2  EPW O   H1  H2  EPW O   H1  H2  EPW O   H1  H2  EPW O   H1  H2  EPW 
O   H1  H2  EPW O   H1  H2  EPW O   H1  H2  EPW O   H1  H2  EPW O   H1  H2  EPW 
O   H1  H2  EPW O   H1  H2  EPW O   H1  H2  EPW O   H1  H2  EPW O   H1  H2  EPW 
O   H1  H2  EPW O   H1  H2  EPW O   H1  H2  EPW O   H1  H2  EPW O   H1  H2  EPW 
O   H1  H2  EPW O   H1  H2  EPW O   H1  H2  EPW O   H1  H2  EPW O   H1  H2  EPW 
O   H1  H2  EPW O   H1  H2  EPW O   H1  H2  EPW O   H1  H2  EPW O   H1  H2  EPW 
O   H1  H2  EPW O   H1  H2  EPW O   H1  H2  EPW O   H1  H2  EPW O   H1  H2  EPW 
O   H1  H2  EPW O   H1  H2  EPW O   H1  H2  EPW O   H1  H2  EPW O   H1  H2  EPW 
O   H1  H2  EPW O   H1  H2  EPW O   H1  H2  EPW O   H1  H2  EPW O   H1  H2  EPW 
O   H1  H2  EPW O   H1  H2  EPW O   H1  H2  EPW O   H1  H2  EPW O   H1  H2  EPW 
O   H1  H2  EPW O   H1  H2  EPW O   H1  H2  EPW O   H1  H2  EPW O   H1  H2  EPW 
O   H1  H2  EPW O   H1  H2  EPW O   H1  H2  EPW O   H1  H2  EPW O   H1  H2  EPW 
O   H1  H2  EPW O   H1  H2  EPW O   H1  H2  EPW O   H1  H2  EPW O   H1  H2  EPW 
O   H1  H2  EPW O   H1  H2  EPW O   H1  H2  EPW O   H1  H2  EPW O   H1  H2  EPW 
O   H1  H2  EPW O   H1  H2  EPW O   H1  H2  EPW O   H1  H2  EPW O   H1  H2  EPW 
O   H1  H2  EPW O   H1  H2  EPW O   H1  H2  EPW O   H1  H2  EPW O   H1  H2  EPW 
O   H1  H2  EPW O   H1  H2  EPW O   H1  H2  EPW O   H1  H2  EPW O   H1  H2  EPW 
O   H1  H2  EPW O   H1  H2  EPW O   H1  H2  EPW O   H1  H2  EPW O   H1  H2  EPW 
O   H1  H2  EPW O   H1  H2  EPW O   H1  H2  EPW O   H1  H2  EPW O   H1  H2  EPW 
O   H1  H2  EPW O   H1  H2  EPW O   H1  H2  EPW O   H1  H2  EPW O   H1  H2  EPW 
O   H1  H2  EPW O   H1  H2  EPW O   H1  H2  EPW O   H1  H2  EPW O   H1  H2  EPW 
O   H1  H2  EPW O   H1  H2  EPW O   H1  H2  EPW O   H1  H2  EPW O   H1  H2  EPW 
O   H1  H2  EPW O   H1  H2  EPW O   H1  H2  EPW O   H1  H2  EPW O   H1  H2  EPW 
O   H1  H2  EPW O   H1  H2  EPW O   H1  H2  EPW O   H1  H2  EPW O   H1  H2  EPW 
O   H1  H2  EPW O   H1  H2  EPW O   H1  H2  EPW O   H1  H2  EPW O   H1  H2  EPW 
O   H1  H2  EPW O   H1  H2  EPW O   H1  H2  EPW O   H1  H2  EPW O   H1  H2  EPW 
O   H1  H2  EPW O   H1  H2  EPW O   H1  H2  EPW O   H1  H2  EPW O   H1  H2  EPW 
O   H1  H2  EPW O   H1  H2  EPW O   H1  H2  EPW O   H1  H2  EPW O   H1  H2  EPW 
O   H1  H2  EPW O   H1  H2  EPW O   H1  H2  EPW O   H1  H2  EPW O   H1  H2  EPW 
O   H1  H2  EPW O   H1  H2  EPW O   H1  H2  EPW O   H1  H2  EPW O   H1  H2  EPW 
O   H1  H2  EPW O   H1  H2  EPW O   H1  H2  EPW O   H1  H2  EPW O   H1  H2  EPW 
O   H1  H2  EPW O   H1  H2  EPW O   H1  H2  EPW O   H1  H2  EPW O   H1  H2  EPW 
O   H1  H2  EPW O   H1  H2  EPW O   H1  H2  EPW O   H1  H2  EPW O   H1  H2  EPW 
O   H1  H2  EPW O   H1  H2  EPW O   H1  H2  EPW O   H1  H2  EPW O   H1  H2  EPW 
O   H1  H2  EPW O   H1  H2  EPW O   H1  H2  EPW O   H1  H2  EPW O   H1  H2  EPW 
O   H1  H2  EPW O   H1  H2  EPW O   H1  H2  EPW O   H1  H2  EPW O   H1  H2  EPW 
O   H1  H2  EPW O   H1  H2  EPW O   H1  H2  EPW O   H1  H2  EPW O   H1  H2  EPW 
O   H1  H2  EPW O   H1  H2  EPW O   H1  H2  EPW O   H1  H2  EPW O   H1  H2  EPW 
O   H1  H2  EPW O   H1  H2  EPW O   H1  H2  EPW O   H1  H2  EPW O   H1  H2  EPW 
O   H1  H2  EPW O   H1  H2  EPW O   H1  H2  EPW O   H1  H2  EPW O   H1  H2  EPW 
O   H1  H2  EPW O   H1  H2  EPW O   H1  H2  EPW O   H1  H2  EPW O   H1  H2  EPW 
O   H1  H2  EPW O   H1  H2  EPW O   H1  H2  EPW O   H1  H2  EPW O   H1  H2  EPW 
O   H1  H2  EPW O   H1  H2  EPW O   H1  H2  EPW O   H1  H2  EPW O   H1  H2  EPW 
O   H1  H2  EPW O   H1  H2  EPW O   H1  H2  EPW O   H1  H2  EPW O   H1  H2  EPW 
O   H1  H2  EPW O   H1  H2  EPW O   H1  H2  EPW O   H1  H2  EPW O   H1  H2  EPW 
O   H1  H2  EPW O   H1  H2  EPW O   H1  H2  EPW O   H1  H2  EPW O   H1  H2  EPW 
O   H1  H2  EPW O   H1  H2  EPW O   H1  H2  EPW O   H1  H2  EPW O   H1  H2  EPW 
O   H1  H2  EPW O   H1  H2  EPW O   H1  H2  EPW O   H1  H2  EPW O   H1  H2  EPW 
O   H1  H2  EPW O   H1  H2  EPW O   H1  H2  EPW O   H1  H2  EPW O   H1  H2  EPW 
O   H1  H2  EPW O   H1  H2  EPW O   H1  H2  EPW O   H1  H2  EPW O   H1  H2  EPW 
O   H1  H2  EPW O   H1  H2  EPW O   H1  H2  EPW O   H1  H2  EPW O   H1  H2  EPW 
O   H1  H2  EPW O   H1  H2  EPW O   H1  H2  EPW O   H1  H2  EPW O   H1  H2  EPW 
O   H1  H2  EPW O   H1  H2  EPW O   H1  H2  EPW O   H1  H2  EPW O   H1  H2  EPW 
O   H1  H2  EPW O   H1  H2  EPW O   H1  H2  EPW O   H1  H2  EPW O   H1  H2  EPW 
O   H1  H2  EPW O   H1  H2  EPW O   H1  H2  EPW O   H1  H2  EPW O   H1  H2  EPW 
O   H1  H2  EPW O   H1  H2  EPW O   H1  H2  EPW O   H1  H2  EPW O   H1  H2  EPW 
O   H1  H2  EPW O   H1  H2  EPW O   H1  H2  EPW O   H1  H2  EPW O   H1  H2  EPW 
O   H1  H2  EPW O   H1  H2  EPW O   H1  H2  EPW O   H1  H2  EPW O   H1  H2  EPW 
O   H1  H2  EPW O   H1  H2  EPW O   H1  H2  EPW O   H1  H2  EPW O   H1  H2  EPW 
O   H1  H2  EPW O   H1  H2  EPW O   H1  H2  EPW O   H1  H2  EPW O   H1  H2  EPW 
O   H1  H2  EPW O   H1  H2  EPW O   H1  H2  EPW O   H1  H2  EPW O   H1  H2  EPW 
O   H1  H2  EPW O   H1  H2  EPW O   H1  H2  EPW O   H1  H2  EPW O   H1  H2  EPW 
O   H1  H2  EPW O   H1  H2  EPW O   H1  H2  EPW O   H1  H2  EPW O   H1  H2  EPW 
O   H1  H2  EPW O   H1  H2  EPW O   H1  H2  EPW O   H1  H2  EPW O   H1  H2  EPW 
O   H1  H2  EPW O   H1  H2  EPW O   H1  H2  EPW O   H1  H2  EPW O   H1  H2  EPW 
O   H1  H2  EPW O   H1  H2  EPW O   H1  H2  EPW O   H1  H2  EPW O   H1  H2  EPW 
O   H1  H2  EPW O   H1  H2  EPW O   H1  H2  EPW O   H1  H2  EPW O   H1  H2  EPW 
O   H1  H2  EPW O   H1  H2  EPW O   H1  H2  EPW O   H1  H2  EPW O   H1  H2  EPW 
O   H1  H2  EPW O   H1  H2  EPW O   H1  H2  EPW O   H1  H2  EPW O   H1  H2  EPW 
O   H1  H2  EPW O   H1  H2  EPW O   H1  H2  EPW O   H1  H2  EPW O   H1  H2  EPW 
O   H1  H2  EPW O   H1  H2  EPW O   H1  H2  EPW O   H1  H2  EPW O   H1  H2  EPW 
O   H1  H2  EPW O   H1  H2  EPW O   H1  H2  EPW O   H1  H2  EPW O   H1  H2  EPW 
O   H1  H2  EPW O   H1  H2  EPW O   H1  H2  EPW O   H1  H2  EPW O   H1  H2  EPW 
O   H1  H2  EPW O   H1  H2  EPW O   H1  H2  EPW O   H1  H2  EPW O   H1  H2  EPW 
O   H1  H2  EPW O   H1  H2  EPW O   H1  H2  EPW O   H1  H2  EPW O   H1  H2  EPW 
O   H1  H2  EPW O   H1  H2  EPW O   H1  H2  EPW O   H1  H2  EPW O   H1  H2  EPW 
O   H1  H2  EPW O   H1  H2  EPW O   H1  H2  EPW O   H1  H2  EPW O   H1  H2  EPW 
O   H1  H2  EPW O   H1  H2  EPW O   H1  H2  EPW O   H1  H2  EPW O   H1  H2  EPW 
O   H1  H2  EPW O   H1  H2  EPW O   H1  H2  EPW O   H1  H2  EPW O   H1  H2  EPW 
O   H1  H2  EPW O   H1  H2  EPW O   H1  H2  EPW O   H1  H2  EPW O   H1  H2  EPW 
O   H1  H2  EPW O   H1  H2  EPW O   H1  H2  EPW O   H1  H2  EPW O   H1  H2  EPW 
O   H1  H2  EPW O   H1  H2  EPW O   H1  H2  EPW O   H1  H2  EPW O   H1  H2  EPW 
O   H1  H2  EPW O   H1  H2  EPW O   H1  H2  EPW O   H1  H2  EPW O   H1  H2  EPW 
O   H1  H2  EPW O   H1  H2  EPW O   H1  H2  EPW O   H1  H2  EPW O   H1  H2  EPW 
O   H1  H2  EPW O   H1  H2  EPW O   H1  H2  EPW O   H1  H2  EPW O   H1  H2  EPW 
O   H1  H2  EPW O   H1  H2  EPW O   H1  H2  EPW O   H1  H2  EPW O   H1  H2  EPW 
O   H1  H2  EPW O   H1  H2  EPW O   H1  H2  EPW O   H1  H2  EPW O   H1  H2  EPW 
O   H1  H2  EPW O   H1  H2  EPW O   H1  H2  EPW O   H1  H2  EPW O   H1  H2  EPW 
O   H1  H2  EPW O   H1  H2  EPW O   H1  H2  EPW O   H1  H2  EPW O   H1  H2  EPW 
O   H1  H2  EPW O   H1  H2  EPW O   H1  H2  EPW O   H1  H2  EPW O   H1  H2  EPW 
O   H1  H2  EPW O   H1  H2  EPW O   H1  H2  EPW O   H1  H2  EPW O   H1  H2  EPW 
O   H1  H2  EPW O   H1  H2  EPW O   H1  H2  EPW O   H1  H2  EPW O   H1  H2  EPW 
O   H1  H2  EPW O   H1  H2  EPW O   H1  H2  EPW O   H1  H2  EPW O   H1  H2  EPW 
O   H1  H2  EPW O   H1  H2  EPW O   H1  H2  EPW O   H1  H2  EPW O   H1  H2  EPW 
O   H1  H2  EPW O   H1  H2  EPW O   H1  H2  EPW O   H1  H2  EPW O   H1  H2  EPW 
O   H1  H2  EPW O   H1  H2  EPW O   H1  H2  EPW O   H1  H2  EPW O   H1  H2  EPW 
O   H1  H2  EPW O   H1  H2  EPW O   H1  H2  EPW O   H1  H2  EPW O   H1  H2  EPW 
O   H1  H2  EPW O   H1  H2  EPW O   H1  H2  EPW O   H1  H2  EPW O   H1  H2  EPW 
O   H1  H2  EPW O   H1  H2  EPW O   H1  H2  EPW O   H1  H2  EPW O   H1  H2  EPW 
O   H1  H2  EPW O   H1  H2  EPW O   H1  H2  EPW O   H1  H2  EPW O   H1  H2  EPW 
O   H1  H2  EPW O   H1  H2  EPW O   H1  H2  EPW O   H1  H2  EPW O   H1  H2  EPW 
O   H1  H2  EPW O   H1  H2  EPW O   H1  H2  EPW O   H1  H2  EPW O   H1  H2  EPW 
O   H1  H2  EPW O   H1  H2  EPW O   H1  H2  EPW O   H1  H2  EPW O   H1  H2  EPW 
O   H1  H2  EPW O   H1  H2  EPW O   H1  H2  EPW O   H1  H2  EPW O   H1  H2  EPW 
O   H1  H2  EPW O   H1  H2  EPW O   H1  H2  EPW O   H1  H2  EPW O   H1  H2  EPW 
O   H1  H2  EPW O   H1  H2  EPW O   H1  H2  EPW O   H1  H2  EPW O   H1  H2  EPW 
O   H1  H2  EPW O   H1  H2  EPW O   H1  H2  EPW O   H1  H2  EPW O   H1  H2  EPW 
O   H1  H2  EPW O   H1  H2  EPW O   H1  H2  EPW O   H1  H2  EPW O   H1  H2  EPW 
O   H1  H2  EPW O   H1  H2  EPW O   H1  H2  EPW O   H1  H2  EPW O   H1  H2  EPW 
O   H1  H2  EPW O   H1  H2  EPW O   H1  H2  EPW O   H1  H2  EPW O   H1  H2  EPW 
O   H1  H2  EPW O   H1  H2  EPW O   H1  H2  EPW O   H1  H2  EPW O   H1  H2  EPW 
O   H1  H2  EPW O   H1  H2  EPW O   H1  H2  EPW O   H1  H2  EPW O   H1  H2  EPW 
O   H1  H2  EPW O   H1  H2  EPW O   H1  H2  EPW O   H1  H2  EPW O   H1  H2  EPW 
O   H1  H2  EPW O   H1  H2  EPW O   H1  H2  EPW O   H1  H2  EPW O   H1  H2  EPW 
O   H1  H2  EPW O   H1  H2  EPW O   H1  H2  EPW O   H1  H2  EPW O   H1  H2  EPW 
O   H1  H2  EPW O   H1  H2  EPW O   H1  H2  EPW O   H1  H2  EPW O   H1  H2  EPW 
O   H1  H2  EPW O   H1  H2  EPW O   H1  H2  EPW O   H1  H2  EPW O   H1  H2  EPW 
O   H1  H2  EPW O   H1  H2  EPW O   H1  H2  EPW O   H1  H2  EPW O   H1  H2  EPW 
O   H1  H2  EPW O   H1  H2  EPW O   H1  H2  EPW O   H1  H2  EPW O   H1  H2  EPW 
O   H1  H2  EPW O   H1  H2  EPW O   H1  H2  EPW O   H1  H2  EPW O   H1  H2  EPW 
O   H1  H2  EPW O   H1  H2  EPW O   H1  H2  EPW O   H1  H2  EPW O   H1  H2  EPW 
O   H1  H2  EPW O   H1  H2  EPW O   H1  H2  EPW O   H1  H2  EPW O   H1  H2  EPW 
O   H1  H2  EPW O   H1  H2  EPW O   H1  H2  EPW O   H1  H2  EPW O   H1  H2  EPW 
O   H1  H2  EPW O   H1  H2  EPW O   H1  H2  EPW O   H1  H2  EPW O   H1  H2  EPW 
O   H1  H2  EPW O   H1  H2  EPW O   H1  H2  EPW O   H1  H2  EPW O   H1  H2  EPW 
O   H1  H2  EPW O   H1  H2  EPW O   H1  H2  EPW O   H1  H2  EPW O   H1  H2  EPW 
O   H1  H2  EPW O   H1  H2  EPW O   H1  H2  EPW O   H1  H2  EPW O   H1  H2  EPW 
O   H1  H2  EPW O   H1  H2  EPW O   H1  H2  EPW O   H1  H2  EPW O   H1  H2  EPW 
O   H1  H2  EPW O   H1  H2  EPW O   H1  H2  EPW O   H1  H2  EPW O   H1  H2  EPW 
O   H1  H2  EPW O   H1  H2  EPW O   H1  H2  EPW O   H1  H2  EPW O   H1  H2  EPW 
O   H1  H2  EPW O   H1  H2  EPW O   H1  H2  EPW O   H1  H2  EPW O   H1  H2  EPW 
O   H1  H2  EPW O   H1  H2  EPW O   H1  H2  EPW O   H1  H2  EPW O   H1  H2  EPW 
O   H1  H2  EPW O   H1  H2  EPW O   H1  H2  EPW O   H1  H2  EPW O   H1  H2  EPW 
O   H1  H2  EPW O   H1  H2  EPW O   H1  H2  EPW O   H1  H2  EPW O   H1  H2  EPW 
O   H1  H2  EPW O   H1  H2  EPW O   H1  H2  EPW O   H1  H2  EPW O   H1  H2  EPW 
O   H1  H2  EPW O   H1  H2  EPW O   H1  H2  EPW O   H1  H2  EPW O   H1  H2  EPW 
O   H1  H2  EPW O   H1  H2  EPW O   H1  H2  EPW O   H1  H2  EPW O   H1  H2  EPW 
O   H1  H2  EPW O   H1  H2  EPW O   H1  H2  EPW O   H1  H2  EPW O   H1  H2  EPW 
O   H1  H2  EPW O   H1  H2  EPW O   H1  H2  EPW O   H1  H2  EPW O   H1  H2  EPW 
O   H1  H2  EPW O   H1  H2  EPW O   H1  H2  EPW O   H1  H2  EPW O   H1  H2  EPW 
O   H1  H2  EPW O   H1  H2  EPW O   H1  H2  EPW O   H1  H2  EPW O   H1  H2  EPW 
O   H1  H2  EPW O   H1  H2  EPW O   H1  H2  EPW O   H1  H2  EPW O   H1  H2  EPW 
O   H1  H2  EPW O   H1  H2  EPW O   H1  H2  EPW O   H1  H2  EPW O   H1  H2  EPW 
O   H1  H2  EPW O   H1  H2  EPW O   H1  H2  EPW O   H1  H2  EPW O   H1  H2  EPW 
O   H1  H2  EPW O   H1  H2  EPW O   H1  H2  EPW O   H1  H2  EPW O   H1  H2  EPW 
O   H1  H2  EPW O   H1  H2  EPW O   H1  H2  EPW O   H1  H2  EPW O   H1  H2  EPW 
O   H1  H2  EPW O   H1  H2  EPW O   H1  H2  EPW O   H1  H2  EPW O   H1  H2  EPW 
O   H1  H2  EPW O   H1  H2  EPW O   H1  H2  EPW O   H1  H2  EPW O   H1  H2  EPW 
O   H1  H2  EPW O   H1  H2  EPW O   H1  H2  EPW O   H1  H2  EPW O   H1  H2  EPW 
O   H1  H2  EPW O   H1  H2  EPW O   H1  H2  EPW O   H1  H2  EPW O   H1  H2  EPW 
O   H1  H2  EPW O   H1  H2  EPW O   H1  H2  EPW O   H1  H2  EPW O   H1  H2  EPW 
O   H1  H2  EPW O   H1  H2  EPW O   H1  H2  EPW O   H1  H2  EPW O   H1  H2  EPW 
O   H1  H2  EPW O   H1  H2  EPW O   H1  H2  EPW O   H1  H2  EPW O   H1  H2  EPW 
O   H1  H2  EPW O   H1  H2  EPW O   H1  H2  EPW O   H1  H2  EPW O   H1  H2  EPW 
O   H1  H2  EPW O   H1  H2  EPW O   H1  H2  EPW O   H1  H2  EPW O   H1  H2  EPW 
O   H1  H2  EPW O   H1  H2  EPW O   H1  H2  EPW O   H1  H2  EPW O   H1  H2  EPW 
O   H1  H2  EPW O   H1  H2  EPW O   H1  H2  EPW O   H1  H2  EPW O   H1  H2  EPW 
O   H1  H2  EPW O   H1  H2  EPW O   H1  H2  EPW O   H1  H2  EPW O   H1  H2  EPW 
O   H1  H2  EPW O   H1  H2  EPW O   H1  H2  EPW O   H1  H2  EPW O   H1  H2  EPW 
O   H1  H2  EPW O   H1  H2  EPW O   H1  H2  EPW O   H1  H2  EPW O   H1  H2  EPW 
O   H1  H2  EPW O   H1  H2  EPW O   H1  H2  EPW O   H1  H2  EPW O   H1  H2  EPW 
O   H1  H2  EPW O   H1  H2  EPW O   H1  H2  EPW O   H1  H2  EPW O   H1  H2  EPW 
O   H1  H2  EPW O   H1  H2  EPW O   H1  H2  EPW O   H1  H2  EPW O   H1  H2  EPW 
O   H1  H2  EPW O   H1  H2  EPW O   H1  H2  EPW O   H1  H2  EPW O   H1  H2  EPW 
O   H1  H2  EPW O   H1  H2  EPW O   H1  H2  EPW O   H1  H2  EPW O   H1  H2  EPW 
O   H1  H2  EPW O   H1  H2  EPW O   H1  H2  EPW O   H1  H2  EPW O   H1  H2  EPW 
O   H1  H2  EPW O   H1  H2  EPW O   H1  H2  EPW O   H1  H2  EPW O   H1  H2  EPW 
O   H1  H2  EPW O   H1  H2  EPW O   H1  H2  EPW O   H1  H2  EPW O   H1  H2  EPW 
O   H1  H2  EPW O   H1  H2  EPW O   H1  H2  EPW O   H1  H2  EPW O   H1  H2  EPW 
O   H1  H2  EPW O   H1  H2  EPW O   H1  H2  EPW O   H1  H2  EPW O   H1  H2  EPW 
O   H1  H2  EPW O   H1  H2  EPW O   H1  H2  EPW O   H1  H2  EPW O   H1  H2  EPW 
O   H1  H2  EPW O   H1  H2  EPW O   H1  H2  EPW O   H1  H2  EPW O   H1  H2  EPW 
O   H1  H2  EPW O   H1  H2  EPW O   H1  H2  EPW O   H1  H2  EPW O   H1  H2  EPW 
O   H1  H2  EPW O   H1  H2  EPW O   H1  H2  EPW O   H1  H2  EPW O   H1  H2  EPW 
O   H1  H2  EPW O   H1  H2  EPW O   H1  H2  EPW O   H1  H2  EPW O   H1  H2  EPW 
O   H1  H2  EPW O   H1  H2  EPW O   H1  H2  EPW O   H1  H2  EPW O   H1  H2  EPW 
O   H1  H2  EPW O   H1  H2  EPW O   H1  H2  EPW O   H1  H2  EPW O   H1  H2  EPW 
O   H1  H2  EPW O   H1  H2  EPW O   H1  H2  EPW O   H1  H2  EPW O   H1  H2  EPW 
O   H1  H2  EPW O   H1  H2  EPW O   H1  H2  EPW O   H1  H2  EPW O   H1  H2  EPW 
O   H1  H2  EPW O   H1  H2  EPW O   H1  H2  EPW O   H1  H2  EPW O   H1  H2  EPW 
O   H1  H2  EPW O   H1  H2  EPW O   H1  H2  EPW O   H1  H2  EPW O   H1  H2  EPW 
O   H1  H2  EPW O   H1  H2  EPW O   H1  H2  EPW O   H1  H2  EPW O   H1  H2  EPW 
O   H1  H2  EPW O   H1  H2  EPW O   H1  H2  EPW O   H1  H2  EPW O   H1  H2  EPW 
O   H1  H2  EPW O   H1  H2  EPW O   H1  H2  EPW O   H1  H2  EPW O   H1  H2  EPW 
O   H1  H2  EPW O   H1  H2  EPW O   H1  H2  EPW O   H1  H2  EPW O   H1  H2  EPW 
O   H1  H2  EPW O   H1  H2  EPW O   H1  H2  EPW O   H1  H2  EPW O   H1  H2  EPW 
O   H1  H2  EPW O   H1  H2  EPW O   H1  H2  EPW O   H1  H2  EPW O   H1  H2  EPW 
O   H1  H2  EPW O   H1  H2  EPW O   H1  H2  EPW O   H1  H2  EPW O   H1  H2  EPW 
O   H1  H2  EPW O   H1  H2  EPW O   H1  H2  EPW O   H1  H2  EPW O   H1  H2  EPW 
O   H1  H2  EPW O   H1  H2  EPW O   H1  H2  EPW O   H1  H2  EPW O   H1  H2  EPW 
O   H1  H2  EPW O   H1  H2  EPW O   H1  H2  EPW O   H1  H2  EPW O   H1  H2  EPW 
O   H1  H2  EPW O   H1  H2  EPW O   H1  H2  EPW O   H1  H2  EPW O   H1  H2  EPW 
O   H1  H2  EPW O   H1  H2  EPW O   H1  H2  EPW O   H1  H2  EPW O   H1  H2  EPW 
O   H1  H2  EPW O   H1  H2  EPW O   H1  H2  EPW O   H1  H2  EPW O   H1  H2  EPW 
O   H1  H2  EPW O   H1  H2  EPW O   H1  H2  EPW O   H1  H2  EPW O   H1  H2  EPW 
O   H1  H2  EPW O   H1  H2  EPW O   H1  H2  EPW O   H1  H2  EPW O   H1  H2  EPW 
O   H1  H2  EPW O   H1  H2  EPW O   H1  H2  EPW O   H1  H2  EPW O   H1  H2  EPW 
O   H1  H2  EPW O   H1  H2  EPW O   H1  H2  EPW O   H1  H2  EPW O   H1  H2  EPW 
O   H1  H2  EPW O   H1  H2  EPW O   H1  H2  EPW O   H1  H2  EPW O   H1  H2  EPW 
O   H1  H2  EPW O   H1  H2  EPW O   H1  H2  EPW O   H1  H2  EPW O   H1  H2  EPW 
O   H1  H2  EPW O   H1  H2  EPW O   H1  H2  EPW O   H1  H2  EPW O   H1  H2  EPW 
O   H1  H2  EPW O   H1  H2  EPW O   H1  H2  EPW O   H1  H2  EPW O   H1  H2  EPW 
O   H1  H2  EPW O   H1  H2  EPW O   H1  H2  EPW O   H1  H2  EPW O   H1  H2  EPW 
O   H1  H2  EPW O   H1  H2  EPW O   H1  H2  EPW O   H1  H2  EPW O   H1  H2  EPW 
O   H1  H2  EPW O   H1  H2  EPW O   H1  H2  EPW O   H1  H2  EPW O   H1  H2  EPW 
O   H1  H2  EPW O   H1  H2  EPW O   H1  H2  EPW O   H1  H2  EPW O   H1  H2  EPW 
O   H1  H2  EPW O   H1  H2  EPW O   H1  H2  EPW O   H1  H2  EPW O   H1  H2  EPW 
O   H1  H2  EPW O   H1  H2  EPW O   H1  H2  EPW O   H1  H2  EPW O   H1  H2  EPW 
O   H1  H2  EPW O   H1  H2  EPW O   H1  H2  EPW O   H1  H2  EPW O   H1  H2  EPW 
O   H1  H2  EPW O   H1  H2  EPW O   H1  H2  EPW O   H1  H2  EPW O   H1  H2  EPW 
O   H1  H2  EPW O   H1  H2  EPW O   H1  H2  EPW O   H1  H2  EPW O   H1  H2  EPW 
O   H1  H2  EPW O   H1  H2  EPW O   H1  H2  EPW O   H1  H2  EPW O   H1  H2  EPW 
O   H1  H2  EPW O   H1  H2  EPW O   H1  H2  EPW O   H1  H2  EPW O   H1  H2  EPW 
O   H1  H2  EPW O   H1  H2  EPW O   H1  H2  EPW O   H1  H2  EPW O   H1  H2  EPW 
O   H1  H2  EPW O   H1  H2  EPW O   H1  H2  EPW O   H1  H2  EPW O   H1  H2  EPW 
O   H1  H2  EPW O   H1  H2  EPW O   H1  H2  EPW O   H1  H2  EPW O   H1  H2  EPW 
O   H1  H2  EPW O   H1  H2  EPW O   H1  H2  EPW O   H1  H2  EPW O   H1  H2  EPW 
O   H1  H2  EPW O   H1  H2  EPW O   H1  H2  EPW O   H1  H2  EPW O   H1  H2  EPW 
O   H1  H2  EPW O   H1  H2  EPW O   H1  H2  EPW O   H1  H2  EPW O   H1  H2  EPW 
O   H1  H2  EPW O   H1  H2  EPW O   H1  H2  EPW O   H1  H2  EPW O   H1  H2  EPW 
O   H1  H2  EPW O   H1  H2  EPW O   H1  H2  EPW O   H1  H2  EPW O   H1  H2  EPW 
O   H1  H2  EPW O   H1  H2  EPW O   H1  H2  EPW O   H1  H2  EPW O   H1  H2  EPW 
O   H1  H2  EPW O   H1  H2  EPW O   H1  H2  EPW O   H1  H2  EPW O   H1  H2  EPW 
O   H1  H2  EPW O   H1  H2  EPW O   H1  H2  EPW O   H1  H2  EPW O   H1  H2  EPW 
O   H1  H2  EPW O   H1  H2  EPW O   H1  H2  EPW O   H1  H2  EPW O   H1  H2  EPW 
O   H1  H2  EPW O   H1  H2  EPW O   H1  H2  EPW O   H1  H2  EPW O   H1  H2  EPW 
O   H1  H2  EPW O   H1  H2  EPW O   H1  H2  EPW O   H1  H2  EPW O   H1  H2  EPW 
O   H1  H2  EPW O   H1  H2  EPW O   H1  H2  EPW O   H1  H2  EPW O   H1  H2  EPW 
O   H1  H2  EPW O   H1  H2  EPW O   H1  H2  EPW O   H1  H2  EPW O   H1  H2  EPW 
O   H1  H2  EPW O   H1  H2  EPW O   H1  H2  EPW O   H1  H2  EPW O   H1  H2  EPW 
O   H1  H2  EPW O   H1  H2  EPW O   H1  H2  EPW O   H1  H2  EPW O   H1  H2  EPW 
O   H1  H2  EPW O   H1  H2  EPW O   H1  H2  EPW O   H1  H2  EPW O   H1  H2  EPW 
O   H1  H2  EPW O   H1  H2  EPW O   H1  H2  EPW O   H1  H2  EPW O   H1  H2  EPW 
O   H1  H2  EPW O   H1  H2  EPW O   H1  H2  EPW O   H1  H2  EPW O   H1  H2  EPW 
O   H1  H2  EPW O   H1  H2  EPW O   H1  H2  EPW O   H1  H2  EPW O   H1  H2  EPW 
O   H1  H2  EPW O   H1  H2  EPW O   H1  H2  EPW O   H1  H2  EPW O   H1  H2  EPW 
O   H1  H2  EPW O   H1  H2  EPW O   H1  H2  EPW O   H1  H2  EPW O   H1  H2  EPW 
O   H1  H2  EPW O   H1  H2  EPW O   H1  H2  EPW O   H1  H2  EPW O   H1  H2  EPW 
O   H1  H2  EPW O   H1  H2  EPW O   H1  H2  EPW O   H1  H2  EPW O   H1  H2  EPW 
O   H1  H2  EPW O   H1  H2  EPW O   H1  H2  EPW O   H1  H2  EPW O   H1  H2  EPW 
O   H1  H2  EPW O   H1  H2  EPW O   H1  H2  EPW O   H1  H2  EPW O   H1  H2  EPW 
O   H1  H2  EPW O   H1  H2  EPW O   H1  H2  EPW O   H1  H2  EPW O   H1  H2  EPW 
O   H1  H2  EPW O   H1  H2  EPW O   H1  H2  EPW O   H1  H2  EPW O   H1  H2  EPW 
O   H1  H2  EPW O   H1  H2  EPW O   H1  H2  EPW O   H1  H2  EPW O   H1  H2  EPW 
O   H1  H2  EPW O   H1  H2  EPW O   H1  H2  EPW O   H1  H2  EPW O   H1  H2  EPW 
O   H1  H2  EPW O   H1  H2  EPW O   H1  H2  EPW O   H1  H2  EPW O   H1  H2  EPW 
O   H1  H2  EPW O   H1  H2  EPW O   H1  H2  EPW O   H1  H2  EPW O   H1  H2  EPW 
O   H1  H2  EPW O   H1  H2  EPW O   H1  H2  EPW O   H1  H2  EPW O   H1  H2  EPW 
O   H1  H2  EPW O   H1  H2  EPW O   H1  H2  EPW O   H1  H2  EPW O   H1  H2  EPW 
O   H1  H2  EPW O   H1  H2  EPW O   H1  H2  EPW O   H1  H2  EPW O   H1  H2  EPW 
O   H1  H2  EPW O   H1  H2  EPW O   H1  H2  EPW O   H1  H2  EPW O   H1  H2  EPW 
O   H1  H2  EPW O   H1  H2  EPW O   H1  H2  EPW O   H1  H2  EPW O   H1  H2  EPW 
O   H1  H2  EPW O   H1  H2  EPW O   H1  H2  EPW O   H1  H2  EPW O   H1  H2  EPW 
O   H1  H2  EPW O   H1  H2  EPW O   H1  H2  EPW O   H1  H2  EPW O   H1  H2  EPW 
O   H1  H2  EPW O   H1  H2  EPW O   H1  H2  EPW O   H1  H2  EPW O   H1  H2  EPW 
O   H1  H2  EPW O   H1  H2  EPW O   H1  H2  EPW O   H1  H2  EPW O   H1  H2  EPW 
O   H1  H2  EPW O   H1  H2  EPW O   H1  H2  EPW O   H1  H2  EPW O   H1  H2  EPW 
O   H1  H2  EPW O   H1  H2  EPW O   H1  H2  EPW O   H1  H2  EPW O   H1  H2  EPW 
O   H1  H2  EPW O   H1  H2  EPW O   H1  H2  EPW O   H1  H2  EPW O   H1  H2  EPW 
O   H1  H2  EPW O   H1  H2  EPW O   H1  H2  EPW O   H1  H2  EPW O   H1  H2  EPW 
O   H1  H2  EPW O   H1  H2  EPW O   H1  H2  EPW O   H1  H2  EPW O   H1  H2  EPW 
O   H1  H2  EPW O   H1  H2  EPW O   H1  H2  EPW O   H1  H2  EPW O   H1  H2  EPW 
O   H1  H2  EPW O   H1  H2  EPW O   H1  H2  EPW O   H1  H2  EPW O   H1  H2  EPW 
O   H1  H2  EPW O   H1  H2  EPW O   H1  H2  EPW O   H1  H2  EPW O   H1  H2  EPW 
O   H1  H2  EPW O   H1  H2  EPW O   H1  H2  EPW O   H1  H2  EPW O   H1  H2  EPW 
O   H1  H2  EPW O   H1  H2  EPW O   H1  H2  EPW O   H1  H2  EPW O   H1  H2  EPW 
O   H1  H2  EPW O   H1  H2  EPW O   H1  H2  EPW O   H1  H2  EPW O   H1  H2  EPW 
O   H1  H2  EPW O   H1  H2  EPW O   H1  H2  EPW O   H1  H2  EPW O   H1  H2  EPW 
O   H1  H2  EPW O   H1  H2  EPW O   H1  H2  EPW O   H1  H2  EPW O   H1  H2  EPW 
O   H1  H2  EPW O   H1  H2  EPW O   H1  H2  EPW O   H1  H2  EPW O   H1  H2  EPW 
O   H1  H2  EPW O   H1  H2  EPW O   H1  H2  EPW O   H1  H2  EPW O   H1  H2  EPW 
O   H1  H2  EPW O   H1  H2  EPW O   H1  H2  EPW O   H1  H2  EPW O   H1  H2  EPW 
O   H1  H2  EPW O   H1  H2  EPW O   H1  H2  EPW O   H1  H2  EPW O   H1  H2  EPW 
O   H1  H2  EPW O   H1  H2  EPW O   H1  H2  EPW O   H1  H2  EPW O   H1  H2  EPW 
O   H1  H2  EPW O   H1  H2  EPW O   H1  H2  EPW O   H1  H2  EPW O   H1  H2  EPW 
O   H1  H2  EPW O   H1  H2  EPW O   H1  H2  EPW O   H1  H2  EPW O   H1  H2  EPW 
O   H1  H2  EPW O   H1  H2  EPW O   H1  H2  EPW O   H1  H2  EPW O   H1  H2  EPW 
O   H1  H2  EPW O   H1  H2  EPW O   H1  H2  EPW O   H1  H2  EPW O   H1  H2  EPW 
O   H1  H2  EPW O   H1  H2  EPW O   H1  H2  EPW O   H1  H2  EPW O   H1  H2  EPW 
O   H1  H2  EPW O   H1  H2  EPW O   H1  H2  EPW O   H1  H2  EPW O   H1  H2  EPW 
O   H1  H2  EPW O   H1  H2  EPW O   H1  H2  EPW O   H1  H2  EPW O   H1  H2  EPW 
O   H1  H2  EPW O   H1  H2  EPW O   H1  H2  EPW O   H1  H2  EPW O   H1  H2  EPW 
O   H1  H2  EPW O   H1  H2  EPW O   H1  H2  EPW O   H1  H2  EPW O   H1  H2  EPW 
O   H1  H2  EPW O   H1  H2  EPW O   H1  H2  EPW O   H1  H2  EPW O   H1  H2  EPW 
O   H1  H2  EPW O   H1  H2  EPW O   H1  H2  EPW O   H1  H2  EPW O   H1  H2  EPW 
O   H1  H2  EPW O   H1  H2  EPW O   H1  H2  EPW O   H1  H2  EPW O   H1  H2  EPW 
O   H1  H2  EPW O   H1  H2  EPW O   H1  H2  EPW O   H1  H2  EPW O   H1  H2  EPW 
O   H1  H2  EPW O   H1  H2  EPW O   H1  H2  EPW O   H1  H2  EPW O   H1  H2  EPW 
O   H1  H2  EPW O   H1  H2  EPW O   H1  H2  EPW O   H1  H2  EPW O   H1  H2  EPW 
O   H1  H2  EPW O   H1  H2  EPW O   H1  H2  EPW O   H1  H2  EPW O   H1  H2  EPW 
O   H1  H2  EPW O   H1  H2  EPW O   H1  H2  EPW O   H1  H2  EPW O   H1  H2  EPW 
O   H1  H2  EPW O   H1  H2  EPW O   H1  H2  EPW O   H1  H2  EPW O   H1  H2  EPW 
O   H1  H2  EPW O   H1  H2  EPW O   H1  H2  EPW O   H1  H2  EPW O   H1  H2  EPW 
O   H1  H2  EPW O   H1  H2  EPW O   H1  H2  EPW O   H1  H2  EPW O   H1  H2  EPW 
O   H1  H2  EPW O   H1  H2  EPW O   H1  H2  EPW O   H1  H2  EPW O   H1  H2  EPW 
O   H1  H2  EPW O   H1  H2  EPW O   H1  H2  EPW O   H1  H2  EPW O   H1  H2  EPW 
O   H1  H2  EPW O   H1  H2  EPW O   H1  H2  EPW O   H1  H2  EPW O   H1  H2  EPW 
O   H1  H2  EPW O   H1  H2  EPW O   H1  H2  EPW O   H1  H2  EPW O   H1  H2  EPW 
O   H1  H2  EPW O   H1  H2  EPW O   H1  H2  EPW O   H1  H2  EPW O   H1  H2  EPW 
O   H1  H2  EPW O   H1  H2  EPW O   H1  H2  EPW O   H1  H2  EPW O   H1  H2  EPW 
O   H1  H2  EPW O   H1  H2  EPW O   H1  H2  EPW O   H1  H2  EPW O   H1  H2  EPW 
O   H1  H2  EPW O   H1  H2  EPW O   H1  H2  EPW O   H1  H2  EPW O   H1  H2  EPW 
O   H1  H2  EPW O   H1  H2  EPW O   H1  H2  EPW O   H1  H2  EPW O   H1  H2  EPW 
O   H1  H2  EPW O   H1  H2  EPW O   H1  H2  EPW O   H1  H2  EPW O   H1  H2  EPW 
O   H1  H2  EPW O   H1  H2  EPW O   H1  H2  EPW O   H1  H2  EPW O   H1  H2  EPW 
O   H1  H2  EPW O   H1  H2  EPW O   H1  H2  EPW O   H1  H2  EPW O   H1  H2  EPW 
O   H1  H2  EPW O   H1  H2  EPW O   H1  H2  EPW O   H1  H2  EPW O   H1  H2  EPW 
O   H1  H2  EPW O   H1  H2  EPW O   H1  H2  EPW O   H1  H2  EPW O   H1  H2  EPW 
O   H1  H2  EPW O   H1  H2  EPW O   H1  H2  EPW O   H1  H2  EPW O   H1  H2  EPW 
O   H1  H2  EPW O   H1  H2  EPW O   H1  H2  EPW O   H1  H2  EPW O   H1  H2  EPW 
O   H1  H2  EPW O   H1  H2  EPW O   H1  H2  EPW O   H1  H2  EPW O   H1  H2  EPW 
O   H1  H2  EPW O   H1  H2  EPW O   H1  H2  EPW O   H1  H2  EPW O   H1  H2  EPW 
O   H1  H2  EPW O   H1  H2  EPW O   H1  H2  EPW O   H1  H2  EPW O   H1  H2  EPW 
O   H1  H2  EPW O   H1  H2  EPW O   H1  H2  EPW O   H1  H2  EPW O   H1  H2  EPW 
O   H1  H2  EPW O   H1  H2  EPW O   H1  H2  EPW O   H1  H2  EPW O   H1  H2  EPW 
O   H1  H2  EPW O   H1  H2  EPW O   H1  H2  EPW O   H1  H2  EPW O   H1  H2  EPW 
O   H1  H2  EPW O   H1  H2  EPW O   H1  H2  EPW O   H1  H2  EPW O   H1  H2  EPW 
O   H1  H2  EPW O   H1  H2  EPW O   H1  H2  EPW O   H1  H2  EPW O   H1  H2  EPW 
O   H1  H2  EPW O   H1  H2  EPW O   H1  H2  EPW O   H1  H2  EPW O   H1  H2  EPW 
O   H1  H2  EPW O   H1  H2  EPW O   H1  H2  EPW O   H1  H2  EPW O   H1  H2  EPW 
O   H1  H2  EPW O   H1  H2  EPW O   H1  H2  EPW O   H1  H2  EPW O   H1  H2  EPW 
O   H1  H2  EPW O   H1  H2  EPW O   H1  H2  EPW O   H1  H2  EPW O   H1  H2  EPW 
O   H1  H2  EPW O   H1  H2  EPW O   H1  H2  EPW O   H1  H2  EPW O   H1  H2  EPW 
O   H1  H2  EPW O   H1  H2  EPW O   H1  H2  EPW O   H1  H2  EPW O   H1  H2  EPW 
O   H1  H2  EPW O   H1  H2  EPW O   H1  H2  EPW O   H1  H2  EPW O   H1  H2  EPW 
O   H1  H2  EPW O   H1  H2  EPW O   H1  H2  EPW O   H1  H2  EPW O   H1  H2  EPW 
O   H1  H2  EPW O   H1  H2  EPW O   H1  H2  EPW O   H1  H2  EPW O   H1  H2  EPW 
O   H1  H2  EPW O   H1  H2  EPW O   H1  H2  EPW O   H1  H2  EPW O   H1  H2  EPW 
O   H1  H2  EPW O   H1  H2  EPW O   H1  H2  EPW O   H1  H2  EPW O   H1  H2  EPW 
O   H1  H2  EPW O   H1  H2  EPW O   H1  H2  EPW O   H1  H2  EPW O   H1  H2  EPW 
O   H1  H2  EPW O   H1  H2  EPW O   H1  H2  EPW O   H1  H2  EPW O   H1  H2  EPW 
O   H1  H2  EPW O   H1  H2  EPW O   H1  H2  EPW O   H1  H2  EPW O   H1  H2  EPW 
O   H1  H2  EPW O   H1  H2  EPW O   H1  H2  EPW O   H1  H2  EPW O   H1  H2  EPW 
O   H1  H2  EPW O   H1  H2  EPW O   H1  H2  EPW O   H1  H2  EPW O   H1  H2  EPW 
O   H1  H2  EPW O   H1  H2  EPW O   H1  H2  EPW O   H1  H2  EPW O   H1  H2  EPW 
O   H1  H2  EPW O   H1  H2  EPW O   H1  H2  EPW O   H1  H2  EPW O   H1  H2  EPW 
O   H1  H2  EPW O   H1  H2  EPW O   H1  H2  EPW O   H1  H2  EPW O   H1  H2  EPW 
O   H1  H2  EPW O   H1  H2  EPW O   H1  H2  EPW O   H1  H2  EPW O   H1  H2  EPW 
O   H1  H2  EPW O   H1  H2  EPW O   H1  H2  EPW O   H1  H2  EPW O   H1  H2  EPW 
O   H1  H2  EPW O   H1  H2  EPW O   H1  H2  EPW O   H1  H2  EPW O   H1  H2  EPW 
O   H1  H2  EPW O   H1  H2  EPW O   H1  H2  EPW O   H1  H2  EPW O   H1  H2  EPW 
O   H1  H2  EPW O   H1  H2  EPW O   H1  H2  EPW O   H1  H2  EPW O   H1  H2  EPW 
O   H1  H2  EPW O   H1  H2  EPW O   H1  H2  EPW O   H1  H2  EPW O   H1  H2  EPW 
O   H1  H2  EPW O   H1  H2  EPW O   H1  H2  EPW O   H1  H2  EPW O   H1  H2  EPW 
O   H1  H2  EPW O   H1  H2  EPW O   H1  H2  EPW O   H1  H2  EPW O   H1  H2  EPW 
O   H1  H2  EPW O   H1  H2  EPW O   H1  H2  EPW O   H1  H2  EPW O   H1  H2  EPW 
O   H1  H2  EPW O   H1  H2  EPW O   H1  H2  EPW O   H1  H2  EPW O   H1  H2  EPW 
O   H1  H2  EPW O   H1  H2  EPW O   H1  H2  EPW O   H1  H2  EPW O   H1  H2  EPW 
O   H1  H2  EPW O   H1  H2  EPW O   H1  H2  EPW O   H1  H2  EPW O   H1  H2  EPW 
O   H1  H2  EPW O   H1  H2  EPW O   H1  H2  EPW O   H1  H2  EPW O   H1  H2  EPW 
O   H1  H2  EPW O   H1  H2  EPW O   H1  H2  EPW O   H1  H2  EPW O   H1  H2  EPW 
O   H1  H2  EPW O   H1  H2  EPW O   H1  H2  EPW O   H1  H2  EPW O   H1  H2  EPW 
O   H1  H2  EPW O   H1  H2  EPW O   H1  H2  EPW O   H1  H2  EPW O   H1  H2  EPW 
O   H1  H2  EPW O   H1  H2  EPW O   H1  H2  EPW O   H1  H2  EPW O   H1  H2  EPW 
O   H1  H2  EPW O   H1  H2  EPW O   H1  H2  EPW O   H1  H2  EPW O   H1  H2  EPW 
O   H1  H2  EPW O   H1  H2  EPW O   H1  H2  EPW O   H1  H2  EPW O   H1  H2  EPW 
O   H1  H2  EPW O   H1  H2  EPW O   H1  H2  EPW O   H1  H2  EPW O   H1  H2  EPW 
O   H1  H2  EPW O   H1  H2  EPW O   H1  H2  EPW O   H1  H2  EPW O   H1  H2  EPW 
O   H1  H2  EPW O   H1  H2  EPW O   H1  H2  EPW O   H1  H2  EPW O   H1  H2  EPW 
O   H1  H2  EPW O   H1  H2  EPW O   H1  H2  EPW O   H1  H2  EPW O   H1  H2  EPW 
O   H1  H2  EPW O   H1  H2  EPW O   H1  H2  EPW O   H1  H2  EPW O   H1  H2  EPW 
O   H1  H2  EPW O   H1  H2  EPW O   H1  H2  EPW O   H1  H2  EPW O   H1  H2  EPW 
O   H1  H2  EPW O   H1  H2  EPW O   H1  H2  EPW O   H1  H2  EPW O   H1  H2  EPW 
O   H1  H2  EPW O   H1  H2  EPW O   H1  H2  EPW O   H1  H2  EPW O   H1  H2  EPW 
O   H1  H2  EPW O   H1  H2  EPW O   H1  H2  EPW O   H1  H2  EPW O   H1  H2  EPW 
O   H1  H2  EPW O   H1  H2  EPW O   H1  H2  EPW O   H1  H2  EPW O   H1  H2  EPW 
O   H1  H2  EPW O   H1  H2  EPW O   H1  H2  EPW O   H1  H2  EPW O   H1  H2  EPW 
O   H1  H2  EPW O   H1  H2  EPW O   H1  H2  EPW O   H1  H2  EPW O   H1  H2  EPW 
O   H1  H2  EPW O   H1  H2  EPW O   H1  H2  EPW O   H1  H2  EPW O   H1  H2  EPW 
O   H1  H2  EPW O   H1  H2  EPW O   H1  H2  EPW O   H1  H2  EPW O   H1  H2  EPW 
O   H1  H2  EPW O   H1  H2  EPW O   H1  H2  EPW O   H1  H2  EPW O   H1  H2  EPW 
O   H1  H2  EPW O   H1  H2  EPW O   H1  H2  EPW O   H1  H2  EPW O   H1  H2  EPW 
O   H1  H2  EPW O   H1  H2  EPW O   H1  H2  EPW O   H1  H2  EPW O   H1  H2  EPW 
O   H1  H2  EPW O   H1  H2  EPW O   H1  H2  EPW O   H1  H2  EPW O   H1  H2  EPW 
O   H1  H2  EPW O   H1  H2  EPW O   H1  H2  EPW O   H1  H2  EPW O   H1  H2  EPW 
O   H1  H2  EPW O   H1  H2  EPW O   H1  H2  EPW O   H1  H2  EPW O   H1  H2  EPW 
O   H1  H2  EPW O   H1  H2  EPW O   H1  H2  EPW O   H1  H2  EPW O   H1  H2  EPW 
O   H1  H2  EPW O   H1  H2  EPW O   H1  H2  EPW O   H1  H2  EPW O   H1  H2  EPW 
O   H1  H2  EPW O   H1  H2  EPW O   H1  H2  EPW O   H1  H2  EPW O   H1  H2  EPW 
O   H1  H2  EPW O   H1  H2  EPW O   H1  H2  EPW O   H1  H2  EPW O   H1  H2  EPW 
O   H1  H2  EPW O   H1  H2  EPW O   H1  H2  EPW O   H1  H2  EPW O   H1  H2  EPW 
O   H1  H2  EPW O   H1  H2  EPW O   H1  H2  EPW O   H1  H2  EPW O   H1  H2  EPW 
O   H1  H2  EPW O   H1  H2  EPW O   H1  H2  EPW O   H1  H2  EPW O   H1  H2  EPW 
O   H1  H2  EPW O   H1  H2  EPW O   H1  H2  EPW O   H1  H2  EPW O   H1  H2  EPW 
O   H1  H2  EPW O   H1  H2  EPW O   H1  H2  EPW O   H1  H2  EPW O   H1  H2  EPW 
O   H1  H2  EPW O   H1  H2  EPW O   H1  H2  EPW O   H1  H2  EPW O   H1  H2  EPW 
O   H1  H2  EPW O   H1  H2  EPW O   H1  H2  EPW O   H1  H2  EPW O   H1  H2  EPW 
O   H1  H2  EPW O   H1  H2  EPW O   H1  H2  EPW O   H1  H2  EPW O   H1  H2  EPW 
O   H1  H2  EPW O   H1  H2  EPW O   H1  H2  EPW O   H1  H2  EPW O   H1  H2  EPW 
O   H1  H2  EPW O   H1  H2  EPW O   H1  H2  EPW O   H1  H2  EPW O   H1  H2  EPW 
O   H1  H2  EPW O   H1  H2  EPW O   H1  H2  EPW O   H1  H2  EPW O   H1  H2  EPW 
O   H1  H2  EPW O   H1  H2  EPW O   H1  H2  EPW O   H1  H2  EPW O   H1  H2  EPW 
O   H1  H2  EPW O   H1  H2  EPW O   H1  H2  EPW O   H1  H2  EPW O   H1  H2  EPW 
O   H1  H2  EPW O   H1  H2  EPW O   H1  H2  EPW O   H1  H2  EPW O   H1  H2  EPW 
O   H1  H2  EPW O   H1  H2  EPW O   H1  H2  EPW O   H1  H2  EPW O   H1  H2  EPW 
O   H1  H2  EPW O   H1  H2  EPW O   H1  H2  EPW O   H1  H2  EPW O   H1  H2  EPW 
O   H1  H2  EPW O   H1  H2  EPW O   H1  H2  EPW O   H1  H2  EPW O   H1  H2  EPW 
O   H1  H2  EPW O   H1  H2  EPW O   H1  H2  EPW O   H1  H2  EPW O   H1  H2  EPW 
O   H1  H2  EPW O   H1  H2  EPW O   H1  H2  EPW O   H1  H2  EPW O   H1  H2  EPW 
O   H1  H2  EPW O   H1  H2  EPW O   H1  H2  EPW O   H1  H2  EPW O   H1  H2  EPW 
O   H1  H2  EPW O   H1  H2  EPW O   H1  H2  EPW O   H1  H2  EPW O   H1  H2  EPW 
O   H1  H2  EPW O   H1  H2  EPW O   H1  H2  EPW O   H1  H2  EPW O   H1  H2  EPW 
O   H1  H2  EPW O   H1  H2  EPW O   H1  H2  EPW O   H1  H2  EPW O   H1  H2  EPW 
O   H1  H2  EPW O   H1  H2  EPW O   H1  H2  EPW O   H1  H2  EPW O   H1  H2  EPW 
O   H1  H2  EPW O   H1  H2  EPW O   H1  H2  EPW O   H1  H2  EPW O   H1  H2  EPW 
O   H1  H2  EPW O   H1  H2  EPW O   H1  H2  EPW O   H1  H2  EPW O   H1  H2  EPW 
O   H1  H2  EPW O   H1  H2  EPW O   H1  H2  EPW O   H1  H2  EPW O   H1  H2  EPW 
O   H1  H2  EPW O   H1  H2  EPW O   H1  H2  EPW O   H1  H2  EPW O   H1  H2  EPW 
O   H1  H2  EPW O   H1  H2  EPW O   H1  H2  EPW O   H1  H2  EPW O   H1  H2  EPW 
O   H1  H2  EPW O   H1  H2  EPW O   H1  H2  EPW O   H1  H2  EPW O   H1  H2  EPW 
O   H1  H2  EPW O   H1  H2  EPW O   H1  H2  EPW O   H1  H2  EPW O   H1  H2  EPW 
O   H1  H2  EPW O   H1  H2  EPW O   H1  H2  EPW O   H1  H2  EPW O   H1  H2  EPW 
O   H1  H2  EPW O   H1  H2  EPW O   H1  H2  EPW O   H1  H2  EPW O   H1  H2  EPW 
O   H1  H2  EPW O   H1  H2  EPW O   H1  H2  EPW O   H1  H2  EPW O   H1  H2  EPW 
O   H1  H2  EPW O   H1  H2  EPW O   H1  H2  EPW O   H1  H2  EPW O   H1  H2  EPW 
O   H1  H2  EPW O   H1  H2  EPW O   H1  H2  EPW O   H1  H2  EPW O   H1  H2  EPW 
O   H1  H2  EPW O   H1  H2  EPW O   H1  H2  EPW O   H1  H2  EPW O   H1  H2  EPW 
O   H1  H2  EPW O   H1  H2  EPW O   H1  H2  EPW O   H1  H2  EPW O   H1  H2  EPW 
O   H1  H2  EPW O   H1  H2  EPW O   H1  H2  EPW O   H1  H2  EPW O   H1  H2  EPW 
O   H1  H2  EPW O   H1  H2  EPW O   H1  H2  EPW O   H1  H2  EPW O   H1  H2  EPW 
O   H1  H2  EPW O   H1  H2  EPW O   H1  H2  EPW O   H1  H2  EPW O   H1  H2  EPW 
O   H1  H2  EPW O   H1  H2  EPW O   H1  H2  EPW O   H1  H2  EPW O   H1  H2  EPW 
O   H1  H2  EPW O   H1  H2  EPW O   H1  H2  EPW O   H1  H2  EPW O   H1  H2  EPW 
O   H1  H2  EPW O   H1  H2  EPW O   H1  H2  EPW O   H1  H2  EPW O   H1  H2  EPW 
O   H1  H2  EPW O   H1  H2  EPW O   H1  H2  EPW O   H1  H2  EPW O   H1  H2  EPW 
O   H1  H2  EPW O   H1  H2  EPW O   H1  H2  EPW O   H1  H2  EPW O   H1  H2  EPW 
O   H1  H2  EPW O   H1  H2  EPW O   H1  H2  EPW O   H1  H2  EPW O   H1  H2  EPW 
O   H1  H2  EPW O   H1  H2  EPW O   H1  H2  EPW O   H1  H2  EPW O   H1  H2  EPW 
O   H1  H2  EPW O   H1  H2  EPW O   H1  H2  EPW O   H1  H2  EPW O   H1  H2  EPW 
O   H1  H2  EPW O   H1  H2  EPW O   H1  H2  EPW O   H1  H2  EPW O   H1  H2  EPW 
O   H1  H2  EPW O   H1  H2  EPW O   H1  H2  EPW O   H1  H2  EPW O   H1  H2  EPW 
O   H1  H2  EPW O   H1  H2  EPW O   H1  H2  EPW O   H1  H2  EPW O   H1  H2  EPW 
O   H1  H2  EPW O   H1  H2  EPW O   H1  H2  EPW O   H1  H2  EPW O   H1  H2  EPW 
O   H1  H2  EPW O   H1  H2  EPW O   H1  H2  EPW O   H1  H2  EPW O   H1  H2  EPW 
O   H1  H2  EPW O   H1  H2  EPW O   H1  H2  EPW O   H1  H2  EPW O   H1  H2  EPW 
O   H1  H2  EPW O   H1  H2  EPW O   H1  H2  EPW O   H1  H2  EPW O   H1  H2  EPW 
O   H1  H2  EPW O   H1  H2  EPW O   H1  H2  EPW O   H1  H2  EPW O   H1  H2  EPW 
O   H1  H2  EPW O   H1  H2  EPW O   H1  H2  EPW O   H1  H2  EPW O   H1  H2  EPW 
O   H1  H2  EPW O   H1  H2  EPW O   H1  H2  EPW O   H1  H2  EPW O   H1  H2  EPW 
O   H1  H2  EPW O   H1  H2  EPW O   H1  H2  EPW O   H1  H2  EPW O   H1  H2  EPW 
O   H1  H2  EPW O   H1  H2  EPW O   H1  H2  EPW O   H1  H2  EPW O   H1  H2  EPW 
O   H1  H2  EPW O   H1  H2  EPW O   H1  H2  EPW O   H1  H2  EPW O   H1  H2  EPW 
O   H1  H2  EPW O   H1  H2  EPW O   H1  H2  EPW O   H1  H2  EPW O   H1  H2  EPW 
O   H1  H2  EPW O   H1  H2  EPW O   H1  H2  EPW O   H1  H2  EPW O   H1  H2  EPW 
O   H1  H2  EPW O   H1  H2  EPW O   H1  H2  EPW O   H1  H2  EPW O   H1  H2  EPW 
O   H1  H2  EPW O   H1  H2  EPW O   H1  H2  EPW O   H1  H2  EPW O   H1  H2  EPW 
O   H1  H2  EPW O   H1  H2  EPW O   H1  H2  EPW O   H1  H2  EPW O   H1  H2  EPW 
O   H1  H2  EPW O   H1  H2  EPW O   H1  H2  EPW O   H1  H2  EPW O   H1  H2  EPW 
O   H1  H2  EPW O   H1  H2  EPW O   H1  H2  EPW O   H1  H2  EPW O   H1  H2  EPW 
O   H1  H2  EPW O   H1  H2  EPW O   H1  H2  EPW O   H1  H2  EPW O   H1  H2  EPW 
O   H1  H2  EPW O   H1  H2  EPW O   H1  H2  EPW O   H1  H2  EPW O   H1  H2  EPW 
O   H1  H2  EPW O   H1  H2  EPW O   H1  H2  EPW O   H1  H2  EPW O   H1  H2  EPW 
O   H1  H2  EPW O   H1  H2  EPW O   H1  H2  EPW O   H1  H2  EPW O   H1  H2  EPW 
O   H1  H2  EPW O   H1  H2  EPW O   H1  H2  EPW O   H1  H2  EPW O   H1  H2  EPW 
O   H1  H2  EPW O   H1  H2  EPW O   H1  H2  EPW O   H1  H2  EPW O   H1  H2  EPW 
O   H1  H2  EPW O   H1  H2  EPW O   H1  H2  EPW O   H1  H2  EPW O   H1  H2  EPW 
O   H1  H2  EPW O   H1  H2  EPW O   H1  H2  EPW O   H1  H2  EPW O   H1  H2  EPW 
O   H1  H2  EPW O   H1  H2  EPW O   H1  H2  EPW O   H1  H2  EPW O   H1  H2  EPW 
O   H1  H2  EPW O   H1  H2  EPW O   H1  H2  EPW O   H1  H2  EPW O   H1  H2  EPW 
O   H1  H2  EPW O   H1  H2  EPW O   H1  H2  EPW O   H1  H2  EPW O   H1  H2  EPW 
O   H1  H2  EPW O   H1  H2  EPW O   H1  H2  EPW O   H1  H2  EPW O   H1  H2  EPW 
O   H1  H2  EPW O   H1  H2  EPW O   H1  H2  EPW O   H1  H2  EPW O   H1  H2  EPW 
O   H1  H2  EPW O   H1  H2  EPW O   H1  H2  EPW O   H1  H2  EPW O   H1  H2  EPW 
O   H1  H2  EPW O   H1  H2  EPW O   H1  H2  EPW O   H1  H2  EPW O   H1  H2  EPW 
O   H1  H2  EPW O   H1  H2  EPW O   H1  H2  EPW O   H1  H2  EPW O   H1  H2  EPW 
O   H1  H2  EPW O   H1  H2  EPW O   H1  H2  EPW O   H1  H2  EPW O   H1  H2  EPW 
O   H1  H2  EPW O   H1  H2  EPW O   H1  H2  EPW O   H1  H2  EPW O   H1  H2  EPW 
O   H1  H2  EPW O   H1  H2  EPW O   H1  H2  EPW O   H1  H2  EPW O   H1  H2  EPW 
O   H1  H2  EPW O   H1  H2  EPW O   H1  H2  EPW O   H1  H2  EPW O   H1  H2  EPW 
O   H1  H2  EPW O   H1  H2  EPW O   H1  H2  EPW O   H1  H2  EPW O   H1  H2  EPW 
O   H1  H2  EPW O   H1  H2  EPW O   H1  H2  EPW O   H1  H2  EPW O   H1  H2  EPW 
O   H1  H2  EPW O   H1  H2  EPW O   H1  H2  EPW O   H1  H2  EPW O   H1  H2  EPW 
O   H1  H2  EPW O   H1  H2  EPW O   H1  H2  EPW O   H1  H2  EPW O   H1  H2  EPW 
O   H1  H2  EPW O   H1  H2  EPW O   H1  H2  EPW O   H1  H2  EPW O   H1  H2  EPW 
O   H1  H2  EPW O   H1  H2  EPW O   H1  H2  EPW O   H1  H2  EPW O   H1  H2  EPW 
O   H1  H2  EPW O   H1  H2  EPW O   H1  H2  EPW O   H1  H2  EPW O   H1  H2  EPW 
O   H1  H2  EPW O   H1  H2  EPW O   H1  H2  EPW O   H1  H2  EPW O   H1  H2  EPW 
O   H1  H2  EPW O   H1  H2  EPW O   H1  H2  EPW O   H1  H2  EPW O   H1  H2  EPW 
O   H1  H2  EPW O   H1  H2  EPW O   H1  H2  EPW O   H1  H2  EPW O   H1  H2  EPW 
O   H1  H2  EPW O   H1  H2  EPW O   H1  H2  EPW O   H1  H2  EPW O   H1  H2  EPW 
O   H1  H2  EPW O   H1  H2  EPW O   H1  H2  EPW O   H1  H2  EPW O   H1  H2  EPW 
O   H1  H2  EPW O   H1  H2  EPW O   H1  H2  EPW O   H1  H2  EPW O   H1  H2  EPW 
O   H1  H2  EPW O   H1  H2  EPW O   H1  H2  EPW O   H1  H2  EPW O   H1  H2  EPW 
O   H1  H2  EPW O   H1  H2  EPW O   H1  H2  EPW O   H1  H2  EPW O   H1  H2  EPW 
O   H1  H2  EPW O   H1  H2  EPW O   H1  H2  EPW O   H1  H2  EPW O   H1  H2  EPW 
O   H1  H2  EPW O   H1  H2  EPW O   H1  H2  EPW O   H1  H2  EPW O   H1  H2  EPW 
O   H1  H2  EPW O   H1  H2  EPW O   H1  H2  EPW O   H1  H2  EPW O   H1  H2  EPW 
O   H1  H2  EPW O   H1  H2  EPW O   H1  H2  EPW O   H1  H2  EPW O   H1  H2  EPW 
O   H1  H2  EPW O   H1  H2  EPW O   H1  H2  EPW O   H1  H2  EPW O   H1  H2  EPW 
O   H1  H2  EPW O   H1  H2  EPW O   H1  H2  EPW O   H1  H2  EPW O   H1  H2  EPW 
O   H1  H2  EPW O   H1  H2  EPW O   H1  H2  EPW O   H1  H2  EPW O   H1  H2  EPW 
O   H1  H2  EPW O   H1  H2  EPW O   H1  H2  EPW O   H1  H2  EPW O   H1  H2  EPW 
O   H1  H2  EPW O   H1  H2  EPW O   H1  H2  EPW O   H1  H2  EPW O   H1  H2  EPW 
O   H1  H2  EPW O   H1  H2  EPW O   H1  H2  EPW O   H1  H2  EPW O   H1  H2  EPW 
O   H1  H2  EPW O   H1  H2  EPW O   H1  H2  EPW O   H1  H2  EPW O   H1  H2  EPW 
O   H1  H2  EPW O   H1  H2  EPW O   H1  H2  EPW O   H1  H2  EPW O   H1  H2  EPW 
O   H1  H2  EPW O   H1  H2  EPW O   H1  H2  EPW O   H1  H2  EPW O   H1  H2  EPW 
O   H1  H2  EPW O   H1  H2  EPW O   H1  H2  EPW O   H1  H2  EPW O   H1  H2  EPW 
O   H1  H2  EPW O   H1  H2  EPW O   H1  H2  EPW O   H1  H2  EPW O   H1  H2  EPW 
O   H1  H2  EPW O   H1  H2  EPW O   H1  H2  EPW O   H1  H2  EPW O   H1  H2  EPW 
O   H1  H2  EPW O   H1  H2  EPW O   H1  H2  EPW O   H1  H2  EPW O   H1  H2  EPW 
O   H1  H2  EPW O   H1  H2  EPW O   H1  H2  EPW O   H1  H2  EPW O   H1  H2  EPW 
O   H1  H2  EPW O   H1  H2  EPW O   H1  H2  EPW O   H1  H2  EPW O   H1  H2  EPW 
O   H1  H2  EPW O   H1  H2  EPW O   H1  H2  EPW O   H1  H2  EPW O   H1  H2  EPW 
O   H1  H2  EPW O   H1  H2  EPW O   H1  H2  EPW O   H1  H2  EPW O   H1  H2  EPW 
O   H1  H2  EPW O   H1  H2  EPW O   H1  H2  EPW O   H1  H2  EPW O   H1  H2  EPW 
O   H1  H2  EPW O   H1  H2  EPW O   H1  H2  EPW O   H1  H2  EPW O   H1  H2  EPW 
O   H1  H2  EPW O   H1  H2  EPW O   H1  H2  EPW O   H1  H2  EPW O   H1  H2  EPW 
O   H1  H2  EPW O   H1  H2  EPW O   H1  H2  EPW O   H1  H2  EPW O   H1  H2  EPW 
O   H1  H2  EPW O   H1  H2  EPW O   H1  H2  EPW O   H1  H2  EPW O   H1  H2  EPW 
O   H1  H2  EPW O   H1  H2  EPW O   H1  H2  EPW O   H1  H2  EPW O   H1  H2  EPW 
O   H1  H2  EPW O   H1  H2  EPW O   H1  H2  EPW O   H1  H2  EPW O   H1  H2  EPW 
O   H1  H2  EPW O   H1  H2  EPW O   H1  H2  EPW O   H1  H2  EPW O   H1  H2  EPW 
O   H1  H2  EPW O   H1  H2  EPW O   H1  H2  EPW O   H1  H2  EPW O   H1  H2  EPW 
O   H1  H2  EPW O   H1  H2  EPW O   H1  H2  EPW O   H1  H2  EPW O   H1  H2  EPW 
O   H1  H2  EPW O   H1  H2  EPW O   H1  H2  EPW O   H1  H2  EPW O   H1  H2  EPW 
O   H1  H2  EPW O   H1  H2  EPW O   H1  H2  EPW O   H1  H2  EPW O   H1  H2  EPW 
O   H1  H2  EPW O   H1  H2  EPW O   H1  H2  EPW O   H1  H2  EPW O   H1  H2  EPW 
O   H1  H2  EPW O   H1  H2  EPW O   H1  H2  EPW O   H1  H2  EPW O   H1  H2  EPW 
O   H1  H2  EPW O   H1  H2  EPW O   H1  H2  EPW O   H1  H2  EPW O   H1  H2  EPW 
O   H1  H2  EPW O   H1  H2  EPW O   H1  H2  EPW O   H1  H2  EPW O   H1  H2  EPW 
O   H1  H2  EPW O   H1  H2  EPW O   H1  H2  EPW O   H1  H2  EPW O   H1  H2  EPW 
O   H1  H2  EPW O   H1  H2  EPW O   H1  H2  EPW O   H1  H2  EPW O   H1  H2  EPW 
O   H1  H2  EPW O   H1  H2  EPW O   H1  H2  EPW O   H1  H2  EPW O   H1  H2  EPW 
O   H1  H2  EPW O   H1  H2  EPW O   H1  H2  EPW O   H1  H2  EPW O   H1  H2  EPW 
O   H1  H2  EPW O   H1  H2  EPW O   H1  H2  EPW O   H1  H2  EPW O   H1  H2  EPW 
O   H1  H2  EPW O   H1  H2  EPW O   H1  H2  EPW O   H1  H2  EPW O   H1  H2  EPW 
O   H1  H2  EPW O   H1  H2  EPW O   H1  H2  EPW O   H1  H2  EPW O   H1  H2  EPW 
O   H1  H2  EPW O   H1  H2  EPW O   H1  H2  EPW O   H1  H2  EPW O   H1  H2  EPW 
O   H1  H2  EPW O   H1  H2  EPW O   H1  H2  EPW O   H1  H2  EPW O   H1  H2  EPW 
O   H1  H2  EPW O   H1  H2  EPW O   H1  H2  EPW O   H1  H2  EPW O   H1  H2  EPW 
O   H1  H2  EPW O   H1  H2  EPW O   H1  H2  EPW O   H1  H2  EPW O   H1  H2  EPW 
O   H1  H2  EPW O   H1  H2  EPW O   H1  H2  EPW O   H1  H2  EPW O   H1  H2  EPW 
O   H1  H2  EPW O   H1  H2  EPW O   H1  H2  EPW O   H1  H2  EPW O   H1  H2  EPW 
O   H1  H2  EPW O   H1  H2  EPW O   H1  H2  EPW O   H1  H2  EPW O   H1  H2  EPW 
O   H1  H2  EPW O   H1  H2  EPW O   H1  H2  EPW O   H1  H2  EPW O   H1  H2  EPW 
O   H1  H2  EPW O   H1  H2  EPW O   H1  H2  EPW O   H1  H2  EPW O   H1  H2  EPW 
O   H1  H2  EPW O   H1  H2  EPW O   H1  H2  EPW O   H1  H2  EPW O   H1  H2  EPW 
O   H1  H2  EPW O   H1  H2  EPW O   H1  H2  EPW O   H1  H2  EPW O   H1  H2  EPW 
O   H1  H2  EPW O   H1  H2  EPW O   H1  H2  EPW O   H1  H2  EPW O   H1  H2  EPW 
O   H1  H2  EPW O   H1  H2  EPW O   H1  H2  EPW O   H1  H2  EPW O   H1  H2  EPW 
O   H1  H2  EPW O   H1  H2  EPW O   H1  H2  EPW O   H1  H2  EPW O   H1  H2  EPW 
O   H1  H2  EPW O   H1  H2  EPW O   H1  H2  EPW O   H1  H2  EPW O   H1  H2  EPW 
O   H1  H2  EPW O   H1  H2  EPW O   H1  H2  EPW O   H1  H2  EPW O   H1  H2  EPW 
O   H1  H2  EPW O   H1  H2  EPW O   H1  H2  EPW O   H1  H2  EPW O   H1  H2  EPW 
O   H1  H2  EPW O   H1  H2  EPW O   H1  H2  EPW O   H1  H2  EPW O   H1  H2  EPW 
O   H1  H2  EPW O   H1  H2  EPW O   H1  H2  EPW O   H1  H2  EPW O   H1  H2  EPW 
O   H1  H2  EPW O   H1  H2  EPW O   H1  H2  EPW O   H1  H2  EPW O   H1  H2  EPW 
O   H1  H2  EPW O   H1  H2  EPW O   H1  H2  EPW O   H1  H2  EPW O   H1  H2  EPW 
O   H1  H2  EPW O   H1  H2  EPW O   H1  H2  EPW O   H1  H2  EPW O   H1  H2  EPW 
O   H1  H2  EPW O   H1  H2  EPW O   H1  H2  EPW O   H1  H2  EPW O   H1  H2  EPW 
O   H1  H2  EPW O   H1  H2  EPW O   H1  H2  EPW O   H1  H2  EPW O   H1  H2  EPW 
O   H1  H2  EPW O   H1  H2  EPW O   H1  H2  EPW O   H1  H2  EPW O   H1  H2  EPW 
O   H1  H2  EPW O   H1  H2  EPW O   H1  H2  EPW O   H1  H2  EPW O   H1  H2  EPW 
O   H1  H2  EPW O   H1  H2  EPW O   H1  H2  EPW O   H1  H2  EPW O   H1  H2  EPW 
O   H1  H2  EPW O   H1  H2  EPW O   H1  H2  EPW O   H1  H2  EPW O   H1  H2  EPW 
O   H1  H2  EPW O   H1  H2  EPW O   H1  H2  EPW O   H1  H2  EPW O   H1  H2  EPW 
O   H1  H2  EPW O   H1  H2  EPW O   H1  H2  EPW O   H1  H2  EPW O   H1  H2  EPW 
O   H1  H2  EPW O   H1  H2  EPW O   H1  H2  EPW O   H1  H2  EPW O   H1  H2  EPW 
O   H1  H2  EPW O   H1  H2  EPW O   H1  H2  EPW O   H1  H2  EPW O   H1  H2  EPW 
O   H1  H2  EPW O   H1  H2  EPW O   H1  H2  EPW O   H1  H2  EPW O   H1  H2  EPW 
O   H1  H2  EPW O   H1  H2  EPW O   H1  H2  EPW O   H1  H2  EPW O   H1  H2  EPW 
O   H1  H2  EPW O   H1  H2  EPW O   H1  H2  EPW O   H1  H2  EPW O   H1  H2  EPW 
O   H1  H2  EPW O   H1  H2  EPW O   H1  H2  EPW O   H1  H2  EPW O   H1  H2  EPW 
O   H1  H2  EPW O   H1  H2  EPW O   H1  H2  EPW O   H1  H2  EPW O   H1  H2  EPW 
O   H1  H2  EPW O   H1  H2  EPW O   H1  H2  EPW O   H1  H2  EPW O   H1  H2  EPW 
O   H1  H2  EPW O   H1  H2  EPW O   H1  H2  EPW O   H1  H2  EPW O   H1  H2  EPW 
O   H1  H2  EPW O   H1  H2  EPW O   H1  H2  EPW O   H1  H2  EPW O   H1  H2  EPW 
O   H1  H2  EPW O   H1  H2  EPW O   H1  H2  EPW O   H1  H2  EPW O   H1  H2  EPW 
O   H1  H2  EPW O   H1  H2  EPW O   H1  H2  EPW O   H1  H2  EPW O   H1  H2  EPW 
O   H1  H2  EPW O   H1  H2  EPW O   H1  H2  EPW O   H1  H2  EPW O   H1  H2  EPW 
O   H1  H2  EPW O   H1  H2  EPW O   H1  H2  EPW O   H1  H2  EPW O   H1  H2  EPW 
O   H1  H2  EPW O   H1  H2  EPW O   H1  H2  EPW O   H1  H2  EPW O   H1  H2  EPW 
O   H1  H2  EPW O   H1  H2  EPW O   H1  H2  EPW O   H1  H2  EPW O   H1  H2  EPW 
O   H1  H2  EPW O   H1  H2  EPW O   H1  H2  EPW O   H1  H2  EPW O   H1  H2  EPW 
O   H1  H2  EPW O   H1  H2  EPW O   H1  H2  EPW O   H1  H2  EPW O   H1  H2  EPW 
O   H1  H2  EPW O   H1  H2  EPW O   H1  H2  EPW O   H1  H2  EPW O   H1  H2  EPW 
O   H1  H2  EPW O   H1  H2  EPW O   H1  H2  EPW O   H1  H2  EPW O   H1  H2  EPW 
O   H1  H2  EPW O   H1  H2  EPW O   H1  H2  EPW O   H1  H2  EPW O   H1  H2  EPW 
O   H1  H2  EPW O   H1  H2  EPW O   H1  H2  EPW O   H1  H2  EPW O   H1  H2  EPW 
O   H1  H2  EPW O   H1  H2  EPW O   H1  H2  EPW O   H1  H2  EPW O   H1  H2  EPW 
O   H1  H2  EPW O   H1  H2  EPW O   H1  H2  EPW O   H1  H2  EPW O   H1  H2  EPW 
O   H1  H2  EPW O   H1  H2  EPW O   H1  H2  EPW O   H1  H2  EPW O   H1  H2  EPW 
O   H1  H2  EPW O   H1  H2  EPW O   H1  H2  EPW O   H1  H2  EPW O   H1  H2  EPW 
O   H1  H2  EPW O   H1  H2  EPW O   H1  H2  EPW O   H1  H2  EPW O   H1  H2  EPW 
O   H1  H2  EPW O   H1  H2  EPW O   H1  H2  EPW O   H1  H2  EPW O   H1  H2  EPW 
O   H1  H2  EPW O   H1  H2  EPW O   H1  H2  EPW O   H1  H2  EPW O   H1  H2  EPW 
O   H1  H2  EPW O   H1  H2  EPW O   H1  H2  EPW O   H1  H2  EPW O   H1  H2  EPW 
O   H1  H2  EPW O   H1  H2  EPW O   H1  H2  EPW O   H1  H2  EPW O   H1  H2  EPW 
O   H1  H2  EPW O   H1  H2  EPW O   H1  H2  EPW O   H1  H2  EPW O   H1  H2  EPW 
O   H1  H2  EPW O   H1  H2  EPW O   H1  H2  EPW O   H1  H2  EPW O   H1  H2  EPW 
O   H1  H2  EPW O   H1  H2  EPW O   H1  H2  EPW O   H1  H2  EPW O   H1  H2  EPW 
O   H1  H2  EPW O   H1  H2  EPW O   H1  H2  EPW O   H1  H2  EPW O   H1  H2  EPW 
O   H1  H2  EPW O   H1  H2  EPW O   H1  H2  EPW O   H1  H2  EPW O   H1  H2  EPW 
O   H1  H2  EPW O   H1  H2  EPW O   H1  H2  EPW O   H1  H2  EPW O   H1  H2  EPW 
O   H1  H2  EPW O   H1  H2  EPW O   H1  H2  EPW O   H1  H2  EPW O   H1  H2  EPW 
O   H1  H2  EPW O   H1  H2  EPW O   H1  H2  EPW O   H1  H2  EPW O   H1  H2  EPW 
O   H1  H2  EPW O   H1  H2  EPW O   H1  H2  EPW O   H1  H2  EPW O   H1  H2  EPW 
O   H1  H2  EPW O   H1  H2  EPW O   H1  H2  EPW O   H1  H2  EPW O   H1  H2  EPW 
O   H1  H2  EPW O   H1  H2  EPW O   H1  H2  EPW O   H1  H2  EPW O   H1  H2  EPW 
O   H1  H2  EPW O   H1  H2  EPW O   H1  H2  EPW O   H1  H2  EPW O   H1  H2  EPW 
O   H1  H2  EPW O   H1  H2  EPW O   H1  H2  EPW O   H1  H2  EPW O   H1  H2  EPW 
O   H1  H2  EPW O   H1  H2  EPW O   H1  H2  EPW O   H1  H2  EPW O   H1  H2  EPW 
O   H1  H2  EPW O   H1  H2  EPW O   H1  H2  EPW O   H1  H2  EPW O   H1  H2  EPW 
O   H1  H2  EPW O   H1  H2  EPW O   H1  H2  EPW O   H1  H2  EPW O   H1  H2  EPW 
O   H1  H2  EPW O   H1  H2  EPW O   H1  H2  EPW O   H1  H2  EPW O   H1  H2  EPW 
O   H1  H2  EPW O   H1  H2  EPW O   H1  H2  EPW O   H1  H2  EPW O   H1  H2  EPW 
O   H1  H2  EPW O   H1  H2  EPW O   H1  H2  EPW O   H1  H2  EPW O   H1  H2  EPW 
O   H1  H2  EPW O   H1  H2  EPW O   H1  H2  EPW O   H1  H2  EPW O   H1  H2  EPW 
O   H1  H2  EPW O   H1  H2  EPW O   H1  H2  EPW O   H1  H2  EPW O   H1  H2  EPW 
O   H1  H2  EPW O   H1  H2  EPW O   H1  H2  EPW O   H1  H2  EPW O   H1  H2  EPW 
O   H1  H2  EPW O   H1  H2  EPW O   H1  H2  EPW O   H1  H2  EPW O   H1  H2  EPW 
O   H1  H2  EPW O   H1  H2  EPW O   H1  H2  EPW O   H1  H2  EPW O   H1  H2  EPW 
O   H1  H2  EPW O   H1  H2  EPW O   H1  H2  EPW O   H1  H2  EPW O   H1  H2  EPW 
O   H1  H2  EPW O   H1  H2  EPW O   H1  H2  EPW O   H1  H2  EPW O   H1  H2  EPW 
O   H1  H2  EPW O   H1  H2  EPW O   H1  H2  EPW O   H1  H2  EPW O   H1  H2  EPW 
O   H1  H2  EPW O   H1  H2  EPW O   H1  H2  EPW O   H1  H2  EPW O   H1  H2  EPW 
O   H1  H2  EPW O   H1  H2  EPW O   H1  H2  EPW O   H1  H2  EPW O   H1  H2  EPW 
O   H1  H2  EPW O   H1  H2  EPW O   H1  H2  EPW O   H1  H2  EPW O   H1  H2  EPW 
O   H1  H2  EPW O   H1  H2  EPW O   H1  H2  EPW O   H1  H2  EPW O   H1  H2  EPW 
O   H1  H2  EPW O   H1  H2  EPW O   H1  H2  EPW O   H1  H2  EPW O   H1  H2  EPW 
O   H1  H2  EPW O   H1  H2  EPW O   H1  H2  EPW O   H1  H2  EPW O   H1  H2  EPW 
O   H1  H2  EPW O   H1  H2  EPW O   H1  H2  EPW O   H1  H2  EPW O   H1  H2  EPW 
O   H1  H2  EPW O   H1  H2  EPW O   H1  H2  EPW O   H1  H2  EPW O   H1  H2  EPW 
O   H1  H2  EPW O   H1  H2  EPW O   H1  H2  EPW O   H1  H2  EPW O   H1  H2  EPW 
O   H1  H2  EPW O   H1  H2  EPW O   H1  H2  EPW O   H1  H2  EPW O   H1  H2  EPW 
O   H1  H2  EPW O   H1  H2  EPW O   H1  H2  EPW O   H1  H2  EPW O   H1  H2  EPW 
O   H1  H2  EPW O   H1  H2  EPW O   H1  H2  EPW O   H1  H2  EPW O   H1  H2  EPW 
O   H1  H2  EPW O   H1  H2  EPW O   H1  H2  EPW O   H1  H2  EPW O   H1  H2  EPW 
O   H1  H2  EPW O   H1  H2  EPW O   H1  H2  EPW O   H1  H2  EPW O   H1  H2  EPW 
O   H1  H2  EPW O   H1  H2  EPW O   H1  H2  EPW O   H1  H2  EPW O   H1  H2  EPW 
O   H1  H2  EPW O   H1  H2  EPW O   H1  H2  EPW O   H1  H2  EPW O   H1  H2  EPW 
O   H1  H2  EPW O   H1  H2  EPW O   H1  H2  EPW O   H1  H2  EPW O   H1  H2  EPW 
O   H1  H2  EPW O   H1  H2  EPW O   H1  H2  EPW O   H1  H2  EPW O   H1  H2  EPW 
O   H1  H2  EPW O   H1  H2  EPW O   H1  H2  EPW O   H1  H2  EPW O   H1  H2  EPW 
O   H1  H2  EPW O   H1  H2  EPW O   H1  H2  EPW O   H1  H2  EPW O   H1  H2  EPW 
O   H1  H2  EPW O   H1  H2  EPW O   H1  H2  EPW O   H1  H2  EPW O   H1  H2  EPW 
O   H1  H2  EPW O   H1  H2  EPW O   H1  H2  EPW O   H1  H2  EPW O   H1  H2  EPW 
O   H1  H2  EPW O   H1  H2  EPW O   H1  H2  EPW O   H1  H2  EPW O   H1  H2  EPW 
O   H1  H2  EPW O   H1  H2  EPW O   H1  H2  EPW O   H1  H2  EPW O   H1  H2  EPW 
O   H1  H2  EPW O   H1  H2  EPW O   H1  H2  EPW O   H1  H2  EPW O   H1  H2  EPW 
O   H1  H2  EPW O   H1  H2  EPW O   H1  H2  EPW O   H1  H2  EPW O   H1  H2  EPW 
O   H1  H2  EPW O   H1  H2  EPW O   H1  H2  EPW O   H1  H2  EPW O   H1  H2  EPW 
O   H1  H2  EPW O   H1  H2  EPW O   H1  H2  EPW O   H1  H2  EPW O   H1  H2  EPW 
O   H1  H2  EPW O   H1  H2  EPW O   H1  H2  EPW O   H1  H2  EPW O   H1  H2  EPW 
O   H1  H2  EPW O   H1  H2  EPW O   H1  H2  EPW O   H1  H2  EPW O   H1  H2  EPW 
O   H1  H2  EPW O   H1  H2  EPW O   H1  H2  EPW O   H1  H2  EPW O   H1  H2  EPW 
O   H1  H2  EPW O   H1  H2  EPW O   H1  H2  EPW O   H1  H2  EPW O   H1  H2  EPW 
O   H1  H2  EPW O   H1  H2  EPW O   H1  H2  EPW O   H1  H2  EPW O   H1  H2  EPW 
O   H1  H2  EPW O   H1  H2  EPW O   H1  H2  EPW O   H1  H2  EPW O   H1  H2  EPW 
O   H1  H2  EPW O   H1  H2  EPW O   H1  H2  EPW O   H1  H2  EPW O   H1  H2  EPW 
O   H1  H2  EPW O   H1  H2  EPW O   H1  H2  EPW O   H1  H2  EPW O   H1  H2  EPW 
O   H1  H2  EPW O   H1  H2  EPW O   H1  H2  EPW O   H1  H2  EPW O   H1  H2  EPW 
O   H1  H2  EPW O   H1  H2  EPW O   H1  H2  EPW O   H1  H2  EPW O   H1  H2  EPW 
O   H1  H2  EPW O   H1  H2  EPW O   H1  H2  EPW O   H1  H2  EPW O   H1  H2  EPW 
O   H1  H2  EPW O   H1  H2  EPW O   H1  H2  EPW O   H1  H2  EPW O   H1  H2  EPW 
O   H1  H2  EPW O   H1  H2  EPW O   H1  H2  EPW O   H1  H2  EPW O   H1  H2  EPW 
O   H1  H2  EPW O   H1  H2  EPW O   H1  H2  EPW O   H1  H2  EPW O   H1  H2  EPW 
O   H1  H2  EPW O   H1  H2  EPW O   H1  H2  EPW O   H1  H2  EPW O   H1  H2  EPW 
O   H1  H2  EPW O   H1  H2  EPW O   H1  H2  EPW O   H1  H2  EPW O   H1  H2  EPW 
O   H1  H2  EPW O   H1  H2  EPW O   H1  H2  EPW O   H1  H2  EPW O   H1  H2  EPW 
O   H1  H2  EPW O   H1  H2  EPW O   H1  H2  EPW O   H1  H2  EPW O   H1  H2  EPW 
O   H1  H2  EPW O   H1  H2  EPW O   H1  H2  EPW O   H1  H2  EPW O   H1  H2  EPW 
O   H1  H2  EPW O   H1  H2  EPW O   H1  H2  EPW O   H1  H2  EPW O   H1  H2  EPW 
O   H1  H2  EPW O   H1  H2  EPW O   H1  H2  EPW O   H1  H2  EPW O   H1  H2  EPW 
O   H1  H2  EPW O   H1  H2  EPW O   H1  H2  EPW O   H1  H2  EPW O   H1  H2  EPW 
O   H1  H2  EPW O   H1  H2  EPW O   H1  H2  EPW O   H1  H2  EPW O   H1  H2  EPW 
O   H1  H2  EPW O   H1  H2  EPW O   H1  H2  EPW O   H1  H2  EPW O   H1  H2  EPW 
O   H1  H2  EPW O   H1  H2  EPW O   H1  H2  EPW O   H1  H2  EPW O   H1  H2  EPW 
O   H1  H2  EPW O   H1  H2  EPW O   H1  H2  EPW O   H1  H2  EPW O   H1  H2  EPW 
O   H1  H2  EPW O   H1  H2  EPW O   H1  H2  EPW O   H1  H2  EPW O   H1  H2  EPW 
O   H1  H2  EPW O   H1  H2  EPW O   H1  H2  EPW O   H1  H2  EPW O   H1  H2  EPW 
O   H1  H2  EPW O   H1  H2  EPW O   H1  H2  EPW O   H1  H2  EPW O   H1  H2  EPW 
O   H1  H2  EPW O   H1  H2  EPW O   H1  H2  EPW O   H1  H2  EPW O   H1  H2  EPW 
O   H1  H2  EPW O   H1  H2  EPW O   H1  H2  EPW O   H1  H2  EPW O   H1  H2  EPW 
O   H1  H2  EPW O   H1  H2  EPW O   H1  H2  EPW O   H1  H2  EPW O   H1  H2  EPW 
O   H1  H2  EPW O   H1  H2  EPW O   H1  H2  EPW O   H1  H2  EPW O   H1  H2  EPW 
O   H1  H2  EPW O   H1  H2  EPW O   H1  H2  EPW O   H1  H2  EPW O   H1  H2  EPW 
O   H1  H2  EPW O   H1  H2  EPW O   H1  H2  EPW O   H1  H2  EPW O   H1  H2  EPW 
O   H1  H2  EPW O   H1  H2  EPW O   H1  H2  EPW O   H1  H2  EPW O   H1  H2  EPW 
O   H1  H2  EPW O   H1  H2  EPW O   H1  H2  EPW O   H1  H2  EPW O   H1  H2  EPW 
O   H1  H2  EPW O   H1  H2  EPW O   H1  H2  EPW O   H1  H2  EPW O   H1  H2  EPW 
O   H1  H2  EPW O   H1  H2  EPW O   H1  H2  EPW O   H1  H2  EPW O   H1  H2  EPW 
O   H1  H2  EPW O   H1  H2  EPW O   H1  H2  EPW O   H1  H2  EPW O   H1  H2  EPW 
O   H1  H2  EPW O   H1  H2  EPW O   H1  H2  EPW O   H1  H2  EPW O   H1  H2  EPW 
O   H1  H2  EPW O   H1  H2  EPW O   H1  H2  EPW O   H1  H2  EPW O   H1  H2  EPW 
O   H1  H2  EPW O   H1  H2  EPW O   H1  H2  EPW O   H1  H2  EPW O   H1  H2  EPW 
O   H1  H2  EPW O   H1  H2  EPW O   H1  H2  EPW O   H1  H2  EPW O   H1  H2  EPW 
O   H1  H2  EPW O   H1  H2  EPW O   H1  H2  EPW O   H1  H2  EPW O   H1  H2  EPW 
O   H1  H2  EPW O   H1  H2  EPW O   H1  H2  EPW O   H1  H2  EPW O   H1  H2  EPW 
O   H1  H2  EPW O   H1  H2  EPW O   H1  H2  EPW O   H1  H2  EPW O   H1  H2  EPW 
O   H1  H2  EPW O   H1  H2  EPW O   H1  H2  EPW O   H1  H2  EPW O   H1  H2  EPW 
O   H1  H2  EPW O   H1  H2  EPW O   H1  H2  EPW O   H1  H2  EPW O   H1  H2  EPW 
O   H1  H2  EPW O   H1  H2  EPW O   H1  H2  EPW O   H1  H2  EPW O   H1  H2  EPW 
O   H1  H2  EPW O   H1  H2  EPW O   H1  H2  EPW O   H1  H2  EPW O   H1  H2  EPW 
O   H1  H2  EPW O   H1  H2  EPW O   H1  H2  EPW O   H1  H2  EPW O   H1  H2  EPW 
O   H1  H2  EPW O   H1  H2  EPW O   H1  H2  EPW O   H1  H2  EPW O   H1  H2  EPW 
O   H1  H2  EPW O   H1  H2  EPW O   H1  H2  EPW O   H1  H2  EPW O   H1  H2  EPW 
O   H1  H2  EPW O   H1  H2  EPW O   H1  H2  EPW O   H1  H2  EPW O   H1  H2  EPW 
O   H1  H2  EPW O   H1  H2  EPW O   H1  H2  EPW O   H1  H2  EPW O   H1  H2  EPW 
O   H1  H2  EPW O   H1  H2  EPW O   H1  H2  EPW O   H1  H2  EPW O   H1  H2  EPW 
O   H1  H2  EPW O   H1  H2  EPW O   H1  H2  EPW O   H1  H2  EPW O   H1  H2  EPW 
O   H1  H2  EPW O   H1  H2  EPW O   H1  H2  EPW O   H1  H2  EPW O   H1  H2  EPW 
O   H1  H2  EPW O   H1  H2  EPW O   H1  H2  EPW O   H1  H2  EPW O   H1  H2  EPW 
O   H1  H2  EPW O   H1  H2  EPW O   H1  H2  EPW O   H1  H2  EPW O   H1  H2  EPW 
O   H1  H2  EPW O   H1  H2  EPW O   H1  H2  EPW O   H1  H2  EPW O   H1  H2  EPW 
O   H1  H2  EPW O   H1  H2  EPW O   H1  H2  EPW O   H1  H2  EPW O   H1  H2  EPW 
O   H1  H2  EPW O   H1  H2  EPW O   H1  H2  EPW O   H1  H2  EPW O   H1  H2  EPW 
O   H1  H2  EPW O   H1  H2  EPW O   H1  H2  EPW O   H1  H2  EPW O   H1  H2  EPW 
O   H1  H2  EPW O   H1  H2  EPW O   H1  H2  EPW O   H1  H2  EPW O   H1  H2  EPW 
O   H1  H2  EPW O   H1  H2  EPW O   H1  H2  EPW O   H1  H2  EPW O   H1  H2  EPW 
O   H1  H2  EPW O   H1  H2  EPW O   H1  H2  EPW O   H1  H2  EPW O   H1  H2  EPW 
O   H1  H2  EPW O   H1  H2  EPW O   H1  H2  EPW O   H1  H2  EPW O   H1  H2  EPW 
O   H1  H2  EPW O   H1  H2  EPW O   H1  H2  EPW O   H1  H2  EPW O   H1  H2  EPW 
O   H1  H2  EPW O   H1  H2  EPW O   H1  H2  EPW O   H1  H2  EPW O   H1  H2  EPW 
O   H1  H2  EPW O   H1  H2  EPW O   H1  H2  EPW O   H1  H2  EPW O   H1  H2  EPW 
O   H1  H2  EPW O   H1  H2  EPW O   H1  H2  EPW O   H1  H2  EPW O   H1  H2  EPW 
O   H1  H2  EPW O   H1  H2  EPW O   H1  H2  EPW O   H1  H2  EPW O   H1  H2  EPW 
O   H1  H2  EPW O   H1  H2  EPW O   H1  H2  EPW O   H1  H2  EPW O   H1  H2  EPW 
O   H1  H2  EPW O   H1  H2  EPW O   H1  H2  EPW O   H1  H2  EPW O   H1  H2  EPW 
O   H1  H2  EPW O   H1  H2  EPW O   H1  H2  EPW O   H1  H2  EPW O   H1  H2  EPW 
O   H1  H2  EPW O   H1  H2  EPW O   H1  H2  EPW O   H1  H2  EPW O   H1  H2  EPW 
O   H1  H2  EPW O   H1  H2  EPW O   H1  H2  EPW O   H1  H2  EPW O   H1  H2  EPW 
O   H1  H2  EPW O   H1  H2  EPW O   H1  H2  EPW O   H1  H2  EPW O   H1  H2  EPW 
O   H1  H2  EPW O   H1  H2  EPW O   H1  H2  EPW O   H1  H2  EPW O   H1  H2  EPW 
O   H1  H2  EPW O   H1  H2  EPW O   H1  H2  EPW O   H1  H2  EPW O   H1  H2  EPW 
O   H1  H2  EPW O   H1  H2  EPW O   H1  H2  EPW O   H1  H2  EPW O   H1  H2  EPW 
O   H1  H2  EPW O   H1  H2  EPW O   H1  H2  EPW O   H1  H2  EPW O   H1  H2  EPW 
O   H1  H2  EPW O   H1  H2  EPW O   H1  H2  EPW O   H1  H2  EPW O   H1  H2  EPW 
O   H1  H2  EPW O   H1  H2  EPW O   H1  H2  EPW O   H1  H2  EPW O   H1  H2  EPW 
O   H1  H2  EPW O   H1  H2  EPW O   H1  H2  EPW O   H1  H2  EPW O   H1  H2  EPW 
O   H1  H2  EPW O   H1  H2  EPW O   H1  H2  EPW O   H1  H2  EPW O   H1  H2  EPW 
O   H1  H2  EPW O   H1  H2  EPW O   H1  H2  EPW O   H1  H2  EPW O   H1  H2  EPW 
O   H1  H2  EPW O   H1  H2  EPW O   H1  H2  EPW O   H1  H2  EPW O   H1  H2  EPW 
O   H1  H2  EPW O   H1  H2  EPW O   H1  H2  EPW O   H1  H2  EPW O   H1  H2  EPW 
O   H1  H2  EPW O   H1  H2  EPW O   H1  H2  EPW O   H1  H2  EPW O   H1  H2  EPW 
O   H1  H2  EPW O   H1  H2  EPW O   H1  H2  EPW O   H1  H2  EPW O   H1  H2  EPW 
O   H1  H2  EPW O   H1  H2  EPW O   H1  H2  EPW O   H1  H2  EPW O   H1  H2  EPW 
O   H1  H2  EPW O   H1  H2  EPW O   H1  H2  EPW O   H1  H2  EPW O   H1  H2  EPW 
O   H1  H2  EPW O   H1  H2  EPW O   H1  H2  EPW O   H1  H2  EPW O   H1  H2  EPW 
O   H1  H2  EPW O   H1  H2  EPW O   H1  H2  EPW O   H1  H2  EPW O   H1  H2  EPW 
O   H1  H2  EPW O   H1  H2  EPW O   H1  H2  EPW O   H1  H2  EPW O   H1  H2  EPW 
O   H1  H2  EPW O   H1  H2  EPW O   H1  H2  EPW O   H1  H2  EPW O   H1  H2  EPW 
O   H1  H2  EPW O   H1  H2  EPW O   H1  H2  EPW O   H1  H2  EPW O   H1  H2  EPW 
O   H1  H2  EPW O   H1  H2  EPW O   H1  H2  EPW O   H1  H2  EPW O   H1  H2  EPW 
O   H1  H2  EPW O   H1  H2  EPW O   H1  H2  EPW O   H1  H2  EPW O   H1  H2  EPW 
O   H1  H2  EPW O   H1  H2  EPW O   H1  H2  EPW O   H1  H2  EPW O   H1  H2  EPW 
O   H1  H2  EPW O   H1  H2  EPW O   H1  H2  EPW O   H1  H2  EPW O   H1  H2  EPW 
O   H1  H2  EPW O   H1  H2  EPW O   H1  H2  EPW O   H1  H2  EPW O   H1  H2  EPW 
O   H1  H2  EPW O   H1  H2  EPW O   H1  H2  EPW O   H1  H2  EPW O   H1  H2  EPW 
O   H1  H2  EPW O   H1  H2  EPW O   H1  H2  EPW O   H1  H2  EPW O   H1  H2  EPW 
O   H1  H2  EPW O   H1  H2  EPW O   H1  H2  EPW O   H1  H2  EPW O   H1  H2  EPW 
O   H1  H2  EPW O   H1  H2  EPW O   H1  H2  EPW O   H1  H2  EPW O   H1  H2  EPW 
O   H1  H2  EPW O   H1  H2  EPW O   H1  H2  EPW O   H1  H2  EPW O   H1  H2  EPW 
O   H1  H2  EPW O   H1  H2  EPW O   H1  H2  EPW O   H1  H2  EPW O   H1  H2  EPW 
O   H1  H2  EPW O   H1  H2  EPW O   H1  H2  EPW O   H1  H2  EPW O   H1  H2  EPW 
O   H1  H2  EPW O   H1  H2  EPW O   H1  H2  EPW O   H1  H2  EPW O   H1  H2  EPW 
O   H1  H2  EPW O   H1  H2  EPW O   H1  H2  EPW O   H1  H2  EPW O   H1  H2  EPW 
O   H1  H2  EPW O   H1  H2  EPW O   H1  H2  EPW O   H1  H2  EPW O   H1  H2  EPW 
O   H1  H2  EPW O   H1  H2  EPW O   H1  H2  EPW O   H1  H2  EPW O   H1  H2  EPW 
O   H1  H2  EPW O   H1  H2  EPW O   H1  H2  EPW O   H1  H2  EPW O   H1  H2  EPW 
O   H1  H2  EPW O   H1  H2  EPW O   H1  H2  EPW O   H1  H2  EPW O   H1  H2  EPW 
O   H1  H2  EPW O   H1  H2  EPW O   H1  H2  EPW O   H1  H2  EPW O   H1  H2  EPW 
O   H1  H2  EPW O   H1  H2  EPW O   H1  H2  EPW O   H1  H2  EPW O   H1  H2  EPW 
O   H1  H2  EPW O   H1  H2  EPW O   H1  H2  EPW O   H1  H2  EPW O   H1  H2  EPW 
O   H1  H2  EPW O   H1  H2  EPW O   H1  H2  EPW O   H1  H2  EPW O   H1  H2  EPW 
O   H1  H2  EPW O   H1  H2  EPW O   H1  H2  EPW O   H1  H2  EPW O   H1  H2  EPW 
O   H1  H2  EPW O   H1  H2  EPW O   H1  H2  EPW O   H1  H2  EPW O   H1  H2  EPW 
O   H1  H2  EPW O   H1  H2  EPW O   H1  H2  EPW O   H1  H2  EPW O   H1  H2  EPW 
O   H1  H2  EPW O   H1  H2  EPW O   H1  H2  EPW O   H1  H2  EPW O   H1  H2  EPW 
O   H1  H2  EPW O   H1  H2  EPW O   H1  H2  EPW O   H1  H2  EPW O   H1  H2  EPW 
O   H1  H2  EPW O   H1  H2  EPW O   H1  H2  EPW O   H1  H2  EPW O   H1  H2  EPW 
O   H1  H2  EPW O   H1  H2  EPW O   H1  H2  EPW O   H1  H2  EPW O   H1  H2  EPW 
O   H1  H2  EPW O   H1  H2  EPW O   H1  H2  EPW O   H1  H2  EPW O   H1  H2  EPW 
O   H1  H2  EPW O   H1  H2  EPW O   H1  H2  EPW O   H1  H2  EPW O   H1  H2  EPW 
O   H1  H2  EPW O   H1  H2  EPW O   H1  H2  EPW O   H1  H2  EPW O   H1  H2  EPW 
O   H1  H2  EPW O   H1  H2  EPW O   H1  H2  EPW O   H1  H2  EPW O   H1  H2  EPW 
O   H1  H2  EPW O   H1  H2  EPW O   H1  H2  EPW O   H1  H2  EPW O   H1  H2  EPW 
O   H1  H2  EPW O   H1  H2  EPW O   H1  H2  EPW O   H1  H2  EPW O   H1  H2  EPW 
O   H1  H2  EPW O   H1  H2  EPW O   H1  H2  EPW O   H1  H2  EPW O   H1  H2  EPW 
O   H1  H2  EPW O   H1  H2  EPW O   H1  H2  EPW O   H1  H2  EPW O   H1  H2  EPW 
O   H1  H2  EPW O   H1  H2  EPW O   H1  H2  EPW O   H1  H2  EPW O   H1  H2  EPW 
O   H1  H2  EPW O   H1  H2  EPW O   H1  H2  EPW O   H1  H2  EPW O   H1  H2  EPW 
O   H1  H2  EPW O   H1  H2  EPW O   H1  H2  EPW O   H1  H2  EPW O   H1  H2  EPW 
O   H1  H2  EPW O   H1  H2  EPW O   H1  H2  EPW O   H1  H2  EPW O   H1  H2  EPW 
O   H1  H2  EPW O   H1  H2  EPW O   H1  H2  EPW O   H1  H2  EPW O   H1  H2  EPW 
O   H1  H2  EPW O   H1  H2  EPW O   H1  H2  EPW O   H1  H2  EPW O   H1  H2  EPW 
O   H1  H2  EPW O   H1  H2  EPW O   H1  H2  EPW O   H1  H2  EPW O   H1  H2  EPW 
O   H1  H2  EPW O   H1  H2  EPW O   H1  H2  EPW O   H1  H2  EPW O   H1  H2  EPW 
O   H1  H2  EPW O   H1  H2  EPW O   H1  H2  EPW O   H1  H2  EPW O   H1  H2  EPW 
O   H1  H2  EPW O   H1  H2  EPW O   H1  H2  EPW O   H1  H2  EPW O   H1  H2  EPW 
O   H1  H2  EPW O   H1  H2  EPW O   H1  H2  EPW O   H1  H2  EPW O   H1  H2  EPW 
O   H1  H2  EPW O   H1  H2  EPW O   H1  H2  EPW O   H1  H2  EPW O   H1  H2  EPW 
O   H1  H2  EPW O   H1  H2  EPW O   H1  H2  EPW O   H1  H2  EPW O   H1  H2  EPW 
O   H1  H2  EPW O   H1  H2  EPW O   H1  H2  EPW O   H1  H2  EPW O   H1  H2  EPW 
O   H1  H2  EPW O   H1  H2  EPW O   H1  H2  EPW O   H1  H2  EPW O   H1  H2  EPW 
O   H1  H2  EPW O   H1  H2  EPW O   H1  H2  EPW O   H1  H2  EPW O   H1  H2  EPW 
O   H1  H2  EPW O   H1  H2  EPW O   H1  H2  EPW O   H1  H2  EPW O   H1  H2  EPW 
O   H1  H2  EPW O   H1  H2  EPW O   H1  H2  EPW O   H1  H2  EPW O   H1  H2  EPW 
O   H1  H2  EPW O   H1  H2  EPW O   H1  H2  EPW O   H1  H2  EPW O   H1  H2  EPW 
O   H1  H2  EPW O   H1  H2  EPW O   H1  H2  EPW O   H1  H2  EPW O   H1  H2  EPW 
O   H1  H2  EPW O   H1  H2  EPW O   H1  H2  EPW O   H1  H2  EPW O   H1  H2  EPW 
O   H1  H2  EPW O   H1  H2  EPW O   H1  H2  EPW O   H1  H2  EPW O   H1  H2  EPW 
O   H1  H2  EPW O   H1  H2  EPW O   H1  H2  EPW O   H1  H2  EPW O   H1  H2  EPW 
O   H1  H2  EPW O   H1  H2  EPW O   H1  H2  EPW O   H1  H2  EPW O   H1  H2  EPW 
O   H1  H2  EPW O   H1  H2  EPW O   H1  H2  EPW O   H1  H2  EPW O   H1  H2  EPW 
O   H1  H2  EPW O   H1  H2  EPW O   H1  H2  EPW O   H1  H2  EPW O   H1  H2  EPW 
O   H1  H2  EPW O   H1  H2  EPW O   H1  H2  EPW O   H1  H2  EPW O   H1  H2  EPW 
O   H1  H2  EPW O   H1  H2  EPW O   H1  H2  EPW O   H1  H2  EPW O   H1  H2  EPW 
O   H1  H2  EPW O   H1  H2  EPW O   H1  H2  EPW O   H1  H2  EPW O   H1  H2  EPW 
O   H1  H2  EPW O   H1  H2  EPW O   H1  H2  EPW O   H1  H2  EPW O   H1  H2  EPW 
O   H1  H2  EPW O   H1  H2  EPW O   H1  H2  EPW O   H1  H2  EPW O   H1  H2  EPW 
O   H1  H2  EPW O   H1  H2  EPW O   H1  H2  EPW O   H1  H2  EPW O   H1  H2  EPW 
O   H1  H2  EPW O   H1  H2  EPW O   H1  H2  EPW O   H1  H2  EPW O   H1  H2  EPW 
O   H1  H2  EPW O   H1  H2  EPW O   H1  H2  EPW O   H1  H2  EPW O   H1  H2  EPW 
O   H1  H2  EPW O   H1  H2  EPW O   H1  H2  EPW O   H1  H2  EPW O   H1  H2  EPW 
O   H1  H2  EPW O   H1  H2  EPW O   H1  H2  EPW O   H1  H2  EPW O   H1  H2  EPW 
O   H1  H2  EPW O   H1  H2  EPW O   H1  H2  EPW O   H1  H2  EPW O   H1  H2  EPW 
O   H1  H2  EPW O   H1  H2  EPW O   H1  H2  EPW O   H1  H2  EPW O   H1  H2  EPW 
O   H1  H2  EPW O   H1  H2  EPW O   H1  H2  EPW O   H1  H2  EPW O   H1  H2  EPW 
O   H1  H2  EPW O   H1  H2  EPW O   H1  H2  EPW O   H1  H2  EPW O   H1  H2  EPW 
O   H1  H2  EPW O   H1  H2  EPW O   H1  H2  EPW O   H1  H2  EPW O   H1  H2  EPW 
O   H1  H2  EPW O   H1  H2  EPW O   H1  H2  EPW O   H1  H2  EPW O   H1  H2  EPW 
O   H1  H2  EPW O   H1  H2  EPW O   H1  H2  EPW O   H1  H2  EPW O   H1  H2  EPW 
O   H1  H2  EPW O   H1  H2  EPW O   H1  H2  EPW O   H1  H2  EPW O   H1  H2  EPW 
O   H1  H2  EPW O   H1  H2  EPW O   H1  H2  EPW O   H1  H2  EPW O   H1  H2  EPW 
O   H1  H2  EPW O   H1  H2  EPW O   H1  H2  EPW O   H1  H2  EPW O   H1  H2  EPW 
O   H1  H2  EPW O   H1  H2  EPW O   H1  H2  EPW O   H1  H2  EPW O   H1  H2  EPW 
O   H1  H2  EPW O   H1  H2  EPW O   H1  H2  EPW O   H1  H2  EPW O   H1  H2  EPW 
O   H1  H2  EPW O   H1  H2  EPW O   H1  H2  EPW O   H1  H2  EPW O   H1  H2  EPW 
O   H1  H2  EPW O   H1  H2  EPW O   H1  H2  EPW O   H1  H2  EPW O   H1  H2  EPW 
O   H1  H2  EPW O   H1  H2  EPW O   H1  H2  EPW O   H1  H2  EPW O   H1  H2  EPW 
O   H1  H2  EPW O   H1  H2  EPW O   H1  H2  EPW O   H1  H2  EPW O   H1  H2  EPW 
O   H1  H2  EPW O   H1  H2  EPW O   H1  H2  EPW O   H1  H2  EPW O   H1  H2  EPW 
O   H1  H2  EPW O   H1  H2  EPW O   H1  H2  EPW O   H1  H2  EPW O   H1  H2  EPW 
O   H1  H2  EPW O   H1  H2  EPW O   H1  H2  EPW O   H1  H2  EPW O   H1  H2  EPW 
O   H1  H2  EPW O   H1  H2  EPW O   H1  H2  EPW O   H1  H2  EPW O   H1  H2  EPW 
O   H1  H2  EPW O   H1  H2  EPW O   H1  H2  EPW O   H1  H2  EPW O   H1  H2  EPW 
O   H1  H2  EPW O   H1  H2  EPW O   H1  H2  EPW O   H1  H2  EPW O   H1  H2  EPW 
O   H1  H2  EPW O   H1  H2  EPW O   H1  H2  EPW O   H1  H2  EPW O   H1  H2  EPW 
O   H1  H2  EPW O   H1  H2  EPW O   H1  H2  EPW O   H1  H2  EPW O   H1  H2  EPW 
O   H1  H2  EPW O   H1  H2  EPW O   H1  H2  EPW O   H1  H2  EPW O   H1  H2  EPW 
O   H1  H2  EPW O   H1  H2  EPW O   H1  H2  EPW O   H1  H2  EPW O   H1  H2  EPW 
O   H1  H2  EPW O   H1  H2  EPW O   H1  H2  EPW O   H1  H2  EPW O   H1  H2  EPW 
O   H1  H2  EPW O   H1  H2  EPW O   H1  H2  EPW O   H1  H2  EPW O   H1  H2  EPW 
O   H1  H2  EPW O   H1  H2  EPW O   H1  H2  EPW O   H1  H2  EPW O   H1  H2  EPW 
O   H1  H2  EPW O   H1  H2  EPW O   H1  H2  EPW O   H1  H2  EPW O   H1  H2  EPW 
O   H1  H2  EPW O   H1  H2  EPW O   H1  H2  EPW O   H1  H2  EPW O   H1  H2  EPW 
O   H1  H2  EPW O   H1  H2  EPW O   H1  H2  EPW O   H1  H2  EPW O   H1  H2  EPW 
O   H1  H2  EPW O   H1  H2  EPW O   H1  H2  EPW O   H1  H2  EPW O   H1  H2  EPW 
O   H1  H2  EPW O   H1  H2  EPW O   H1  H2  EPW O   H1  H2  EPW O   H1  H2  EPW 
O   H1  H2  EPW O   H1  H2  EPW O   H1  H2  EPW O   H1  H2  EPW O   H1  H2  EPW 
O   H1  H2  EPW O   H1  H2  EPW O   H1  H2  EPW O   H1  H2  EPW O   H1  H2  EPW 
O   H1  H2  EPW O   H1  H2  EPW O   H1  H2  EPW O   H1  H2  EPW O   H1  H2  EPW 
O   H1  H2  EPW O   H1  H2  EPW O   H1  H2  EPW O   H1  H2  EPW O   H1  H2  EPW 
O   H1  H2  EPW O   H1  H2  EPW O   H1  H2  EPW O   H1  H2  EPW O   H1  H2  EPW 
O   H1  H2  EPW O   H1  H2  EPW O   H1  H2  EPW O   H1  H2  EPW O   H1  H2  EPW 
O   H1  H2  EPW O   H1  H2  EPW O   H1  H2  EPW O   H1  H2  EPW O   H1  H2  EPW 
O   H1  H2  EPW O   H1  H2  EPW O   H1  H2  EPW O   H1  H2  EPW O   H1  H2  EPW 
O   H1  H2  EPW O   H1  H2  EPW O   H1  H2  EPW O   H1  H2  EPW O   H1  H2  EPW 
O   H1  H2  EPW O   H1  H2  EPW O   H1  H2  EPW O   H1  H2  EPW O   H1  H2  EPW 
O   H1  H2  EPW O   H1  H2  EPW O   H1  H2  EPW O   H1  H2  EPW O   H1  H2  EPW 
O   H1  H2  EPW O   H1  H2  EPW O   H1  H2  EPW O   H1  H2  EPW O   H1  H2  EPW 
O   H1  H2  EPW O   H1  H2  EPW O   H1  H2  EPW O   H1  H2  EPW O   H1  H2  EPW 
O   H1  H2  EPW O   H1  H2  EPW O   H1  H2  EPW O   H1  H2  EPW O   H1  H2  EPW 
O   H1  H2  EPW O   H1  H2  EPW O   H1  H2  EPW O   H1  H2  EPW O   H1  H2  EPW 
O   H1  H2  EPW O   H1  H2  EPW O   H1  H2  EPW O   H1  H2  EPW O   H1  H2  EPW 
O   H1  H2  EPW O   H1  H2  EPW O   H1  H2  EPW O   H1  H2  EPW O   H1  H2  EPW 
O   H1  H2  EPW O   H1  H2  EPW O   H1  H2  EPW O   H1  H2  EPW O   H1  H2  EPW 
O   H1  H2  EPW O   H1  H2  EPW O   H1  H2  EPW O   H1  H2  EPW O   H1  H2  EPW 
O   H1  H2  EPW O   H1  H2  EPW O   H1  H2  EPW O   H1  H2  EPW O   H1  H2  EPW 
O   H1  H2  EPW O   H1  H2  EPW O   H1  H2  EPW O   H1  H2  EPW O   H1  H2  EPW 
O   H1  H2  EPW O   H1  H2  EPW O   H1  H2  EPW O   H1  H2  EPW O   H1  H2  EPW 
O   H1  H2  EPW O   H1  H2  EPW O   H1  H2  EPW O   H1  H2  EPW O   H1  H2  EPW 
O   H1  H2  EPW O   H1  H2  EPW O   H1  H2  EPW O   H1  H2  EPW O   H1  H2  EPW 
O   H1  H2  EPW O   H1  H2  EPW O   H1  H2  EPW O   H1  H2  EPW O   H1  H2  EPW 
O   H1  H2  EPW O   H1  H2  EPW O   H1  H2  EPW O   H1  H2  EPW O   H1  H2  EPW 
O   H1  H2  EPW O   H1  H2  EPW O   H1  H2  EPW O   H1  H2  EPW O   H1  H2  EPW 
O   H1  H2  EPW O   H1  H2  EPW O   H1  H2  EPW O   H1  H2  EPW O   H1  H2  EPW 
O   H1  H2  EPW O   H1  H2  EPW O   H1  H2  EPW O   H1  H2  EPW O   H1  H2  EPW 
O   H1  H2  EPW O   H1  H2  EPW O   H1  H2  EPW O   H1  H2  EPW O   H1  H2  EPW 
O   H1  H2  EPW O   H1  H2  EPW O   H1  H2  EPW O   H1  H2  EPW O   H1  H2  EPW 
O   H1  H2  EPW O   H1  H2  EPW O   H1  H2  EPW O   H1  H2  EPW O   H1  H2  EPW 
O   H1  H2  EPW O   H1  H2  EPW O   H1  H2  EPW O   H1  H2  EPW O   H1  H2  EPW 
O   H1  H2  EPW O   H1  H2  EPW O   H1  H2  EPW O   H1  H2  EPW O   H1  H2  EPW 
O   H1  H2  EPW O   H1  H2  EPW O   H1  H2  EPW O   H1  H2  EPW O   H1  H2  EPW 
O   H1  H2  EPW O   H1  H2  EPW O   H1  H2  EPW O   H1  H2  EPW O   H1  H2  EPW 
O   H1  H2  EPW O   H1  H2  EPW O   H1  H2  EPW O   H1  H2  EPW O   H1  H2  EPW 
O   H1  H2  EPW O   H1  H2  EPW O   H1  H2  EPW O   H1  H2  EPW O   H1  H2  EPW 
O   H1  H2  EPW O   H1  H2  EPW O   H1  H2  EPW O   H1  H2  EPW O   H1  H2  EPW 
O   H1  H2  EPW O   H1  H2  EPW O   H1  H2  EPW O   H1  H2  EPW O   H1  H2  EPW 
O   H1  H2  EPW O   H1  H2  EPW O   H1  H2  EPW O   H1  H2  EPW O   H1  H2  EPW 
O   H1  H2  EPW O   H1  H2  EPW O   H1  H2  EPW O   H1  H2  EPW O   H1  H2  EPW 
O   H1  H2  EPW O   H1  H2  EPW O   H1  H2  EPW O   H1  H2  EPW O   H1  H2  EPW 
O   H1  H2  EPW O   H1  H2  EPW O   H1  H2  EPW O   H1  H2  EPW O   H1  H2  EPW 
O   H1  H2  EPW O   H1  H2  EPW O   H1  H2  EPW O   H1  H2  EPW O   H1  H2  EPW 
O   H1  H2  EPW O   H1  H2  EPW O   H1  H2  EPW O   H1  H2  EPW O   H1  H2  EPW 
O   H1  H2  EPW O   H1  H2  EPW O   H1  H2  EPW O   H1  H2  EPW O   H1  H2  EPW 
O   H1  H2  EPW O   H1  H2  EPW O   H1  H2  EPW O   H1  H2  EPW O   H1  H2  EPW 
O   H1  H2  EPW O   H1  H2  EPW O   H1  H2  EPW O   H1  H2  EPW O   H1  H2  EPW 
O   H1  H2  EPW O   H1  H2  EPW O   H1  H2  EPW O   H1  H2  EPW O   H1  H2  EPW 
O   H1  H2  EPW O   H1  H2  EPW O   H1  H2  EPW O   H1  H2  EPW O   H1  H2  EPW 
O   H1  H2  EPW O   H1  H2  EPW O   H1  H2  EPW O   H1  H2  EPW O   H1  H2  EPW 
O   H1  H2  EPW O   H1  H2  EPW O   H1  H2  EPW O   H1  H2  EPW O   H1  H2  EPW 
O   H1  H2  EPW O   H1  H2  EPW O   H1  H2  EPW O   H1  H2  EPW O   H1  H2  EPW 
O   H1  H2  EPW O   H1  H2  EPW O   H1  H2  EPW O   H1  H2  EPW O   H1  H2  EPW 
O   H1  H2  EPW O   H1  H2  EPW O   H1  H2  EPW O   H1  H2  EPW O   H1  H2  EPW 
O   H1  H2  EPW O   H1  H2  EPW O   H1  H2  EPW O   H1  H2  EPW O   H1  H2  EPW 
O   H1  H2  EPW O   H1  H2  EPW O   H1  H2  EPW O   H1  H2  EPW O   H1  H2  EPW 
O   H1  H2  EPW O   H1  H2  EPW O   H1  H2  EPW O   H1  H2  EPW O   H1  H2  EPW 
O   H1  H2  EPW O   H1  H2  EPW O   H1  H2  EPW O   H1  H2  EPW O   H1  H2  EPW 
O   H1  H2  EPW O   H1  H2  EPW O   H1  H2  EPW O   H1  H2  EPW O   H1  H2  EPW 
O   H1  H2  EPW O   H1  H2  EPW O   H1  H2  EPW O   H1  H2  EPW O   H1  H2  EPW 
O   H1  H2  EPW O   H1  H2  EPW O   H1  H2  EPW O   H1  H2  EPW O   H1  H2  EPW 
O   H1  H2  EPW O   H1  H2  EPW O   H1  H2  EPW O   H1  H2  EPW O   H1  H2  EPW 
O   H1  H2  EPW O   H1  H2  EPW O   H1  H2  EPW O   H1  H2  EPW O   H1  H2  EPW 
O   H1  H2  EPW O   H1  H2  EPW O   H1  H2  EPW O   H1  H2  EPW O   H1  H2  EPW 
O   H1  H2  EPW O   H1  H2  EPW O   H1  H2  EPW O   H1  H2  EPW O   H1  H2  EPW 
O   H1  H2  EPW O   H1  H2  EPW O   H1  H2  EPW O   H1  H2  EPW O   H1  H2  EPW 
O   H1  H2  EPW O   H1  H2  EPW O   H1  H2  EPW O   H1  H2  EPW O   H1  H2  EPW 
O   H1  H2  EPW O   H1  H2  EPW O   H1  H2  EPW O   H1  H2  EPW O   H1  H2  EPW 
O   H1  H2  EPW O   H1  H2  EPW O   H1  H2  EPW O   H1  H2  EPW O   H1  H2  EPW 
O   H1  H2  EPW O   H1  H2  EPW O   H1  H2  EPW O   H1  H2  EPW O   H1  H2  EPW 
O   H1  H2  EPW O   H1  H2  EPW O   H1  H2  EPW O   H1  H2  EPW O   H1  H2  EPW 
O   H1  H2  EPW O   H1  H2  EPW O   H1  H2  EPW O   H1  H2  EPW O   H1  H2  EPW 
O   H1  H2  EPW O   H1  H2  EPW O   H1  H2  EPW O   H1  H2  EPW O   H1  H2  EPW 
O   H1  H2  EPW O   H1  H2  EPW O   H1  H2  EPW O   H1  H2  EPW O   H1  H2  EPW 
O   H1  H2  EPW O   H1  H2  EPW O   H1  H2  EPW O   H1  H2  EPW O   H1  H2  EPW 
O   H1  H2  EPW O   H1  H2  EPW O   H1  H2  EPW O   H1  H2  EPW O   H1  H2  EPW 
O   H1  H2  EPW O   H1  H2  EPW O   H1  H2  EPW O   H1  H2  EPW O   H1  H2  EPW 
O   H1  H2  EPW O   H1  H2  EPW O   H1  H2  EPW O   H1  H2  EPW O   H1  H2  EPW 
O   H1  H2  EPW O   H1  H2  EPW O   H1  H2  EPW O   H1  H2  EPW O   H1  H2  EPW 
O   H1  H2  EPW O   H1  H2  EPW O   H1  H2  EPW O   H1  H2  EPW O   H1  H2  EPW 
O   H1  H2  EPW O   H1  H2  EPW O   H1  H2  EPW O   H1  H2  EPW O   H1  H2  EPW 
O   H1  H2  EPW O   H1  H2  EPW O   H1  H2  EPW O   H1  H2  EPW O   H1  H2  EPW 
O   H1  H2  EPW O   H1  H2  EPW O   H1  H2  EPW O   H1  H2  EPW O   H1  H2  EPW 
O   H1  H2  EPW O   H1  H2  EPW O   H1  H2  EPW O   H1  H2  EPW O   H1  H2  EPW 
O   H1  H2  EPW O   H1  H2  EPW O   H1  H2  EPW O   H1  H2  EPW O   H1  H2  EPW 
O   H1  H2  EPW O   H1  H2  EPW O   H1  H2  EPW O   H1  H2  EPW O   H1  H2  EPW 
O   H1  H2  EPW O   H1  H2  EPW O   H1  H2  EPW O   H1  H2  EPW O   H1  H2  EPW 
O   H1  H2  EPW O   H1  H2  EPW O   H1  H2  EPW O   H1  H2  EPW O   H1  H2  EPW 
O   H1  H2  EPW O   H1  H2  EPW O   H1  H2  EPW O   H1  H2  EPW O   H1  H2  EPW 
O   H1  H2  EPW O   H1  H2  EPW O   H1  H2  EPW O   H1  H2  EPW O   H1  H2  EPW 
O   H1  H2  EPW O   H1  H2  EPW O   H1  H2  EPW O   H1  H2  EPW O   H1  H2  EPW 
O   H1  H2  EPW O   H1  H2  EPW O   H1  H2  EPW O   H1  H2  EPW O   H1  H2  EPW 
O   H1  H2  EPW O   H1  H2  EPW O   H1  H2  EPW O   H1  H2  EPW O   H1  H2  EPW 
O   H1  H2  EPW O   H1  H2  EPW O   H1  H2  EPW O   H1  H2  EPW O   H1  H2  EPW 
O   H1  H2  EPW O   H1  H2  EPW O   H1  H2  EPW O   H1  H2  EPW O   H1  H2  EPW 
O   H1  H2  EPW O   H1  H2  EPW O   H1  H2  EPW O   H1  H2  EPW O   H1  H2  EPW 
O   H1  H2  EPW O   H1  H2  EPW O   H1  H2  EPW O   H1  H2  EPW O   H1  H2  EPW 
O   H1  H2  EPW O   H1  H2  EPW O   H1  H2  EPW O   H1  H2  EPW O   H1  H2  EPW 
O   H1  H2  EPW O   H1  H2  EPW O   H1  H2  EPW O   H1  H2  EPW O   H1  H2  EPW 
O   H1  H2  EPW O   H1  H2  EPW O   H1  H2  EPW O   H1  H2  EPW O   H1  H2  EPW 
%FLAG CHARGE                                                                    
%FORMAT(5E16.8)                                                                 
  1.42498386E+00  4.00890600E+00  4.00890600E+00  4.00890600E+00  5.32091160E-01
  2.07916443E+00 -4.28224050E-01 -3.07956870E-01 -3.07956870E-01  1.49313526E+01
 -1.47309073E+01 -1.47309073E+01  1.02427548E+01 -1.07311125E+01 -7.57501011E+00
  4.95464337E+00 -4.53735270E-01  1.53613989E+00  3.85766091E+00  6.41424960E-01
  6.41424960E-01 -1.19283176E+01  7.79003325E+00  1.08841798E+01 -1.03484442E+01
 -7.57501011E+00  4.95464337E+00 -1.59445125E+00  1.76574087E+00  5.43935655E+00
 -5.41202310E-01 -5.81655816E+00  1.44138393E+00  1.44138393E+00  1.44138393E+00
 -5.81655816E+00  1.44138393E+00  1.44138393E+00  1.44138393E+00  1.08841798E+01
 -1.03484442E+01 -9.40817349E+00  5.35006728E+00  6.94269630E-01  1.60356240E+00
 -5.52135690E-01 -2.22312060E-01 -2.22312060E-01  1.45669066E+01 -1.46033512E+01
 -1.46033512E+01  9.77808618E+00 -1.06035564E+01 -7.57501011E+00  4.95464337E+00
 -2.55112200E-02  1.59627348E+00 -2.76978960E-01  5.37557850E-01  5.37557850E-01
 -2.00445300E-02 -3.47317038E+00  3.09596877E+00 -4.26584043E+00  3.01761288E+00
  5.87851398E+00 -1.01662212E+01  7.27434216E+00 -4.26584043E+00  3.01761288E+00
 -3.47317038E+00  3.09596877E+00  1.08841798E+01 -1.03484442E+01 -6.33953817E+00
  5.00566581E+00 -4.80522051E+00  2.84267880E+00 -1.27556100E-02  5.95869210E-01
  5.95869210E-01  7.10669700E-01  5.19335550E-01  5.19335550E-01  8.85603780E-01
  1.25187201E+00  1.25187201E+00 -9.64870785E+00  6.29762688E+00  1.47163295E+01
 -1.57203782E+01  8.15994594E+00  8.15994594E+00 -1.57203782E+01  8.15994594E+00
  8.15994594E+00  1.33769904E+01 -1.07402236E+01 -6.33953817E+00  5.00566581E+00
 -4.37335200E+00  2.59849998E+00 -1.71289620E-01  6.59647260E-01  6.59647260E-01
  3.40757010E-01  1.87689690E-01  1.87689690E-01 -8.72848170E-01  1.13160483E+00
  1.13160483E+00 -2.60578890E-01  2.06823105E+00  2.06823105E+00 -7.02287442E+00
  6.19558200E+00  6.19558200E+00  6.19558200E+00  1.33769904E+01 -1.07402236E+01
 -6.33953817E+00  5.00566581E+00 -4.37335200E+00  2.59849998E+00 -1.71289620E-01
  6.59647260E-01  6.59647260E-01  3.40757010E-01  1.87689690E-01  1.87689690E-01
 -8.72848170E-01  1.13160483E+00  1.13160483E+00 -2.60578890E-01  2.06823105E+00
  2.06823105E+00 -7.02287442E+00  6.19558200E+00  6.19558200E+00  6.19558200E+00
  1.33769904E+01 -1.07402236E+01 -7.57501011E+00  4.95464337E+00 -4.59201960E-01
  1.27191654E+00  1.27191654E+00  1.08841798E+01 -1.03484442E+01 -7.57501011E+00
  4.95464337E+00 -2.55112200E-02  1.59627348E+00 -2.76978960E-01  5.37557850E-01
  5.37557850E-01 -2.00445300E-02 -3.47317038E+00  3.09596877E+00 -4.26584043E+00
  3.01761288E+00  5.87851398E+00 -1.01662212E+01  7.27434216E+00 -4.26584043E+00
  3.01761288E+00 -3.47317038E+00  3.09596877E+00  1.08841798E+01 -1.03484442E+01
 -7.57501011E+00  4.95464337E+00 -1.59445125E+00  1.76574087E+00  5.43935655E+00
 -5.41202310E-01 -5.81655816E+00  1.44138393E+00  1.44138393E+00  1.44138393E+00
 -5.81655816E+00  1.44138393E+00  1.44138393E+00  1.44138393E+00  1.08841798E+01
 -1.03484442E+01 -7.57501011E+00  4.95464337E+00 -7.08847470E-01  1.83498561E+00
  6.65842842E+00  7.83558900E-02 -4.44259674E+00  1.16987166E+00  1.16987166E+00
  1.16987166E+00 -1.23200970E+01  7.47478746E+00  1.08841798E+01 -1.03484442E+01
 -4.64304204E+00  3.49868160E-01  7.12491930E-01  7.12491930E-01  3.44401470E-01
  3.88134990E-01  3.88134990E-01 -1.27556100E-01  4.61024190E-01  4.61024190E-01
 -4.84713180E-01  1.16804943E+00  1.07438681E+01 -1.04741780E+01 -7.57501011E+00
  4.95464337E+00 -1.59445125E+00  1.76574087E+00  5.43935655E+00 -5.41202310E-01
 -5.81655816E+00  1.44138393E+00  1.44138393E+00  1.44138393E+00 -5.81655816E+00
  1.44138393E+00  1.44138393E+00  1.44138393E+00  1.08841798E+01 -1.03484442E+01
 -6.33953817E+00  5.00566581E+00 -4.37335200E+00  2.59849998E+00 -1.71289620E-01
  6.59647260E-01  6.59647260E-01  3.40757010E-01  1.87689690E-01  1.87689690E-01
 -8.72848170E-01  1.13160483E+00  1.13160483E+00 -2.60578890E-01  2.06823105E+00
  2.06823105E+00 -7.02287442E+00  6.19558200E+00  6.19558200E+00  6.19558200E+00
  1.33769904E+01 -1.07402236E+01 -7.57501011E+00  4.95464337E+00  2.60578890E-01
  1.90969704E+00 -3.71917143E+00  1.45231731E+00  1.45231731E+00  1.29924999E+01
 -1.08076461E+01 -1.67481159E+01  7.64607708E+00  7.64607708E+00  1.08841798E+01
 -1.03484442E+01 -7.57501011E+00  4.95464337E+00 -5.64891300E-02  1.54889550E+00
 -6.56002800E-02  3.11601330E-01  3.11601330E-01 -1.17533835E+00  6.41424960E-01
  6.41424960E-01  1.26663207E+01 -1.10900918E+01 -1.71417176E+01  7.74629973E+00
  7.74629973E+00  1.08841798E+01 -1.03484442E+01 -7.57501011E+00  4.95464337E+00
 -4.59201960E-01  1.27191654E+00  1.27191654E+00  1.08841798E+01 -1.03484442E+01
 -7.57501011E+00  4.95464337E+00 -5.64891300E-02  1.54889550E+00 -6.56002800E-02
  3.11601330E-01  3.11601330E-01 -1.17533835E+00  6.41424960E-01  6.41424960E-01
  1.26663207E+01 -1.10900918E+01 -1.71417176E+01  7.74629973E+00  7.74629973E+00
  1.08841798E+01 -1.03484442E+01 -7.57501011E+00  4.95464337E+00  7.81736670E-01
  1.39582818E+00 -1.43956170E+00  1.65822930E+00  1.65822930E+00 -1.96983063E+00
  1.08841798E+01 -1.03484442E+01 -7.57501011E+00  4.95464337E+00 -4.59201960E-01
  1.27191654E+00  1.27191654E+00  1.08841798E+01 -1.03484442E+01 -7.57501011E+00
  4.95464337E+00 -4.53735270E-01  1.53613989E+00  3.85766091E+00  6.41424960E-01
  6.41424960E-01 -1.19283176E+01  7.79003325E+00  1.08841798E+01 -1.03484442E+01
 -7.57501011E+00  4.95464337E+00  3.88134990E-01  2.04818652E+00 -2.24316513E+00
  2.02631976E+00  2.02631976E+00 -5.68353537E+00  3.52237059E+00  1.08841798E+01
 -1.03484442E+01 -7.57501011E+00  4.95464337E+00 -5.01113250E-01  2.04636429E+00
 -9.11115000E-02  6.17735970E-01  6.17735970E-01 -2.57845545E+00 -2.98481274E+00
  3.75743826E+00 -6.22838214E+00  6.21744876E+00  2.51467740E+00 -4.73962023E+00
  2.86454556E+00 -2.06640882E+00  2.58209991E+00 -3.59343756E+00  2.63676681E+00
 -4.34966301E+00  3.09779100E+00  2.26503189E+00  1.08841798E+01 -1.03484442E+01
 -7.57501011E+00  4.95464337E+00  6.14091510E-01  1.49969529E+00 -3.32556975E+00
  1.09880469E+00  1.09880469E+00  1.09880469E+00  1.08841798E+01 -1.03484442E+01
 -7.57501011E+00  4.95464337E+00 -4.37335200E-02  1.78214094E+00 -6.25024890E-01
  5.37557850E-01  5.37557850E-01  2.15023140E-01 -2.28872088E+00  2.42356590E+00
 -3.10507992E+00  2.60578890E+00 -1.95343056E+00  2.36343231E+00 -3.10507992E+00
  2.60578890E+00 -2.28872088E+00  2.42356590E+00  1.08841798E+01 -1.03484442E+01
 -7.57501011E+00  4.95464337E+00 -4.53735270E-01  1.53613989E+00  3.85766091E+00
  6.41424960E-01  6.41424960E-01 -1.19283176E+01  7.79003325E+00  1.08841798E+01
 -1.03484442E+01 -7.57501011E+00  4.95464337E+00 -4.53735270E-01  1.53613989E+00
  3.85766091E+00  6.41424960E-01  6.41424960E-01 -1.19283176E+01  7.79003325E+00
  1.08841798E+01 -1.03484442E+01 -7.57501011E+00  4.95464337E+00 -1.59445125E+00
  1.76574087E+00  5.43935655E+00 -5.41202310E-01 -5.81655816E+00  1.44138393E+00
  1.44138393E+00  1.44138393E+00 -5.81655816E+00  1.44138393E+00  1.44138393E+00
  1.44138393E+00  1.08841798E+01 -1.03484442E+01 -7.57501011E+00  4.95464337E+00
 -4.59201960E-01  1.27191654E+00  1.27191654E+00  1.08841798E+01 -1.03484442E+01
 -7.57501011E+00  4.95464337E+00  6.14091510E-01  1.49969529E+00 -3.32556975E+00
  1.09880469E+00  1.09880469E+00  1.09880469E+00  1.08841798E+01 -1.03484442E+01
 -7.57501011E+00  4.95464337E+00 -9.43915140E-01  1.68009606E+00 -2.00809746E+00
  8.32759110E-01  8.32759110E-01  6.43429413E+00 -6.57825030E-01 -7.50940983E+00
  1.82223000E+00  1.82223000E+00  1.82223000E+00 -7.50940983E+00  1.82223000E+00
  1.82223000E+00  1.82223000E+00  1.08841798E+01 -1.03484442E+01 -9.40817349E+00
  5.35006728E+00  7.23425310E-01  2.01356415E+00  1.02044880E+00 -3.15245790E-01
 -3.15245790E-01  2.47823280E-01 -7.74447750E-01 -7.74447750E-01  1.46762404E+01
 -1.49204192E+01 -1.49204192E+01  9.77808618E+00 -1.06035564E+01 -7.57501011E+00
  4.95464337E+00 -4.59201960E-01  1.27191654E+00  1.27191654E+00  1.08841798E+01
 -1.03484442E+01 -7.57501011E+00  4.95464337E+00 -5.64891300E-02  1.54889550E+00
 -6.56002800E-02  3.11601330E-01  3.11601330E-01 -1.17533835E+00  6.41424960E-01
  6.41424960E-01  1.26663207E+01 -1.10900918E+01 -1.71417176E+01  7.74629973E+00
  7.74629973E+00  1.08841798E+01 -1.03484442E+01 -7.57501011E+00  4.95464337E+00
 -9.43915140E-01  1.68009606E+00 -2.00809746E+00  8.32759110E-01  8.32759110E-01
  6.43429413E+00 -6.57825030E-01 -7.50940983E+00  1.82223000E+00  1.82223000E+00
  1.82223000E+00 -7.50940983E+00  1.82223000E+00  1.82223000E+00  1.82223000E+00
  1.08841798E+01 -1.03484442E+01 -6.33953817E+00  5.00566581E+00 -4.37335200E+00
  2.59849998E+00 -1.71289620E-01  6.59647260E-01  6.59647260E-01  3.40757010E-01
  1.87689690E-01  1.87689690E-01 -8.72848170E-01  1.13160483E+00  1.13160483E+00
 -2.60578890E-01  2.06823105E+00  2.06823105E+00 -7.02287442E+00  6.19558200E+00
  6.19558200E+00  6.19558200E+00  1.33769904E+01 -1.07402236E+01 -6.33953817E+00
  5.00566581E+00 -4.37335200E+00  2.59849998E+00 -1.71289620E-01  6.59647260E-01
  6.59647260E-01  3.40757010E-01  1.87689690E-01  1.87689690E-01 -8.72848170E-01
  1.13160483E+00  1.13160483E+00 -2.60578890E-01  2.06823105E+00  2.06823105E+00
 -7.02287442E+00  6.19558200E+00  6.19558200E+00  6.19558200E+00  1.33769904E+01
 -1.07402236E+01 -6.33953817E+00  5.00566581E+00 -4.37335200E+00  2.59849998E+00
 -1.71289620E-01  6.59647260E-01  6.59647260E-01  3.40757010E-01  1.87689690E-01
  1.87689690E-01 -8.72848170E-01  1.13160483E+00  1.13160483E+00 -2.60578890E-01
  2.06823105E+00  2.06823105E+00 -7.02287442E+00  6.19558200E+00  6.19558200E+00
  6.19558200E+00  1.33769904E+01 -1.07402236E+01 -7.57501011E+00  4.95464337E+00
 -7.08847470E-01  1.83498561E+00  6.65842842E+00  7.83558900E-02 -4.44259674E+00
  1.16987166E+00  1.16987166E+00  1.16987166E+00 -1.23200970E+01  7.47478746E+00
  1.08841798E+01 -1.03484442E+01 -7.57501011E+00  4.95464337E+00 -4.59201960E-01
  1.27191654E+00  1.27191654E+00  1.08841798E+01 -1.03484442E+01 -6.33953817E+00
  5.00566581E+00 -4.37335200E+00  2.59849998E+00 -1.71289620E-01  6.59647260E-01
  6.59647260E-01  3.40757010E-01  1.87689690E-01  1.87689690E-01 -8.72848170E-01
  1.13160483E+00  1.13160483E+00 -2.60578890E-01  2.06823105E+00  2.06823105E+00
 -7.02287442E+00  6.19558200E+00  6.19558200E+00  6.19558200E+00  1.33769904E+01
 -1.07402236E+01 -7.57501011E+00  4.95464337E+00 -9.43915140E-01  1.68009606E+00
 -2.00809746E+00  8.32759110E-01  8.32759110E-01  6.43429413E+00 -6.57825030E-01
 -7.50940983E+00  1.82223000E+00  1.82223000E+00  1.82223000E+00 -7.50940983E+00
  1.82223000E+00  1.82223000E+00  1.82223000E+00  1.08841798E+01 -1.03484442E+01
 -7.57501011E+00  4.95464337E+00 -9.43915140E-01  1.68009606E+00 -2.00809746E+00
  8.32759110E-01  8.32759110E-01  6.43429413E+00 -6.57825030E-01 -7.50940983E+00
  1.82223000E+00  1.82223000E+00  1.82223000E+00 -7.50940983E+00  1.82223000E+00
  1.82223000E+00  1.82223000E+00  1.08841798E+01 -1.03484442E+01 -7.57501011E+00
  4.95464337E+00  2.60578890E-01  1.90969704E+00 -3.71917143E+00  1.45231731E+00
  1.45231731E+00  1.29924999E+01 -1.08076461E+01 -1.67481159E+01  7.64607708E+00
  7.64607708E+00  1.08841798E+01 -1.03484442E+01 -7.57501011E+00  4.95464337E+00
 -9.43915140E-01  1.68009606E+00 -2.00809746E+00  8.32759110E-01  8.32759110E-01
  6.43429413E+00 -6.57825030E-01 -7.50940983E+00  1.82223000E+00  1.82223000E+00
  1.82223000E+00 -7.50940983E+00  1.82223000E+00  1.82223000E+00  1.82223000E+00
  1.08841798E+01 -1.03484442E+01 -7.57501011E+00  4.95464337E+00 -4.53735270E-01
  1.53613989E+00  3.85766091E+00  6.41424960E-01  6.41424960E-01 -1.19283176E+01
  7.79003325E+00  1.08841798E+01 -1.03484442E+01 -4.64304204E+00  3.49868160E-01
  7.12491930E-01  7.12491930E-01  3.44401470E-01  3.88134990E-01  3.88134990E-01
 -1.27556100E-01  4.61024190E-01  4.61024190E-01 -4.84713180E-01  1.16804943E+00
  1.07438681E+01 -1.04741780E+01 -7.57501011E+00  4.95464337E+00 -5.64891300E-02
  1.54889550E+00 -6.56002800E-02  3.11601330E-01  3.11601330E-01 -1.17533835E+00
  6.41424960E-01  6.41424960E-01  1.26663207E+01 -1.10900918E+01 -1.71417176E+01
  7.74629973E+00  7.74629973E+00  1.08841798E+01 -1.03484442E+01 -7.57501011E+00
  4.95464337E+00  2.60578890E-01  1.90969704E+00 -3.71917143E+00  1.45231731E+00
  1.45231731E+00  1.29924999E+01 -1.08076461E+01 -1.67481159E+01  7.64607708E+00
  7.64607708E+00  1.08841798E+01 -1.03484442E+01 -7.57501011E+00  4.95464337E+00
 -9.43915140E-01  1.68009606E+00 -2.00809746E+00  8.32759110E-01  8.32759110E-01
  6.43429413E+00 -6.57825030E-01 -7.50940983E+00  1.82223000E+00  1.82223000E+00
  1.82223000E+00 -7.50940983E+00  1.82223000E+00  1.82223000E+00  1.82223000E+00
  1.08841798E+01 -1.03484442E+01 -7.57501011E+00  4.95464337E+00 -1.59445125E+00
  1.76574087E+00  5.43935655E+00 -5.41202310E-01 -5.81655816E+00  1.44138393E+00
  1.44138393E+00  1.44138393E+00 -5.81655816E+00  1.44138393E+00  1.44138393E+00
  1.44138393E+00  1.08841798E+01 -1.03484442E+01 -9.40817349E+00  5.35006728E+00
  6.94269630E-01  1.60356240E+00 -5.52135690E-01 -2.22312060E-01 -2.22312060E-01
  1.45669066E+01 -1.46033512E+01 -1.46033512E+01  9.77808618E+00 -1.06035564E+01
 -7.57501011E+00  4.95464337E+00  7.81736670E-01  1.39582818E+00 -1.43956170E+00
  1.65822930E+00  1.65822930E+00 -1.96983063E+00  1.08841798E+01 -1.03484442E+01
 -7.57501011E+00  4.95464337E+00 -1.59445125E+00  1.76574087E+00  5.43935655E+00
 -5.41202310E-01 -5.81655816E+00  1.44138393E+00  1.44138393E+00  1.44138393E+00
 -5.81655816E+00  1.44138393E+00  1.44138393E+00  1.44138393E+00  1.08841798E+01
 -1.03484442E+01 -7.57501011E+00  4.95464337E+00 -4.53735270E-01  1.53613989E+00
  3.85766091E+00  6.41424960E-01  6.41424960E-01 -1.19283176E+01  7.79003325E+00
  1.08841798E+01 -1.03484442E+01 -9.40817349E+00  5.35006728E+00  7.23425310E-01
  2.01356415E+00  1.02044880E+00 -3.15245790E-01 -3.15245790E-01  2.47823280E-01
 -7.74447750E-01 -7.74447750E-01  1.46762404E+01 -1.49204192E+01 -1.49204192E+01
  9.77808618E+00 -1.06035564E+01 -7.57501011E+00  4.95464337E+00  2.60578890E-01
  1.90969704E+00 -3.71917143E+00  1.45231731E+00  1.45231731E+00  1.29924999E+01
 -1.08076461E+01 -1.67481159E+01  7.64607708E+00  7.64607708E+00  1.08841798E+01
 -1.03484442E+01 -9.40817349E+00  5.35006728E+00  6.94269630E-01  1.60356240E+00
 -5.52135690E-01 -2.22312060E-01 -2.22312060E-01  1.45669066E+01 -1.46033512E+01
 -1.46033512E+01  9.77808618E+00 -1.06035564E+01 -7.57501011E+00  4.95464337E+00
 -4.59201960E-01  1.27191654E+00  1.27191654E+00  1.08841798E+01 -1.03484442E+01
 -7.57501011E+00  4.95464337E+00  7.81736670E-01  1.39582818E+00 -1.43956170E+00
  1.65822930E+00  1.65822930E+00 -1.96983063E+00  1.08841798E+01 -1.03484442E+01
 -7.57501011E+00  4.95464337E+00 -4.59201960E-01  1.27191654E+00  1.27191654E+00
  1.08841798E+01 -1.03484442E+01 -7.57501011E+00  4.95464337E+00 -4.59201960E-01
  1.27191654E+00  1.27191654E+00  1.08841798E+01 -1.03484442E+01 -7.57501011E+00
  4.95464337E+00 -4.59201960E-01  1.27191654E+00  1.27191654E+00  1.08841798E+01
 -1.03484442E+01 -7.57501011E+00  4.95464337E+00 -2.55112200E-02  1.59627348E+00
 -2.76978960E-01  5.37557850E-01  5.37557850E-01 -2.00445300E-02 -3.47317038E+00
  3.09596877E+00 -4.26584043E+00  3.01761288E+00  5.87851398E+00 -1.01662212E+01
  7.27434216E+00 -4.26584043E+00  3.01761288E+00 -3.47317038E+00  3.09596877E+00
  1.08841798E+01 -1.03484442E+01 -7.57501011E+00  4.95464337E+00 -4.31868510E-01
  1.60356240E+00  6.23202660E-01  4.39157430E-01  4.39157430E-01  3.28001400E-02
  8.01781200E-01  8.01781200E-01 -4.98744351E+00 -9.76715280E-01  1.24640532E+00
  1.24640532E+00  1.24640532E+00  1.08841798E+01 -1.03484442E+01 -7.57501011E+00
  4.95464337E+00 -7.08847470E-01  1.83498561E+00  6.65842842E+00  7.83558900E-02
 -4.44259674E+00  1.16987166E+00  1.16987166E+00  1.16987166E+00 -1.23200970E+01
  7.47478746E+00  1.08841798E+01 -1.03484442E+01 -7.57501011E+00  4.95464337E+00
  2.60578890E-01  1.90969704E+00 -3.71917143E+00  1.45231731E+00  1.45231731E+00
  1.29924999E+01 -1.08076461E+01 -1.67481159E+01  7.64607708E+00  7.64607708E+00
  1.08841798E+01 -1.03484442E+01 -7.57501011E+00  4.95464337E+00  6.14091510E-01
  1.49969529E+00 -3.32556975E+00  1.09880469E+00  1.09880469E+00  1.09880469E+00
  1.08841798E+01 -1.03484442E+01 -7.57501011E+00  4.95464337E+00 -4.37335200E-02
  1.78214094E+00 -6.25024890E-01  5.37557850E-01  5.37557850E-01  2.15023140E-01
 -2.28872088E+00  2.42356590E+00 -3.10507992E+00  2.60578890E+00 -1.95343056E+00
  2.36343231E+00 -3.10507992E+00  2.60578890E+00 -2.28872088E+00  2.42356590E+00
  1.08841798E+01 -1.03484442E+01 -7.57501011E+00  4.95464337E+00 -5.64891300E-02
  1.54889550E+00 -6.56002800E-02  3.11601330E-01  3.11601330E-01 -1.17533835E+00
  6.41424960E-01  6.41424960E-01  1.26663207E+01 -1.10900918E+01 -1.71417176E+01
  7.74629973E+00  7.74629973E+00  1.08841798E+01 -1.03484442E+01 -7.57501011E+00
  4.95464337E+00 -2.55112200E-02  1.59627348E+00 -2.76978960E-01  5.37557850E-01
  5.37557850E-01 -2.00445300E-02 -3.47317038E+00  3.09596877E+00 -4.26584043E+00
  3.01761288E+00  5.87851398E+00 -1.01662212E+01  7.27434216E+00 -4.26584043E+00
  3.01761288E+00 -3.47317038E+00  3.09596877E+00  1.08841798E+01 -1.03484442E+01
 -7.57501011E+00  4.95464337E+00 -1.59445125E+00  1.76574087E+00  5.43935655E+00
 -5.41202310E-01 -5.81655816E+00  1.44138393E+00  1.44138393E+00  1.44138393E+00
 -5.81655816E+00  1.44138393E+00  1.44138393E+00  1.44138393E+00  1.08841798E+01
 -1.03484442E+01 -7.57501011E+00  4.95464337E+00 -5.64891300E-02  1.54889550E+00
 -6.56002800E-02  3.11601330E-01  3.11601330E-01 -1.17533835E+00  6.41424960E-01
  6.41424960E-01  1.26663207E+01 -1.10900918E+01 -1.71417176E+01  7.74629973E+00
  7.74629973E+00  1.08841798E+01 -1.03484442E+01 -6.33953817E+00  5.00566581E+00
 -4.37335200E+00  2.59849998E+00 -1.71289620E-01  6.59647260E-01  6.59647260E-01
  3.40757010E-01  1.87689690E-01  1.87689690E-01 -8.72848170E-01  1.13160483E+00
  1.13160483E+00 -2.60578890E-01  2.06823105E+00  2.06823105E+00 -7.02287442E+00
  6.19558200E+00  6.19558200E+00  6.19558200E+00  1.33769904E+01 -1.07402236E+01
 -7.57501011E+00  4.95464337E+00  2.60578890E-01  1.90969704E+00 -3.71917143E+00
  1.45231731E+00  1.45231731E+00  1.29924999E+01 -1.08076461E+01 -1.67481159E+01
  7.64607708E+00  7.64607708E+00  1.08841798E+01 -1.03484442E+01 -6.33953817E+00
  5.00566581E+00 -4.80522051E+00  2.84267880E+00 -1.27556100E-02  5.95869210E-01
  5.95869210E-01  7.10669700E-01  5.19335550E-01  5.19335550E-01  8.85603780E-01
  1.25187201E+00  1.25187201E+00 -9.64870785E+00  6.29762688E+00  1.47163295E+01
 -1.57203782E+01  8.15994594E+00  8.15994594E+00 -1.57203782E+01  8.15994594E+00
  8.15994594E+00  1.33769904E+01 -1.07402236E+01 -7.57501011E+00  4.95464337E+00
 -4.59201960E-01  1.27191654E+00  1.27191654E+00  1.08841798E+01 -1.03484442E+01
 -7.57501011E+00  4.95464337E+00 -1.08787131E+00  1.58351787E+00  2.37436569E+00
  3.40757010E-01 -5.83842492E+00  1.60720686E+00  1.60720686E+00  1.60720686E+00
 -7.83558900E-01  4.30046280E-01  4.30046280E-01 -1.20267180E+00  3.38934780E-01
  3.38934780E-01  3.38934780E-01  1.08841798E+01 -1.03484442E+01 -9.40817349E+00
  5.35006728E+00  6.94269630E-01  1.60356240E+00 -5.52135690E-01 -2.22312060E-01
 -2.22312060E-01  1.45669066E+01 -1.46033512E+01 -1.46033512E+01  9.77808618E+00
 -1.06035564E+01 -7.57501011E+00  4.95464337E+00 -4.53735270E-01  1.53613989E+00
  3.85766091E+00  6.41424960E-01  6.41424960E-01 -1.19283176E+01  7.79003325E+00
  1.08841798E+01 -1.03484442E+01 -9.40817349E+00  5.35006728E+00  7.23425310E-01
  2.01356415E+00  1.02044880E+00 -3.15245790E-01 -3.15245790E-01  2.47823280E-01
 -7.74447750E-01 -7.74447750E-01  1.46762404E+01 -1.49204192E+01 -1.49204192E+01
  9.77808618E+00 -1.06035564E+01 -9.40817349E+00  5.35006728E+00  6.94269630E-01
  1.60356240E+00 -5.52135690E-01 -2.22312060E-01 -2.22312060E-01  1.45669066E+01
 -1.46033512E+01 -1.46033512E+01  9.77808618E+00 -1.06035564E+01 -7.57501011E+00
  4.95464337E+00  6.14091510E-01  1.49969529E+00 -3.32556975E+00  1.09880469E+00
  1.09880469E+00  1.09880469E+00  1.08841798E+01 -1.03484442E+01 -7.57501011E+00
  4.95464337E+00 -2.55112200E-02  1.59627348E+00 -2.76978960E-01  5.37557850E-01
  5.37557850E-01 -2.00445300E-02 -3.47317038E+00  3.09596877E+00 -4.26584043E+00
  3.01761288E+00  5.87851398E+00 -1.01662212E+01  7.27434216E+00 -4.26584043E+00
  3.01761288E+00 -3.47317038E+00  3.09596877E+00  1.08841798E+01 -1.03484442E+01
 -4.64304204E+00  3.49868160E-01  7.12491930E-01  7.12491930E-01  3.44401470E-01
  3.88134990E-01  3.88134990E-01 -1.27556100E-01  4.61024190E-01  4.61024190E-01
 -4.84713180E-01  1.16804943E+00  1.07438681E+01 -1.04741780E+01 -7.57501011E+00
  4.95464337E+00 -2.55112200E-02  1.59627348E+00 -2.76978960E-01  5.37557850E-01
  5.37557850E-01 -2.00445300E-02 -3.47317038E+00  3.09596877E+00 -4.26584043E+00
  3.01761288E+00  5.87851398E+00 -1.01662212E+01  7.27434216E+00 -4.26584043E+00
  3.01761288E+00 -3.47317038E+00  3.09596877E+00  1.08841798E+01 -1.03484442E+01
 -7.57501011E+00  4.95464337E+00 -1.59445125E+00  1.76574087E+00  5.43935655E+00
 -5.41202310E-01 -5.81655816E+00  1.44138393E+00  1.44138393E+00  1.44138393E+00
 -5.81655816E+00  1.44138393E+00  1.44138393E+00  1.44138393E+00  1.08841798E+01
 -1.03484442E+01 -7.57501011E+00  4.95464337E+00 -4.59201960E-01  1.27191654E+00
  1.27191654E+00  1.08841798E+01 -1.03484442E+01 -7.57501011E+00  4.95464337E+00
 -5.64891300E-02  1.54889550E+00 -6.56002800E-02  3.11601330E-01  3.11601330E-01
 -1.17533835E+00  6.41424960E-01  6.41424960E-01  1.26663207E+01 -1.10900918E+01
 -1.71417176E+01  7.74629973E+00  7.74629973E+00  1.08841798E+01 -1.03484442E+01
 -9.40817349E+00  5.35006728E+00  7.23425310E-01  2.01356415E+00  1.02044880E+00
 -3.15245790E-01 -3.15245790E-01  2.47823280E-01 -7.74447750E-01 -7.74447750E-01
  1.46762404E+01 -1.49204192E+01 -1.49204192E+01  9.77808618E+00 -1.06035564E+01
 -9.40817349E+00  5.35006728E+00  7.23425310E-01  2.01356415E+00  1.02044880E+00
 -3.15245790E-01 -3.15245790E-01  2.47823280E-01 -7.74447750E-01 -7.74447750E-01
  1.46762404E+01 -1.49204192E+01 -1.49204192E+01  9.77808618E+00 -1.06035564E+01
 -7.57501011E+00  4.95464337E+00 -4.53735270E-01  1.53613989E+00  3.85766091E+00
  6.41424960E-01  6.41424960E-01 -1.19283176E+01  7.79003325E+00  1.08841798E+01
 -1.03484442E+01 -7.57501011E+00  4.95464337E+00  7.81736670E-01  1.39582818E+00
 -1.43956170E+00  1.65822930E+00  1.65822930E+00 -1.96983063E+00  1.08841798E+01
 -1.03484442E+01 -7.57501011E+00  4.95464337E+00 -4.31868510E-01  1.60356240E+00
  6.23202660E-01  4.39157430E-01  4.39157430E-01  3.28001400E-02  8.01781200E-01
  8.01781200E-01 -4.98744351E+00 -9.76715280E-01  1.24640532E+00  1.24640532E+00
  1.24640532E+00  1.08841798E+01 -1.03484442E+01 -7.57501011E+00  4.95464337E+00
 -2.55112200E-02  1.59627348E+00 -2.76978960E-01  5.37557850E-01  5.37557850E-01
 -2.00445300E-02 -3.47317038E+00  3.09596877E+00 -4.26584043E+00  3.01761288E+00
  5.87851398E+00 -1.01662212E+01  7.27434216E+00 -4.26584043E+00  3.01761288E+00
 -3.47317038E+00  3.09596877E+00  1.08841798E+01 -1.03484442E+01 -7.57501011E+00
  4.95464337E+00  2.60578890E-01  1.90969704E+00 -3.71917143E+00  1.45231731E+00
  1.45231731E+00  1.29924999E+01 -1.08076461E+01 -1.67481159E+01  7.64607708E+00
  7.64607708E+00  1.08841798E+01 -1.03484442E+01 -4.64304204E+00  3.49868160E-01
  7.12491930E-01  7.12491930E-01  3.44401470E-01  3.88134990E-01  3.88134990E-01
 -1.27556100E-01  4.61024190E-01  4.61024190E-01 -4.84713180E-01  1.16804943E+00
  1.07438681E+01 -1.04741780E+01 -7.57501011E+00  4.95464337E+00 -7.08847470E-01
  1.83498561E+00  6.65842842E+00  7.83558900E-02 -4.44259674E+00  1.16987166E+00
  1.16987166E+00  1.16987166E+00 -1.23200970E+01  7.47478746E+00  1.08841798E+01
 -1.03484442E+01 -7.57501011E+00  4.95464337E+00 -4.59201960E-01  1.27191654E+00
  1.27191654E+00  1.08841798E+01 -1.03484442E+01 -6.33953817E+00  5.00566581E+00
 -4.37335200E+00  2.59849998E+00 -1.71289620E-01  6.59647260E-01  6.59647260E-01
  3.40757010E-01  1.87689690E-01  1.87689690E-01 -8.72848170E-01  1.13160483E+00
  1.13160483E+00 -2.60578890E-01  2.06823105E+00  2.06823105E+00 -7.02287442E+00
  6.19558200E+00  6.19558200E+00  6.19558200E+00  1.33769904E+01 -1.07402236E+01
 -7.57501011E+00  4.95464337E+00  6.14091510E-01  1.49969529E+00 -3.32556975E+00
  1.09880469E+00  1.09880469E+00  1.09880469E+00  1.08841798E+01 -1.03484442E+01
 -7.57501011E+00  4.95464337E+00  6.14091510E-01  1.49969529E+00 -3.32556975E+00
  1.09880469E+00  1.09880469E+00  1.09880469E+00  1.08841798E+01 -1.03484442E+01
 -6.33953817E+00  5.00566581E+00 -4.37335200E+00  2.59849998E+00 -1.71289620E-01
  6.59647260E-01  6.59647260E-01  3.40757010E-01  1.87689690E-01  1.87689690E-01
 -8.72848170E-01  1.13160483E+00  1.13160483E+00 -2.60578890E-01  2.06823105E+00
  2.06823105E+00 -7.02287442E+00  6.19558200E+00  6.19558200E+00  6.19558200E+00
  1.33769904E+01 -1.07402236E+01 -7.57501011E+00  4.95464337E+00  3.88134990E-01
  2.04818652E+00 -2.24316513E+00  2.02631976E+00  2.02631976E+00 -5.68353537E+00
  3.52237059E+00  1.08841798E+01 -1.03484442E+01 -6.33953817E+00  5.00566581E+00
 -4.80522051E+00  2.84267880E+00 -1.27556100E-02  5.95869210E-01  5.95869210E-01
  7.10669700E-01  5.19335550E-01  5.19335550E-01  8.85603780E-01  1.25187201E+00
  1.25187201E+00 -9.64870785E+00  6.29762688E+00  1.47163295E+01 -1.57203782E+01
  8.15994594E+00  8.15994594E+00 -1.57203782E+01  8.15994594E+00  8.15994594E+00
  1.33769904E+01 -1.07402236E+01 -7.57501011E+00  4.95464337E+00 -4.59201960E-01
  1.27191654E+00  1.27191654E+00  1.08841798E+01 -1.03484442E+01 -7.57501011E+00
  4.95464337E+00 -2.55112200E-02  1.59627348E+00 -2.76978960E-01  5.37557850E-01
  5.37557850E-01 -2.00445300E-02 -3.47317038E+00  3.09596877E+00 -4.26584043E+00
  3.01761288E+00  5.87851398E+00 -1.01662212E+01  7.27434216E+00 -4.26584043E+00
  3.01761288E+00 -3.47317038E+00  3.09596877E+00  1.08841798E+01 -1.03484442E+01
 -6.33953817E+00  5.00566581E+00 -4.80522051E+00  2.84267880E+00 -1.27556100E-02
  5.95869210E-01  5.95869210E-01  7.10669700E-01  5.19335550E-01  5.19335550E-01
  8.85603780E-01  1.25187201E+00  1.25187201E+00 -9.64870785E+00  6.29762688E+00
  1.47163295E+01 -1.57203782E+01  8.15994594E+00  8.15994594E+00 -1.57203782E+01
  8.15994594E+00  8.15994594E+00  1.33769904E+01 -1.07402236E+01 -9.40817349E+00
  5.35006728E+00  7.23425310E-01  2.01356415E+00  1.02044880E+00 -3.15245790E-01
 -3.15245790E-01  2.47823280E-01 -7.74447750E-01 -7.74447750E-01  1.46762404E+01
 -1.49204192E+01 -1.49204192E+01  9.77808618E+00 -1.06035564E+01 -7.57501011E+00
  4.95464337E+00 -1.08787131E+00  1.58351787E+00  2.37436569E+00  3.40757010E-01
 -5.83842492E+00  1.60720686E+00  1.60720686E+00  1.60720686E+00 -7.83558900E-01
  4.30046280E-01  4.30046280E-01 -1.20267180E+00  3.38934780E-01  3.38934780E-01
  3.38934780E-01  1.08841798E+01 -1.03484442E+01 -4.64304204E+00  3.49868160E-01
  7.12491930E-01  7.12491930E-01  3.44401470E-01  3.88134990E-01  3.88134990E-01
 -1.27556100E-01  4.61024190E-01  4.61024190E-01 -4.84713180E-01  1.16804943E+00
  1.07438681E+01 -1.04741780E+01 -9.40817349E+00  5.35006728E+00  7.23425310E-01
  2.01356415E+00  1.02044880E+00 -3.15245790E-01 -3.15245790E-01  2.47823280E-01
 -7.74447750E-01 -7.74447750E-01  1.46762404E+01 -1.49204192E+01 -1.49204192E+01
  9.77808618E+00 -1.06035564E+01 -7.57501011E+00  4.95464337E+00 -4.59201960E-01
  1.27191654E+00  1.27191654E+00  1.08841798E+01 -1.03484442E+01 -7.57501011E+00
  4.95464337E+00  2.60578890E-01  1.90969704E+00 -3.71917143E+00  1.45231731E+00
  1.45231731E+00  1.29924999E+01 -1.08076461E+01 -1.67481159E+01  7.64607708E+00
  7.64607708E+00  1.08841798E+01 -1.03484442E+01 -9.40817349E+00  5.35006728E+00
  7.23425310E-01  2.01356415E+00  1.02044880E+00 -3.15245790E-01 -3.15245790E-01
  2.47823280E-01 -7.74447750E-01 -7.74447750E-01  1.46762404E+01 -1.49204192E+01
 -1.49204192E+01  9.77808618E+00 -1.06035564E+01 -6.33953817E+00  5.00566581E+00
 -4.37335200E+00  2.59849998E+00 -1.71289620E-01  6.59647260E-01  6.59647260E-01
  3.40757010E-01  1.87689690E-01  1.87689690E-01 -8.72848170E-01  1.13160483E+00
  1.13160483E+00 -2.60578890E-01  2.06823105E+00  2.06823105E+00 -7.02287442E+00
  6.19558200E+00  6.19558200E+00  6.19558200E+00  1.33769904E+01 -1.07402236E+01
 -7.57501011E+00  4.95464337E+00  6.14091510E-01  1.49969529E+00 -3.32556975E+00
  1.09880469E+00  1.09880469E+00  1.09880469E+00  1.08841798E+01 -1.03484442E+01
 -7.57501011E+00  4.95464337E+00 -9.43915140E-01  1.68009606E+00 -2.00809746E+00
  8.32759110E-01  8.32759110E-01  6.43429413E+00 -6.57825030E-01 -7.50940983E+00
  1.82223000E+00  1.82223000E+00  1.82223000E+00 -7.50940983E+00  1.82223000E+00
  1.82223000E+00  1.82223000E+00  1.08841798E+01 -1.03484442E+01 -6.33953817E+00
  5.00566581E+00 -4.37335200E+00  2.59849998E+00 -1.71289620E-01  6.59647260E-01
  6.59647260E-01  3.40757010E-01  1.87689690E-01  1.87689690E-01 -8.72848170E-01
  1.13160483E+00  1.13160483E+00 -2.60578890E-01  2.06823105E+00  2.06823105E+00
 -7.02287442E+00  6.19558200E+00  6.19558200E+00  6.19558200E+00  1.33769904E+01
 -1.07402236E+01 -6.33953817E+00  5.00566581E+00 -4.80522051E+00  2.84267880E+00
 -1.27556100E-02  5.95869210E-01  5.95869210E-01  7.10669700E-01  5.19335550E-01
  5.19335550E-01  8.85603780E-01  1.25187201E+00  1.25187201E+00 -9.64870785E+00
  6.29762688E+00  1.47163295E+01 -1.57203782E+01  8.15994594E+00  8.15994594E+00
 -1.57203782E+01  8.15994594E+00  8.15994594E+00  1.33769904E+01 -1.07402236E+01
 -7.57501011E+00  4.95464337E+00  6.14091510E-01  1.49969529E+00 -3.32556975E+00
  1.09880469E+00  1.09880469E+00  1.09880469E+00  1.08841798E+01 -1.03484442E+01
 -7.57501011E+00  4.95464337E+00 -1.59445125E+00  1.76574087E+00  5.43935655E+00
 -5.41202310E-01 -5.81655816E+00  1.44138393E+00  1.44138393E+00  1.44138393E+00
 -5.81655816E+00  1.44138393E+00  1.44138393E+00  1.44138393E+00  1.08841798E+01
 -1.03484442E+01 -7.57501011E+00  4.95464337E+00  6.14091510E-01  1.49969529E+00
 -3.32556975E+00  1.09880469E+00  1.09880469E+00  1.09880469E+00  1.08841798E+01
 -1.03484442E+01 -6.33953817E+00  5.00566581E+00 -4.80522051E+00  2.84267880E+00
 -1.27556100E-02  5.95869210E-01  5.95869210E-01  7.10669700E-01  5.19335550E-01
  5.19335550E-01  8.85603780E-01  1.25187201E+00  1.25187201E+00 -9.64870785E+00
  6.29762688E+00  1.47163295E+01 -1.57203782E+01  8.15994594E+00  8.15994594E+00
 -1.57203782E+01  8.15994594E+00  8.15994594E+00  1.33769904E+01 -1.07402236E+01
 -7.57501011E+00  4.95464337E+00 -1.59445125E+00  1.76574087E+00  5.43935655E+00
 -5.41202310E-01 -5.81655816E+00  1.44138393E+00  1.44138393E+00  1.44138393E+00
 -5.81655816E+00  1.44138393E+00  1.44138393E+00  1.44138393E+00  1.08841798E+01
 -1.03484442E+01 -7.57501011E+00  4.95464337E+00 -4.59201960E-01  1.27191654E+00
  1.27191654E+00  1.08841798E+01 -1.03484442E+01 -4.64304204E+00  3.49868160E-01
  7.12491930E-01  7.12491930E-01  3.44401470E-01  3.88134990E-01  3.88134990E-01
 -1.27556100E-01  4.61024190E-01  4.61024190E-01 -4.84713180E-01  1.16804943E+00
  1.07438681E+01 -1.04741780E+01 -7.57501011E+00  4.95464337E+00 -1.59445125E+00
  1.76574087E+00  5.43935655E+00 -5.41202310E-01 -5.81655816E+00  1.44138393E+00
  1.44138393E+00  1.44138393E+00 -5.81655816E+00  1.44138393E+00  1.44138393E+00
  1.44138393E+00  1.08841798E+01 -1.03484442E+01 -7.57501011E+00  4.95464337E+00
 -4.53735270E-01  1.53613989E+00  3.85766091E+00  6.41424960E-01  6.41424960E-01
 -1.19283176E+01  7.79003325E+00  1.08841798E+01 -1.03484442E+01 -7.57501011E+00
  4.95464337E+00 -1.59445125E+00  1.76574087E+00  5.43935655E+00 -5.41202310E-01
 -5.81655816E+00  1.44138393E+00  1.44138393E+00  1.44138393E+00 -5.81655816E+00
  1.44138393E+00  1.44138393E+00  1.44138393E+00  1.08841798E+01 -1.03484442E+01
 -7.57501011E+00  4.95464337E+00  6.14091510E-01  1.49969529E+00 -3.32556975E+00
  1.09880469E+00  1.09880469E+00  1.09880469E+00  1.08841798E+01 -1.03484442E+01
 -7.57501011E+00  4.95464337E+00 -1.08787131E+00  1.58351787E+00  2.37436569E+00
  3.40757010E-01 -5.83842492E+00  1.60720686E+00  1.60720686E+00  1.60720686E+00
 -7.83558900E-01  4.30046280E-01  4.30046280E-01 -1.20267180E+00  3.38934780E-01
  3.38934780E-01  3.38934780E-01  1.08841798E+01 -1.03484442E+01 -9.40817349E+00
  5.35006728E+00  6.94269630E-01  1.60356240E+00 -5.52135690E-01 -2.22312060E-01
 -2.22312060E-01  1.45669066E+01 -1.46033512E+01 -1.46033512E+01  9.77808618E+00
 -1.06035564E+01 -7.57501011E+00  4.95464337E+00  6.14091510E-01  1.49969529E+00
 -3.32556975E+00  1.09880469E+00  1.09880469E+00  1.09880469E+00  1.08841798E+01
 -1.03484442E+01 -7.57501011E+00  4.95464337E+00 -4.53735270E-01  1.53613989E+00
  3.85766091E+00  6.41424960E-01  6.41424960E-01 -1.19283176E+01  7.79003325E+00
  1.08841798E+01 -1.03484442E+01 -7.57501011E+00  4.95464337E+00 -9.43915140E-01
  1.68009606E+00 -2.00809746E+00  8.32759110E-01  8.32759110E-01  6.43429413E+00
 -6.57825030E-01 -7.50940983E+00  1.82223000E+00  1.82223000E+00  1.82223000E+00
 -7.50940983E+00  1.82223000E+00  1.82223000E+00  1.82223000E+00  1.08841798E+01
 -1.03484442E+01 -7.57501011E+00  4.95464337E+00 -7.08847470E-01  1.83498561E+00
  6.65842842E+00  7.83558900E-02 -4.44259674E+00  1.16987166E+00  1.16987166E+00
  1.16987166E+00 -1.23200970E+01  7.47478746E+00  1.08841798E+01 -1.03484442E+01
 -7.57501011E+00  4.95464337E+00 -4.53735270E-01  1.53613989E+00  3.85766091E+00
  6.41424960E-01  6.41424960E-01 -1.19283176E+01  7.79003325E+00  1.08841798E+01
 -1.03484442E+01 -7.57501011E+00  4.95464337E+00 -4.37335200E-02  1.78214094E+00
 -6.25024890E-01  5.37557850E-01  5.37557850E-01  2.15023140E-01 -2.28872088E+00
  2.42356590E+00 -3.10507992E+00  2.60578890E+00 -1.95343056E+00  2.36343231E+00
 -3.10507992E+00  2.60578890E+00 -2.28872088E+00  2.42356590E+00  1.08841798E+01
 -1.03484442E+01 -7.57501011E+00  4.95464337E+00 -5.64891300E-02  1.54889550E+00
 -6.56002800E-02  3.11601330E-01  3.11601330E-01 -1.17533835E+00  6.41424960E-01
  6.41424960E-01  1.26663207E+01 -1.10900918E+01 -1.71417176E+01  7.74629973E+00
  7.74629973E+00  1.08841798E+01 -1.03484442E+01 -7.57501011E+00  4.95464337E+00
 -4.37335200E-02  1.78214094E+00 -6.25024890E-01  5.37557850E-01  5.37557850E-01
  2.15023140E-01 -2.28872088E+00  2.42356590E+00 -3.10507992E+00  2.60578890E+00
 -1.95343056E+00  2.36343231E+00 -3.10507992E+00  2.60578890E+00 -2.28872088E+00
  2.42356590E+00  1.08841798E+01 -1.03484442E+01 -7.57501011E+00  4.95464337E+00
 -2.55112200E-02  1.59627348E+00 -2.76978960E-01  5.37557850E-01  5.37557850E-01
 -2.00445300E-02 -3.47317038E+00  3.09596877E+00 -4.26584043E+00  3.01761288E+00
  5.87851398E+00 -1.01662212E+01  7.27434216E+00 -4.26584043E+00  3.01761288E+00
 -3.47317038E+00  3.09596877E+00  1.08841798E+01 -1.03484442E+01 -7.57501011E+00
  4.95464337E+00 -4.53735270E-01  1.53613989E+00  3.85766091E+00  6.41424960E-01
  6.41424960E-01 -1.19283176E+01  7.79003325E+00  1.08841798E+01 -1.03484442E+01
 -6.33953817E+00  5.00566581E+00 -4.37335200E+00  2.59849998E+00 -1.71289620E-01
  6.59647260E-01  6.59647260E-01  3.40757010E-01  1.87689690E-01  1.87689690E-01
 -8.72848170E-01  1.13160483E+00  1.13160483E+00 -2.60578890E-01  2.06823105E+00
  2.06823105E+00 -7.02287442E+00  6.19558200E+00  6.19558200E+00  6.19558200E+00
  1.33769904E+01 -1.07402236E+01 -7.57501011E+00  4.95464337E+00 -4.59201960E-01
  1.27191654E+00  1.27191654E+00  1.08841798E+01 -1.03484442E+01 -7.57501011E+00
  4.95464337E+00 -1.59445125E+00  1.76574087E+00  5.43935655E+00 -5.41202310E-01
 -5.81655816E+00  1.44138393E+00  1.44138393E+00  1.44138393E+00 -5.81655816E+00
  1.44138393E+00  1.44138393E+00  1.44138393E+00  1.08841798E+01 -1.03484442E+01
 -7.57501011E+00  4.95464337E+00 -2.55112200E-02  1.59627348E+00 -2.76978960E-01
  5.37557850E-01  5.37557850E-01 -2.00445300E-02 -3.47317038E+00  3.09596877E+00
 -4.26584043E+00  3.01761288E+00  5.87851398E+00 -1.01662212E+01  7.27434216E+00
 -4.26584043E+00  3.01761288E+00 -3.47317038E+00  3.09596877E+00  1.08841798E+01
 -1.03484442E+01 -7.57501011E+00  4.95464337E+00 -2.55112200E-02  1.59627348E+00
 -2.76978960E-01  5.37557850E-01  5.37557850E-01 -2.00445300E-02 -3.47317038E+00
  3.09596877E+00 -4.26584043E+00  3.01761288E+00  5.87851398E+00 -1.01662212E+01
  7.27434216E+00 -4.26584043E+00  3.01761288E+00 -3.47317038E+00  3.09596877E+00
  1.08841798E+01 -1.03484442E+01 -9.40817349E+00  5.35006728E+00  6.94269630E-01
  1.60356240E+00 -5.52135690E-01 -2.22312060E-01 -2.22312060E-01  1.45669066E+01
 -1.46033512E+01 -1.46033512E+01  9.77808618E+00 -1.06035564E+01 -9.40817349E+00
  5.35006728E+00  7.23425310E-01  2.01356415E+00  1.02044880E+00 -3.15245790E-01
 -3.15245790E-01  2.47823280E-01 -7.74447750E-01 -7.74447750E-01  1.46762404E+01
 -1.49204192E+01 -1.49204192E+01  9.77808618E+00 -1.06035564E+01 -7.57501011E+00
  4.95464337E+00 -4.53735270E-01  1.53613989E+00  3.85766091E+00  6.41424960E-01
  6.41424960E-01 -1.19283176E+01  7.79003325E+00  1.08841798E+01 -1.03484442E+01
 -7.57501011E+00  4.95464337E+00  7.81736670E-01  1.39582818E+00 -1.43956170E+00
  1.65822930E+00  1.65822930E+00 -1.96983063E+00  1.08841798E+01 -1.03484442E+01
 -7.57501011E+00  4.95464337E+00  2.60578890E-01  1.90969704E+00 -3.71917143E+00
  1.45231731E+00  1.45231731E+00  1.29924999E+01 -1.08076461E+01 -1.67481159E+01
  7.64607708E+00  7.64607708E+00  1.08841798E+01 -1.03484442E+01 -7.57501011E+00
  4.95464337E+00 -4.53735270E-01  1.53613989E+00  3.85766091E+00  6.41424960E-01
  6.41424960E-01 -1.19283176E+01  7.79003325E+00  1.08841798E+01 -1.03484442E+01
 -9.40817349E+00  5.35006728E+00  6.94269630E-01  1.60356240E+00 -5.52135690E-01
 -2.22312060E-01 -2.22312060E-01  1.45669066E+01 -1.46033512E+01 -1.46033512E+01
  9.77808618E+00 -1.06035564E+01 -7.57501011E+00  4.95464337E+00  2.60578890E-01
  1.90969704E+00 -3.71917143E+00  1.45231731E+00  1.45231731E+00  1.29924999E+01
 -1.08076461E+01 -1.67481159E+01  7.64607708E+00  7.64607708E+00  1.08841798E+01
 -1.03484442E+01 -7.57501011E+00  4.95464337E+00 -9.43915140E-01  1.68009606E+00
 -2.00809746E+00  8.32759110E-01  8.32759110E-01  6.43429413E+00 -6.57825030E-01
 -7.50940983E+00  1.82223000E+00  1.82223000E+00  1.82223000E+00 -7.50940983E+00
  1.82223000E+00  1.82223000E+00  1.82223000E+00  1.08841798E+01 -1.03484442E+01
 -7.57501011E+00  4.95464337E+00  2.60578890E-01  1.90969704E+00 -3.71917143E+00
  1.45231731E+00  1.45231731E+00  1.29924999E+01 -1.08076461E+01 -1.67481159E+01
  7.64607708E+00  7.64607708E+00  1.08841798E+01 -1.03484442E+01 -7.57501011E+00
  4.95464337E+00 -1.05871563E+00  2.47823280E+00 -1.34845020E-01  6.68758410E-01
  6.68758410E-01  3.40392564E+00 -9.89835336E+00  2.97934605E+00  2.61490005E+00
 -5.09313285E+00  6.08442597E+00 -4.02166161E+00  3.39299226E+00  1.08841798E+01
 -1.03484442E+01 -7.57501011E+00  4.95464337E+00  6.14091510E-01  1.49969529E+00
 -3.32556975E+00  1.09880469E+00  1.09880469E+00  1.09880469E+00  1.08841798E+01
 -1.03484442E+01 -7.57501011E+00  4.95464337E+00 -1.59445125E+00  1.76574087E+00
  5.43935655E+00 -5.41202310E-01 -5.81655816E+00  1.44138393E+00  1.44138393E+00
  1.44138393E+00 -5.81655816E+00  1.44138393E+00  1.44138393E+00  1.44138393E+00
  1.08841798E+01 -1.03484442E+01 -7.57501011E+00  4.95464337E+00 -9.43915140E-01
  1.68009606E+00 -2.00809746E+00  8.32759110E-01  8.32759110E-01  6.43429413E+00
 -6.57825030E-01 -7.50940983E+00  1.82223000E+00  1.82223000E+00  1.82223000E+00
 -7.50940983E+00  1.82223000E+00  1.82223000E+00  1.82223000E+00  1.08841798E+01
 -1.03484442E+01 -7.57501011E+00  4.95464337E+00  6.14091510E-01  1.49969529E+00
 -3.32556975E+00  1.09880469E+00  1.09880469E+00  1.09880469E+00  1.08841798E+01
 -1.03484442E+01 -7.57501011E+00  4.95464337E+00 -1.59445125E+00  1.76574087E+00
  5.43935655E+00 -5.41202310E-01 -5.81655816E+00  1.44138393E+00  1.44138393E+00
  1.44138393E+00 -5.81655816E+00  1.44138393E+00  1.44138393E+00  1.44138393E+00
  1.08841798E+01 -1.03484442E+01 -7.57501011E+00  4.95464337E+00 -4.59201960E-01
  1.27191654E+00  1.27191654E+00  1.08841798E+01 -1.03484442E+01 -7.57501011E+00
  4.95464337E+00 -2.55112200E-02  1.59627348E+00 -2.76978960E-01  5.37557850E-01
  5.37557850E-01 -2.00445300E-02 -3.47317038E+00  3.09596877E+00 -4.26584043E+00
  3.01761288E+00  5.87851398E+00 -1.01662212E+01  7.27434216E+00 -4.26584043E+00
  3.01761288E+00 -3.47317038E+00  3.09596877E+00  1.08841798E+01 -1.03484442E+01
 -7.57501011E+00  4.95464337E+00 -4.59201960E-01  1.27191654E+00  1.27191654E+00
  1.08841798E+01 -1.03484442E+01 -7.57501011E+00  4.95464337E+00 -1.08787131E+00
  1.58351787E+00  2.37436569E+00  3.40757010E-01 -5.83842492E+00  1.60720686E+00
  1.60720686E+00  1.60720686E+00 -7.83558900E-01  4.30046280E-01  4.30046280E-01
 -1.20267180E+00  3.38934780E-01  3.38934780E-01  3.38934780E-01  1.08841798E+01
 -1.03484442E+01 -7.57501011E+00  4.95464337E+00 -5.64891300E-02  1.54889550E+00
 -6.56002800E-02  3.11601330E-01  3.11601330E-01 -1.17533835E+00  6.41424960E-01
  6.41424960E-01  1.26663207E+01 -1.10900918E+01 -1.71417176E+01  7.74629973E+00
  7.74629973E+00  1.08841798E+01 -1.03484442E+01 -6.33953817E+00  5.00566581E+00
 -4.37335200E+00  2.59849998E+00 -1.71289620E-01  6.59647260E-01  6.59647260E-01
  3.40757010E-01  1.87689690E-01  1.87689690E-01 -8.72848170E-01  1.13160483E+00
  1.13160483E+00 -2.60578890E-01  2.06823105E+00  2.06823105E+00 -7.02287442E+00
  6.19558200E+00  6.19558200E+00  6.19558200E+00  1.33769904E+01 -1.07402236E+01
 -7.57501011E+00  4.95464337E+00 -4.59201960E-01  1.27191654E+00  1.27191654E+00
  1.08841798E+01 -1.03484442E+01 -7.57501011E+00  4.95464337E+00  2.60578890E-01
  1.90969704E+00 -3.71917143E+00  1.45231731E+00  1.45231731E+00  1.29924999E+01
 -1.08076461E+01 -1.67481159E+01  7.64607708E+00  7.64607708E+00  1.08841798E+01
 -1.03484442E+01 -6.33953817E+00  5.00566581E+00 -4.37335200E+00  2.59849998E+00
 -1.71289620E-01  6.59647260E-01  6.59647260E-01  3.40757010E-01  1.87689690E-01
  1.87689690E-01 -8.72848170E-01  1.13160483E+00  1.13160483E+00 -2.60578890E-01
  2.06823105E+00  2.06823105E+00 -7.02287442E+00  6.19558200E+00  6.19558200E+00
  6.19558200E+00  1.33769904E+01 -1.07402236E+01 -7.57501011E+00  4.95464337E+00
 -1.05871563E+00  2.47823280E+00 -1.34845020E-01  6.68758410E-01  6.68758410E-01
  3.40392564E+00 -9.89835336E+00  2.97934605E+00  2.61490005E+00 -5.09313285E+00
  6.08442597E+00 -4.02166161E+00  3.39299226E+00  1.08841798E+01 -1.03484442E+01
 -7.57501011E+00  4.95464337E+00 -5.01113250E-01  2.04636429E+00 -9.11115000E-02
  6.17735970E-01  6.17735970E-01 -2.57845545E+00 -2.98481274E+00  3.75743826E+00
 -6.22838214E+00  6.21744876E+00  2.51467740E+00 -4.73962023E+00  2.86454556E+00
 -2.06640882E+00  2.58209991E+00 -3.59343756E+00  2.63676681E+00 -4.34966301E+00
  3.09779100E+00  2.26503189E+00  1.08841798E+01 -1.03484442E+01 -7.57501011E+00
  4.95464337E+00 -1.08787131E+00  1.58351787E+00  2.37436569E+00  3.40757010E-01
 -5.83842492E+00  1.60720686E+00  1.60720686E+00  1.60720686E+00 -7.83558900E-01
  4.30046280E-01  4.30046280E-01 -1.20267180E+00  3.38934780E-01  3.38934780E-01
  3.38934780E-01  1.08841798E+01 -1.03484442E+01 -7.57501011E+00  4.95464337E+00
 -1.08787131E+00  1.58351787E+00  2.37436569E+00  3.40757010E-01 -5.83842492E+00
  1.60720686E+00  1.60720686E+00  1.60720686E+00 -7.83558900E-01  4.30046280E-01
  4.30046280E-01 -1.20267180E+00  3.38934780E-01  3.38934780E-01  3.38934780E-01
  1.08841798E+01 -1.03484442E+01 -6.33953817E+00  5.00566581E+00 -4.37335200E+00
  2.59849998E+00 -1.71289620E-01  6.59647260E-01  6.59647260E-01  3.40757010E-01
  1.87689690E-01  1.87689690E-01 -8.72848170E-01  1.13160483E+00  1.13160483E+00
 -2.60578890E-01  2.06823105E+00  2.06823105E+00 -7.02287442E+00  6.19558200E+00
  6.19558200E+00  6.19558200E+00  1.33769904E+01 -1.07402236E+01 -7.57501011E+00
  4.95464337E+00  2.60578890E-01  1.90969704E+00 -3.71917143E+00  1.45231731E+00
  1.45231731E+00  1.29924999E+01 -1.08076461E+01 -1.67481159E+01  7.64607708E+00
  7.64607708E+00  1.08841798E+01 -1.03484442E+01 -7.57501011E+00  4.95464337E+00
 -4.53735270E-01  1.53613989E+00  3.85766091E+00  6.41424960E-01  6.41424960E-01
 -1.19283176E+01  7.79003325E+00  1.08841798E+01 -1.03484442E+01 -7.57501011E+00
  4.95464337E+00 -5.01113250E-01  2.04636429E+00 -9.11115000E-02  6.17735970E-01
  6.17735970E-01 -2.57845545E+00 -2.98481274E+00  3.75743826E+00 -6.22838214E+00
  6.21744876E+00  2.51467740E+00 -4.73962023E+00  2.86454556E+00 -2.06640882E+00
  2.58209991E+00 -3.59343756E+00  2.63676681E+00 -4.34966301E+00  3.09779100E+00
  2.26503189E+00  1.08841798E+01 -1.03484442E+01 -7.57501011E+00  4.95464337E+00
 -4.59201960E-01  1.27191654E+00  1.27191654E+00  1.08841798E+01 -1.03484442E+01
 -9.40817349E+00  5.35006728E+00  7.23425310E-01  2.01356415E+00  1.02044880E+00
 -3.15245790E-01 -3.15245790E-01  2.47823280E-01 -7.74447750E-01 -7.74447750E-01
  1.46762404E+01 -1.49204192E+01 -1.49204192E+01  9.77808618E+00 -1.06035564E+01
 -7.57501011E+00  4.95464337E+00  2.60578890E-01  1.90969704E+00 -3.71917143E+00
  1.45231731E+00  1.45231731E+00  1.29924999E+01 -1.08076461E+01 -1.67481159E+01
  7.64607708E+00  7.64607708E+00  1.08841798E+01 -1.03484442E+01 -7.57501011E+00
  4.95464337E+00 -5.01113250E-01  2.04636429E+00 -9.11115000E-02  6.17735970E-01
  6.17735970E-01 -2.57845545E+00 -2.98481274E+00  3.75743826E+00 -6.22838214E+00
  6.21744876E+00  2.51467740E+00 -4.73962023E+00  2.86454556E+00 -2.06640882E+00
  2.58209991E+00 -3.59343756E+00  2.63676681E+00 -4.34966301E+00  3.09779100E+00
  2.26503189E+00  1.08841798E+01 -1.03484442E+01 -7.57501011E+00  4.95464337E+00
 -4.59201960E-01  1.27191654E+00  1.27191654E+00  1.08841798E+01 -1.03484442E+01
 -7.57501011E+00  4.95464337E+00  2.60578890E-01  1.90969704E+00 -3.71917143E+00
  1.45231731E+00  1.45231731E+00  1.29924999E+01 -1.08076461E+01 -1.67481159E+01
  7.64607708E+00  7.64607708E+00  1.08841798E+01 -1.03484442E+01 -6.33953817E+00
  5.00566581E+00 -4.37335200E+00  2.59849998E+00 -1.71289620E-01  6.59647260E-01
  6.59647260E-01  3.40757010E-01  1.87689690E-01  1.87689690E-01 -8.72848170E-01
  1.13160483E+00  1.13160483E+00 -2.60578890E-01  2.06823105E+00  2.06823105E+00
 -7.02287442E+00  6.19558200E+00  6.19558200E+00  6.19558200E+00  1.33769904E+01
 -1.07402236E+01 -7.57501011E+00  4.95464337E+00 -4.59201960E-01  1.27191654E+00
  1.27191654E+00  1.08841798E+01 -1.03484442E+01 -7.57501011E+00  4.95464337E+00
 -2.55112200E-02  1.59627348E+00 -2.76978960E-01  5.37557850E-01  5.37557850E-01
 -2.00445300E-02 -3.47317038E+00  3.09596877E+00 -4.26584043E+00  3.01761288E+00
  5.87851398E+00 -1.01662212E+01  7.27434216E+00 -4.26584043E+00  3.01761288E+00
 -3.47317038E+00  3.09596877E+00  1.08841798E+01 -1.03484442E+01 -7.57501011E+00
  4.95464337E+00 -1.08787131E+00  1.58351787E+00  2.37436569E+00  3.40757010E-01
 -5.83842492E+00  1.60720686E+00  1.60720686E+00  1.60720686E+00 -7.83558900E-01
  4.30046280E-01  4.30046280E-01 -1.20267180E+00  3.38934780E-01  3.38934780E-01
  3.38934780E-01  1.08841798E+01 -1.03484442E+01 -7.57501011E+00  4.95464337E+00
 -9.43915140E-01  1.68009606E+00 -2.00809746E+00  8.32759110E-01  8.32759110E-01
  6.43429413E+00 -6.57825030E-01 -7.50940983E+00  1.82223000E+00  1.82223000E+00
  1.82223000E+00 -7.50940983E+00  1.82223000E+00  1.82223000E+00  1.82223000E+00
  1.08841798E+01 -1.03484442E+01 -7.57501011E+00  4.95464337E+00 -4.31868510E-01
  1.60356240E+00  6.23202660E-01  4.39157430E-01  4.39157430E-01  3.28001400E-02
  8.01781200E-01  8.01781200E-01 -4.98744351E+00 -9.76715280E-01  1.24640532E+00
  1.24640532E+00  1.24640532E+00  1.08841798E+01 -1.03484442E+01 -7.57501011E+00
  4.95464337E+00  6.14091510E-01  1.49969529E+00 -3.32556975E+00  1.09880469E+00
  1.09880469E+00  1.09880469E+00  1.08841798E+01 -1.03484442E+01 -6.33953817E+00
  5.00566581E+00 -4.80522051E+00  2.84267880E+00 -1.27556100E-02  5.95869210E-01
  5.95869210E-01  7.10669700E-01  5.19335550E-01  5.19335550E-01  8.85603780E-01
  1.25187201E+00  1.25187201E+00 -9.64870785E+00  6.29762688E+00  1.47163295E+01
 -1.57203782E+01  8.15994594E+00  8.15994594E+00 -1.57203782E+01  8.15994594E+00
  8.15994594E+00  1.33769904E+01 -1.07402236E+01 -7.57501011E+00  4.95464337E+00
  2.60578890E-01  1.90969704E+00 -3.71917143E+00  1.45231731E+00  1.45231731E+00
  1.29924999E+01 -1.08076461E+01 -1.67481159E+01  7.64607708E+00  7.64607708E+00
  1.08841798E+01 -1.03484442E+01 -6.33953817E+00  5.00566581E+00 -4.37335200E+00
  2.59849998E+00 -1.71289620E-01  6.59647260E-01  6.59647260E-01  3.40757010E-01
  1.87689690E-01  1.87689690E-01 -8.72848170E-01  1.13160483E+00  1.13160483E+00
 -2.60578890E-01  2.06823105E+00  2.06823105E+00 -7.02287442E+00  6.19558200E+00
  6.19558200E+00  6.19558200E+00  1.33769904E+01 -1.07402236E+01 -7.57501011E+00
  4.95464337E+00  2.60578890E-01  1.90969704E+00 -3.71917143E+00  1.45231731E+00
  1.45231731E+00  1.29924999E+01 -1.08076461E+01 -1.67481159E+01  7.64607708E+00
  7.64607708E+00  1.08841798E+01 -1.03484442E+01 -7.57501011E+00  4.95464337E+00
  2.60578890E-01  1.90969704E+00 -3.71917143E+00  1.45231731E+00  1.45231731E+00
  1.29924999E+01 -1.08076461E+01 -1.67481159E+01  7.64607708E+00  7.64607708E+00
  1.08841798E+01 -1.03484442E+01 -7.57501011E+00  4.95464337E+00  6.14091510E-01
  1.49969529E+00 -3.32556975E+00  1.09880469E+00  1.09880469E+00  1.09880469E+00
  1.08841798E+01 -1.03484442E+01 -7.57501011E+00  4.95464337E+00  7.81736670E-01
  1.39582818E+00 -1.43956170E+00  1.65822930E+00  1.65822930E+00 -1.96983063E+00
  1.08841798E+01 -1.03484442E+01 -7.57501011E+00  4.95464337E+00 -4.59201960E-01
  1.27191654E+00  1.27191654E+00  1.08841798E+01 -1.03484442E+01 -7.57501011E+00
  4.95464337E+00 -1.08787131E+00  1.58351787E+00  2.37436569E+00  3.40757010E-01
 -5.83842492E+00  1.60720686E+00  1.60720686E+00  1.60720686E+00 -7.83558900E-01
  4.30046280E-01  4.30046280E-01 -1.20267180E+00  3.38934780E-01  3.38934780E-01
  3.38934780E-01  1.08841798E+01 -1.03484442E+01 -7.57501011E+00  4.95464337E+00
  6.14091510E-01  1.49969529E+00 -3.32556975E+00  1.09880469E+00  1.09880469E+00
  1.09880469E+00  1.08841798E+01 -1.03484442E+01 -7.57501011E+00  4.95464337E+00
  2.60578890E-01  1.90969704E+00 -3.71917143E+00  1.45231731E+00  1.45231731E+00
  1.29924999E+01 -1.08076461E+01 -1.67481159E+01  7.64607708E+00  7.64607708E+00
  1.08841798E+01 -1.03484442E+01 -7.57501011E+00  4.95464337E+00 -9.43915140E-01
  1.68009606E+00 -2.00809746E+00  8.32759110E-01  8.32759110E-01  6.43429413E+00
 -6.57825030E-01 -7.50940983E+00  1.82223000E+00  1.82223000E+00  1.82223000E+00
 -7.50940983E+00  1.82223000E+00  1.82223000E+00  1.82223000E+00  1.08841798E+01
 -1.03484442E+01 -7.57501011E+00  4.95464337E+00  6.14091510E-01  1.49969529E+00
 -3.32556975E+00  1.09880469E+00  1.09880469E+00  1.09880469E+00  1.08841798E+01
 -1.03484442E+01 -7.57501011E+00  4.95464337E+00 -4.53735270E-01  1.53613989E+00
  3.85766091E+00  6.41424960E-01  6.41424960E-01 -1.19283176E+01  7.79003325E+00
  1.08841798E+01 -1.03484442E+01 -7.57501011E+00  4.95464337E+00 -4.37335200E-02
  1.78214094E+00 -6.25024890E-01  5.37557850E-01  5.37557850E-01  2.15023140E-01
 -2.28872088E+00  2.42356590E+00 -3.10507992E+00  2.60578890E+00 -1.95343056E+00
  2.36343231E+00 -3.10507992E+00  2.60578890E+00 -2.28872088E+00  2.42356590E+00
  1.08841798E+01 -1.03484442E+01 -4.64304204E+00  3.49868160E-01  7.12491930E-01
  7.12491930E-01  3.44401470E-01  3.88134990E-01  3.88134990E-01 -1.27556100E-01
  4.61024190E-01  4.61024190E-01 -4.84713180E-01  1.16804943E+00  1.07438681E+01
 -1.04741780E+01 -6.33953817E+00  5.00566581E+00 -4.37335200E+00  2.59849998E+00
 -1.71289620E-01  6.59647260E-01  6.59647260E-01  3.40757010E-01  1.87689690E-01
  1.87689690E-01 -8.72848170E-01  1.13160483E+00  1.13160483E+00 -2.60578890E-01
  2.06823105E+00  2.06823105E+00 -7.02287442E+00  6.19558200E+00  6.19558200E+00
  6.19558200E+00  1.33769904E+01 -1.07402236E+01 -6.96274083E+00  4.88539863E+00
 -4.73233131E+00  2.32698771E+00 -4.30046280E-01  8.74670400E-01  8.74670400E-01
  8.96537160E-01  5.77646910E-01  5.77646910E-01 -4.90544316E+00 -6.85158480E-01
  1.13889375E+00  1.13889375E+00  1.13889375E+00  1.46015290E+01 -1.47691742E+01
 -1.47691742E+01  8.10892350E+00 -1.16440497E+01  4.57379730E+00  0.00000000E+00
 -7.52580990E+00  1.36667250E+00  0.00000000E+00  1.62725139E+01 -1.49058414E+01
 -1.49058414E+01  4.86535410E+00  0.00000000E+00  4.84713180E+00  0.00000000E+00
 -1.27738323E+01  7.34358690E+00  7.48936530E+00  0.00000000E+00 -1.34845020E+01
  7.68981060E+00 -9.07470540E+00  5.55780150E+00  0.00000000E+00 -7.43469840E+00
  2.47823280E+00  0.00000000E+00  6.43247190E+00  0.00000000E+00  0.00000000E+00
 -1.30107222E+01  7.78092210E+00  4.61024190E+00  0.00000000E+00 -8.81594874E+00
  2.15660921E+01  2.76978960E+00  0.00000000E+00  9.91293120E+00  0.00000000E+00
 -1.25004978E+01  4.62846420E+00  1.06782678E+01 -1.02773772E+01  1.02044880E+00
  0.00000000E+00  0.00000000E+00  0.00000000E+00 -8.09070120E+00 -1.18426728E+01
 -1.18426728E+01 -1.18426728E+01  4.57379730E+00  0.00000000E+00 -7.52580990E+00
  1.36667250E+00  0.00000000E+00  1.62725139E+01 -1.49058414E+01 -1.49058414E+01
  4.86535410E+00  0.00000000E+00  4.84713180E+00  0.00000000E+00 -1.27738323E+01
  7.34358690E+00  7.48936530E+00  0.00000000E+00 -1.34845020E+01  7.68981060E+00
 -9.07470540E+00  5.55780150E+00  0.00000000E+00 -7.43469840E+00  2.47823280E+00
  0.00000000E+00  6.43247190E+00  0.00000000E+00  0.00000000E+00 -1.30107222E+01
  7.78092210E+00  4.61024190E+00  0.00000000E+00 -8.81594874E+00  2.15660921E+01
  2.76978960E+00  0.00000000E+00  9.91293120E+00  0.00000000E+00 -1.25004978E+01
  4.62846420E+00  1.06782678E+01 -1.02773772E+01  1.02044880E+00  0.00000000E+00
  0.00000000E+00  0.00000000E+00 -8.09070120E+00 -1.18426728E+01 -1.18426728E+01
 -1.18426728E+01  4.57379730E+00  0.00000000E+00 -7.52580990E+00  1.36667250E+00
  0.00000000E+00  1.62725139E+01 -1.49058414E+01 -1.49058414E+01  4.86535410E+00
  0.00000000E+00  4.84713180E+00  0.00000000E+00 -1.27738323E+01  7.34358690E+00
  7.48936530E+00  0.00000000E+00 -1.34845020E+01  7.68981060E+00 -9.07470540E+00
  5.55780150E+00  0.00000000E+00 -7.43469840E+00  2.47823280E+00  0.00000000E+00
  6.43247190E+00  0.00000000E+00  0.00000000E+00 -1.30107222E+01  7.78092210E+00
  4.61024190E+00  0.00000000E+00 -8.81594874E+00  2.15660921E+01  2.76978960E+00
  0.00000000E+00  9.91293120E+00  0.00000000E+00 -1.25004978E+01  4.62846420E+00
  1.06782678E+01 -1.02773772E+01  1.02044880E+00  0.00000000E+00  0.00000000E+00
  0.00000000E+00 -1.21178295E+01 -1.18426728E+01 -1.18426728E+01 -1.18426728E+01
  7.56225450E+00 -1.82223000E+01  0.00000000E+00  9.47559600E+00  9.47559600E+00
 -1.89511920E+01  0.00000000E+00  9.47559600E+00  9.47559600E+00 -1.89511920E+01
  0.00000000E+00  9.47559600E+00  9.47559600E+00 -1.89511920E+01  0.00000000E+00
  9.47559600E+00  9.47559600E+00 -1.89511920E+01  0.00000000E+00  9.47559600E+00
  9.47559600E+00 -1.89511920E+01  0.00000000E+00  9.47559600E+00  9.47559600E+00
 -1.89511920E+01  0.00000000E+00  9.47559600E+00  9.47559600E+00 -1.89511920E+01
  0.00000000E+00  9.47559600E+00  9.47559600E+00 -1.89511920E+01  0.00000000E+00
  9.47559600E+00  9.47559600E+00 -1.89511920E+01  0.00000000E+00  9.47559600E+00
  9.47559600E+00 -1.89511920E+01  0.00000000E+00  9.47559600E+00  9.47559600E+00
 -1.89511920E+01  0.00000000E+00  9.47559600E+00  9.47559600E+00 -1.89511920E+01
  0.00000000E+00  9.47559600E+00  9.47559600E+00 -1.89511920E+01  0.00000000E+00
  9.47559600E+00  9.47559600E+00 -1.89511920E+01  0.00000000E+00  9.47559600E+00
  9.47559600E+00 -1.89511920E+01  0.00000000E+00  9.47559600E+00  9.47559600E+00
 -1.89511920E+01  0.00000000E+00  9.47559600E+00  9.47559600E+00 -1.89511920E+01
  0.00000000E+00  9.47559600E+00  9.47559600E+00 -1.89511920E+01  0.00000000E+00
  9.47559600E+00  9.47559600E+00 -1.89511920E+01  0.00000000E+00  9.47559600E+00
  9.47559600E+00 -1.89511920E+01  0.00000000E+00  9.47559600E+00  9.47559600E+00
 -1.89511920E+01  0.00000000E+00  9.47559600E+00  9.47559600E+00 -1.89511920E+01
  0.00000000E+00  9.47559600E+00  9.47559600E+00 -1.89511920E+01  0.00000000E+00
  9.47559600E+00  9.47559600E+00 -1.89511920E+01  0.00000000E+00  9.47559600E+00
  9.47559600E+00 -1.89511920E+01  0.00000000E+00  9.47559600E+00  9.47559600E+00
 -1.89511920E+01  0.00000000E+00  9.47559600E+00  9.47559600E+00 -1.89511920E+01
  0.00000000E+00  9.47559600E+00  9.47559600E+00 -1.89511920E+01  0.00000000E+00
  9.47559600E+00  9.47559600E+00 -1.89511920E+01  0.00000000E+00  9.47559600E+00
  9.47559600E+00 -1.89511920E+01  0.00000000E+00  9.47559600E+00  9.47559600E+00
 -1.89511920E+01  0.00000000E+00  9.47559600E+00  9.47559600E+00 -1.89511920E+01
  0.00000000E+00  9.47559600E+00  9.47559600E+00 -1.89511920E+01  0.00000000E+00
  9.47559600E+00  9.47559600E+00 -1.89511920E+01  0.00000000E+00  9.47559600E+00
  9.47559600E+00 -1.89511920E+01  0.00000000E+00  9.47559600E+00  9.47559600E+00
 -1.89511920E+01  0.00000000E+00  9.47559600E+00  9.47559600E+00 -1.89511920E+01
  0.00000000E+00  9.47559600E+00  9.47559600E+00 -1.89511920E+01  0.00000000E+00
  9.47559600E+00  9.47559600E+00 -1.89511920E+01  0.00000000E+00  9.47559600E+00
  9.47559600E+00 -1.89511920E+01  0.00000000E+00  9.47559600E+00  9.47559600E+00
 -1.89511920E+01  0.00000000E+00  9.47559600E+00  9.47559600E+00 -1.89511920E+01
  0.00000000E+00  9.47559600E+00  9.47559600E+00 -1.89511920E+01  0.00000000E+00
  9.47559600E+00  9.47559600E+00 -1.89511920E+01  0.00000000E+00  9.47559600E+00
  9.47559600E+00 -1.89511920E+01  0.00000000E+00  9.47559600E+00  9.47559600E+00
 -1.89511920E+01  0.00000000E+00  9.47559600E+00  9.47559600E+00 -1.89511920E+01
  0.00000000E+00  9.47559600E+00  9.47559600E+00 -1.89511920E+01  0.00000000E+00
  9.47559600E+00  9.47559600E+00 -1.89511920E+01  0.00000000E+00  9.47559600E+00
  9.47559600E+00 -1.89511920E+01  0.00000000E+00  9.47559600E+00  9.47559600E+00
 -1.89511920E+01  0.00000000E+00  9.47559600E+00  9.47559600E+00 -1.89511920E+01
  0.00000000E+00  9.47559600E+00  9.47559600E+00 -1.89511920E+01  0.00000000E+00
  9.47559600E+00  9.47559600E+00 -1.89511920E+01  0.00000000E+00  9.47559600E+00
  9.47559600E+00 -1.89511920E+01  0.00000000E+00  9.47559600E+00  9.47559600E+00
 -1.89511920E+01  0.00000000E+00  9.47559600E+00  9.47559600E+00 -1.89511920E+01
  0.00000000E+00  9.47559600E+00  9.47559600E+00 -1.89511920E+01  0.00000000E+00
  9.47559600E+00  9.47559600E+00 -1.89511920E+01  0.00000000E+00  9.47559600E+00
  9.47559600E+00 -1.89511920E+01  0.00000000E+00  9.47559600E+00  9.47559600E+00
 -1.89511920E+01  0.00000000E+00  9.47559600E+00  9.47559600E+00 -1.89511920E+01
  0.00000000E+00  9.47559600E+00  9.47559600E+00 -1.89511920E+01  0.00000000E+00
  9.47559600E+00  9.47559600E+00 -1.89511920E+01  0.00000000E+00  9.47559600E+00
  9.47559600E+00 -1.89511920E+01  0.00000000E+00  9.47559600E+00  9.47559600E+00
 -1.89511920E+01  0.00000000E+00  9.47559600E+00  9.47559600E+00 -1.89511920E+01
  0.00000000E+00  9.47559600E+00  9.47559600E+00 -1.89511920E+01  0.00000000E+00
  9.47559600E+00  9.47559600E+00 -1.89511920E+01  0.00000000E+00  9.47559600E+00
  9.47559600E+00 -1.89511920E+01  0.00000000E+00  9.47559600E+00  9.47559600E+00
 -1.89511920E+01  0.00000000E+00  9.47559600E+00  9.47559600E+00 -1.89511920E+01
  0.00000000E+00  9.47559600E+00  9.47559600E+00 -1.89511920E+01  0.00000000E+00
  9.47559600E+00  9.47559600E+00 -1.89511920E+01  0.00000000E+00  9.47559600E+00
  9.47559600E+00 -1.89511920E+01  0.00000000E+00  9.47559600E+00  9.47559600E+00
 -1.89511920E+01  0.00000000E+00  9.47559600E+00  9.47559600E+00 -1.89511920E+01
  0.00000000E+00  9.47559600E+00  9.47559600E+00 -1.89511920E+01  0.00000000E+00
  9.47559600E+00  9.47559600E+00 -1.89511920E+01  0.00000000E+00  9.47559600E+00
  9.47559600E+00 -1.89511920E+01  0.00000000E+00  9.47559600E+00  9.47559600E+00
 -1.89511920E+01  0.00000000E+00  9.47559600E+00  9.47559600E+00 -1.89511920E+01
  0.00000000E+00  9.47559600E+00  9.47559600E+00 -1.89511920E+01  0.00000000E+00
  9.47559600E+00  9.47559600E+00 -1.89511920E+01  0.00000000E+00  9.47559600E+00
  9.47559600E+00 -1.89511920E+01  0.00000000E+00  9.47559600E+00  9.47559600E+00
 -1.89511920E+01  0.00000000E+00  9.47559600E+00  9.47559600E+00 -1.89511920E+01
  0.00000000E+00  9.47559600E+00  9.47559600E+00 -1.89511920E+01  0.00000000E+00
  9.47559600E+00  9.47559600E+00 -1.89511920E+01  0.00000000E+00  9.47559600E+00
  9.47559600E+00 -1.89511920E+01  0.00000000E+00  9.47559600E+00  9.47559600E+00
 -1.89511920E+01  0.00000000E+00  9.47559600E+00  9.47559600E+00 -1.89511920E+01
  0.00000000E+00  9.47559600E+00  9.47559600E+00 -1.89511920E+01  0.00000000E+00
  9.47559600E+00  9.47559600E+00 -1.89511920E+01  0.00000000E+00  9.47559600E+00
  9.47559600E+00 -1.89511920E+01  0.00000000E+00  9.47559600E+00  9.47559600E+00
 -1.89511920E+01  0.00000000E+00  9.47559600E+00  9.47559600E+00 -1.89511920E+01
  0.00000000E+00  9.47559600E+00  9.47559600E+00 -1.89511920E+01  0.00000000E+00
  9.47559600E+00  9.47559600E+00 -1.89511920E+01  0.00000000E+00  9.47559600E+00
  9.47559600E+00 -1.89511920E+01  0.00000000E+00  9.47559600E+00  9.47559600E+00
 -1.89511920E+01  0.00000000E+00  9.47559600E+00  9.47559600E+00 -1.89511920E+01
  0.00000000E+00  9.47559600E+00  9.47559600E+00 -1.89511920E+01  0.00000000E+00
  9.47559600E+00  9.47559600E+00 -1.89511920E+01  0.00000000E+00  9.47559600E+00
  9.47559600E+00 -1.89511920E+01  0.00000000E+00  9.47559600E+00  9.47559600E+00
 -1.89511920E+01  0.00000000E+00  9.47559600E+00  9.47559600E+00 -1.89511920E+01
  0.00000000E+00  9.47559600E+00  9.47559600E+00 -1.89511920E+01  0.00000000E+00
  9.47559600E+00  9.47559600E+00 -1.89511920E+01  0.00000000E+00  9.47559600E+00
  9.47559600E+00 -1.89511920E+01  0.00000000E+00  9.47559600E+00  9.47559600E+00
 -1.89511920E+01  0.00000000E+00  9.47559600E+00  9.47559600E+00 -1.89511920E+01
  0.00000000E+00  9.47559600E+00  9.47559600E+00 -1.89511920E+01  0.00000000E+00
  9.47559600E+00  9.47559600E+00 -1.89511920E+01  0.00000000E+00  9.47559600E+00
  9.47559600E+00 -1.89511920E+01  0.00000000E+00  9.47559600E+00  9.47559600E+00
 -1.89511920E+01  0.00000000E+00  9.47559600E+00  9.47559600E+00 -1.89511920E+01
  0.00000000E+00  9.47559600E+00  9.47559600E+00 -1.89511920E+01  0.00000000E+00
  9.47559600E+00  9.47559600E+00 -1.89511920E+01  0.00000000E+00  9.47559600E+00
  9.47559600E+00 -1.89511920E+01  0.00000000E+00  9.47559600E+00  9.47559600E+00
 -1.89511920E+01  0.00000000E+00  9.47559600E+00  9.47559600E+00 -1.89511920E+01
  0.00000000E+00  9.47559600E+00  9.47559600E+00 -1.89511920E+01  0.00000000E+00
  9.47559600E+00  9.47559600E+00 -1.89511920E+01  0.00000000E+00  9.47559600E+00
  9.47559600E+00 -1.89511920E+01  0.00000000E+00  9.47559600E+00  9.47559600E+00
 -1.89511920E+01  0.00000000E+00  9.47559600E+00  9.47559600E+00 -1.89511920E+01
  0.00000000E+00  9.47559600E+00  9.47559600E+00 -1.89511920E+01  0.00000000E+00
  9.47559600E+00  9.47559600E+00 -1.89511920E+01  0.00000000E+00  9.47559600E+00
  9.47559600E+00 -1.89511920E+01  0.00000000E+00  9.47559600E+00  9.47559600E+00
 -1.89511920E+01  0.00000000E+00  9.47559600E+00  9.47559600E+00 -1.89511920E+01
  0.00000000E+00  9.47559600E+00  9.47559600E+00 -1.89511920E+01  0.00000000E+00
  9.47559600E+00  9.47559600E+00 -1.89511920E+01  0.00000000E+00  9.47559600E+00
  9.47559600E+00 -1.89511920E+01  0.00000000E+00  9.47559600E+00  9.47559600E+00
 -1.89511920E+01  0.00000000E+00  9.47559600E+00  9.47559600E+00 -1.89511920E+01
  0.00000000E+00  9.47559600E+00  9.47559600E+00 -1.89511920E+01  0.00000000E+00
  9.47559600E+00  9.47559600E+00 -1.89511920E+01  0.00000000E+00  9.47559600E+00
  9.47559600E+00 -1.89511920E+01  0.00000000E+00  9.47559600E+00  9.47559600E+00
 -1.89511920E+01  0.00000000E+00  9.47559600E+00  9.47559600E+00 -1.89511920E+01
  0.00000000E+00  9.47559600E+00  9.47559600E+00 -1.89511920E+01  0.00000000E+00
  9.47559600E+00  9.47559600E+00 -1.89511920E+01  0.00000000E+00  9.47559600E+00
  9.47559600E+00 -1.89511920E+01  0.00000000E+00  9.47559600E+00  9.47559600E+00
 -1.89511920E+01  0.00000000E+00  9.47559600E+00  9.47559600E+00 -1.89511920E+01
  0.00000000E+00  9.47559600E+00  9.47559600E+00 -1.89511920E+01  0.00000000E+00
  9.47559600E+00  9.47559600E+00 -1.89511920E+01  0.00000000E+00  9.47559600E+00
  9.47559600E+00 -1.89511920E+01  0.00000000E+00  9.47559600E+00  9.47559600E+00
 -1.89511920E+01  0.00000000E+00  9.47559600E+00  9.47559600E+00 -1.89511920E+01
  0.00000000E+00  9.47559600E+00  9.47559600E+00 -1.89511920E+01  0.00000000E+00
  9.47559600E+00  9.47559600E+00 -1.89511920E+01  0.00000000E+00  9.47559600E+00
  9.47559600E+00 -1.89511920E+01  0.00000000E+00  9.47559600E+00  9.47559600E+00
 -1.89511920E+01  0.00000000E+00  9.47559600E+00  9.47559600E+00 -1.89511920E+01
  0.00000000E+00  9.47559600E+00  9.47559600E+00 -1.89511920E+01  0.00000000E+00
  9.47559600E+00  9.47559600E+00 -1.89511920E+01  0.00000000E+00  9.47559600E+00
  9.47559600E+00 -1.89511920E+01  0.00000000E+00  9.47559600E+00  9.47559600E+00
 -1.89511920E+01  0.00000000E+00  9.47559600E+00  9.47559600E+00 -1.89511920E+01
  0.00000000E+00  9.47559600E+00  9.47559600E+00 -1.89511920E+01  0.00000000E+00
  9.47559600E+00  9.47559600E+00 -1.89511920E+01  0.00000000E+00  9.47559600E+00
  9.47559600E+00 -1.89511920E+01  0.00000000E+00  9.47559600E+00  9.47559600E+00
 -1.89511920E+01  0.00000000E+00  9.47559600E+00  9.47559600E+00 -1.89511920E+01
  0.00000000E+00  9.47559600E+00  9.47559600E+00 -1.89511920E+01  0.00000000E+00
  9.47559600E+00  9.47559600E+00 -1.89511920E+01  0.00000000E+00  9.47559600E+00
  9.47559600E+00 -1.89511920E+01  0.00000000E+00  9.47559600E+00  9.47559600E+00
 -1.89511920E+01  0.00000000E+00  9.47559600E+00  9.47559600E+00 -1.89511920E+01
  0.00000000E+00  9.47559600E+00  9.47559600E+00 -1.89511920E+01  0.00000000E+00
  9.47559600E+00  9.47559600E+00 -1.89511920E+01  0.00000000E+00  9.47559600E+00
  9.47559600E+00 -1.89511920E+01  0.00000000E+00  9.47559600E+00  9.47559600E+00
 -1.89511920E+01  0.00000000E+00  9.47559600E+00  9.47559600E+00 -1.89511920E+01
  0.00000000E+00  9.47559600E+00  9.47559600E+00 -1.89511920E+01  0.00000000E+00
  9.47559600E+00  9.47559600E+00 -1.89511920E+01  0.00000000E+00  9.47559600E+00
  9.47559600E+00 -1.89511920E+01  0.00000000E+00  9.47559600E+00  9.47559600E+00
 -1.89511920E+01  0.00000000E+00  9.47559600E+00  9.47559600E+00 -1.89511920E+01
  0.00000000E+00  9.47559600E+00  9.47559600E+00 -1.89511920E+01  0.00000000E+00
  9.47559600E+00  9.47559600E+00 -1.89511920E+01  0.00000000E+00  9.47559600E+00
  9.47559600E+00 -1.89511920E+01  0.00000000E+00  9.47559600E+00  9.47559600E+00
 -1.89511920E+01  0.00000000E+00  9.47559600E+00  9.47559600E+00 -1.89511920E+01
  0.00000000E+00  9.47559600E+00  9.47559600E+00 -1.89511920E+01  0.00000000E+00
  9.47559600E+00  9.47559600E+00 -1.89511920E+01  0.00000000E+00  9.47559600E+00
  9.47559600E+00 -1.89511920E+01  0.00000000E+00  9.47559600E+00  9.47559600E+00
 -1.89511920E+01  0.00000000E+00  9.47559600E+00  9.47559600E+00 -1.89511920E+01
  0.00000000E+00  9.47559600E+00  9.47559600E+00 -1.89511920E+01  0.00000000E+00
  9.47559600E+00  9.47559600E+00 -1.89511920E+01  0.00000000E+00  9.47559600E+00
  9.47559600E+00 -1.89511920E+01  0.00000000E+00  9.47559600E+00  9.47559600E+00
 -1.89511920E+01  0.00000000E+00  9.47559600E+00  9.47559600E+00 -1.89511920E+01
  0.00000000E+00  9.47559600E+00  9.47559600E+00 -1.89511920E+01  0.00000000E+00
  9.47559600E+00  9.47559600E+00 -1.89511920E+01  0.00000000E+00  9.47559600E+00
  9.47559600E+00 -1.89511920E+01  0.00000000E+00  9.47559600E+00  9.47559600E+00
 -1.89511920E+01  0.00000000E+00  9.47559600E+00  9.47559600E+00 -1.89511920E+01
  0.00000000E+00  9.47559600E+00  9.47559600E+00 -1.89511920E+01  0.00000000E+00
  9.47559600E+00  9.47559600E+00 -1.89511920E+01  0.00000000E+00  9.47559600E+00
  9.47559600E+00 -1.89511920E+01  0.00000000E+00  9.47559600E+00  9.47559600E+00
 -1.89511920E+01  0.00000000E+00  9.47559600E+00  9.47559600E+00 -1.89511920E+01
  0.00000000E+00  9.47559600E+00  9.47559600E+00 -1.89511920E+01  0.00000000E+00
  9.47559600E+00  9.47559600E+00 -1.89511920E+01  0.00000000E+00  9.47559600E+00
  9.47559600E+00 -1.89511920E+01  0.00000000E+00  9.47559600E+00  9.47559600E+00
 -1.89511920E+01  0.00000000E+00  9.47559600E+00  9.47559600E+00 -1.89511920E+01
  0.00000000E+00  9.47559600E+00  9.47559600E+00 -1.89511920E+01  0.00000000E+00
  9.47559600E+00  9.47559600E+00 -1.89511920E+01  0.00000000E+00  9.47559600E+00
  9.47559600E+00 -1.89511920E+01  0.00000000E+00  9.47559600E+00  9.47559600E+00
 -1.89511920E+01  0.00000000E+00  9.47559600E+00  9.47559600E+00 -1.89511920E+01
  0.00000000E+00  9.47559600E+00  9.47559600E+00 -1.89511920E+01  0.00000000E+00
  9.47559600E+00  9.47559600E+00 -1.89511920E+01  0.00000000E+00  9.47559600E+00
  9.47559600E+00 -1.89511920E+01  0.00000000E+00  9.47559600E+00  9.47559600E+00
 -1.89511920E+01  0.00000000E+00  9.47559600E+00  9.47559600E+00 -1.89511920E+01
  0.00000000E+00  9.47559600E+00  9.47559600E+00 -1.89511920E+01  0.00000000E+00
  9.47559600E+00  9.47559600E+00 -1.89511920E+01  0.00000000E+00  9.47559600E+00
  9.47559600E+00 -1.89511920E+01  0.00000000E+00  9.47559600E+00  9.47559600E+00
 -1.89511920E+01  0.00000000E+00  9.47559600E+00  9.47559600E+00 -1.89511920E+01
  0.00000000E+00  9.47559600E+00  9.47559600E+00 -1.89511920E+01  0.00000000E+00
  9.47559600E+00  9.47559600E+00 -1.89511920E+01  0.00000000E+00  9.47559600E+00
  9.47559600E+00 -1.89511920E+01  0.00000000E+00  9.47559600E+00  9.47559600E+00
 -1.89511920E+01  0.00000000E+00  9.47559600E+00  9.47559600E+00 -1.89511920E+01
  0.00000000E+00  9.47559600E+00  9.47559600E+00 -1.89511920E+01  0.00000000E+00
  9.47559600E+00  9.47559600E+00 -1.89511920E+01  0.00000000E+00  9.47559600E+00
  9.47559600E+00 -1.89511920E+01  0.00000000E+00  9.47559600E+00  9.47559600E+00
 -1.89511920E+01  0.00000000E+00  9.47559600E+00  9.47559600E+00 -1.89511920E+01
  0.00000000E+00  9.47559600E+00  9.47559600E+00 -1.89511920E+01  0.00000000E+00
  9.47559600E+00  9.47559600E+00 -1.89511920E+01  0.00000000E+00  9.47559600E+00
  9.47559600E+00 -1.89511920E+01  0.00000000E+00  9.47559600E+00  9.47559600E+00
 -1.89511920E+01  0.00000000E+00  9.47559600E+00  9.47559600E+00 -1.89511920E+01
  0.00000000E+00  9.47559600E+00  9.47559600E+00 -1.89511920E+01  0.00000000E+00
  9.47559600E+00  9.47559600E+00 -1.89511920E+01  0.00000000E+00  9.47559600E+00
  9.47559600E+00 -1.89511920E+01  0.00000000E+00  9.47559600E+00  9.47559600E+00
 -1.89511920E+01  0.00000000E+00  9.47559600E+00  9.47559600E+00 -1.89511920E+01
  0.00000000E+00  9.47559600E+00  9.47559600E+00 -1.89511920E+01  0.00000000E+00
  9.47559600E+00  9.47559600E+00 -1.89511920E+01  0.00000000E+00  9.47559600E+00
  9.47559600E+00 -1.89511920E+01  0.00000000E+00  9.47559600E+00  9.47559600E+00
 -1.89511920E+01  0.00000000E+00  9.47559600E+00  9.47559600E+00 -1.89511920E+01
  0.00000000E+00  9.47559600E+00  9.47559600E+00 -1.89511920E+01  0.00000000E+00
  9.47559600E+00  9.47559600E+00 -1.89511920E+01  0.00000000E+00  9.47559600E+00
  9.47559600E+00 -1.89511920E+01  0.00000000E+00  9.47559600E+00  9.47559600E+00
 -1.89511920E+01  0.00000000E+00  9.47559600E+00  9.47559600E+00 -1.89511920E+01
  0.00000000E+00  9.47559600E+00  9.47559600E+00 -1.89511920E+01  0.00000000E+00
  9.47559600E+00  9.47559600E+00 -1.89511920E+01  0.00000000E+00  9.47559600E+00
  9.47559600E+00 -1.89511920E+01  0.00000000E+00  9.47559600E+00  9.47559600E+00
 -1.89511920E+01  0.00000000E+00  9.47559600E+00  9.47559600E+00 -1.89511920E+01
  0.00000000E+00  9.47559600E+00  9.47559600E+00 -1.89511920E+01  0.00000000E+00
  9.47559600E+00  9.47559600E+00 -1.89511920E+01  0.00000000E+00  9.47559600E+00
  9.47559600E+00 -1.89511920E+01  0.00000000E+00  9.47559600E+00  9.47559600E+00
 -1.89511920E+01  0.00000000E+00  9.47559600E+00  9.47559600E+00 -1.89511920E+01
  0.00000000E+00  9.47559600E+00  9.47559600E+00 -1.89511920E+01  0.00000000E+00
  9.47559600E+00  9.47559600E+00 -1.89511920E+01  0.00000000E+00  9.47559600E+00
  9.47559600E+00 -1.89511920E+01  0.00000000E+00  9.47559600E+00  9.47559600E+00
 -1.89511920E+01  0.00000000E+00  9.47559600E+00  9.47559600E+00 -1.89511920E+01
  0.00000000E+00  9.47559600E+00  9.47559600E+00 -1.89511920E+01  0.00000000E+00
  9.47559600E+00  9.47559600E+00 -1.89511920E+01  0.00000000E+00  9.47559600E+00
  9.47559600E+00 -1.89511920E+01  0.00000000E+00  9.47559600E+00  9.47559600E+00
 -1.89511920E+01  0.00000000E+00  9.47559600E+00  9.47559600E+00 -1.89511920E+01
  0.00000000E+00  9.47559600E+00  9.47559600E+00 -1.89511920E+01  0.00000000E+00
  9.47559600E+00  9.47559600E+00 -1.89511920E+01  0.00000000E+00  9.47559600E+00
  9.47559600E+00 -1.89511920E+01  0.00000000E+00  9.47559600E+00  9.47559600E+00
 -1.89511920E+01  0.00000000E+00  9.47559600E+00  9.47559600E+00 -1.89511920E+01
  0.00000000E+00  9.47559600E+00  9.47559600E+00 -1.89511920E+01  0.00000000E+00
  9.47559600E+00  9.47559600E+00 -1.89511920E+01  0.00000000E+00  9.47559600E+00
  9.47559600E+00 -1.89511920E+01  0.00000000E+00  9.47559600E+00  9.47559600E+00
 -1.89511920E+01  0.00000000E+00  9.47559600E+00  9.47559600E+00 -1.89511920E+01
  0.00000000E+00  9.47559600E+00  9.47559600E+00 -1.89511920E+01  0.00000000E+00
  9.47559600E+00  9.47559600E+00 -1.89511920E+01  0.00000000E+00  9.47559600E+00
  9.47559600E+00 -1.89511920E+01  0.00000000E+00  9.47559600E+00  9.47559600E+00
 -1.89511920E+01  0.00000000E+00  9.47559600E+00  9.47559600E+00 -1.89511920E+01
  0.00000000E+00  9.47559600E+00  9.47559600E+00 -1.89511920E+01  0.00000000E+00
  9.47559600E+00  9.47559600E+00 -1.89511920E+01  0.00000000E+00  9.47559600E+00
  9.47559600E+00 -1.89511920E+01  0.00000000E+00  9.47559600E+00  9.47559600E+00
 -1.89511920E+01  0.00000000E+00  9.47559600E+00  9.47559600E+00 -1.89511920E+01
  0.00000000E+00  9.47559600E+00  9.47559600E+00 -1.89511920E+01  0.00000000E+00
  9.47559600E+00  9.47559600E+00 -1.89511920E+01  0.00000000E+00  9.47559600E+00
  9.47559600E+00 -1.89511920E+01  0.00000000E+00  9.47559600E+00  9.47559600E+00
 -1.89511920E+01  0.00000000E+00  9.47559600E+00  9.47559600E+00 -1.89511920E+01
  0.00000000E+00  9.47559600E+00  9.47559600E+00 -1.89511920E+01  0.00000000E+00
  9.47559600E+00  9.47559600E+00 -1.89511920E+01  0.00000000E+00  9.47559600E+00
  9.47559600E+00 -1.89511920E+01  0.00000000E+00  9.47559600E+00  9.47559600E+00
 -1.89511920E+01  0.00000000E+00  9.47559600E+00  9.47559600E+00 -1.89511920E+01
  0.00000000E+00  9.47559600E+00  9.47559600E+00 -1.89511920E+01  0.00000000E+00
  9.47559600E+00  9.47559600E+00 -1.89511920E+01  0.00000000E+00  9.47559600E+00
  9.47559600E+00 -1.89511920E+01  0.00000000E+00  9.47559600E+00  9.47559600E+00
 -1.89511920E+01  0.00000000E+00  9.47559600E+00  9.47559600E+00 -1.89511920E+01
  0.00000000E+00  9.47559600E+00  9.47559600E+00 -1.89511920E+01  0.00000000E+00
  9.47559600E+00  9.47559600E+00 -1.89511920E+01  0.00000000E+00  9.47559600E+00
  9.47559600E+00 -1.89511920E+01  0.00000000E+00  9.47559600E+00  9.47559600E+00
 -1.89511920E+01  0.00000000E+00  9.47559600E+00  9.47559600E+00 -1.89511920E+01
  0.00000000E+00  9.47559600E+00  9.47559600E+00 -1.89511920E+01  0.00000000E+00
  9.47559600E+00  9.47559600E+00 -1.89511920E+01  0.00000000E+00  9.47559600E+00
  9.47559600E+00 -1.89511920E+01  0.00000000E+00  9.47559600E+00  9.47559600E+00
 -1.89511920E+01  0.00000000E+00  9.47559600E+00  9.47559600E+00 -1.89511920E+01
  0.00000000E+00  9.47559600E+00  9.47559600E+00 -1.89511920E+01  0.00000000E+00
  9.47559600E+00  9.47559600E+00 -1.89511920E+01  0.00000000E+00  9.47559600E+00
  9.47559600E+00 -1.89511920E+01  0.00000000E+00  9.47559600E+00  9.47559600E+00
 -1.89511920E+01  0.00000000E+00  9.47559600E+00  9.47559600E+00 -1.89511920E+01
  0.00000000E+00  9.47559600E+00  9.47559600E+00 -1.89511920E+01  0.00000000E+00
  9.47559600E+00  9.47559600E+00 -1.89511920E+01  0.00000000E+00  9.47559600E+00
  9.47559600E+00 -1.89511920E+01  0.00000000E+00  9.47559600E+00  9.47559600E+00
 -1.89511920E+01  0.00000000E+00  9.47559600E+00  9.47559600E+00 -1.89511920E+01
  0.00000000E+00  9.47559600E+00  9.47559600E+00 -1.89511920E+01  0.00000000E+00
  9.47559600E+00  9.47559600E+00 -1.89511920E+01  0.00000000E+00  9.47559600E+00
  9.47559600E+00 -1.89511920E+01  0.00000000E+00  9.47559600E+00  9.47559600E+00
 -1.89511920E+01  0.00000000E+00  9.47559600E+00  9.47559600E+00 -1.89511920E+01
  0.00000000E+00  9.47559600E+00  9.47559600E+00 -1.89511920E+01  0.00000000E+00
  9.47559600E+00  9.47559600E+00 -1.89511920E+01  0.00000000E+00  9.47559600E+00
  9.47559600E+00 -1.89511920E+01  0.00000000E+00  9.47559600E+00  9.47559600E+00
 -1.89511920E+01  0.00000000E+00  9.47559600E+00  9.47559600E+00 -1.89511920E+01
  0.00000000E+00  9.47559600E+00  9.47559600E+00 -1.89511920E+01  0.00000000E+00
  9.47559600E+00  9.47559600E+00 -1.89511920E+01  0.00000000E+00  9.47559600E+00
  9.47559600E+00 -1.89511920E+01  0.00000000E+00  9.47559600E+00  9.47559600E+00
 -1.89511920E+01  0.00000000E+00  9.47559600E+00  9.47559600E+00 -1.89511920E+01
  0.00000000E+00  9.47559600E+00  9.47559600E+00 -1.89511920E+01  0.00000000E+00
  9.47559600E+00  9.47559600E+00 -1.89511920E+01  0.00000000E+00  9.47559600E+00
  9.47559600E+00 -1.89511920E+01  0.00000000E+00  9.47559600E+00  9.47559600E+00
 -1.89511920E+01  0.00000000E+00  9.47559600E+00  9.47559600E+00 -1.89511920E+01
  0.00000000E+00  9.47559600E+00  9.47559600E+00 -1.89511920E+01  0.00000000E+00
  9.47559600E+00  9.47559600E+00 -1.89511920E+01  0.00000000E+00  9.47559600E+00
  9.47559600E+00 -1.89511920E+01  0.00000000E+00  9.47559600E+00  9.47559600E+00
 -1.89511920E+01  0.00000000E+00  9.47559600E+00  9.47559600E+00 -1.89511920E+01
  0.00000000E+00  9.47559600E+00  9.47559600E+00 -1.89511920E+01  0.00000000E+00
  9.47559600E+00  9.47559600E+00 -1.89511920E+01  0.00000000E+00  9.47559600E+00
  9.47559600E+00 -1.89511920E+01  0.00000000E+00  9.47559600E+00  9.47559600E+00
 -1.89511920E+01  0.00000000E+00  9.47559600E+00  9.47559600E+00 -1.89511920E+01
  0.00000000E+00  9.47559600E+00  9.47559600E+00 -1.89511920E+01  0.00000000E+00
  9.47559600E+00  9.47559600E+00 -1.89511920E+01  0.00000000E+00  9.47559600E+00
  9.47559600E+00 -1.89511920E+01  0.00000000E+00  9.47559600E+00  9.47559600E+00
 -1.89511920E+01  0.00000000E+00  9.47559600E+00  9.47559600E+00 -1.89511920E+01
  0.00000000E+00  9.47559600E+00  9.47559600E+00 -1.89511920E+01  0.00000000E+00
  9.47559600E+00  9.47559600E+00 -1.89511920E+01  0.00000000E+00  9.47559600E+00
  9.47559600E+00 -1.89511920E+01  0.00000000E+00  9.47559600E+00  9.47559600E+00
 -1.89511920E+01  0.00000000E+00  9.47559600E+00  9.47559600E+00 -1.89511920E+01
  0.00000000E+00  9.47559600E+00  9.47559600E+00 -1.89511920E+01  0.00000000E+00
  9.47559600E+00  9.47559600E+00 -1.89511920E+01  0.00000000E+00  9.47559600E+00
  9.47559600E+00 -1.89511920E+01  0.00000000E+00  9.47559600E+00  9.47559600E+00
 -1.89511920E+01  0.00000000E+00  9.47559600E+00  9.47559600E+00 -1.89511920E+01
  0.00000000E+00  9.47559600E+00  9.47559600E+00 -1.89511920E+01  0.00000000E+00
  9.47559600E+00  9.47559600E+00 -1.89511920E+01  0.00000000E+00  9.47559600E+00
  9.47559600E+00 -1.89511920E+01  0.00000000E+00  9.47559600E+00  9.47559600E+00
 -1.89511920E+01  0.00000000E+00  9.47559600E+00  9.47559600E+00 -1.89511920E+01
  0.00000000E+00  9.47559600E+00  9.47559600E+00 -1.89511920E+01  0.00000000E+00
  9.47559600E+00  9.47559600E+00 -1.89511920E+01  0.00000000E+00  9.47559600E+00
  9.47559600E+00 -1.89511920E+01  0.00000000E+00  9.47559600E+00  9.47559600E+00
 -1.89511920E+01  0.00000000E+00  9.47559600E+00  9.47559600E+00 -1.89511920E+01
  0.00000000E+00  9.47559600E+00  9.47559600E+00 -1.89511920E+01  0.00000000E+00
  9.47559600E+00  9.47559600E+00 -1.89511920E+01  0.00000000E+00  9.47559600E+00
  9.47559600E+00 -1.89511920E+01  0.00000000E+00  9.47559600E+00  9.47559600E+00
 -1.89511920E+01  0.00000000E+00  9.47559600E+00  9.47559600E+00 -1.89511920E+01
  0.00000000E+00  9.47559600E+00  9.47559600E+00 -1.89511920E+01  0.00000000E+00
  9.47559600E+00  9.47559600E+00 -1.89511920E+01  0.00000000E+00  9.47559600E+00
  9.47559600E+00 -1.89511920E+01  0.00000000E+00  9.47559600E+00  9.47559600E+00
 -1.89511920E+01  0.00000000E+00  9.47559600E+00  9.47559600E+00 -1.89511920E+01
  0.00000000E+00  9.47559600E+00  9.47559600E+00 -1.89511920E+01  0.00000000E+00
  9.47559600E+00  9.47559600E+00 -1.89511920E+01  0.00000000E+00  9.47559600E+00
  9.47559600E+00 -1.89511920E+01  0.00000000E+00  9.47559600E+00  9.47559600E+00
 -1.89511920E+01  0.00000000E+00  9.47559600E+00  9.47559600E+00 -1.89511920E+01
  0.00000000E+00  9.47559600E+00  9.47559600E+00 -1.89511920E+01  0.00000000E+00
  9.47559600E+00  9.47559600E+00 -1.89511920E+01  0.00000000E+00  9.47559600E+00
  9.47559600E+00 -1.89511920E+01  0.00000000E+00  9.47559600E+00  9.47559600E+00
 -1.89511920E+01  0.00000000E+00  9.47559600E+00  9.47559600E+00 -1.89511920E+01
  0.00000000E+00  9.47559600E+00  9.47559600E+00 -1.89511920E+01  0.00000000E+00
  9.47559600E+00  9.47559600E+00 -1.89511920E+01  0.00000000E+00  9.47559600E+00
  9.47559600E+00 -1.89511920E+01  0.00000000E+00  9.47559600E+00  9.47559600E+00
 -1.89511920E+01  0.00000000E+00  9.47559600E+00  9.47559600E+00 -1.89511920E+01
  0.00000000E+00  9.47559600E+00  9.47559600E+00 -1.89511920E+01  0.00000000E+00
  9.47559600E+00  9.47559600E+00 -1.89511920E+01  0.00000000E+00  9.47559600E+00
  9.47559600E+00 -1.89511920E+01  0.00000000E+00  9.47559600E+00  9.47559600E+00
 -1.89511920E+01  0.00000000E+00  9.47559600E+00  9.47559600E+00 -1.89511920E+01
  0.00000000E+00  9.47559600E+00  9.47559600E+00 -1.89511920E+01  0.00000000E+00
  9.47559600E+00  9.47559600E+00 -1.89511920E+01  0.00000000E+00  9.47559600E+00
  9.47559600E+00 -1.89511920E+01  0.00000000E+00  9.47559600E+00  9.47559600E+00
 -1.89511920E+01  0.00000000E+00  9.47559600E+00  9.47559600E+00 -1.89511920E+01
  0.00000000E+00  9.47559600E+00  9.47559600E+00 -1.89511920E+01  0.00000000E+00
  9.47559600E+00  9.47559600E+00 -1.89511920E+01  0.00000000E+00  9.47559600E+00
  9.47559600E+00 -1.89511920E+01  0.00000000E+00  9.47559600E+00  9.47559600E+00
 -1.89511920E+01  0.00000000E+00  9.47559600E+00  9.47559600E+00 -1.89511920E+01
  0.00000000E+00  9.47559600E+00  9.47559600E+00 -1.89511920E+01  0.00000000E+00
  9.47559600E+00  9.47559600E+00 -1.89511920E+01  0.00000000E+00  9.47559600E+00
  9.47559600E+00 -1.89511920E+01  0.00000000E+00  9.47559600E+00  9.47559600E+00
 -1.89511920E+01  0.00000000E+00  9.47559600E+00  9.47559600E+00 -1.89511920E+01
  0.00000000E+00  9.47559600E+00  9.47559600E+00 -1.89511920E+01  0.00000000E+00
  9.47559600E+00  9.47559600E+00 -1.89511920E+01  0.00000000E+00  9.47559600E+00
  9.47559600E+00 -1.89511920E+01  0.00000000E+00  9.47559600E+00  9.47559600E+00
 -1.89511920E+01  0.00000000E+00  9.47559600E+00  9.47559600E+00 -1.89511920E+01
  0.00000000E+00  9.47559600E+00  9.47559600E+00 -1.89511920E+01  0.00000000E+00
  9.47559600E+00  9.47559600E+00 -1.89511920E+01  0.00000000E+00  9.47559600E+00
  9.47559600E+00 -1.89511920E+01  0.00000000E+00  9.47559600E+00  9.47559600E+00
 -1.89511920E+01  0.00000000E+00  9.47559600E+00  9.47559600E+00 -1.89511920E+01
  0.00000000E+00  9.47559600E+00  9.47559600E+00 -1.89511920E+01  0.00000000E+00
  9.47559600E+00  9.47559600E+00 -1.89511920E+01  0.00000000E+00  9.47559600E+00
  9.47559600E+00 -1.89511920E+01  0.00000000E+00  9.47559600E+00  9.47559600E+00
 -1.89511920E+01  0.00000000E+00  9.47559600E+00  9.47559600E+00 -1.89511920E+01
  0.00000000E+00  9.47559600E+00  9.47559600E+00 -1.89511920E+01  0.00000000E+00
  9.47559600E+00  9.47559600E+00 -1.89511920E+01  0.00000000E+00  9.47559600E+00
  9.47559600E+00 -1.89511920E+01  0.00000000E+00  9.47559600E+00  9.47559600E+00
 -1.89511920E+01  0.00000000E+00  9.47559600E+00  9.47559600E+00 -1.89511920E+01
  0.00000000E+00  9.47559600E+00  9.47559600E+00 -1.89511920E+01  0.00000000E+00
  9.47559600E+00  9.47559600E+00 -1.89511920E+01  0.00000000E+00  9.47559600E+00
  9.47559600E+00 -1.89511920E+01  0.00000000E+00  9.47559600E+00  9.47559600E+00
 -1.89511920E+01  0.00000000E+00  9.47559600E+00  9.47559600E+00 -1.89511920E+01
  0.00000000E+00  9.47559600E+00  9.47559600E+00 -1.89511920E+01  0.00000000E+00
  9.47559600E+00  9.47559600E+00 -1.89511920E+01  0.00000000E+00  9.47559600E+00
  9.47559600E+00 -1.89511920E+01  0.00000000E+00  9.47559600E+00  9.47559600E+00
 -1.89511920E+01  0.00000000E+00  9.47559600E+00  9.47559600E+00 -1.89511920E+01
  0.00000000E+00  9.47559600E+00  9.47559600E+00 -1.89511920E+01  0.00000000E+00
  9.47559600E+00  9.47559600E+00 -1.89511920E+01  0.00000000E+00  9.47559600E+00
  9.47559600E+00 -1.89511920E+01  0.00000000E+00  9.47559600E+00  9.47559600E+00
 -1.89511920E+01  0.00000000E+00  9.47559600E+00  9.47559600E+00 -1.89511920E+01
  0.00000000E+00  9.47559600E+00  9.47559600E+00 -1.89511920E+01  0.00000000E+00
  9.47559600E+00  9.47559600E+00 -1.89511920E+01  0.00000000E+00  9.47559600E+00
  9.47559600E+00 -1.89511920E+01  0.00000000E+00  9.47559600E+00  9.47559600E+00
 -1.89511920E+01  0.00000000E+00  9.47559600E+00  9.47559600E+00 -1.89511920E+01
  0.00000000E+00  9.47559600E+00  9.47559600E+00 -1.89511920E+01  0.00000000E+00
  9.47559600E+00  9.47559600E+00 -1.89511920E+01  0.00000000E+00  9.47559600E+00
  9.47559600E+00 -1.89511920E+01  0.00000000E+00  9.47559600E+00  9.47559600E+00
 -1.89511920E+01  0.00000000E+00  9.47559600E+00  9.47559600E+00 -1.89511920E+01
  0.00000000E+00  9.47559600E+00  9.47559600E+00 -1.89511920E+01  0.00000000E+00
  9.47559600E+00  9.47559600E+00 -1.89511920E+01  0.00000000E+00  9.47559600E+00
  9.47559600E+00 -1.89511920E+01  0.00000000E+00  9.47559600E+00  9.47559600E+00
 -1.89511920E+01  0.00000000E+00  9.47559600E+00  9.47559600E+00 -1.89511920E+01
  0.00000000E+00  9.47559600E+00  9.47559600E+00 -1.89511920E+01  0.00000000E+00
  9.47559600E+00  9.47559600E+00 -1.89511920E+01  0.00000000E+00  9.47559600E+00
  9.47559600E+00 -1.89511920E+01  0.00000000E+00  9.47559600E+00  9.47559600E+00
 -1.89511920E+01  0.00000000E+00  9.47559600E+00  9.47559600E+00 -1.89511920E+01
  0.00000000E+00  9.47559600E+00  9.47559600E+00 -1.89511920E+01  0.00000000E+00
  9.47559600E+00  9.47559600E+00 -1.89511920E+01  0.00000000E+00  9.47559600E+00
  9.47559600E+00 -1.89511920E+01  0.00000000E+00  9.47559600E+00  9.47559600E+00
 -1.89511920E+01  0.00000000E+00  9.47559600E+00  9.47559600E+00 -1.89511920E+01
  0.00000000E+00  9.47559600E+00  9.47559600E+00 -1.89511920E+01  0.00000000E+00
  9.47559600E+00  9.47559600E+00 -1.89511920E+01  0.00000000E+00  9.47559600E+00
  9.47559600E+00 -1.89511920E+01  0.00000000E+00  9.47559600E+00  9.47559600E+00
 -1.89511920E+01  0.00000000E+00  9.47559600E+00  9.47559600E+00 -1.89511920E+01
  0.00000000E+00  9.47559600E+00  9.47559600E+00 -1.89511920E+01  0.00000000E+00
  9.47559600E+00  9.47559600E+00 -1.89511920E+01  0.00000000E+00  9.47559600E+00
  9.47559600E+00 -1.89511920E+01  0.00000000E+00  9.47559600E+00  9.47559600E+00
 -1.89511920E+01  0.00000000E+00  9.47559600E+00  9.47559600E+00 -1.89511920E+01
  0.00000000E+00  9.47559600E+00  9.47559600E+00 -1.89511920E+01  0.00000000E+00
  9.47559600E+00  9.47559600E+00 -1.89511920E+01  0.00000000E+00  9.47559600E+00
  9.47559600E+00 -1.89511920E+01  0.00000000E+00  9.47559600E+00  9.47559600E+00
 -1.89511920E+01  0.00000000E+00  9.47559600E+00  9.47559600E+00 -1.89511920E+01
  0.00000000E+00  9.47559600E+00  9.47559600E+00 -1.89511920E+01  0.00000000E+00
  9.47559600E+00  9.47559600E+00 -1.89511920E+01  0.00000000E+00  9.47559600E+00
  9.47559600E+00 -1.89511920E+01  0.00000000E+00  9.47559600E+00  9.47559600E+00
 -1.89511920E+01  0.00000000E+00  9.47559600E+00  9.47559600E+00 -1.89511920E+01
  0.00000000E+00  9.47559600E+00  9.47559600E+00 -1.89511920E+01  0.00000000E+00
  9.47559600E+00  9.47559600E+00 -1.89511920E+01  0.00000000E+00  9.47559600E+00
  9.47559600E+00 -1.89511920E+01  0.00000000E+00  9.47559600E+00  9.47559600E+00
 -1.89511920E+01  0.00000000E+00  9.47559600E+00  9.47559600E+00 -1.89511920E+01
  0.00000000E+00  9.47559600E+00  9.47559600E+00 -1.89511920E+01  0.00000000E+00
  9.47559600E+00  9.47559600E+00 -1.89511920E+01  0.00000000E+00  9.47559600E+00
  9.47559600E+00 -1.89511920E+01  0.00000000E+00  9.47559600E+00  9.47559600E+00
 -1.89511920E+01  0.00000000E+00  9.47559600E+00  9.47559600E+00 -1.89511920E+01
  0.00000000E+00  9.47559600E+00  9.47559600E+00 -1.89511920E+01  0.00000000E+00
  9.47559600E+00  9.47559600E+00 -1.89511920E+01  0.00000000E+00  9.47559600E+00
  9.47559600E+00 -1.89511920E+01  0.00000000E+00  9.47559600E+00  9.47559600E+00
 -1.89511920E+01  0.00000000E+00  9.47559600E+00  9.47559600E+00 -1.89511920E+01
  0.00000000E+00  9.47559600E+00  9.47559600E+00 -1.89511920E+01  0.00000000E+00
  9.47559600E+00  9.47559600E+00 -1.89511920E+01  0.00000000E+00  9.47559600E+00
  9.47559600E+00 -1.89511920E+01  0.00000000E+00  9.47559600E+00  9.47559600E+00
 -1.89511920E+01  0.00000000E+00  9.47559600E+00  9.47559600E+00 -1.89511920E+01
  0.00000000E+00  9.47559600E+00  9.47559600E+00 -1.89511920E+01  0.00000000E+00
  9.47559600E+00  9.47559600E+00 -1.89511920E+01  0.00000000E+00  9.47559600E+00
  9.47559600E+00 -1.89511920E+01  0.00000000E+00  9.47559600E+00  9.47559600E+00
 -1.89511920E+01  0.00000000E+00  9.47559600E+00  9.47559600E+00 -1.89511920E+01
  0.00000000E+00  9.47559600E+00  9.47559600E+00 -1.89511920E+01  0.00000000E+00
  9.47559600E+00  9.47559600E+00 -1.89511920E+01  0.00000000E+00  9.47559600E+00
  9.47559600E+00 -1.89511920E+01  0.00000000E+00  9.47559600E+00  9.47559600E+00
 -1.89511920E+01  0.00000000E+00  9.47559600E+00  9.47559600E+00 -1.89511920E+01
  0.00000000E+00  9.47559600E+00  9.47559600E+00 -1.89511920E+01  0.00000000E+00
  9.47559600E+00  9.47559600E+00 -1.89511920E+01  0.00000000E+00  9.47559600E+00
  9.47559600E+00 -1.89511920E+01  0.00000000E+00  9.47559600E+00  9.47559600E+00
 -1.89511920E+01  0.00000000E+00  9.47559600E+00  9.47559600E+00 -1.89511920E+01
  0.00000000E+00  9.47559600E+00  9.47559600E+00 -1.89511920E+01  0.00000000E+00
  9.47559600E+00  9.47559600E+00 -1.89511920E+01  0.00000000E+00  9.47559600E+00
  9.47559600E+00 -1.89511920E+01  0.00000000E+00  9.47559600E+00  9.47559600E+00
 -1.89511920E+01  0.00000000E+00  9.47559600E+00  9.47559600E+00 -1.89511920E+01
  0.00000000E+00  9.47559600E+00  9.47559600E+00 -1.89511920E+01  0.00000000E+00
  9.47559600E+00  9.47559600E+00 -1.89511920E+01  0.00000000E+00  9.47559600E+00
  9.47559600E+00 -1.89511920E+01  0.00000000E+00  9.47559600E+00  9.47559600E+00
 -1.89511920E+01  0.00000000E+00  9.47559600E+00  9.47559600E+00 -1.89511920E+01
  0.00000000E+00  9.47559600E+00  9.47559600E+00 -1.89511920E+01  0.00000000E+00
  9.47559600E+00  9.47559600E+00 -1.89511920E+01  0.00000000E+00  9.47559600E+00
  9.47559600E+00 -1.89511920E+01  0.00000000E+00  9.47559600E+00  9.47559600E+00
 -1.89511920E+01  0.00000000E+00  9.47559600E+00  9.47559600E+00 -1.89511920E+01
  0.00000000E+00  9.47559600E+00  9.47559600E+00 -1.89511920E+01  0.00000000E+00
  9.47559600E+00  9.47559600E+00 -1.89511920E+01  0.00000000E+00  9.47559600E+00
  9.47559600E+00 -1.89511920E+01  0.00000000E+00  9.47559600E+00  9.47559600E+00
 -1.89511920E+01  0.00000000E+00  9.47559600E+00  9.47559600E+00 -1.89511920E+01
  0.00000000E+00  9.47559600E+00  9.47559600E+00 -1.89511920E+01  0.00000000E+00
  9.47559600E+00  9.47559600E+00 -1.89511920E+01  0.00000000E+00  9.47559600E+00
  9.47559600E+00 -1.89511920E+01  0.00000000E+00  9.47559600E+00  9.47559600E+00
 -1.89511920E+01  0.00000000E+00  9.47559600E+00  9.47559600E+00 -1.89511920E+01
  0.00000000E+00  9.47559600E+00  9.47559600E+00 -1.89511920E+01  0.00000000E+00
  9.47559600E+00  9.47559600E+00 -1.89511920E+01  0.00000000E+00  9.47559600E+00
  9.47559600E+00 -1.89511920E+01  0.00000000E+00  9.47559600E+00  9.47559600E+00
 -1.89511920E+01  0.00000000E+00  9.47559600E+00  9.47559600E+00 -1.89511920E+01
  0.00000000E+00  9.47559600E+00  9.47559600E+00 -1.89511920E+01  0.00000000E+00
  9.47559600E+00  9.47559600E+00 -1.89511920E+01  0.00000000E+00  9.47559600E+00
  9.47559600E+00 -1.89511920E+01  0.00000000E+00  9.47559600E+00  9.47559600E+00
 -1.89511920E+01  0.00000000E+00  9.47559600E+00  9.47559600E+00 -1.89511920E+01
  0.00000000E+00  9.47559600E+00  9.47559600E+00 -1.89511920E+01  0.00000000E+00
  9.47559600E+00  9.47559600E+00 -1.89511920E+01  0.00000000E+00  9.47559600E+00
  9.47559600E+00 -1.89511920E+01  0.00000000E+00  9.47559600E+00  9.47559600E+00
 -1.89511920E+01  0.00000000E+00  9.47559600E+00  9.47559600E+00 -1.89511920E+01
  0.00000000E+00  9.47559600E+00  9.47559600E+00 -1.89511920E+01  0.00000000E+00
  9.47559600E+00  9.47559600E+00 -1.89511920E+01  0.00000000E+00  9.47559600E+00
  9.47559600E+00 -1.89511920E+01  0.00000000E+00  9.47559600E+00  9.47559600E+00
 -1.89511920E+01  0.00000000E+00  9.47559600E+00  9.47559600E+00 -1.89511920E+01
  0.00000000E+00  9.47559600E+00  9.47559600E+00 -1.89511920E+01  0.00000000E+00
  9.47559600E+00  9.47559600E+00 -1.89511920E+01  0.00000000E+00  9.47559600E+00
  9.47559600E+00 -1.89511920E+01  0.00000000E+00  9.47559600E+00  9.47559600E+00
 -1.89511920E+01  0.00000000E+00  9.47559600E+00  9.47559600E+00 -1.89511920E+01
  0.00000000E+00  9.47559600E+00  9.47559600E+00 -1.89511920E+01  0.00000000E+00
  9.47559600E+00  9.47559600E+00 -1.89511920E+01  0.00000000E+00  9.47559600E+00
  9.47559600E+00 -1.89511920E+01  0.00000000E+00  9.47559600E+00  9.47559600E+00
 -1.89511920E+01  0.00000000E+00  9.47559600E+00  9.47559600E+00 -1.89511920E+01
  0.00000000E+00  9.47559600E+00  9.47559600E+00 -1.89511920E+01  0.00000000E+00
  9.47559600E+00  9.47559600E+00 -1.89511920E+01  0.00000000E+00  9.47559600E+00
  9.47559600E+00 -1.89511920E+01  0.00000000E+00  9.47559600E+00  9.47559600E+00
 -1.89511920E+01  0.00000000E+00  9.47559600E+00  9.47559600E+00 -1.89511920E+01
  0.00000000E+00  9.47559600E+00  9.47559600E+00 -1.89511920E+01  0.00000000E+00
  9.47559600E+00  9.47559600E+00 -1.89511920E+01  0.00000000E+00  9.47559600E+00
  9.47559600E+00 -1.89511920E+01  0.00000000E+00  9.47559600E+00  9.47559600E+00
 -1.89511920E+01  0.00000000E+00  9.47559600E+00  9.47559600E+00 -1.89511920E+01
  0.00000000E+00  9.47559600E+00  9.47559600E+00 -1.89511920E+01  0.00000000E+00
  9.47559600E+00  9.47559600E+00 -1.89511920E+01  0.00000000E+00  9.47559600E+00
  9.47559600E+00 -1.89511920E+01  0.00000000E+00  9.47559600E+00  9.47559600E+00
 -1.89511920E+01  0.00000000E+00  9.47559600E+00  9.47559600E+00 -1.89511920E+01
  0.00000000E+00  9.47559600E+00  9.47559600E+00 -1.89511920E+01  0.00000000E+00
  9.47559600E+00  9.47559600E+00 -1.89511920E+01  0.00000000E+00  9.47559600E+00
  9.47559600E+00 -1.89511920E+01  0.00000000E+00  9.47559600E+00  9.47559600E+00
 -1.89511920E+01  0.00000000E+00  9.47559600E+00  9.47559600E+00 -1.89511920E+01
  0.00000000E+00  9.47559600E+00  9.47559600E+00 -1.89511920E+01  0.00000000E+00
  9.47559600E+00  9.47559600E+00 -1.89511920E+01  0.00000000E+00  9.47559600E+00
  9.47559600E+00 -1.89511920E+01  0.00000000E+00  9.47559600E+00  9.47559600E+00
 -1.89511920E+01  0.00000000E+00  9.47559600E+00  9.47559600E+00 -1.89511920E+01
  0.00000000E+00  9.47559600E+00  9.47559600E+00 -1.89511920E+01  0.00000000E+00
  9.47559600E+00  9.47559600E+00 -1.89511920E+01  0.00000000E+00  9.47559600E+00
  9.47559600E+00 -1.89511920E+01  0.00000000E+00  9.47559600E+00  9.47559600E+00
 -1.89511920E+01  0.00000000E+00  9.47559600E+00  9.47559600E+00 -1.89511920E+01
  0.00000000E+00  9.47559600E+00  9.47559600E+00 -1.89511920E+01  0.00000000E+00
  9.47559600E+00  9.47559600E+00 -1.89511920E+01  0.00000000E+00  9.47559600E+00
  9.47559600E+00 -1.89511920E+01  0.00000000E+00  9.47559600E+00  9.47559600E+00
 -1.89511920E+01  0.00000000E+00  9.47559600E+00  9.47559600E+00 -1.89511920E+01
  0.00000000E+00  9.47559600E+00  9.47559600E+00 -1.89511920E+01  0.00000000E+00
  9.47559600E+00  9.47559600E+00 -1.89511920E+01  0.00000000E+00  9.47559600E+00
  9.47559600E+00 -1.89511920E+01  0.00000000E+00  9.47559600E+00  9.47559600E+00
 -1.89511920E+01  0.00000000E+00  9.47559600E+00  9.47559600E+00 -1.89511920E+01
  0.00000000E+00  9.47559600E+00  9.47559600E+00 -1.89511920E+01  0.00000000E+00
  9.47559600E+00  9.47559600E+00 -1.89511920E+01  0.00000000E+00  9.47559600E+00
  9.47559600E+00 -1.89511920E+01  0.00000000E+00  9.47559600E+00  9.47559600E+00
 -1.89511920E+01  0.00000000E+00  9.47559600E+00  9.47559600E+00 -1.89511920E+01
  0.00000000E+00  9.47559600E+00  9.47559600E+00 -1.89511920E+01  0.00000000E+00
  9.47559600E+00  9.47559600E+00 -1.89511920E+01  0.00000000E+00  9.47559600E+00
  9.47559600E+00 -1.89511920E+01  0.00000000E+00  9.47559600E+00  9.47559600E+00
 -1.89511920E+01  0.00000000E+00  9.47559600E+00  9.47559600E+00 -1.89511920E+01
  0.00000000E+00  9.47559600E+00  9.47559600E+00 -1.89511920E+01  0.00000000E+00
  9.47559600E+00  9.47559600E+00 -1.89511920E+01  0.00000000E+00  9.47559600E+00
  9.47559600E+00 -1.89511920E+01  0.00000000E+00  9.47559600E+00  9.47559600E+00
 -1.89511920E+01  0.00000000E+00  9.47559600E+00  9.47559600E+00 -1.89511920E+01
  0.00000000E+00  9.47559600E+00  9.47559600E+00 -1.89511920E+01  0.00000000E+00
  9.47559600E+00  9.47559600E+00 -1.89511920E+01  0.00000000E+00  9.47559600E+00
  9.47559600E+00 -1.89511920E+01  0.00000000E+00  9.47559600E+00  9.47559600E+00
 -1.89511920E+01  0.00000000E+00  9.47559600E+00  9.47559600E+00 -1.89511920E+01
  0.00000000E+00  9.47559600E+00  9.47559600E+00 -1.89511920E+01  0.00000000E+00
  9.47559600E+00  9.47559600E+00 -1.89511920E+01  0.00000000E+00  9.47559600E+00
  9.47559600E+00 -1.89511920E+01  0.00000000E+00  9.47559600E+00  9.47559600E+00
 -1.89511920E+01  0.00000000E+00  9.47559600E+00  9.47559600E+00 -1.89511920E+01
  0.00000000E+00  9.47559600E+00  9.47559600E+00 -1.89511920E+01  0.00000000E+00
  9.47559600E+00  9.47559600E+00 -1.89511920E+01  0.00000000E+00  9.47559600E+00
  9.47559600E+00 -1.89511920E+01  0.00000000E+00  9.47559600E+00  9.47559600E+00
 -1.89511920E+01  0.00000000E+00  9.47559600E+00  9.47559600E+00 -1.89511920E+01
  0.00000000E+00  9.47559600E+00  9.47559600E+00 -1.89511920E+01  0.00000000E+00
  9.47559600E+00  9.47559600E+00 -1.89511920E+01  0.00000000E+00  9.47559600E+00
  9.47559600E+00 -1.89511920E+01  0.00000000E+00  9.47559600E+00  9.47559600E+00
 -1.89511920E+01  0.00000000E+00  9.47559600E+00  9.47559600E+00 -1.89511920E+01
  0.00000000E+00  9.47559600E+00  9.47559600E+00 -1.89511920E+01  0.00000000E+00
  9.47559600E+00  9.47559600E+00 -1.89511920E+01  0.00000000E+00  9.47559600E+00
  9.47559600E+00 -1.89511920E+01  0.00000000E+00  9.47559600E+00  9.47559600E+00
 -1.89511920E+01  0.00000000E+00  9.47559600E+00  9.47559600E+00 -1.89511920E+01
  0.00000000E+00  9.47559600E+00  9.47559600E+00 -1.89511920E+01  0.00000000E+00
  9.47559600E+00  9.47559600E+00 -1.89511920E+01  0.00000000E+00  9.47559600E+00
  9.47559600E+00 -1.89511920E+01  0.00000000E+00  9.47559600E+00  9.47559600E+00
 -1.89511920E+01  0.00000000E+00  9.47559600E+00  9.47559600E+00 -1.89511920E+01
  0.00000000E+00  9.47559600E+00  9.47559600E+00 -1.89511920E+01  0.00000000E+00
  9.47559600E+00  9.47559600E+00 -1.89511920E+01  0.00000000E+00  9.47559600E+00
  9.47559600E+00 -1.89511920E+01  0.00000000E+00  9.47559600E+00  9.47559600E+00
 -1.89511920E+01  0.00000000E+00  9.47559600E+00  9.47559600E+00 -1.89511920E+01
  0.00000000E+00  9.47559600E+00  9.47559600E+00 -1.89511920E+01  0.00000000E+00
  9.47559600E+00  9.47559600E+00 -1.89511920E+01  0.00000000E+00  9.47559600E+00
  9.47559600E+00 -1.89511920E+01  0.00000000E+00  9.47559600E+00  9.47559600E+00
 -1.89511920E+01  0.00000000E+00  9.47559600E+00  9.47559600E+00 -1.89511920E+01
  0.00000000E+00  9.47559600E+00  9.47559600E+00 -1.89511920E+01  0.00000000E+00
  9.47559600E+00  9.47559600E+00 -1.89511920E+01  0.00000000E+00  9.47559600E+00
  9.47559600E+00 -1.89511920E+01  0.00000000E+00  9.47559600E+00  9.47559600E+00
 -1.89511920E+01  0.00000000E+00  9.47559600E+00  9.47559600E+00 -1.89511920E+01
  0.00000000E+00  9.47559600E+00  9.47559600E+00 -1.89511920E+01  0.00000000E+00
  9.47559600E+00  9.47559600E+00 -1.89511920E+01  0.00000000E+00  9.47559600E+00
  9.47559600E+00 -1.89511920E+01  0.00000000E+00  9.47559600E+00  9.47559600E+00
 -1.89511920E+01  0.00000000E+00  9.47559600E+00  9.47559600E+00 -1.89511920E+01
  0.00000000E+00  9.47559600E+00  9.47559600E+00 -1.89511920E+01  0.00000000E+00
  9.47559600E+00  9.47559600E+00 -1.89511920E+01  0.00000000E+00  9.47559600E+00
  9.47559600E+00 -1.89511920E+01  0.00000000E+00  9.47559600E+00  9.47559600E+00
 -1.89511920E+01  0.00000000E+00  9.47559600E+00  9.47559600E+00 -1.89511920E+01
  0.00000000E+00  9.47559600E+00  9.47559600E+00 -1.89511920E+01  0.00000000E+00
  9.47559600E+00  9.47559600E+00 -1.89511920E+01  0.00000000E+00  9.47559600E+00
  9.47559600E+00 -1.89511920E+01  0.00000000E+00  9.47559600E+00  9.47559600E+00
 -1.89511920E+01  0.00000000E+00  9.47559600E+00  9.47559600E+00 -1.89511920E+01
  0.00000000E+00  9.47559600E+00  9.47559600E+00 -1.89511920E+01  0.00000000E+00
  9.47559600E+00  9.47559600E+00 -1.89511920E+01  0.00000000E+00  9.47559600E+00
  9.47559600E+00 -1.89511920E+01  0.00000000E+00  9.47559600E+00  9.47559600E+00
 -1.89511920E+01  0.00000000E+00  9.47559600E+00  9.47559600E+00 -1.89511920E+01
  0.00000000E+00  9.47559600E+00  9.47559600E+00 -1.89511920E+01  0.00000000E+00
  9.47559600E+00  9.47559600E+00 -1.89511920E+01  0.00000000E+00  9.47559600E+00
  9.47559600E+00 -1.89511920E+01  0.00000000E+00  9.47559600E+00  9.47559600E+00
 -1.89511920E+01  0.00000000E+00  9.47559600E+00  9.47559600E+00 -1.89511920E+01
  0.00000000E+00  9.47559600E+00  9.47559600E+00 -1.89511920E+01  0.00000000E+00
  9.47559600E+00  9.47559600E+00 -1.89511920E+01  0.00000000E+00  9.47559600E+00
  9.47559600E+00 -1.89511920E+01  0.00000000E+00  9.47559600E+00  9.47559600E+00
 -1.89511920E+01  0.00000000E+00  9.47559600E+00  9.47559600E+00 -1.89511920E+01
  0.00000000E+00  9.47559600E+00  9.47559600E+00 -1.89511920E+01  0.00000000E+00
  9.47559600E+00  9.47559600E+00 -1.89511920E+01  0.00000000E+00  9.47559600E+00
  9.47559600E+00 -1.89511920E+01  0.00000000E+00  9.47559600E+00  9.47559600E+00
 -1.89511920E+01  0.00000000E+00  9.47559600E+00  9.47559600E+00 -1.89511920E+01
  0.00000000E+00  9.47559600E+00  9.47559600E+00 -1.89511920E+01  0.00000000E+00
  9.47559600E+00  9.47559600E+00 -1.89511920E+01  0.00000000E+00  9.47559600E+00
  9.47559600E+00 -1.89511920E+01  0.00000000E+00  9.47559600E+00  9.47559600E+00
 -1.89511920E+01  0.00000000E+00  9.47559600E+00  9.47559600E+00 -1.89511920E+01
  0.00000000E+00  9.47559600E+00  9.47559600E+00 -1.89511920E+01  0.00000000E+00
  9.47559600E+00  9.47559600E+00 -1.89511920E+01  0.00000000E+00  9.47559600E+00
  9.47559600E+00 -1.89511920E+01  0.00000000E+00  9.47559600E+00  9.47559600E+00
 -1.89511920E+01  0.00000000E+00  9.47559600E+00  9.47559600E+00 -1.89511920E+01
  0.00000000E+00  9.47559600E+00  9.47559600E+00 -1.89511920E+01  0.00000000E+00
  9.47559600E+00  9.47559600E+00 -1.89511920E+01  0.00000000E+00  9.47559600E+00
  9.47559600E+00 -1.89511920E+01  0.00000000E+00  9.47559600E+00  9.47559600E+00
 -1.89511920E+01  0.00000000E+00  9.47559600E+00  9.47559600E+00 -1.89511920E+01
  0.00000000E+00  9.47559600E+00  9.47559600E+00 -1.89511920E+01  0.00000000E+00
  9.47559600E+00  9.47559600E+00 -1.89511920E+01  0.00000000E+00  9.47559600E+00
  9.47559600E+00 -1.89511920E+01  0.00000000E+00  9.47559600E+00  9.47559600E+00
 -1.89511920E+01  0.00000000E+00  9.47559600E+00  9.47559600E+00 -1.89511920E+01
  0.00000000E+00  9.47559600E+00  9.47559600E+00 -1.89511920E+01  0.00000000E+00
  9.47559600E+00  9.47559600E+00 -1.89511920E+01  0.00000000E+00  9.47559600E+00
  9.47559600E+00 -1.89511920E+01  0.00000000E+00  9.47559600E+00  9.47559600E+00
 -1.89511920E+01  0.00000000E+00  9.47559600E+00  9.47559600E+00 -1.89511920E+01
  0.00000000E+00  9.47559600E+00  9.47559600E+00 -1.89511920E+01  0.00000000E+00
  9.47559600E+00  9.47559600E+00 -1.89511920E+01  0.00000000E+00  9.47559600E+00
  9.47559600E+00 -1.89511920E+01  0.00000000E+00  9.47559600E+00  9.47559600E+00
 -1.89511920E+01  0.00000000E+00  9.47559600E+00  9.47559600E+00 -1.89511920E+01
  0.00000000E+00  9.47559600E+00  9.47559600E+00 -1.89511920E+01  0.00000000E+00
  9.47559600E+00  9.47559600E+00 -1.89511920E+01  0.00000000E+00  9.47559600E+00
  9.47559600E+00 -1.89511920E+01  0.00000000E+00  9.47559600E+00  9.47559600E+00
 -1.89511920E+01  0.00000000E+00  9.47559600E+00  9.47559600E+00 -1.89511920E+01
  0.00000000E+00  9.47559600E+00  9.47559600E+00 -1.89511920E+01  0.00000000E+00
  9.47559600E+00  9.47559600E+00 -1.89511920E+01  0.00000000E+00  9.47559600E+00
  9.47559600E+00 -1.89511920E+01  0.00000000E+00  9.47559600E+00  9.47559600E+00
 -1.89511920E+01  0.00000000E+00  9.47559600E+00  9.47559600E+00 -1.89511920E+01
  0.00000000E+00  9.47559600E+00  9.47559600E+00 -1.89511920E+01  0.00000000E+00
  9.47559600E+00  9.47559600E+00 -1.89511920E+01  0.00000000E+00  9.47559600E+00
  9.47559600E+00 -1.89511920E+01  0.00000000E+00  9.47559600E+00  9.47559600E+00
 -1.89511920E+01  0.00000000E+00  9.47559600E+00  9.47559600E+00 -1.89511920E+01
  0.00000000E+00  9.47559600E+00  9.47559600E+00 -1.89511920E+01  0.00000000E+00
  9.47559600E+00  9.47559600E+00 -1.89511920E+01  0.00000000E+00  9.47559600E+00
  9.47559600E+00 -1.89511920E+01  0.00000000E+00  9.47559600E+00  9.47559600E+00
 -1.89511920E+01  0.00000000E+00  9.47559600E+00  9.47559600E+00 -1.89511920E+01
  0.00000000E+00  9.47559600E+00  9.47559600E+00 -1.89511920E+01  0.00000000E+00
  9.47559600E+00  9.47559600E+00 -1.89511920E+01  0.00000000E+00  9.47559600E+00
  9.47559600E+00 -1.89511920E+01  0.00000000E+00  9.47559600E+00  9.47559600E+00
 -1.89511920E+01  0.00000000E+00  9.47559600E+00  9.47559600E+00 -1.89511920E+01
  0.00000000E+00  9.47559600E+00  9.47559600E+00 -1.89511920E+01  0.00000000E+00
  9.47559600E+00  9.47559600E+00 -1.89511920E+01  0.00000000E+00  9.47559600E+00
  9.47559600E+00 -1.89511920E+01  0.00000000E+00  9.47559600E+00  9.47559600E+00
 -1.89511920E+01  0.00000000E+00  9.47559600E+00  9.47559600E+00 -1.89511920E+01
  0.00000000E+00  9.47559600E+00  9.47559600E+00 -1.89511920E+01  0.00000000E+00
  9.47559600E+00  9.47559600E+00 -1.89511920E+01  0.00000000E+00  9.47559600E+00
  9.47559600E+00 -1.89511920E+01  0.00000000E+00  9.47559600E+00  9.47559600E+00
 -1.89511920E+01  0.00000000E+00  9.47559600E+00  9.47559600E+00 -1.89511920E+01
  0.00000000E+00  9.47559600E+00  9.47559600E+00 -1.89511920E+01  0.00000000E+00
  9.47559600E+00  9.47559600E+00 -1.89511920E+01  0.00000000E+00  9.47559600E+00
  9.47559600E+00 -1.89511920E+01  0.00000000E+00  9.47559600E+00  9.47559600E+00
 -1.89511920E+01  0.00000000E+00  9.47559600E+00  9.47559600E+00 -1.89511920E+01
  0.00000000E+00  9.47559600E+00  9.47559600E+00 -1.89511920E+01  0.00000000E+00
  9.47559600E+00  9.47559600E+00 -1.89511920E+01  0.00000000E+00  9.47559600E+00
  9.47559600E+00 -1.89511920E+01  0.00000000E+00  9.47559600E+00  9.47559600E+00
 -1.89511920E+01  0.00000000E+00  9.47559600E+00  9.47559600E+00 -1.89511920E+01
  0.00000000E+00  9.47559600E+00  9.47559600E+00 -1.89511920E+01  0.00000000E+00
  9.47559600E+00  9.47559600E+00 -1.89511920E+01  0.00000000E+00  9.47559600E+00
  9.47559600E+00 -1.89511920E+01  0.00000000E+00  9.47559600E+00  9.47559600E+00
 -1.89511920E+01  0.00000000E+00  9.47559600E+00  9.47559600E+00 -1.89511920E+01
  0.00000000E+00  9.47559600E+00  9.47559600E+00 -1.89511920E+01  0.00000000E+00
  9.47559600E+00  9.47559600E+00 -1.89511920E+01  0.00000000E+00  9.47559600E+00
  9.47559600E+00 -1.89511920E+01  0.00000000E+00  9.47559600E+00  9.47559600E+00
 -1.89511920E+01  0.00000000E+00  9.47559600E+00  9.47559600E+00 -1.89511920E+01
  0.00000000E+00  9.47559600E+00  9.47559600E+00 -1.89511920E+01  0.00000000E+00
  9.47559600E+00  9.47559600E+00 -1.89511920E+01  0.00000000E+00  9.47559600E+00
  9.47559600E+00 -1.89511920E+01  0.00000000E+00  9.47559600E+00  9.47559600E+00
 -1.89511920E+01  0.00000000E+00  9.47559600E+00  9.47559600E+00 -1.89511920E+01
  0.00000000E+00  9.47559600E+00  9.47559600E+00 -1.89511920E+01  0.00000000E+00
  9.47559600E+00  9.47559600E+00 -1.89511920E+01  0.00000000E+00  9.47559600E+00
  9.47559600E+00 -1.89511920E+01  0.00000000E+00  9.47559600E+00  9.47559600E+00
 -1.89511920E+01  0.00000000E+00  9.47559600E+00  9.47559600E+00 -1.89511920E+01
  0.00000000E+00  9.47559600E+00  9.47559600E+00 -1.89511920E+01  0.00000000E+00
  9.47559600E+00  9.47559600E+00 -1.89511920E+01  0.00000000E+00  9.47559600E+00
  9.47559600E+00 -1.89511920E+01  0.00000000E+00  9.47559600E+00  9.47559600E+00
 -1.89511920E+01  0.00000000E+00  9.47559600E+00  9.47559600E+00 -1.89511920E+01
  0.00000000E+00  9.47559600E+00  9.47559600E+00 -1.89511920E+01  0.00000000E+00
  9.47559600E+00  9.47559600E+00 -1.89511920E+01  0.00000000E+00  9.47559600E+00
  9.47559600E+00 -1.89511920E+01  0.00000000E+00  9.47559600E+00  9.47559600E+00
 -1.89511920E+01  0.00000000E+00  9.47559600E+00  9.47559600E+00 -1.89511920E+01
  0.00000000E+00  9.47559600E+00  9.47559600E+00 -1.89511920E+01  0.00000000E+00
  9.47559600E+00  9.47559600E+00 -1.89511920E+01  0.00000000E+00  9.47559600E+00
  9.47559600E+00 -1.89511920E+01  0.00000000E+00  9.47559600E+00  9.47559600E+00
 -1.89511920E+01  0.00000000E+00  9.47559600E+00  9.47559600E+00 -1.89511920E+01
  0.00000000E+00  9.47559600E+00  9.47559600E+00 -1.89511920E+01  0.00000000E+00
  9.47559600E+00  9.47559600E+00 -1.89511920E+01  0.00000000E+00  9.47559600E+00
  9.47559600E+00 -1.89511920E+01  0.00000000E+00  9.47559600E+00  9.47559600E+00
 -1.89511920E+01  0.00000000E+00  9.47559600E+00  9.47559600E+00 -1.89511920E+01
  0.00000000E+00  9.47559600E+00  9.47559600E+00 -1.89511920E+01  0.00000000E+00
  9.47559600E+00  9.47559600E+00 -1.89511920E+01  0.00000000E+00  9.47559600E+00
  9.47559600E+00 -1.89511920E+01  0.00000000E+00  9.47559600E+00  9.47559600E+00
 -1.89511920E+01  0.00000000E+00  9.47559600E+00  9.47559600E+00 -1.89511920E+01
  0.00000000E+00  9.47559600E+00  9.47559600E+00 -1.89511920E+01  0.00000000E+00
  9.47559600E+00  9.47559600E+00 -1.89511920E+01  0.00000000E+00  9.47559600E+00
  9.47559600E+00 -1.89511920E+01  0.00000000E+00  9.47559600E+00  9.47559600E+00
 -1.89511920E+01  0.00000000E+00  9.47559600E+00  9.47559600E+00 -1.89511920E+01
  0.00000000E+00  9.47559600E+00  9.47559600E+00 -1.89511920E+01  0.00000000E+00
  9.47559600E+00  9.47559600E+00 -1.89511920E+01  0.00000000E+00  9.47559600E+00
  9.47559600E+00 -1.89511920E+01  0.00000000E+00  9.47559600E+00  9.47559600E+00
 -1.89511920E+01  0.00000000E+00  9.47559600E+00  9.47559600E+00 -1.89511920E+01
  0.00000000E+00  9.47559600E+00  9.47559600E+00 -1.89511920E+01  0.00000000E+00
  9.47559600E+00  9.47559600E+00 -1.89511920E+01  0.00000000E+00  9.47559600E+00
  9.47559600E+00 -1.89511920E+01  0.00000000E+00  9.47559600E+00  9.47559600E+00
 -1.89511920E+01  0.00000000E+00  9.47559600E+00  9.47559600E+00 -1.89511920E+01
  0.00000000E+00  9.47559600E+00  9.47559600E+00 -1.89511920E+01  0.00000000E+00
  9.47559600E+00  9.47559600E+00 -1.89511920E+01  0.00000000E+00  9.47559600E+00
  9.47559600E+00 -1.89511920E+01  0.00000000E+00  9.47559600E+00  9.47559600E+00
 -1.89511920E+01  0.00000000E+00  9.47559600E+00  9.47559600E+00 -1.89511920E+01
  0.00000000E+00  9.47559600E+00  9.47559600E+00 -1.89511920E+01  0.00000000E+00
  9.47559600E+00  9.47559600E+00 -1.89511920E+01  0.00000000E+00  9.47559600E+00
  9.47559600E+00 -1.89511920E+01  0.00000000E+00  9.47559600E+00  9.47559600E+00
 -1.89511920E+01  0.00000000E+00  9.47559600E+00  9.47559600E+00 -1.89511920E+01
  0.00000000E+00  9.47559600E+00  9.47559600E+00 -1.89511920E+01  0.00000000E+00
  9.47559600E+00  9.47559600E+00 -1.89511920E+01  0.00000000E+00  9.47559600E+00
  9.47559600E+00 -1.89511920E+01  0.00000000E+00  9.47559600E+00  9.47559600E+00
 -1.89511920E+01  0.00000000E+00  9.47559600E+00  9.47559600E+00 -1.89511920E+01
  0.00000000E+00  9.47559600E+00  9.47559600E+00 -1.89511920E+01  0.00000000E+00
  9.47559600E+00  9.47559600E+00 -1.89511920E+01  0.00000000E+00  9.47559600E+00
  9.47559600E+00 -1.89511920E+01  0.00000000E+00  9.47559600E+00  9.47559600E+00
 -1.89511920E+01  0.00000000E+00  9.47559600E+00  9.47559600E+00 -1.89511920E+01
  0.00000000E+00  9.47559600E+00  9.47559600E+00 -1.89511920E+01  0.00000000E+00
  9.47559600E+00  9.47559600E+00 -1.89511920E+01  0.00000000E+00  9.47559600E+00
  9.47559600E+00 -1.89511920E+01  0.00000000E+00  9.47559600E+00  9.47559600E+00
 -1.89511920E+01  0.00000000E+00  9.47559600E+00  9.47559600E+00 -1.89511920E+01
  0.00000000E+00  9.47559600E+00  9.47559600E+00 -1.89511920E+01  0.00000000E+00
  9.47559600E+00  9.47559600E+00 -1.89511920E+01  0.00000000E+00  9.47559600E+00
  9.47559600E+00 -1.89511920E+01  0.00000000E+00  9.47559600E+00  9.47559600E+00
 -1.89511920E+01  0.00000000E+00  9.47559600E+00  9.47559600E+00 -1.89511920E+01
  0.00000000E+00  9.47559600E+00  9.47559600E+00 -1.89511920E+01  0.00000000E+00
  9.47559600E+00  9.47559600E+00 -1.89511920E+01  0.00000000E+00  9.47559600E+00
  9.47559600E+00 -1.89511920E+01  0.00000000E+00  9.47559600E+00  9.47559600E+00
 -1.89511920E+01  0.00000000E+00  9.47559600E+00  9.47559600E+00 -1.89511920E+01
  0.00000000E+00  9.47559600E+00  9.47559600E+00 -1.89511920E+01  0.00000000E+00
  9.47559600E+00  9.47559600E+00 -1.89511920E+01  0.00000000E+00  9.47559600E+00
  9.47559600E+00 -1.89511920E+01  0.00000000E+00  9.47559600E+00  9.47559600E+00
 -1.89511920E+01  0.00000000E+00  9.47559600E+00  9.47559600E+00 -1.89511920E+01
  0.00000000E+00  9.47559600E+00  9.47559600E+00 -1.89511920E+01  0.00000000E+00
  9.47559600E+00  9.47559600E+00 -1.89511920E+01  0.00000000E+00  9.47559600E+00
  9.47559600E+00 -1.89511920E+01  0.00000000E+00  9.47559600E+00  9.47559600E+00
 -1.89511920E+01  0.00000000E+00  9.47559600E+00  9.47559600E+00 -1.89511920E+01
  0.00000000E+00  9.47559600E+00  9.47559600E+00 -1.89511920E+01  0.00000000E+00
  9.47559600E+00  9.47559600E+00 -1.89511920E+01  0.00000000E+00  9.47559600E+00
  9.47559600E+00 -1.89511920E+01  0.00000000E+00  9.47559600E+00  9.47559600E+00
 -1.89511920E+01  0.00000000E+00  9.47559600E+00  9.47559600E+00 -1.89511920E+01
  0.00000000E+00  9.47559600E+00  9.47559600E+00 -1.89511920E+01  0.00000000E+00
  9.47559600E+00  9.47559600E+00 -1.89511920E+01  0.00000000E+00  9.47559600E+00
  9.47559600E+00 -1.89511920E+01  0.00000000E+00  9.47559600E+00  9.47559600E+00
 -1.89511920E+01  0.00000000E+00  9.47559600E+00  9.47559600E+00 -1.89511920E+01
  0.00000000E+00  9.47559600E+00  9.47559600E+00 -1.89511920E+01  0.00000000E+00
  9.47559600E+00  9.47559600E+00 -1.89511920E+01  0.00000000E+00  9.47559600E+00
  9.47559600E+00 -1.89511920E+01  0.00000000E+00  9.47559600E+00  9.47559600E+00
 -1.89511920E+01  0.00000000E+00  9.47559600E+00  9.47559600E+00 -1.89511920E+01
  0.00000000E+00  9.47559600E+00  9.47559600E+00 -1.89511920E+01  0.00000000E+00
  9.47559600E+00  9.47559600E+00 -1.89511920E+01  0.00000000E+00  9.47559600E+00
  9.47559600E+00 -1.89511920E+01  0.00000000E+00  9.47559600E+00  9.47559600E+00
 -1.89511920E+01  0.00000000E+00  9.47559600E+00  9.47559600E+00 -1.89511920E+01
  0.00000000E+00  9.47559600E+00  9.47559600E+00 -1.89511920E+01  0.00000000E+00
  9.47559600E+00  9.47559600E+00 -1.89511920E+01  0.00000000E+00  9.47559600E+00
  9.47559600E+00 -1.89511920E+01  0.00000000E+00  9.47559600E+00  9.47559600E+00
 -1.89511920E+01  0.00000000E+00  9.47559600E+00  9.47559600E+00 -1.89511920E+01
  0.00000000E+00  9.47559600E+00  9.47559600E+00 -1.89511920E+01  0.00000000E+00
  9.47559600E+00  9.47559600E+00 -1.89511920E+01  0.00000000E+00  9.47559600E+00
  9.47559600E+00 -1.89511920E+01  0.00000000E+00  9.47559600E+00  9.47559600E+00
 -1.89511920E+01  0.00000000E+00  9.47559600E+00  9.47559600E+00 -1.89511920E+01
  0.00000000E+00  9.47559600E+00  9.47559600E+00 -1.89511920E+01  0.00000000E+00
  9.47559600E+00  9.47559600E+00 -1.89511920E+01  0.00000000E+00  9.47559600E+00
  9.47559600E+00 -1.89511920E+01  0.00000000E+00  9.47559600E+00  9.47559600E+00
 -1.89511920E+01  0.00000000E+00  9.47559600E+00  9.47559600E+00 -1.89511920E+01
  0.00000000E+00  9.47559600E+00  9.47559600E+00 -1.89511920E+01  0.00000000E+00
  9.47559600E+00  9.47559600E+00 -1.89511920E+01  0.00000000E+00  9.47559600E+00
  9.47559600E+00 -1.89511920E+01  0.00000000E+00  9.47559600E+00  9.47559600E+00
 -1.89511920E+01  0.00000000E+00  9.47559600E+00  9.47559600E+00 -1.89511920E+01
  0.00000000E+00  9.47559600E+00  9.47559600E+00 -1.89511920E+01  0.00000000E+00
  9.47559600E+00  9.47559600E+00 -1.89511920E+01  0.00000000E+00  9.47559600E+00
  9.47559600E+00 -1.89511920E+01  0.00000000E+00  9.47559600E+00  9.47559600E+00
 -1.89511920E+01  0.00000000E+00  9.47559600E+00  9.47559600E+00 -1.89511920E+01
  0.00000000E+00  9.47559600E+00  9.47559600E+00 -1.89511920E+01  0.00000000E+00
  9.47559600E+00  9.47559600E+00 -1.89511920E+01  0.00000000E+00  9.47559600E+00
  9.47559600E+00 -1.89511920E+01  0.00000000E+00  9.47559600E+00  9.47559600E+00
 -1.89511920E+01  0.00000000E+00  9.47559600E+00  9.47559600E+00 -1.89511920E+01
  0.00000000E+00  9.47559600E+00  9.47559600E+00 -1.89511920E+01  0.00000000E+00
  9.47559600E+00  9.47559600E+00 -1.89511920E+01  0.00000000E+00  9.47559600E+00
  9.47559600E+00 -1.89511920E+01  0.00000000E+00  9.47559600E+00  9.47559600E+00
 -1.89511920E+01  0.00000000E+00  9.47559600E+00  9.47559600E+00 -1.89511920E+01
  0.00000000E+00  9.47559600E+00  9.47559600E+00 -1.89511920E+01  0.00000000E+00
  9.47559600E+00  9.47559600E+00 -1.89511920E+01  0.00000000E+00  9.47559600E+00
  9.47559600E+00 -1.89511920E+01  0.00000000E+00  9.47559600E+00  9.47559600E+00
 -1.89511920E+01  0.00000000E+00  9.47559600E+00  9.47559600E+00 -1.89511920E+01
  0.00000000E+00  9.47559600E+00  9.47559600E+00 -1.89511920E+01  0.00000000E+00
  9.47559600E+00  9.47559600E+00 -1.89511920E+01  0.00000000E+00  9.47559600E+00
  9.47559600E+00 -1.89511920E+01  0.00000000E+00  9.47559600E+00  9.47559600E+00
 -1.89511920E+01  0.00000000E+00  9.47559600E+00  9.47559600E+00 -1.89511920E+01
  0.00000000E+00  9.47559600E+00  9.47559600E+00 -1.89511920E+01  0.00000000E+00
  9.47559600E+00  9.47559600E+00 -1.89511920E+01  0.00000000E+00  9.47559600E+00
  9.47559600E+00 -1.89511920E+01  0.00000000E+00  9.47559600E+00  9.47559600E+00
 -1.89511920E+01  0.00000000E+00  9.47559600E+00  9.47559600E+00 -1.89511920E+01
  0.00000000E+00  9.47559600E+00  9.47559600E+00 -1.89511920E+01  0.00000000E+00
  9.47559600E+00  9.47559600E+00 -1.89511920E+01  0.00000000E+00  9.47559600E+00
  9.47559600E+00 -1.89511920E+01  0.00000000E+00  9.47559600E+00  9.47559600E+00
 -1.89511920E+01  0.00000000E+00  9.47559600E+00  9.47559600E+00 -1.89511920E+01
  0.00000000E+00  9.47559600E+00  9.47559600E+00 -1.89511920E+01  0.00000000E+00
  9.47559600E+00  9.47559600E+00 -1.89511920E+01  0.00000000E+00  9.47559600E+00
  9.47559600E+00 -1.89511920E+01  0.00000000E+00  9.47559600E+00  9.47559600E+00
 -1.89511920E+01  0.00000000E+00  9.47559600E+00  9.47559600E+00 -1.89511920E+01
  0.00000000E+00  9.47559600E+00  9.47559600E+00 -1.89511920E+01  0.00000000E+00
  9.47559600E+00  9.47559600E+00 -1.89511920E+01  0.00000000E+00  9.47559600E+00
  9.47559600E+00 -1.89511920E+01  0.00000000E+00  9.47559600E+00  9.47559600E+00
 -1.89511920E+01  0.00000000E+00  9.47559600E+00  9.47559600E+00 -1.89511920E+01
  0.00000000E+00  9.47559600E+00  9.47559600E+00 -1.89511920E+01  0.00000000E+00
  9.47559600E+00  9.47559600E+00 -1.89511920E+01  0.00000000E+00  9.47559600E+00
  9.47559600E+00 -1.89511920E+01  0.00000000E+00  9.47559600E+00  9.47559600E+00
 -1.89511920E+01  0.00000000E+00  9.47559600E+00  9.47559600E+00 -1.89511920E+01
  0.00000000E+00  9.47559600E+00  9.47559600E+00 -1.89511920E+01  0.00000000E+00
  9.47559600E+00  9.47559600E+00 -1.89511920E+01  0.00000000E+00  9.47559600E+00
  9.47559600E+00 -1.89511920E+01  0.00000000E+00  9.47559600E+00  9.47559600E+00
 -1.89511920E+01  0.00000000E+00  9.47559600E+00  9.47559600E+00 -1.89511920E+01
  0.00000000E+00  9.47559600E+00  9.47559600E+00 -1.89511920E+01  0.00000000E+00
  9.47559600E+00  9.47559600E+00 -1.89511920E+01  0.00000000E+00  9.47559600E+00
  9.47559600E+00 -1.89511920E+01  0.00000000E+00  9.47559600E+00  9.47559600E+00
 -1.89511920E+01  0.00000000E+00  9.47559600E+00  9.47559600E+00 -1.89511920E+01
  0.00000000E+00  9.47559600E+00  9.47559600E+00 -1.89511920E+01  0.00000000E+00
  9.47559600E+00  9.47559600E+00 -1.89511920E+01  0.00000000E+00  9.47559600E+00
  9.47559600E+00 -1.89511920E+01  0.00000000E+00  9.47559600E+00  9.47559600E+00
 -1.89511920E+01  0.00000000E+00  9.47559600E+00  9.47559600E+00 -1.89511920E+01
  0.00000000E+00  9.47559600E+00  9.47559600E+00 -1.89511920E+01  0.00000000E+00
  9.47559600E+00  9.47559600E+00 -1.89511920E+01  0.00000000E+00  9.47559600E+00
  9.47559600E+00 -1.89511920E+01  0.00000000E+00  9.47559600E+00  9.47559600E+00
 -1.89511920E+01  0.00000000E+00  9.47559600E+00  9.47559600E+00 -1.89511920E+01
  0.00000000E+00  9.47559600E+00  9.47559600E+00 -1.89511920E+01  0.00000000E+00
  9.47559600E+00  9.47559600E+00 -1.89511920E+01  0.00000000E+00  9.47559600E+00
  9.47559600E+00 -1.89511920E+01  0.00000000E+00  9.47559600E+00  9.47559600E+00
 -1.89511920E+01  0.00000000E+00  9.47559600E+00  9.47559600E+00 -1.89511920E+01
  0.00000000E+00  9.47559600E+00  9.47559600E+00 -1.89511920E+01  0.00000000E+00
  9.47559600E+00  9.47559600E+00 -1.89511920E+01  0.00000000E+00  9.47559600E+00
  9.47559600E+00 -1.89511920E+01  0.00000000E+00  9.47559600E+00  9.47559600E+00
 -1.89511920E+01  0.00000000E+00  9.47559600E+00  9.47559600E+00 -1.89511920E+01
  0.00000000E+00  9.47559600E+00  9.47559600E+00 -1.89511920E+01  0.00000000E+00
  9.47559600E+00  9.47559600E+00 -1.89511920E+01  0.00000000E+00  9.47559600E+00
  9.47559600E+00 -1.89511920E+01  0.00000000E+00  9.47559600E+00  9.47559600E+00
 -1.89511920E+01  0.00000000E+00  9.47559600E+00  9.47559600E+00 -1.89511920E+01
  0.00000000E+00  9.47559600E+00  9.47559600E+00 -1.89511920E+01  0.00000000E+00
  9.47559600E+00  9.47559600E+00 -1.89511920E+01  0.00000000E+00  9.47559600E+00
  9.47559600E+00 -1.89511920E+01  0.00000000E+00  9.47559600E+00  9.47559600E+00
 -1.89511920E+01  0.00000000E+00  9.47559600E+00  9.47559600E+00 -1.89511920E+01
  0.00000000E+00  9.47559600E+00  9.47559600E+00 -1.89511920E+01  0.00000000E+00
  9.47559600E+00  9.47559600E+00 -1.89511920E+01  0.00000000E+00  9.47559600E+00
  9.47559600E+00 -1.89511920E+01  0.00000000E+00  9.47559600E+00  9.47559600E+00
 -1.89511920E+01  0.00000000E+00  9.47559600E+00  9.47559600E+00 -1.89511920E+01
  0.00000000E+00  9.47559600E+00  9.47559600E+00 -1.89511920E+01  0.00000000E+00
  9.47559600E+00  9.47559600E+00 -1.89511920E+01  0.00000000E+00  9.47559600E+00
  9.47559600E+00 -1.89511920E+01  0.00000000E+00  9.47559600E+00  9.47559600E+00
 -1.89511920E+01  0.00000000E+00  9.47559600E+00  9.47559600E+00 -1.89511920E+01
  0.00000000E+00  9.47559600E+00  9.47559600E+00 -1.89511920E+01  0.00000000E+00
  9.47559600E+00  9.47559600E+00 -1.89511920E+01  0.00000000E+00  9.47559600E+00
  9.47559600E+00 -1.89511920E+01  0.00000000E+00  9.47559600E+00  9.47559600E+00
 -1.89511920E+01  0.00000000E+00  9.47559600E+00  9.47559600E+00 -1.89511920E+01
  0.00000000E+00  9.47559600E+00  9.47559600E+00 -1.89511920E+01  0.00000000E+00
  9.47559600E+00  9.47559600E+00 -1.89511920E+01  0.00000000E+00  9.47559600E+00
  9.47559600E+00 -1.89511920E+01  0.00000000E+00  9.47559600E+00  9.47559600E+00
 -1.89511920E+01  0.00000000E+00  9.47559600E+00  9.47559600E+00 -1.89511920E+01
  0.00000000E+00  9.47559600E+00  9.47559600E+00 -1.89511920E+01  0.00000000E+00
  9.47559600E+00  9.47559600E+00 -1.89511920E+01  0.00000000E+00  9.47559600E+00
  9.47559600E+00 -1.89511920E+01  0.00000000E+00  9.47559600E+00  9.47559600E+00
 -1.89511920E+01  0.00000000E+00  9.47559600E+00  9.47559600E+00 -1.89511920E+01
  0.00000000E+00  9.47559600E+00  9.47559600E+00 -1.89511920E+01  0.00000000E+00
  9.47559600E+00  9.47559600E+00 -1.89511920E+01  0.00000000E+00  9.47559600E+00
  9.47559600E+00 -1.89511920E+01  0.00000000E+00  9.47559600E+00  9.47559600E+00
 -1.89511920E+01  0.00000000E+00  9.47559600E+00  9.47559600E+00 -1.89511920E+01
  0.00000000E+00  9.47559600E+00  9.47559600E+00 -1.89511920E+01  0.00000000E+00
  9.47559600E+00  9.47559600E+00 -1.89511920E+01  0.00000000E+00  9.47559600E+00
  9.47559600E+00 -1.89511920E+01  0.00000000E+00  9.47559600E+00  9.47559600E+00
 -1.89511920E+01  0.00000000E+00  9.47559600E+00  9.47559600E+00 -1.89511920E+01
  0.00000000E+00  9.47559600E+00  9.47559600E+00 -1.89511920E+01  0.00000000E+00
  9.47559600E+00  9.47559600E+00 -1.89511920E+01  0.00000000E+00  9.47559600E+00
  9.47559600E+00 -1.89511920E+01  0.00000000E+00  9.47559600E+00  9.47559600E+00
 -1.89511920E+01  0.00000000E+00  9.47559600E+00  9.47559600E+00 -1.89511920E+01
  0.00000000E+00  9.47559600E+00  9.47559600E+00 -1.89511920E+01  0.00000000E+00
  9.47559600E+00  9.47559600E+00 -1.89511920E+01  0.00000000E+00  9.47559600E+00
  9.47559600E+00 -1.89511920E+01  0.00000000E+00  9.47559600E+00  9.47559600E+00
 -1.89511920E+01  0.00000000E+00  9.47559600E+00  9.47559600E+00 -1.89511920E+01
  0.00000000E+00  9.47559600E+00  9.47559600E+00 -1.89511920E+01  0.00000000E+00
  9.47559600E+00  9.47559600E+00 -1.89511920E+01  0.00000000E+00  9.47559600E+00
  9.47559600E+00 -1.89511920E+01  0.00000000E+00  9.47559600E+00  9.47559600E+00
 -1.89511920E+01  0.00000000E+00  9.47559600E+00  9.47559600E+00 -1.89511920E+01
  0.00000000E+00  9.47559600E+00  9.47559600E+00 -1.89511920E+01  0.00000000E+00
  9.47559600E+00  9.47559600E+00 -1.89511920E+01  0.00000000E+00  9.47559600E+00
  9.47559600E+00 -1.89511920E+01  0.00000000E+00  9.47559600E+00  9.47559600E+00
 -1.89511920E+01  0.00000000E+00  9.47559600E+00  9.47559600E+00 -1.89511920E+01
  0.00000000E+00  9.47559600E+00  9.47559600E+00 -1.89511920E+01  0.00000000E+00
  9.47559600E+00  9.47559600E+00 -1.89511920E+01  0.00000000E+00  9.47559600E+00
  9.47559600E+00 -1.89511920E+01  0.00000000E+00  9.47559600E+00  9.47559600E+00
 -1.89511920E+01  0.00000000E+00  9.47559600E+00  9.47559600E+00 -1.89511920E+01
  0.00000000E+00  9.47559600E+00  9.47559600E+00 -1.89511920E+01  0.00000000E+00
  9.47559600E+00  9.47559600E+00 -1.89511920E+01  0.00000000E+00  9.47559600E+00
  9.47559600E+00 -1.89511920E+01  0.00000000E+00  9.47559600E+00  9.47559600E+00
 -1.89511920E+01  0.00000000E+00  9.47559600E+00  9.47559600E+00 -1.89511920E+01
  0.00000000E+00  9.47559600E+00  9.47559600E+00 -1.89511920E+01  0.00000000E+00
  9.47559600E+00  9.47559600E+00 -1.89511920E+01  0.00000000E+00  9.47559600E+00
  9.47559600E+00 -1.89511920E+01  0.00000000E+00  9.47559600E+00  9.47559600E+00
 -1.89511920E+01  0.00000000E+00  9.47559600E+00  9.47559600E+00 -1.89511920E+01
  0.00000000E+00  9.47559600E+00  9.47559600E+00 -1.89511920E+01  0.00000000E+00
  9.47559600E+00  9.47559600E+00 -1.89511920E+01  0.00000000E+00  9.47559600E+00
  9.47559600E+00 -1.89511920E+01  0.00000000E+00  9.47559600E+00  9.47559600E+00
 -1.89511920E+01  0.00000000E+00  9.47559600E+00  9.47559600E+00 -1.89511920E+01
  0.00000000E+00  9.47559600E+00  9.47559600E+00 -1.89511920E+01  0.00000000E+00
  9.47559600E+00  9.47559600E+00 -1.89511920E+01  0.00000000E+00  9.47559600E+00
  9.47559600E+00 -1.89511920E+01  0.00000000E+00  9.47559600E+00  9.47559600E+00
 -1.89511920E+01  0.00000000E+00  9.47559600E+00  9.47559600E+00 -1.89511920E+01
  0.00000000E+00  9.47559600E+00  9.47559600E+00 -1.89511920E+01  0.00000000E+00
  9.47559600E+00  9.47559600E+00 -1.89511920E+01  0.00000000E+00  9.47559600E+00
  9.47559600E+00 -1.89511920E+01  0.00000000E+00  9.47559600E+00  9.47559600E+00
 -1.89511920E+01  0.00000000E+00  9.47559600E+00  9.47559600E+00 -1.89511920E+01
  0.00000000E+00  9.47559600E+00  9.47559600E+00 -1.89511920E+01  0.00000000E+00
  9.47559600E+00  9.47559600E+00 -1.89511920E+01  0.00000000E+00  9.47559600E+00
  9.47559600E+00 -1.89511920E+01  0.00000000E+00  9.47559600E+00  9.47559600E+00
 -1.89511920E+01  0.00000000E+00  9.47559600E+00  9.47559600E+00 -1.89511920E+01
  0.00000000E+00  9.47559600E+00  9.47559600E+00 -1.89511920E+01  0.00000000E+00
  9.47559600E+00  9.47559600E+00 -1.89511920E+01  0.00000000E+00  9.47559600E+00
  9.47559600E+00 -1.89511920E+01  0.00000000E+00  9.47559600E+00  9.47559600E+00
 -1.89511920E+01  0.00000000E+00  9.47559600E+00  9.47559600E+00 -1.89511920E+01
  0.00000000E+00  9.47559600E+00  9.47559600E+00 -1.89511920E+01  0.00000000E+00
  9.47559600E+00  9.47559600E+00 -1.89511920E+01  0.00000000E+00  9.47559600E+00
  9.47559600E+00 -1.89511920E+01  0.00000000E+00  9.47559600E+00  9.47559600E+00
 -1.89511920E+01  0.00000000E+00  9.47559600E+00  9.47559600E+00 -1.89511920E+01
  0.00000000E+00  9.47559600E+00  9.47559600E+00 -1.89511920E+01  0.00000000E+00
  9.47559600E+00  9.47559600E+00 -1.89511920E+01  0.00000000E+00  9.47559600E+00
  9.47559600E+00 -1.89511920E+01  0.00000000E+00  9.47559600E+00  9.47559600E+00
 -1.89511920E+01  0.00000000E+00  9.47559600E+00  9.47559600E+00 -1.89511920E+01
  0.00000000E+00  9.47559600E+00  9.47559600E+00 -1.89511920E+01  0.00000000E+00
  9.47559600E+00  9.47559600E+00 -1.89511920E+01  0.00000000E+00  9.47559600E+00
  9.47559600E+00 -1.89511920E+01  0.00000000E+00  9.47559600E+00  9.47559600E+00
 -1.89511920E+01  0.00000000E+00  9.47559600E+00  9.47559600E+00 -1.89511920E+01
  0.00000000E+00  9.47559600E+00  9.47559600E+00 -1.89511920E+01  0.00000000E+00
  9.47559600E+00  9.47559600E+00 -1.89511920E+01  0.00000000E+00  9.47559600E+00
  9.47559600E+00 -1.89511920E+01  0.00000000E+00  9.47559600E+00  9.47559600E+00
 -1.89511920E+01  0.00000000E+00  9.47559600E+00  9.47559600E+00 -1.89511920E+01
  0.00000000E+00  9.47559600E+00  9.47559600E+00 -1.89511920E+01  0.00000000E+00
  9.47559600E+00  9.47559600E+00 -1.89511920E+01  0.00000000E+00  9.47559600E+00
  9.47559600E+00 -1.89511920E+01  0.00000000E+00  9.47559600E+00  9.47559600E+00
 -1.89511920E+01  0.00000000E+00  9.47559600E+00  9.47559600E+00 -1.89511920E+01
  0.00000000E+00  9.47559600E+00  9.47559600E+00 -1.89511920E+01  0.00000000E+00
  9.47559600E+00  9.47559600E+00 -1.89511920E+01  0.00000000E+00  9.47559600E+00
  9.47559600E+00 -1.89511920E+01  0.00000000E+00  9.47559600E+00  9.47559600E+00
 -1.89511920E+01  0.00000000E+00  9.47559600E+00  9.47559600E+00 -1.89511920E+01
  0.00000000E+00  9.47559600E+00  9.47559600E+00 -1.89511920E+01  0.00000000E+00
  9.47559600E+00  9.47559600E+00 -1.89511920E+01  0.00000000E+00  9.47559600E+00
  9.47559600E+00 -1.89511920E+01  0.00000000E+00  9.47559600E+00  9.47559600E+00
 -1.89511920E+01  0.00000000E+00  9.47559600E+00  9.47559600E+00 -1.89511920E+01
  0.00000000E+00  9.47559600E+00  9.47559600E+00 -1.89511920E+01  0.00000000E+00
  9.47559600E+00  9.47559600E+00 -1.89511920E+01  0.00000000E+00  9.47559600E+00
  9.47559600E+00 -1.89511920E+01  0.00000000E+00  9.47559600E+00  9.47559600E+00
 -1.89511920E+01  0.00000000E+00  9.47559600E+00  9.47559600E+00 -1.89511920E+01
  0.00000000E+00  9.47559600E+00  9.47559600E+00 -1.89511920E+01  0.00000000E+00
  9.47559600E+00  9.47559600E+00 -1.89511920E+01  0.00000000E+00  9.47559600E+00
  9.47559600E+00 -1.89511920E+01  0.00000000E+00  9.47559600E+00  9.47559600E+00
 -1.89511920E+01  0.00000000E+00  9.47559600E+00  9.47559600E+00 -1.89511920E+01
  0.00000000E+00  9.47559600E+00  9.47559600E+00 -1.89511920E+01  0.00000000E+00
  9.47559600E+00  9.47559600E+00 -1.89511920E+01  0.00000000E+00  9.47559600E+00
  9.47559600E+00 -1.89511920E+01  0.00000000E+00  9.47559600E+00  9.47559600E+00
 -1.89511920E+01  0.00000000E+00  9.47559600E+00  9.47559600E+00 -1.89511920E+01
  0.00000000E+00  9.47559600E+00  9.47559600E+00 -1.89511920E+01  0.00000000E+00
  9.47559600E+00  9.47559600E+00 -1.89511920E+01  0.00000000E+00  9.47559600E+00
  9.47559600E+00 -1.89511920E+01  0.00000000E+00  9.47559600E+00  9.47559600E+00
 -1.89511920E+01  0.00000000E+00  9.47559600E+00  9.47559600E+00 -1.89511920E+01
  0.00000000E+00  9.47559600E+00  9.47559600E+00 -1.89511920E+01  0.00000000E+00
  9.47559600E+00  9.47559600E+00 -1.89511920E+01  0.00000000E+00  9.47559600E+00
  9.47559600E+00 -1.89511920E+01  0.00000000E+00  9.47559600E+00  9.47559600E+00
 -1.89511920E+01  0.00000000E+00  9.47559600E+00  9.47559600E+00 -1.89511920E+01
  0.00000000E+00  9.47559600E+00  9.47559600E+00 -1.89511920E+01  0.00000000E+00
  9.47559600E+00  9.47559600E+00 -1.89511920E+01  0.00000000E+00  9.47559600E+00
  9.47559600E+00 -1.89511920E+01  0.00000000E+00  9.47559600E+00  9.47559600E+00
 -1.89511920E+01  0.00000000E+00  9.47559600E+00  9.47559600E+00 -1.89511920E+01
  0.00000000E+00  9.47559600E+00  9.47559600E+00 -1.89511920E+01  0.00000000E+00
  9.47559600E+00  9.47559600E+00 -1.89511920E+01  0.00000000E+00  9.47559600E+00
  9.47559600E+00 -1.89511920E+01  0.00000000E+00  9.47559600E+00  9.47559600E+00
 -1.89511920E+01  0.00000000E+00  9.47559600E+00  9.47559600E+00 -1.89511920E+01
  0.00000000E+00  9.47559600E+00  9.47559600E+00 -1.89511920E+01  0.00000000E+00
  9.47559600E+00  9.47559600E+00 -1.89511920E+01  0.00000000E+00  9.47559600E+00
  9.47559600E+00 -1.89511920E+01  0.00000000E+00  9.47559600E+00  9.47559600E+00
 -1.89511920E+01  0.00000000E+00  9.47559600E+00  9.47559600E+00 -1.89511920E+01
  0.00000000E+00  9.47559600E+00  9.47559600E+00 -1.89511920E+01  0.00000000E+00
  9.47559600E+00  9.47559600E+00 -1.89511920E+01  0.00000000E+00  9.47559600E+00
  9.47559600E+00 -1.89511920E+01  0.00000000E+00  9.47559600E+00  9.47559600E+00
 -1.89511920E+01  0.00000000E+00  9.47559600E+00  9.47559600E+00 -1.89511920E+01
  0.00000000E+00  9.47559600E+00  9.47559600E+00 -1.89511920E+01  0.00000000E+00
  9.47559600E+00  9.47559600E+00 -1.89511920E+01  0.00000000E+00  9.47559600E+00
  9.47559600E+00 -1.89511920E+01  0.00000000E+00  9.47559600E+00  9.47559600E+00
 -1.89511920E+01  0.00000000E+00  9.47559600E+00  9.47559600E+00 -1.89511920E+01
  0.00000000E+00  9.47559600E+00  9.47559600E+00 -1.89511920E+01  0.00000000E+00
  9.47559600E+00  9.47559600E+00 -1.89511920E+01  0.00000000E+00  9.47559600E+00
  9.47559600E+00 -1.89511920E+01  0.00000000E+00  9.47559600E+00  9.47559600E+00
 -1.89511920E+01  0.00000000E+00  9.47559600E+00  9.47559600E+00 -1.89511920E+01
  0.00000000E+00  9.47559600E+00  9.47559600E+00 -1.89511920E+01  0.00000000E+00
  9.47559600E+00  9.47559600E+00 -1.89511920E+01  0.00000000E+00  9.47559600E+00
  9.47559600E+00 -1.89511920E+01  0.00000000E+00  9.47559600E+00  9.47559600E+00
 -1.89511920E+01  0.00000000E+00  9.47559600E+00  9.47559600E+00 -1.89511920E+01
  0.00000000E+00  9.47559600E+00  9.47559600E+00 -1.89511920E+01  0.00000000E+00
  9.47559600E+00  9.47559600E+00 -1.89511920E+01  0.00000000E+00  9.47559600E+00
  9.47559600E+00 -1.89511920E+01  0.00000000E+00  9.47559600E+00  9.47559600E+00
 -1.89511920E+01  0.00000000E+00  9.47559600E+00  9.47559600E+00 -1.89511920E+01
  0.00000000E+00  9.47559600E+00  9.47559600E+00 -1.89511920E+01  0.00000000E+00
  9.47559600E+00  9.47559600E+00 -1.89511920E+01  0.00000000E+00  9.47559600E+00
  9.47559600E+00 -1.89511920E+01  0.00000000E+00  9.47559600E+00  9.47559600E+00
 -1.89511920E+01  0.00000000E+00  9.47559600E+00  9.47559600E+00 -1.89511920E+01
  0.00000000E+00  9.47559600E+00  9.47559600E+00 -1.89511920E+01  0.00000000E+00
  9.47559600E+00  9.47559600E+00 -1.89511920E+01  0.00000000E+00  9.47559600E+00
  9.47559600E+00 -1.89511920E+01  0.00000000E+00  9.47559600E+00  9.47559600E+00
 -1.89511920E+01  0.00000000E+00  9.47559600E+00  9.47559600E+00 -1.89511920E+01
  0.00000000E+00  9.47559600E+00  9.47559600E+00 -1.89511920E+01  0.00000000E+00
  9.47559600E+00  9.47559600E+00 -1.89511920E+01  0.00000000E+00  9.47559600E+00
  9.47559600E+00 -1.89511920E+01  0.00000000E+00  9.47559600E+00  9.47559600E+00
 -1.89511920E+01  0.00000000E+00  9.47559600E+00  9.47559600E+00 -1.89511920E+01
  0.00000000E+00  9.47559600E+00  9.47559600E+00 -1.89511920E+01  0.00000000E+00
  9.47559600E+00  9.47559600E+00 -1.89511920E+01  0.00000000E+00  9.47559600E+00
  9.47559600E+00 -1.89511920E+01  0.00000000E+00  9.47559600E+00  9.47559600E+00
 -1.89511920E+01  0.00000000E+00  9.47559600E+00  9.47559600E+00 -1.89511920E+01
  0.00000000E+00  9.47559600E+00  9.47559600E+00 -1.89511920E+01  0.00000000E+00
  9.47559600E+00  9.47559600E+00 -1.89511920E+01  0.00000000E+00  9.47559600E+00
  9.47559600E+00 -1.89511920E+01  0.00000000E+00  9.47559600E+00  9.47559600E+00
 -1.89511920E+01  0.00000000E+00  9.47559600E+00  9.47559600E+00 -1.89511920E+01
  0.00000000E+00  9.47559600E+00  9.47559600E+00 -1.89511920E+01  0.00000000E+00
  9.47559600E+00  9.47559600E+00 -1.89511920E+01  0.00000000E+00  9.47559600E+00
  9.47559600E+00 -1.89511920E+01  0.00000000E+00  9.47559600E+00  9.47559600E+00
 -1.89511920E+01  0.00000000E+00  9.47559600E+00  9.47559600E+00 -1.89511920E+01
  0.00000000E+00  9.47559600E+00  9.47559600E+00 -1.89511920E+01  0.00000000E+00
  9.47559600E+00  9.47559600E+00 -1.89511920E+01  0.00000000E+00  9.47559600E+00
  9.47559600E+00 -1.89511920E+01  0.00000000E+00  9.47559600E+00  9.47559600E+00
 -1.89511920E+01  0.00000000E+00  9.47559600E+00  9.47559600E+00 -1.89511920E+01
  0.00000000E+00  9.47559600E+00  9.47559600E+00 -1.89511920E+01  0.00000000E+00
  9.47559600E+00  9.47559600E+00 -1.89511920E+01  0.00000000E+00  9.47559600E+00
  9.47559600E+00 -1.89511920E+01  0.00000000E+00  9.47559600E+00  9.47559600E+00
 -1.89511920E+01  0.00000000E+00  9.47559600E+00  9.47559600E+00 -1.89511920E+01
  0.00000000E+00  9.47559600E+00  9.47559600E+00 -1.89511920E+01  0.00000000E+00
  9.47559600E+00  9.47559600E+00 -1.89511920E+01  0.00000000E+00  9.47559600E+00
  9.47559600E+00 -1.89511920E+01  0.00000000E+00  9.47559600E+00  9.47559600E+00
 -1.89511920E+01  0.00000000E+00  9.47559600E+00  9.47559600E+00 -1.89511920E+01
  0.00000000E+00  9.47559600E+00  9.47559600E+00 -1.89511920E+01  0.00000000E+00
  9.47559600E+00  9.47559600E+00 -1.89511920E+01  0.00000000E+00  9.47559600E+00
  9.47559600E+00 -1.89511920E+01  0.00000000E+00  9.47559600E+00  9.47559600E+00
 -1.89511920E+01  0.00000000E+00  9.47559600E+00  9.47559600E+00 -1.89511920E+01
  0.00000000E+00  9.47559600E+00  9.47559600E+00 -1.89511920E+01  0.00000000E+00
  9.47559600E+00  9.47559600E+00 -1.89511920E+01  0.00000000E+00  9.47559600E+00
  9.47559600E+00 -1.89511920E+01  0.00000000E+00  9.47559600E+00  9.47559600E+00
 -1.89511920E+01  0.00000000E+00  9.47559600E+00  9.47559600E+00 -1.89511920E+01
  0.00000000E+00  9.47559600E+00  9.47559600E+00 -1.89511920E+01  0.00000000E+00
  9.47559600E+00  9.47559600E+00 -1.89511920E+01  0.00000000E+00  9.47559600E+00
  9.47559600E+00 -1.89511920E+01  0.00000000E+00  9.47559600E+00  9.47559600E+00
 -1.89511920E+01  0.00000000E+00  9.47559600E+00  9.47559600E+00 -1.89511920E+01
  0.00000000E+00  9.47559600E+00  9.47559600E+00 -1.89511920E+01  0.00000000E+00
  9.47559600E+00  9.47559600E+00 -1.89511920E+01  0.00000000E+00  9.47559600E+00
  9.47559600E+00 -1.89511920E+01  0.00000000E+00  9.47559600E+00  9.47559600E+00
 -1.89511920E+01  0.00000000E+00  9.47559600E+00  9.47559600E+00 -1.89511920E+01
  0.00000000E+00  9.47559600E+00  9.47559600E+00 -1.89511920E+01  0.00000000E+00
  9.47559600E+00  9.47559600E+00 -1.89511920E+01  0.00000000E+00  9.47559600E+00
  9.47559600E+00 -1.89511920E+01  0.00000000E+00  9.47559600E+00  9.47559600E+00
 -1.89511920E+01  0.00000000E+00  9.47559600E+00  9.47559600E+00 -1.89511920E+01
  0.00000000E+00  9.47559600E+00  9.47559600E+00 -1.89511920E+01  0.00000000E+00
  9.47559600E+00  9.47559600E+00 -1.89511920E+01  0.00000000E+00  9.47559600E+00
  9.47559600E+00 -1.89511920E+01  0.00000000E+00  9.47559600E+00  9.47559600E+00
 -1.89511920E+01  0.00000000E+00  9.47559600E+00  9.47559600E+00 -1.89511920E+01
  0.00000000E+00  9.47559600E+00  9.47559600E+00 -1.89511920E+01  0.00000000E+00
  9.47559600E+00  9.47559600E+00 -1.89511920E+01  0.00000000E+00  9.47559600E+00
  9.47559600E+00 -1.89511920E+01  0.00000000E+00  9.47559600E+00  9.47559600E+00
 -1.89511920E+01  0.00000000E+00  9.47559600E+00  9.47559600E+00 -1.89511920E+01
  0.00000000E+00  9.47559600E+00  9.47559600E+00 -1.89511920E+01  0.00000000E+00
  9.47559600E+00  9.47559600E+00 -1.89511920E+01  0.00000000E+00  9.47559600E+00
  9.47559600E+00 -1.89511920E+01  0.00000000E+00  9.47559600E+00  9.47559600E+00
 -1.89511920E+01  0.00000000E+00  9.47559600E+00  9.47559600E+00 -1.89511920E+01
  0.00000000E+00  9.47559600E+00  9.47559600E+00 -1.89511920E+01  0.00000000E+00
  9.47559600E+00  9.47559600E+00 -1.89511920E+01  0.00000000E+00  9.47559600E+00
  9.47559600E+00 -1.89511920E+01  0.00000000E+00  9.47559600E+00  9.47559600E+00
 -1.89511920E+01  0.00000000E+00  9.47559600E+00  9.47559600E+00 -1.89511920E+01
  0.00000000E+00  9.47559600E+00  9.47559600E+00 -1.89511920E+01  0.00000000E+00
  9.47559600E+00  9.47559600E+00 -1.89511920E+01  0.00000000E+00  9.47559600E+00
  9.47559600E+00 -1.89511920E+01  0.00000000E+00  9.47559600E+00  9.47559600E+00
 -1.89511920E+01  0.00000000E+00  9.47559600E+00  9.47559600E+00 -1.89511920E+01
  0.00000000E+00  9.47559600E+00  9.47559600E+00 -1.89511920E+01  0.00000000E+00
  9.47559600E+00  9.47559600E+00 -1.89511920E+01  0.00000000E+00  9.47559600E+00
  9.47559600E+00 -1.89511920E+01  0.00000000E+00  9.47559600E+00  9.47559600E+00
 -1.89511920E+01  0.00000000E+00  9.47559600E+00  9.47559600E+00 -1.89511920E+01
  0.00000000E+00  9.47559600E+00  9.47559600E+00 -1.89511920E+01  0.00000000E+00
  9.47559600E+00  9.47559600E+00 -1.89511920E+01  0.00000000E+00  9.47559600E+00
  9.47559600E+00 -1.89511920E+01  0.00000000E+00  9.47559600E+00  9.47559600E+00
 -1.89511920E+01  0.00000000E+00  9.47559600E+00  9.47559600E+00 -1.89511920E+01
  0.00000000E+00  9.47559600E+00  9.47559600E+00 -1.89511920E+01  0.00000000E+00
  9.47559600E+00  9.47559600E+00 -1.89511920E+01  0.00000000E+00  9.47559600E+00
  9.47559600E+00 -1.89511920E+01  0.00000000E+00  9.47559600E+00  9.47559600E+00
 -1.89511920E+01  0.00000000E+00  9.47559600E+00  9.47559600E+00 -1.89511920E+01
  0.00000000E+00  9.47559600E+00  9.47559600E+00 -1.89511920E+01  0.00000000E+00
  9.47559600E+00  9.47559600E+00 -1.89511920E+01  0.00000000E+00  9.47559600E+00
  9.47559600E+00 -1.89511920E+01  0.00000000E+00  9.47559600E+00  9.47559600E+00
 -1.89511920E+01  0.00000000E+00  9.47559600E+00  9.47559600E+00 -1.89511920E+01
  0.00000000E+00  9.47559600E+00  9.47559600E+00 -1.89511920E+01  0.00000000E+00
  9.47559600E+00  9.47559600E+00 -1.89511920E+01  0.00000000E+00  9.47559600E+00
  9.47559600E+00 -1.89511920E+01  0.00000000E+00  9.47559600E+00  9.47559600E+00
 -1.89511920E+01  0.00000000E+00  9.47559600E+00  9.47559600E+00 -1.89511920E+01
  0.00000000E+00  9.47559600E+00  9.47559600E+00 -1.89511920E+01  0.00000000E+00
  9.47559600E+00  9.47559600E+00 -1.89511920E+01  0.00000000E+00  9.47559600E+00
  9.47559600E+00 -1.89511920E+01  0.00000000E+00  9.47559600E+00  9.47559600E+00
 -1.89511920E+01  0.00000000E+00  9.47559600E+00  9.47559600E+00 -1.89511920E+01
  0.00000000E+00  9.47559600E+00  9.47559600E+00 -1.89511920E+01  0.00000000E+00
  9.47559600E+00  9.47559600E+00 -1.89511920E+01  0.00000000E+00  9.47559600E+00
  9.47559600E+00 -1.89511920E+01  0.00000000E+00  9.47559600E+00  9.47559600E+00
 -1.89511920E+01  0.00000000E+00  9.47559600E+00  9.47559600E+00 -1.89511920E+01
  0.00000000E+00  9.47559600E+00  9.47559600E+00 -1.89511920E+01  0.00000000E+00
  9.47559600E+00  9.47559600E+00 -1.89511920E+01  0.00000000E+00  9.47559600E+00
  9.47559600E+00 -1.89511920E+01  0.00000000E+00  9.47559600E+00  9.47559600E+00
 -1.89511920E+01  0.00000000E+00  9.47559600E+00  9.47559600E+00 -1.89511920E+01
  0.00000000E+00  9.47559600E+00  9.47559600E+00 -1.89511920E+01  0.00000000E+00
  9.47559600E+00  9.47559600E+00 -1.89511920E+01  0.00000000E+00  9.47559600E+00
  9.47559600E+00 -1.89511920E+01  0.00000000E+00  9.47559600E+00  9.47559600E+00
 -1.89511920E+01  0.00000000E+00  9.47559600E+00  9.47559600E+00 -1.89511920E+01
  0.00000000E+00  9.47559600E+00  9.47559600E+00 -1.89511920E+01  0.00000000E+00
  9.47559600E+00  9.47559600E+00 -1.89511920E+01  0.00000000E+00  9.47559600E+00
  9.47559600E+00 -1.89511920E+01  0.00000000E+00  9.47559600E+00  9.47559600E+00
 -1.89511920E+01  0.00000000E+00  9.47559600E+00  9.47559600E+00 -1.89511920E+01
  0.00000000E+00  9.47559600E+00  9.47559600E+00 -1.89511920E+01  0.00000000E+00
  9.47559600E+00  9.47559600E+00 -1.89511920E+01  0.00000000E+00  9.47559600E+00
  9.47559600E+00 -1.89511920E+01  0.00000000E+00  9.47559600E+00  9.47559600E+00
 -1.89511920E+01  0.00000000E+00  9.47559600E+00  9.47559600E+00 -1.89511920E+01
  0.00000000E+00  9.47559600E+00  9.47559600E+00 -1.89511920E+01  0.00000000E+00
  9.47559600E+00  9.47559600E+00 -1.89511920E+01  0.00000000E+00  9.47559600E+00
  9.47559600E+00 -1.89511920E+01  0.00000000E+00  9.47559600E+00  9.47559600E+00
 -1.89511920E+01  0.00000000E+00  9.47559600E+00  9.47559600E+00 -1.89511920E+01
  0.00000000E+00  9.47559600E+00  9.47559600E+00 -1.89511920E+01  0.00000000E+00
  9.47559600E+00  9.47559600E+00 -1.89511920E+01  0.00000000E+00  9.47559600E+00
  9.47559600E+00 -1.89511920E+01  0.00000000E+00  9.47559600E+00  9.47559600E+00
 -1.89511920E+01  0.00000000E+00  9.47559600E+00  9.47559600E+00 -1.89511920E+01
  0.00000000E+00  9.47559600E+00  9.47559600E+00 -1.89511920E+01  0.00000000E+00
  9.47559600E+00  9.47559600E+00 -1.89511920E+01  0.00000000E+00  9.47559600E+00
  9.47559600E+00 -1.89511920E+01  0.00000000E+00  9.47559600E+00  9.47559600E+00
 -1.89511920E+01  0.00000000E+00  9.47559600E+00  9.47559600E+00 -1.89511920E+01
  0.00000000E+00  9.47559600E+00  9.47559600E+00 -1.89511920E+01  0.00000000E+00
  9.47559600E+00  9.47559600E+00 -1.89511920E+01  0.00000000E+00  9.47559600E+00
  9.47559600E+00 -1.89511920E+01  0.00000000E+00  9.47559600E+00  9.47559600E+00
 -1.89511920E+01  0.00000000E+00  9.47559600E+00  9.47559600E+00 -1.89511920E+01
  0.00000000E+00  9.47559600E+00  9.47559600E+00 -1.89511920E+01  0.00000000E+00
  9.47559600E+00  9.47559600E+00 -1.89511920E+01  0.00000000E+00  9.47559600E+00
  9.47559600E+00 -1.89511920E+01  0.00000000E+00  9.47559600E+00  9.47559600E+00
 -1.89511920E+01  0.00000000E+00  9.47559600E+00  9.47559600E+00 -1.89511920E+01
  0.00000000E+00  9.47559600E+00  9.47559600E+00 -1.89511920E+01  0.00000000E+00
  9.47559600E+00  9.47559600E+00 -1.89511920E+01  0.00000000E+00  9.47559600E+00
  9.47559600E+00 -1.89511920E+01  0.00000000E+00  9.47559600E+00  9.47559600E+00
 -1.89511920E+01  0.00000000E+00  9.47559600E+00  9.47559600E+00 -1.89511920E+01
  0.00000000E+00  9.47559600E+00  9.47559600E+00 -1.89511920E+01  0.00000000E+00
  9.47559600E+00  9.47559600E+00 -1.89511920E+01  0.00000000E+00  9.47559600E+00
  9.47559600E+00 -1.89511920E+01  0.00000000E+00  9.47559600E+00  9.47559600E+00
 -1.89511920E+01  0.00000000E+00  9.47559600E+00  9.47559600E+00 -1.89511920E+01
  0.00000000E+00  9.47559600E+00  9.47559600E+00 -1.89511920E+01  0.00000000E+00
  9.47559600E+00  9.47559600E+00 -1.89511920E+01  0.00000000E+00  9.47559600E+00
  9.47559600E+00 -1.89511920E+01  0.00000000E+00  9.47559600E+00  9.47559600E+00
 -1.89511920E+01  0.00000000E+00  9.47559600E+00  9.47559600E+00 -1.89511920E+01
  0.00000000E+00  9.47559600E+00  9.47559600E+00 -1.89511920E+01  0.00000000E+00
  9.47559600E+00  9.47559600E+00 -1.89511920E+01  0.00000000E+00  9.47559600E+00
  9.47559600E+00 -1.89511920E+01  0.00000000E+00  9.47559600E+00  9.47559600E+00
 -1.89511920E+01  0.00000000E+00  9.47559600E+00  9.47559600E+00 -1.89511920E+01
  0.00000000E+00  9.47559600E+00  9.47559600E+00 -1.89511920E+01  0.00000000E+00
  9.47559600E+00  9.47559600E+00 -1.89511920E+01  0.00000000E+00  9.47559600E+00
  9.47559600E+00 -1.89511920E+01  0.00000000E+00  9.47559600E+00  9.47559600E+00
 -1.89511920E+01  0.00000000E+00  9.47559600E+00  9.47559600E+00 -1.89511920E+01
  0.00000000E+00  9.47559600E+00  9.47559600E+00 -1.89511920E+01  0.00000000E+00
  9.47559600E+00  9.47559600E+00 -1.89511920E+01  0.00000000E+00  9.47559600E+00
  9.47559600E+00 -1.89511920E+01  0.00000000E+00  9.47559600E+00  9.47559600E+00
 -1.89511920E+01  0.00000000E+00  9.47559600E+00  9.47559600E+00 -1.89511920E+01
  0.00000000E+00  9.47559600E+00  9.47559600E+00 -1.89511920E+01  0.00000000E+00
  9.47559600E+00  9.47559600E+00 -1.89511920E+01  0.00000000E+00  9.47559600E+00
  9.47559600E+00 -1.89511920E+01  0.00000000E+00  9.47559600E+00  9.47559600E+00
 -1.89511920E+01  0.00000000E+00  9.47559600E+00  9.47559600E+00 -1.89511920E+01
  0.00000000E+00  9.47559600E+00  9.47559600E+00 -1.89511920E+01  0.00000000E+00
  9.47559600E+00  9.47559600E+00 -1.89511920E+01  0.00000000E+00  9.47559600E+00
  9.47559600E+00 -1.89511920E+01  0.00000000E+00  9.47559600E+00  9.47559600E+00
 -1.89511920E+01  0.00000000E+00  9.47559600E+00  9.47559600E+00 -1.89511920E+01
  0.00000000E+00  9.47559600E+00  9.47559600E+00 -1.89511920E+01  0.00000000E+00
  9.47559600E+00  9.47559600E+00 -1.89511920E+01  0.00000000E+00  9.47559600E+00
  9.47559600E+00 -1.89511920E+01  0.00000000E+00  9.47559600E+00  9.47559600E+00
 -1.89511920E+01  0.00000000E+00  9.47559600E+00  9.47559600E+00 -1.89511920E+01
  0.00000000E+00  9.47559600E+00  9.47559600E+00 -1.89511920E+01  0.00000000E+00
  9.47559600E+00  9.47559600E+00 -1.89511920E+01  0.00000000E+00  9.47559600E+00
  9.47559600E+00 -1.89511920E+01  0.00000000E+00  9.47559600E+00  9.47559600E+00
 -1.89511920E+01  0.00000000E+00  9.47559600E+00  9.47559600E+00 -1.89511920E+01
  0.00000000E+00  9.47559600E+00  9.47559600E+00 -1.89511920E+01  0.00000000E+00
  9.47559600E+00  9.47559600E+00 -1.89511920E+01  0.00000000E+00  9.47559600E+00
  9.47559600E+00 -1.89511920E+01  0.00000000E+00  9.47559600E+00  9.47559600E+00
 -1.89511920E+01  0.00000000E+00  9.47559600E+00  9.47559600E+00 -1.89511920E+01
  0.00000000E+00  9.47559600E+00  9.47559600E+00 -1.89511920E+01  0.00000000E+00
  9.47559600E+00  9.47559600E+00 -1.89511920E+01  0.00000000E+00  9.47559600E+00
  9.47559600E+00 -1.89511920E+01  0.00000000E+00  9.47559600E+00  9.47559600E+00
 -1.89511920E+01  0.00000000E+00  9.47559600E+00  9.47559600E+00 -1.89511920E+01
  0.00000000E+00  9.47559600E+00  9.47559600E+00 -1.89511920E+01  0.00000000E+00
  9.47559600E+00  9.47559600E+00 -1.89511920E+01  0.00000000E+00  9.47559600E+00
  9.47559600E+00 -1.89511920E+01  0.00000000E+00  9.47559600E+00  9.47559600E+00
 -1.89511920E+01  0.00000000E+00  9.47559600E+00  9.47559600E+00 -1.89511920E+01
  0.00000000E+00  9.47559600E+00  9.47559600E+00 -1.89511920E+01  0.00000000E+00
  9.47559600E+00  9.47559600E+00 -1.89511920E+01  0.00000000E+00  9.47559600E+00
  9.47559600E+00 -1.89511920E+01  0.00000000E+00  9.47559600E+00  9.47559600E+00
 -1.89511920E+01  0.00000000E+00  9.47559600E+00  9.47559600E+00 -1.89511920E+01
  0.00000000E+00  9.47559600E+00  9.47559600E+00 -1.89511920E+01  0.00000000E+00
  9.47559600E+00  9.47559600E+00 -1.89511920E+01  0.00000000E+00  9.47559600E+00
  9.47559600E+00 -1.89511920E+01  0.00000000E+00  9.47559600E+00  9.47559600E+00
 -1.89511920E+01  0.00000000E+00  9.47559600E+00  9.47559600E+00 -1.89511920E+01
  0.00000000E+00  9.47559600E+00  9.47559600E+00 -1.89511920E+01  0.00000000E+00
  9.47559600E+00  9.47559600E+00 -1.89511920E+01  0.00000000E+00  9.47559600E+00
  9.47559600E+00 -1.89511920E+01  0.00000000E+00  9.47559600E+00  9.47559600E+00
 -1.89511920E+01  0.00000000E+00  9.47559600E+00  9.47559600E+00 -1.89511920E+01
  0.00000000E+00  9.47559600E+00  9.47559600E+00 -1.89511920E+01  0.00000000E+00
  9.47559600E+00  9.47559600E+00 -1.89511920E+01  0.00000000E+00  9.47559600E+00
  9.47559600E+00 -1.89511920E+01  0.00000000E+00  9.47559600E+00  9.47559600E+00
 -1.89511920E+01  0.00000000E+00  9.47559600E+00  9.47559600E+00 -1.89511920E+01
  0.00000000E+00  9.47559600E+00  9.47559600E+00 -1.89511920E+01  0.00000000E+00
  9.47559600E+00  9.47559600E+00 -1.89511920E+01  0.00000000E+00  9.47559600E+00
  9.47559600E+00 -1.89511920E+01  0.00000000E+00  9.47559600E+00  9.47559600E+00
 -1.89511920E+01  0.00000000E+00  9.47559600E+00  9.47559600E+00 -1.89511920E+01
  0.00000000E+00  9.47559600E+00  9.47559600E+00 -1.89511920E+01  0.00000000E+00
  9.47559600E+00  9.47559600E+00 -1.89511920E+01  0.00000000E+00  9.47559600E+00
  9.47559600E+00 -1.89511920E+01  0.00000000E+00  9.47559600E+00  9.47559600E+00
 -1.89511920E+01  0.00000000E+00  9.47559600E+00  9.47559600E+00 -1.89511920E+01
  0.00000000E+00  9.47559600E+00  9.47559600E+00 -1.89511920E+01  0.00000000E+00
  9.47559600E+00  9.47559600E+00 -1.89511920E+01  0.00000000E+00  9.47559600E+00
  9.47559600E+00 -1.89511920E+01  0.00000000E+00  9.47559600E+00  9.47559600E+00
 -1.89511920E+01  0.00000000E+00  9.47559600E+00  9.47559600E+00 -1.89511920E+01
  0.00000000E+00  9.47559600E+00  9.47559600E+00 -1.89511920E+01  0.00000000E+00
  9.47559600E+00  9.47559600E+00 -1.89511920E+01  0.00000000E+00  9.47559600E+00
  9.47559600E+00 -1.89511920E+01  0.00000000E+00  9.47559600E+00  9.47559600E+00
 -1.89511920E+01  0.00000000E+00  9.47559600E+00  9.47559600E+00 -1.89511920E+01
  0.00000000E+00  9.47559600E+00  9.47559600E+00 -1.89511920E+01  0.00000000E+00
  9.47559600E+00  9.47559600E+00 -1.89511920E+01  0.00000000E+00  9.47559600E+00
  9.47559600E+00 -1.89511920E+01  0.00000000E+00  9.47559600E+00  9.47559600E+00
 -1.89511920E+01  0.00000000E+00  9.47559600E+00  9.47559600E+00 -1.89511920E+01
  0.00000000E+00  9.47559600E+00  9.47559600E+00 -1.89511920E+01  0.00000000E+00
  9.47559600E+00  9.47559600E+00 -1.89511920E+01  0.00000000E+00  9.47559600E+00
  9.47559600E+00 -1.89511920E+01  0.00000000E+00  9.47559600E+00  9.47559600E+00
 -1.89511920E+01  0.00000000E+00  9.47559600E+00  9.47559600E+00 -1.89511920E+01
  0.00000000E+00  9.47559600E+00  9.47559600E+00 -1.89511920E+01  0.00000000E+00
  9.47559600E+00  9.47559600E+00 -1.89511920E+01  0.00000000E+00  9.47559600E+00
  9.47559600E+00 -1.89511920E+01  0.00000000E+00  9.47559600E+00  9.47559600E+00
 -1.89511920E+01  0.00000000E+00  9.47559600E+00  9.47559600E+00 -1.89511920E+01
  0.00000000E+00  9.47559600E+00  9.47559600E+00 -1.89511920E+01  0.00000000E+00
  9.47559600E+00  9.47559600E+00 -1.89511920E+01  0.00000000E+00  9.47559600E+00
  9.47559600E+00 -1.89511920E+01  0.00000000E+00  9.47559600E+00  9.47559600E+00
 -1.89511920E+01  0.00000000E+00  9.47559600E+00  9.47559600E+00 -1.89511920E+01
  0.00000000E+00  9.47559600E+00  9.47559600E+00 -1.89511920E+01  0.00000000E+00
  9.47559600E+00  9.47559600E+00 -1.89511920E+01  0.00000000E+00  9.47559600E+00
  9.47559600E+00 -1.89511920E+01  0.00000000E+00  9.47559600E+00  9.47559600E+00
 -1.89511920E+01  0.00000000E+00  9.47559600E+00  9.47559600E+00 -1.89511920E+01
  0.00000000E+00  9.47559600E+00  9.47559600E+00 -1.89511920E+01  0.00000000E+00
  9.47559600E+00  9.47559600E+00 -1.89511920E+01  0.00000000E+00  9.47559600E+00
  9.47559600E+00 -1.89511920E+01  0.00000000E+00  9.47559600E+00  9.47559600E+00
 -1.89511920E+01  0.00000000E+00  9.47559600E+00  9.47559600E+00 -1.89511920E+01
  0.00000000E+00  9.47559600E+00  9.47559600E+00 -1.89511920E+01  0.00000000E+00
  9.47559600E+00  9.47559600E+00 -1.89511920E+01  0.00000000E+00  9.47559600E+00
  9.47559600E+00 -1.89511920E+01  0.00000000E+00  9.47559600E+00  9.47559600E+00
 -1.89511920E+01  0.00000000E+00  9.47559600E+00  9.47559600E+00 -1.89511920E+01
  0.00000000E+00  9.47559600E+00  9.47559600E+00 -1.89511920E+01  0.00000000E+00
  9.47559600E+00  9.47559600E+00 -1.89511920E+01  0.00000000E+00  9.47559600E+00
  9.47559600E+00 -1.89511920E+01  0.00000000E+00  9.47559600E+00  9.47559600E+00
 -1.89511920E+01  0.00000000E+00  9.47559600E+00  9.47559600E+00 -1.89511920E+01
  0.00000000E+00  9.47559600E+00  9.47559600E+00 -1.89511920E+01  0.00000000E+00
  9.47559600E+00  9.47559600E+00 -1.89511920E+01  0.00000000E+00  9.47559600E+00
  9.47559600E+00 -1.89511920E+01  0.00000000E+00  9.47559600E+00  9.47559600E+00
 -1.89511920E+01  0.00000000E+00  9.47559600E+00  9.47559600E+00 -1.89511920E+01
  0.00000000E+00  9.47559600E+00  9.47559600E+00 -1.89511920E+01  0.00000000E+00
  9.47559600E+00  9.47559600E+00 -1.89511920E+01  0.00000000E+00  9.47559600E+00
  9.47559600E+00 -1.89511920E+01  0.00000000E+00  9.47559600E+00  9.47559600E+00
 -1.89511920E+01  0.00000000E+00  9.47559600E+00  9.47559600E+00 -1.89511920E+01
  0.00000000E+00  9.47559600E+00  9.47559600E+00 -1.89511920E+01  0.00000000E+00
  9.47559600E+00  9.47559600E+00 -1.89511920E+01  0.00000000E+00  9.47559600E+00
  9.47559600E+00 -1.89511920E+01  0.00000000E+00  9.47559600E+00  9.47559600E+00
 -1.89511920E+01  0.00000000E+00  9.47559600E+00  9.47559600E+00 -1.89511920E+01
  0.00000000E+00  9.47559600E+00  9.47559600E+00 -1.89511920E+01  0.00000000E+00
  9.47559600E+00  9.47559600E+00 -1.89511920E+01  0.00000000E+00  9.47559600E+00
  9.47559600E+00 -1.89511920E+01  0.00000000E+00  9.47559600E+00  9.47559600E+00
 -1.89511920E+01  0.00000000E+00  9.47559600E+00  9.47559600E+00 -1.89511920E+01
  0.00000000E+00  9.47559600E+00  9.47559600E+00 -1.89511920E+01  0.00000000E+00
  9.47559600E+00  9.47559600E+00 -1.89511920E+01  0.00000000E+00  9.47559600E+00
  9.47559600E+00 -1.89511920E+01  0.00000000E+00  9.47559600E+00  9.47559600E+00
 -1.89511920E+01  0.00000000E+00  9.47559600E+00  9.47559600E+00 -1.89511920E+01
  0.00000000E+00  9.47559600E+00  9.47559600E+00 -1.89511920E+01  0.00000000E+00
  9.47559600E+00  9.47559600E+00 -1.89511920E+01  0.00000000E+00  9.47559600E+00
  9.47559600E+00 -1.89511920E+01  0.00000000E+00  9.47559600E+00  9.47559600E+00
 -1.89511920E+01  0.00000000E+00  9.47559600E+00  9.47559600E+00 -1.89511920E+01
  0.00000000E+00  9.47559600E+00  9.47559600E+00 -1.89511920E+01  0.00000000E+00
  9.47559600E+00  9.47559600E+00 -1.89511920E+01  0.00000000E+00  9.47559600E+00
  9.47559600E+00 -1.89511920E+01  0.00000000E+00  9.47559600E+00  9.47559600E+00
 -1.89511920E+01  0.00000000E+00  9.47559600E+00  9.47559600E+00 -1.89511920E+01
  0.00000000E+00  9.47559600E+00  9.47559600E+00 -1.89511920E+01  0.00000000E+00
  9.47559600E+00  9.47559600E+00 -1.89511920E+01  0.00000000E+00  9.47559600E+00
  9.47559600E+00 -1.89511920E+01  0.00000000E+00  9.47559600E+00  9.47559600E+00
 -1.89511920E+01  0.00000000E+00  9.47559600E+00  9.47559600E+00 -1.89511920E+01
  0.00000000E+00  9.47559600E+00  9.47559600E+00 -1.89511920E+01  0.00000000E+00
  9.47559600E+00  9.47559600E+00 -1.89511920E+01  0.00000000E+00  9.47559600E+00
  9.47559600E+00 -1.89511920E+01  0.00000000E+00  9.47559600E+00  9.47559600E+00
 -1.89511920E+01  0.00000000E+00  9.47559600E+00  9.47559600E+00 -1.89511920E+01
  0.00000000E+00  9.47559600E+00  9.47559600E+00 -1.89511920E+01  0.00000000E+00
  9.47559600E+00  9.47559600E+00 -1.89511920E+01  0.00000000E+00  9.47559600E+00
  9.47559600E+00 -1.89511920E+01  0.00000000E+00  9.47559600E+00  9.47559600E+00
 -1.89511920E+01  0.00000000E+00  9.47559600E+00  9.47559600E+00 -1.89511920E+01
  0.00000000E+00  9.47559600E+00  9.47559600E+00 -1.89511920E+01  0.00000000E+00
  9.47559600E+00  9.47559600E+00 -1.89511920E+01  0.00000000E+00  9.47559600E+00
  9.47559600E+00 -1.89511920E+01  0.00000000E+00  9.47559600E+00  9.47559600E+00
 -1.89511920E+01  0.00000000E+00  9.47559600E+00  9.47559600E+00 -1.89511920E+01
  0.00000000E+00  9.47559600E+00  9.47559600E+00 -1.89511920E+01  0.00000000E+00
  9.47559600E+00  9.47559600E+00 -1.89511920E+01  0.00000000E+00  9.47559600E+00
  9.47559600E+00 -1.89511920E+01  0.00000000E+00  9.47559600E+00  9.47559600E+00
 -1.89511920E+01  0.00000000E+00  9.47559600E+00  9.47559600E+00 -1.89511920E+01
  0.00000000E+00  9.47559600E+00  9.47559600E+00 -1.89511920E+01  0.00000000E+00
  9.47559600E+00  9.47559600E+00 -1.89511920E+01  0.00000000E+00  9.47559600E+00
  9.47559600E+00 -1.89511920E+01  0.00000000E+00  9.47559600E+00  9.47559600E+00
 -1.89511920E+01  0.00000000E+00  9.47559600E+00  9.47559600E+00 -1.89511920E+01
  0.00000000E+00  9.47559600E+00  9.47559600E+00 -1.89511920E+01  0.00000000E+00
  9.47559600E+00  9.47559600E+00 -1.89511920E+01  0.00000000E+00  9.47559600E+00
  9.47559600E+00 -1.89511920E+01  0.00000000E+00  9.47559600E+00  9.47559600E+00
 -1.89511920E+01  0.00000000E+00  9.47559600E+00  9.47559600E+00 -1.89511920E+01
  0.00000000E+00  9.47559600E+00  9.47559600E+00 -1.89511920E+01  0.00000000E+00
  9.47559600E+00  9.47559600E+00 -1.89511920E+01  0.00000000E+00  9.47559600E+00
  9.47559600E+00 -1.89511920E+01  0.00000000E+00  9.47559600E+00  9.47559600E+00
 -1.89511920E+01  0.00000000E+00  9.47559600E+00  9.47559600E+00 -1.89511920E+01
  0.00000000E+00  9.47559600E+00  9.47559600E+00 -1.89511920E+01  0.00000000E+00
  9.47559600E+00  9.47559600E+00 -1.89511920E+01  0.00000000E+00  9.47559600E+00
  9.47559600E+00 -1.89511920E+01  0.00000000E+00  9.47559600E+00  9.47559600E+00
 -1.89511920E+01  0.00000000E+00  9.47559600E+00  9.47559600E+00 -1.89511920E+01
  0.00000000E+00  9.47559600E+00  9.47559600E+00 -1.89511920E+01  0.00000000E+00
  9.47559600E+00  9.47559600E+00 -1.89511920E+01  0.00000000E+00  9.47559600E+00
  9.47559600E+00 -1.89511920E+01  0.00000000E+00  9.47559600E+00  9.47559600E+00
 -1.89511920E+01  0.00000000E+00  9.47559600E+00  9.47559600E+00 -1.89511920E+01
  0.00000000E+00  9.47559600E+00  9.47559600E+00 -1.89511920E+01  0.00000000E+00
  9.47559600E+00  9.47559600E+00 -1.89511920E+01  0.00000000E+00  9.47559600E+00
  9.47559600E+00 -1.89511920E+01  0.00000000E+00  9.47559600E+00  9.47559600E+00
 -1.89511920E+01  0.00000000E+00  9.47559600E+00  9.47559600E+00 -1.89511920E+01
  0.00000000E+00  9.47559600E+00  9.47559600E+00 -1.89511920E+01  0.00000000E+00
  9.47559600E+00  9.47559600E+00 -1.89511920E+01  0.00000000E+00  9.47559600E+00
  9.47559600E+00 -1.89511920E+01  0.00000000E+00  9.47559600E+00  9.47559600E+00
 -1.89511920E+01  0.00000000E+00  9.47559600E+00  9.47559600E+00 -1.89511920E+01
  0.00000000E+00  9.47559600E+00  9.47559600E+00 -1.89511920E+01  0.00000000E+00
  9.47559600E+00  9.47559600E+00 -1.89511920E+01  0.00000000E+00  9.47559600E+00
  9.47559600E+00 -1.89511920E+01  0.00000000E+00  9.47559600E+00  9.47559600E+00
 -1.89511920E+01  0.00000000E+00  9.47559600E+00  9.47559600E+00 -1.89511920E+01
  0.00000000E+00  9.47559600E+00  9.47559600E+00 -1.89511920E+01  0.00000000E+00
  9.47559600E+00  9.47559600E+00 -1.89511920E+01  0.00000000E+00  9.47559600E+00
  9.47559600E+00 -1.89511920E+01  0.00000000E+00  9.47559600E+00  9.47559600E+00
 -1.89511920E+01  0.00000000E+00  9.47559600E+00  9.47559600E+00 -1.89511920E+01
  0.00000000E+00  9.47559600E+00  9.47559600E+00 -1.89511920E+01  0.00000000E+00
  9.47559600E+00  9.47559600E+00 -1.89511920E+01  0.00000000E+00  9.47559600E+00
  9.47559600E+00 -1.89511920E+01  0.00000000E+00  9.47559600E+00  9.47559600E+00
 -1.89511920E+01  0.00000000E+00  9.47559600E+00  9.47559600E+00 -1.89511920E+01
  0.00000000E+00  9.47559600E+00  9.47559600E+00 -1.89511920E+01  0.00000000E+00
  9.47559600E+00  9.47559600E+00 -1.89511920E+01  0.00000000E+00  9.47559600E+00
  9.47559600E+00 -1.89511920E+01  0.00000000E+00  9.47559600E+00  9.47559600E+00
 -1.89511920E+01  0.00000000E+00  9.47559600E+00  9.47559600E+00 -1.89511920E+01
  0.00000000E+00  9.47559600E+00  9.47559600E+00 -1.89511920E+01  0.00000000E+00
  9.47559600E+00  9.47559600E+00 -1.89511920E+01  0.00000000E+00  9.47559600E+00
  9.47559600E+00 -1.89511920E+01  0.00000000E+00  9.47559600E+00  9.47559600E+00
 -1.89511920E+01  0.00000000E+00  9.47559600E+00  9.47559600E+00 -1.89511920E+01
  0.00000000E+00  9.47559600E+00  9.47559600E+00 -1.89511920E+01  0.00000000E+00
  9.47559600E+00  9.47559600E+00 -1.89511920E+01  0.00000000E+00  9.47559600E+00
  9.47559600E+00 -1.89511920E+01  0.00000000E+00  9.47559600E+00  9.47559600E+00
 -1.89511920E+01  0.00000000E+00  9.47559600E+00  9.47559600E+00 -1.89511920E+01
  0.00000000E+00  9.47559600E+00  9.47559600E+00 -1.89511920E+01  0.00000000E+00
  9.47559600E+00  9.47559600E+00 -1.89511920E+01  0.00000000E+00  9.47559600E+00
  9.47559600E+00 -1.89511920E+01  0.00000000E+00  9.47559600E+00  9.47559600E+00
 -1.89511920E+01  0.00000000E+00  9.47559600E+00  9.47559600E+00 -1.89511920E+01
  0.00000000E+00  9.47559600E+00  9.47559600E+00 -1.89511920E+01  0.00000000E+00
  9.47559600E+00  9.47559600E+00 -1.89511920E+01  0.00000000E+00  9.47559600E+00
  9.47559600E+00 -1.89511920E+01  0.00000000E+00  9.47559600E+00  9.47559600E+00
 -1.89511920E+01  0.00000000E+00  9.47559600E+00  9.47559600E+00 -1.89511920E+01
  0.00000000E+00  9.47559600E+00  9.47559600E+00 -1.89511920E+01  0.00000000E+00
  9.47559600E+00  9.47559600E+00 -1.89511920E+01  0.00000000E+00  9.47559600E+00
  9.47559600E+00 -1.89511920E+01  0.00000000E+00  9.47559600E+00  9.47559600E+00
 -1.89511920E+01  0.00000000E+00  9.47559600E+00  9.47559600E+00 -1.89511920E+01
  0.00000000E+00  9.47559600E+00  9.47559600E+00 -1.89511920E+01  0.00000000E+00
  9.47559600E+00  9.47559600E+00 -1.89511920E+01  0.00000000E+00  9.47559600E+00
  9.47559600E+00 -1.89511920E+01  0.00000000E+00  9.47559600E+00  9.47559600E+00
 -1.89511920E+01  0.00000000E+00  9.47559600E+00  9.47559600E+00 -1.89511920E+01
  0.00000000E+00  9.47559600E+00  9.47559600E+00 -1.89511920E+01  0.00000000E+00
  9.47559600E+00  9.47559600E+00 -1.89511920E+01  0.00000000E+00  9.47559600E+00
  9.47559600E+00 -1.89511920E+01  0.00000000E+00  9.47559600E+00  9.47559600E+00
 -1.89511920E+01  0.00000000E+00  9.47559600E+00  9.47559600E+00 -1.89511920E+01
  0.00000000E+00  9.47559600E+00  9.47559600E+00 -1.89511920E+01  0.00000000E+00
  9.47559600E+00  9.47559600E+00 -1.89511920E+01  0.00000000E+00  9.47559600E+00
  9.47559600E+00 -1.89511920E+01  0.00000000E+00  9.47559600E+00  9.47559600E+00
 -1.89511920E+01  0.00000000E+00  9.47559600E+00  9.47559600E+00 -1.89511920E+01
  0.00000000E+00  9.47559600E+00  9.47559600E+00 -1.89511920E+01  0.00000000E+00
  9.47559600E+00  9.47559600E+00 -1.89511920E+01  0.00000000E+00  9.47559600E+00
  9.47559600E+00 -1.89511920E+01  0.00000000E+00  9.47559600E+00  9.47559600E+00
 -1.89511920E+01  0.00000000E+00  9.47559600E+00  9.47559600E+00 -1.89511920E+01
  0.00000000E+00  9.47559600E+00  9.47559600E+00 -1.89511920E+01  0.00000000E+00
  9.47559600E+00  9.47559600E+00 -1.89511920E+01  0.00000000E+00  9.47559600E+00
  9.47559600E+00 -1.89511920E+01  0.00000000E+00  9.47559600E+00  9.47559600E+00
 -1.89511920E+01  0.00000000E+00  9.47559600E+00  9.47559600E+00 -1.89511920E+01
  0.00000000E+00  9.47559600E+00  9.47559600E+00 -1.89511920E+01  0.00000000E+00
  9.47559600E+00  9.47559600E+00 -1.89511920E+01  0.00000000E+00  9.47559600E+00
  9.47559600E+00 -1.89511920E+01  0.00000000E+00  9.47559600E+00  9.47559600E+00
 -1.89511920E+01  0.00000000E+00  9.47559600E+00  9.47559600E+00 -1.89511920E+01
  0.00000000E+00  9.47559600E+00  9.47559600E+00 -1.89511920E+01  0.00000000E+00
  9.47559600E+00  9.47559600E+00 -1.89511920E+01  0.00000000E+00  9.47559600E+00
  9.47559600E+00 -1.89511920E+01  0.00000000E+00  9.47559600E+00  9.47559600E+00
 -1.89511920E+01  0.00000000E+00  9.47559600E+00  9.47559600E+00 -1.89511920E+01
  0.00000000E+00  9.47559600E+00  9.47559600E+00 -1.89511920E+01  0.00000000E+00
  9.47559600E+00  9.47559600E+00 -1.89511920E+01  0.00000000E+00  9.47559600E+00
  9.47559600E+00 -1.89511920E+01  0.00000000E+00  9.47559600E+00  9.47559600E+00
 -1.89511920E+01  0.00000000E+00  9.47559600E+00  9.47559600E+00 -1.89511920E+01
  0.00000000E+00  9.47559600E+00  9.47559600E+00 -1.89511920E+01  0.00000000E+00
  9.47559600E+00  9.47559600E+00 -1.89511920E+01  0.00000000E+00  9.47559600E+00
  9.47559600E+00 -1.89511920E+01  0.00000000E+00  9.47559600E+00  9.47559600E+00
 -1.89511920E+01  0.00000000E+00  9.47559600E+00  9.47559600E+00 -1.89511920E+01
  0.00000000E+00  9.47559600E+00  9.47559600E+00 -1.89511920E+01  0.00000000E+00
  9.47559600E+00  9.47559600E+00 -1.89511920E+01  0.00000000E+00  9.47559600E+00
  9.47559600E+00 -1.89511920E+01  0.00000000E+00  9.47559600E+00  9.47559600E+00
 -1.89511920E+01  0.00000000E+00  9.47559600E+00  9.47559600E+00 -1.89511920E+01
  0.00000000E+00  9.47559600E+00  9.47559600E+00 -1.89511920E+01  0.00000000E+00
  9.47559600E+00  9.47559600E+00 -1.89511920E+01  0.00000000E+00  9.47559600E+00
  9.47559600E+00 -1.89511920E+01  0.00000000E+00  9.47559600E+00  9.47559600E+00
 -1.89511920E+01  0.00000000E+00  9.47559600E+00  9.47559600E+00 -1.89511920E+01
  0.00000000E+00  9.47559600E+00  9.47559600E+00 -1.89511920E+01  0.00000000E+00
  9.47559600E+00  9.47559600E+00 -1.89511920E+01  0.00000000E+00  9.47559600E+00
  9.47559600E+00 -1.89511920E+01  0.00000000E+00  9.47559600E+00  9.47559600E+00
 -1.89511920E+01  0.00000000E+00  9.47559600E+00  9.47559600E+00 -1.89511920E+01
  0.00000000E+00  9.47559600E+00  9.47559600E+00 -1.89511920E+01  0.00000000E+00
  9.47559600E+00  9.47559600E+00 -1.89511920E+01  0.00000000E+00  9.47559600E+00
  9.47559600E+00 -1.89511920E+01  0.00000000E+00  9.47559600E+00  9.47559600E+00
 -1.89511920E+01  0.00000000E+00  9.47559600E+00  9.47559600E+00 -1.89511920E+01
  0.00000000E+00  9.47559600E+00  9.47559600E+00 -1.89511920E+01  0.00000000E+00
  9.47559600E+00  9.47559600E+00 -1.89511920E+01  0.00000000E+00  9.47559600E+00
  9.47559600E+00 -1.89511920E+01  0.00000000E+00  9.47559600E+00  9.47559600E+00
 -1.89511920E+01  0.00000000E+00  9.47559600E+00  9.47559600E+00 -1.89511920E+01
  0.00000000E+00  9.47559600E+00  9.47559600E+00 -1.89511920E+01  0.00000000E+00
  9.47559600E+00  9.47559600E+00 -1.89511920E+01  0.00000000E+00  9.47559600E+00
  9.47559600E+00 -1.89511920E+01  0.00000000E+00  9.47559600E+00  9.47559600E+00
 -1.89511920E+01  0.00000000E+00  9.47559600E+00  9.47559600E+00 -1.89511920E+01
  0.00000000E+00  9.47559600E+00  9.47559600E+00 -1.89511920E+01  0.00000000E+00
  9.47559600E+00  9.47559600E+00 -1.89511920E+01  0.00000000E+00  9.47559600E+00
  9.47559600E+00 -1.89511920E+01  0.00000000E+00  9.47559600E+00  9.47559600E+00
 -1.89511920E+01  0.00000000E+00  9.47559600E+00  9.47559600E+00 -1.89511920E+01
  0.00000000E+00  9.47559600E+00  9.47559600E+00 -1.89511920E+01  0.00000000E+00
  9.47559600E+00  9.47559600E+00 -1.89511920E+01  0.00000000E+00  9.47559600E+00
  9.47559600E+00 -1.89511920E+01  0.00000000E+00  9.47559600E+00  9.47559600E+00
 -1.89511920E+01  0.00000000E+00  9.47559600E+00  9.47559600E+00 -1.89511920E+01
  0.00000000E+00  9.47559600E+00  9.47559600E+00 -1.89511920E+01  0.00000000E+00
  9.47559600E+00  9.47559600E+00 -1.89511920E+01  0.00000000E+00  9.47559600E+00
  9.47559600E+00 -1.89511920E+01  0.00000000E+00  9.47559600E+00  9.47559600E+00
 -1.89511920E+01  0.00000000E+00  9.47559600E+00  9.47559600E+00 -1.89511920E+01
  0.00000000E+00  9.47559600E+00  9.47559600E+00 -1.89511920E+01  0.00000000E+00
  9.47559600E+00  9.47559600E+00 -1.89511920E+01  0.00000000E+00  9.47559600E+00
  9.47559600E+00 -1.89511920E+01  0.00000000E+00  9.47559600E+00  9.47559600E+00
 -1.89511920E+01  0.00000000E+00  9.47559600E+00  9.47559600E+00 -1.89511920E+01
  0.00000000E+00  9.47559600E+00  9.47559600E+00 -1.89511920E+01  0.00000000E+00
  9.47559600E+00  9.47559600E+00 -1.89511920E+01  0.00000000E+00  9.47559600E+00
  9.47559600E+00 -1.89511920E+01  0.00000000E+00  9.47559600E+00  9.47559600E+00
 -1.89511920E+01  0.00000000E+00  9.47559600E+00  9.47559600E+00 -1.89511920E+01
  0.00000000E+00  9.47559600E+00  9.47559600E+00 -1.89511920E+01  0.00000000E+00
  9.47559600E+00  9.47559600E+00 -1.89511920E+01  0.00000000E+00  9.47559600E+00
  9.47559600E+00 -1.89511920E+01  0.00000000E+00  9.47559600E+00  9.47559600E+00
 -1.89511920E+01  0.00000000E+00  9.47559600E+00  9.47559600E+00 -1.89511920E+01
  0.00000000E+00  9.47559600E+00  9.47559600E+00 -1.89511920E+01  0.00000000E+00
  9.47559600E+00  9.47559600E+00 -1.89511920E+01  0.00000000E+00  9.47559600E+00
  9.47559600E+00 -1.89511920E+01  0.00000000E+00  9.47559600E+00  9.47559600E+00
 -1.89511920E+01  0.00000000E+00  9.47559600E+00  9.47559600E+00 -1.89511920E+01
  0.00000000E+00  9.47559600E+00  9.47559600E+00 -1.89511920E+01  0.00000000E+00
  9.47559600E+00  9.47559600E+00 -1.89511920E+01  0.00000000E+00  9.47559600E+00
  9.47559600E+00 -1.89511920E+01  0.00000000E+00  9.47559600E+00  9.47559600E+00
 -1.89511920E+01  0.00000000E+00  9.47559600E+00  9.47559600E+00 -1.89511920E+01
  0.00000000E+00  9.47559600E+00  9.47559600E+00 -1.89511920E+01  0.00000000E+00
  9.47559600E+00  9.47559600E+00 -1.89511920E+01  0.00000000E+00  9.47559600E+00
  9.47559600E+00 -1.89511920E+01  0.00000000E+00  9.47559600E+00  9.47559600E+00
 -1.89511920E+01  0.00000000E+00  9.47559600E+00  9.47559600E+00 -1.89511920E+01
  0.00000000E+00  9.47559600E+00  9.47559600E+00 -1.89511920E+01  0.00000000E+00
  9.47559600E+00  9.47559600E+00 -1.89511920E+01  0.00000000E+00  9.47559600E+00
  9.47559600E+00 -1.89511920E+01  0.00000000E+00  9.47559600E+00  9.47559600E+00
 -1.89511920E+01  0.00000000E+00  9.47559600E+00  9.47559600E+00 -1.89511920E+01
  0.00000000E+00  9.47559600E+00  9.47559600E+00 -1.89511920E+01  0.00000000E+00
  9.47559600E+00  9.47559600E+00 -1.89511920E+01  0.00000000E+00  9.47559600E+00
  9.47559600E+00 -1.89511920E+01  0.00000000E+00  9.47559600E+00  9.47559600E+00
 -1.89511920E+01  0.00000000E+00  9.47559600E+00  9.47559600E+00 -1.89511920E+01
  0.00000000E+00  9.47559600E+00  9.47559600E+00 -1.89511920E+01  0.00000000E+00
  9.47559600E+00  9.47559600E+00 -1.89511920E+01  0.00000000E+00  9.47559600E+00
  9.47559600E+00 -1.89511920E+01  0.00000000E+00  9.47559600E+00  9.47559600E+00
 -1.89511920E+01  0.00000000E+00  9.47559600E+00  9.47559600E+00 -1.89511920E+01
  0.00000000E+00  9.47559600E+00  9.47559600E+00 -1.89511920E+01  0.00000000E+00
  9.47559600E+00  9.47559600E+00 -1.89511920E+01  0.00000000E+00  9.47559600E+00
  9.47559600E+00 -1.89511920E+01  0.00000000E+00  9.47559600E+00  9.47559600E+00
 -1.89511920E+01  0.00000000E+00  9.47559600E+00  9.47559600E+00 -1.89511920E+01
  0.00000000E+00  9.47559600E+00  9.47559600E+00 -1.89511920E+01  0.00000000E+00
  9.47559600E+00  9.47559600E+00 -1.89511920E+01  0.00000000E+00  9.47559600E+00
  9.47559600E+00 -1.89511920E+01  0.00000000E+00  9.47559600E+00  9.47559600E+00
 -1.89511920E+01  0.00000000E+00  9.47559600E+00  9.47559600E+00 -1.89511920E+01
  0.00000000E+00  9.47559600E+00  9.47559600E+00 -1.89511920E+01  0.00000000E+00
  9.47559600E+00  9.47559600E+00 -1.89511920E+01  0.00000000E+00  9.47559600E+00
  9.47559600E+00 -1.89511920E+01  0.00000000E+00  9.47559600E+00  9.47559600E+00
 -1.89511920E+01  0.00000000E+00  9.47559600E+00  9.47559600E+00 -1.89511920E+01
  0.00000000E+00  9.47559600E+00  9.47559600E+00 -1.89511920E+01  0.00000000E+00
  9.47559600E+00  9.47559600E+00 -1.89511920E+01  0.00000000E+00  9.47559600E+00
  9.47559600E+00 -1.89511920E+01  0.00000000E+00  9.47559600E+00  9.47559600E+00
 -1.89511920E+01  0.00000000E+00  9.47559600E+00  9.47559600E+00 -1.89511920E+01
  0.00000000E+00  9.47559600E+00  9.47559600E+00 -1.89511920E+01  0.00000000E+00
  9.47559600E+00  9.47559600E+00 -1.89511920E+01  0.00000000E+00  9.47559600E+00
  9.47559600E+00 -1.89511920E+01  0.00000000E+00  9.47559600E+00  9.47559600E+00
 -1.89511920E+01  0.00000000E+00  9.47559600E+00  9.47559600E+00 -1.89511920E+01
  0.00000000E+00  9.47559600E+00  9.47559600E+00 -1.89511920E+01  0.00000000E+00
  9.47559600E+00  9.47559600E+00 -1.89511920E+01  0.00000000E+00  9.47559600E+00
  9.47559600E+00 -1.89511920E+01  0.00000000E+00  9.47559600E+00  9.47559600E+00
 -1.89511920E+01  0.00000000E+00  9.47559600E+00  9.47559600E+00 -1.89511920E+01
  0.00000000E+00  9.47559600E+00  9.47559600E+00 -1.89511920E+01  0.00000000E+00
  9.47559600E+00  9.47559600E+00 -1.89511920E+01  0.00000000E+00  9.47559600E+00
  9.47559600E+00 -1.89511920E+01  0.00000000E+00  9.47559600E+00  9.47559600E+00
 -1.89511920E+01  0.00000000E+00  9.47559600E+00  9.47559600E+00 -1.89511920E+01
  0.00000000E+00  9.47559600E+00  9.47559600E+00 -1.89511920E+01  0.00000000E+00
  9.47559600E+00  9.47559600E+00 -1.89511920E+01  0.00000000E+00  9.47559600E+00
  9.47559600E+00 -1.89511920E+01  0.00000000E+00  9.47559600E+00  9.47559600E+00
 -1.89511920E+01  0.00000000E+00  9.47559600E+00  9.47559600E+00 -1.89511920E+01
  0.00000000E+00  9.47559600E+00  9.47559600E+00 -1.89511920E+01  0.00000000E+00
  9.47559600E+00  9.47559600E+00 -1.89511920E+01  0.00000000E+00  9.47559600E+00
  9.47559600E+00 -1.89511920E+01  0.00000000E+00  9.47559600E+00  9.47559600E+00
 -1.89511920E+01  0.00000000E+00  9.47559600E+00  9.47559600E+00 -1.89511920E+01
  0.00000000E+00  9.47559600E+00  9.47559600E+00 -1.89511920E+01  0.00000000E+00
  9.47559600E+00  9.47559600E+00 -1.89511920E+01  0.00000000E+00  9.47559600E+00
  9.47559600E+00 -1.89511920E+01  0.00000000E+00  9.47559600E+00  9.47559600E+00
 -1.89511920E+01  0.00000000E+00  9.47559600E+00  9.47559600E+00 -1.89511920E+01
  0.00000000E+00  9.47559600E+00  9.47559600E+00 -1.89511920E+01  0.00000000E+00
  9.47559600E+00  9.47559600E+00 -1.89511920E+01  0.00000000E+00  9.47559600E+00
  9.47559600E+00 -1.89511920E+01  0.00000000E+00  9.47559600E+00  9.47559600E+00
 -1.89511920E+01  0.00000000E+00  9.47559600E+00  9.47559600E+00 -1.89511920E+01
  0.00000000E+00  9.47559600E+00  9.47559600E+00 -1.89511920E+01  0.00000000E+00
  9.47559600E+00  9.47559600E+00 -1.89511920E+01  0.00000000E+00  9.47559600E+00
  9.47559600E+00 -1.89511920E+01  0.00000000E+00  9.47559600E+00  9.47559600E+00
 -1.89511920E+01  0.00000000E+00  9.47559600E+00  9.47559600E+00 -1.89511920E+01
  0.00000000E+00  9.47559600E+00  9.47559600E+00 -1.89511920E+01  0.00000000E+00
  9.47559600E+00  9.47559600E+00 -1.89511920E+01  0.00000000E+00  9.47559600E+00
  9.47559600E+00 -1.89511920E+01  0.00000000E+00  9.47559600E+00  9.47559600E+00
 -1.89511920E+01  0.00000000E+00  9.47559600E+00  9.47559600E+00 -1.89511920E+01
  0.00000000E+00  9.47559600E+00  9.47559600E+00 -1.89511920E+01  0.00000000E+00
  9.47559600E+00  9.47559600E+00 -1.89511920E+01  0.00000000E+00  9.47559600E+00
  9.47559600E+00 -1.89511920E+01  0.00000000E+00  9.47559600E+00  9.47559600E+00
 -1.89511920E+01  0.00000000E+00  9.47559600E+00  9.47559600E+00 -1.89511920E+01
  0.00000000E+00  9.47559600E+00  9.47559600E+00 -1.89511920E+01  0.00000000E+00
  9.47559600E+00  9.47559600E+00 -1.89511920E+01  0.00000000E+00  9.47559600E+00
  9.47559600E+00 -1.89511920E+01  0.00000000E+00  9.47559600E+00  9.47559600E+00
 -1.89511920E+01  0.00000000E+00  9.47559600E+00  9.47559600E+00 -1.89511920E+01
  0.00000000E+00  9.47559600E+00  9.47559600E+00 -1.89511920E+01  0.00000000E+00
  9.47559600E+00  9.47559600E+00 -1.89511920E+01  0.00000000E+00  9.47559600E+00
  9.47559600E+00 -1.89511920E+01  0.00000000E+00  9.47559600E+00  9.47559600E+00
 -1.89511920E+01  0.00000000E+00  9.47559600E+00  9.47559600E+00 -1.89511920E+01
  0.00000000E+00  9.47559600E+00  9.47559600E+00 -1.89511920E+01  0.00000000E+00
  9.47559600E+00  9.47559600E+00 -1.89511920E+01  0.00000000E+00  9.47559600E+00
  9.47559600E+00 -1.89511920E+01  0.00000000E+00  9.47559600E+00  9.47559600E+00
 -1.89511920E+01  0.00000000E+00  9.47559600E+00  9.47559600E+00 -1.89511920E+01
  0.00000000E+00  9.47559600E+00  9.47559600E+00 -1.89511920E+01  0.00000000E+00
  9.47559600E+00  9.47559600E+00 -1.89511920E+01  0.00000000E+00  9.47559600E+00
  9.47559600E+00 -1.89511920E+01  0.00000000E+00  9.47559600E+00  9.47559600E+00
 -1.89511920E+01  0.00000000E+00  9.47559600E+00  9.47559600E+00 -1.89511920E+01
  0.00000000E+00  9.47559600E+00  9.47559600E+00 -1.89511920E+01  0.00000000E+00
  9.47559600E+00  9.47559600E+00 -1.89511920E+01  0.00000000E+00  9.47559600E+00
  9.47559600E+00 -1.89511920E+01  0.00000000E+00  9.47559600E+00  9.47559600E+00
 -1.89511920E+01  0.00000000E+00  9.47559600E+00  9.47559600E+00 -1.89511920E+01
  0.00000000E+00  9.47559600E+00  9.47559600E+00 -1.89511920E+01  0.00000000E+00
  9.47559600E+00  9.47559600E+00 -1.89511920E+01  0.00000000E+00  9.47559600E+00
  9.47559600E+00 -1.89511920E+01  0.00000000E+00  9.47559600E+00  9.47559600E+00
 -1.89511920E+01  0.00000000E+00  9.47559600E+00  9.47559600E+00 -1.89511920E+01
  0.00000000E+00  9.47559600E+00  9.47559600E+00 -1.89511920E+01  0.00000000E+00
  9.47559600E+00  9.47559600E+00 -1.89511920E+01  0.00000000E+00  9.47559600E+00
  9.47559600E+00 -1.89511920E+01  0.00000000E+00  9.47559600E+00  9.47559600E+00
 -1.89511920E+01  0.00000000E+00  9.47559600E+00  9.47559600E+00 -1.89511920E+01
  0.00000000E+00  9.47559600E+00  9.47559600E+00 -1.89511920E+01  0.00000000E+00
  9.47559600E+00  9.47559600E+00 -1.89511920E+01  0.00000000E+00  9.47559600E+00
  9.47559600E+00 -1.89511920E+01  0.00000000E+00  9.47559600E+00  9.47559600E+00
 -1.89511920E+01  0.00000000E+00  9.47559600E+00  9.47559600E+00 -1.89511920E+01
  0.00000000E+00  9.47559600E+00  9.47559600E+00 -1.89511920E+01  0.00000000E+00
  9.47559600E+00  9.47559600E+00 -1.89511920E+01  0.00000000E+00  9.47559600E+00
  9.47559600E+00 -1.89511920E+01  0.00000000E+00  9.47559600E+00  9.47559600E+00
 -1.89511920E+01  0.00000000E+00  9.47559600E+00  9.47559600E+00 -1.89511920E+01
  0.00000000E+00  9.47559600E+00  9.47559600E+00 -1.89511920E+01  0.00000000E+00
  9.47559600E+00  9.47559600E+00 -1.89511920E+01  0.00000000E+00  9.47559600E+00
  9.47559600E+00 -1.89511920E+01  0.00000000E+00  9.47559600E+00  9.47559600E+00
 -1.89511920E+01  0.00000000E+00  9.47559600E+00  9.47559600E+00 -1.89511920E+01
  0.00000000E+00  9.47559600E+00  9.47559600E+00 -1.89511920E+01  0.00000000E+00
  9.47559600E+00  9.47559600E+00 -1.89511920E+01  0.00000000E+00  9.47559600E+00
  9.47559600E+00 -1.89511920E+01  0.00000000E+00  9.47559600E+00  9.47559600E+00
 -1.89511920E+01  0.00000000E+00  9.47559600E+00  9.47559600E+00 -1.89511920E+01
  0.00000000E+00  9.47559600E+00  9.47559600E+00 -1.89511920E+01  0.00000000E+00
  9.47559600E+00  9.47559600E+00 -1.89511920E+01  0.00000000E+00  9.47559600E+00
  9.47559600E+00 -1.89511920E+01  0.00000000E+00  9.47559600E+00  9.47559600E+00
 -1.89511920E+01  0.00000000E+00  9.47559600E+00  9.47559600E+00 -1.89511920E+01
  0.00000000E+00  9.47559600E+00  9.47559600E+00 -1.89511920E+01  0.00000000E+00
  9.47559600E+00  9.47559600E+00 -1.89511920E+01  0.00000000E+00  9.47559600E+00
  9.47559600E+00 -1.89511920E+01  0.00000000E+00  9.47559600E+00  9.47559600E+00
 -1.89511920E+01  0.00000000E+00  9.47559600E+00  9.47559600E+00 -1.89511920E+01
  0.00000000E+00  9.47559600E+00  9.47559600E+00 -1.89511920E+01  0.00000000E+00
  9.47559600E+00  9.47559600E+00 -1.89511920E+01  0.00000000E+00  9.47559600E+00
  9.47559600E+00 -1.89511920E+01  0.00000000E+00  9.47559600E+00  9.47559600E+00
 -1.89511920E+01  0.00000000E+00  9.47559600E+00  9.47559600E+00 -1.89511920E+01
  0.00000000E+00  9.47559600E+00  9.47559600E+00 -1.89511920E+01  0.00000000E+00
  9.47559600E+00  9.47559600E+00 -1.89511920E+01  0.00000000E+00  9.47559600E+00
  9.47559600E+00 -1.89511920E+01  0.00000000E+00  9.47559600E+00  9.47559600E+00
 -1.89511920E+01  0.00000000E+00  9.47559600E+00  9.47559600E+00 -1.89511920E+01
  0.00000000E+00  9.47559600E+00  9.47559600E+00 -1.89511920E+01  0.00000000E+00
  9.47559600E+00  9.47559600E+00 -1.89511920E+01  0.00000000E+00  9.47559600E+00
  9.47559600E+00 -1.89511920E+01  0.00000000E+00  9.47559600E+00  9.47559600E+00
 -1.89511920E+01  0.00000000E+00  9.47559600E+00  9.47559600E+00 -1.89511920E+01
  0.00000000E+00  9.47559600E+00  9.47559600E+00 -1.89511920E+01  0.00000000E+00
  9.47559600E+00  9.47559600E+00 -1.89511920E+01  0.00000000E+00  9.47559600E+00
  9.47559600E+00 -1.89511920E+01  0.00000000E+00  9.47559600E+00  9.47559600E+00
 -1.89511920E+01  0.00000000E+00  9.47559600E+00  9.47559600E+00 -1.89511920E+01
  0.00000000E+00  9.47559600E+00  9.47559600E+00 -1.89511920E+01  0.00000000E+00
  9.47559600E+00  9.47559600E+00 -1.89511920E+01  0.00000000E+00  9.47559600E+00
  9.47559600E+00 -1.89511920E+01  0.00000000E+00  9.47559600E+00  9.47559600E+00
 -1.89511920E+01  0.00000000E+00  9.47559600E+00  9.47559600E+00 -1.89511920E+01
  0.00000000E+00  9.47559600E+00  9.47559600E+00 -1.89511920E+01  0.00000000E+00
  9.47559600E+00  9.47559600E+00 -1.89511920E+01  0.00000000E+00  9.47559600E+00
  9.47559600E+00 -1.89511920E+01  0.00000000E+00  9.47559600E+00  9.47559600E+00
 -1.89511920E+01  0.00000000E+00  9.47559600E+00  9.47559600E+00 -1.89511920E+01
  0.00000000E+00  9.47559600E+00  9.47559600E+00 -1.89511920E+01  0.00000000E+00
  9.47559600E+00  9.47559600E+00 -1.89511920E+01  0.00000000E+00  9.47559600E+00
  9.47559600E+00 -1.89511920E+01  0.00000000E+00  9.47559600E+00  9.47559600E+00
 -1.89511920E+01  0.00000000E+00  9.47559600E+00  9.47559600E+00 -1.89511920E+01
  0.00000000E+00  9.47559600E+00  9.47559600E+00 -1.89511920E+01  0.00000000E+00
  9.47559600E+00  9.47559600E+00 -1.89511920E+01  0.00000000E+00  9.47559600E+00
  9.47559600E+00 -1.89511920E+01  0.00000000E+00  9.47559600E+00  9.47559600E+00
 -1.89511920E+01  0.00000000E+00  9.47559600E+00  9.47559600E+00 -1.89511920E+01
  0.00000000E+00  9.47559600E+00  9.47559600E+00 -1.89511920E+01  0.00000000E+00
  9.47559600E+00  9.47559600E+00 -1.89511920E+01  0.00000000E+00  9.47559600E+00
  9.47559600E+00 -1.89511920E+01  0.00000000E+00  9.47559600E+00  9.47559600E+00
 -1.89511920E+01  0.00000000E+00  9.47559600E+00  9.47559600E+00 -1.89511920E+01
  0.00000000E+00  9.47559600E+00  9.47559600E+00 -1.89511920E+01  0.00000000E+00
  9.47559600E+00  9.47559600E+00 -1.89511920E+01  0.00000000E+00  9.47559600E+00
  9.47559600E+00 -1.89511920E+01  0.00000000E+00  9.47559600E+00  9.47559600E+00
 -1.89511920E+01  0.00000000E+00  9.47559600E+00  9.47559600E+00 -1.89511920E+01
  0.00000000E+00  9.47559600E+00  9.47559600E+00 -1.89511920E+01  0.00000000E+00
  9.47559600E+00  9.47559600E+00 -1.89511920E+01  0.00000000E+00  9.47559600E+00
  9.47559600E+00 -1.89511920E+01  0.00000000E+00  9.47559600E+00  9.47559600E+00
 -1.89511920E+01  0.00000000E+00  9.47559600E+00  9.47559600E+00 -1.89511920E+01
  0.00000000E+00  9.47559600E+00  9.47559600E+00 -1.89511920E+01  0.00000000E+00
  9.47559600E+00  9.47559600E+00 -1.89511920E+01  0.00000000E+00  9.47559600E+00
  9.47559600E+00 -1.89511920E+01  0.00000000E+00  9.47559600E+00  9.47559600E+00
 -1.89511920E+01  0.00000000E+00  9.47559600E+00  9.47559600E+00 -1.89511920E+01
  0.00000000E+00  9.47559600E+00  9.47559600E+00 -1.89511920E+01  0.00000000E+00
  9.47559600E+00  9.47559600E+00 -1.89511920E+01  0.00000000E+00  9.47559600E+00
  9.47559600E+00 -1.89511920E+01  0.00000000E+00  9.47559600E+00  9.47559600E+00
 -1.89511920E+01  0.00000000E+00  9.47559600E+00  9.47559600E+00 -1.89511920E+01
  0.00000000E+00  9.47559600E+00  9.47559600E+00 -1.89511920E+01  0.00000000E+00
  9.47559600E+00  9.47559600E+00 -1.89511920E+01  0.00000000E+00  9.47559600E+00
  9.47559600E+00 -1.89511920E+01  0.00000000E+00  9.47559600E+00  9.47559600E+00
 -1.89511920E+01  0.00000000E+00  9.47559600E+00  9.47559600E+00 -1.89511920E+01
  0.00000000E+00  9.47559600E+00  9.47559600E+00 -1.89511920E+01  0.00000000E+00
  9.47559600E+00  9.47559600E+00 -1.89511920E+01  0.00000000E+00  9.47559600E+00
  9.47559600E+00 -1.89511920E+01  0.00000000E+00  9.47559600E+00  9.47559600E+00
 -1.89511920E+01  0.00000000E+00  9.47559600E+00  9.47559600E+00 -1.89511920E+01
  0.00000000E+00  9.47559600E+00  9.47559600E+00 -1.89511920E+01  0.00000000E+00
  9.47559600E+00  9.47559600E+00 -1.89511920E+01  0.00000000E+00  9.47559600E+00
  9.47559600E+00 -1.89511920E+01  0.00000000E+00  9.47559600E+00  9.47559600E+00
 -1.89511920E+01  0.00000000E+00  9.47559600E+00  9.47559600E+00 -1.89511920E+01
  0.00000000E+00  9.47559600E+00  9.47559600E+00 -1.89511920E+01  0.00000000E+00
  9.47559600E+00  9.47559600E+00 -1.89511920E+01  0.00000000E+00  9.47559600E+00
  9.47559600E+00 -1.89511920E+01  0.00000000E+00  9.47559600E+00  9.47559600E+00
 -1.89511920E+01  0.00000000E+00  9.47559600E+00  9.47559600E+00 -1.89511920E+01
  0.00000000E+00  9.47559600E+00  9.47559600E+00 -1.89511920E+01  0.00000000E+00
  9.47559600E+00  9.47559600E+00 -1.89511920E+01  0.00000000E+00  9.47559600E+00
  9.47559600E+00 -1.89511920E+01  0.00000000E+00  9.47559600E+00  9.47559600E+00
 -1.89511920E+01  0.00000000E+00  9.47559600E+00  9.47559600E+00 -1.89511920E+01
  0.00000000E+00  9.47559600E+00  9.47559600E+00 -1.89511920E+01  0.00000000E+00
  9.47559600E+00  9.47559600E+00 -1.89511920E+01  0.00000000E+00  9.47559600E+00
  9.47559600E+00 -1.89511920E+01  0.00000000E+00  9.47559600E+00  9.47559600E+00
 -1.89511920E+01  0.00000000E+00  9.47559600E+00  9.47559600E+00 -1.89511920E+01
  0.00000000E+00  9.47559600E+00  9.47559600E+00 -1.89511920E+01  0.00000000E+00
  9.47559600E+00  9.47559600E+00 -1.89511920E+01  0.00000000E+00  9.47559600E+00
  9.47559600E+00 -1.89511920E+01  0.00000000E+00  9.47559600E+00  9.47559600E+00
 -1.89511920E+01  0.00000000E+00  9.47559600E+00  9.47559600E+00 -1.89511920E+01
  0.00000000E+00  9.47559600E+00  9.47559600E+00 -1.89511920E+01  0.00000000E+00
  9.47559600E+00  9.47559600E+00 -1.89511920E+01  0.00000000E+00  9.47559600E+00
  9.47559600E+00 -1.89511920E+01  0.00000000E+00  9.47559600E+00  9.47559600E+00
 -1.89511920E+01  0.00000000E+00  9.47559600E+00  9.47559600E+00 -1.89511920E+01
  0.00000000E+00  9.47559600E+00  9.47559600E+00 -1.89511920E+01  0.00000000E+00
  9.47559600E+00  9.47559600E+00 -1.89511920E+01  0.00000000E+00  9.47559600E+00
  9.47559600E+00 -1.89511920E+01  0.00000000E+00  9.47559600E+00  9.47559600E+00
 -1.89511920E+01  0.00000000E+00  9.47559600E+00  9.47559600E+00 -1.89511920E+01
  0.00000000E+00  9.47559600E+00  9.47559600E+00 -1.89511920E+01  0.00000000E+00
  9.47559600E+00  9.47559600E+00 -1.89511920E+01  0.00000000E+00  9.47559600E+00
  9.47559600E+00 -1.89511920E+01  0.00000000E+00  9.47559600E+00  9.47559600E+00
 -1.89511920E+01  0.00000000E+00  9.47559600E+00  9.47559600E+00 -1.89511920E+01
  0.00000000E+00  9.47559600E+00  9.47559600E+00 -1.89511920E+01  0.00000000E+00
  9.47559600E+00  9.47559600E+00 -1.89511920E+01  0.00000000E+00  9.47559600E+00
  9.47559600E+00 -1.89511920E+01  0.00000000E+00  9.47559600E+00  9.47559600E+00
 -1.89511920E+01  0.00000000E+00  9.47559600E+00  9.47559600E+00 -1.89511920E+01
  0.00000000E+00  9.47559600E+00  9.47559600E+00 -1.89511920E+01  0.00000000E+00
  9.47559600E+00  9.47559600E+00 -1.89511920E+01  0.00000000E+00  9.47559600E+00
  9.47559600E+00 -1.89511920E+01  0.00000000E+00  9.47559600E+00  9.47559600E+00
 -1.89511920E+01  0.00000000E+00  9.47559600E+00  9.47559600E+00 -1.89511920E+01
  0.00000000E+00  9.47559600E+00  9.47559600E+00 -1.89511920E+01  0.00000000E+00
  9.47559600E+00  9.47559600E+00 -1.89511920E+01  0.00000000E+00  9.47559600E+00
  9.47559600E+00 -1.89511920E+01  0.00000000E+00  9.47559600E+00  9.47559600E+00
 -1.89511920E+01  0.00000000E+00  9.47559600E+00  9.47559600E+00 -1.89511920E+01
  0.00000000E+00  9.47559600E+00  9.47559600E+00 -1.89511920E+01  0.00000000E+00
  9.47559600E+00  9.47559600E+00 -1.89511920E+01  0.00000000E+00  9.47559600E+00
  9.47559600E+00 -1.89511920E+01  0.00000000E+00  9.47559600E+00  9.47559600E+00
 -1.89511920E+01  0.00000000E+00  9.47559600E+00  9.47559600E+00 -1.89511920E+01
  0.00000000E+00  9.47559600E+00  9.47559600E+00 -1.89511920E+01  0.00000000E+00
  9.47559600E+00  9.47559600E+00 -1.89511920E+01  0.00000000E+00  9.47559600E+00
  9.47559600E+00 -1.89511920E+01  0.00000000E+00  9.47559600E+00  9.47559600E+00
 -1.89511920E+01  0.00000000E+00  9.47559600E+00  9.47559600E+00 -1.89511920E+01
  0.00000000E+00  9.47559600E+00  9.47559600E+00 -1.89511920E+01  0.00000000E+00
  9.47559600E+00  9.47559600E+00 -1.89511920E+01  0.00000000E+00  9.47559600E+00
  9.47559600E+00 -1.89511920E+01  0.00000000E+00  9.47559600E+00  9.47559600E+00
 -1.89511920E+01  0.00000000E+00  9.47559600E+00  9.47559600E+00 -1.89511920E+01
  0.00000000E+00  9.47559600E+00  9.47559600E+00 -1.89511920E+01  0.00000000E+00
  9.47559600E+00  9.47559600E+00 -1.89511920E+01  0.00000000E+00  9.47559600E+00
  9.47559600E+00 -1.89511920E+01  0.00000000E+00  9.47559600E+00  9.47559600E+00
 -1.89511920E+01  0.00000000E+00  9.47559600E+00  9.47559600E+00 -1.89511920E+01
  0.00000000E+00  9.47559600E+00  9.47559600E+00 -1.89511920E+01  0.00000000E+00
  9.47559600E+00  9.47559600E+00 -1.89511920E+01  0.00000000E+00  9.47559600E+00
  9.47559600E+00 -1.89511920E+01  0.00000000E+00  9.47559600E+00  9.47559600E+00
 -1.89511920E+01  0.00000000E+00  9.47559600E+00  9.47559600E+00 -1.89511920E+01
  0.00000000E+00  9.47559600E+00  9.47559600E+00 -1.89511920E+01  0.00000000E+00
  9.47559600E+00  9.47559600E+00 -1.89511920E+01  0.00000000E+00  9.47559600E+00
  9.47559600E+00 -1.89511920E+01  0.00000000E+00  9.47559600E+00  9.47559600E+00
 -1.89511920E+01  0.00000000E+00  9.47559600E+00  9.47559600E+00 -1.89511920E+01
  0.00000000E+00  9.47559600E+00  9.47559600E+00 -1.89511920E+01  0.00000000E+00
  9.47559600E+00  9.47559600E+00 -1.89511920E+01  0.00000000E+00  9.47559600E+00
  9.47559600E+00 -1.89511920E+01  0.00000000E+00  9.47559600E+00  9.47559600E+00
 -1.89511920E+01  0.00000000E+00  9.47559600E+00  9.47559600E+00 -1.89511920E+01
  0.00000000E+00  9.47559600E+00  9.47559600E+00 -1.89511920E+01  0.00000000E+00
  9.47559600E+00  9.47559600E+00 -1.89511920E+01  0.00000000E+00  9.47559600E+00
  9.47559600E+00 -1.89511920E+01  0.00000000E+00  9.47559600E+00  9.47559600E+00
 -1.89511920E+01  0.00000000E+00  9.47559600E+00  9.47559600E+00 -1.89511920E+01
  0.00000000E+00  9.47559600E+00  9.47559600E+00 -1.89511920E+01  0.00000000E+00
  9.47559600E+00  9.47559600E+00 -1.89511920E+01  0.00000000E+00  9.47559600E+00
  9.47559600E+00 -1.89511920E+01  0.00000000E+00  9.47559600E+00  9.47559600E+00
 -1.89511920E+01  0.00000000E+00  9.47559600E+00  9.47559600E+00 -1.89511920E+01
  0.00000000E+00  9.47559600E+00  9.47559600E+00 -1.89511920E+01  0.00000000E+00
  9.47559600E+00  9.47559600E+00 -1.89511920E+01  0.00000000E+00  9.47559600E+00
  9.47559600E+00 -1.89511920E+01  0.00000000E+00  9.47559600E+00  9.47559600E+00
 -1.89511920E+01  0.00000000E+00  9.47559600E+00  9.47559600E+00 -1.89511920E+01
  0.00000000E+00  9.47559600E+00  9.47559600E+00 -1.89511920E+01  0.00000000E+00
  9.47559600E+00  9.47559600E+00 -1.89511920E+01  0.00000000E+00  9.47559600E+00
  9.47559600E+00 -1.89511920E+01  0.00000000E+00  9.47559600E+00  9.47559600E+00
 -1.89511920E+01  0.00000000E+00  9.47559600E+00  9.47559600E+00 -1.89511920E+01
  0.00000000E+00  9.47559600E+00  9.47559600E+00 -1.89511920E+01  0.00000000E+00
  9.47559600E+00  9.47559600E+00 -1.89511920E+01  0.00000000E+00  9.47559600E+00
  9.47559600E+00 -1.89511920E+01  0.00000000E+00  9.47559600E+00  9.47559600E+00
 -1.89511920E+01  0.00000000E+00  9.47559600E+00  9.47559600E+00 -1.89511920E+01
  0.00000000E+00  9.47559600E+00  9.47559600E+00 -1.89511920E+01  0.00000000E+00
  9.47559600E+00  9.47559600E+00 -1.89511920E+01  0.00000000E+00  9.47559600E+00
  9.47559600E+00 -1.89511920E+01  0.00000000E+00  9.47559600E+00  9.47559600E+00
 -1.89511920E+01  0.00000000E+00  9.47559600E+00  9.47559600E+00 -1.89511920E+01
  0.00000000E+00  9.47559600E+00  9.47559600E+00 -1.89511920E+01  0.00000000E+00
  9.47559600E+00  9.47559600E+00 -1.89511920E+01  0.00000000E+00  9.47559600E+00
  9.47559600E+00 -1.89511920E+01  0.00000000E+00  9.47559600E+00  9.47559600E+00
 -1.89511920E+01  0.00000000E+00  9.47559600E+00  9.47559600E+00 -1.89511920E+01
  0.00000000E+00  9.47559600E+00  9.47559600E+00 -1.89511920E+01  0.00000000E+00
  9.47559600E+00  9.47559600E+00 -1.89511920E+01  0.00000000E+00  9.47559600E+00
  9.47559600E+00 -1.89511920E+01  0.00000000E+00  9.47559600E+00  9.47559600E+00
 -1.89511920E+01  0.00000000E+00  9.47559600E+00  9.47559600E+00 -1.89511920E+01
  0.00000000E+00  9.47559600E+00  9.47559600E+00 -1.89511920E+01  0.00000000E+00
  9.47559600E+00  9.47559600E+00 -1.89511920E+01  0.00000000E+00  9.47559600E+00
  9.47559600E+00 -1.89511920E+01  0.00000000E+00  9.47559600E+00  9.47559600E+00
 -1.89511920E+01  0.00000000E+00  9.47559600E+00  9.47559600E+00 -1.89511920E+01
  0.00000000E+00  9.47559600E+00  9.47559600E+00 -1.89511920E+01  0.00000000E+00
  9.47559600E+00  9.47559600E+00 -1.89511920E+01  0.00000000E+00  9.47559600E+00
  9.47559600E+00 -1.89511920E+01  0.00000000E+00  9.47559600E+00  9.47559600E+00
 -1.89511920E+01  0.00000000E+00  9.47559600E+00  9.47559600E+00 -1.89511920E+01
  0.00000000E+00  9.47559600E+00  9.47559600E+00 -1.89511920E+01  0.00000000E+00
  9.47559600E+00  9.47559600E+00 -1.89511920E+01  0.00000000E+00  9.47559600E+00
  9.47559600E+00 -1.89511920E+01  0.00000000E+00  9.47559600E+00  9.47559600E+00
 -1.89511920E+01  0.00000000E+00  9.47559600E+00  9.47559600E+00 -1.89511920E+01
  0.00000000E+00  9.47559600E+00  9.47559600E+00 -1.89511920E+01  0.00000000E+00
  9.47559600E+00  9.47559600E+00 -1.89511920E+01  0.00000000E+00  9.47559600E+00
  9.47559600E+00 -1.89511920E+01  0.00000000E+00  9.47559600E+00  9.47559600E+00
 -1.89511920E+01  0.00000000E+00  9.47559600E+00  9.47559600E+00 -1.89511920E+01
  0.00000000E+00  9.47559600E+00  9.47559600E+00 -1.89511920E+01  0.00000000E+00
  9.47559600E+00  9.47559600E+00 -1.89511920E+01  0.00000000E+00  9.47559600E+00
  9.47559600E+00 -1.89511920E+01  0.00000000E+00  9.47559600E+00  9.47559600E+00
 -1.89511920E+01  0.00000000E+00  9.47559600E+00  9.47559600E+00 -1.89511920E+01
  0.00000000E+00  9.47559600E+00  9.47559600E+00 -1.89511920E+01  0.00000000E+00
  9.47559600E+00  9.47559600E+00 -1.89511920E+01  0.00000000E+00  9.47559600E+00
  9.47559600E+00 -1.89511920E+01  0.00000000E+00  9.47559600E+00  9.47559600E+00
 -1.89511920E+01  0.00000000E+00  9.47559600E+00  9.47559600E+00 -1.89511920E+01
  0.00000000E+00  9.47559600E+00  9.47559600E+00 -1.89511920E+01  0.00000000E+00
  9.47559600E+00  9.47559600E+00 -1.89511920E+01  0.00000000E+00  9.47559600E+00
  9.47559600E+00 -1.89511920E+01  0.00000000E+00  9.47559600E+00  9.47559600E+00
 -1.89511920E+01  0.00000000E+00  9.47559600E+00  9.47559600E+00 -1.89511920E+01
  0.00000000E+00  9.47559600E+00  9.47559600E+00 -1.89511920E+01  0.00000000E+00
  9.47559600E+00  9.47559600E+00 -1.89511920E+01  0.00000000E+00  9.47559600E+00
  9.47559600E+00 -1.89511920E+01  0.00000000E+00  9.47559600E+00  9.47559600E+00
 -1.89511920E+01  0.00000000E+00  9.47559600E+00  9.47559600E+00 -1.89511920E+01
  0.00000000E+00  9.47559600E+00  9.47559600E+00 -1.89511920E+01  0.00000000E+00
  9.47559600E+00  9.47559600E+00 -1.89511920E+01  0.00000000E+00  9.47559600E+00
  9.47559600E+00 -1.89511920E+01  0.00000000E+00  9.47559600E+00  9.47559600E+00
 -1.89511920E+01  0.00000000E+00  9.47559600E+00  9.47559600E+00 -1.89511920E+01
  0.00000000E+00  9.47559600E+00  9.47559600E+00 -1.89511920E+01  0.00000000E+00
  9.47559600E+00  9.47559600E+00 -1.89511920E+01  0.00000000E+00  9.47559600E+00
  9.47559600E+00 -1.89511920E+01  0.00000000E+00  9.47559600E+00  9.47559600E+00
 -1.89511920E+01  0.00000000E+00  9.47559600E+00  9.47559600E+00 -1.89511920E+01
  0.00000000E+00  9.47559600E+00  9.47559600E+00 -1.89511920E+01  0.00000000E+00
  9.47559600E+00  9.47559600E+00 -1.89511920E+01  0.00000000E+00  9.47559600E+00
  9.47559600E+00 -1.89511920E+01  0.00000000E+00  9.47559600E+00  9.47559600E+00
 -1.89511920E+01  0.00000000E+00  9.47559600E+00  9.47559600E+00 -1.89511920E+01
  0.00000000E+00  9.47559600E+00  9.47559600E+00 -1.89511920E+01  0.00000000E+00
  9.47559600E+00  9.47559600E+00 -1.89511920E+01  0.00000000E+00  9.47559600E+00
  9.47559600E+00 -1.89511920E+01  0.00000000E+00  9.47559600E+00  9.47559600E+00
 -1.89511920E+01  0.00000000E+00  9.47559600E+00  9.47559600E+00 -1.89511920E+01
  0.00000000E+00  9.47559600E+00  9.47559600E+00 -1.89511920E+01  0.00000000E+00
  9.47559600E+00  9.47559600E+00 -1.89511920E+01  0.00000000E+00  9.47559600E+00
  9.47559600E+00 -1.89511920E+01  0.00000000E+00  9.47559600E+00  9.47559600E+00
 -1.89511920E+01  0.00000000E+00  9.47559600E+00  9.47559600E+00 -1.89511920E+01
  0.00000000E+00  9.47559600E+00  9.47559600E+00 -1.89511920E+01  0.00000000E+00
  9.47559600E+00  9.47559600E+00 -1.89511920E+01  0.00000000E+00  9.47559600E+00
  9.47559600E+00 -1.89511920E+01  0.00000000E+00  9.47559600E+00  9.47559600E+00
 -1.89511920E+01  0.00000000E+00  9.47559600E+00  9.47559600E+00 -1.89511920E+01
  0.00000000E+00  9.47559600E+00  9.47559600E+00 -1.89511920E+01  0.00000000E+00
  9.47559600E+00  9.47559600E+00 -1.89511920E+01  0.00000000E+00  9.47559600E+00
  9.47559600E+00 -1.89511920E+01  0.00000000E+00  9.47559600E+00  9.47559600E+00
 -1.89511920E+01  0.00000000E+00  9.47559600E+00  9.47559600E+00 -1.89511920E+01
  0.00000000E+00  9.47559600E+00  9.47559600E+00 -1.89511920E+01  0.00000000E+00
  9.47559600E+00  9.47559600E+00 -1.89511920E+01  0.00000000E+00  9.47559600E+00
  9.47559600E+00 -1.89511920E+01  0.00000000E+00  9.47559600E+00  9.47559600E+00
 -1.89511920E+01  0.00000000E+00  9.47559600E+00  9.47559600E+00 -1.89511920E+01
  0.00000000E+00  9.47559600E+00  9.47559600E+00 -1.89511920E+01  0.00000000E+00
  9.47559600E+00  9.47559600E+00 -1.89511920E+01  0.00000000E+00  9.47559600E+00
  9.47559600E+00 -1.89511920E+01  0.00000000E+00  9.47559600E+00  9.47559600E+00
 -1.89511920E+01  0.00000000E+00  9.47559600E+00  9.47559600E+00 -1.89511920E+01
  0.00000000E+00  9.47559600E+00  9.47559600E+00 -1.89511920E+01  0.00000000E+00
  9.47559600E+00  9.47559600E+00 -1.89511920E+01  0.00000000E+00  9.47559600E+00
  9.47559600E+00 -1.89511920E+01  0.00000000E+00  9.47559600E+00  9.47559600E+00
 -1.89511920E+01  0.00000000E+00  9.47559600E+00  9.47559600E+00 -1.89511920E+01
  0.00000000E+00  9.47559600E+00  9.47559600E+00 -1.89511920E+01  0.00000000E+00
  9.47559600E+00  9.47559600E+00 -1.89511920E+01  0.00000000E+00  9.47559600E+00
  9.47559600E+00 -1.89511920E+01  0.00000000E+00  9.47559600E+00  9.47559600E+00
 -1.89511920E+01  0.00000000E+00  9.47559600E+00  9.47559600E+00 -1.89511920E+01
  0.00000000E+00  9.47559600E+00  9.47559600E+00 -1.89511920E+01  0.00000000E+00
  9.47559600E+00  9.47559600E+00 -1.89511920E+01  0.00000000E+00  9.47559600E+00
  9.47559600E+00 -1.89511920E+01  0.00000000E+00  9.47559600E+00  9.47559600E+00
 -1.89511920E+01  0.00000000E+00  9.47559600E+00  9.47559600E+00 -1.89511920E+01
  0.00000000E+00  9.47559600E+00  9.47559600E+00 -1.89511920E+01  0.00000000E+00
  9.47559600E+00  9.47559600E+00 -1.89511920E+01  0.00000000E+00  9.47559600E+00
  9.47559600E+00 -1.89511920E+01  0.00000000E+00  9.47559600E+00  9.47559600E+00
 -1.89511920E+01  0.00000000E+00  9.47559600E+00  9.47559600E+00 -1.89511920E+01
  0.00000000E+00  9.47559600E+00  9.47559600E+00 -1.89511920E+01  0.00000000E+00
  9.47559600E+00  9.47559600E+00 -1.89511920E+01  0.00000000E+00  9.47559600E+00
  9.47559600E+00 -1.89511920E+01  0.00000000E+00  9.47559600E+00  9.47559600E+00
 -1.89511920E+01  0.00000000E+00  9.47559600E+00  9.47559600E+00 -1.89511920E+01
  0.00000000E+00  9.47559600E+00  9.47559600E+00 -1.89511920E+01  0.00000000E+00
  9.47559600E+00  9.47559600E+00 -1.89511920E+01  0.00000000E+00  9.47559600E+00
  9.47559600E+00 -1.89511920E+01  0.00000000E+00  9.47559600E+00  9.47559600E+00
 -1.89511920E+01  0.00000000E+00  9.47559600E+00  9.47559600E+00 -1.89511920E+01
  0.00000000E+00  9.47559600E+00  9.47559600E+00 -1.89511920E+01  0.00000000E+00
  9.47559600E+00  9.47559600E+00 -1.89511920E+01  0.00000000E+00  9.47559600E+00
  9.47559600E+00 -1.89511920E+01  0.00000000E+00  9.47559600E+00  9.47559600E+00
 -1.89511920E+01  0.00000000E+00  9.47559600E+00  9.47559600E+00 -1.89511920E+01
  0.00000000E+00  9.47559600E+00  9.47559600E+00 -1.89511920E+01  0.00000000E+00
  9.47559600E+00  9.47559600E+00 -1.89511920E+01  0.00000000E+00  9.47559600E+00
  9.47559600E+00 -1.89511920E+01  0.00000000E+00  9.47559600E+00  9.47559600E+00
 -1.89511920E+01  0.00000000E+00  9.47559600E+00  9.47559600E+00 -1.89511920E+01
  0.00000000E+00  9.47559600E+00  9.47559600E+00 -1.89511920E+01  0.00000000E+00
  9.47559600E+00  9.47559600E+00 -1.89511920E+01  0.00000000E+00  9.47559600E+00
  9.47559600E+00 -1.89511920E+01  0.00000000E+00  9.47559600E+00  9.47559600E+00
 -1.89511920E+01  0.00000000E+00  9.47559600E+00  9.47559600E+00 -1.89511920E+01
  0.00000000E+00  9.47559600E+00  9.47559600E+00 -1.89511920E+01  0.00000000E+00
  9.47559600E+00  9.47559600E+00 -1.89511920E+01  0.00000000E+00  9.47559600E+00
  9.47559600E+00 -1.89511920E+01  0.00000000E+00  9.47559600E+00  9.47559600E+00
 -1.89511920E+01  0.00000000E+00  9.47559600E+00  9.47559600E+00 -1.89511920E+01
  0.00000000E+00  9.47559600E+00  9.47559600E+00 -1.89511920E+01  0.00000000E+00
  9.47559600E+00  9.47559600E+00 -1.89511920E+01  0.00000000E+00  9.47559600E+00
  9.47559600E+00 -1.89511920E+01  0.00000000E+00  9.47559600E+00  9.47559600E+00
 -1.89511920E+01  0.00000000E+00  9.47559600E+00  9.47559600E+00 -1.89511920E+01
  0.00000000E+00  9.47559600E+00  9.47559600E+00 -1.89511920E+01  0.00000000E+00
  9.47559600E+00  9.47559600E+00 -1.89511920E+01  0.00000000E+00  9.47559600E+00
  9.47559600E+00 -1.89511920E+01  0.00000000E+00  9.47559600E+00  9.47559600E+00
 -1.89511920E+01  0.00000000E+00  9.47559600E+00  9.47559600E+00 -1.89511920E+01
  0.00000000E+00  9.47559600E+00  9.47559600E+00 -1.89511920E+01  0.00000000E+00
  9.47559600E+00  9.47559600E+00 -1.89511920E+01  0.00000000E+00  9.47559600E+00
  9.47559600E+00 -1.89511920E+01  0.00000000E+00  9.47559600E+00  9.47559600E+00
 -1.89511920E+01  0.00000000E+00  9.47559600E+00  9.47559600E+00 -1.89511920E+01
  0.00000000E+00  9.47559600E+00  9.47559600E+00 -1.89511920E+01  0.00000000E+00
  9.47559600E+00  9.47559600E+00 -1.89511920E+01  0.00000000E+00  9.47559600E+00
  9.47559600E+00 -1.89511920E+01  0.00000000E+00  9.47559600E+00  9.47559600E+00
 -1.89511920E+01  0.00000000E+00  9.47559600E+00  9.47559600E+00 -1.89511920E+01
  0.00000000E+00  9.47559600E+00  9.47559600E+00 -1.89511920E+01  0.00000000E+00
  9.47559600E+00  9.47559600E+00 -1.89511920E+01  0.00000000E+00  9.47559600E+00
  9.47559600E+00 -1.89511920E+01  0.00000000E+00  9.47559600E+00  9.47559600E+00
 -1.89511920E+01  0.00000000E+00  9.47559600E+00  9.47559600E+00 -1.89511920E+01
  0.00000000E+00  9.47559600E+00  9.47559600E+00 -1.89511920E+01  0.00000000E+00
  9.47559600E+00  9.47559600E+00 -1.89511920E+01  0.00000000E+00  9.47559600E+00
  9.47559600E+00 -1.89511920E+01  0.00000000E+00  9.47559600E+00  9.47559600E+00
 -1.89511920E+01  0.00000000E+00  9.47559600E+00  9.47559600E+00 -1.89511920E+01
  0.00000000E+00  9.47559600E+00  9.47559600E+00 -1.89511920E+01  0.00000000E+00
  9.47559600E+00  9.47559600E+00 -1.89511920E+01  0.00000000E+00  9.47559600E+00
  9.47559600E+00 -1.89511920E+01  0.00000000E+00  9.47559600E+00  9.47559600E+00
 -1.89511920E+01  0.00000000E+00  9.47559600E+00  9.47559600E+00 -1.89511920E+01
  0.00000000E+00  9.47559600E+00  9.47559600E+00 -1.89511920E+01  0.00000000E+00
  9.47559600E+00  9.47559600E+00 -1.89511920E+01  0.00000000E+00  9.47559600E+00
  9.47559600E+00 -1.89511920E+01  0.00000000E+00  9.47559600E+00  9.47559600E+00
 -1.89511920E+01  0.00000000E+00  9.47559600E+00  9.47559600E+00 -1.89511920E+01
  0.00000000E+00  9.47559600E+00  9.47559600E+00 -1.89511920E+01  0.00000000E+00
  9.47559600E+00  9.47559600E+00 -1.89511920E+01  0.00000000E+00  9.47559600E+00
  9.47559600E+00 -1.89511920E+01  0.00000000E+00  9.47559600E+00  9.47559600E+00
 -1.89511920E+01  0.00000000E+00  9.47559600E+00  9.47559600E+00 -1.89511920E+01
  0.00000000E+00  9.47559600E+00  9.47559600E+00 -1.89511920E+01  0.00000000E+00
  9.47559600E+00  9.47559600E+00 -1.89511920E+01  0.00000000E+00  9.47559600E+00
  9.47559600E+00 -1.89511920E+01  0.00000000E+00  9.47559600E+00  9.47559600E+00
 -1.89511920E+01  0.00000000E+00  9.47559600E+00  9.47559600E+00 -1.89511920E+01
  0.00000000E+00  9.47559600E+00  9.47559600E+00 -1.89511920E+01  0.00000000E+00
  9.47559600E+00  9.47559600E+00 -1.89511920E+01  0.00000000E+00  9.47559600E+00
  9.47559600E+00 -1.89511920E+01  0.00000000E+00  9.47559600E+00  9.47559600E+00
 -1.89511920E+01  0.00000000E+00  9.47559600E+00  9.47559600E+00 -1.89511920E+01
  0.00000000E+00  9.47559600E+00  9.47559600E+00 -1.89511920E+01  0.00000000E+00
  9.47559600E+00  9.47559600E+00 -1.89511920E+01  0.00000000E+00  9.47559600E+00
  9.47559600E+00 -1.89511920E+01  0.00000000E+00  9.47559600E+00  9.47559600E+00
 -1.89511920E+01  0.00000000E+00  9.47559600E+00  9.47559600E+00 -1.89511920E+01
  0.00000000E+00  9.47559600E+00  9.47559600E+00 -1.89511920E+01  0.00000000E+00
  9.47559600E+00  9.47559600E+00 -1.89511920E+01  0.00000000E+00  9.47559600E+00
  9.47559600E+00 -1.89511920E+01  0.00000000E+00  9.47559600E+00  9.47559600E+00
 -1.89511920E+01  0.00000000E+00  9.47559600E+00  9.47559600E+00 -1.89511920E+01
  0.00000000E+00  9.47559600E+00  9.47559600E+00 -1.89511920E+01  0.00000000E+00
  9.47559600E+00  9.47559600E+00 -1.89511920E+01  0.00000000E+00  9.47559600E+00
  9.47559600E+00 -1.89511920E+01  0.00000000E+00  9.47559600E+00  9.47559600E+00
 -1.89511920E+01  0.00000000E+00  9.47559600E+00  9.47559600E+00 -1.89511920E+01
  0.00000000E+00  9.47559600E+00  9.47559600E+00 -1.89511920E+01  0.00000000E+00
  9.47559600E+00  9.47559600E+00 -1.89511920E+01  0.00000000E+00  9.47559600E+00
  9.47559600E+00 -1.89511920E+01  0.00000000E+00  9.47559600E+00  9.47559600E+00
 -1.89511920E+01  0.00000000E+00  9.47559600E+00  9.47559600E+00 -1.89511920E+01
  0.00000000E+00  9.47559600E+00  9.47559600E+00 -1.89511920E+01  0.00000000E+00
  9.47559600E+00  9.47559600E+00 -1.89511920E+01  0.00000000E+00  9.47559600E+00
  9.47559600E+00 -1.89511920E+01  0.00000000E+00  9.47559600E+00  9.47559600E+00
 -1.89511920E+01  0.00000000E+00  9.47559600E+00  9.47559600E+00 -1.89511920E+01
  0.00000000E+00  9.47559600E+00  9.47559600E+00 -1.89511920E+01  0.00000000E+00
  9.47559600E+00  9.47559600E+00 -1.89511920E+01  0.00000000E+00  9.47559600E+00
  9.47559600E+00 -1.89511920E+01  0.00000000E+00  9.47559600E+00  9.47559600E+00
 -1.89511920E+01  0.00000000E+00  9.47559600E+00  9.47559600E+00 -1.89511920E+01
  0.00000000E+00  9.47559600E+00  9.47559600E+00 -1.89511920E+01  0.00000000E+00
  9.47559600E+00  9.47559600E+00 -1.89511920E+01  0.00000000E+00  9.47559600E+00
  9.47559600E+00 -1.89511920E+01  0.00000000E+00  9.47559600E+00  9.47559600E+00
 -1.89511920E+01  0.00000000E+00  9.47559600E+00  9.47559600E+00 -1.89511920E+01
  0.00000000E+00  9.47559600E+00  9.47559600E+00 -1.89511920E+01  0.00000000E+00
  9.47559600E+00  9.47559600E+00 -1.89511920E+01  0.00000000E+00  9.47559600E+00
  9.47559600E+00 -1.89511920E+01  0.00000000E+00  9.47559600E+00  9.47559600E+00
 -1.89511920E+01  0.00000000E+00  9.47559600E+00  9.47559600E+00 -1.89511920E+01
  0.00000000E+00  9.47559600E+00  9.47559600E+00 -1.89511920E+01  0.00000000E+00
  9.47559600E+00  9.47559600E+00 -1.89511920E+01  0.00000000E+00  9.47559600E+00
  9.47559600E+00 -1.89511920E+01  0.00000000E+00  9.47559600E+00  9.47559600E+00
 -1.89511920E+01  0.00000000E+00  9.47559600E+00  9.47559600E+00 -1.89511920E+01
  0.00000000E+00  9.47559600E+00  9.47559600E+00 -1.89511920E+01  0.00000000E+00
  9.47559600E+00  9.47559600E+00 -1.89511920E+01  0.00000000E+00  9.47559600E+00
  9.47559600E+00 -1.89511920E+01  0.00000000E+00  9.47559600E+00  9.47559600E+00
 -1.89511920E+01  0.00000000E+00  9.47559600E+00  9.47559600E+00 -1.89511920E+01
  0.00000000E+00  9.47559600E+00  9.47559600E+00 -1.89511920E+01  0.00000000E+00
  9.47559600E+00  9.47559600E+00 -1.89511920E+01  0.00000000E+00  9.47559600E+00
  9.47559600E+00 -1.89511920E+01  0.00000000E+00  9.47559600E+00  9.47559600E+00
 -1.89511920E+01  0.00000000E+00  9.47559600E+00  9.47559600E+00 -1.89511920E+01
  0.00000000E+00  9.47559600E+00  9.47559600E+00 -1.89511920E+01  0.00000000E+00
  9.47559600E+00  9.47559600E+00 -1.89511920E+01  0.00000000E+00  9.47559600E+00
  9.47559600E+00 -1.89511920E+01  0.00000000E+00  9.47559600E+00  9.47559600E+00
 -1.89511920E+01  0.00000000E+00  9.47559600E+00  9.47559600E+00 -1.89511920E+01
  0.00000000E+00  9.47559600E+00  9.47559600E+00 -1.89511920E+01  0.00000000E+00
  9.47559600E+00  9.47559600E+00 -1.89511920E+01  0.00000000E+00  9.47559600E+00
  9.47559600E+00 -1.89511920E+01  0.00000000E+00  9.47559600E+00  9.47559600E+00
 -1.89511920E+01  0.00000000E+00  9.47559600E+00  9.47559600E+00 -1.89511920E+01
  0.00000000E+00  9.47559600E+00  9.47559600E+00 -1.89511920E+01  0.00000000E+00
  9.47559600E+00  9.47559600E+00 -1.89511920E+01  0.00000000E+00  9.47559600E+00
  9.47559600E+00 -1.89511920E+01  0.00000000E+00  9.47559600E+00  9.47559600E+00
 -1.89511920E+01  0.00000000E+00  9.47559600E+00  9.47559600E+00 -1.89511920E+01
  0.00000000E+00  9.47559600E+00  9.47559600E+00 -1.89511920E+01  0.00000000E+00
  9.47559600E+00  9.47559600E+00 -1.89511920E+01  0.00000000E+00  9.47559600E+00
  9.47559600E+00 -1.89511920E+01  0.00000000E+00  9.47559600E+00  9.47559600E+00
 -1.89511920E+01  0.00000000E+00  9.47559600E+00  9.47559600E+00 -1.89511920E+01
  0.00000000E+00  9.47559600E+00  9.47559600E+00 -1.89511920E+01  0.00000000E+00
  9.47559600E+00  9.47559600E+00 -1.89511920E+01  0.00000000E+00  9.47559600E+00
  9.47559600E+00 -1.89511920E+01  0.00000000E+00  9.47559600E+00  9.47559600E+00
 -1.89511920E+01  0.00000000E+00  9.47559600E+00  9.47559600E+00 -1.89511920E+01
  0.00000000E+00  9.47559600E+00  9.47559600E+00 -1.89511920E+01  0.00000000E+00
  9.47559600E+00  9.47559600E+00 -1.89511920E+01  0.00000000E+00  9.47559600E+00
  9.47559600E+00 -1.89511920E+01  0.00000000E+00  9.47559600E+00  9.47559600E+00
 -1.89511920E+01  0.00000000E+00  9.47559600E+00  9.47559600E+00 -1.89511920E+01
  0.00000000E+00  9.47559600E+00  9.47559600E+00 -1.89511920E+01  0.00000000E+00
  9.47559600E+00  9.47559600E+00 -1.89511920E+01  0.00000000E+00  9.47559600E+00
  9.47559600E+00 -1.89511920E+01  0.00000000E+00  9.47559600E+00  9.47559600E+00
 -1.89511920E+01  0.00000000E+00  9.47559600E+00  9.47559600E+00 -1.89511920E+01
  0.00000000E+00  9.47559600E+00  9.47559600E+00 -1.89511920E+01  0.00000000E+00
  9.47559600E+00  9.47559600E+00 -1.89511920E+01  0.00000000E+00  9.47559600E+00
  9.47559600E+00 -1.89511920E+01  0.00000000E+00  9.47559600E+00  9.47559600E+00
 -1.89511920E+01  0.00000000E+00  9.47559600E+00  9.47559600E+00 -1.89511920E+01
  0.00000000E+00  9.47559600E+00  9.47559600E+00 -1.89511920E+01  0.00000000E+00
  9.47559600E+00  9.47559600E+00 -1.89511920E+01  0.00000000E+00  9.47559600E+00
  9.47559600E+00 -1.89511920E+01  0.00000000E+00  9.47559600E+00  9.47559600E+00
 -1.89511920E+01  0.00000000E+00  9.47559600E+00  9.47559600E+00 -1.89511920E+01
  0.00000000E+00  9.47559600E+00  9.47559600E+00 -1.89511920E+01  0.00000000E+00
  9.47559600E+00  9.47559600E+00 -1.89511920E+01  0.00000000E+00  9.47559600E+00
  9.47559600E+00 -1.89511920E+01  0.00000000E+00  9.47559600E+00  9.47559600E+00
 -1.89511920E+01  0.00000000E+00  9.47559600E+00  9.47559600E+00 -1.89511920E+01
  0.00000000E+00  9.47559600E+00  9.47559600E+00 -1.89511920E+01  0.00000000E+00
  9.47559600E+00  9.47559600E+00 -1.89511920E+01  0.00000000E+00  9.47559600E+00
  9.47559600E+00 -1.89511920E+01  0.00000000E+00  9.47559600E+00  9.47559600E+00
 -1.89511920E+01  0.00000000E+00  9.47559600E+00  9.47559600E+00 -1.89511920E+01
  0.00000000E+00  9.47559600E+00  9.47559600E+00 -1.89511920E+01  0.00000000E+00
  9.47559600E+00  9.47559600E+00 -1.89511920E+01  0.00000000E+00  9.47559600E+00
  9.47559600E+00 -1.89511920E+01  0.00000000E+00  9.47559600E+00  9.47559600E+00
 -1.89511920E+01  0.00000000E+00  9.47559600E+00  9.47559600E+00 -1.89511920E+01
  0.00000000E+00  9.47559600E+00  9.47559600E+00 -1.89511920E+01  0.00000000E+00
  9.47559600E+00  9.47559600E+00 -1.89511920E+01  0.00000000E+00  9.47559600E+00
  9.47559600E+00 -1.89511920E+01  0.00000000E+00  9.47559600E+00  9.47559600E+00
 -1.89511920E+01  0.00000000E+00  9.47559600E+00  9.47559600E+00 -1.89511920E+01
  0.00000000E+00  9.47559600E+00  9.47559600E+00 -1.89511920E+01  0.00000000E+00
  9.47559600E+00  9.47559600E+00 -1.89511920E+01  0.00000000E+00  9.47559600E+00
  9.47559600E+00 -1.89511920E+01  0.00000000E+00  9.47559600E+00  9.47559600E+00
 -1.89511920E+01  0.00000000E+00  9.47559600E+00  9.47559600E+00 -1.89511920E+01
  0.00000000E+00  9.47559600E+00  9.47559600E+00 -1.89511920E+01  0.00000000E+00
  9.47559600E+00  9.47559600E+00 -1.89511920E+01  0.00000000E+00  9.47559600E+00
  9.47559600E+00 -1.89511920E+01  0.00000000E+00  9.47559600E+00  9.47559600E+00
 -1.89511920E+01  0.00000000E+00  9.47559600E+00  9.47559600E+00 -1.89511920E+01
  0.00000000E+00  9.47559600E+00  9.47559600E+00 -1.89511920E+01  0.00000000E+00
  9.47559600E+00  9.47559600E+00 -1.89511920E+01  0.00000000E+00  9.47559600E+00
  9.47559600E+00 -1.89511920E+01  0.00000000E+00  9.47559600E+00  9.47559600E+00
 -1.89511920E+01  0.00000000E+00  9.47559600E+00  9.47559600E+00 -1.89511920E+01
  0.00000000E+00  9.47559600E+00  9.47559600E+00 -1.89511920E+01  0.00000000E+00
  9.47559600E+00  9.47559600E+00 -1.89511920E+01  0.00000000E+00  9.47559600E+00
  9.47559600E+00 -1.89511920E+01  0.00000000E+00  9.47559600E+00  9.47559600E+00
 -1.89511920E+01  0.00000000E+00  9.47559600E+00  9.47559600E+00 -1.89511920E+01
  0.00000000E+00  9.47559600E+00  9.47559600E+00 -1.89511920E+01  0.00000000E+00
  9.47559600E+00  9.47559600E+00 -1.89511920E+01  0.00000000E+00  9.47559600E+00
  9.47559600E+00 -1.89511920E+01  0.00000000E+00  9.47559600E+00  9.47559600E+00
 -1.89511920E+01  0.00000000E+00  9.47559600E+00  9.47559600E+00 -1.89511920E+01
  0.00000000E+00  9.47559600E+00  9.47559600E+00 -1.89511920E+01  0.00000000E+00
  9.47559600E+00  9.47559600E+00 -1.89511920E+01  0.00000000E+00  9.47559600E+00
  9.47559600E+00 -1.89511920E+01  0.00000000E+00  9.47559600E+00  9.47559600E+00
 -1.89511920E+01  0.00000000E+00  9.47559600E+00  9.47559600E+00 -1.89511920E+01
  0.00000000E+00  9.47559600E+00  9.47559600E+00 -1.89511920E+01  0.00000000E+00
  9.47559600E+00  9.47559600E+00 -1.89511920E+01  0.00000000E+00  9.47559600E+00
  9.47559600E+00 -1.89511920E+01  0.00000000E+00  9.47559600E+00  9.47559600E+00
 -1.89511920E+01  0.00000000E+00  9.47559600E+00  9.47559600E+00 -1.89511920E+01
  0.00000000E+00  9.47559600E+00  9.47559600E+00 -1.89511920E+01  0.00000000E+00
  9.47559600E+00  9.47559600E+00 -1.89511920E+01  0.00000000E+00  9.47559600E+00
  9.47559600E+00 -1.89511920E+01  0.00000000E+00  9.47559600E+00  9.47559600E+00
 -1.89511920E+01  0.00000000E+00  9.47559600E+00  9.47559600E+00 -1.89511920E+01
  0.00000000E+00  9.47559600E+00  9.47559600E+00 -1.89511920E+01  0.00000000E+00
  9.47559600E+00  9.47559600E+00 -1.89511920E+01  0.00000000E+00  9.47559600E+00
  9.47559600E+00 -1.89511920E+01  0.00000000E+00  9.47559600E+00  9.47559600E+00
 -1.89511920E+01  0.00000000E+00  9.47559600E+00  9.47559600E+00 -1.89511920E+01
  0.00000000E+00  9.47559600E+00  9.47559600E+00 -1.89511920E+01  0.00000000E+00
  9.47559600E+00  9.47559600E+00 -1.89511920E+01  0.00000000E+00  9.47559600E+00
  9.47559600E+00 -1.89511920E+01  0.00000000E+00  9.47559600E+00  9.47559600E+00
 -1.89511920E+01  0.00000000E+00  9.47559600E+00  9.47559600E+00 -1.89511920E+01
  0.00000000E+00  9.47559600E+00  9.47559600E+00 -1.89511920E+01  0.00000000E+00
  9.47559600E+00  9.47559600E+00 -1.89511920E+01  0.00000000E+00  9.47559600E+00
  9.47559600E+00 -1.89511920E+01  0.00000000E+00  9.47559600E+00  9.47559600E+00
 -1.89511920E+01  0.00000000E+00  9.47559600E+00  9.47559600E+00 -1.89511920E+01
  0.00000000E+00  9.47559600E+00  9.47559600E+00 -1.89511920E+01  0.00000000E+00
  9.47559600E+00  9.47559600E+00 -1.89511920E+01  0.00000000E+00  9.47559600E+00
  9.47559600E+00 -1.89511920E+01  0.00000000E+00  9.47559600E+00  9.47559600E+00
 -1.89511920E+01  0.00000000E+00  9.47559600E+00  9.47559600E+00 -1.89511920E+01
  0.00000000E+00  9.47559600E+00  9.47559600E+00 -1.89511920E+01  0.00000000E+00
  9.47559600E+00  9.47559600E+00 -1.89511920E+01  0.00000000E+00  9.47559600E+00
  9.47559600E+00 -1.89511920E+01  0.00000000E+00  9.47559600E+00  9.47559600E+00
 -1.89511920E+01  0.00000000E+00  9.47559600E+00  9.47559600E+00 -1.89511920E+01
  0.00000000E+00  9.47559600E+00  9.47559600E+00 -1.89511920E+01  0.00000000E+00
  9.47559600E+00  9.47559600E+00 -1.89511920E+01  0.00000000E+00  9.47559600E+00
  9.47559600E+00 -1.89511920E+01  0.00000000E+00  9.47559600E+00  9.47559600E+00
 -1.89511920E+01  0.00000000E+00  9.47559600E+00  9.47559600E+00 -1.89511920E+01
  0.00000000E+00  9.47559600E+00  9.47559600E+00 -1.89511920E+01  0.00000000E+00
  9.47559600E+00  9.47559600E+00 -1.89511920E+01  0.00000000E+00  9.47559600E+00
  9.47559600E+00 -1.89511920E+01  0.00000000E+00  9.47559600E+00  9.47559600E+00
 -1.89511920E+01  0.00000000E+00  9.47559600E+00  9.47559600E+00 -1.89511920E+01
  0.00000000E+00  9.47559600E+00  9.47559600E+00 -1.89511920E+01  0.00000000E+00
  9.47559600E+00  9.47559600E+00 -1.89511920E+01  0.00000000E+00  9.47559600E+00
  9.47559600E+00 -1.89511920E+01  0.00000000E+00  9.47559600E+00  9.47559600E+00
 -1.89511920E+01  0.00000000E+00  9.47559600E+00  9.47559600E+00 -1.89511920E+01
  0.00000000E+00  9.47559600E+00  9.47559600E+00 -1.89511920E+01  0.00000000E+00
  9.47559600E+00  9.47559600E+00 -1.89511920E+01  0.00000000E+00  9.47559600E+00
  9.47559600E+00 -1.89511920E+01  0.00000000E+00  9.47559600E+00  9.47559600E+00
 -1.89511920E+01  0.00000000E+00  9.47559600E+00  9.47559600E+00 -1.89511920E+01
  0.00000000E+00  9.47559600E+00  9.47559600E+00 -1.89511920E+01  0.00000000E+00
  9.47559600E+00  9.47559600E+00 -1.89511920E+01  0.00000000E+00  9.47559600E+00
  9.47559600E+00 -1.89511920E+01  0.00000000E+00  9.47559600E+00  9.47559600E+00
 -1.89511920E+01  0.00000000E+00  9.47559600E+00  9.47559600E+00 -1.89511920E+01
  0.00000000E+00  9.47559600E+00  9.47559600E+00 -1.89511920E+01  0.00000000E+00
  9.47559600E+00  9.47559600E+00 -1.89511920E+01  0.00000000E+00  9.47559600E+00
  9.47559600E+00 -1.89511920E+01  0.00000000E+00  9.47559600E+00  9.47559600E+00
 -1.89511920E+01  0.00000000E+00  9.47559600E+00  9.47559600E+00 -1.89511920E+01
  0.00000000E+00  9.47559600E+00  9.47559600E+00 -1.89511920E+01  0.00000000E+00
  9.47559600E+00  9.47559600E+00 -1.89511920E+01  0.00000000E+00  9.47559600E+00
  9.47559600E+00 -1.89511920E+01  0.00000000E+00  9.47559600E+00  9.47559600E+00
 -1.89511920E+01  0.00000000E+00  9.47559600E+00  9.47559600E+00 -1.89511920E+01
  0.00000000E+00  9.47559600E+00  9.47559600E+00 -1.89511920E+01  0.00000000E+00
  9.47559600E+00  9.47559600E+00 -1.89511920E+01  0.00000000E+00  9.47559600E+00
  9.47559600E+00 -1.89511920E+01  0.00000000E+00  9.47559600E+00  9.47559600E+00
 -1.89511920E+01  0.00000000E+00  9.47559600E+00  9.47559600E+00 -1.89511920E+01
  0.00000000E+00  9.47559600E+00  9.47559600E+00 -1.89511920E+01  0.00000000E+00
  9.47559600E+00  9.47559600E+00 -1.89511920E+01  0.00000000E+00  9.47559600E+00
  9.47559600E+00 -1.89511920E+01  0.00000000E+00  9.47559600E+00  9.47559600E+00
 -1.89511920E+01  0.00000000E+00  9.47559600E+00  9.47559600E+00 -1.89511920E+01
  0.00000000E+00  9.47559600E+00  9.47559600E+00 -1.89511920E+01  0.00000000E+00
  9.47559600E+00  9.47559600E+00 -1.89511920E+01  0.00000000E+00  9.47559600E+00
  9.47559600E+00 -1.89511920E+01  0.00000000E+00  9.47559600E+00  9.47559600E+00
 -1.89511920E+01  0.00000000E+00  9.47559600E+00  9.47559600E+00 -1.89511920E+01
  0.00000000E+00  9.47559600E+00  9.47559600E+00 -1.89511920E+01  0.00000000E+00
  9.47559600E+00  9.47559600E+00 -1.89511920E+01  0.00000000E+00  9.47559600E+00
  9.47559600E+00 -1.89511920E+01  0.00000000E+00  9.47559600E+00  9.47559600E+00
 -1.89511920E+01  0.00000000E+00  9.47559600E+00  9.47559600E+00 -1.89511920E+01
  0.00000000E+00  9.47559600E+00  9.47559600E+00 -1.89511920E+01  0.00000000E+00
  9.47559600E+00  9.47559600E+00 -1.89511920E+01  0.00000000E+00  9.47559600E+00
  9.47559600E+00 -1.89511920E+01  0.00000000E+00  9.47559600E+00  9.47559600E+00
 -1.89511920E+01  0.00000000E+00  9.47559600E+00  9.47559600E+00 -1.89511920E+01
  0.00000000E+00  9.47559600E+00  9.47559600E+00 -1.89511920E+01  0.00000000E+00
  9.47559600E+00  9.47559600E+00 -1.89511920E+01  0.00000000E+00  9.47559600E+00
  9.47559600E+00 -1.89511920E+01  0.00000000E+00  9.47559600E+00  9.47559600E+00
 -1.89511920E+01  0.00000000E+00  9.47559600E+00  9.47559600E+00 -1.89511920E+01
  0.00000000E+00  9.47559600E+00  9.47559600E+00 -1.89511920E+01  0.00000000E+00
  9.47559600E+00  9.47559600E+00 -1.89511920E+01  0.00000000E+00  9.47559600E+00
  9.47559600E+00 -1.89511920E+01  0.00000000E+00  9.47559600E+00  9.47559600E+00
 -1.89511920E+01  0.00000000E+00  9.47559600E+00  9.47559600E+00 -1.89511920E+01
  0.00000000E+00  9.47559600E+00  9.47559600E+00 -1.89511920E+01  0.00000000E+00
  9.47559600E+00  9.47559600E+00 -1.89511920E+01  0.00000000E+00  9.47559600E+00
  9.47559600E+00 -1.89511920E+01  0.00000000E+00  9.47559600E+00  9.47559600E+00
 -1.89511920E+01  0.00000000E+00  9.47559600E+00  9.47559600E+00 -1.89511920E+01
  0.00000000E+00  9.47559600E+00  9.47559600E+00 -1.89511920E+01  0.00000000E+00
  9.47559600E+00  9.47559600E+00 -1.89511920E+01  0.00000000E+00  9.47559600E+00
  9.47559600E+00 -1.89511920E+01  0.00000000E+00  9.47559600E+00  9.47559600E+00
 -1.89511920E+01  0.00000000E+00  9.47559600E+00  9.47559600E+00 -1.89511920E+01
  0.00000000E+00  9.47559600E+00  9.47559600E+00 -1.89511920E+01  0.00000000E+00
  9.47559600E+00  9.47559600E+00 -1.89511920E+01  0.00000000E+00  9.47559600E+00
  9.47559600E+00 -1.89511920E+01  0.00000000E+00  9.47559600E+00  9.47559600E+00
 -1.89511920E+01  0.00000000E+00  9.47559600E+00  9.47559600E+00 -1.89511920E+01
  0.00000000E+00  9.47559600E+00  9.47559600E+00 -1.89511920E+01  0.00000000E+00
  9.47559600E+00  9.47559600E+00 -1.89511920E+01  0.00000000E+00  9.47559600E+00
  9.47559600E+00 -1.89511920E+01  0.00000000E+00  9.47559600E+00  9.47559600E+00
 -1.89511920E+01  0.00000000E+00  9.47559600E+00  9.47559600E+00 -1.89511920E+01
  0.00000000E+00  9.47559600E+00  9.47559600E+00 -1.89511920E+01  0.00000000E+00
  9.47559600E+00  9.47559600E+00 -1.89511920E+01  0.00000000E+00  9.47559600E+00
  9.47559600E+00 -1.89511920E+01  0.00000000E+00  9.47559600E+00  9.47559600E+00
 -1.89511920E+01  0.00000000E+00  9.47559600E+00  9.47559600E+00 -1.89511920E+01
  0.00000000E+00  9.47559600E+00  9.47559600E+00 -1.89511920E+01  0.00000000E+00
  9.47559600E+00  9.47559600E+00 -1.89511920E+01  0.00000000E+00  9.47559600E+00
  9.47559600E+00 -1.89511920E+01  0.00000000E+00  9.47559600E+00  9.47559600E+00
 -1.89511920E+01  0.00000000E+00  9.47559600E+00  9.47559600E+00 -1.89511920E+01
  0.00000000E+00  9.47559600E+00  9.47559600E+00 -1.89511920E+01  0.00000000E+00
  9.47559600E+00  9.47559600E+00 -1.89511920E+01  0.00000000E+00  9.47559600E+00
  9.47559600E+00 -1.89511920E+01  0.00000000E+00  9.47559600E+00  9.47559600E+00
 -1.89511920E+01  0.00000000E+00  9.47559600E+00  9.47559600E+00 -1.89511920E+01
  0.00000000E+00  9.47559600E+00  9.47559600E+00 -1.89511920E+01  0.00000000E+00
  9.47559600E+00  9.47559600E+00 -1.89511920E+01  0.00000000E+00  9.47559600E+00
  9.47559600E+00 -1.89511920E+01  0.00000000E+00  9.47559600E+00  9.47559600E+00
 -1.89511920E+01  0.00000000E+00  9.47559600E+00  9.47559600E+00 -1.89511920E+01
  0.00000000E+00  9.47559600E+00  9.47559600E+00 -1.89511920E+01  0.00000000E+00
  9.47559600E+00  9.47559600E+00 -1.89511920E+01  0.00000000E+00  9.47559600E+00
  9.47559600E+00 -1.89511920E+01  0.00000000E+00  9.47559600E+00  9.47559600E+00
 -1.89511920E+01  0.00000000E+00  9.47559600E+00  9.47559600E+00 -1.89511920E+01
  0.00000000E+00  9.47559600E+00  9.47559600E+00 -1.89511920E+01  0.00000000E+00
  9.47559600E+00  9.47559600E+00 -1.89511920E+01  0.00000000E+00  9.47559600E+00
  9.47559600E+00 -1.89511920E+01  0.00000000E+00  9.47559600E+00  9.47559600E+00
 -1.89511920E+01  0.00000000E+00  9.47559600E+00  9.47559600E+00 -1.89511920E+01
  0.00000000E+00  9.47559600E+00  9.47559600E+00 -1.89511920E+01  0.00000000E+00
  9.47559600E+00  9.47559600E+00 -1.89511920E+01  0.00000000E+00  9.47559600E+00
  9.47559600E+00 -1.89511920E+01  0.00000000E+00  9.47559600E+00  9.47559600E+00
 -1.89511920E+01  0.00000000E+00  9.47559600E+00  9.47559600E+00 -1.89511920E+01
  0.00000000E+00  9.47559600E+00  9.47559600E+00 -1.89511920E+01  0.00000000E+00
  9.47559600E+00  9.47559600E+00 -1.89511920E+01  0.00000000E+00  9.47559600E+00
  9.47559600E+00 -1.89511920E+01  0.00000000E+00  9.47559600E+00  9.47559600E+00
 -1.89511920E+01  0.00000000E+00  9.47559600E+00  9.47559600E+00 -1.89511920E+01
  0.00000000E+00  9.47559600E+00  9.47559600E+00 -1.89511920E+01  0.00000000E+00
  9.47559600E+00  9.47559600E+00 -1.89511920E+01  0.00000000E+00  9.47559600E+00
  9.47559600E+00 -1.89511920E+01  0.00000000E+00  9.47559600E+00  9.47559600E+00
 -1.89511920E+01  0.00000000E+00  9.47559600E+00  9.47559600E+00 -1.89511920E+01
  0.00000000E+00  9.47559600E+00  9.47559600E+00 -1.89511920E+01  0.00000000E+00
  9.47559600E+00  9.47559600E+00 -1.89511920E+01  0.00000000E+00  9.47559600E+00
  9.47559600E+00 -1.89511920E+01  0.00000000E+00  9.47559600E+00  9.47559600E+00
[truncated: 7,294,735 more chars]
