# Supplementary material for: Benchmarking Water Models in Molecular Dynamics of Protein–Glycosaminoglycan Complexes
Source: J Chem Inf Model. 2024 Feb 27;64(5):1691–703. doi: 10.1021/acs.jcim.4c00030 (PMC10934818; doi:10.1021/acs.jcim.4c00030)
Supplement: Supplementary file 2 — ci4c00030_si_002.zip [file ci4c00030_si_002.zip › users2/anilas/Water_project/manuscript/JCIM/TIP4PEw/1BFC/init.crd]

default_name
 28272
  39.2341893  43.9617500  44.8507683  39.1074669  44.7195728  44.1957158
  39.0643359  44.8093143  44.3303642  40.1436053  44.3664948  45.9121817
  39.6688634  44.0867142  46.8514563  40.2247357  45.4511100  45.8551316
  41.4907623  43.6659223  45.7007316  41.6701574  42.9752518  46.5250359
  42.2836821  44.4130501  45.6742112  41.3901927  42.9356405  44.3783310
  41.7177717  41.9043144  44.5091569  41.9813946  43.4083229  43.5954916
  39.9144392  42.9671667  44.0040533  39.8115848  43.2656287  42.9612291
  39.3074340  41.5872206  44.1965668  38.7637911  41.2831976  45.2664170
  39.5059190  40.6882190  43.2293704  40.0571788  40.8929264  42.4065432
  38.9286660  39.3741056  43.3532408  39.2211518  38.9141227  44.2956413
  37.4482712  39.4964572  43.3222053  37.0124152  38.4981017  43.3407199
  37.1232441  40.0499484  44.2036132  36.9953318  40.2159794  42.0858098
  37.7014237  40.9896103  41.7856775  36.8321668  39.5297247  41.2543853
  35.6932191  40.8502465  42.4720644  35.1790536  41.2362268  41.5924633
  35.0525480  40.1308976  42.9820789  36.0139364  41.9985435  43.4153286
  37.0489647  42.2950000  43.2456968  35.3552783  42.8298552  43.1686886
  35.8371124  41.6383715  44.8166803  36.4498245  40.8677119  45.0453125
  36.0614105  42.4304556  45.4010424  34.8772661  41.3630705  44.9753067
  39.3180696  38.4286273  42.2570521  40.3766599  38.5423909  41.6523121
  38.7933866  37.2389901  42.3811655  38.1921407  37.0070778  43.1593242
  39.0923071  36.2069021  41.4148250  39.7896998  36.5683507  40.6588287
  39.7292542  35.0551929  42.1521839  38.9657287  34.4850488  42.6786510
  40.2451128  34.4046959  41.4432265  40.7238767  35.6038390  43.1452944
  41.5847950  36.0075759  42.6138979  40.2546939  36.3942193  43.7311745
  41.1710603  34.5083431  44.0581523  41.2935124  33.5663837  43.5201011
  42.1039700  34.7627535  44.5598303  40.1464416  34.3429366  45.0473880
  39.2109031  34.6364546  44.8095878  40.2981721  33.3986307  45.9454132
  41.5480784  33.0387229  46.2681970  42.3326227  33.4889795  45.8206870
  41.6991162  32.3150860  46.9578051  39.3247449  33.2381641  46.8481617
  38.5099766  33.8359997  46.8194173  39.4082439  32.5209660  47.5543549
  37.8273714  35.7720845  40.7115211  36.7209119  36.0940373  41.1686881
  37.9873076  35.5357047  39.4143892  38.8772474  35.6181490  38.9432162
  36.8579378  35.1326229  38.6573384  35.9462093  35.3315117  39.2196154
  36.7935536  35.9042248  37.3302702  37.7782619  35.7385745  36.8916547
  36.0341683  35.4326441  36.7066111  36.5168197  37.4266507  37.4168030
  37.3778496  37.9031294  37.8875785  36.2863377  38.0409608  36.0438347
  35.4272620  37.5648807  35.5716371  36.0980060  39.1088527  36.1525691
  37.1712068  37.8907936  35.4252569  35.3287538  37.7024910  38.3100423
  35.5296129  37.3245975  39.3126829  35.1515734  38.7771342  38.3586430
  34.4467802  37.2071990  37.9043623  37.0681295  33.6808856  38.4105830
  37.8396109  33.3376009  37.5546472  36.1519224  32.8705582  38.9271360
  35.3516133  33.2806718  39.3873992  36.2244426  31.4046427  38.8254582
  37.2237808  31.0441568  38.5815709  35.8619903  30.9192581  40.2122863
  36.5822385  31.2907090  40.9397399  34.8804023  31.3456594  40.4230967
  35.7876040  29.4219203  40.3007456  36.9671089  28.7090153  40.2562767
  37.9079509  29.2319780  40.0896204  36.9601304  27.3487172  40.4195175
  37.8781055  26.7609883  40.3798498  35.7523155  26.7238531  40.6070428
  35.7560562  25.3728579  40.8094187  36.6386060  24.9952364  40.7982454
  34.5544635  27.4183906  40.6260751  33.6058213  26.8949260  40.7537454
  34.5705299  28.7964885  40.4817174  33.6379878  29.3595277  40.5134341
  35.2078710  30.8624773  37.8124420  34.0337879  31.1522145  37.9405327
  35.6310527  30.3809843  36.6550433  36.6181617  30.3369108  36.4443627
  34.6967754  29.9295034  35.6532509  33.9057050  30.6617410  35.4901171
  35.4564057  29.7565193  34.3801385  36.1439426  30.5884493  34.2346895
  36.0145160  28.8221338  34.3964397  34.4237959  29.6975478  32.9060231
  35.4237968  29.5449301  32.0427462  33.9624954  28.6162305  35.9511437
  34.5403143  27.6219482  36.3940173  32.6226339  28.6957435  35.8853342
  32.2263823  29.6094475  35.7185901  31.7073006  27.5615818  36.0633986
  31.7946983  27.1276873  37.0596813  30.2781947  28.1032119  35.8863494
  30.1679513  28.9132737  36.6067217  30.2272485  28.5075365  34.8756130
  29.1575222  27.0881627  36.0849577  29.2775163  26.2789645  35.3641624
  29.2161265  26.6856078  37.0961654  27.8022033  27.7523235  35.8826160
  27.8038376  28.6834180  36.4503073  27.6992308  27.9733156  34.8207285
  26.6212378  26.8728814  36.3394518  27.0307943  25.9404495  36.7273685
  26.1023703  27.4026254  37.1391103  25.6717952  26.5775547  35.2501902
  26.1532496  26.0867221  34.5091760  24.9214485  26.0012970  35.6046022
  25.2913219  27.4410032  34.8906367  32.0073391  26.4488406  35.0337983
  31.9412227  25.2701114  35.3487905  32.7215970  26.7402024  33.9466217
  33.0447572  27.6807471  33.7654861  33.0100345  25.7116509  32.9633519
  32.2373090  24.9421547  32.9558011  33.0398655  26.3828827  31.5983845
  32.1391849  26.9940987  31.5362031  33.9180289  27.0183094  31.4931470
  33.0267829  25.3871205  30.4645342  32.3869299  24.3411265  30.5817546
  33.7602540  25.6466190  29.3863897  33.7684264  24.9958111  28.6146978
  34.3097054  26.4952020  29.3448690  34.3269966  24.9636749  33.2167697
  35.3491102  25.2211608  32.6225822  34.4426788  24.1682269  34.2497276
  33.7036061  24.0125060  34.9189201  35.7004437  23.4751194  34.4421034
  35.5169714  22.4015362  34.4699060  36.3687188  23.7083774  33.6136825
  36.3606458  23.8965701  35.7409496  37.1532032  23.1375050  36.2712892
  35.8450439  24.9255456  36.4248482  35.0203920  25.4010868  36.0887743
  36.4551035  25.3912379  37.6700064  35.7721453  26.1059418  38.1286735
  36.5734424  24.5297032  38.3266606  37.8190143  26.0612573  37.4754722
  38.8413238  25.6136270  38.0086995  37.9745562  26.8271933  36.4026075
  37.2389759  26.9575855  35.7223181  39.2478560  27.5020404  36.1812526
  40.0119206  27.0569373  36.8188022  39.6914504  27.3756147  34.7252998
  38.7938435  27.4556542  34.1127301  40.4067996  28.1408738  34.4228844
  40.3248467  26.0341780  34.3976573  39.4998879  24.9469406  34.0408241
  38.4290791  25.1002866  33.9069456  40.0509502  23.6807678  33.8602206
  39.4222958  22.8321662  33.5889827  41.4109830  23.5059455  34.0261813
  41.8440465  22.5125381  33.9047411  42.2320418  24.5929994  34.3494772
  43.3039345  24.4280497  34.4562784  41.7023445  25.8652053  34.5337056
  42.3596014  26.6987051  34.7809469  39.2013689  29.0154026  36.5070913
  38.2866269  29.7464618  36.1385312  40.1695007  29.5271605  37.2586826
  40.9100904  28.9615635  37.6480808  40.1926860  30.9379602  37.5059547
  39.1751873  31.2994887  37.6548626  41.0104689  31.2550649  38.7537107
  42.0076733  30.8304897  38.6323753  41.0883439  32.3383649  38.8647994
  40.4665055  30.7190981  40.0801636  39.5309783  31.4620638  40.8170827
  39.1891436  32.4334016  40.4621069  39.0379796  30.9454581  42.0150726
  38.3068910  31.5206548  42.5829698  39.4693521  29.7146482  42.4857516
  39.0665675  29.3238304  43.4196510  40.4102117  28.9792632  41.7737543
  40.7543552  28.0187292  42.1567292  40.9151566  29.4748628  40.5623842
  41.6501013  28.8975542  40.0034128  40.8516904  31.6868640  36.3346805
  41.7755836  31.2039582  35.6525564  40.2600652  32.8398490  35.9827127
  39.3817906  33.1210534  36.3967501  40.8334487  33.6794394  34.9709409
  40.9820852  33.1336050  34.0391571  39.8503661  34.8168552  34.7172977
  38.8737098  34.3326457  34.6859830  39.9029239  35.4699223  35.5885422
  40.0504559  35.6419953  33.4494089  40.9264850  36.2749888  33.5831516
  40.2490587  34.7505432  32.2355670  39.3713965  34.1169719  32.1008248
  40.3884465  35.3684753  31.3486483  41.1285385  34.1241177  32.3831897
  38.8470447  36.5396765  33.2160789  38.7263492  37.2121437  34.0670516
  39.0000924  37.1238550  32.3103428  37.9517723  35.9278636  33.1075370
  42.2203938  34.1773007  35.4664944  42.4030304  34.6223421  36.6135755
  43.1879465  34.1938206  34.5504863  42.9408329  34.0109969  33.5873008
  44.5392892  34.5376764  34.8470707  44.6331497  34.9819789  35.8375017
  45.3223441  33.2695847  34.8187622  44.6785194  32.4934511  35.2346940
  45.5265674  33.0494971  33.7719865  46.6125334  33.3100436  35.5826501
  47.0670443  34.2992901  35.5689335  46.4891392  32.9809052  36.6146805
  47.5057717  32.3391990  34.8524314  46.9174813  31.7928113  34.1145250
  48.3000583  32.8878570  34.3481477  48.0988741  31.3979440  35.7558857
  48.3663827  31.7916965  36.6458925  48.8219799  30.4207900  35.2612453
  48.4586601  29.8636389  34.1079989  47.6351064  30.1956064  33.6270135
  49.0093489  29.1110597  33.7192478  49.3462834  29.6480690  36.1617003
  49.1785944  29.8344713  37.1402444  49.9213067  28.8682033  35.8810107
  45.1386293  35.4306218  33.7860697  44.9175639  35.2181527  32.5873813
  45.7301663  36.5559610  34.2301300  45.7444086  36.7717661  35.2165778
  46.3769737  37.4888154  33.3046064  46.2782367  37.1775121  32.2652936
  45.7895849  38.9158988  33.4775816  45.8108408  39.2045259  34.5285333
  46.6413852  39.8877860  32.6667767  46.6196457  39.5993415  31.6145086
  46.2444650  40.8969424  32.7740880  47.6698980  39.8606090  33.0289323
  44.3123625  39.0358223  33.0986380  44.2471557  39.0771331  32.0108588
  43.7993265  38.1453290  33.4590166  43.6489904  40.2893893  33.7000948
  44.1614164  41.1820205  33.3394773  42.6026427  40.3258658  33.3997166
  43.7129091  40.2486228  34.7876630  47.8845760  37.5223875  33.6192448
  48.2869698  37.7403643  34.7726048  48.7159658  37.0482442  32.6950374
  48.3558512  36.6742345  31.8288710  50.1396465  37.0179132  32.9116066
  50.3567094  36.7453627  33.9449438  50.7712705  35.9996190  32.0019764
  50.2805024  36.1212500  31.0368357  51.8525376  36.0114969  31.8632311
  50.4181153  34.6323472  32.4927138  49.4869327  33.8864166  31.9161164
  49.6065953  32.6980042  32.4653914  48.9585753  31.8909581  32.1257494
  50.5558659  32.7180981  33.3858606  50.8433472  31.9323978  33.9544469
  51.0703552  33.9173068  33.4529369  51.8506022  34.1358796  34.1827174
  50.8346522  38.3391819  32.6892624  50.4405813  39.0734563  31.7903323
  52.0815490  38.4623375  33.1819805  52.5736273  37.6298804  34.2956493
  52.6797009  36.6076324  33.9347915  51.8320850  37.6582131  35.0946038
  53.9002060  38.2430523  34.7131492  54.7098624  37.5620252  34.4541905
  53.8976722  38.4104925  35.7909667  54.0173561  39.5618137  33.9597593
  54.9488020  39.5364402  33.3930480  54.0411397  40.3991635  34.6574789
  52.8367837  39.7142248  33.0053713  52.2037544  40.5426698  33.3247436
  53.2656528  39.9276597  31.5351390  53.3941562  41.0406066  31.0582007
  53.1979713  38.8993797  30.6933479  52.8906471  37.9902501  31.0105251
  53.5529469  39.0552949  29.3030484  54.2834035  39.8562709  29.1853979
  54.1672090  37.7596818  28.7981179  54.3840994  37.7980084  27.7293730
  55.0978373  37.6401163  29.3535710  53.2464912  36.5789402  29.0879245
  52.1403156  36.7920764  29.5374836  53.5978626  35.4485528  28.7989614
  52.3192480  39.3810119  28.4613529  52.3207818  39.2037580  27.2647933
  51.1285336  39.3800905  29.0026591  50.9212849  39.1682955  29.9678243
  50.0400977  39.7087161  28.1300409  49.3499138  40.3650311  28.6622644
  50.4352102  40.2300042  27.2573269  49.2849714  38.4656190  27.6651561
  48.2052326  38.5851368  27.0672293  49.5828843  37.3356099  28.3196303
  50.2625565  37.3419062  29.0682905  48.9399839  36.0980350  27.9943301
  48.5769867  36.1177759  26.9673591  49.9222604  34.9702889  28.1356619
  50.4386407  35.1673844  29.0748513  49.3064491  34.0769859  28.2394118
  50.9542796  34.7507226  27.0226758  50.4765992  34.4694118  26.0849329
  51.5652864  35.6388277  26.8637544  51.8574120  33.5787864  27.5189180
  52.2070358  32.9592973  26.6914850  52.7158942  33.9419680  28.0873372
  51.0216737  32.7575942  28.4024693  50.0916945  33.0004576  28.0948249
  51.2378675  31.5337566  28.8445213  52.4694375  31.3152641  29.3076137
  53.1479634  32.0618298  29.3002434  52.7169700  30.4041560  29.6638041
  50.2208990  31.0598743  29.5693576  49.4022881  31.6330517  29.7232007
  50.2727284  30.1291128  29.9605195  47.7875613  35.8642617  28.9617686
  47.8821099  36.1854695  30.1422528  46.6033208  35.4762027  28.4457396
  46.5211272  35.3243145  27.4513392  45.4210398  35.2160415  29.2951393
  45.5631473  35.5301131  30.3280219  44.1886927  35.9344447  28.7285015
  43.9627078  35.5226754  27.7470552  42.9882420  35.7540758  29.6435064
  43.2137674  36.1673290  30.6268467  42.1268880  36.2725774  29.2205224
  42.7595587  34.6921570  29.7404314  44.4948016  37.3985813  28.5047413
  45.3187791  37.4949446  27.7991642  43.6131421  37.8978748  28.1040224
  44.7742776  37.8610301  29.4515423  45.0817148  33.7197345  29.3116514
  45.1753344  33.0401949  28.2949202  44.8170463  33.1347724  30.4702238
  44.9261825  33.6164461  31.3500788  44.4557072  31.7389976  30.4966181
  43.7697033  31.5195442  29.6774034  45.7037108  30.8594072  30.3385273
  45.7048162  29.8555806  29.9124288  45.9325343  31.5854986  29.5591113
  46.7656628  30.9452940  31.4470396  46.3961356  31.2999478  32.5420603
  47.7299561  30.1930923  31.3827283  43.6871472  31.4495927  31.7734165
  43.1075474  32.3863101  32.3350787  43.3537972  30.1726641  32.0635478
  43.5939171  29.4108211  31.4472574  42.6236769  29.8649424  33.3001357
  42.4770292  30.7789511  33.8758609  41.6549275  29.4326229  33.0558540
  43.4169708  28.8693910  34.1399953  44.3763999  28.3415368  33.6178614
  43.4697949  29.0552225  35.4628745  42.9189762  29.7737653  35.9115213
  44.2177562  28.1360645  36.3026384  44.6959837  27.3255040  35.7516574
  45.2749648  28.8071958  37.2107527  45.2178470  28.3404383  38.1940243
  46.6753544  28.6686959  36.6695606  46.7328052  29.1359249  35.6854725
  47.3771477  29.1581598  37.3449629  46.9296270  27.6133114  36.5839209
  44.8814388  30.2324104  37.5082537  43.9166488  30.2446005  38.0170136
  45.6336237  30.6916628  38.1487996  44.8078507  30.7914346  36.5751600
  43.2896211  27.5144585  37.3078375  42.5141125  28.2334681  37.9492308
  43.8758750  26.5281053  37.9424269  44.8224650  26.2464863  37.7311377
  43.1854009  25.8423438  38.9805707  42.1230796  26.0868371  38.9542196
  43.3421993  24.3540710  38.7901386  44.0354372  24.2039670  37.9624019
  43.7772361  23.9528190  39.7058011  42.0353889  23.6323122  38.4931256
  41.6450722  23.1514281  39.3886764  41.2912407  24.3229341  38.0973151
  42.3479332  22.5824963  37.4547496  42.1212264  22.9753566  36.4636800
  43.4054396  22.3229815  37.5096519  41.5691505  21.3914506  37.6666830
  41.9745827  20.5706345  38.0928738  40.2458210  21.4261067  37.4837431
  39.6683623  22.4759957  36.9641312  40.2267828  23.2747571  36.6966584
  38.6687271  22.4842458  36.8318339  39.5491572  20.2985868  37.6568567
  40.0288468  19.4489685  37.9203537  38.5484188  20.2997392  37.5224604
  43.8086493  26.2391607  40.3040056  43.0783325  26.4371820  41.2826730
  45.1479689  26.4676955  40.3527482  45.7676265  26.3395879  39.5664856
  45.7225691  26.8484399  41.6188941  45.5151284  26.0762170  42.3620241
  47.2111710  27.0162465  41.5048611  47.6417368  26.0555955  41.2225179
  47.4126823  27.7482625  40.7226254  47.8397140  27.4897919  42.8233248
  48.8611820  27.3732407  42.4623430  47.6967305  28.5076789  43.1849802
  47.5849835  26.5073367  43.9572720  47.5749022  25.2989092  43.6876899
  47.0861039  26.9399704  45.0004752  45.0591252  28.1163512  42.1061396
  45.2502139  29.1651936  41.5319865  44.3500845  28.0128260  43.2243027
  44.3413416  27.1231734  43.7026717  43.5878985  29.0974983  43.7846815
  43.0581591  29.6430802  43.0043568  42.5923783  28.5355110  44.7294666
  41.7997662  28.0656149  44.1471130  43.0904127  27.7826781  45.3392251
  42.0020655  29.5860413  45.6170012  42.7480857  30.3674165  45.7613538
  41.1296499  30.0055815  45.1152183  41.5798536  29.0178949  46.9892260
  42.2641315  29.4275007  47.7313882  40.5710580  29.3760002  47.1899174
  41.6007139  27.4854428  47.0644158  40.7044660  27.1727598  47.6009137
  41.5622741  27.1086246  46.0424821  42.7809194  26.9498773  47.7386298
  42.8169087  27.2994523  48.6862748  42.7334591  25.9411751  47.7528251
  43.6124962  27.2393413  47.2431750  44.4021171  30.1013129  44.5273882
  43.9663959  31.2247230  44.6260636  45.6983249  29.8519115  44.7246751
  46.1202492  28.9867799  44.4192586  46.5307423  30.8220311  45.3830938
  45.9197011  31.5654046  45.8937705  47.3935858  30.1158504  46.4122851
  47.9044464  30.8562112  47.0285484  46.7694917  29.4863269  47.0433847
  48.3560610  29.3111815  45.7450261  48.9051033  28.8636656  46.3951300
  47.4364342  31.5384935  44.3757519  48.5456776  31.9339799  44.7479154
  47.1796159  31.3766998  43.0521325  46.4201032  30.7901349  42.7392187
  48.0066163  32.0219836  42.0524224  49.0447368  31.7046084  42.1664295
  47.5368666  31.6439047  40.6554551  47.5371044  30.5549867  40.6880981
  46.5357943  32.0004262  40.4162842  48.5180267  32.1219730  39.5865517
  48.5662821  33.3174683  39.3290650  49.1431755  31.2988977  38.9168166
  47.9914030  33.5340731  42.1698449  46.9749736  34.1579330  42.4535194
  49.1093520  34.2043695  41.9988429  50.4281841  33.6123161  42.2071205
  50.6675855  32.9988401  41.3382044  50.3803647  32.9799077  43.0948603
  51.3836424  34.7831855  42.3764529  52.0460057  34.8438982  41.5133453
  51.9788679  34.6423832  43.2800542  50.5181388  36.0050240  42.4901597
  50.8730667  36.6621473  41.6966352  50.6034869  36.5164155  43.4497265
  49.0860187  35.6266541  42.2374477  48.4467283  35.8521586  43.0915363
  48.5481191  36.3048417  41.0196860  47.9230607  37.3486793  41.1115335
  48.5769877  35.6339261  39.8896767  49.0265624  34.7360925  39.7860697
  48.0467169  36.2676512  38.7191578  48.1835942  37.3482388  38.7474252
  48.8128833  35.7146620  37.5489215  48.9009799  34.6306663  37.4892033
  48.3696735  36.0948398  36.6287786  50.2181798  36.2598342  37.6090134
  51.2339908  35.5986083  38.1142275  52.2924191  36.3763988  38.0483746
  53.2720365  36.0439929  38.3906916  51.8999415  37.5250398  37.5216201
  52.5224333  38.3046441  37.3586168  50.6252929  37.5160271  37.2463698
  50.1519252  38.4015825  36.8237296  46.5255391  36.1745053  38.4711278
  45.9908856  36.7183424  37.5077681  45.7395927  35.6630778  39.4044446
  46.0906068  35.2898874  40.2750990  44.3134226  35.6105150  39.1598146
  44.1038146  35.7583223  38.1003513  43.7174413  34.2644365  39.6188603
  42.6343032  34.2845397  39.4960894  44.3048769  33.1361292  38.7709675
  45.3880030  33.1153754  38.8921332  43.8846447  32.1834871  39.0916728
  44.0610828  33.3043077  37.7215703  44.0046764  34.0476463  41.0975543
  45.0600236  33.7941106  41.1905433  43.8103685  34.9908357  41.6082335
  43.1554430  32.9416694  41.7315589  43.3477848  31.9974309  41.2206967
  43.4138051  32.8426699  42.7852050  42.1000958  33.1952051  41.6385699
  43.6256363  36.7349025  39.8898117  42.4022352  36.6872965  40.0173122
  44.3469714  37.3783117  40.8004606  45.3005798  37.1237481  41.0142393
  43.7574486  38.4906650  41.5109266  42.8141247  38.1947840  41.9705705
  44.7081491  38.9348425  42.6021502  45.6961516  39.0739988  42.1620813
  44.3531464  39.8836327  43.0039862  44.7925062  37.9162942  43.7151704
  44.6554048  36.9139455  43.3119343  45.7634768  37.9804685  44.2045770
  43.6954393  38.2081613  44.7245835  42.7439406  38.2775374  44.2002180
  43.6562611  37.3922006  45.4461791  43.9696975  39.5231447  45.4573550
  44.7326760  40.0723395  44.9038726  43.0486691  40.1036843  45.4781550
  44.4312699  39.2935983  46.8246634  45.2863678  38.7543238  46.8056990
  44.6033944  40.1789776  47.2762892  43.7249789  38.7835672  47.3369302
  43.5467028  39.6066888  40.4920414  44.5021501  40.2379529  39.9848451
  42.3272073  40.0849716  40.3932968  41.5615571  39.7980195  40.9856710
  42.0751109  41.0688895  39.3902594  43.0034742  41.3541989  38.8951413
  41.1194201  40.4845153  38.3421868  40.1814175  40.4440805  38.8976164
  41.0202830  41.1899535  37.5162808  41.4447061  39.0996104  37.7927505
  41.7114990  38.4503552  38.6264041  40.2593114  38.4983283  37.0416884
  39.9913450  39.1455220  36.2051411  40.5276304  37.5115329  36.6633794
  39.4080220  38.4080247  37.7163569  42.6856886  39.1803122  36.9371479
  43.5195794  39.5382940  37.5427453  42.9211965  38.1915574  36.5455501
  42.5142164  39.8694926  36.1127653  41.4543139  42.2726731  40.0109511
  40.7225873  42.1536153  40.9810801  41.3888540  43.3560060  39.2577806
  41.7595788  43.4127683  38.3212064  40.7653599  44.5278610  39.8172980
  40.2335674  44.2959140  40.7401053  41.8689280  45.5102336  40.1316904
  42.2236229  45.2758444  41.1342033  42.6678443  45.3271041  39.4124865
  41.4652985  46.9435075  40.0709024  41.1866930  47.1777268  39.0442159
  40.6571525  47.2344982  40.7408543  42.6963863  47.7386886  40.4271883
  43.1046307  48.6497361  39.6979353  43.3690730  47.3430912  41.5275438
  44.1986447  47.8391437  41.8143186  43.0356862  46.5517631  42.0613164
  39.7993096  45.0819697  38.8125092  40.1243205  45.2041929  37.6366880
  38.5598639  45.2651242  39.2210172  38.2889660  45.0241564  40.1629720
  37.5394758  45.7574469  38.3126954  37.9058727  45.7730704  37.2869200
  36.3472370  44.8221130  38.3860849  36.1782964  44.6730131  39.4545110
  35.4804205  45.3169749  37.9496723  36.5555232  43.4634123  37.7085377
  37.1615109  43.6178695  36.8153346  37.2500839  42.4716903  38.6254565
  36.6445677  42.3163999  39.5183708  37.3780755  41.5220312  38.1048130
  38.2260227  42.8621604  38.9121873  35.2284678  42.9042938  37.2485761
  34.7707667  43.5917367  36.5366835  35.3874791  41.9383495  36.7666956
  34.5689452  42.7770358  38.1074832  37.1473561  47.1795479  38.6457116
  37.3351527  47.6407328  39.7650301  37.2097129  48.0044239  37.6350048
  37.4768117  47.6907172  36.7116720  36.9111996  49.3910298  37.8216005
  36.6544791  49.6150726  38.8578212  38.1804673  50.1566888  37.4563188
  37.8857560  51.1496467  37.1159015  38.7859128  50.2468241  38.3578266
  39.0042985  49.4560186  36.3492415  38.3455771  48.7656957  35.8215804
  39.2318056  50.3048991  35.7050960  40.3400130  48.7128075  36.6853131
  40.6213486  47.6220206  36.1677657  41.2577078  49.3056035  37.4704743
  42.1199028  48.8251871  37.6880080  41.0810549  50.2300053  37.8391206
  35.7439299  49.7918452  36.9340205  35.8272938  49.7422725  35.7000533
  34.7455264  50.4418404  37.5352781  34.8058072  50.6643575  38.5186612
  33.5509934  50.8594468  36.8005796  33.3017062  50.0320251  36.1354103
  32.4056331  51.0657428  37.7702769  32.6369818  51.8970510  38.4364972
  31.4945777  51.2886854  37.2151430  32.2599754  50.1590832  38.3581085
  33.6317939  52.1603025  36.0048801  33.7373915  53.2225276  36.5890453
  33.2956722  52.1425331  34.7075859  32.9819113  51.2930298  34.2605463
  33.2649035  53.3753238  33.9434215  33.9932565  54.0765495  34.3490228
  33.6023376  53.1128554  32.4954293  33.0004115  52.2711131  32.1545527
  33.3452812  54.0009546  31.9200017  35.0656876  52.7955380  32.3028406
  35.4404738  51.8339294  32.6523808  35.0639131  52.8098224  31.2130806
  35.9653334  53.9115920  32.8231163  35.4548548  55.0008329  33.0956819
  37.1030972  53.6121020  33.1901577  31.8331865  53.8263388  33.9750589
  31.1422044  53.7438164  32.9708060  31.2433023  53.7173755  35.1337822
  31.7227988  53.4144157  35.9700283  29.8516523  54.0432533  35.2282952
  29.6653690  54.6066624  36.1414013  29.4196950  54.8987605  34.0250935
  29.5465078  55.9423768  34.3132509  30.0974183  54.6631299  33.2041012
  27.9785319  54.6657745  33.5770951  27.3084151  54.7224807  34.4350356
  27.7790567  55.5000604  32.9046803  27.7504972  53.3498611  32.8393709
  28.7340606  52.6856813  32.5006405  26.5814623  52.9577307  32.6749926
  29.0710907  52.7290085  35.2422266  29.5522848  51.7074416  34.7543134
  27.8628628  52.7373426  35.8147996  27.5443371  53.5866296  36.2585586
  27.0025804  51.5619614  35.8727252  27.2713252  51.0458605  36.7963074
  25.5665101  52.0496298  35.9923317  25.4850858  52.7403060  36.8306470
  25.2799795  52.5601952  35.0729949  24.6415496  50.8589500  36.2207850
  24.7224905  50.1684565  35.3811534  24.9277352  50.3472625  37.1393331
  23.2019482  51.3487231  36.3389420  23.1198578  52.0384563  37.1788903
  22.9152791  51.8605933  35.4190774  22.2735353  50.2177871  36.5625203
  22.6562677  49.2839505  36.6129292  20.9610605  50.3745440  36.6994406
  20.3845395  51.5714733  36.6435315  20.9495915  52.3952236  36.4948382
  19.3835144  51.6535796  36.7529310  20.2190808  49.2886901  36.8965004
  20.6594017  48.3810175  36.9377435  19.2186514  49.3767757  37.0034722
  27.0695081  50.5497698  34.7056872  26.6362271  50.7816707  33.5508948
  27.4253425  49.2967072  35.0445336  27.6546505  49.0287225  35.9912036
  27.4854358  48.2828378  34.0096753  27.2427793  47.3248456  34.4695218
  26.7314872  48.5271642  33.2615436  28.8320543  48.1768103  33.3354900
  29.3380137  47.0882348  33.2059739  29.5304679  49.2676980  32.9766104
  29.1715896  50.2101523  33.0303059  30.8109249  49.0568371  32.3410464
  30.9036521  48.0682253  31.8925216  31.0086042  50.0867206  31.2748983
  31.1952279  51.0552546  31.7388149  32.2089235  49.6999310  30.3997449
  32.0235878  48.7308527  29.9360393  32.3494665  50.4517228  29.6236561
  33.1059640  49.6421672  31.0163734  29.7020162  50.1611468  30.5094267
  28.8994859  50.4486480  31.1882265  29.7870151  50.9011086  29.7148747
  29.4779547  49.1858691  30.0765574  32.0100116  48.9855635  33.2543136
  32.1940769  49.7763690  34.1852484  32.9237078  48.0759077  32.9314909
  32.8612819  47.5309616  32.0819135  34.0919493  47.8794658  33.7954177
  34.3569323  48.8029831  34.3093874  33.9223712  46.7447273  34.8602429
  34.9063177  46.5601460  35.2921318  32.9459320  47.0759567  35.9599530
  31.9623305  47.2616600  35.5288527  32.8864526  46.2412299  36.6575342
  33.2841521  47.9673175  36.4888992  33.5144282  45.4299179  34.1857151
  34.2830363  45.1330160  33.4717313  33.4018238  44.6533137  34.9405019
  32.5687339  45.5683731  33.6619667  35.2796134  47.4569168  32.9716075
  35.1330395  47.0409497  31.8168341  36.4634316  47.8131317  33.4507071
  36.5347104  48.3096463  34.3298143  37.6964800  47.3606421  32.8081421
  37.4771603  47.0208062  31.7962466  38.6896402  48.4648048  32.7363463
  39.5474072  48.1987677  32.1169619  38.2458242  49.3869225  32.3603419
  39.1116713  48.6556118  34.0693983  39.7624869  49.3594466  34.1019806
  38.2604938  46.3631301  33.8056335  37.7976925  46.3631341  34.9578683
  38.8704784  45.2863010  33.3273169  39.0168683  45.1063650  32.3438196
  39.3395511  44.3231719  34.2679753  39.0002932  44.5498981  35.2794299
  38.8157890  42.9020549  33.8460968  39.0133190  42.7686388  32.7841801
  39.4949858  41.7803383  34.6351510  39.2980777  41.9122670  35.6989118
  39.1025878  40.8177079  34.3099286  40.5707714  41.8120716  34.4578737
  37.3046231  42.7599972  34.0221286  37.1142027  42.3412468  35.0093683
  36.8597216  43.7545644  33.9581625  36.6807409  41.8475583  32.9456727
  37.1243543  40.8535355  33.0094278  35.6063147  41.7748298  33.1084055
  36.8706777  42.2664914  31.9571166  40.8196562  44.3985419  34.2232408
  41.3786887  43.8923164  33.2343321  41.4226722  44.4166248  35.3944384
  40.9393707  44.3258592  36.2764850  42.8743053  44.5673745  35.4146826
  43.2759919  44.5518822  34.4012539  43.2225621  45.9101463  36.0565200
  42.8053427  46.7082494  35.4446300  42.7805262  45.9462573  37.0519266
  44.7236815  46.0871910  36.1647908  45.0547174  45.6680401  37.1146507
  45.1946388  45.5460857  35.3439302  45.1162433  47.5492447  36.0951039
  46.1929480  47.6400720  35.9462002  44.5935599  48.0371516  35.2745571
  44.7309047  48.2099282  37.4032463  43.7018434  48.5612025  37.3308779
  44.8084549  47.4775005  38.2059883  45.6111808  49.3413944  37.6881643
  45.5388281  50.0205477  36.9437304  45.3391859  49.7692636  38.5615277
  46.5657792  49.0173059  37.7544327  43.6057530  43.4993489  36.2033902
  43.1484850  43.1541218  37.2699811  44.6610784  42.8741695  35.6788664
  44.9943988  43.0327889  34.7405389  45.3676948  41.9121910  36.5088829
  44.6500633  41.3405471  37.0972895  45.9396923  41.2347439  35.8758408
  46.3287332  42.6388045  37.4600207  47.1963941  43.4112851  37.0426487
  46.0246844  42.6333246  38.7522146  45.1606700  42.2209135  39.0715989
  46.8472177  43.3362494  39.7152352  46.8341816  44.4262257  39.6828820
  46.3490740  42.8836861  41.0766940  46.1207950  41.8178780  41.0331530
  47.4052516  43.1333158  42.1500364  47.6323809  44.1983635  42.1938943
  47.0277306  42.8019713  43.1163344  48.3101781  42.5782833  41.9047144
  45.0216895  43.5561526  41.3461105  44.3069245  43.2719374  40.5732931
  44.6456627  43.2443978  42.3206554  45.1524116  44.6374666  41.3379967
  48.3821711  43.1639831  39.5119165  49.1029594  44.1380353  39.2600268
  48.9344922  41.9826100  39.7604324  48.3885472  41.2179787  40.1298537
  50.3359486  41.7766707  39.5505783  50.9162756  42.3401324  40.2816245
  50.6611922  40.2974585  39.7059512  50.1394798  39.7365365  38.9316975
  51.7370744  40.1564759  39.5943109  50.2549384  39.8306451  40.9815429
  50.4666849  38.8979719  41.0645314  50.8427272  42.2400568  38.1927672
  51.9934334  42.6602120  38.1147993  50.3924046  41.5560027  37.1389497
  49.6991492  40.8286999  37.2432838  50.8395788  41.9005949  35.7911050
  51.8654893  41.5643474  35.6418559  49.9539803  41.2541351  34.7284225
  48.9254297  41.5880468  34.8593256  50.3065701  41.5441849  33.7366844
  49.9981116  40.1696560  34.8268429  50.7281766  43.3802201  35.5162217
  51.2297774  43.7452505  34.4717992  49.6767410  44.0138719  36.0815142
  49.0568111  43.4969955  36.6887331  49.4052089  45.4138152  35.8581891
  48.6644444  45.7872509  36.5664889  50.7000733  46.1748277  36.0640021
  51.2282873  45.7763535  36.9298723  51.3181122  46.0562730  35.1748263
  50.4515550  47.6336066  36.2832713  49.4202060  47.9990532  36.8206799
  51.3912358  48.4938321  35.8896051  51.2535713  49.4841435  36.0244185
  52.2373771  48.1500653  35.4581780  48.8928827  45.6630943  34.4203421
  49.3352205  46.6283718  33.7461051  48.1873706  44.6674220  33.8454645
  47.9826313  43.8396718  34.3861830  47.6983502  44.7354872  32.4802630
  47.9370136  45.7057005  32.0478884  48.3496755  43.6496340  31.6315068
  48.1661133  42.6758495  32.0879668  47.9163632  43.6658798  30.6313976
  49.8386043  43.8885695  31.5378595  49.9909046  44.7505430  30.8889703
  50.1950081  44.1209542  32.5399471  50.6070487  42.7023032  30.9899510
  51.6619275  42.7332980  31.2654124  50.1769595  41.7518820  31.3054691
  50.5036024  42.8011847  29.5732427  49.5698628  42.7851412  29.1892699
  51.4888449  43.2881507  28.8246519  52.7375466  43.2970406  29.2864170
  52.9349088  42.9323764  30.2070956  53.4817069  43.6687583  28.7121797
  51.2739842  43.3627039  27.5039851  50.3910723  43.0558399  27.1209993
  51.9939969  43.7271858  26.8973513  46.2207209  44.5295292  32.4383567
  45.7198464  43.9648028  33.3849119  45.5182539  45.2038132  31.5137166
  46.0192524  45.7829407  30.8547472  44.0738535  45.0854192  31.3669228
  43.6239400  44.9300934  32.3477733  43.4666124  46.3351348  30.7484811
  43.9997373  46.4890640  29.8105596  42.4131497  46.1503670  30.5415604
  43.6004584  47.5658963  31.6092607  44.8087718  48.2526511  31.6352496
  45.6333182  47.9177763  31.0078797  44.9641632  49.3573736  32.4516336
  45.8896121  49.9339725  32.4652000  43.8996737  49.7461273  33.2277899
  44.0433708  50.8233210  34.0871902  44.9180493  51.2142631  34.0548989
  42.6916475  49.0484740  33.1956251  41.8612049  49.3714336  33.8235074
  42.5508335  47.9601522  32.3799610  41.6047769  47.4190456  32.3515414
  43.6381356  43.9745547  30.4118401  44.2004566  43.7821369  29.3262521
  42.6241027  43.2009339  30.7908986  42.1462019  43.3437550  31.6691912
  42.1012879  42.1893110  29.8747421  42.8662573  41.4421204  29.6609990
  40.8898004  41.4856559  30.5259521  41.2844256  41.0925601  31.4629075
  40.1634595  42.2691210  30.7396562  40.2070930  40.3536632  29.7445008
  39.7075148  40.7654624  28.8661632  41.2387293  39.3548489  29.3105298
  41.7366744  38.9424720  30.1878678  40.7554348  38.5511258  28.7558728
  41.9736979  39.8454543  28.6726038  39.1501279  39.6614783  30.5767998
  38.3883125  40.3855497  30.8727776  38.6880922  38.8670077  29.9920686
  39.6105151  39.2358520  31.4691332  41.5553185  42.8876571  28.6445100
  40.6866165  43.7476970  28.7684389  41.9637131  42.5116931  27.4562895
  42.6323027  41.7638589  27.3363523  41.3871817  43.1177497  26.2692962
  40.5963720  43.8179191  26.5384223  42.4583354  43.8668668  25.5209699
  43.2537133  43.1770336  25.2364070  42.0290233  44.3149736  24.6248999
  42.8682472  44.6499101  26.1574457  40.8588026  42.0861487  25.2597325
  41.3429220  40.9563818  25.1856986  39.7378893  42.3413765  24.5666192
  39.1493596  43.1462495  24.7288765  39.3302640  41.3831375  23.5494700
  39.9111726  40.4705815  23.6819724  37.8327033  41.0270003  23.6209080
  37.6027826  40.7550603  24.6498662  37.2648274  41.9164262  23.3444293
  37.4536349  39.8640991  22.6833761  37.7947270  40.1376062  21.6859690
  38.0067134  38.9903397  23.0289967  35.6794022  39.4620384  22.6191283
  35.2187356  39.1056998  24.2939148  35.4082137  39.9810534  24.9170554
  34.1580844  38.8549166  24.3349605  35.8051861  38.2645742  24.6621926
  39.6399923  41.9488251  22.1703616  39.1005347  42.9732970  21.8034287
  40.3057591  41.1562455  21.3266116  40.6359155  40.2563527  21.6433747
  40.6193055  41.5666944  19.9549450  40.8270744  42.6380548  19.9247466
  41.8400762  40.8232531  19.4565546  41.5498445  39.8222969  19.1386249
  42.2736029  41.3600677  18.6121473  42.8586688  40.7204325  20.5608838
  42.4164257  40.2835964  21.4557917  43.7117982  40.1190913  20.2468773
  43.3189123  42.1288410  20.8637923  42.4734853  42.7164049  21.2231955
  44.0930385  42.1009002  21.6299822  43.8812402  42.7728411  19.5949636
  44.7209776  42.1757887  19.2363335  43.1011715  42.7952040  18.8317017
  44.3320997  44.1295153  19.8690709  45.0553982  44.1083293  20.5743435
  44.7008442  44.5394729  19.0217391  43.5557992  44.6821408  20.1997543
  39.4695443  41.3451916  18.9662193  38.6098004  40.4740765  19.1755610
  39.6457772  41.7878592  17.7102331  40.4773555  42.2720420  17.4043663
  38.5372063  41.6715857  16.7794743  37.6118461  41.8259323  17.3337402
  38.5881496  42.6627983  15.6372727  38.5863657  42.0894143  14.7090580
  37.6846415  43.2697055  15.6902409  39.8065970  43.5668621  15.6691842
  39.8211152  44.6550221  15.7009049  40.0394552  43.1732388  16.6586480
  40.8346742  43.0775498  14.6805023  41.1622980  41.8889814  14.7560663
  40.9206464  43.7209226  13.6260588  38.3684744  40.2971788  16.2207575
  37.4406382  40.0552669  15.4454720  39.3387496  39.4360091  16.4217219
  40.2090837  39.6579319  16.8803436  39.1291200  38.0783037  15.9661867
  38.3755394  38.0764021  15.1776737  40.4052334  37.4692357  15.4197758
  40.1210044  36.4229076  15.3083295  40.6890216  37.8742557  14.4479929
  41.5867759  37.5743202  16.3738358  41.4315640  38.1058353  17.4746927
  42.6952716  37.2481101  15.9738241  38.6660221  37.2355845  17.1497207
  38.9870933  36.0615537  17.1795713  38.1568007  37.8480017  18.2459802
  38.0827005  38.8545329  18.2715759  37.7022216  37.0898106  19.4107673
  36.9724382  37.7100447  19.9304989  37.2136036  36.1892332  19.0368197
  38.8101541  36.6821613  20.4012376  38.5236457  36.0922330  21.4623094
  40.0683763  36.6033594  19.9577726  40.2983794  36.8528012  19.0077056
  41.1537712  36.2502176  20.8615308  41.1120733  35.1829973  21.0781944
  42.5053515  36.5667094  20.2471941  42.3307274  37.3759814  19.5386306
  43.1282432  36.9284637  21.0652771  43.2103201  35.4235570  19.5439858
  43.6213822  34.7408233  20.2873368  42.4944233  34.8901140  18.9170390
  44.3408128  35.9664432  18.6738370  45.2852816  35.8852140  19.2105348
  44.3974326  35.3927302  17.7484336  44.1103446  37.3676957  18.3406527
  43.1583369  37.6828484  18.2212953  45.0898724  38.2846755  18.3572805
  46.3712251  37.9150672  18.4962437  46.6038905  36.9373043  18.5911200
  47.0979477  38.6176064  18.5076019  44.8035214  39.5664987  18.0523585
  43.8577898  39.8260445  17.8128284  45.5396398  40.2593612  18.0619614
  41.0758642  37.1228370  22.1051524  40.8555234  38.3312820  22.0088935
  41.6895804  36.6255864  23.1705210  42.1679212  35.7391592  23.0913559
  41.7330958  37.3236261  24.4547082  41.1776260  38.2606176  24.4005752
  41.0929952  36.4375431  25.5263155  40.5822793  35.6872817  24.9215394
  41.9447328  35.9784926  26.0286915  40.1337665  36.9918675  26.5610226
  40.7241413  37.4566963  27.3506572  39.1727566  38.0156107  25.9788732
  38.5827269  37.5519040  25.1900273  38.5090782  38.3808111  26.7640685
  39.7383317  38.8514205  25.5642603  39.3455142  35.8491932  27.1546215
  40.0291781  35.1423446  27.6266116  38.6523107  36.2325613  27.9015257
  38.7884492  35.3426093  26.3667088  43.1971161  37.5912728  24.8573393
  44.1166977  36.9158314  24.3635460  43.4957918  38.8053391  25.2944192
  42.8568095  39.5848226  25.2536619  44.8595089  39.0531503  25.7463333
  45.1773464  38.2236116  26.3766909  45.8451408  39.1900879  24.5851482
  46.7771026  39.4013687  25.1092969  45.9035161  38.2039717  24.1252785
  45.6196569  40.2367279  23.5103912  44.6005228  40.1467201  23.1346064
  45.8302657  41.6386675  24.0788174  46.8500779  41.7302688  24.4545742
  45.6650776  42.3785950  23.2948728  45.1271984  41.8103077  24.8941615
  46.5547872  39.9626461  22.3411057  46.3504138  38.9725509  21.9346526
  46.3969258  40.7128115  21.5672855  47.5888316  40.0074646  22.6846320
  44.9530105  40.2511752  26.6599300  43.9479266  40.8832925  26.9383041
  46.1253605  40.6011246  27.1833943  46.9876590  40.0924260  27.0429628
  46.1363104  41.7299110  28.0857990  45.1203846  42.1248543  28.1027866
  46.4961594  41.2517781  29.4848425  47.5129657  40.8605482  29.4862788
  46.4264129  42.0850196  30.1836809  45.8049166  40.4649846  29.7883293
  47.0517661  42.8540867  27.6632121  48.2534150  42.6790425  27.5158432
  46.5878390  44.0762634  27.8429281  45.6689756  44.2673292  28.2153054
  47.3885484  45.1807040  27.4111316  48.3225823  44.8344663  26.9675887
  46.6030885  45.9576135  26.3526962  47.2799784  46.2005650  25.5346108
  45.8020190  45.3168250  25.9829508  46.0468655  47.1528999  26.8748029
  45.5632209  47.6101233  26.1822737  47.8509060  46.1149713  28.4967697
  47.2042295  46.2550753  29.5263183  49.1108697  46.5386886  28.4103109
  49.7471501  46.2277107  27.6905623  49.5916233  47.4946010  29.3873623
  49.6455266  47.0301998  30.3719632  50.9784826  47.9739101  29.0014439
  51.0358557  48.0019582  27.9131390  51.1099804  48.9803988  29.3974373
  52.0721588  47.0718422  29.5426326  52.5700838  47.5648710  30.3769751
  51.6329122  46.1351691  29.8831733  53.0879024  46.7872486  28.4417941
  53.0886569  45.7188508  28.2256467  52.8053511  47.3379292  27.5447943
  54.4939636  47.2215303  28.8888378  55.1614938  47.1120054  28.0336339
  54.4417613  48.2710198  29.1759542  55.0037324  46.4337584  30.0098063
  55.0519941  45.4615958  29.7424645  55.9254526  46.7606838  30.2597754
  54.3850365  46.5345469  30.8002809  48.6626412  48.6878769  29.4452152
  48.5401108  49.3657756  30.4541060  48.1903686  49.1745275  28.3089499
  48.4928813  48.9165564  27.3795840  47.2940370  50.2806895  28.4498336
  47.0929085  50.4569680  29.5068654  47.9006324  51.5600621  27.8439320
  47.2691499  52.3932986  28.1520061  48.8948290  51.6791625  28.2716565
  47.9936894  51.5356928  26.4215057  48.3786280  52.3592010  26.1110375
  45.8793762  50.0332993  27.9308483  45.6609135  49.5541805  26.8339790
  45.0381565  50.8592532  28.4957498  45.4209063  51.5051964  29.1717956
  43.6430994  50.9202361  28.2167055  43.0423650  50.0259959  28.3823973
  43.1219722  52.0365569  29.1312580  43.9281366  52.3508504  29.7933936
  42.6395283  53.2353725  28.3163377  41.8320758  52.9216234  27.6539910
  42.2752071  54.0102808  28.9899370  43.4643639  53.6270184  27.7228297
  42.0779657  51.5381271  30.0905177  42.5035830  50.7555797  30.7197136
  41.7359697  52.3629838  30.7187877  41.2328806  51.1355489  29.5329812
  43.4153319  51.2660644  26.7363539  43.9013874  52.3143624  26.2748429
  42.3998847  50.5881711  26.1340586  41.9482579  49.8700078  26.6826720
  41.9693510  50.7760498  24.7541251  42.0139406  51.8330259  24.4886383
  42.8632362  49.9838848  23.7795437  42.7414588  50.4009596  22.7791213
  44.3174288  50.0598678  24.1789388  44.4429199  49.6418140  25.1778612
  44.9212599  49.4911859  23.4710519  44.6429064  51.0998631  24.1786380
  42.4447608  48.6224501  23.7693977  42.9972760  48.1219199  23.1619848
  40.4983728  50.3660767  24.6191725  39.8364028  50.1129204  25.6468654
  39.8584680  50.7355137  23.5023860  40.3202748  51.2744375  22.7846231
  38.4400834  50.4070989  23.3184113  37.8738736  50.8319716  24.1459750
  37.8769046  50.9452220  22.0168111  36.8120732  50.8754238  21.7920373
  38.1259404  51.9739380  22.2739601  38.6774882  50.5179602  20.7997230
  39.3797073  49.5051069  20.8760278  38.3402907  50.9823884  19.7057174
  38.1723791  48.9233693  23.3567013  37.2013125  48.5026685  23.9337988
  39.2236797  48.1642711  23.3643077  40.1631388  48.5310303  23.3101837
  39.0555322  46.7568432  23.4419488  38.0635268  46.4552180  23.1081173
  40.0790098  46.1396912  22.5306546  40.9952894  46.7293877  22.5676385
  40.2892401  45.1228866  22.8608104  39.5500809  46.1105787  21.0967377
  38.5878168  45.6243053  20.9390640  39.4508133  47.1792401  20.9054638
  40.5771032  45.5188895  20.1489323  41.6432429  45.2147791  20.6616673
  40.2837135  45.1839922  18.9810906  39.2494995  46.2750940  24.8679952
  39.0067300  45.0986489  25.1061338  39.1082444  47.1715700  25.8631981
  38.8030185  48.1123520  25.6561416  39.3810020  46.8197676  27.2714996
  39.6458488  45.7652039  27.3461768  40.5572027  47.6648339  27.8166766
  40.4362981  48.7129416  27.5385788  40.6168049  47.5831739  28.9009152
  42.1939180  47.1586177  27.1779145  42.8932623  48.0737866  27.8434020
  38.2152489  47.0645965  28.1902230  38.4013663  47.1313464  29.3921621
  36.9915780  47.2183714  27.6635914  36.8642352  47.1884915  26.6624436
  35.8286593  47.5032673  28.5025112  36.0944901  47.4312151  29.5563938
  35.3300583  48.9522475  28.2136647  35.2154246  48.9701108  27.1301514
  34.3993053  49.2736809  28.6821872  36.4028989  50.0287519  28.5698784
  37.3974217  50.3761250  27.6366997  37.3105176  49.9930293  26.6195417
  38.4633119  51.1786647  27.9825174  39.2252418  51.4490852  27.2517168
  38.5538172  51.6422471  29.2754034  39.3891152  52.2741328  29.5743663
  37.5816868  51.3039296  30.1947769  37.6850467  51.6819070  31.2120172
  36.4950089  50.5091463  29.8584306  35.7362057  50.2766006  30.6062529
  34.7349613  46.4657973  28.2558525  34.4878549  46.0530488  27.1354137
  34.1152844  45.9785705  29.3076968  34.3345103  46.3225468  30.2313208
  33.1139192  44.9679529  29.1827821  32.8478011  44.8287641  28.1353955
  33.6544451  43.6368704  29.7331538  33.8475908  43.8048204  30.7931031
  32.9698174  42.7965992  29.6165723  34.9781979  43.2113677  29.1088759
  36.1936176  43.7076292  29.6094760  36.2062324  44.3322978  30.5043654
  37.3870778  43.3973594  28.9594064  38.3285662  43.7576632  29.3738720
  37.3869036  42.6377429  27.7920518  38.3250672  42.4291177  27.2802465
  36.2026196  42.1495074  27.2879659  36.2029105  41.5653202  26.3666059
  34.9915976  42.4042339  27.9588087  34.0613401  41.9746194  27.5860551
  31.8643304  45.3225852  29.9629384  31.8455842  46.1845930  30.8559429
  30.7011669  44.9069684  29.4604124  30.6327353  44.3975091  28.5921369
  29.4828001  45.1233124  30.2334600  29.5122511  46.1121657  30.6903174
  28.2507559  45.0333747  29.3471507  28.2761506  44.1075609  28.7702643
  27.3497776  45.0566214  29.9593506  28.1236566  46.1630593  28.3457765
  27.8086348  47.4353401  28.7694613  27.6428806  47.6473883  29.8260601
  27.7047672  48.4508718  27.8341128  27.4622993  49.4585571  28.1701211
  27.9026291  48.2035176  26.5093729  27.8191822  49.0036637  25.7751688
  28.2060783  46.9371306  26.1051903  28.3561647  46.7467238  25.0436757
  28.3242996  45.9081035  27.0128830  28.5739621  44.9035000  26.6693421
  29.3809373  43.9919917  31.2397023  29.6479927  42.8291214  30.9171883
  29.3528696  44.3241054  32.5001632  29.4445320  45.2819440  32.8052813
  29.2270525  43.3026435  33.5000625  29.5406454  42.3430228  33.0861052
  30.0980791  43.6213881  34.7019009  31.0855111  43.2039929  34.5023483
  30.1701401  44.7063646  34.7674992  29.5703594  43.0687648  36.0094408
  28.5352933  43.3476611  36.2087898  29.6401206  41.9848945  35.9055773
  30.4539661  43.5257444  37.1688664  31.4840678  42.8663865  37.4115653
  30.1696554  44.5865367  37.7646282  27.7682290  43.1826791  33.9159405
  27.0254174  44.1494410  33.8405530  27.2497704  41.9710212  33.7224907
  27.8299113  41.2319207  33.3498609  25.8547572  41.6675298  34.0241317
  25.3319628  42.5528089  34.3906651  25.1875160  41.2071003  32.7292990
  25.7012179  41.7007367  31.9049062  25.3330070  40.1297851  32.6539843
  23.7052724  41.5215963  32.6602752  23.2997063  41.4401532  33.6700337
  23.5970950  42.5473052  32.3083038  22.9450553  40.5793297  31.7277537
  23.2666332  40.7439080  30.7011278  23.1449097  39.5454048  32.0107264
  21.5084363  40.8149699  31.8118284  21.1074313  41.6998733  31.5334423
  20.8127801  40.0330756  32.6098772  21.3492221  38.8702051  32.9556736
  22.2617151  38.6144934  32.6070520  20.8415561  38.2460244  33.5675394
  19.5057118  40.2105263  32.7340093  19.0471353  40.9469107  32.2153470
  18.9731469  39.6088923  33.3475142  25.7554733  40.5705716  35.0843329
  26.6341191  39.7122261  35.1552585  24.9860994  40.8329231  36.1356514
  24.5360331  41.7304606  36.2462349  24.7959630  39.8431000  37.1643260
  25.7157626  39.2658172  37.2636961  24.4563575  40.4491653  38.5073446
  24.9078167  41.4400269  38.5116856  23.3716634  40.5432267  38.5564567
  24.9562668  39.6541343  39.7266446  25.9879827  39.9274066  39.9439591
  24.0826543  39.9828184  40.9219328  23.0501099  39.7086067  40.7025133
  24.4302787  39.4240101  41.7893448  24.1390114  41.0512597  41.1307825
  24.9321332  38.1380083  39.4977702  25.5728929  37.8863030  38.6524203
  25.2957524  37.6286874  40.3904837  23.9126992  37.8175912  39.2876341
  23.6838095  38.8974013  36.7647378  22.7289408  39.2805000  36.0845943
  24.0366312  37.6319543  36.7535278  24.9594970  37.3549765  37.0544930
  23.1313885  36.6177250  36.3216058  22.3527488  37.0376597  35.6843978
  23.9111058  35.5878968  35.5208257  24.7784150  35.3058921  36.1195361
  23.2630097  34.7224379  35.3911288  24.3794909  36.0812399  34.1524069
  25.1992190  36.7671587  34.3635518  24.7490757  35.2477140  33.5561010
  23.2778737  36.8249415  33.3695778  22.0876058  36.4415230  33.5089564
  23.6055991  37.7427658  32.5758828  22.5124130  35.9727747  37.5214697
  22.9478835  36.1718786  38.6517051  21.8887554  34.8557142  37.2711560
  21.8068766  34.4719909  36.3401859  21.2574834  34.1598803  38.3484489
  20.7365039  34.8500194  39.0108523  20.2374856  33.1972120  37.7500886
  20.6325197  32.7725737  36.8259028  20.0290247  32.3959335  38.4576555
  19.0376129  33.9068126  37.4696080  18.3923523  33.3043705  37.0912545
  22.2806596  33.4117836  39.1959440  23.2963725  32.9273878  38.6887940
  21.9322177  33.2410121  40.4701117  21.0982483  33.7008949  40.8045496
  22.7422521  32.5220073  41.4189243  22.2493479  32.5002828  42.3908047
  22.9501079  31.0766461  40.9422148  23.3071608  30.9626198  39.9185927
  23.6655654  30.6261282  41.6302920  21.6469517  30.3665083  41.0746812
  20.9005385  30.6428268  42.0123919  21.2801209  29.5362492  40.1150031
  20.4009829  29.0430797  40.1856438  21.8813891  29.3962834  39.3156176
  24.0537812  33.1734091  41.7188743  25.0126179  32.3964254  41.9699074
  24.1936529  34.4293455  41.1907526  23.4714611  34.7595740  40.5651824
  25.3809644  35.2890233  41.4072214  25.1021203  36.3326133  41.2617159
  25.9367370  35.1267616  42.8138375  26.3989290  34.1632333  43.0276923
  26.6687127  35.9209376  42.9537302  24.7880218  35.3447488  43.7962651
  24.0840328  36.3672688  43.7272695  24.5004362  34.3501800  44.6587647
  23.7467825  34.4622226  45.3210920  25.0382768  33.4965546  44.6375032
  26.5404615  35.1371555  40.4490004  27.6492559  35.1075295  40.9735225
  26.3593776  34.3858612  39.3743193  25.5007318  33.8876311  39.1883213
  27.4261897  34.2939785  38.4068094  28.3724139  34.1490033  38.9294584
  27.2195474  33.1376550  37.4478783  26.1801384  33.2254413  37.1285222
  27.8734563  33.1974382  36.5771119  27.4232313  31.7962475  38.1463710
  26.3667501  31.2023016  38.8310764  25.3687961  31.6398978  38.7820507
  26.5825063  30.0598020  39.5709689  25.7540005  29.5652850  40.0778625
  27.8592860  29.5112087  39.6267610  28.0889923  28.4215697  40.4273589
  27.3040905  28.1293482  40.8961710  28.9204611  30.0690462  38.9292434
  29.9143948  29.6246260  38.9567687  28.6956502  31.2221726  38.1819969
  29.5138630  31.6774763  37.6225451  27.4071659  35.6103291  37.6111838
  26.3398230  36.2118677  37.3186851  28.5764548  35.9839119  37.0816024
  29.3873107  35.3849722  37.1313818  28.6809915  37.2160505  36.3428552
  27.7501506  37.7833989  36.3753046  29.7615475  38.0295981  36.9924767
  30.3995465  37.3450090  37.5542178  30.3555453  38.5309159  36.2285369
  29.2281782  39.0529516  37.9267324  28.3059528  38.8272093  38.6755119
  29.8022226  40.2177173  37.8683979  29.4897517  40.9624800  38.4747084
  30.5581482  40.3722160  37.2163951  29.1342884  36.9276734  34.9406293
  29.7700310  35.9099749  34.6661658  28.8012212  37.8219088  34.0156611
  28.1905724  38.5969675  34.2312837  29.2525724  37.6578698  32.6427990
  30.1044342  36.9861573  32.5435931  28.1196290  37.1575266  31.7277088
  28.5146498  37.0257467  30.7203426  27.5604247  35.8260901  32.2322525
  27.1655425  35.9565653  33.2401465  26.7626473  35.4912872  31.5702675
  28.3551079  35.0790980  32.2499550  27.1490250  38.2045811  31.6339441
  26.4276839  37.9236188  31.0660637  29.8237710  38.9709024  32.1312958
  29.5845766  40.0055178  32.7585103  30.8893946  38.8665576  31.3189834
  31.2879177  37.9634252  31.1057696  31.5308620  40.0473223  30.7671135
  31.0217121  40.9603570  31.0793103  32.9546954  40.0772196  31.3087634
  33.5244008  39.2017521  30.9939707  33.4123774  40.9753296  30.8983655
  32.9520866  40.1585561  32.8426117  32.7582535  41.3847446  33.5070968
  32.6930337  42.3027630  32.9230922  32.6504135  41.4349107  34.8967514
  32.6476656  42.3927865  35.4181117  32.7305665  40.2500542  35.6205611
  32.4119536  40.2374935  36.9786546  32.1507487  41.0987307  37.3118581
  32.9532440  39.0307147  34.9730197  33.0348374  38.1119636  35.5547069
  33.0685572  38.9899604  33.5857245  33.2510722  38.0406479  33.0838450
  31.4906729  40.0122498  29.2584439  31.9385488  39.0860268  28.6038050
  30.7035033  40.8977003  28.6942858  30.2669037  41.5797981  29.2995109
  30.4933170  41.0155951  27.2388983  30.7085404  40.0894759  26.7061930
  29.0120913  41.3239656  27.0957231  28.5619908  40.7769959  27.9250577
  28.9604247  42.3942940  27.2958944  28.2572043  41.0127928  25.8158125
  28.6165304  41.6000083  24.9714691  28.2950837  39.9517966  25.5627468
  26.8118279  41.4075389  26.1363690  26.1448297  40.5460984  26.0992548
  26.7358856  41.8824620  27.1144144  26.4065391  42.3364379  25.1493002
  26.8209073  42.1530704  24.2461760  25.9949661  43.5553869  25.4134119
  25.3824549  43.8955895  26.5516171  25.2172092  43.1951729  27.2603458
  25.0869128  44.8497619  26.6991434  25.7353707  44.2355865  24.3360378
  25.8631342  43.8082732  23.4298872  25.4097766  45.1881065  24.4115700
  31.3024003  42.2324419  26.7284650  31.0992138  43.3559226  27.2134881
  31.9244594  42.1309649  25.5507512  31.9105903  41.2850319  24.9978523
  32.6869729  43.2407987  25.0722001  33.3382658  43.6119783  25.8644464
  33.5361245  42.8252273  23.9110627  34.4138696  42.2718062  24.2434158
  32.9680873  42.2149646  23.2069910  33.9426714  44.0160682  23.2789942
  34.4929849  43.8043682  22.5202761  31.8751941  44.4572795  24.6450613
  30.7349636  44.3643291  24.2047163  32.2567115  45.6050592  25.1731761
  32.9926061  45.6428916  25.8637800  31.5876188  46.8249970  24.8270479
  30.5069552  46.6954541  24.8907493  32.0022886  47.9293426  25.7942747
  31.3643391  47.8993878  26.6777520  33.0404254  47.7808616  26.0927614
  31.8600519  49.2681920  25.1169174  32.8296535  49.5811590  24.7305166
  31.1506649  49.1809829  24.2934967  31.3608438  50.2873105  26.1018493
  30.6475188  50.9249599  25.5802539  30.8512000  49.7494630  26.9011441
  32.3986869  51.1343739  26.6958444  32.0771648  51.6313007  27.5141795
  33.5076711  51.5733981  26.0729102  34.0208505  50.9733198  24.9890638
  33.5700895  50.1556477  24.6073981  34.8584397  51.3429592  24.5595011
  34.3352998  52.3609517  26.7966339  34.1026475  52.5883887  27.7515576
  35.1835207  52.7174609  26.3772969  31.9141279  47.1815323  23.3793268
  31.1573356  47.8209224  22.6536370  32.8704973  46.5309618  22.7630424
  33.5271988  45.8937984  23.1907945  33.0505942  46.8659858  21.3668744
  32.4583902  47.7381474  21.0900990  34.5133251  47.1900988  21.1647676
  34.7233592  48.1074951  21.7140241  35.0922168  46.3701518  21.5911774
  34.8940976  47.3728976  19.7147873  34.7218262  46.4622378  19.1419597
  34.3423774  48.1971275  19.2615193  36.3691458  47.6953611  19.7175940
  36.5407678  48.5702155  20.3441854  36.9181264  46.8457119  20.1220015
  36.8519301  47.9822818  18.3068850  36.8263343  47.0629562  17.7215207
  36.2024948  48.7243117  17.8446767  38.2142224  48.4915224  18.3519580
  38.8173850  47.8012124  18.7798458  38.5349564  48.6805806  17.4126020
  38.2392064  49.3419849  18.8960852  32.5222095  45.7271220  20.4313084
  32.2482636  45.9684459  19.2428479  32.8545750  44.4507097  20.7299553
  33.4486319  44.2286543  21.5163578  32.3480348  43.3613382  19.9261745
  32.0760188  43.7074998  18.9300739  33.4392736  42.3198891  19.7956073
  33.7003133  41.7640015  20.6967473  32.9721455  41.6469780  19.0769232
  34.6894836  42.9137130  19.1886203  34.6137541  43.4990021  17.9477369
  33.7244428  43.3758494  17.3289923  35.6843200  44.2502074  17.4832702
  35.6075571  44.7687547  16.5267342  36.8253329  44.4022423  18.2703361
  37.9135862  45.1004849  17.7555593  37.7645046  45.4256765  16.8648455
  36.9062730  43.8090888  19.5112530  37.7931871  43.9164417  20.1370418
  35.8299731  43.0638070  19.9596563  35.8692389  42.5797524  20.9355115
  31.1554963  42.8594833  20.7359267  31.2672955  42.0473722  21.6548089
  30.1420561  43.7195010  20.7101864  30.2933332  44.6045953  20.2456810
  28.9541446  43.5686928  21.5396055  29.2120298  43.6657121  22.5947996
  27.9564337  44.6696319  21.1768823  27.0135793  44.5058083  21.6994992
  28.5442835  46.0107579  21.5983054  29.4879545  46.1748703  21.0761883
  27.8468905  46.8088798  21.3460941  28.7203721  46.0086578  22.6743474
  27.7833306  44.6056748  19.7699996  27.1612700  45.2821975  19.4929951
  28.2599532  42.2564806  21.7613880  27.3137673  42.2911583  22.5368748
  28.4594817  41.2453300  20.9013108  29.0388497  41.3810757  20.0844180
  27.8302587  39.9370143  21.0967319  27.0713247  40.0081601  21.8753501
  27.1544633  39.4524369  19.7918145  26.4144570  38.6877263  20.0281563
  26.6643928  40.2943412  19.3016422  28.1360991  38.9071798  18.9233383
  27.7161640  38.6066929  18.1144161  28.8706714  38.9084596  21.5419358
  28.5416886  37.7467032  21.7423715  30.0923469  39.3659624  21.8806483
  30.2961716  40.3546701  21.8366307  31.1363774  38.4734597  22.2993427
  30.8339272  37.4424936  22.1207548  32.3926523  38.7425845  21.5379576
  32.7200355  39.7799709  21.6140803  33.1441843  38.0917933  21.9867209
  32.3526296  38.4055019  20.0594853  31.2250730  37.9146046  19.4202442
  30.3117726  37.6366103  19.9465488  31.5706792  37.8945394  18.1449451
  30.9407383  37.6262182  17.4024303  32.8431492  38.3015483  17.9816852
  33.5947515  38.4258740  16.8279854  33.1263846  38.1392723  15.8860874
  34.8863459  38.9016288  16.9338820  35.5054374  39.0361839  16.0467779
  35.4115267  39.2150502  18.1716143  36.4391725  39.5681082  18.2594388
  34.6660535  39.0975998  19.3293345  35.1091332  39.3676461  20.2880990
  33.3899934  38.6463044  19.2059330  31.4388047  38.6177716  23.7686303
  31.1516054  39.6626033  24.3503239  31.5243376  37.4789179  24.4550662
  31.4504001  36.5951367  23.9721552  31.8010023  37.4653705  25.8876014
  31.6445185  38.4634438  26.2947668  30.8925624  36.4930119  26.6211487
  31.0728688  35.5202943  26.1624122  31.2098820  36.4685033  27.6634762
  29.4289573  36.8152838  26.5531949  28.7042955  36.6217288  25.3780197
  29.1941696  36.1927459  24.5034775  27.3811814  36.9697328  25.3197674
  26.7923846  36.8673159  24.4081610  26.8114694  37.5124576  26.4490853
  25.4692906  37.8644836  26.4796776  25.0163787  37.6862623  25.6519760
  27.5388767  37.6787521  27.6035162  27.0496949  38.1012114  28.4806971
  28.8517469  37.3206488  27.6603315  29.4129020  37.4463980  28.5876076
  33.1882419  36.9759516  26.2369271  33.7513033  36.0667156  25.6243803
  33.5426850  37.2420998  27.4707996  32.9852844  37.8126838  28.0897281
  34.8067067  36.7303835  27.9602866  35.5902860  36.7382127  27.2018071
  35.2470628  37.6499748  29.1423693  34.3820421  37.7940887  29.7900400
  36.3985182  37.0676000  29.9566273  37.2651720  36.9240638  29.3099563
  36.6595051  37.7532013  30.7626656  36.0976047  36.1092460  30.3778086
  35.6602535  39.0088258  28.5904286  34.8160178  39.4611889  28.0676565
  35.9690657  39.6567452  29.4101349  36.4897203  38.8815155  27.8950971
  34.4965419  35.2654653  28.3631890  33.4794531  34.9631328  28.9910890
  35.3327117  34.3040560  28.0388708  36.2356822  34.4601710  27.6118774
  34.9764431  32.9444547  28.4262232  34.5048255  32.9333207  29.4092267
  34.0120309  32.3532014  27.4183827  34.4728289  32.3493861  26.4296822
  33.7651098  31.3312534  27.7060738  33.1008915  32.9512774  27.3908849
  36.1430158  31.9942378  28.3839594  37.2002094  32.3244249  27.8485080
  36.0601324  30.9258459  29.1807768  35.2810213  30.7989887  29.8086678
  37.0816170  29.8935987  29.1348422  37.8280960  30.1797984  28.3921553
  37.7830073  29.6827244  30.4797064  36.9508464  29.3695489  31.1118632
  38.4856762  28.8552720  30.3681088  38.4926028  30.8661604  31.1254793
  37.8119329  31.7169214  31.1676597  38.9318124  30.4957355  32.5407059
  39.6124942  29.6456250  32.5001307  39.4389534  31.3440929  32.9985997
  38.0564143  30.2317073  33.1370702  39.6568897  31.3315591  30.2709075
  39.2904839  31.6353434  29.2914419  40.1461263  32.1766800  30.7539202
  40.3714557  30.5159130  30.1550590  36.5072080  28.5152363  28.7770022
  35.3894699  28.1758233  29.0705688  37.1751541  27.7797333  27.9487285
  38.0290936  28.1117892  27.5261766  36.7697729  26.4434509  27.6865748
  35.7545978  26.4104065  27.2914120  37.7004339  25.8795330  26.6640682
  38.6828842  25.7461913  27.1188105  37.3172230  24.9135669  26.3357682
  37.8184327  26.7845856  25.4921173  36.9435248  26.7395183  24.8447332
  37.9968459  27.8195757  25.7889914  39.0179601  26.2649720  24.7530343
  39.8728299  26.9117965  24.9473657  39.2420839  25.2537281  25.0932921
  38.7298105  26.2450548  23.2805714  38.1282397  25.3780330  23.0097435
  38.2192485  27.1546216  22.9668442  40.0161787  26.1625202  22.6272187
  40.4899795  25.3190376  22.9187990  39.8843715  26.1458297  21.6257426
  40.5750370  26.9651765  22.8789748  36.9424869  25.5714843  28.9606847
  37.7885118  25.8642243  29.8262499  36.5158723  24.2979813  28.8289913
  36.1073286  24.0352344  27.9436365  36.6016541  23.2866217  29.8855112
  36.2562667  23.6843928  30.8401497  35.6796208  22.1080218  29.4779688
  34.9691267  22.5017708  28.7505639  36.3149943  21.3642421  28.9978007
  34.9174795  21.4598339  30.6334925  35.2597404  21.8686606  31.5847354
  33.8478133  21.6401083  30.5242017  35.1858260  19.9576473  30.6029867
  35.5261258  19.7079840  29.5970825  35.9839768  19.7528851  31.3160637
  34.0310549  19.1093901  30.9329826  33.9063565  18.9400515  31.9208170
  33.5301038  18.2020509  30.0528935  33.6484174  18.4052885  28.7317798
  34.1105688  19.2368538  28.3925495  33.2728950  17.7285221  28.0837465
  32.5076313  17.4637378  30.4513465  32.1301164  17.5860537  31.3795611
  32.1095701  16.7787420  29.8248834  38.0605017  22.8189782  30.0292376
  38.4367863  22.2208636  31.0326003  38.8654128  22.8768639  28.9568881
  38.5353418  23.1443393  28.0410814  40.2622288  22.5040609  29.1031350
  40.3305219  21.5943610  29.6993198  40.9025490  22.2395211  27.7297197
  41.9587829  22.0430293  27.9123424  40.2999805  21.0802408  26.9431535
  39.2425851  21.2753217  26.7592424  40.8194355  20.9743045  25.9916642
  40.4032582  20.1584040  27.5172073  40.6880123  23.4575136  27.0302418
  41.0598656  23.3892437  26.1480704  41.0594879  23.5920861  29.8348898
  42.2660233  23.5415718  29.8936820  40.5014754  24.7704788  30.1015823
  39.5589037  24.9723381  29.7981908  41.2319618  25.8092006  30.8388669
  40.5646352  26.2057217  31.6039200  42.0894080  25.3341209  31.3171706
  41.7245801  26.9610546  29.9646647  42.3664725  27.8940177  30.4296237
  41.9163067  26.6973084  28.7014363  41.7770060  25.7788544  28.3053322
  42.3611452  27.7559788  27.8310934  43.1558197  28.3304150  28.3056504
  42.9052196  27.1427864  26.5342880  43.2025048  26.1136936  26.7373240
  42.1091549  27.1509414  25.7893636  44.1061030  27.9227007  26.0023889
  44.8573654  27.1893595  25.7090009  43.7750570  28.4742636  25.1240837
  44.7490474  28.9197892  27.0007866  44.4097969  30.1462165  27.0844002
  45.7133574  28.3780359  27.7731935  46.1919445  28.9500479  28.4554351
  45.9515535  27.4019428  27.6679983  41.1993407  28.6756115  27.5331104
  40.1332970  28.4294424  28.0644800  41.4468481  29.9346426  27.1094586
  42.3589031  30.3643553  27.0817330  40.3019875  30.7514000  26.8312382
  39.5387269  30.5679370  27.5859895  40.6479277  32.2277896  26.8414381
  39.7295996  32.8139177  26.8886100  41.2270406  32.3863313  27.7484369
  41.4429947  32.6533268  25.6687520  40.8036648  32.9211981  24.4996771
  39.7228735  32.8030536  24.4229504  41.5279567  33.3444537  23.4119244
  41.0035594  33.7209853  22.5324914  42.8962917  33.4824312  23.5096108
  43.6402345  33.6582441  22.3506760  43.0996998  33.6659952  21.5566571
  43.5514263  33.2447357  24.7074545  44.6285874  33.3861203  24.8046926
  42.8059679  32.8173951  25.8001360  43.2994949  32.6158971  26.7509013
  39.5808571  30.3518485  25.5532525  40.1365163  29.7850856  24.6088391
  38.3742706  30.8264304  25.4135485  37.9830788  31.4536471  26.1023512
  37.5649364  30.4828961  24.2592971  38.0145718  29.6972608  23.6485900
  36.2745764  29.9561283  24.8531134  36.5060043  28.9626257  25.2372106
  36.0375755  30.6212607  25.6842557  35.0958479  29.8717339  23.9305178
  34.6847838  30.8628838  23.7412187  35.3831483  29.4116093  22.9847642
  34.0299063  28.9995690  24.6233907  34.5490030  28.3070643  25.2839223
  33.3961013  29.6599224  25.2152306  33.1576593  28.2043262  23.6308752
  32.9260564  28.8172244  22.7587399  33.6801650  27.3030285  23.3100837
  31.9248856  27.8364781  24.3068764  31.4402951  28.6728939  24.6032184
  31.3357351  27.3136128  23.6728255  32.1389746  27.2687904  25.1134733
  37.3078568  31.7086379  23.3987601  36.9064737  32.7112869  23.9572872
  37.6137397  31.7080109  22.0890921  38.0509612  30.9081617  21.6549348
  37.3473180  32.8751041  21.2717066  38.0531448  33.6673076  21.5234847
  37.4915342  32.5515813  19.8125254  36.6304124  31.9358284  19.5564328
  37.4283536  33.5010640  19.2830354  38.7558383  31.8371462  19.4123210
  38.7755540  30.8445463  19.8636720  38.7969594  31.7055764  17.9166096
  38.7788529  32.6974528  17.4630478  39.7110220  31.1890585  17.6201001
  37.9326087  31.1355144  17.5753646  39.9593896  32.6076805  19.8778555
  39.9344512  32.7032181  20.9638001  40.8670844  32.0800807  19.5821471
  39.9541053  33.5997997  19.4272142  35.9558831  33.4521333  21.4868344
  35.0053503  32.7092851  21.6903486  35.8947314  34.7848316  21.7109455
  36.7542562  35.3141958  21.7254592  34.6474783  35.4919986  21.9314351
  34.1467625  35.0873097  22.8112599  34.8503448  36.5517409  22.0860231
  33.7435099  35.3328858  20.7311830  32.5122793  35.3185846  20.8502281
  34.3104482  34.8958524  19.6213489  35.2999978  34.7093907  19.5449839
  33.4806112  34.7180218  18.4368499  32.7004534  35.4786405  18.4035484
  34.3436564  34.8504413  17.1924419  33.7137567  34.7271546  16.3120285
  34.7937051  35.8441096  17.1794586  35.3703899  33.8655751  17.1845795
  35.9038483  33.9660434  16.3910492  32.7709997  33.3708855  18.4399076
  31.8149331  33.1822199  17.6899770  32.9351768  32.6186392  19.5347352
  33.4851719  32.9691460  20.3043458  32.2884283  31.3370410  19.6833265
  31.6042587  31.1736772  18.8507106  33.2920119  30.2393975  19.6964247
  33.9799888  30.4335968  20.5190069  32.7566300  29.3076750  19.8830483
  34.0701712  30.1215912  18.4051719  33.4089281  30.0232664  17.5435334
  34.7354757  30.9710723  18.2558910  34.8778878  28.8793645  18.5537130
  35.7257905  29.0803950  19.2091096  34.2568647  28.0989906  18.9948660
  35.3784814  28.4263944  17.2153479  34.5669527  28.4050538  16.4887230
  36.1705051  29.0814938  16.8573280  35.9059935  27.0773417  17.3912137
  35.1730766  26.4694322  17.7234364  36.2545028  26.7347105  16.5076515
  36.6580757  27.0954367  18.0647766  31.5761996  31.2535043  21.0052255
  31.2319488  30.1785732  21.4565341  31.1102650  32.3552987  21.5358903
  31.2035580  33.2371148  21.0519660  30.4473939  32.3448701  22.8209378
  30.4924340  31.3794467  23.3252521  31.0714473  33.4184024  23.7480019
  30.4323043  33.5274923  24.6231051  32.4861980  33.0312874  24.1933383
  33.1269620  32.9221245  23.3176295  32.8893546  33.8086359  24.8421403
  32.4514825  32.0873224  24.7375220  31.0306679  34.6802730  23.0394086
  31.4111041  35.3689028  23.5885273  28.9756222  32.6558546  22.6267940
  28.6184583  33.2349156  21.6092061  28.2304357  32.7854650  23.7093019
  28.6027368  32.6892235  24.6432347  26.8385113  33.0796184  23.5624988
  26.7096410  34.0037435  22.9989226  26.3399148  32.2641032  23.0376545
  26.2125671  33.2429854  24.9188730  26.6509934  32.5830725  25.8384182
  24.9846718  33.7404516  24.9588167  24.4338129  34.4904320  23.8347825
  24.3251630  33.8220227  22.9820121  25.1199187  35.2977977  23.5778188
  23.0908278  35.0094056  24.3484336  22.2904089  34.4491820  23.8650445
  23.0013798  36.0652251  24.0925171  23.0751997  34.8132900  25.8478026
  22.2101911  34.2221213  26.1480637  23.0433019  35.7831606  26.3458303
  24.3455298  34.0878039  26.2164274  25.0242428  34.7533684  26.7477433
  24.0143218  32.9167273  27.0841301  23.7951742  33.0741275  28.2735436
  23.9002349  31.7181901  26.5365839  24.0360951  31.4857963  25.5625890
  23.5420709  30.6522869  27.4515723  23.3348059  31.1237949  28.4120490
  22.6291065  30.2012649  27.0649381  24.5929880  29.5603442  27.6501458
  24.3024444  28.6174528  28.4175890  25.8746256  29.9013670  27.3459788
  26.0271445  30.8362032  26.9927532  27.0112749  29.0265376  27.4770999
  26.7500728  28.0069459  27.1945397  28.1209298  29.5214194  26.5486899
  28.3220846  30.5670290  26.7862679  29.0149541  28.9271870  26.7379786
  27.7322748  29.3997783  25.0671216  27.2707382  28.4170981  24.9984881
  27.0111605  30.1607537  24.7690906  28.9129933  29.4504338  24.1132568
  28.8223123  29.3056849  22.8905080  30.0802375  29.5561067  24.6821841
  30.9126060  29.5960424  24.1115496  30.1468088  29.5987708  25.6891960
  27.5309925  28.9954881  28.9068113  27.1227411  29.8074144  29.7308260
  27.9323777  27.8108046  29.3478067  27.8875045  26.9998217  28.7473344
  28.5054251  27.6530583  30.6795751  27.8382931  28.0513556  31.4432839
  28.6975833  26.1800360  30.9287508  27.7251888  25.6984946  30.8309100
  29.3713337  25.7976778  30.1610246  29.2702229  25.8843120  32.2908999
  29.9723802  26.6619474  32.5891033  28.4765900  25.8057914  33.0326272
  29.9954077  24.5661172  32.1880144  30.1358557  24.3009697  31.1394196
  30.9663881  24.6397098  32.6779647  29.1644486  23.4921767  32.8736883
  28.1789596  23.4502690  32.4071380  29.6595563  22.5289724  32.7594784
  29.0171494  23.7980976  34.2920569  28.5570899  24.6903929  34.3979869
  28.4637734  23.0793365  34.7351443  29.9285618  23.8351571  34.7243705
  29.8868914  28.3147666  30.7592739  30.3307325  28.8306720  31.7647906
  30.4893630  28.4999769  29.6019498  30.0101607  28.2415524  28.7515047
  31.7809903  29.0762033  29.4976764  32.4911553  28.5581668  30.1433837
  32.2385192  28.9220472  28.0509891  31.5444469  29.4417887  27.3920108
  33.2363106  29.3470406  27.9379405  32.2654241  27.8642914  27.7879705
  31.8090702  30.5680628  29.8341638  32.7497948  31.0010424  30.4739795
  30.6955489  31.2691237  29.9097274  29.7640139  30.8835723  29.8717316
  30.8399337  32.6801500  30.1049167  31.8534517  33.0161590  29.8795452
  29.8501576  33.4624885  29.2650984  30.0618600  34.5265041  29.3767717
  29.9485032  33.0792999  27.7992929  29.7374668  32.0162273  27.6859864
  29.2277629  33.6576316  27.2220521  30.9543794  33.2906438  27.4363634
  28.4670302  33.2222307  29.8469058  28.3191381  32.1424898  29.8501497
  28.4977821  33.5867315  30.8745120  27.3033134  33.8969635  29.0993460
  27.2702743  33.5315926  28.0739785  26.3644437  33.6582435  29.5987111
  27.4500559  34.9759441  29.0964189  30.5641101  33.0026586  31.4975888
  30.3176321  34.1553088  31.7723835  30.1251312  32.0077491  32.2454849
  29.9643148  31.0837812  31.8717118  29.7787575  32.2606664  33.6475766
  29.3602978  33.2631429  33.7459197  28.7537435  31.2583598  34.1387119
  29.2567401  30.3007884  34.0003558  28.5373056  31.4047954  35.1979854
  27.4662394  31.2672915  33.3579017  27.6838590  31.3455354  32.2929090
  26.7144597  29.9909767  33.6210117  26.4950124  29.9103789  34.6863491
  25.7833010  29.9926691  33.0585122  27.3237187  29.1402202  33.3133515
  26.6546412  32.5169722  33.6835708  27.2338246  33.4042871  33.4230391
  25.7280111  32.5090348  33.1112347  26.4231916  32.5343385  34.7479197
  30.9622572  32.2597705  34.5816530  31.5855651  31.2080759  34.6792737
  31.0621387  33.3275625  35.4520442  30.3327621  34.0257024  35.4499142
  32.1627094  33.4765306  36.4069911  32.7217705  32.5408224  36.4425108
  33.1197194  34.6015012  36.0361015  32.5353752  35.4951246  35.8141130
  33.8123926  34.8130209  36.8510059  33.9669879  34.3230007  34.8088351
  33.4893731  34.6686644  33.5546921  32.5403952  35.1941374  33.4428969
  34.2333793  34.3412915  32.4383375  33.8411994  34.6108239  31.4567489
  35.4478417  33.6851022  32.5400715  36.0163410  33.4125449  31.6507599
  35.9395820  33.3755090  33.7963105  36.9062205  32.8843087  33.8934605
  35.2045903  33.6899964  34.9333944  35.5942496  33.4423410  35.9204640
  31.6682698  33.8220885  37.7813667  30.7254656  34.5690231  37.9236554
  31.9636322  32.9951985  38.7690321  32.4315524  32.1069279  38.6539364
  31.5403859  33.3747101  40.0855056  30.6903343  34.0572622  40.0594470
  31.1199248  32.1147126  40.7662646  30.2563206  31.8265877  40.1668416
  31.9138222  31.3786546  40.6368792  30.7243050  32.1761553  42.2214067
  31.3627982  32.8961048  42.7309823  29.2598550  32.6022707  42.3649260
  28.6210167  31.8811991  41.8545618  28.9925902  32.6397373  43.4201505
  29.1225337  33.5872945  41.9200171  31.0224308  30.8179729  42.8593327
  32.0855627  30.6006119  42.7706439  30.7415878  30.8404534  43.9113877
  30.4502737  30.0434259  42.3489610  32.7128110  34.0922990  40.7845438
  33.8936432  33.7549262  40.5729168  32.4900276  35.3693310  41.1408232
  31.2487971  36.0708752  40.8645401  30.5528390  35.9120830  41.6891535
  30.8123451  35.6838157  39.9425587  31.6753209  37.5005042  40.7360976
  30.8923884  38.1517234  41.1246800  31.8550951  37.7363400  39.6878830
  32.9379911  37.6242297  41.5368415  32.6425460  37.9668715  42.5277778
  33.6598595  38.3205530  41.1115548  33.5409658  36.2498109  41.6320912
  34.4245602  36.1276205  41.0034303  33.8915637  35.9135544  43.0602980
  33.0153906  35.9081411  43.8926257  35.1669034  35.7912452  43.4143078
  35.9248382  35.9846380  42.7745610  35.4902458  35.4642645  44.7816451
  34.5823389  35.4457548  45.3852778  36.1401897  34.1120832  44.8513335
  36.7839506  34.0248711  43.9760507  36.7497730  34.1000577  45.7530976
  35.1727702  32.9516842  44.8815613  34.6173094  32.9340160  45.8192479
  34.4731461  33.0082248  44.0471548  36.1385450  31.4457229  44.7402150
  35.1671148  30.6934429  43.4687552  35.1660763  31.3335568  42.5863567
  35.5910238  29.7235337  43.2126412  34.1442109  30.5625781  43.8209996
  36.5132177  36.4123030  45.3335821  37.7080782  36.2393623  45.0340275
  36.1559537  37.1276820  46.3981897  35.2326421  37.0927779  46.8023759
  37.1284821  38.0231189  46.9849052  37.4183802  38.7882764  46.2652030
  36.5254070  38.7020307  48.2000718  35.4400162  38.6162596  48.1401622
  36.8800239  38.1884035  49.0939750  36.8913986  40.0767407  48.2662822
  36.4942756  40.4764854  49.0442048  38.4061848  37.2392017  47.3852547
  38.2296354  36.0897233  47.8337495  39.5162549  37.7532058  47.2714244
  20.9426397  24.2778143  37.6647968  20.3399298  24.5614477  38.3555059
  21.6144111  24.0014853  38.6377035  21.7947193  24.3729373  39.6470450
  22.6578081  24.6263111  37.7144393  23.6392241  24.2681392  38.0266917
  22.6561654  26.0731392  37.8033874  21.7936356  26.5441444  37.5778337
  23.3857357  26.9618358  39.0170086  22.4254153  24.2478150  36.2560593
  21.5338589  24.7911548  35.9440928  23.5873469  24.6723870  35.5569759
  23.3348915  25.2709642  34.8652348  22.3461837  22.7348916  36.1253529
  23.3510801  22.3306645  36.2417901  21.3133460  22.1728011  37.0891483
  20.3162582  22.5343301  36.8385735  21.6180598  22.5939199  38.4387581
  21.3797401  20.6555577  37.0251391  20.8474064  20.2698075  37.8956559
  20.8710628  20.3470738  36.1117234  22.7467684  20.2516007  36.9979642
  23.1836323  18.5843226  37.4037789  21.9285300  22.4105808  34.8002745
  23.0268786  28.3505086  38.8948433  24.7860963  26.7849623  38.7561351
  23.0459971  26.4855978  40.3314321  23.4481166  17.8265183  36.2131515
  22.1093002  17.9987187  38.1668474  24.3765794  18.6304566  38.2072110
  22.5424093  21.2450549  34.2968240  22.5440093  20.3700674  34.9679025
  23.8641902  21.6253638  33.9864024  23.9106664  22.3721751  32.7906558
  23.1718583  23.1841854  32.8981915  25.3067539  22.9646816  32.6783799
  25.4674855  23.8450714  31.8170036  26.2142876  22.4947625  33.4139997
  23.6412369  21.4124829  31.6085951  23.1432898  21.9577505  30.7945189
  22.8216561  20.2251322  32.0791186  23.5062562  19.4808588  32.5151850
  22.1513883  19.6780018  30.9913892  22.8101775  19.4266321  30.3164647
  21.8162830  20.7762344  33.0270138  21.2966375  21.5627030  32.4511314
  20.9425055  19.7137333  33.3258625  19.2520779  20.1592427  33.5292482
  24.9017738  20.9095877  31.1563263  18.4110607  19.1175150  32.9802796
  19.0766287  21.3678067  32.7753620  18.9439530  20.3921036  34.9304605
  24.7063373  20.4489413  29.7390626  23.7871017  19.8657941  29.7891555
  25.8454590  19.4979598  29.4879930  25.7592606  19.1357730  28.4636016
  25.7969290  18.3557028  30.3774105  25.8252644  18.5436019  31.3669640
  24.9679727  16.9779312  30.1389785  27.1570457  20.2154497  29.6216109
  27.2042116  20.5636340  30.6538381  28.1918085  19.2983239  29.3414035
  28.7729023  19.2461760  30.0908143  27.1445983  21.3686045  28.6254412
  27.0547980  20.9512270  27.6228217  25.9907927  22.2881573  28.9466723
  26.0594680  22.6503164  29.9736979  24.7948167  21.5310971  28.8251117
  25.9653574  23.5292043  28.0669857  26.0443360  24.3950677  28.7240792
  26.8356683  23.4793543  27.4122209  24.7534575  23.5911355  27.3120995
  24.6879499  22.8719851  25.6858951  28.3498604  22.1011936  28.7219632
  23.5465318  17.1025569  30.3084256  25.5043113  16.0112797  31.0438055
  25.2547681  16.5986183  28.7792138  25.6794606  23.5070275  24.8735068
  23.3880740  23.0820629  25.1251786  24.9498009  21.4578778  25.7611573
  28.8362391  22.5309942  27.4589038  28.1284425  23.2047825  26.9494087
  29.1789362  21.4345447  26.6042915  30.3234251  20.7297370  27.1025327
  30.0780707  20.4211416  28.1358715  30.4593764  19.4349524  26.3821791
  31.4296774  18.7261238  26.6111112  29.4864247  19.0674037  25.7572033
  31.5556673  21.6168183  27.0016763  32.4451635  21.0583221  27.3297685
  31.3204370  22.8048659  27.9579089  32.1637691  23.5053392  27.8539808
  31.2451847  22.3830868  29.2769394  32.0308027  21.8407897  29.4752707
  30.0269093  23.4771690  27.6078968  29.8024904  24.1114205  28.4863473
  30.1652189  24.1882666  26.4608242  29.4293285  25.7287530  26.5627850
  31.7084888  22.0040728  25.6318908  29.4968701  26.3056607  25.2787490
  30.1901897  26.4396193  27.5199335  28.1090955  25.7077620  27.0751923
  32.8370636  21.8280265  24.9422367  33.5782766  21.9256408  25.7356601
  33.0559540  22.9707059  23.9523197  34.0529835  22.8577807  23.5271303
  32.9853788  24.2652642  24.6000102  32.1262616  24.4935468  25.0733543
  33.9845840  24.8602133  25.6609148  32.0316546  22.9565299  22.8368898
  31.0705955  23.1554232  23.3116939  32.3252193  23.9590334  21.8920113
  31.6051022  24.5779721  21.8564980  32.0255016  21.6364298  22.1272363
  32.9673922  21.5342970  21.5878182  31.7850326  20.5733852  23.1984225
  30.7792864  20.6621660  23.6097891  32.8025870  20.6096674  24.1940533
  31.8152422  19.2183141  22.5936251  32.0860755  18.5150859  23.3818410
  30.8103641  19.0026505  22.2331499  32.7683953  19.2730495  21.5750196
  33.5033054  17.7598336  21.2508238  30.8720500  21.7008677  21.2874177
  33.5503048  26.1320156  26.1336552  35.1426039  24.9820432  24.8870722
  34.2532795  23.9764598  26.7310085  34.7554477  17.9797474  20.6246652
  32.6436167  17.0565319  20.3667294  33.5870315  17.0437969  22.4941759
  31.0344460  21.3329424  19.9202307  31.4043177  20.2996686  19.8210271
  31.8638835  22.2260125  19.1895056  31.3742249  23.4541772  18.8355860
  30.9580415  24.0003513  19.7000830  32.2213611  24.2943948  18.1685113
  31.7862413  25.3555216  17.6999711  33.3863086  23.9225994  17.8986885
  30.0587294  23.7478951  18.9082992  30.0591527  24.5139530  19.6973848
  29.0810018  22.7236613  19.2248115  28.3779950  22.7105163  18.3781790
  28.3996430  22.9451897  20.4060216  28.0432398  23.8546671  20.3926992
  29.6743510  21.3377541  19.2543925  28.9766240  20.6392851  19.7495189
  29.9112629  20.9720639  17.9262358  29.2417217  19.4582731  17.3779174
  29.7140249  24.3084560  17.6389563  29.7337641  18.4560627  18.2576165
  29.7048586  19.1841548  16.0614169  27.8142285  19.5806390  17.4505178
  29.9449745  23.6934119  16.9408124  26.9453714  20.5303703  23.4750905
  42.2231824  17.0921227  66.4468283  41.8992889  16.2262280  66.6950228
  41.5136189  17.6893899  66.6851233  42.0909692  17.0582381  66.5097608
  37.9634921  19.1427538  67.6467884  37.5477999  19.3901523  66.8208877
  37.5830183  19.7363469  68.2944982  37.8618785  19.2501231  67.6248681
  40.7913538  16.8602376  63.9549840  40.0148177  16.6695857  64.4803643
  41.3421459  17.3942264  64.5263263  40.7624863  16.9039202  64.0956982
  36.8682587  17.8535057  63.7110321  37.5137363  18.5250741  63.4911219
  36.0611230  18.3409542  63.8764951  36.8474741  18.0016998  63.7046681
  38.5604723  16.7206167  65.7849763  38.1788438  15.8832995  66.0487271
  38.1338105  16.9255573  64.9534187  38.4571266  16.6393753  65.7121443
  45.5244713  22.0021249  67.7047713  45.1359145  21.1390880  67.8461926
  45.6376319  22.0605044  66.7565411  45.4892529  21.8984298  67.6015337
  45.5960627  22.5565260  65.0191797  44.6480536  22.4503815  64.9399837
  45.9528652  22.0996962  64.2576257  45.5210072  22.4846743  64.9116995
  46.1220288  22.3646494  70.4384461  45.9274617  22.0429497  69.5588052
  46.3067808  21.5750972  70.9475630  46.1202967  22.2225790  70.3917770
  44.8651372  15.5644576  68.2994481  45.6647674  15.3223663  68.7682599
  45.0914586  16.3756469  67.8447784  44.9961958  15.6371258  68.3022765
  53.3094623  31.0533977  69.6966911  52.9642068  30.3238580  69.1812102
  54.0998548  31.3224333  69.2292935  53.3660426  30.9937935  69.5708261
  40.6077564  25.5326561  64.6599694  40.0246326  25.0656200  65.2581817
  40.3848992  25.1917687  63.7937636  40.5049880  25.4289610  64.6260283
  35.9560452  25.6461491  69.7582092  35.6321517  26.0466407  68.9514004
  35.3937061  24.8839496  69.8904382  35.8428846  25.6000171  69.6712351
  46.6116218  29.1623916  68.3234896  46.8777803  30.0360430  68.0349901
  45.6647674  29.2305691  68.4486475  46.5244419  29.2828249  68.3029835
  42.9772019  21.9123102  64.4450090  42.4298738  21.9845702  65.2263620
  42.5453439  21.2464572  63.9097291  42.8524942  21.8363760  64.4761217
  48.6450495  29.2946641  65.9292261  47.8771736  29.1211585  65.3840468
  49.2195130  28.5443037  65.7793195  48.6202234  29.1762721  65.8401307
  49.0087801  29.2444496  72.1934851  48.8228733  29.9699068  71.5973941
  48.4487503  28.5320563  71.8844794  48.9129399  29.2460826  72.0775196
  39.8647065  31.6294361  74.4632977  39.5881557  32.4961472  74.1656058
  39.7469270  31.6539310  75.4136493  39.8144770  31.7433374  74.5474435
  37.6736623  20.6985881  65.0608989  38.0506721  21.5734641  64.9781674
  36.7856976  20.7863614  64.7137095  37.6084217  20.8218790  65.0057446
  44.6526723  26.2683195  71.1681802  44.8587864  25.8384341  71.9976165
  45.4107332  26.8259867  70.9928177  44.7762253  26.2850577  71.2523259
  53.1120085  32.4912482  66.4468283  52.7881150  31.6253536  66.6950228
  52.4024450  33.0885154  66.6851233  52.9797953  32.4573636  66.5097608
  44.6532497  26.3426207  62.9713984  44.9442343  26.2887319  63.8821520
  44.4529092  27.2681195  62.8377552  44.6647968  26.4532559  63.0711005
  41.7399403  19.8147305  63.1354472  41.3894887  19.8163635  62.2444927
  40.9662909  19.7739057  63.6968900  41.5961801  19.8098315  63.0930208
  47.5913852  27.0207211  71.4771859  47.7801787  26.2221875  70.9836254
  47.1601045  26.7133102  72.2740953  47.5602083  26.8798755  71.5160768
  43.1954402  23.2754513  71.4489016  42.7093113  23.2309522  70.6251222
  44.0747447  22.9708981  71.2240417  43.2450924  23.2305440  71.3145513
  40.7555580  26.6700358  70.4115759  40.1089257  26.0617459  70.0551941
  41.0615537  27.1664657  69.6521432  40.7116794  26.6557471  70.2694475
  39.3918567  32.1952682  70.4582449  40.1620419  32.7161930  70.6873475
  39.6747583  31.2885487  70.5692607  39.5269566  32.1462784  70.5020856
  40.5159577  19.3807626  66.6080486  40.7867350  20.2940140  66.6978512
  39.6337665  19.3542264  66.9778654  40.4374380  19.4938474  66.6667385
  43.1590672  24.9190589  69.0305964  43.3328496  24.9823374  68.0908515
  43.9529238  25.2579050  69.4435468  43.2831975  24.9709064  68.9634213
  41.5199697  28.4883737  74.3883445  42.0696072  28.1450369  73.6847732
  40.6579858  28.1058451  74.2278312  41.4801326  28.3952931  74.2780358
  43.8345670  34.4218543  66.8491719  43.6769504  34.1193424  67.7436620
  42.9945224  34.7843788  66.5677434  43.7069726  34.4287946  66.9276608
  41.3438779  33.4861493  71.6419417  41.5430638  32.5933103  71.9240773
  40.8802657  33.8739852  72.3829896  41.3092369  33.4212378  71.7727564
  46.3749082  28.9917438  64.4725861  46.9609188  29.1089111  63.7251743
  45.6809332  29.6380009  64.3361145  46.3610518  29.0897234  64.3594490
  52.0052280  29.9045870  66.8668497  52.4780779  29.2015835  66.4213725
  51.1432441  29.5330811  67.0521117  51.9555759  29.7670073  66.8336157
  48.8523182  34.5418793  67.6467884  48.4366260  34.7892778  66.8208877
  48.4718444  35.1354724  68.2944982  48.7507046  34.6492486  67.6248681
  36.2655049  31.6808754  73.2272751  36.7799240  32.0482988  73.9456956
  36.4109972  32.2822251  72.4968338  36.3497981  31.8049828  73.2258608
  41.8121090  25.6326769  72.6849243  42.2283785  24.8398588  72.3469272
  41.6325531  26.1589090  71.9063997  41.8421312  25.5992006  72.5420887
  43.7797187  37.1893695  70.2567195  44.1347891  36.3565430  70.5706749
  43.1688821  36.9415628  69.5630477  43.7468098  37.0509734  70.2079291
  41.9818500  27.8102733  65.3734401  42.8727015  27.6641204  65.6902240
  41.6827826  26.9464199  65.0905974  42.0574829  27.6808586  65.3769757
  46.9522584  27.0782841  74.1776267  46.5186684  27.8943725  74.4272354
  47.7241757  27.0346016  74.7411908  46.9955597  27.1774885  74.2815714
  41.1648994  29.9641913  70.2326779  41.7376308  29.5824791  70.8980654
  41.2393775  29.3726395  69.4838518  41.2474604  29.8396756  70.2220713
  47.5475066  31.7927354  68.0583246  48.1791278  32.4643038  67.8030590
  46.7692384  31.9842038  67.5343585  47.5278767  31.9033706  67.9586225
  45.6018362  30.2291444  71.4962778  46.4690163  30.3042621  71.0974695
  45.7721545  29.9005046  72.3780399  45.7340494  30.1968928  71.5577960
  44.1907921  19.9102606  69.0327178  44.5383570  19.3656574  69.7384104
  43.2416283  19.8771925  69.1493904  44.1145819  19.8367759  69.1373696
  48.2680398  25.6996296  64.7907842  47.7201344  25.8433330  65.5629448
  48.5272700  24.7802545  64.8487670  48.2310893  25.6008335  64.8968502
  43.2647223  28.7561846  71.8484169  44.1290156  29.1517772  71.7345727
  43.3340043  27.9037622  71.4184960  43.3842338  28.6973969  71.7791205
  46.0764181  24.5940933  72.8107893  46.0319621  24.1576759  71.9601399
  47.0013332  24.5524520  73.0526198  46.1890014  24.5328560  72.7330076
  49.7154569  29.3901942  68.3984430  49.1306010  29.8992798  68.9605929
  49.2050792  29.2317938  67.6036550  49.5757381  29.4351015  68.3687445
  50.9694616  32.6737352  68.2181308  50.4683216  32.8247870  67.4176859
  51.0433625  31.7212919  68.2796491  50.9146134  32.5716731  68.1233784
  38.6285996  25.1464532  69.1995949  37.7406349  25.5048952  69.1713106
  38.7885257  24.8337350  68.3100546  38.5350689  25.1525769  69.0815081
  42.4720204  24.1654325  62.8759390  42.7531900  23.4595712  63.4578879
  43.0280087  24.9076279  63.1135269  42.5794076  24.1703315  62.9805908
  36.8723001  23.2419749  66.1498433  36.0212858  23.6710439  66.2438885
  36.7441284  22.3699566  66.5246099  36.7464378  23.1852284  66.2099474
  45.1930722  32.0025750  66.3315698  44.7144488  31.5522771  67.0280700
  44.9332646  32.9199089  66.4171297  45.0983868  32.0621792  66.4319790
  51.6801799  32.2593631  63.9549840  50.9036437  32.0687112  64.4803643
  52.2309720  32.7933519  64.5263263  51.6513124  32.3030457  64.0956982
  41.3051955  28.3977426  67.9763002  40.4299325  28.7337309  67.7832600
  41.6100364  28.0315439  67.1454497  41.2324494  28.3940683  67.8454854
  42.3634785  31.1938352  73.1049456  41.5459505  31.0995298  73.5949706
  42.4633601  30.3601921  72.6439120  42.2716798  31.0750349  73.1084812
  47.7570848  33.2526312  63.7110321  48.4025624  33.9241997  63.4911219
  46.9499491  33.7400797  63.8764951  47.7363002  33.4008254  63.7046681
  41.0800289  23.3028039  69.7412387  41.6423680  24.0625540  69.5920392
  40.1909095  23.6400170  69.6380011  41.0384596  23.4436496  69.7094189
  50.3834511  27.1934101  65.9214480  49.8776923  26.5687902  65.4010174
  51.2107941  27.2844495  65.4498077  50.4244430  27.1252326  65.7948758
  48.4268110  31.1660743  70.5805745  49.1871813  31.7049620  70.7983634
  48.1335171  31.4971636  69.7313392  48.4868555  31.2767095  70.4992572
  50.0797649  27.0762429  69.9031662  49.9054051  27.7041287  69.2031305
  49.4833620  27.3313981  70.6081517  49.9810380  27.1889194  69.9045805
  41.4270164  21.9380299  66.7494700  42.1746850  22.0670363  67.3321259
  40.7353508  22.4858991  67.1214081  41.4345220  22.0245785  66.8710923
  52.6507056  27.5963512  69.1196920  51.7794841  27.6012502  69.5156717
  53.2505725  27.5298067  69.8628612  52.6160646  27.5877780  69.2660631
  47.9366407  24.4569218  70.1025704  47.7443830  24.6994213  69.1960595
  47.3656412  23.7081945  70.2765186  47.8384911  24.3928269  70.0085251
  44.7375428  17.9608750  67.0280701  43.8253294  17.7289900  66.8569502
  44.6867360  18.7279736  67.5987052  44.6145672  18.0294607  67.0789818
  34.8602344  28.5692069  71.9417549  34.0121068  28.8700859  72.2677312
  35.4543278  28.6769844  72.6842171  34.8273254  28.6218709  72.0782265
  44.5914732  27.2950639  65.9518535  45.2860256  27.8204795  65.5551666
  45.0423838  26.5291901  66.3054069  44.7375429  27.2640371  65.9461966
  45.5435238  25.0835830  66.9566523  45.7842789  24.1613501  66.8668497
  46.3062035  25.4910147  67.3653600  45.6716956  25.0174467  66.9976645
  39.3156465  24.2589214  66.7317922  39.1741957  25.1942182  66.5868353
  38.4946544  23.8474071  66.4630917  39.1926709  24.3262824  66.6787592
  38.7867936  27.6028832  72.5123902  38.7636996  28.5561429  72.4296587
  39.4744177  27.3273156  71.9063997  38.8716641  27.6898401  72.4240018
  43.6192154  33.7572261  69.5687046  44.1370985  33.3579593  70.2673261
  42.9113839  34.2111982  70.0254956  43.5955440  33.7641664  69.7164899
  41.5626937  19.3595337  69.7801296  41.1088964  19.1684735  68.9584716
  40.9755285  19.9559844  70.2446988  41.4287484  19.4113812  69.7341677
  49.4492984  32.1197422  65.7849763  49.0676699  31.2824250  66.0487271
  49.0226366  32.3246829  64.9534187  49.3459527  32.0385008  65.7121443
  47.7287946  26.3944682  67.8384144  47.7080100  27.3056784  68.1297424
  48.6537097  26.2181050  67.6672946  47.8436873  26.4883653  67.8539708
  41.0534708  32.8574469  67.9763001  41.6568018  33.2930478  68.5794622
  40.5026786  32.3136602  68.5405713  41.0603990  32.8439747  68.1254997
  38.3797616  30.0878905  72.3518769  38.4802206  30.7615002  73.0250425
  37.5541508  30.3054869  71.9184204  38.2873856  30.2022001  72.3829896
  56.4848888  37.9556515  65.0191797  55.5368797  37.8495070  64.9399837
  56.8416913  37.4988217  64.2576257  56.4098333  37.8837998  64.9116995
  55.7539633  30.9635831  68.2994481  56.5535934  30.7214919  68.7682599
  55.9802846  31.7747724  67.8447784  55.8850218  31.0362513  68.3022765
  51.4965825  40.9317816  64.6599694  50.9134587  40.4647455  65.2581817
  51.2737253  40.5908942  63.7937636  51.3938141  40.8280865  64.6260283
  53.8660280  37.3114357  64.4450090  53.3186999  37.3836957  65.2263620
  53.4341700  36.6455828  63.9097291  53.7413203  37.2355015  64.4761217
  48.5624884  36.0977136  65.0608989  48.9394981  36.9725897  64.9781674
  47.6745237  36.1854869  64.7137095  48.4972478  36.2210046  65.0057446
  52.6287664  35.2138560  63.1354472  52.2783148  35.2154890  62.2444927
  51.8551170  35.1730312  63.6968900  52.4850061  35.2089570  63.0930208
  51.4047838  34.7798881  66.6080486  51.6755610  35.6931395  66.6978512
  50.5225925  34.7533520  66.9778654  51.3262641  34.8929729  66.6667385
  53.3608465  39.5645580  62.8759390  53.6420161  38.8586967  63.4578879
  53.9168348  40.3067534  63.1135269  53.4682337  39.5694570  62.9805908
  47.7611262  38.6411004  66.1498433  46.9101119  39.0701694  66.2438885
  47.6329545  37.7690821  66.5246099  47.6352639  38.5843539  66.2099474
  55.6263689  33.3600005  67.0280701  54.7141555  33.1281155  66.8569502
  55.5755621  34.1270991  67.5987052  55.5033933  33.4285863  67.0789818
  47.5226806  11.2639700  58.0845836  46.6924509  10.8381670  58.2988369
  48.1750864  10.5674984  58.1567085  47.5001640  11.1206749  58.1206460
  39.2480966  11.0365757  60.3070201  38.9530706  11.6665028  60.9653365
  38.4952318  10.9247157  59.7271926  39.1141513  11.1031202  60.3176267
  42.8461434  12.5475027  64.9039213  42.6833306  12.6503812  63.9662977
  43.6163286  13.0892482  65.0743341  42.9240857  12.6295606  64.8056335
  46.5735167   6.8904061  64.1211542  47.0267367   7.3096771  63.3907129
  45.7028725   7.2880400  64.1239826  46.5198232   6.9945094  64.0285232
  53.3135038   7.9518516  56.3557076  52.9682484   7.2223119  55.8402267
  54.1038964   8.2208872  55.8883100  53.3700842   7.8922474  56.2298426
  40.6117980   2.4311100  51.3189859  40.0286742   1.9640739  51.9171982
  40.3889408   2.0902226  50.4527801  40.5090296   2.3274149  51.2850448
  35.9600868   2.5446030  56.4172257  35.6361933   2.9450946  55.6104169
  35.3977476   1.7824035  56.5494547  35.8469262   2.4984710  56.3302516
  46.6156634   6.0608455  54.9825062  46.8818219   6.9344969  54.6940066
  45.6688089   6.1290230  55.1076641  46.5284835   6.1812788  54.9620001
  48.6490911   6.1931180  52.5882426  47.8812152   6.0196124  52.0430633
  49.2235546   5.4427576  52.4383360  48.6242650   6.0747260  52.4991472
  49.0128217   6.1429035  58.8525016  48.8269149   6.8683607  58.2564106
  48.4527919   5.4305102  58.5434959  48.9169815   6.1445365  58.7365361
  39.8687481   8.5278900  61.1223143  39.5921973   9.3946011  60.8246223
  39.7509686   8.5523849  62.0726658  39.8185186   8.6417913  61.2064600
  48.1658488  13.2696939  56.3401511  47.4476251  13.8951302  56.4349034
  47.9799421  12.5915934  56.9899823  48.0503788  13.2631619  56.4349035
  45.0897265  13.8612457  65.4540504  45.7300080  13.1978422  65.1973707
  45.2034645  13.9510603  66.4001593  45.1861440  13.7881692  65.5424388
  44.6567139   3.1667734  57.8271967  44.8628279   2.7368880  58.6566330
  45.4147748   3.7244406  57.6518343  44.7802669   3.1835116  57.9113425
  53.1160501   9.3897021  53.1058448  52.7921566   8.5238075  53.3540393
  52.4064866   9.9869693  53.3441398  52.9838369   9.3558175  53.1687773
  44.6572913   3.2410746  49.6304149  44.9482759   3.1871858  50.5411685
  44.4569508   4.1665734  49.4967717  44.6688383   3.3517098  49.7301170
  38.5506574  14.5781297  61.8817469  38.4859942  15.2827662  61.2368655
  37.8584144  14.7687816  62.5146075  38.4536626  14.6932557  61.8803327
  53.0317569   8.0653447  59.2491885  53.0744808   8.0057404  58.2945944
  52.5358130   7.2917142  59.5157678  52.9740219   7.9592001  59.1615073
  41.2480379  14.4662696  62.0627663  40.2936779  14.4393252  62.0033693
  41.4316352  15.1937681  62.6567359  41.1493110  14.5556760  62.1313556
  40.7595996   3.5684897  57.0705924  40.1129673   2.9601998  56.7142106
  41.0655952   4.0649196  56.3111598  40.7157210   3.5542010  56.9284640
  39.3958983   9.0937221  57.1172614  40.1660835   9.6146469  57.3463640
  39.6787999   8.1870026  57.2282772  39.5309982   9.0447323  57.1611021
  49.2547314   7.2039408  61.3705088  49.2426071   7.1757716  60.4137934
  49.7114155   8.0188044  61.5798124  49.3113117   7.3047781  61.2750494
  43.1631088   1.8175128  55.6896129  43.3368912   1.8807913  54.7498680
  43.9569654   2.1563589  56.1025633  43.2872391   1.8693603  55.6224378
  41.5240113   5.3868276  61.0473610  42.0736488   5.0434908  60.3437897
  40.6620274   5.0042990  60.8868477  41.4841741   5.2937470  60.9370523
  43.8386086  11.3203082  53.5081885  43.6809920  11.0177963  54.4026785
  42.9985640  11.6828327  53.2267600  43.7110142  11.3272485  53.5866773
  41.3479195  10.3846032  58.3009582  41.5471053   9.4917642  58.5830938
  40.8843072  10.7724391  59.0420061  41.3132785  10.3196917  58.4317730
  48.0399864  11.6697688  61.2354514  48.4712671  12.3703229  60.7461335
  47.7530434  12.0869986  62.0486242  48.0584617  11.8122475  61.2771707
  46.3789498   5.8901977  51.1316026  46.9649603   6.0073650  50.3841908
  45.6849748   6.5364548  50.9951310  46.3650934   5.9881773  51.0184655
  52.0092696   6.8030409  53.5258662  52.4821195   6.1000374  53.0803890
  51.1472857   6.4315350  53.7111282  51.9596175   6.6654612  53.4926322
  48.8563598  11.4403332  54.3058050  48.4406676  11.6877317  53.4799042
  48.4758860  12.0339263  54.9535148  48.7547461  11.5477025  54.2838846
  45.5810517   9.7281399  58.7761340  45.7975580   9.6215871  59.7017368
  45.4245898   8.8381587  58.4621786  45.5891346   9.6011747  58.8546229
  36.7706865  10.9659488  62.0047835  35.8284509  10.8153052  61.9206378
  37.0247206  10.4654364  62.7797725  36.6817746  10.8830744  62.0931718
  45.9597934   9.4578796  61.5564779  45.0291048   9.6432243  61.6837571
  46.3939608  10.2972381  61.7035561  45.8962849   9.5885191  61.5918332
  36.2695465   8.5793293  59.8862916  36.7839656   8.9467527  60.6047121
  36.4150388   9.1806790  59.1558503  36.3538397   8.7034367  59.8848774
  41.8161506   2.5311308  59.3439408  42.2324201   1.7383127  59.0059437
  41.6365946   3.0573629  58.5654162  41.8461728   2.4976545  59.2011052
  50.4411862   9.9412455  57.6221358  50.7108088   9.9110352  56.7043112
  51.0837771  10.5132014  58.0414501  50.5578110  10.0106478  57.5584962
  43.7837603  14.0878234  56.9157360  44.1388307  13.2549969  57.2296914
  43.1729237  13.8400167  56.2220643  43.7508513  13.9494273  56.8669457
  41.9858916   4.7087272  52.0324566  42.8767431   4.5625743  52.3492405
  41.6868242   3.8448738  51.7496139  42.0615245   4.5793125  52.0359922
  46.9563000   3.9767380  60.8366432  46.5227099   4.7928264  61.0862519
  47.7282173   3.9330555  61.4002073  46.9996013   4.0759424  60.9405879
  41.1689409   6.8626452  56.8916944  41.7416724   6.4809330  57.5570819
  41.2434191   6.2710934  56.1428683  41.2515020   6.7381295  56.8810878
  47.5515482   8.6911893  54.7173411  48.1831694   9.3627577  54.4620756
  46.7732800   8.8826577  54.1933750  47.5319183   8.8018245  54.6176391
  45.6058777   7.1275983  58.1552943  46.4730578   7.2027160  57.7564861
  45.7761961   6.7989585  59.0370564  45.7380909   7.0953467  58.2168126
  47.3148345  12.9210499  63.5696109  47.5636724  12.1927349  64.1395389
  47.8494608  13.6550803  63.8722526  47.4152934  12.9210499  63.6813337
  43.2687638   5.6546385  58.5074334  44.1330572   6.0502311  58.3935892
  43.3380459   4.8022161  58.0775125  43.3882754   5.5958507  58.4381370
  50.0439692   9.8546969  61.5819338  50.1138286   9.8187711  62.5365279
  49.2922592  10.4242033  61.4185921  49.9567893   9.9236909  61.6830500
  49.7194984   6.2886481  55.0574595  49.1346426   6.7977337  55.6196094
  49.2091208   6.1302477  54.2626715  49.5797797   6.3335554  55.0277610
  50.9735032   9.5721891  54.8771473  50.4723632   9.7232409  54.0767024
  51.0474041   8.6197458  54.9386656  50.9186549   9.4701270  54.7823950
  38.6326412   2.0449071  55.8586114  37.7446765   2.4033491  55.8303271
  38.7925672   1.7321889  54.9690711  38.5391105   2.0510308  55.7405246
  36.8763417   0.1404288  52.8088599  36.0253274   0.5694978  52.9029051
  36.7481700  -0.7315895  53.1836265  36.7504794   0.0836823  52.8689639
  45.1971138   8.9010289  52.9905863  44.7184904   8.4507310  53.6870865
  44.9373062   9.8183628  53.0761462  45.1024284   8.9606331  53.0909955
  51.6842214   9.1578170  50.6140005  50.9076853   8.9671651  51.1393808
  52.2350136   9.6918058  51.1853428  51.6553539   9.2014996  50.7547147
  45.1001189  13.4656531  59.7724474  45.7288533  14.1870278  59.7971962
  44.2514140  13.8832911  59.9244754  45.0718287  13.6118059  59.7950748
  41.3092371   5.2961965  54.6353167  40.4339741   5.6321848  54.4422765
  41.6140780   4.9299978  53.8044662  41.2364909   5.2925222  54.5045019
  42.3675201   8.0922891  59.7639622  41.5499921   7.9979837  60.2539872
  42.4674017   7.2586460  59.3029285  42.2757214   7.9734888  59.7674977
  47.7611264  10.1510851  50.3700486  48.4066040  10.8226536  50.1501384
  46.9539907  10.6385336  50.5355116  47.7403418  10.2992792  50.3636846
  48.4308526   8.0645282  57.2395910  49.1912229   8.6034159  57.4573799
  48.1375587   8.3956175  56.3903558  48.4908970   8.1751634  57.1582737
  45.0291048  12.3878776  62.0875150  45.1058924  12.7940846  61.2241377
  45.8021768  12.6887566  62.5633979  45.1370693  12.4781005  62.0373105
  50.0838064   3.9746968  56.5621828  49.9094467   4.6025826  55.8621470
  49.4874036   4.2298520  57.2671682  49.9850795   4.0873733  56.5635970
  52.4711498  10.5670902  59.8968983  51.6796025  10.2670277  60.3430827
  52.8931928   9.7640658  59.5907211  52.4238071  10.4266528  59.9152831
  43.3519023   9.6999708  61.6802215  42.9292819   9.3239742  60.9087680
  42.8617319  10.5034035  61.8541698  43.2352775   9.7542679  61.6045611
  34.8642760   5.4676608  58.6007715  34.0161484   5.7685398  58.9267477
  35.4583694   5.5754383  59.3432336  34.8313670   5.5203248  58.7372431
  44.5955148   4.1935178  52.6108700  45.2900672   4.7189334  52.2141831
  45.0464254   3.4276440  52.9644234  44.7415844   4.1624910  52.6052132
  39.3196881   1.1573753  53.3908088  39.1782372   2.0926721  53.2458519
  38.4986960   0.7458610  53.1221082  39.1967124   1.2247363  53.3377757
  38.7908352   4.5013371  59.1714067  38.7677411   5.4545968  59.0886752
  39.4784593   4.2257695  58.5654162  38.8757056   4.5882940  59.0830183
  43.6232569  10.6556800  56.2277211  44.1411401  10.2564132  56.9263427
  42.9154255  11.1096521  56.6845121  43.5995856  10.6626203  56.3755065
  49.4533400   9.0181961  52.4439928  49.0717115   8.1808789  52.7077437
  49.0266781   9.2231368  51.6124352  49.3499943   8.9369547  52.3711608
  42.1042484  16.2417414  56.8577532  42.4806807  15.3644158  56.9319995
  42.6521538  16.7863446  57.4234387  42.2226052  16.1984671  56.9397776
  42.2872684  12.1061863  62.3420735  41.9518278  12.9765716  62.1285272
  43.2347001  12.1784462  62.2211582  42.3657880  12.2270278  62.2996471
  46.3004301   6.6462736  60.7482548  47.2553674   6.6323932  60.6874437
  46.0925840   7.5329889  61.0424113  46.3956929   6.7577254  60.7772462
  41.1539298  17.5775298  60.6365319  41.8144185  16.8998377  60.4936963
  40.9564760  17.5260906  61.5713270  41.2133969  17.4840410  60.7376481
  41.0575124   9.7559008  54.6353167  41.6608434  10.1915017  55.2384787
  40.5067202   9.2121141  55.1995879  41.0644406   9.7424286  54.7845162
  38.3838032   6.9863444  59.0108934  38.4842622   7.6599541  59.6840591
  37.5581923   7.2039408  58.5774369  38.2914272   7.1006540  59.0420061
  56.4173389  14.2997043  54.3637878  56.0287822  13.4366674  54.5052091
  56.5304996  14.3580838  53.4155576  56.3821205  14.1960092  54.2605502
  46.5752488  20.9406793  62.5556197  46.0821917  21.3285151  61.8329565
  45.9955891  20.2654366  62.9063446  46.4378394  20.9043452  62.5082435
  54.7493739  23.5342807  64.1176186  54.0201805  22.9133350  64.1084262
  54.7649624  23.8980299  63.2330280  54.6581526  23.5008043  64.0030673
  56.4889304  14.8541054  51.6781962  55.5409212  14.7479609  51.5990002
  56.8457328  14.3972756  50.9166422  56.4138748  14.7822537  51.5707160
  58.4115067  26.6630955  58.0845836  57.5812770  26.2372926  58.2988369
  59.0639125  25.9666239  58.1567085  58.3889900  26.5198004  58.1206460
  57.0148964  14.6622288  57.0974626  56.8203294  14.3405291  56.2178217
  57.1996485  13.8726766  57.6065795  57.0131644  14.5201584  57.0507935
  55.7580049   7.8620370  54.9584646  56.5576350   7.6199458  55.4272764
  55.9843262   8.6732263  54.5037949  55.8890634   7.9347052  54.9612930
  50.1369226  26.4357012  60.3070201  49.8418966  27.0656284  60.9653365
  49.3840579  26.3238412  59.7271926  50.0029774  26.5022457  60.3176267
  53.7349695  27.9466282  64.9039213  53.5721567  28.0495068  63.9662977
  54.5051547  28.4883737  65.0743341  53.8129118  28.0286861  64.8056335
  57.4623428  22.2895316  64.1211542  57.9155628  22.7088026  63.3907129
  56.5916986  22.6871655  64.1239826  57.4086492  22.3936349  64.0285232
  64.2023299  23.3509771  56.3557076  63.8570745  22.6214374  55.8402267
  64.9927224  23.6200128  55.8883100  64.2589103  23.2913729  56.2298426
  52.5184925  15.3431870  61.6045612  52.7194104  14.7246908  60.9024041
  53.3550730  15.7693982  61.7940658  52.6512830  15.3191003  61.5388002
  51.5006241  17.8302355  51.3189859  50.9175003  17.3631994  51.9171982
  51.2777669  17.4893481  50.4527801  51.3978557  17.7265404  51.2850448
  46.8489129  17.9437285  56.4172257  46.5250194  18.3442201  55.6104169
  46.2865737  17.1815290  56.5494547  46.7357522  17.8975965  56.3302516
  57.5044895  21.4599710  54.9825062  57.7706479  22.3336224  54.6940066
  56.5576350  21.5281485  55.1076641  57.4173096  21.5804043  54.9620001
  53.8700696  14.2098896  51.1040255  53.3227415  14.2821496  51.8853785
  53.4382116  13.5440367  50.5687456  53.7453619  14.1339554  51.1351382
  59.5379171  21.5922435  52.5882426  58.7700413  21.4187379  52.0430633
  60.1123807  20.8418831  52.4383360  59.5130911  21.4738515  52.4991472
  59.9016477  21.5420290  58.8525016  59.7157410  22.2674862  58.2564106
  59.3416180  20.8296357  58.5434959  59.8058076  21.5436620  58.7365361
  49.9896983  22.8961886  63.6459784  49.5699646  22.1629747  63.1962585
  50.8932515  22.6112313  63.7775002  50.0520521  22.7663656  63.6049662
  50.7575742  23.9270155  61.1223143  50.4810234  24.7937266  60.8246223
  50.6397947  23.9515104  62.0726658  50.7073447  24.0409168  61.2064600
  48.5665300  12.9961675  51.7199154  48.9435397  13.8710436  51.6371839
  47.6785653  13.0839408  51.3727260  48.5012894  13.1194584  51.6647611
  59.0546749  28.6688194  56.3401511  58.3364512  29.2942557  56.4349034
  58.8687681  27.9907190  56.9899823  58.9392049  28.6622874  56.4349035
  55.9785526  29.2603712  65.4540504  56.6188341  28.5969677  65.1973707
  56.0922906  29.3501858  66.4001593  56.0749701  29.1872948  65.5424388
  55.5455400  18.5658989  57.8271967  55.7516540  18.1360135  58.6566330
  56.3036009  19.1235661  57.6518343  55.6690929  18.5826371  57.9113425
  44.0545376  17.7089858  58.0796338  43.3542117  18.3474861  57.9424550
  44.8610959  18.2188879  58.0053876  44.0678166  17.8563634  58.0520566
  43.7306440  16.3005292  60.4597552  44.0360623  16.8279860  61.1979747
  44.1659662  16.6797918  59.6967870  43.8247521  16.4164717  60.4569268
  45.5158110  16.5103688  64.2512618  45.4580760  15.6191628  64.5956228
  45.0412291  17.0443576  64.8876579  45.4482611  16.4650533  64.3764197
  49.3263229  13.9371798  60.1564065  49.8014821  13.6452823  59.3778819
  49.6300091  14.8332848  60.2999491  49.4262045  14.0147470  60.0743821
  44.7739160  18.3638161  62.2232795  43.9962251  18.6798002  62.6843131
  45.1590086  17.7204168  62.8172492  44.7236865  18.3221747  62.3590440
  64.0048762  24.7888276  53.1058448  63.6809827  23.9229330  53.3540393
  63.2953127  25.3860948  53.3441398  63.8726630  24.7549430  53.1687773
  55.5461174  18.6402001  49.6304149  55.8371019  18.5863113  50.5411685
  55.3457769  19.5656989  49.4967717  55.5576644  18.7508354  49.7301170
  52.6328079  12.1123099  49.7944637  52.2823563  12.1139429  48.9035092
  51.8591586  12.0714851  50.3559065  52.4890477  12.1074109  49.7520373
  58.4842528  19.3183005  58.1362024  58.6730464  18.5197669  57.6426419
  58.0529722  19.0108896  58.9331118  58.4530759  19.1774549  58.1750933
  49.4394835  29.9772552  61.8817469  49.3748203  30.6818917  61.2368655
  48.7472405  30.1679071  62.5146075  49.3424886  30.0923812  61.8803327
  52.5554429  22.0298857  63.7336596  52.6426228  21.7514604  62.8229061
  52.6276117  21.2207376  64.2399481  52.5756501  21.8906730  63.6820408
  63.9205830  23.4644702  59.2491885  63.9633069  23.4048659  58.2945944
  63.4246391  22.6908397  59.5157678  63.8628479  23.3583256  59.1615073
  54.0883079  15.5730307  58.1079181  53.6021790  15.5285316  57.2841387
  54.9676124  15.2684775  57.8830582  54.1379600  15.5281234  57.9735679
  46.8177359  15.4060572  59.6020347  47.6496977  14.9916852  59.8304302
  47.0082615  16.3442117  59.6076916  46.9487945  15.4738264  59.6317332
  52.1368639  29.8653951  62.0627663  51.1825040  29.8384508  62.0033693
  52.3204613  30.5928936  62.6567359  52.0381370  29.9548015  62.1313556
  50.3938435  16.5173090  60.5226878  51.1472856  16.0482317  60.8811909
  50.7287067  16.9382130  59.7314353  50.5329849  16.5107771  60.4675334
  51.6484257  18.9676152  57.0705924  51.0017934  18.3593253  56.7142106
  51.9544213  19.4640452  56.3111598  51.6045470  18.9533266  56.9284640
  50.2847243  24.4928476  57.1172614  51.0549096  25.0137724  57.3463640
  50.5676260  23.5861282  57.2282772  50.4198243  24.4438578  57.1611021
  60.1435575  22.6030663  61.3705088  60.1314331  22.5748972  60.4137934
  60.6002415  23.4179299  61.5798124  60.2001378  22.7039036  61.2750494
  51.4088253  11.6783420  53.2670651  51.6796026  12.5915934  53.3568677
  50.5266341  11.6518059  53.6368820  51.3303057  11.7914268  53.3257550
  50.6617341  13.3015372  57.5478896  51.2829629  13.9731057  57.2657539
  49.8955902  13.4354427  56.9906894  50.6432588  13.4052323  57.4404093
  54.0519348  17.2166383  55.6896129  54.2257173  17.2799168  54.7498680
  54.8457915  17.5554844  56.1025633  54.1760652  17.2684859  55.6224378
  52.4128374  20.7859532  61.0473610  52.9624748  20.4426163  60.3437897
  51.5508534  20.4034245  60.8868477  52.3730002  20.6928725  60.9370523
  54.7274347  26.7194338  53.5081885  54.5698181  26.4169218  54.4026785
  53.8873900  27.0819582  53.2267600  54.5998403  26.7263740  53.5866773
  52.2367456  25.7837287  58.3009582  52.4359314  24.8908897  58.5830938
  51.7731333  26.1715646  59.0420061  52.2021046  25.7188172  58.4317730
  58.9288125  27.0688943  61.2354514  59.3600932  27.7694484  60.7461335
  58.6418694  27.4861241  62.0486242  58.9472877  27.2113730  61.2771707
  57.2677759  21.2893232  51.1316026  57.8537864  21.4064905  50.3841908
  56.5738009  21.9355803  50.9951310  57.2539195  21.3873028  51.0184655
  62.8980957  22.2021664  53.5258662  63.3709456  21.4991629  53.0803890
  62.0361117  21.8306605  53.7111282  62.8484436  22.0645868  53.4926322
  52.8874193  19.9482277  65.6110282  52.6876561  19.1072362  65.1980778
  52.6293437  19.8331017  66.5260243  52.8285295  19.8257532  65.6746678
  59.7451859  26.8394588  54.3058050  59.3294937  27.0868572  53.4799042
  59.3647120  27.4330518  54.9535148  59.6435722  26.9468281  54.2838846
  56.4698777  25.1272655  58.7761340  56.6863841  25.0207127  59.7017368
  56.3134158  24.2372842  58.4621786  56.4779607  25.0003002  58.8546229
  47.6595126  26.3650743  62.0047835  46.7172770  26.2144307  61.9206378
  47.9135467  25.8645619  62.7797725  47.5706007  26.2821999  62.0931718
  56.8486195  24.8570051  61.5564779  55.9179309  25.0423498  61.6837571
  57.2827869  25.6963636  61.7035561  56.7851110  24.9876446  61.5918332
  47.9805194  17.6628537  58.8977563  48.2963300  18.5442618  59.0950391
  47.5890759  17.7375632  58.0273079  47.9707044  17.7849200  58.8107822
  50.0549389  17.9412791  62.8914955  49.5815116  18.7279735  62.6249162
  50.2339175  17.4803668  62.0719587  50.0174111  17.9825122  62.7521954
  47.1583726  23.9784548  59.8862916  47.6727917  24.3458782  60.6047121
  47.3038649  24.5798045  59.1558503  47.2426657  24.1025623  59.8848774
  52.7049766  17.9302564  59.3439408  53.1212462  17.1374382  59.0059437
  52.5254207  18.4564884  58.5654162  52.7349989  17.8967800  59.2011052
  46.1884242  15.2276527  56.9044223  46.4210963  15.1978505  57.8328535
  45.2635090  14.9827037  56.8817949  46.0995122  15.1925433  57.0203878
  61.3300123  25.3403711  57.6221358  61.5996349  25.3101607  56.7043112
  61.9726032  25.9123269  58.0414501  61.4466371  25.4097733  57.5584962
  54.6725864  29.4869489  56.9157360  55.0276568  28.6541224  57.2296914
  54.0617498  29.2391422  56.2220643  54.6396774  29.3485528  56.8669457
  52.8747177  20.1078527  52.0324566  53.7655691  19.9616998  52.3492405
  52.5756502  19.2439993  51.7496139  52.9503506  19.9784380  52.0359922
  57.8451261  19.3758636  60.8366432  57.4115360  20.1919519  61.0862519
  58.6170434  19.3321810  61.4002073  57.8884273  19.4750679  60.9405879
  52.0577670  22.2617707  56.8916944  52.6304985  21.8800586  57.5570819
  52.1322452  21.6702189  56.1428683  52.1403281  22.1372550  56.8810878
  52.1536071  17.4811833  64.4860213  51.7356055  17.4142306  65.3444489
  51.4319193  17.6461156  63.8793236  52.0081148  17.4934307  64.5185482
  58.4403743  24.0903148  54.7173411  59.0719955  24.7618832  54.4620756
  57.6621061  24.2817832  54.1933750  58.4207443  24.2009501  54.6176391
  56.4947038  22.5267238  58.1552943  57.3618839  22.6018415  57.7564861
  56.6650221  22.1980840  59.0370564  56.6269170  22.4944722  58.2168126
  55.0836598  12.2078400  55.6917343  55.4312246  11.6632368  56.3974269
  54.1344959  12.1747719  55.8084069  55.0074495  12.1343554  55.7963861
  59.1609074  17.9972090  51.4498007  58.6130020  18.1409124  52.2219613
  59.4201377  17.0778339  51.5077835  59.1239570  17.8984129  51.5558667
  58.2036606  28.3201754  63.5696109  58.4524985  27.5918604  64.1395389
  58.7382869  29.0542058  63.8722526  58.3041195  28.3201754  63.6813337
  54.1575899  21.0537640  58.5074334  55.0218833  21.4493566  58.3935892
  54.2268720  20.2013416  58.0775125  54.2771014  20.9949763  58.4381370
  53.0230966  24.5528602  68.1035795  53.6512537  24.6549222  67.3879875
  52.8037034  25.4489652  68.3588451  53.0756354  24.6810501  68.0441826
  50.2731772  23.8359762  66.8095741  50.2662490  23.0264198  66.2997501
  51.1975150  24.0764344  66.8668498  50.3898020  23.7633080  66.7515913
  60.9327953  25.2538225  61.5819338  61.0026547  25.2178966  62.5365279
  60.1810853  25.8233288  61.4185921  60.8456154  25.3228164  61.6830500
  56.9692857  16.8916727  59.4698058  56.9248298  16.4552553  58.6191564
  57.8942009  16.8500314  59.7116363  57.0818690  16.8304355  59.3920241
  60.6083245  21.6877736  55.0574595  60.0234687  22.1968592  55.6196094
  60.0979469  21.5293732  54.2626715  60.4686057  21.7326809  55.0277610
  55.3475088  10.1976255  57.8823511  54.3960356  10.1551677  57.9756892
  55.6511951  10.5891356  58.7018879  55.2649477  10.2425328  57.9983166
  61.8623293  24.9713146  54.8771473  61.3611893  25.1223665  54.0767024
  61.9362301  24.0188713  54.9386656  61.8074810  24.8692525  54.7823950
  49.5214673  17.4440326  55.8586114  48.6335026  17.8024746  55.8303271
  49.6813933  17.1313144  54.9690711  49.4279365  17.4501563  55.7405246
  53.3648881  16.4630119  49.5349555  53.6460577  15.7571506  50.1169044
  53.9208764  17.2052073  49.7725434  53.4722752  16.4679109  49.6396073
  47.7651678  15.5395543  52.8088599  46.9141535  15.9686233  52.9029051
  47.6369960  14.6675360  53.1836265  47.6393054  15.4828078  52.8689639
  56.0859399  24.3001544  52.9905863  55.6073165  23.8498565  53.6870865
  55.8261323  25.2174883  53.0761462  55.9912544  24.3597586  53.0909955
  62.5730475  24.5569425  50.6140005  61.7965114  24.3662906  51.1393808
  63.1238397  25.0909313  51.1853428  62.5441800  24.6006251  50.7547147
  55.9889450  28.8647786  59.7724474  56.6176794  29.5861533  59.7971962
  55.1402401  29.2824166  59.9244754  55.9606548  29.0109315  59.7950748
  52.1980631  20.6953220  54.6353167  51.3228001  21.0313103  54.4422765
  52.5029041  20.3291233  53.8044662  52.1253170  20.6916478  54.5045019
  53.2563461  23.4914146  59.7639622  52.4388182  23.3971092  60.2539872
  53.3562277  22.6577716  59.3029285  53.1645474  23.3726143  59.7674977
  58.6499524  25.5502106  50.3700486  59.2954300  26.2217791  50.1501384
  57.8428168  26.0376591  50.5355116  58.6291678  25.6984048  50.3636846
  51.9728965  15.6003833  56.4002552  52.5352357  16.3601334  56.2510557
  51.0837771  15.9375964  56.2970176  51.9313273  15.7412290  56.3684354
  61.2763188  19.4909895  52.5804645  60.7705600  18.8663696  52.0600339
  62.1036617  19.5820289  52.1088243  61.3173107  19.4228121  52.4538924
  59.3196787  23.4636537  57.2395910  60.0800490  24.0025414  57.4573799
  59.0263848  23.7947430  56.3903558  59.3797231  23.5742890  57.1582737
  55.9179309  27.7870031  62.0875150  55.9947185  28.1932101  61.2241377
  56.6910029  28.0878821  62.5633979  56.0258954  27.8772260  62.0373105
  60.9726325  19.3738223  56.5621828  60.7982727  20.0017082  55.8621470
  60.3762297  19.6289775  57.2671682  60.8739056  19.4864988  56.5635970
  44.9655963  22.5846951  60.8790695  45.4563440  23.3032121  60.4788470
  44.2185050  23.0100898  61.2990909  44.9332646  22.7312563  60.8811908
  52.3198841  14.2356093  53.4084865  53.0675527  14.3646157  53.9911425
  51.6282184  14.7834785  53.7804246  52.3273896  14.3221579  53.5301088
  63.3599758  25.9662157  59.8968983  62.5684286  25.6661532  60.3430827
  63.7820189  25.1631913  59.5907211  63.3126331  25.8257783  59.9152831
  49.0953827  20.4017915  61.7834591  48.1693129  20.6316353  61.8661906
  49.1819853  20.0784589  60.8868477  48.9874182  20.3899523  61.6795144
  63.5435733  19.8939306  55.7787085  62.6723517  19.8988296  56.1746883
  64.1434402  19.8273861  56.5218777  63.5089323  19.8853574  55.9250796
  58.8295083  16.7545013  56.7615869  58.6372507  16.9970007  55.8550760
  58.2585089  16.0057739  56.9355351  58.7313588  16.6904063  56.6675417
  55.6304105  10.2584544  53.6870866  54.7181971  10.0265694  53.5159667
  55.5796037  11.0255530  54.2577218  55.5074349  10.3270402  53.7379983
  54.2407283  25.0990964  61.6802215  53.8181079  24.7230997  60.9087680
  53.7505580  25.9025290  61.8541698  54.1241036  25.1533934  61.6045611
  48.2720812  15.8632953  64.4598583  48.7189503  16.5222080  63.9281140
  47.3529396  16.1274319  64.4464233  48.2114594  15.9808708  64.3891476
  45.7531021  20.8667863  58.6007715  44.9049745  21.1676653  58.9267477
  46.3471955  20.9745639  59.3432336  45.7201931  20.9194503  58.7372431
  55.4843409  19.5926433  52.6108700  56.1788933  20.1180589  52.2141831
  55.9352515  18.8267696  52.9644234  55.6304105  19.5616165  52.6052132
  56.4363915  17.3811624  53.6156688  56.6771465  16.4589295  53.5258662
  57.1990712  17.7885942  54.0243765  56.5645632  17.3150261  53.6566810
  50.2085141  16.5565008  53.3908088  50.0670633  17.4917976  53.2458519
  49.3875220  16.1449865  53.1221082  50.0855385  16.6238618  53.3377757
  54.6113872  25.5118354  66.0197359  54.6870201  24.9145681  65.2765666
  54.2384189  26.3107773  65.6470906  54.5732820  25.5375550  65.8776074
  49.6796612  19.9004626  59.1714067  49.6565672  20.8537224  59.0886752
  50.3672854  19.6248950  58.5654162  49.7645317  19.9874195  59.0830183
  54.5120830  26.0548056  56.2277211  55.0299662  25.6555387  56.9263427
  53.8042516  26.5087777  56.6845121  54.4884116  26.0617458  56.3755065
  52.4555613  11.6571131  56.4391461  52.0017640  11.4660529  55.6174881
  51.8683961  12.2535639  56.9037153  52.3216161  11.7089606  56.3931842
  60.3421661  24.4173216  52.4439928  59.9605375  23.5800044  52.7077437
  59.9155042  24.6222623  51.6124352  60.2388204  24.3360802  52.3711608
  52.9930744  31.6408669  56.8577532  53.3695068  30.7635413  56.9319995
  53.5409798  32.1854701  57.4234387  53.1114312  31.5975926  56.9397776
  53.1760944  27.5053118  62.3420735  52.8406539  28.3756971  62.1285272
  54.1235262  27.5775717  62.2211582  53.2546141  27.6261533  62.2996471
  57.1892562  22.0453991  60.7482548  58.1441935  22.0315187  60.6874437
  56.9814101  22.9321144  61.0424113  57.2845190  22.1568509  60.7772462
  52.0427559  32.9766554  60.6365319  52.7032446  32.2989632  60.4936963
  51.8453021  32.9252161  61.5713270  52.1022229  32.8831665  60.7376481
  58.6216622  18.6920476  54.4974309  58.6008776  19.6032578  54.7887589
  59.5465774  18.5156844  54.3263111  58.7365549  18.7859447  54.5129873
  51.9463384  25.1550263  54.6353167  52.5496695  25.5906272  55.2384787
  51.3955463  24.6112396  55.1995879  51.9532666  25.1415541  54.7845162
  49.2726293  22.3854699  59.0108934  49.3730882  23.0590796  59.6840591
  48.4470184  22.6030663  58.5774369  49.1802532  22.4997795  59.0420061
  53.4474491  13.4493231  59.8021460  53.4849769  14.0216872  59.0356422
  52.9180189  12.7042700  59.5200104  53.3850953  13.4272777  59.6677957
  67.3061650  29.6988298  54.3637878  66.9176083  28.8357929  54.5052091
  67.4193257  29.7572093  53.4155576  67.2709466  29.5951347  54.2605502
  57.4640749  36.3398048  62.5556197  56.9710178  36.7276407  61.8329565
  56.8844152  35.6645621  62.9063446  57.3266655  36.3034707  62.5082435
  67.3777565  30.2532310  51.6781962  66.4297473  30.1470864  51.5990002
  67.7345589  29.7964011  50.9166422  67.3027009  30.1813793  51.5707160
  67.9037225  30.0613543  57.0974626  67.7091555  29.7396546  56.2178217
  68.0884746  29.2718021  57.6065795  67.9019904  29.9192839  57.0507935
  66.6468310  23.2611625  54.9584646  67.4464611  23.0190713  55.4272764
  66.8731523  24.0723519  54.5037949  66.7778895  23.3338307  54.9612930
  63.4073186  30.7423125  61.6045612  63.6082365  30.1238163  60.9024041
  64.2438991  31.1685237  61.7940658  63.5401091  30.7182258  61.5388002
  62.3894501  33.2293610  51.3189859  61.8063264  32.7623249  51.9171982
  62.1665929  32.8884737  50.4527801  62.2866818  33.1256659  51.2850448
  57.7377390  33.3428540  56.4172257  57.4138455  33.7433456  55.6104169
  57.1753998  32.5806545  56.5494547  57.6245783  33.2967220  56.3302516
  68.3933155  36.8590966  54.9825062  68.6594740  37.7327479  54.6940066
  67.4464611  36.9272740  55.1076641  68.3061357  36.9795298  54.9620001
  64.7588956  29.6090151  51.1040255  64.2115676  29.6812751  51.8853785
  64.3270376  28.9431622  50.5687456  64.6341880  29.5330810  51.1351382
  61.6464002  39.3261410  61.1223143  61.3698495  40.1928521  60.8246223
  61.5286208  39.3506359  62.0726658  61.5961708  39.4400423  61.2064600
  59.4553561  28.3952930  51.7199154  59.8323658  29.2701691  51.6371839
  58.5673913  28.4830664  51.3727260  59.3901155  28.5185840  51.6647611
  66.4343661  33.9650244  57.8271967  66.6404801  33.5351390  58.6566330
  67.1924270  34.5226916  57.6518343  66.5579190  33.9817626  57.9113425
  54.9433636  33.1081113  58.0796338  54.2430378  33.7466116  57.9424550
  55.7499220  33.6180134  58.0053876  54.9566427  33.2554889  58.0520566
  54.6194701  31.6996547  60.4597552  54.9248884  32.2271115  61.1979747
  55.0547922  32.0789174  59.6967870  54.7135782  31.8155972  60.4569268
  56.4046371  31.9094943  64.2512618  56.3469021  31.0182883  64.5956228
  55.9300552  32.4434831  64.8876579  56.3370871  31.8641788  64.3764197
  60.2151489  29.3363053  60.1564065  60.6903082  29.0444078  59.3778819
  60.5188352  30.2324103  60.2999491  60.3150305  29.4138725  60.0743821
  55.6627420  33.7629416  62.2232795  54.8850512  34.0789258  62.6843131
  56.0478347  33.1195423  62.8172492  55.6125126  33.7213002  62.3590440
  66.4349435  34.0393256  49.6304149  66.7259280  33.9854368  50.5411685
  66.2346029  34.9648245  49.4967717  66.4464905  34.1499609  49.7301170
  63.5216340  27.5114354  49.7944637  63.1711824  27.5130684  48.9035092
  62.7479847  27.4706106  50.3559065  63.3778738  27.5065364  49.7520373
  64.9771340  30.9721562  58.1079181  64.4910051  30.9276572  57.2841387
  65.8564384  30.6676030  57.8830582  65.0267861  30.9272489  57.9735679
  57.7065620  30.8051827  59.6020347  58.5385238  30.3908107  59.8304302
  57.8970876  31.7433373  59.6076916  57.8376205  30.8729519  59.6317332
  61.2826696  31.9164345  60.5226878  62.0361117  31.4473573  60.8811909
  61.6175327  32.3373385  59.7314353  61.4218110  31.9099026  60.4675334
  62.5372517  34.3667408  57.0705924  61.8906194  33.7584508  56.7142106
  62.8432474  34.8631707  56.3111598  62.4933731  34.3524521  56.9284640
  61.1735504  39.8919731  57.1172614  61.9437357  40.4128979  57.3463640
  61.4564520  38.9852537  57.2282772  61.3086504  39.8429833  57.1611021
  62.2976514  27.0774675  53.2670651  62.5684287  27.9907189  53.3568677
  61.4154602  27.0509314  53.6368820  62.2191318  27.1905523  53.3257550
  61.5505601  28.7006627  57.5478896  62.1717890  29.3722312  57.2657539
  60.7844163  28.8345682  56.9906894  61.5320849  28.8043578  57.4404093
  64.9407609  32.6157638  55.6896129  65.1145434  32.6790423  54.7498680
  65.7346175  32.9546099  56.1025633  65.0648912  32.6676114  55.6224378
  63.3016635  36.1850787  61.0473610  63.8513009  35.8417419  60.3437897
  62.4396795  35.8025500  60.8868477  63.2618263  36.0919981  60.9370523
  65.6162608  42.1185593  53.5081885  65.4586441  41.8160473  54.4026785
  64.7762161  42.4810838  53.2267600  65.4886664  42.1254995  53.5866773
  63.1255717  41.1828542  58.3009582  63.3247575  40.2900152  58.5830938
  62.6619594  41.5706901  59.0420061  63.0909306  41.1179428  58.4317730
  58.8693455  33.0619792  58.8977563  59.1851561  33.9433873  59.0950391
  58.4779020  33.1366887  58.0273079  58.8595305  33.1840455  58.8107822
  60.9437649  33.3404046  62.8914955  60.4703377  34.1270991  62.6249162
  61.1227435  32.8794923  62.0719587  60.9062372  33.3816377  62.7521954
  58.0471987  39.3775803  59.8862916  58.5616178  39.7450038  60.6047121
  58.1926909  39.9789300  59.1558503  58.1314918  39.5016878  59.8848774
  63.5938027  33.3293819  59.3439408  64.0100723  32.5365637  59.0059437
  63.4142468  33.8556139  58.5654162  63.6238249  33.2959055  59.2011052
  57.0772502  30.6267782  56.9044223  57.3099224  30.5969761  57.8328535
  56.1523351  30.3818292  56.8817949  56.9883383  30.5916688  57.0203878
  65.5614125  44.8860745  56.9157360  65.9164829  44.0532480  57.2296914
  64.9505759  44.6382677  56.2220643  65.5285035  44.7476783  56.8669457
  63.7635438  35.5069782  52.0324566  64.6543952  35.3608253  52.3492405
  63.4644763  34.6431248  51.7496139  63.8391766  35.3775635  52.0359922
  62.9465931  37.6608962  56.8916944  63.5193245  37.2791841  57.5570819
  63.0210713  37.0693444  56.1428683  63.0291542  37.5363805  56.8810878
  63.0424332  32.8803088  64.4860213  62.6244316  32.8133561  65.3444489
  62.3207453  33.0452411  63.8793236  62.8969409  32.8925562  64.5185482
  67.3835299  37.9258494  58.1552943  68.2507100  38.0009670  57.7564861
  67.5538482  37.5972095  59.0370564  67.5157431  37.8935978  58.2168126
  65.9724859  27.6069656  55.6917343  66.3200507  27.0623623  56.3974269
  65.0233220  27.5738974  55.8084069  65.8962756  27.5334809  55.7963861
  65.0464160  36.4528895  58.5074334  65.9107094  36.8484821  58.3935892
  65.1156980  35.6004671  58.0775125  65.1659275  36.3941018  58.4381370
  66.2363349  25.5967510  57.8823511  65.2848617  25.5542932  57.9756892
  66.5400211  25.9882611  58.7018879  66.1537738  25.6416583  57.9983166
  60.4102934  32.8431581  55.8586114  59.5223286  33.2016001  55.8303271
  60.5702194  32.5304399  54.9690711  60.3167626  32.8492819  55.7405246
  64.2537142  31.8621374  49.5349555  64.5348837  31.1562762  50.1169044
  64.8097025  32.6043328  49.7725434  64.3611013  31.8670364  49.6396073
  58.6539939  30.9386798  52.8088599  57.8029796  31.3677488  52.9029051
  58.5258221  30.0666615  53.1836265  58.5281315  30.8819333  52.8689639
  66.9747660  39.6992799  52.9905863  66.4961426  39.2489820  53.6870865
  66.7149583  40.6166138  53.0761462  66.8800805  39.7588842  53.0909955
  63.0868892  36.0944475  54.6353167  62.2116262  36.4304359  54.4422765
  63.3917302  35.7282488  53.8044662  63.0141431  36.0907733  54.5045019
  64.1451722  38.8905401  59.7639622  63.3276442  38.7962347  60.2539872
  64.2450538  38.0568971  59.3029285  64.0533735  38.7717398  59.7674977
  62.8617226  30.9995089  56.4002552  63.4240618  31.7592589  56.2510557
  61.9726032  31.3367219  56.2970176  62.8201534  31.1403545  56.3684354
  55.8544223  37.9838206  60.8790695  56.3451701  38.7023376  60.4788470
  55.1073311  38.4092154  61.2990909  55.8220907  38.1303818  60.8811908
  63.2087101  29.6347348  53.4084865  63.9563787  29.7637413  53.9911425
  62.5170445  30.1826040  53.7804246  63.2162157  29.7212834  53.5301088
  59.9842088  35.8009170  61.7834591  59.0581390  36.0307608  61.8661906
  60.0708114  35.4775844  60.8868477  59.8762443  35.7890778  61.6795144
  66.5192366  25.6575800  53.6870866  65.6070232  25.4256949  53.5159667
  66.4684298  26.4246785  54.2577218  66.3962610  25.7261657  53.7379983
  59.1609073  31.2624208  64.4598583  59.6077764  31.9213335  63.9281140
  58.2417657  31.5265575  64.4464233  59.1002855  31.3799963  64.3891476
  56.6419281  36.2659118  58.6007715  55.7938006  36.5667908  58.9267477
  57.2360215  36.3736894  59.3432336  56.6090192  36.3185758  58.7372431
  66.3731670  34.9917689  52.6108700  67.0677194  35.5171844  52.2141831
  66.8240775  34.2258951  52.9644234  66.5192366  34.9607420  52.6052132
  67.3252176  32.7802879  53.6156688  67.5659726  31.8580550  53.5258662
  68.0878973  33.1877197  54.0243765  67.4533893  32.7141517  53.6566810
  61.0973402  31.9556263  53.3908088  60.9558894  32.8909232  53.2458519
  60.2763481  31.5441121  53.1221082  60.9743646  32.0229873  53.3377757
  60.5684873  35.2995881  59.1714067  60.5453933  36.2528479  59.0886752
  61.2561115  35.0240205  58.5654162  60.6533578  35.3865450  59.0830183
  65.4009091  41.4539311  56.2277211  65.9187923  41.0546643  56.9263427
  64.6930777  41.9079032  56.6845121  65.3772377  41.4608713  56.3755065
  63.3443874  27.0562386  56.4391461  62.8905901  26.8651784  55.6174881
  62.7572222  27.6526894  56.9037153  63.2104422  27.1080862  56.3931842
  62.8351645  40.5541518  54.6353167  63.4384955  40.9897528  55.2384787
  62.2843723  40.0103651  55.1995879  62.8420927  40.5406796  54.7845162
  60.1614554  37.7845955  59.0108934  60.2619143  38.4582051  59.6840591
  59.3358445  38.0021918  58.5774369  60.0690793  37.8989050  59.0420061
  64.3362752  28.8484486  59.8021460  64.3738029  29.4208127  59.0356422
  63.8068450  28.1033955  59.5200104  64.2739213  28.8264032  59.6677957
  49.4435251   6.8757091  48.5407634  49.3788618   7.5803456  47.8958820
  48.7512821   7.0663610  49.1736240  49.3465302   6.9908351  48.5393492
  52.1409055   6.7638490  48.7217828  51.1865455   6.7369047  48.6623858
  52.3245029   7.4913475  49.3157525  52.0421786   6.8532554  48.7903721
  52.9971160   8.5393208  43.5167697  53.3735484   7.6619952  43.5910160
  53.5450214   9.0839240  44.0824552  53.1154728   8.4960465  43.5987941
  52.0467974   9.8751093  47.2955484  52.7072862   9.1974171  47.1527128
  51.8493436   9.8236700  48.2303435  52.1062645   9.7816204  47.3966646
  57.4681165  13.2382587  49.2146362  56.9750593  13.6260946  48.4919731
  56.8884568  12.5630160  49.5653612  57.3307071  13.2019246  49.1672600
  65.6422416  15.8318601  50.7766351  64.9130482  15.2109144  50.7674428
  65.6578300  16.1956093  49.8920446  65.5510202  15.7983837  50.6620838
  61.0297903  18.7332807  46.9660366  60.7347643  19.3632078  47.6243530
  60.2769255  18.6214206  46.3862091  60.8958450  18.7998251  46.9766432
  64.6278371  20.2442076  51.5629378  64.4650244  20.3470862  50.6253142
  65.3980224  20.7859531  51.7333506  64.7057794  20.3262655  51.4646500
  62.3934917  10.1278149  37.9780024  61.8103679   9.6607788  38.5762147
  62.1706345   9.7869276  37.1117966  62.2907234  10.0241198  37.9440613
  57.7417805  10.2413079  43.0762423  57.4178870  10.6417995  42.2694334
  57.1794414   9.4791084  43.2084712  57.6286199  10.1951759  42.9892681
  68.3973571  13.7575505  41.6415227  68.6635156  14.6312018  41.3530231
  67.4505027  13.8257279  41.7666806  68.3101772  13.8779837  41.6210166
  60.8825659  15.1937680  50.3049949  60.4628323  14.4605541  49.8552750
  61.7861191  14.9088107  50.4365167  60.9449198  15.0639450  50.2639827
  61.6504418  16.2245949  47.7813308  61.3738910  17.0913060  47.4836388
  61.5326624  16.2490898  48.7316823  61.6002123  16.3384962  47.8654765
  66.8714203  21.5579506  52.1130669  67.5117017  20.8945471  51.8563872
  66.9851583  21.6477652  53.0591758  66.9678378  21.4848742  52.2014553
  66.4384076  10.8634783  44.4862133  66.6445217  10.4335929  45.3156495
  67.1964685  11.4211455  44.3108508  66.5619606  10.8802165  44.5703590
  54.9474052  10.0065652  44.7386503  54.2470793  10.6450655  44.6014715
  55.7539635  10.5164673  44.6644041  54.9606843  10.1539428  44.7110731
  54.6235117   8.5981086  47.1187717  54.9289300   9.1255654  47.8569912
  55.0588338   8.9773713  46.3558035  54.7176198   8.7140511  47.1159433
  56.4086787   8.8079482  50.9102783  56.3509437   7.9167422  51.2546393
  55.9340968   9.3419370  51.5466744  56.3411287   8.7626327  51.0354362
  55.6667836  10.6613955  48.8822960  54.8890928  10.9773797  49.3433296
  56.0518762  10.0179962  49.4762657  55.6165541  10.6197541  49.0180605
  66.4389851  10.9377795  36.2894314  66.7299696  10.8838907  37.2001850
  66.2386445  11.8632784  36.1557883  66.4505321  11.0484148  36.3891335
  60.3323511  22.2748346  48.5407634  60.2676879  22.9794711  47.8958820
  59.6401082  22.4654865  49.1736240  60.2353563  22.3899606  48.5393492
  63.4483105  14.3274651  50.3926761  63.5354904  14.0490398  49.4819226
  63.5204793  13.5183170  50.8989646  63.4685178  14.1882525  50.3410574
  57.7106036   7.7036366  46.2610512  58.5425653   7.2892646  46.4894467
  57.9011292   8.6417912  46.2667081  57.8416621   7.7714058  46.2907497
  63.0297316  22.1629746  48.7217828  62.0753716  22.1360302  48.6623858
  63.2133290  22.8904730  49.3157525  62.9310047  22.2523809  48.7903721
  61.2867112   8.8148884  47.1817043  62.0401533   8.3458112  47.5402074
  61.6215743   9.2357924  46.3904518  61.4258526   8.8083565  47.1265499
  62.5412933  11.2651947  43.7296090  61.8946610  10.6569047  43.3732271
  62.8472890  11.7616246  42.9701763  62.4974147  11.2509060  43.5874805
  61.1775920  16.7904270  43.7762780  61.9477772  17.3113518  44.0053806
  61.4604936  15.8837076  43.8872937  61.3126919  16.7414372  43.8201186
  64.9448025   9.5142177  42.3486295  65.1185849   9.5774962  41.4088845
  65.7386591   9.8530638  42.7615798  65.0689328   9.5660653  42.2814543
  63.3057050  13.0835326  47.7063775  63.8553425  12.7401958  47.0028063
  62.4437211  12.7010039  47.5458642  63.2658679  12.9904520  47.5960688
  65.6203023  19.0170132  40.1672050  65.4626857  18.7145012  41.0616951
  64.7802577  19.3795377  39.8857765  65.4927079  19.0239534  40.2456938
  63.1296132  18.0813081  44.9599747  63.3287991  17.1884691  45.2421103
  62.6660010  18.4691440  45.7010226  63.0949722  18.0163966  45.0907895
  63.7802869  12.2458071  52.2700447  63.5805237  11.4048156  51.8570943
  63.5222113  12.1306811  53.1850408  63.7213972  12.1233326  52.3336843
  67.3627454  17.4248449  45.4351505  67.5792517  17.3182921  46.3607533
  67.2062835  16.5348636  45.1211951  67.3708283  17.2978797  45.5136394
  58.5523803  18.6626537  48.6638000  57.6101446  18.5120101  48.5796543
  58.8064144  18.1621413  49.4387890  58.4634683  18.5797793  48.7521883
  67.7414872  17.1545845  48.2154944  66.8107985  17.3399293  48.3427736
  68.1756546  17.9939430  48.3625726  67.6779786  17.2852240  48.2508497
  58.8733870   9.9604331  45.5567729  59.1891976  10.8418412  45.7540556
  58.4819436  10.0351426  44.6863244  58.8635721  10.0824994  45.4697987
  60.9478065  10.2388585  49.5505120  60.4743793  11.0255530  49.2839327
  61.1267851   9.7779462  48.7309752  60.9102788  10.2800916  49.4112119
  58.0512403  16.2760342  46.5453081  58.5656593  16.6434577  47.2637286
  58.1967325  16.8773839  45.8148668  58.1355334  16.4001417  46.5438939
  63.5978443  10.2278358  46.0029573  64.0141138   9.4350176  45.6649602
  63.4182884  10.7540678  45.2244327  63.6278665  10.1943594  45.8601217
  57.0812918   7.5252321  43.5634388  57.3139640   7.4954300  44.4918700
  56.1563767   7.2802831  43.5408114  56.9923799   7.4901227  43.6794044
  65.5654540  21.7845284  43.5747525  65.9205244  20.9517018  43.8887080
  64.9546175  21.5367216  42.8810808  65.5325451  21.6461322  43.5259622
  63.7675853  12.4054321  38.6914731  64.6584368  12.2592792  39.0082570
  63.4685179  11.5415787  38.4086304  63.8432182  12.2760174  38.6950087
  62.9506347  14.5593501  43.5507109  63.5233661  14.1776380  44.2160984
  63.0251129  13.9677983  42.8018849  63.0331958  14.4348344  43.5401043
  63.0464747   9.7787627  51.1450378  62.6284731   9.7118100  52.0034654
  62.3247869   9.9436950  50.5383402  62.9009825   9.7910101  51.1775647
  67.3875715  14.8243033  44.8143108  68.2547516  14.8994209  44.4155026
  67.5578898  14.4956634  45.6960729  67.5197847  14.7920516  44.8758291
  65.0504576  13.3513434  45.1664500  65.9147509  13.7469360  45.0526058
  65.1197396  12.4989210  44.7365290  65.1699691  13.2925557  45.0971535
  63.9159642  16.8504396  54.7625960  64.5441213  16.9525017  54.0470040
  63.6965711  17.7465446  55.0178616  63.9685031  16.9786296  54.7031991
  61.1660449  16.1335556  53.4685906  61.1591167  15.3239992  52.9587666
  62.0903827  16.3740138  53.5258663  61.2826696  16.0608874  53.4106079
  60.4143349   9.7416120  42.5176279  59.5263702  10.1000540  42.4893436
  60.5742610   9.4288938  41.6280876  60.3208042   9.7477358  42.3995411
  58.6580355   7.8371337  39.4678764  57.8070212   8.2662027  39.5619216
  58.5298637   6.9651154  39.8426430  58.5321731   7.7803872  39.5279805
  66.9788075  16.5977338  39.6496028  66.5001841  16.1474359  40.3461030
  66.7189999  17.5150677  39.7351628  66.8841221  16.6573381  39.7500120
  66.8818126  21.1623580  46.4314639  67.5105471  21.8837327  46.4562127
  66.0331077  21.5799960  46.5834919  66.8535225  21.3085109  46.4540914
  63.0909308  12.9929014  41.2943332  62.2156678  13.3288898  41.1012930
  63.3957718  12.6267027  40.4634827  63.0181847  12.9892272  41.1635184
  64.1492138  15.7889940  46.4229787  63.3316858  15.6946886  46.9130037
  64.2490954  14.9553510  45.9619451  64.0574151  15.6701937  46.4265142
  66.8107985  20.0845825  48.7465316  66.8875861  20.4907896  47.8831542
  67.5838705  20.3854615  49.2224144  66.9187630  20.1748054  48.6963270
  55.8584639  14.8822745  47.5380860  56.3492117  15.6007915  47.1378636
  55.1113727  15.3076693  47.9581074  55.8261323  15.0288357  47.5402073
  59.9882504  12.6993709  48.4424756  59.0621806  12.9292147  48.5252071
  60.0748529  12.3760383  47.5458642  59.8802859  12.6875317  48.3385309
  65.1335960  17.3966758  48.3392381  64.7109756  17.0206791  47.5677846
  64.6434256  18.2001084  48.5131863  65.0169712  17.4509728  48.2635776
  59.1649489   8.1608747  51.1188748  59.6118180   8.8197874  50.5871305
  58.2458072   8.4250114  51.1054398  59.1043271   8.2784502  51.0481641
  56.6459697  13.1643657  45.2597880  55.7978422  13.4652447  45.5857642
  57.2400631  13.2721433  46.0022501  56.6130607  13.2170297  45.3962596
  66.3772086  11.8902228  39.2698865  67.0717609  12.4156383  38.8731996
  66.8281191  11.1243490  39.6234399  66.5232782  11.8591959  39.2642297
  61.1013818   8.8540802  40.0498253  60.9599310   9.7893771  39.9048684
  60.2803897   8.4425660  39.7811247  60.9784062   8.9214412  39.9967923
  65.5042548  17.8094148  52.6787524  65.5798877  17.2121476  51.9355831
  65.1312865  18.6083567  52.3061071  65.4661497  17.8351345  52.5366239
  60.5725289  12.1980420  45.8304232  60.5494349  13.1513018  45.7476917
  61.2601531  11.9224744  45.2244327  60.6573994  12.2849989  45.7420348
  65.4049507  18.3523850  42.8867377  65.9228338  17.9531182  43.5853592
  64.6971192  18.8063571  43.3435286  65.3812793  18.3593252  43.0345230
  63.8859421  23.9384463  43.5167697  64.2623745  23.0611208  43.5910160
  64.4338475  24.4830496  44.0824552  64.0042989  23.8951720  43.5987941
  64.0689621  19.8028912  49.0010900  63.7335216  20.6732765  48.7875437
  65.0163939  19.8751511  48.8801747  64.1474817  19.9237327  48.9586636
  62.9356235  25.2742348  47.2955484  63.5961122  24.5965426  47.1527128
  62.7381697  25.2227955  48.2303435  62.9950906  25.1807459  47.3966646
  62.8392061  17.4526057  41.2943332  63.4425371  17.8882067  41.8974953
  62.2884139  16.9088190  41.8586044  62.8461343  17.4391335  41.4435327
  60.1654969  14.6830494  45.6699099  60.2659559  15.3566590  46.3430756
  59.3398861  14.9006457  45.2364535  60.0731209  14.7973589  45.7010226
  68.3569425  28.6373842  49.2146362  67.8638854  29.0252201  48.4919731
  67.7772829  27.9621415  49.5653612  68.2195332  28.6010501  49.1672600
  68.6306066  25.6404335  43.0762423  68.3067131  26.0409250  42.2694334
  68.0682675  24.8782339  43.2084712  68.5174460  25.5943014  42.9892681
  65.8362313  25.4056907  44.7386503  65.1359054  26.0441910  44.6014715
  66.6427896  25.9155928  44.6644041  65.8495104  25.5530683  44.7110731
  65.5123378  23.9972341  47.1187717  65.8177561  24.5246909  47.8569912
  65.9476599  24.3764968  46.3558035  65.6064459  24.1131766  47.1159433
  67.2975048  24.2070738  50.9102783  67.2397697  23.3158677  51.2546393
  66.8229228  24.7410625  51.5466744  67.2299548  24.1617582  51.0354362
  66.5556097  26.0605210  48.8822960  65.7779189  26.3765052  49.3433296
  66.9407023  25.4171217  49.4762657  66.5053802  26.0188797  49.0180605
  67.9701179  22.9243576  43.5634388  68.2027901  22.8945555  44.4918700
  67.0452028  22.6794086  43.5408114  67.8812060  22.8892482  43.6794044
  66.7472900  30.2814001  47.5380860  67.2380377  30.9999170  47.1378636
  66.0001987  30.7067948  47.9581074  66.7149584  30.4279612  47.5402073
  67.5347958  28.5634912  45.2597880  66.6866682  28.8643702  45.5857642
  68.1288892  28.6712688  46.0022501  67.5018868  28.6161553  45.3962596
  20.4414888  32.4941059  66.4517777  20.1175953  31.6282113  66.6999722
  19.7319253  33.0913732  66.6900727  20.3092756  32.4602213  66.5147102
  16.1817985  34.5447371  67.6517379  15.7661063  34.7921355  66.8258372
  15.8013247  35.1383301  68.2994477  16.0801849  34.6521064  67.6298176
  19.0096602  32.2622209  63.9599334  18.2331241  32.0715689  64.4853138
  19.5604523  32.7962096  64.5312757  18.9807927  32.3059034  64.1006477
  15.0865651  33.2554890  63.7159815  15.7320427  33.9270574  63.4960713
  14.2794294  33.7429374  63.8814445  15.0657805  33.4036831  63.7096176
  16.7787787  32.1226000  65.7899257  16.3971502  31.2852827  66.0536766
  16.3521169  32.3275406  64.9583682  16.6754330  32.0413586  65.7170937
  23.7427777  37.4041081  67.7097207  23.3542209  36.5410712  67.8511420
  23.8559383  37.4624876  66.7614905  23.7075593  37.3004130  67.6064831
  23.8143691  37.9585093  65.0241291  22.8663600  37.8523647  64.9449332
  24.1711716  37.5016794  64.2625751  23.7393136  37.8866576  64.9166489
  24.3403352  37.7666326  70.4433955  24.1457681  37.4449330  69.5637547
  24.5250872  36.9770804  70.9525124  24.3386031  37.6245622  70.3967265
  23.0834436  30.9664408  68.3043975  23.8830738  30.7243496  68.7732093
  23.3097650  31.7776302  67.8497279  23.2145022  31.0391090  68.3072260
  31.5277687  46.4553810  69.7016405  31.1825132  45.7258413  69.1861597
  32.3181612  46.7244166  69.2342429  31.5843490  46.3957767  69.5757755
  18.8260628  40.9346393  64.6649188  18.2429390  40.4676033  65.2631312
  18.6032056  40.5937520  63.7987130  18.7232944  40.8309442  64.6309777
  24.8299282  44.5643749  68.3284391  25.0960867  45.4380262  68.0399395
  23.8830738  44.6325523  68.4535970  24.7427483  44.6848081  68.3079330
  21.1955083  37.3142935  64.4499584  20.6481802  37.3865534  65.2313114
  20.7636503  36.6484405  63.9146786  21.0708006  37.2383593  64.4810711
  26.8633559  44.6966473  65.9341755  26.0954800  44.5231418  65.3889962
  27.4378194  43.9462870  65.7842689  26.8385298  44.5782553  65.8450801
  27.2270865  44.6464328  72.1984345  27.0411797  45.3718900  71.6023435
  26.6670567  43.9340395  71.8894289  27.1312463  44.6480658  72.0824690
  15.8919687  36.1005713  65.0658484  16.2689784  36.9754474  64.9831169
  15.0040040  36.1883447  64.7186589  15.8267281  36.2238623  65.0106940
  22.8709787  41.6703028  71.1731297  23.0770928  41.2404173  72.0025659
  23.6290396  42.2279699  70.9977672  22.9945317  41.6870410  71.2572754
  28.8142224  39.6919316  71.2551541  28.2599661  39.9968930  70.5374407
  29.1190633  38.8297112  70.9723114  28.7818908  39.6204881  71.1271678
  31.3303149  47.8932314  66.4517777  31.0064214  47.0273368  66.6999722
  30.6207514  48.4904987  66.6900727  31.1981017  47.8593468  66.5147102
  22.8715561  41.7446039  62.9763479  23.1625407  41.6907151  63.8871014
  22.6712156  42.6701028  62.8427047  22.8831031  41.8552392  63.0760499
  19.9582467  35.2167137  63.1403966  19.6077951  35.2183467  62.2494421
  19.1845973  35.1758889  63.7018394  19.8144865  35.2118148  63.0979702
  25.8096916  42.4227044  71.4821354  25.9984851  41.6241707  70.9885748
  25.3784109  42.1152934  72.2790447  25.7785147  42.2818587  71.5210262
  21.4137466  38.6774346  71.4538511  20.9276177  38.6329355  70.6300717
  22.2930511  38.3728813  71.2289911  21.4633988  38.6325272  71.3195008
  18.9738644  42.0720191  70.4165254  18.3272321  41.4637291  70.0601436
  19.2798601  42.5684490  69.6570927  18.9299858  42.0577304  70.2743969
  18.7342641  34.7827458  66.6129980  19.0050414  35.6959973  66.7028006
  17.8520729  34.7562097  66.9828149  18.6557444  34.8958306  66.6716879
  21.3773736  40.3210422  69.0355459  21.5511560  40.3843206  68.0958010
  22.1712302  40.6598882  69.4484962  21.5015039  40.3728897  68.9683707
  22.0528734  49.8238376  66.8541214  21.8952568  49.5213256  67.7486115
  21.2128288  50.1863621  66.5726929  21.9252790  49.8307778  66.9326102
  24.5932146  44.3937271  64.4775356  25.1792252  44.5108943  63.7301237
  23.8992396  45.0399841  64.3410639  24.5793582  44.4917067  64.3643985
  30.2235344  45.3065703  66.8717992  30.6963843  44.6035667  66.4263219
  29.3615505  44.9350643  67.0570611  30.1738823  45.1689906  66.8385651
  30.7691304  41.8123732  71.8081116  30.5122095  42.6847998  72.1058036
  29.9539118  41.3110443  71.8010406  30.6322984  41.8601382  71.8455883
  27.0706246  49.9438626  67.6517379  26.6549324  50.1912611  66.8258372
  26.6901508  50.5374556  68.2994477  26.9690110  50.0512319  67.6298176
  34.2112927  34.0507567  71.2551542  33.5681245  33.4583884  71.6447700
  33.7066886  34.5778052  70.6350216  34.0646457  34.0417752  71.2254557
  20.0304154  41.0346602  72.6898737  20.4466849  40.2418420  72.3518767
  19.8508594  41.5608922  71.9113491  20.0604376  41.0011838  72.5470381
  20.2001564  43.2122565  65.3783896  21.0910079  43.0661036  65.6951734
  19.9010890  42.3484031  65.0955468  20.2757893  43.0828418  65.3819251
  25.1705648  42.4802674  74.1825761  24.7369748  43.2963557  74.4321848
  25.9424821  42.4365848  74.7461403  25.2138661  42.5794717  74.2865208
  19.3832057  45.3661745  70.2376273  19.9559372  44.9844624  70.9030148
  19.4576839  44.7746228  69.4888013  19.4657668  45.2416588  70.2270207
  27.3240813  36.6415003  73.2873790  27.2213130  37.5935354  73.2788937
  26.4661388  36.3063285  73.0278708  27.2016831  36.7207005  73.2534379
  26.8928007  39.6286531  73.2979856  27.3217719  40.0197550  74.0588325
  27.5446291  39.6870326  72.5986570  27.0313647  39.6862161  73.3057638
  25.7658130  47.1947186  68.0632740  26.3974342  47.8662871  67.8080085
  24.9875448  47.3861871  67.5393079  25.7461831  47.3053539  67.9635720
  32.0589309  39.3204256  71.9368051  31.7656370  40.2136729  71.7557857
  32.9601747  39.4216712  72.2422752  32.1362958  39.4482073  71.9530685
  23.8201426  45.6311277  71.5012272  24.6873227  45.7062454  71.1024190
  23.9904609  45.3024878  72.3829894  23.9523558  45.5988761  71.5627455
  22.4090985  35.3122439  69.0376672  22.7566634  34.7676407  69.7433598
  21.4599347  35.2791758  69.1543398  22.3328883  35.2387592  69.1423190
  26.4863462  41.1016129  64.7957336  25.9384407  41.2453163  65.5678942
  26.7455764  40.1822377  64.8537164  26.4493957  41.0028168  64.9017997
  21.4830287  44.1581679  71.8533664  22.3473220  44.5537605  71.7395222
  21.5523107  43.3057454  71.4234454  21.6025402  44.0993801  71.7840699
  24.2947245  39.9960765  72.8157387  24.2502685  39.5596591  71.9650893
  25.2196396  39.9544352  73.0575693  24.4073078  39.9348393  72.7379570
  27.9337633  44.7921774  68.4033924  27.3489074  45.3012631  68.9655423
  27.4233856  44.6337771  67.6086044  27.7940445  44.8370847  68.3736939
  29.1877680  48.0757184  68.2230802  28.6866280  48.2267703  67.4226353
  29.2616689  47.1232752  68.2845985  29.1329198  47.9736564  68.1283279
  16.8469060  40.5484365  69.2045443  15.9589413  40.9068785  69.1762601
  17.0068321  40.2357183  68.3150040  16.7533753  40.5545602  69.0864575
  20.6903268  39.5674158  62.8808884  20.9714964  38.8615545  63.4628373
  21.2463151  40.3096112  63.1184763  20.7977140  39.5723148  62.9855402
  15.0906065  38.6439582  66.1547928  14.2395922  39.0730271  66.2488380
  14.9624348  37.7719398  66.5295594  14.9647442  38.5872116  66.2148969
  23.4113786  47.4045582  66.3365192  22.9327552  46.9542604  67.0330194
  23.1515710  48.3218921  66.4220792  23.3166932  47.4641625  66.4369284
  29.8984863  47.6613464  63.9599334  29.1219501  47.4706944  64.4853138
  30.4492784  48.1953352  64.5312757  29.8696187  47.7050290  64.1006477
  19.5235019  43.7997258  67.9812496  18.6482389  44.1357142  67.7882094
  19.8283428  43.4335271  67.1503991  19.4507558  43.7960516  67.8504349
  25.9753912  48.6546145  63.7159815  26.6208688  49.3261829  63.4960713
  25.1682555  49.1420629  63.8814445  25.9546066  48.8028086  63.7096176
  19.2983353  38.7047872  69.7461882  19.8606744  39.4645372  69.5969886
  18.4092158  39.0420003  69.6429506  19.2567660  38.8456328  69.7143684
  28.6017575  42.5953934  65.9263974  28.0959987  41.9707735  65.4059668
  29.4291005  42.6864327  65.4547572  28.6427494  42.5272159  65.7998253
  26.6451174  46.5680575  70.5855239  27.4054877  47.1069453  70.8033128
  26.3518235  46.8991469  69.7362887  26.7051619  46.6786928  70.5042067
  28.2980713  42.4782261  69.9081157  28.1237115  43.1061120  69.2080800
  27.7016684  42.7333813  70.6131011  28.1993444  42.5909027  69.9095299
  19.6453228  37.3400131  66.7544194  20.3929914  37.4690196  67.3370754
  18.9536572  37.8878823  67.1263575  19.6528284  37.4265618  66.8760418
  30.8690120  42.9983344  69.1246414  29.9977905  43.0032334  69.5206212
  31.4688789  42.9317900  69.8678106  30.8343710  42.9897612  69.2710125
  31.3522542  36.6921231  72.7641200  32.0491159  36.1295570  73.1021171
  31.6946229  37.5804714  72.8574581  31.4856221  36.7337645  72.8192744
  26.4488183  33.8715357  70.7665434  27.0336742  34.0666784  70.0339807
  27.0255912  33.5224834  71.4460730  26.5977747  33.8519398  70.7594723
  26.1549471  39.8589051  70.1075198  25.9626894  40.1014046  69.2010089
  25.5839476  39.1101777  70.2814681  26.0567975  39.7948101  70.0134746
  22.9558492  33.3628583  67.0330195  22.0436358  33.1309733  66.8618997
  22.9050424  34.1299568  67.6036547  22.8328736  33.4314440  67.0839312
  22.8097796  42.6970472  65.9568029  23.5043320  43.2224627  65.5601160
  23.2606902  41.9311734  66.3103563  22.9558493  42.6660203  65.9511461
  23.7618302  40.4855662  66.9616017  24.0025853  39.5633333  66.8717991
  24.5245099  40.8929980  67.3703094  23.8900020  40.4194300  67.0026139
  17.5339529  39.6609047  66.7367417  17.3925021  40.5962015  66.5917848
  16.7129608  39.2493904  66.4680411  17.4109773  39.7282656  66.6837087
  21.8375217  49.1592094  69.5736541  22.3554049  48.7599426  70.2722756
  21.1296903  49.6131815  70.0304450  21.8138504  49.1661496  69.7214394
  19.7810001  34.7615169  69.7850791  19.3272028  34.5704567  68.9634210
  19.1938349  35.3579677  70.2496482  19.6470548  34.8133645  69.7391171
  27.6676048  47.5217255  65.7899257  27.2859763  46.6844082  66.0536766
  27.2409430  47.7266661  64.9583682  27.5642591  47.4404841  65.7170937
  25.9471010  41.7964515  67.8433639  25.9263164  42.7076617  68.1346918
  26.8720161  41.6200882  67.6722440  26.0619937  41.8903486  67.8589202
  19.2717772  48.2594302  67.9812496  19.8751082  48.6950311  68.5844117
  18.7209850  47.7156434  68.5455208  19.2787054  48.2459580  68.1304491
  34.7031952  53.3576348  65.0241291  33.7551860  53.2514902  64.9449332
  35.0599977  52.9008049  64.2625751  34.6281397  53.2857831  64.9166489
  33.9722697  46.3655663  68.3043975  34.7718998  46.1234751  68.7732093
  34.1985910  47.1767557  67.8497279  34.1033282  46.4382345  68.3072260
  29.7148889  56.3337648  64.6649188  29.1317651  55.8667288  65.2631312
  29.4920317  55.9928775  63.7987130  29.6121205  56.2300698  64.6309777
  32.0843344  52.7134190  64.4499584  31.5370063  52.7856789  65.2313114
  31.6524764  52.0475660  63.9146786  31.9596267  52.6374848  64.4810711
  26.7807948  51.4996968  65.0658484  27.1578045  52.3745729  64.9831169
  25.8928301  51.5874702  64.7186589  26.7155542  51.6229878  65.0106940
  30.8470728  50.6158393  63.1403966  30.4966212  50.6174722  62.2494421
  30.0734234  50.5750144  63.7018394  30.7033125  50.6109403  63.0979702
  29.6230902  50.1818713  66.6129980  29.8938674  51.0951228  66.7028006
  28.7408989  50.1553352  66.9828149  29.5445705  50.2949561  66.6716879
  31.5791529  54.9665413  62.8808884  31.8603225  54.2606800  63.4628373
  32.1351412  55.7087367  63.1184763  31.6865401  54.9714403  62.9855402
  25.9794326  54.0430837  66.1547928  25.1284183  54.4721526  66.2488380
  25.8512608  53.1710653  66.5295594  25.8535703  53.9863372  66.2148969
  33.8446753  48.7619838  67.0330195  32.9324619  48.5300988  66.8618997
  33.7938685  49.5290823  67.6036547  33.7216997  48.8305695  67.0839312
  20.4455304   9.3925598  53.1107942  20.1216369   8.5266652  53.3589887
  19.7359669   9.9898271  53.3490892  20.3133172   9.3586752  53.1737267
  16.1858401  11.4431910  54.3107544  15.7701479  11.6905894  53.4848537
  15.8053663  12.0367840  54.9584642  16.0842265  11.5505603  54.2888341
  19.0137018   9.1606748  50.6189499  18.2371656   8.9700228  51.1443303
  19.5644939   9.6946635  51.1902922  18.9848342   9.2043573  50.7596642
  15.0906067  10.1539429  50.3749980  15.7360843  10.8255113  50.1550878
  14.2834710  10.6413913  50.5404610  15.0698221  10.3021370  50.3686341
  16.7828203   9.0210539  52.4489423  16.4011918   8.1837366  52.7126931
  16.3561585   9.2259945  51.6173847  16.6794746   8.9398125  52.3761103
  23.7468192  14.3025620  54.3687372  23.3582625  13.4395251  54.5101586
  23.8599799  14.3609415  53.4205070  23.7116009  14.1988669  54.2654996
  23.8184107  14.8569632  51.6831456  22.8704015  14.7508186  51.6039497
  24.1752132  14.4001333  50.9215916  23.7433552  14.7851115  51.5756654
  25.7409870  26.6659533  58.0895330  24.9107573  26.2401503  58.3037864
  26.3933928  25.9694817  58.1616579  25.7184704  26.5226581  58.1255955
  24.3443767  14.6650865  57.1024120  24.1498097  14.3433869  56.2227712
  24.5291288  13.8755343  57.6115289  24.3426447  14.5230161  57.0557430
  23.0874852   7.8648947  54.9634140  23.8871153   7.6228035  55.4322258
  23.3138065   8.6760841  54.5087444  23.2185437   7.9375629  54.9662425
  17.4664029  26.4385590  60.3119696  17.1713770  27.0684861  60.9702860
  16.7135382  26.3266989  59.7321420  17.3324577  26.5051035  60.3225762
  21.0644498  27.9494859  64.9088708  20.9016370  28.0523645  63.9712472
  21.8346350  28.4912314  65.0792835  21.1423921  28.0315438  64.8105829
  24.7918231  22.2923894  64.1261036  25.2450431  22.7116604  63.3956623
  23.9211789  22.6900232  64.1289320  24.7381296  22.3964927  64.0334726
  33.9526399  16.7295981  61.5692056  34.6102418  16.4164717  60.9476588
  34.1275770  16.2372507  62.3710647  34.0588723  16.6263113  61.5925402
  31.5318102  23.3538349  56.3606570  31.1865548  22.6242952  55.8451762
  32.3222028  23.6228705  55.8932594  31.5883906  23.2942306  56.2347920
  28.4533785  25.1595171  64.3163154  28.5584563  24.3907856  64.8756368
  29.3251774  25.5522520  64.2823743  28.5780862  25.1117521  64.3834905
  18.8301044  17.8330932  51.3239353  18.2469806  17.3660572  51.9221477
  18.6072472  17.4922059  50.4577295  18.7273360  17.7293981  51.2899942
  30.6092044  25.1697233  67.8200295  31.2575688  25.8710939  67.7549757
  30.8262881  24.7186090  68.6353236  30.7200557  25.2015667  67.9161960
  14.1783932  17.9465863  56.4221752  13.8544997  18.3470778  55.6153663
  13.6160540  17.1843867  56.5544041  14.0652325  17.9004542  56.3352010
  35.1269703  19.4179131  61.2955553  34.7453418  18.5401793  61.2870700
  34.4301086  19.9841535  60.9639222  34.9889836  19.3770883  61.2517147
  24.8339698  21.4628288  54.9874556  25.1001283  22.3364801  54.6989560
  23.8871153  21.5310062  55.1126135  24.7467899  21.5832620  54.9669495
  21.1995499  14.2127474  51.1089749  20.6522218  14.2850073  51.8903279
  20.7676919  13.5468944  50.5736951  21.0748422  14.1368132  51.1400876
  26.8673975  21.5951012  52.5931921  26.0995216  21.4215957  52.0480127
  27.4418610  20.8447409  52.4432854  26.8425714  21.4767092  52.5040966
  27.2311281  21.5448867  58.8574510  27.0452213  22.2703439  58.2613600
  26.6710983  20.8324934  58.5484454  27.1352879  21.5465197  58.7414855
  18.0870545  23.9298732  61.1272637  17.8105037  24.7965844  60.8295717
  17.9692750  23.9543681  62.0776152  18.0368250  24.0437745  61.2114094
  15.8960103  12.9990252  51.7248649  16.2730200  13.8739013  51.6421334
  15.0080456  13.0867986  51.3776754  15.8307697  13.1223162  51.6697106
  26.3841552  28.6716771  56.3451006  25.6659315  29.2971135  56.4398529
  26.1982485  27.9935767  56.9949317  26.2686852  28.6651451  56.4398529
  23.3080329  29.2632289  65.4589999  23.9483144  28.5998255  65.2023201
  23.4217709  29.3530436  66.4051087  23.4044504  29.1901525  65.5473882
  22.8750203  18.5687567  57.8321462  23.0811343  18.1388712  58.6615824
  23.6330812  19.1264238  57.6567837  22.9985732  18.5854949  57.9162919
  28.8182640  16.5903855  57.9141706  28.2640077  16.8953469  57.1964572
  29.1231049  15.7281651  57.6313279  28.7859323  16.5189420  57.7861843
  26.3535556  26.5536850  65.4752634  26.9545772  25.9376384  65.0587775
  26.0059907  26.0780758  66.2297463  26.3858872  26.4144724  65.5183969
  33.0271474  21.1292900  60.6040048  32.3764736  20.5030371  60.9207887
  32.8187239  21.9441536  61.0607958  32.9174508  21.1529684  60.7029998
  31.3343565  24.7916853  53.1107942  31.0104630  23.9257907  53.3589887
  30.6247930  25.3889526  53.3490892  31.2021433  24.7578007  53.1737267
  22.8755977  18.6430578  49.6353644  23.1665822  18.5891690  50.5461179
  22.6752572  19.5685567  49.5017212  22.8871447  18.7536931  49.7350664
  19.9622883  12.1151676  49.7994132  19.6118367  12.1168006  48.9084586
  19.1886389  12.0743428  50.3608559  19.8185280  12.1102687  49.7569868
  25.8137332  19.3211583  58.1411519  26.0025267  18.5226246  57.6475913
  25.3824525  19.0137473  58.9380612  25.7825562  19.1803126  58.1800427
  36.6350092  18.7557344  59.0144288  36.3261268  19.2827829  59.7519412
  36.0928774  19.0349762  58.2762094  36.5258900  18.8586130  59.0144288
  16.7689638  29.9801129  61.8866963  16.7043006  30.6847495  61.2418149
  16.0767208  30.1707649  62.5195569  16.6719690  30.0952389  61.8852821
  38.8497248  19.6379590  62.2056018  38.5056241  20.3968925  62.6758278
  38.7365642  19.8575965  61.2807061  38.7908351  19.7628829  62.1476190
  31.2500633  23.4673279  59.2541380  31.2927872  23.4077237  58.2995438
  30.7541194  22.6936974  59.5207172  31.1923283  23.3611834  59.1664567
  21.4177882  15.5758885  58.1128676  20.9316593  15.5313894  57.2890882
  22.2970927  15.2713352  57.8880076  21.4674403  15.5309811  57.9785173
  19.4663443  29.8682529  62.0677157  18.5119843  29.8413085  62.0083187
  19.6499416  30.5957513  62.6616854  19.3676174  29.9576593  62.1363050
  33.1010482  22.1572592  65.7149726  32.5109962  21.5873446  65.2214121
  33.6016109  21.5595837  66.2707586  33.0895012  22.0074321  65.7227508
  31.2650744  16.6116144  61.3606091  32.1974951  16.6050824  61.5798122
  31.2402483  16.4393336  60.4187429  31.3816991  16.5891607  61.2679781
  29.7581902  21.2595212  59.4775837  28.8910101  21.3877111  59.0957460
  29.6063471  20.6871571  60.2299453  29.6282864  21.2019582  59.5249599
  18.9779060  18.9704730  57.0755419  18.3312737  18.3621830  56.7191601
  19.2839016  19.4669029  56.3161092  18.9340274  18.9561843  56.9334134
  17.6142046  24.4957053  57.1222109  18.3843899  25.0166302  57.3513135
  17.8971063  23.5889859  57.2332267  17.7493046  24.4467156  57.1660515
  31.2795081  20.5009959  64.4768287  30.4758365  20.1752137  64.8841222
  31.3332017  20.0319186  63.6445640  31.1830906  20.3989338  64.4230886
  27.4730378  22.6059240  61.3754583  27.4609135  22.5777549  60.4187428
  27.9297219  23.4207876  61.5847619  27.5296181  22.7067614  61.2799989
  18.7383057  11.6811997  53.2720146  19.0090829  12.5944512  53.3618171
  17.8561144  11.6546636  53.6418314  18.6597860  11.7942845  53.3307044
  21.3814152  17.2194961  55.6945624  21.5551976  17.2827745  54.7548175
  22.1752718  17.5583421  56.1075127  21.5055455  17.2713436  55.6273872
  19.7423177  20.7888109  61.0523104  20.2919552  20.4454741  60.3487392
  18.8803338  20.4062822  60.8917972  19.7024805  20.6957303  60.9420018
  22.0569150  26.7222915  53.5131379  21.8992984  26.4197795  54.4076280
  21.2168704  27.0848160  53.2317094  21.9293206  26.7292317  53.5916267
  19.5662259  25.7865864  58.3059076  19.7654117  24.8937474  58.5880433
  19.1026136  26.1744223  59.0469555  19.5315849  25.7216750  58.4367224
  26.2582928  27.0717521  61.2404008  26.6895735  27.7723062  60.7510829
  25.9713497  27.4889818  62.0535736  26.2767680  27.2142307  61.2821201
  24.5972562  21.2921810  51.1365521  25.1832667  21.4093482  50.3891402
  23.9032812  21.9384380  51.0000804  24.5833998  21.3901606  51.0234150
  30.2275760  22.2050242  53.5308157  30.7004259  21.5020206  53.0853384
  29.3655921  21.8335182  53.7160776  30.1779239  22.0674445  53.4975817
  30.7731720  18.7108271  58.4671281  30.5162511  19.5832537  58.7648201
  29.9579534  18.2094982  58.4600571  30.6363400  18.7585921  58.5046048
  27.0746662  26.8423165  54.3107544  26.6589740  27.0897150  53.4848537
  26.6941924  27.4359095  54.9584642  26.9730525  26.9496858  54.2888341
  23.7993581  25.1301232  58.7810834  24.0158644  25.0235704  59.7066862
  23.6428961  24.2401419  58.4671280  23.8074410  25.0031580  58.8595723
  14.9889929  26.3679320  62.0097329  14.0467573  26.2172884  61.9255872
  15.2430270  25.8674196  62.7847220  14.9000810  26.2850576  62.0981213
  24.1780998  24.8598629  61.5614273  23.2474112  25.0452076  61.6887065
  24.6122672  25.6992213  61.7085055  24.1145913  24.9905023  61.5967827
  33.4226323  23.0211126  62.9120014  34.3348457  23.2934142  63.0003897
  33.1149046  22.9166010  63.8128554  33.4994199  23.0427497  63.0385735
  14.4878529  23.9813125  59.8912410  15.0022720  24.3487360  60.6096615
  14.6333452  24.5826622  59.1607997  14.5721461  24.1054200  59.8898268
  34.2153343  10.9492106  57.9141707  33.5721661  10.3568423  58.3037866
  33.7107302  11.4762591  57.2940381  34.0686873  10.9402291  57.8844722
  20.0344570  17.9331141  59.3488902  20.4507265  17.1402959  59.0108932
  19.8549010  18.4593461  58.5703656  20.0644792  17.8996377  59.2060546
  27.4251177  18.5503855  62.3144961  28.2888337  18.9084193  62.5202642
  26.9026157  18.7189921  63.0986775  27.4684190  18.6177465  62.4410682
  28.6594926  25.3432288  57.6270852  28.9291152  25.3130184  56.7092606
  29.3020835  25.9151847  58.0463995  28.7761174  25.4126310  57.5634456
  22.0020667  29.4898067  56.9206855  22.3571371  28.6569802  57.2346409
  21.3912301  29.2420000  56.2270137  21.9691577  29.3514105  56.8718951
  20.2041980  20.1107104  52.0374061  21.0950495  19.9645575  52.3541899
  19.9051306  19.2468570  51.7545634  20.2798309  19.9812957  52.0409416
  25.1746064  19.3787213  60.8415927  24.7410163  20.1948096  61.0912013
  25.9465237  19.3350387  61.4051568  25.2179077  19.4779256  60.9455374
  19.3872473  22.2646284  56.8966439  19.9599788  21.8829163  57.5620313
  19.4617255  21.6730767  56.1478178  19.4698084  22.1401127  56.8860373
  27.3281229  13.5399542  59.9463955  27.2253546  14.4919893  59.9379102
  26.4701804  13.2047824  59.6868873  27.2057246  13.6191544  59.9124544
  26.8968422  16.5271070  59.9570021  27.3258135  16.9182089  60.7178490
  27.5486707  16.5854865  59.2576735  27.0354063  16.5846700  59.9647803
  32.9722992  21.1031621  57.6723401  32.6957484  21.9453783  57.3110086
  32.8418180  21.1942014  58.6163277  32.9197603  21.2223706  57.7472934
  25.7698546  24.0931725  54.7222905  26.4014758  24.7647410  54.4670250
  24.9915864  24.2846410  54.1983244  25.7502247  24.2038078  54.6225885
  32.0629725  16.2188795  58.5958216  31.7696785  17.1121268  58.4148023
  32.9642162  16.3201251  58.9012917  32.1403374  16.3466612  58.6120851
  23.8241841  22.5295816  58.1602437  24.6913642  22.6046993  57.7614355
  23.9945025  22.2009417  59.0420059  23.9563973  22.4973300  58.2217620
  22.4131401  12.2106978  55.6966837  22.7607050  11.6660946  56.4023763
  21.4639763  12.1776297  55.8133563  22.3369299  12.1372131  55.8013355
  26.4903877  18.0000668  51.4547502  25.9424823  18.1437702  52.2269108
  26.7496180  17.0806916  51.5127329  26.4534373  17.9012707  51.5608162
  25.5331409  28.3230331  63.5745603  25.7819788  27.5947182  64.1444884
  26.0677672  29.0570635  63.8772020  25.6335998  28.3230331  63.6862832
  21.4870702  21.0566218  58.5123829  22.3513636  21.4522143  58.3985387
  21.5563523  20.2041993  58.0824620  21.6065817  20.9978340  58.4430864
  28.2622756  25.2566802  61.5868832  28.3321350  25.2207543  62.5414774
  27.5105656  25.8261866  61.4235415  28.1750957  25.3256742  61.6879995
  24.2987660  16.8945304  59.4747553  24.2543101  16.4581130  58.6241058
  25.2236812  16.8528891  59.7165858  24.4113493  16.8332932  59.3969735
  27.9378048  21.6906313  55.0624089  27.3529490  22.1997170  55.6245588
  27.4274272  21.5322310  54.2676209  27.7980861  21.7355386  55.0327105
  29.1918096  24.9741723  54.8820967  28.6906696  25.1252242  54.0816518
  29.2657105  24.0217291  54.9436150  29.1369613  24.8721103  54.7873444
  16.8509476  17.4468904  55.8635609  15.9629829  17.8053324  55.8352766
  17.0108736  17.1341722  54.9740205  16.7574169  17.4530141  55.7454740
  20.6943684  16.4658697  49.5399050  20.9755380  15.7600084  50.1218538
  21.2503567  17.2080651  49.7774928  20.8017556  16.4707687  49.6445568
  15.0946481  15.5424121  52.8138093  14.2436338  15.9714810  52.9078545
  14.9664763  14.6703937  53.1885759  14.9687858  15.4856655  52.8739134
  23.4154202  24.3030121  52.9955358  22.9367968  23.8527143  53.6920359
  23.1556126  25.2203460  53.0810957  23.3207347  24.3626164  53.0959449
  29.9025278  24.5598003  50.6189499  29.1259917  24.3691483  51.1443303
  30.4533200  25.0937891  51.1902922  29.8736603  24.6034829  50.7596642
  23.3184253  28.8676363  59.7773969  23.9471597  29.5890110  59.8021456
  22.4697204  29.2852743  59.9294248  23.2901351  29.0137892  59.8000243
  19.5275435  20.6981797  54.6402661  18.6522805  21.0341681  54.4472260
  19.8323844  20.3319810  53.8094157  19.4547973  20.6945055  54.5094514
  20.5858265  23.4942723  59.7689116  19.7682985  23.3999670  60.2589366
  20.6857081  22.6606293  59.3078780  20.4940278  23.3754721  59.7724471
  25.9794328  25.5530684  50.3749980  26.6249104  26.2246368  50.1550878
  25.1722971  26.0405168  50.5404610  25.9586482  25.7012625  50.3686341
  19.3023768  15.6032411  56.4052047  19.8647160  16.3629911  56.2560052
  18.4132574  15.9404542  56.3019671  19.2608076  15.7440867  56.3733849
  28.6057991  19.4938473  52.5854139  28.1000403  18.8692274  52.0649833
  29.4331421  19.5848866  52.1137737  28.6467910  19.4256698  52.4588418
  26.6491590  23.4665114  57.2445404  27.4095293  24.0053992  57.4623293
  26.3558651  23.7976008  56.3953052  26.7092034  23.5771467  57.1632232
  23.2474112  27.7898608  62.0924645  23.3241988  28.1960679  61.2290871
  24.0204832  28.0907398  62.5683473  23.3553757  27.8800837  62.0422599
  28.3021128  19.3766800  56.5671322  28.1277531  20.0045659  55.8670965
  27.7057100  19.6318352  57.2721176  28.2033859  19.4893566  56.5685464
  19.6493644  14.2384670  53.4134359  20.3970330  14.3674735  53.9960919
  18.9576988  14.7863362  53.7853741  19.6568699  14.3250157  53.5350583
  30.6894562  25.9690734  59.9018478  29.8979089  25.6690110  60.3480321
  31.1114992  25.1660491  59.5956705  30.6421134  25.8286360  59.9202325
  30.8730536  19.8967883  55.7836579  30.0018320  19.9016873  56.1796377
  31.4729205  19.8302439  56.5268271  30.8384126  19.8882151  55.9300290
  31.3562957  13.5905770  59.4231366  32.0531575  13.0280109  59.7611336
  31.6986644  14.4789253  59.5164746  31.4896636  13.6322184  59.4782909
  26.4528599  10.7699896  57.4255599  27.0377157  10.9651323  56.6929972
  27.0296328  10.4209373  58.1050895  26.6018163  10.7503937  57.4184888
  31.8828392  19.0382422  62.1737819  31.3811218  18.2931891  61.8407346
  32.7286573  18.6642868  62.4212693  31.9267178  18.8945388  62.1624682
  27.8044368  27.8657951  67.5541573  27.0434891  28.3426291  67.8850833
  27.4568719  27.3191506  66.8491718  27.6624086  27.8572218  67.5067811
  26.1589886  16.7573590  56.7665363  25.9667310  16.9998585  55.8600254
  25.5879892  16.0086316  56.9404846  26.0608391  16.6932640  56.6724911
  22.9598908  10.2613122  53.6920360  22.0476774  10.0294272  53.5209162
  22.9090840  11.0284107  54.2626712  22.8369152  10.3298979  53.7429477
  21.5702086  25.1019541  61.6851710  21.1475883  24.7259574  60.9137175
  21.0800383  25.9053867  61.8591192  21.4535839  25.1562511  61.6095105
  34.6720183  19.7163427  64.0935768  34.5057414  19.8927059  63.1672669
  33.8383245  19.9041369  64.5263262  34.5444239  19.7624747  64.0306443
  13.0825824  20.8696440  58.6057209  12.2344548  21.1705230  58.9316971
  13.6766758  20.9774216  59.3481830  13.0496734  20.9223081  58.7421925
  22.8138212  19.5955011  52.6158194  23.5083736  20.1209166  52.2191325
  23.2647318  18.8296273  52.9693728  22.9598908  19.5644742  52.6101626
  23.7658718  17.3840201  53.6206182  24.0066269  16.4617872  53.5308157
  24.5285515  17.7914519  54.0293259  23.8940436  17.3178839  53.6616304
  17.5379944  16.5593586  53.3957582  17.3965436  17.4946554  53.2508013
  16.7170024  16.1478443  53.1270576  17.4150188  16.6267195  53.3427252
  17.0091415  19.9033203  59.1763561  16.9860475  20.8565801  59.0936246
  17.6967657  19.6277527  58.5703656  17.0940120  19.9902772  59.0879678
  21.8415633  26.0576633  56.2326706  22.3594465  25.6583965  56.9312921
  21.1337319  26.5116354  56.6894616  21.8178920  26.0646035  56.3804559
  19.7850417  11.6599708  56.4440956  19.3312444  11.4689106  55.6224375
  19.1978764  12.2564216  56.9086647  19.6510964  11.7118184  56.3981336
  27.6716464  24.4201794  52.4489423  27.2900179  23.5828621  52.7126931
  27.2449845  24.6251200  51.6173847  27.5683007  24.3389380  52.3761103
  29.2097074  20.4128142  62.0443813  29.6456069  20.8137141  62.7967429
  28.5001439  21.0186547  61.8280066  29.1744890  20.5418207  62.1136778
  20.3225548  31.6437247  56.8627027  20.6989871  30.7663991  56.9369489
  20.8704602  32.1883279  57.4283881  20.4409116  31.6004503  56.9447271
  20.5055747  27.5081695  62.3470229  20.1701342  28.3785549  62.1334766
  21.4530065  27.5804295  62.2261076  20.5840944  27.6290110  62.3045965
  24.5187365  22.0482569  60.7532043  25.4736738  22.0343764  60.6923931
  24.3108904  22.9349722  61.0473607  24.6139993  22.1597087  60.7821957
  19.3722362  32.9795131  60.6414813  20.0327249  32.3018209  60.4986457
  19.1747824  32.9280738  61.5762765  19.4317033  32.8860242  60.7425976
  33.4370661  15.6869320  64.0214520  33.8313963  16.1257989  64.7759349
  32.5023360  15.8788087  64.0949911  33.3677840  15.7677652  64.1275180
  25.9511426  18.6949054  54.5023804  25.9303579  19.6061156  54.7937084
  26.8760577  18.5185421  54.3312605  26.0660353  18.7888025  54.5179367
  19.2758187  25.1578841  54.6402661  19.8791498  25.5934850  55.2434282
  18.7250266  24.6140973  55.2045373  19.2827469  25.1444119  54.7894656
  16.6021096  22.3883277  59.0158428  16.7025685  23.0619374  59.6890085
  15.7764987  22.6059240  58.5823864  16.5097336  22.5026372  59.0469555
  34.8804418  13.7636743  61.4058640  34.3562077  13.3235827  60.7369410
  35.6800719  13.2411165  61.4666752  34.9156601  13.6407916  61.3287894
  34.6356453  29.7016875  54.3687372  34.2470886  28.8386506  54.5101586
  34.7488060  29.7600670  53.4205070  34.6004269  29.5979925  54.2654996
  24.7935552  36.3426625  62.5605691  24.3004981  36.7304984  61.8379060
  24.2138955  35.6674199  62.9112941  24.6561458  36.3063284  62.5131930
  32.9676803  38.9362639  64.1225681  32.2384869  38.3153183  64.1133757
  32.9832688  39.3000131  63.2379775  32.8764589  38.9027876  64.0080168
  34.7072368  30.2560887  51.6831456  33.7592276  30.1499441  51.6039497
  35.0640392  29.7992588  50.9215916  34.6321812  30.1842370  51.5756654
  36.6298131  42.0650788  58.0895330  35.7995834  41.6392758  58.3037864
  37.2822189  41.3686072  58.1616579  36.6072964  41.9217836  58.1255955
  35.2332028  30.0642120  57.1024120  35.0386358  29.7425124  56.2227712
  35.4179549  29.2746598  57.6115289  35.2314708  29.9221416  57.0557430
  33.9763113  23.2640202  54.9634140  34.7759414  23.0219290  55.4322258
  34.2026326  24.0752096  54.5087444  34.1073698  23.3366884  54.9662425
  39.9876822  41.9123940  69.6295157  39.4484370  42.6072326  69.2519207
  40.4824713  41.5637500  68.8884678  39.9819087  41.9568931  69.4859730
  28.3552290  41.8376845  60.3119696  28.0602030  42.4676116  60.9702860
  27.6023643  41.7258245  59.7321420  28.2212838  41.9042290  60.3225762
  31.9532759  43.3486115  64.9088708  31.7904631  43.4514900  63.9712472
  32.7234611  43.8903569  65.0792835  32.0312181  43.4306694  64.8105829
  36.0005013  27.9686736  58.6926952  36.4242764  27.2697525  58.1948920
  35.4502865  27.5102107  59.3283842  35.9843355  27.8196629  58.7103729
  35.6806492  37.6915149  64.1261036  36.1338692  38.1107859  63.3956623
  34.8100050  38.0891487  64.1289320  35.6269556  37.7956182  64.0334726
  44.8414659  32.1287237  61.5692056  45.4990679  31.8155972  60.9476588
  45.0164031  31.6363762  62.3710647  44.9476984  32.0254368  61.5925402
  41.9472090  31.9205171  65.3946533  41.1192887  31.8384592  64.9215989
  41.6972163  32.2307858  66.2643946  41.8092223  31.9495027  65.4448579
  42.4206363  38.7529604  56.3606570  42.0753809  38.0234207  55.8451762
  43.2110288  39.0219960  55.8932594  42.4772166  38.6933561  56.2347920
  30.7367989  30.7451702  61.6095106  30.9377168  30.1266740  60.9073536
  31.5733794  31.1713814  61.7990152  30.8695894  30.7210836  61.5437497
  39.3422046  40.5586426  64.3163154  39.4472824  39.7899111  64.8756368
  40.2140035  40.9513775  64.2823743  39.4669123  40.5108776  64.3834905
  41.8646479  36.6561972  68.1156002  40.9310725  36.5692404  68.3100545
  41.8929381  37.1162931  67.2762644  41.7486005  36.7039623  68.0328687
  29.7189304  33.2322187  51.3239353  29.1358067  32.7651827  51.9221477
  29.4960733  32.8913314  50.4577295  29.6161621  33.1285237  51.2899942
  41.4980305  40.5688489  67.8200295  42.1463948  41.2702194  67.7549757
  41.7151142  40.1177345  68.6353236  41.6088817  40.6006922  67.9161960
  25.0672193  33.3457118  56.4221752  24.7433258  33.7462034  55.6153663
  24.5048801  32.5835122  56.5544041  24.9540586  33.2995797  56.3352010
  46.0157964  34.8170387  61.2955553  45.6341679  33.9393048  61.2870700
  45.3189346  35.3832790  60.9639222  45.8778097  34.7762138  61.2517147
  34.7066593  37.3012295  67.2260598  34.5501973  37.9054370  67.9515513
  34.7366815  37.8605297  66.4510707  34.6904935  37.4498319  67.2204029
  31.9428835  37.7221335  69.4286973  31.9567399  37.9266659  70.3641996
  31.6836532  38.5410796  69.0072617  31.9117066  37.8531812  69.4944583
  35.7227959  36.8619543  54.9874556  35.9889543  37.7356056  54.6989560
  34.7759414  36.9301318  55.1126135  35.6356160  36.9823875  54.9669495
  32.0883760  29.6118729  51.1089749  31.5410479  29.6841328  51.8903279
  31.6565180  28.9460199  50.5736951  31.9636683  29.5359387  51.1400876
  37.7562235  36.9942267  52.5931921  36.9883477  36.8207212  52.0480127
  38.3306871  36.2438664  52.4432854  37.7313975  36.8758347  52.5040966
  33.7395976  27.2207627  60.1861047  33.4994199  26.5467448  60.8217937
  32.9595974  27.7723061  60.1146869  33.6091165  27.2052493  60.2582296
  38.1199541  36.9440122  58.8574510  37.9340474  37.6694694  58.2613600
  37.5599244  36.2316190  58.5484454  38.0241140  36.9456452  58.7414855
  28.2080047  38.2981718  63.6509278  27.7882710  37.5649579  63.2012079
  29.1115578  38.0132145  63.7824497  28.2703585  38.1683489  63.6099156
  28.9758806  39.3289988  61.1272637  28.6993298  40.1957099  60.8295717
  28.8581011  39.3534937  62.0776152  28.9256511  39.4429000  61.2114094
  26.7848364  28.3981507  51.7248649  27.1618461  29.2730268  51.6421334
  25.8968717  28.4859241  51.3776754  26.7195958  28.5214417  51.6697106
  37.2729813  44.0708026  56.3451006  36.5547576  44.6962390  56.4398529
  37.0870745  43.3927022  56.9949317  37.1575113  44.0642706  56.4398529
  34.1968590  44.6623545  65.4589999  34.8371405  43.9989510  65.2023201
  34.3105970  44.7521691  66.4051087  34.2932765  44.5892780  65.5473882
  33.7638464  33.9678822  57.8321462  33.9699604  33.5379967  58.6615824
  34.5219073  34.5255494  57.6567837  33.8873993  33.9846204  57.9162919
  22.2728440  33.1109690  58.0845832  21.5725181  33.7494694  57.9474045
  23.0794023  33.6208711  58.0103370  22.2861230  33.2583467  58.0570060
  21.9489504  31.7025124  60.4647046  22.2543687  32.2299692  61.2029241
  22.3842725  32.0817751  59.7017364  22.0430585  31.8184550  60.4618762
  23.7341174  31.9123521  64.2562112  23.6763824  31.0211461  64.6005722
  23.2595355  32.4463409  64.8926073  23.6665675  31.8670365  64.3813691
  39.7070900  31.9895110  57.9141706  39.1528338  32.2944724  57.1964572
  40.0119310  31.1272906  57.6313279  39.6747584  31.9180675  57.7861843
  36.8197613  31.4322521  67.2034324  36.3867485  30.9019376  67.8730625
  36.4496797  31.1232082  66.3768246  36.7175703  31.3244746  67.1836334
  35.2141501  29.8388591  69.3127319  34.5675178  30.5398214  69.2356573
  35.1310117  29.5338976  70.2171215  35.1211967  29.8886653  69.4187979
  27.5446292  29.3391631  60.1613559  28.0197885  29.0472656  59.3828313
  27.8483155  30.2352681  60.3048986  27.6445108  29.4167303  60.0793315
  37.2423817  41.9528106  65.4752634  37.8434033  41.3367639  65.0587775
  36.8948168  41.4772013  66.2297463  37.2747133  41.8135979  65.5183969
  43.9159735  36.5284155  60.6040048  43.2652997  35.9021626  60.9207887
  43.7075500  37.3432791  61.0607958  43.8062769  36.5520939  60.7029998
  40.7214944  29.8135476  63.0718075  41.0725234  29.2064824  63.7244671
  41.4968758  30.1936268  62.6581501  40.8658320  29.7837455  63.1022131
  35.9046611  30.9525604  64.6147145  35.7152902  31.4416418  63.8142696
  36.3151571  30.1430040  64.3099515  35.9329513  30.9117355  64.4732931
  22.9922224  33.7657993  62.2282289  22.2145315  34.0817835  62.6892626
  23.3773150  33.1224000  62.8221986  22.9419929  33.7241580  62.3639934
  42.2231826  40.1908108  53.1107942  41.8992891  39.3249162  53.3589887
  41.5136191  40.7880781  53.3490892  42.0909693  40.1569262  53.1737267
  33.7644238  34.0421833  49.6353644  34.0554083  33.9882946  50.5461179
  33.5640833  34.9676822  49.5017212  33.7759708  34.1528186  49.7350664
  30.8511143  27.5142932  49.7994132  30.5006627  27.5159261  48.9084586
  30.0774650  27.4734683  50.3608559  30.7073541  27.5093942  49.7569868
  36.7025592  34.7202838  58.1411519  36.8913528  33.9217501  57.6475913
  36.2712786  34.4128728  58.9380612  36.6713823  34.5794381  58.1800427
  37.6863641  22.5855116  62.5817825  37.3595838  22.8227039  61.7141625
  38.4854168  23.1007210  62.6864344  37.7464085  22.6814500  62.4834947
  39.3595251  38.5537353  70.4575378  39.1366678  39.1620253  71.1618161
  40.2394069  38.8146060  70.1853017  39.4438182  38.6655954  70.5126921
  47.5238353  34.1548599  59.0144288  47.2149529  34.6819085  59.7519412
  46.9817034  34.4341017  58.2762094  47.4147161  34.2577385  59.0144288
  27.6577899  45.3792384  61.8866963  27.5931267  46.0838750  61.2418149
  26.9655469  45.5698904  62.5195569  27.5607950  45.4943644  61.8852821
  28.9845408  29.8041579  66.0253924  28.9874275  28.8945807  66.3209631
  28.0682859  30.0748265  66.0911534  28.8673387  29.7229165  66.0713544
  30.7737493  37.4318690  63.7386091  30.8609292  37.1534436  62.8278555
  30.8459180  36.6227209  64.2448975  30.7939565  37.2926563  63.6869903
  49.7385509  35.0370845  62.2056018  49.3944502  35.7960181  62.6758278
  49.6253903  35.2567221  61.2807061  49.6796612  35.1620085  62.1476190
  43.5395410  30.3842788  68.2138881  43.2058326  29.5118522  68.0024631
  42.9165801  30.7304733  68.8531126  43.4171428  30.3165095  68.2690424
  42.1388894  38.8664534  59.2541380  42.1816133  38.8068492  58.2995438
  41.6429455  38.0928229  59.5207172  42.0811543  38.7603089  59.1664567
  32.3066143  30.9750140  58.1128676  31.8204854  30.9305149  57.2890882
  33.1859188  30.6704607  57.8880076  32.3562664  30.9301067  57.9785173
  25.0360423  30.8080404  59.6069841  25.8680041  30.3936684  59.8353796
  25.2265679  31.7461950  59.6126410  25.1671008  30.8758096  59.6366826
  30.3551703  45.2673784  62.0677157  29.4008103  45.2404340  62.0083187
  30.5387677  45.9948769  62.6616854  30.2564434  45.3567848  62.1363050
  39.6308798  24.3569010  62.0691301  39.4397768  24.9464115  61.3408101
  40.5846624  24.2679028  62.0620591  39.7290293  24.4209959  61.9750849
  43.9898743  37.5563847  65.7149726  43.3998223  36.9864701  65.2214121
  44.4904369  36.9587092  66.2707586  43.9783273  37.4065576  65.7227508
  28.6121499  31.9192923  60.5276372  29.3655920  31.4502150  60.8861403
  28.9470131  32.3401963  59.7363847  28.7512913  31.9127603  60.4724829
  32.6079910  31.1060617  69.5078934  31.9538532  30.4847078  69.1868669
  32.2015364  31.5036956  70.2786397  32.4723137  31.0770761  69.5651690
  42.1539004  32.0107399  61.3606091  43.0863211  32.0042079  61.5798122
  42.1290744  31.8384591  60.4187429  42.2705252  31.9882862  61.2679781
  33.5415665  28.8635539  63.8517462  33.8354378  29.4787840  63.1792877
  32.5912479  28.9721479  63.8757879  33.4572733  28.9562262  63.7690147
  34.3839205  24.3560845  66.0968103  33.9139574  25.1158346  65.7552777
  33.7875177  23.6204211  65.9553890  34.2482432  24.3589422  66.0352920
  40.6470163  36.6586467  59.4775837  39.7798362  36.7868366  59.0957460
  40.4951731  36.0862826  60.2299453  40.5171125  36.6010837  59.5249599
  29.8667321  34.3695985  57.0755419  29.2200998  33.7613085  56.7191601
  30.1727277  34.8660284  56.3161092  29.8228534  34.3553098  56.9334134
  36.8191839  35.0199381  64.5121840  36.4941357  34.5063617  65.2518177
  36.2164303  35.7609087  64.4506657  36.7008271  35.0485155  64.5984510
  28.5030307  39.8948309  57.1222109  29.2732160  40.4157557  57.3513135
  28.7859324  38.9881114  57.2332267  28.6381307  39.8458411  57.1660515
  42.1683342  35.9001214  64.4768287  41.3646626  35.5743393  64.8841222
  42.2220278  35.4310441  63.6445640  42.0719167  35.7980593  64.4230886
  38.3618639  38.0050496  61.3754583  38.3497395  37.9768804  60.4187428
  38.8185479  38.8199131  61.5847619  38.4184442  38.1058869  61.2799989
  29.6271317  27.0803252  53.2720146  29.8979090  27.9935767  53.3618171
  28.7449405  27.0537891  53.6418314  29.5486121  27.1934100  53.3307044
  28.5982934  33.7417127  68.5631986  28.7714985  34.5745392  68.1262066
  29.2478125  33.1403630  68.2004529  28.7039485  33.7711066  68.4613753
  28.8800404  28.7035205  57.5528390  29.5012693  29.3750889  57.2707034
  28.1138966  28.8374259  56.9956388  28.8615652  28.8072155  57.4453588
  32.2702412  32.6186216  55.6945624  32.4440237  32.6819001  54.7548175
  33.0640979  32.9574677  56.1075127  32.3943716  32.6704691  55.6273872
  30.6311438  36.1879364  61.0523104  31.1807812  35.8445996  60.3487392
  29.7691598  35.8054078  60.8917972  30.5913066  36.0948558  60.9420018
  33.3042755  26.1140016  64.3177296  33.1778358  25.9976508  63.3765705
  33.4769032  27.0488902  64.4223814  33.3106263  26.2185132  64.2102494
  32.9457411  42.1214170  53.5131379  32.7881244  41.8189050  54.4076280
  32.1056964  42.4839415  53.2317094  32.8181467  42.1283572  53.5916267
  30.4550520  41.1857120  58.3059076  30.6542378  40.2928730  58.5880433
  29.9914397  41.5735478  59.0469555  30.4204110  41.1208005  58.4367224
  37.1471189  42.4708776  61.2404008  37.5783996  43.1714317  60.7510829
  36.8601758  42.8881074  62.0535736  37.1655941  42.6133563  61.2821201
  41.1164021  37.6041497  53.5308157  41.5892520  36.9011461  53.0853384
  40.2544181  37.2326437  53.7160776  41.0667500  37.4665700  53.4975817
  41.6619980  34.1099526  58.4671281  41.4050772  34.9823792  58.7648201
  40.8467795  33.6086237  58.4600571  41.5251660  34.1577176  58.5046048
  31.1057257  35.3502110  65.6159776  30.9059625  34.5092195  65.2030272
  30.8476501  35.2350849  66.5309738  31.0468359  35.2277365  65.6796172
  36.8699907  35.4151224  68.7237120  36.4993318  36.0238206  68.0837803
  37.2192876  34.6966055  68.1962103  36.8671040  35.4012420  68.5738053
  37.9634923  42.2414420  54.3107544  37.5478001  42.4888405  53.4848537
  37.5830184  42.8350350  54.9584642  37.8618786  42.3488113  54.2888341
  34.6881841  40.5292487  58.7810834  34.9046905  40.4226959  59.7066862
  34.5317222  39.6392674  58.4671280  34.6962670  40.4022835  58.8595723
  25.8778190  41.7670576  62.0097329  24.9355834  41.6164139  61.9255872
  26.1318531  41.2665452  62.7847220  25.7889071  41.6841832  62.0981213
  35.0669259  40.2589884  61.5614273  34.1362373  40.4443331  61.6887065
  35.5010933  41.0983469  61.7085055  35.0034174  40.3896278  61.5967827
  44.3114584  38.4202381  62.9120014  45.2236718  38.6925397  63.0003897
  44.0037307  38.3157265  63.8128554  44.3882460  38.4418752  63.0385735
  26.1988258  33.0648370  58.9027058  26.5146364  33.9462450  59.0999886
  25.8073823  33.1395464  58.0322573  26.1890108  33.1869032  58.8157316
  28.2732453  33.3432623  62.8964449  27.7998180  34.1299568  62.6298656
  28.4522239  32.8823500  62.0769081  28.2357175  33.3844954  62.7571449
  25.3766790  39.3804380  59.8912410  25.8910981  39.7478615  60.6096615
  25.5221713  39.9817878  59.1607997  25.4609721  39.5045455  59.8898268
  45.1041604  26.3483361  57.9141707  44.4609922  25.7559678  58.3037866
  44.5995562  26.8753846  57.2940381  44.9575134  26.3393546  57.8844722
  30.9232830  33.3322396  59.3488902  31.3395526  32.5394214  59.0108932
  30.7437271  33.8584717  58.5703656  30.9533052  33.2987632  59.2060546
  24.4067306  30.6296359  56.9093718  24.6394027  30.5998338  57.8378030
  23.4818154  30.3846869  56.8867443  24.3178186  30.5945266  57.0253373
  38.3139438  33.9495110  62.3144961  39.1776598  34.3075448  62.5202642
  37.7914418  34.1181176  63.0986775  38.3572451  34.0168720  62.4410682
  39.5483187  40.7423543  57.6270852  39.8179413  40.7121439  56.7092606
  40.1909096  41.3143102  58.0463995  39.6649435  40.8117565  57.5634456
  32.8908928  44.8889322  56.9206855  33.2459632  44.0561057  57.2346409
  32.2800562  44.6411255  56.2270137  32.8579838  44.7505360  56.8718951
  33.6073843  34.7447788  73.2463669  34.0201898  34.3536769  72.4756205
  33.4832540  34.0107484  73.8488219  33.6449121  34.6006671  73.2244466
  37.2267932  33.6723105  71.5570888  36.3948314  34.0352432  71.2523258
  37.5570375  33.1717981  70.8117983  37.1627073  33.6551641  71.4227385
  31.0930241  35.5098359  52.0374061  31.9838755  35.3636831  52.3541899
  30.7939566  34.6459826  51.7545634  31.1686570  35.3804212  52.0409416
  36.0634325  34.7778468  60.8415927  35.6298424  35.5939351  61.0912013
  36.8353498  34.7341643  61.4051568  36.1067337  34.8770512  60.9455374
  39.4213016  35.4873824  64.9258415  39.2607982  34.9395132  65.6937594
  38.5541215  35.7992841  64.6684546  39.2902431  35.4575802  64.9916024
  30.2760734  37.6637540  56.8966439  30.8488049  37.2820418  57.5620313
  30.3505516  37.0722022  56.1478178  30.3586345  37.5392382  56.8860373
  38.2169490  28.9390798  59.9463955  38.1141806  29.8911148  59.9379102
  37.3590065  28.6039079  59.6868873  38.0945507  29.0182799  59.9124544
  38.9634628  29.7045454  67.0832243  38.5876078  29.0689028  66.4729911
  38.2487032  30.3152848  67.2628294  38.8243214  29.7012794  67.0280699
  37.7856683  31.9262325  59.9570021  38.2146396  32.3173344  60.7178490
  38.4374968  31.9846120  59.2576735  37.9242324  31.9837955  59.9647803
  30.3719135  32.8831665  64.4909707  29.9539119  32.8162138  65.3493983
  29.6502256  33.0480988  63.8842731  30.2264212  32.8954140  64.5234976
  43.8611252  36.5022876  57.6723401  43.5845745  37.3445038  57.3110086
  43.7306441  36.5933269  58.6163277  43.8085864  36.6214961  57.7472934
  36.6586806  39.4922980  54.7222905  37.2903018  40.1638665  54.4670250
  35.8804125  39.6837665  54.1983244  36.6390507  39.6029333  54.6225885
  42.9517985  31.6180050  58.5958216  42.6585046  32.5112523  58.4148023
  43.8530423  31.7192506  58.9012917  43.0291635  31.7457867  58.6120851
  37.7568008  28.7035205  63.4359675  37.6049577  28.0148056  62.7875506
  38.6285997  29.0399171  63.2280781  37.8485995  28.6582050  63.3263659
  34.7130102  37.9287071  58.1602437  35.5801903  38.0038248  57.7614355
  34.8833285  37.6000672  59.0420059  34.8452234  37.8964555  58.2217620
  33.3019662  27.6098233  55.6966837  33.6495310  27.0652201  56.4023763
  32.3528023  27.5767552  55.8133563  33.2257559  27.5363386  55.8013355
  37.3792138  33.3991923  51.4547502  36.8313084  33.5428957  52.2269108
  37.6384441  32.4798171  51.5127329  37.3422634  33.3003962  51.5608162
  36.4219670  43.7221586  63.5745603  36.6708049  42.9938437  64.1444884
  36.9565933  44.4561891  63.8772020  36.5224259  43.7221586  63.6862832
  32.3758963  36.4557473  58.5123829  33.2401897  36.8513399  58.3985387
  32.4451784  35.6033248  58.0824620  32.4954078  36.3969595  58.4430864
  33.7603822  34.9146100  66.8329084  34.2055192  35.7266159  67.0768602
  32.9197602  35.2003838  66.4765266  33.7095754  35.0546392  66.8180591
  31.2414029  39.9548434  68.1085290  31.8695600  40.0569055  67.3929369
  31.0220098  40.8509484  68.3637945  31.2939418  40.0830334  68.0491320
  38.5212126  20.5695816  59.6048630  38.1609460  20.0919310  58.8581583
  37.8226187  21.1701148  59.8657854  38.3855353  20.5846867  59.5433447
  32.6766957  35.0207546  69.3176816  32.3112330  35.9050204  69.3572796
  33.0323435  34.9480864  68.4323839  32.6755410  35.1244497  69.2102014
  37.7244691  27.0141891  65.9122555  37.4450316  27.3183341  65.0488781
  36.9623668  27.1550348  66.4744053  37.5905239  27.0709356  65.8733646
  28.4914836  39.2379594  66.8145235  28.4845554  38.4284031  66.3046996
  29.4158214  39.4784177  66.8717992  28.6081084  39.1652912  66.7565408
  39.1511017  40.6558057  61.5868832  39.2209611  40.6198799  62.5414774
  38.3993916  41.2253121  61.4235415  39.0639218  40.7247997  61.6879995
  35.1875921  32.2936560  59.4747553  35.1431362  31.8572385  58.6241058
  36.1125072  32.2520146  59.7165858  35.3001754  32.2324187  59.3969735
  32.7044086  31.9527687  63.4762725  31.8372285  32.0736102  63.8637670
  33.1980430  31.4702192  64.1395387  32.6570658  31.9066366  63.6113299
  38.8266309  37.0897568  55.0624089  38.2417751  37.5988425  55.6245588
  38.3162533  36.9313565  54.2676209  38.6869121  37.1346642  55.0327105
  29.1733343  36.5941435  68.1283280  29.3500035  36.5353558  69.0673658
  28.9666429  37.5167846  67.9812497  29.1692928  36.7047788  68.2294442
  33.5658152  25.5996087  57.8873006  32.6143420  25.5571509  57.9806386
  33.8695015  25.9911188  58.7068373  33.4832541  25.6445160  58.0032661
  40.0806357  40.3732978  54.8820967  39.5794957  40.5243497  54.0816518
  40.1545365  39.4208546  54.9436150  40.0257874  40.2712358  54.7873444
  27.7397737  32.8460159  55.8635609  26.8518090  33.2044579  55.8352766
  27.8996997  32.5332977  54.9740205  27.6462429  32.8521396  55.7454740
  34.6627806  39.0175054  69.2738410  33.7309373  38.8619628  69.4244547
  35.0680805  38.8950309  70.1322686  34.5952306  38.9819878  69.4032415
  31.5831945  31.8649952  49.5399050  31.8643641  31.1591339  50.1218538
  32.1391828  32.6071906  49.7774928  31.6905816  31.8698942  49.6445568
  35.0571109  32.6333186  62.5860251  34.1518257  32.4687945  62.8511901
  34.9872516  33.2901901  61.8923533  34.9324033  32.6970053  62.5308708
  25.9834742  30.9415376  52.8138093  25.1324599  31.3706065  52.9078545
  25.8553024  30.0695192  53.1885759  25.8576118  30.8847911  52.8739134
  34.3042463  39.7021376  52.9955358  33.8256229  39.2518398  53.6920359
  34.0444386  40.6194716  53.0810957  34.2095608  39.7617419  53.0959449
  34.5265260  29.8707024  61.3917218  34.7684358  30.7908940  61.4949593
  33.9953638  29.8506982  60.5962266  34.4889983  29.9854201  61.3033334
  35.6021296  24.0421415  57.4623294  36.2943726  24.6696191  57.2551471
  34.7996128  24.5642911  57.4686934  35.5876959  24.1895191  57.4361665
  40.7913539  39.9589258  50.6189499  40.0148178  39.7682739  51.1443303
  41.3421461  40.4929146  51.1902922  40.7624864  40.0026084  50.7596642
  34.2072514  44.2667618  59.7773969  34.8359858  44.9881366  59.8021456
  33.3585465  44.6843998  59.9294248  34.1789612  44.4129147  59.8000243
  30.9082719  29.3232414  63.9337706  30.7979980  29.9780717  63.2450486
  30.3349631  29.6196297  64.6408774  30.8210920  29.4448994  63.9365990
  35.7712932  24.3769051  63.2591908  36.4929810  23.7502440  63.3164665
  35.6263783  24.6581882  64.1621662  35.8451940  24.3332226  63.3815203
  30.4163695  36.0973052  54.6402661  29.5411065  36.4332936  54.4472260
  30.7212105  35.7311065  53.8094157  30.3436234  36.0936310  54.5094514
  32.6691901  31.9972678  72.2748022  32.3620398  31.0999380  72.4063241
  31.8718694  32.5010462  72.1121676  32.5277393  31.9466450  72.2705595
  31.4746525  38.8933978  59.7689116  30.6571245  38.7990925  60.2589366
  31.5745341  38.0597548  59.3078780  31.3828538  38.7745976  59.7724471
  30.1912029  31.0023666  56.4052047  30.7535421  31.7621167  56.2560052
  29.3020835  31.3395797  56.3019671  30.1496337  31.1432123  56.3733849
  39.4946252  34.8929728  52.5854139  38.9888664  34.2683529  52.0649833
  40.3219681  34.9840121  52.1137737  39.5356171  34.8247953  52.4588418
  37.1194060  36.8909400  71.3548563  37.1090137  36.0201464  70.9595836
  37.9225002  37.2942893  71.0253445  37.2204423  36.8317440  71.2622253
  37.5379851  38.8656369  57.2445404  38.2983554  39.4045247  57.4623293
  37.2446912  39.1967263  56.3953052  37.5980295  38.9762722  57.1632232
  34.1362373  43.1889864  62.0924645  34.2130248  43.5951934  61.2290871
  34.9093093  43.4898653  62.5683473  34.2442018  43.2792092  62.0422599
  39.1909389  34.7758055  56.5671322  39.0165791  35.4036914  55.8670965
  38.5945361  35.0309607  57.2721176  39.0922120  34.8884821  56.5685464
  23.1839027  37.9866784  60.8840189  23.6746504  38.7051954  60.4837965
  22.4368114  38.4120731  61.3040403  23.1515710  38.1332395  60.8861402
  30.5381905  29.6375925  53.4134359  31.2858591  29.7665990  53.9960919
  29.8465248  30.1854617  53.7853741  30.5456960  29.7241412  53.5350583
  41.5782822  41.3681990  59.9018478  40.7867350  41.0681365  60.3480321
  42.0003253  40.5651746  59.5956705  41.5309395  41.2277616  59.9202325
  37.1396134  23.1705314  60.0666037  37.8890140  23.7306481  59.8643712
  36.4687324  23.4318103  59.4358645  37.1494283  23.2762677  59.9598306
  27.3136891  35.8037748  61.7884085  26.3876193  36.0336186  61.8711400
  27.4002917  35.4804421  60.8917972  27.2057246  35.7919356  61.6844638
  35.3504048  41.0322107  67.5675923  34.6125512  40.7394966  67.0323125
  35.4214189  40.3732979  68.2577285  35.2649570  40.9101444  67.5866842
  41.7618797  35.2959139  55.7836579  40.8906581  35.3008128  56.1796377
  42.3617466  35.2293694  56.5268271  41.7272387  35.2873406  55.9300290
  42.2451218  28.9897025  59.4231366  42.9419836  28.4271364  59.7611336
  42.5874905  29.8780508  59.5164746  42.3784897  29.0313439  59.4782909
  37.3416860  26.1691151  57.4255599  37.9265418  26.3642578  56.6929972
  37.9184589  25.8200628  58.1050895  37.4906424  26.1495192  57.4184888
  42.7716652  34.4373678  62.1737819  42.2699478  33.6923146  61.8407346
  43.6174834  34.0634123  62.4212693  42.8155438  34.2936644  62.1624682
  38.6932629  43.2649206  67.5541573  37.9323152  43.7417546  67.8850833
  38.3456980  42.7182761  66.8491718  38.5512347  43.2563474  67.5067811
  37.0478147  32.1564845  56.7665363  36.8555571  32.3989840  55.8600254
  36.4768153  31.4077572  56.9404846  36.9496652  32.0923895  56.6724911
  33.8487169  25.6604377  53.6920360  32.9365035  25.4285527  53.5209162
  33.7979101  26.4275362  54.2626712  33.7257413  25.7290234  53.7429477
  32.4590347  40.5010796  61.6851710  32.0364143  40.1250829  60.9137175
  31.9688643  41.3045122  61.8591192  32.3424100  40.5553766  61.6095105
  30.1507883  32.0842246  67.0231201  29.7033418  31.3203921  66.6603743
  31.0814769  31.9037789  66.8859414  30.2131421  31.9629749  66.9587734
  45.5608444  35.1154682  64.0935768  45.3945675  35.2918314  63.1672669
  44.7271506  35.3032624  64.5263262  45.4332500  35.1616002  64.0306443
  31.5341195  27.8641621  67.1977755  31.1998337  27.5224582  66.3683393
  32.2188570  28.4834747  66.9425100  31.5791529  27.8996797  67.0584755
  26.4903876  31.2652785  64.4648077  26.9372567  31.9241913  63.9330634
  25.5712460  31.5294152  64.4513727  26.4297658  31.3828541  64.3940971
  23.9714084  36.2687696  58.6057209  23.1232809  36.5696485  58.9316971
  24.5655019  36.3765471  59.3481830  23.9384995  36.3214336  58.7421925
  33.7026473  34.9946266  52.6158194  34.3971997  35.5200421  52.2191325
  34.1535578  34.2287528  52.9693728  33.8487169  34.9635997  52.6101626
  35.5830770  27.6747349  67.5541574  34.7834469  27.8996797  67.0768603
  35.6096351  28.2952723  68.2824774  35.4837727  27.7829207  67.5859772
  39.4016716  36.6929396  68.3249037  38.7989180  35.9556432  68.4224845
  39.2001764  37.2653037  69.0645374  39.2983260  36.6717107  68.4323840
  35.4341206  39.1224252  72.0831762  35.8324923  39.9662744  71.8717513
  36.1523443  38.4933146  72.0131727  35.5773034  39.1497778  72.0471138
  35.2418629  42.3067619  70.0820640  35.0934839  41.8899403  69.2328288
  34.3966221  42.6913317  70.3111666  35.1148459  42.3022711  70.0021609
  34.6546979  32.7831456  53.6206182  34.8954529  31.8609127  53.5308157
  35.4173776  33.1905774  54.0293259  34.7828696  32.7170094  53.6616304
  28.4268205  31.9584841  53.3957582  28.2853697  32.8937809  53.2508013
  27.6058284  31.5469698  53.1270576  28.3038449  32.0258450  53.3427252
  29.4065838  36.2663202  70.9871607  30.2552887  36.3263327  71.4248598
  28.7784267  36.5806713  71.6376989  29.4342966  36.3140852  71.1264607
  32.8296936  40.9138187  66.0246853  32.9053264  40.3165514  65.2815161
  32.4567253  41.7127606  65.6520400  32.7915884  40.9395383  65.8825568
  29.6346371  29.3248745  69.2865689  30.2200703  28.7149515  68.8382632
  29.0341929  29.6257534  68.6042109  29.6323277  29.2848661  69.1423191
  33.6223955  29.3256909  66.4694555  33.6628100  29.2285278  65.5176898
  33.3493088  30.2328186  66.6052200  33.5929506  29.4285695  66.3648037
  27.8979676  35.3024459  59.1763561  27.8748736  36.2557056  59.0936246
  28.5855918  35.0268783  58.5703656  27.9828381  35.3894027  59.0879678
  32.7303894  41.4567888  56.2326706  33.2482726  41.0575220  56.9312921
  32.0225580  41.9107609  56.6894616  32.7067180  41.4637290  56.3804559
  30.6738677  27.0590964  56.4440956  30.2200704  26.8680362  55.6224375
  30.0867025  27.6555471  56.9086647  30.5399225  27.1109439  56.3981336
  38.5604725  39.8193049  52.4489423  38.1788439  38.9819877  52.7126931
  38.1338106  40.0242455  51.6173847  38.4571268  39.7380635  52.3761103
  40.0985335  35.8119397  62.0443813  40.5344329  36.2128396  62.7967429
  39.3889700  36.4177802  61.8280066  40.0633151  35.9409462  62.1136778
  31.2113808  47.0428502  56.8627027  31.5878132  46.1655246  56.9369489
  31.7592862  47.5874534  57.4283881  31.3297376  46.9995759  56.9447271
  31.3944008  42.9072950  62.3470229  31.0589603  43.7776804  62.1334766
  32.3418326  42.9795550  62.2261076  31.4729205  43.0281365  62.3045965
  33.0317661  32.1695485  66.9743298  33.5178951  32.9746142  66.7975531
  33.1362665  32.0282946  67.9147818  33.1073990  32.2544642  67.0719105
  35.4075626  37.4473824  60.7532043  36.3624999  37.4335019  60.6923931
  35.1997165  38.3340977  61.0473607  35.5028254  37.5588342  60.7821957
  38.4409609  26.0445994  60.2377235  37.5726261  26.1797296  60.6188541
  38.7989180  26.9268239  60.1394357  38.3745656  26.1748306  60.2737860
  30.2610623  48.3786386  60.6414813  30.9215510  47.7009464  60.4986457
  30.0636085  48.3271993  61.5762765  30.3205293  48.2851498  60.7425976
  44.3258921  31.0860575  64.0214520  44.7202224  31.5249245  64.7759349
  43.3911620  31.2779342  64.0949911  44.2566101  31.1668907  64.1275180
  30.6398040  26.9141683  64.8381602  30.4423502  27.6747348  64.2915666
  31.4607961  26.5724644  64.4853139  30.7194783  26.9680570  64.7236089
  36.8399686  34.0940309  54.5023804  36.8191840  35.0052411  54.7937084
  37.7648838  33.9176676  54.3312605  36.9548613  34.1879280  54.5179367
  30.1646448  40.5570096  54.6402661  30.7679758  40.9926105  55.2434282
  29.6138527  40.0132229  55.2045373  30.1715730  40.5435374  54.7894656
  27.4909357  37.7874532  59.0158428  27.5913946  38.4610629  59.6890085
  26.6653248  38.0050495  58.5823864  27.3985596  37.9017627  59.0469555
  38.5281407  33.6804755  66.9905933  39.3733815  33.4134811  67.3526319
  38.0056387  32.8790841  66.9856435  38.5702873  33.5441205  67.0358481
  31.6657555  28.8513064  59.8070954  31.7032832  29.4236705  59.0405917
  31.1363253  28.1062532  59.5249598  31.6034016  28.8292610  59.6727451
  32.9116773  25.4363094  61.8386133  32.1651634  25.2930143  61.2566644
  33.3354524  24.5806210  61.8994244  32.8701081  25.3089360  61.7721452
  45.7692678  29.1627998  61.4058640  45.2450338  28.7227082  60.7369410
  46.5688980  28.6402420  61.4666752  45.8044862  29.0399171  61.3287894
  39.8329523  38.6182385  66.1540859  39.4016717  37.9409546  66.6752236
  40.2827082  39.1661077  66.7975531  39.8352617  38.6019086  66.3025783
  36.1846760  26.5475613  61.7806305  36.1078884  25.8278196  62.4078342
  35.3417446  26.9990839  61.8301280  36.0668966  26.5132684  61.8668975
  30.8268654  33.4285863  70.7856353  30.0768874  33.9674740  71.0401937
  31.1698115  33.8523480  69.9993325  30.7743266  33.5514690  70.7170459
  45.5244714  45.1008130  54.3687372  45.1359147  44.2377762  54.5101586
  45.6376320  45.1591925  53.4205070  45.4892530  44.9971180  54.2654996
  35.6823813  51.7417880  62.5605691  35.1893241  52.1296239  61.8379060
  35.1027216  51.0665454  62.9112941  35.5449719  51.7054539  62.5131930
  45.5960628  45.6552142  51.6831456  44.6480537  45.5490696  51.6039497
  45.9528653  45.1983844  50.9215916  45.5210073  45.5833625  51.5756654
  46.1220289  45.4633375  57.1024120  45.9274619  45.1416379  56.2227712
  46.3067810  44.6737854  57.6115289  46.1202968  45.3212671  57.0557430
  44.8651374  38.6631458  54.9634140  45.6647675  38.4210545  55.4322258
  45.0914587  39.4743351  54.5087444  44.9961959  38.7358140  54.9662425
  46.8893274  43.3677991  58.6926952  47.3131025  42.6688780  58.1948920
  46.3391126  42.9093363  59.3283842  46.8731616  43.2187885  58.7103729
  53.3094624  54.1520859  56.3606570  52.9642069  53.4225462  55.8451762
  54.0998549  54.4211215  55.8932594  53.3660427  54.0924817  56.2347920
  41.6256249  46.1442957  61.6095106  41.8265429  45.5257996  60.9073536
  42.4622055  46.5705069  61.7990152  41.7584155  46.1202091  61.5437497
  40.6077565  48.6313442  51.3239353  40.0246327  48.1643082  51.9221477
  40.3848993  48.2904569  50.4577295  40.5049882  48.5276492  51.2899942
  35.9560454  48.7448373  56.4221752  35.6321519  49.1453289  55.6153663
  35.3937062  47.9826377  56.5544041  35.8428847  48.6987052  56.3352010
  46.6116219  52.2610798  54.9874556  46.8777804  53.1347312  54.6989560
  45.6647675  52.3292573  55.1126135  46.5244420  52.3815131  54.9669495
  42.9772020  45.0109984  51.1089749  42.4298740  45.0832584  51.8903279
  42.5453440  44.3451454  50.5736951  42.8524944  44.9350642  51.1400876
  48.6450496  52.3933522  52.5931921  47.8771738  52.2198467  52.0480127
  49.2195131  51.6429919  52.4432854  48.6202235  52.2749602  52.5040966
  44.6284237  42.6198882  60.1861047  44.3882460  41.9458703  60.8217937
  43.8484235  43.1714317  60.1146869  44.4979426  42.6043748  60.2582296
  49.0087802  52.3431377  58.8574510  48.8228734  53.0685950  58.2613600
  48.4487505  51.6307445  58.5484454  48.9129401  52.3447707  58.7414855
  39.8647066  54.7281243  61.1272637  39.5881559  55.5948354  60.8295717
  39.7469272  54.7526192  62.0776152  39.8144772  54.8420255  61.2114094
  37.6736625  43.7972762  51.7248649  38.0506722  44.6721523  51.6421334
  36.7856977  43.8850496  51.3776754  37.6084219  43.9205672  51.6697106
  44.6526724  49.3670077  57.8321462  44.8587865  48.9371223  58.6615824
  45.4107334  49.9246749  57.6567837  44.7762254  49.3837459  57.9162919
  33.1616700  48.5100945  58.0845832  32.4613442  49.1485949  57.9474045
  33.9682284  49.0199967  58.0103370  33.1749491  48.6574722  58.0570060
  32.8377765  47.1016380  60.4647046  33.1431948  47.6290948  61.2029241
  33.2730986  47.4809006  59.7017364  32.9318846  47.2175805  60.4618762
  34.6229435  47.3114776  64.2562112  34.5652085  46.4202716  64.6005722
  34.1483616  47.8454664  64.8926073  34.5553935  47.2661620  64.3813691
  50.5959161  47.3886365  57.9141706  50.0416599  47.6935980  57.1964572
  50.9007571  46.5264161  57.6313279  50.5635845  47.3171930  57.7861843
  38.4334553  44.7382886  60.1613559  38.9086146  44.4463911  59.3828313
  38.7371416  45.6343936  60.3048986  38.5333369  44.8158558  60.0793315
  33.8810484  49.1649248  62.2282289  33.1033576  49.4809090  62.6892626
  34.2661411  48.5215255  62.8221986  33.8308190  49.1232835  62.3639934
  53.1120086  55.5899364  53.1107942  52.7881151  54.7240417  53.3589887
  52.4024452  56.1872036  53.3490892  52.9797954  55.5560518  53.1737267
  44.6532499  49.4413088  49.6353644  44.9442344  49.3874201  50.5461179
  44.4529093  50.3668077  49.5017212  44.6647969  49.5519441  49.7350664
  47.5913853  50.1194093  58.1411519  47.7801789  49.3208756  57.6475913
  47.1601047  49.8119983  58.9380612  47.5602084  49.9785636  58.1800427
  48.5751901  37.9846371  62.5817825  48.2484099  38.2218294  61.7141625
  49.3742429  38.4998465  62.6864344  48.6352346  38.0805755  62.4834947
  39.8733668  45.2032834  66.0253924  39.8762536  44.2937063  66.3209631
  38.9571120  45.4739521  66.0911534  39.7561647  45.1220420  66.0713544
  43.1954404  46.3741395  58.1128676  42.7093114  46.3296404  57.2890882
  44.0747448  46.0695863  57.8880076  43.2450925  46.3292322  57.9785173
  35.9248684  46.2071659  59.6069841  36.7568301  45.7927939  59.8353796
  36.1153940  47.1453205  59.6126410  36.0559269  46.2749352  59.6366826
  50.5197058  39.7560265  62.0691301  50.3286029  40.3455370  61.3408101
  51.4734885  39.6670284  62.0620591  50.6178554  39.8201215  61.9750849
  39.5009760  47.3184178  60.5276372  40.2544181  46.8493405  60.8861403
  39.8358391  47.7393218  59.7363847  39.6401174  47.3118858  60.4724829
  44.4303925  44.2626794  63.8517462  44.7242638  44.8779095  63.1792877
  43.4800740  44.3712734  63.8757879  44.3460994  44.3553517  63.7690147
  45.2727466  39.7552100  66.0968103  44.8027834  40.5149601  65.7552777
  44.6763437  39.0195466  65.9553890  45.1370692  39.7580677  66.0352920
  40.7555581  49.7687240  57.0755419  40.1089258  49.1604341  56.7191601
  41.0615538  50.2651539  56.3161092  40.7116795  49.7544353  56.9334134
  39.3918568  55.2939564  57.1222109  40.1620421  55.8148812  57.3513135
  39.6747584  54.3872369  57.2332267  39.5269568  55.2449666  57.1660515
  40.5159578  42.4794508  53.2720146  40.7867351  43.3927022  53.3618171
  39.6337666  42.4529146  53.6418314  40.4374382  42.5925355  53.3307044
  39.7688665  44.1026460  57.5528390  40.3900954  44.7742144  57.2707034
  39.0027227  44.2365514  56.9956388  39.7503913  44.2063411  57.4453588
  43.1590673  48.0177471  55.6945624  43.3328498  48.0810256  54.7548175
  43.9529239  48.3565932  56.1075127  43.2831976  48.0695946  55.6273872
  41.5199699  51.5870619  61.0523104  42.0696073  51.2437251  60.3487392
  40.6579859  51.2045333  60.8917972  41.4801327  51.4939813  60.9420018
  44.1931016  41.5131271  64.3177296  44.0666619  41.3967764  63.3765705
  44.3657293  42.4480157  64.4223814  44.1994524  41.6176387  64.2102494
  43.8345672  57.5205425  53.5131379  43.6769505  57.2180306  54.4076280
  42.9945225  57.8830670  53.2317094  43.7069727  57.5274828  53.5916267
  41.3438780  56.5848375  58.3059076  41.5430639  55.6919985  58.5880433
  40.8802658  56.9726734  59.0469555  41.3092370  56.5199260  58.4367224
  46.3749084  52.0904320  51.1365521  46.9609189  52.2075993  50.3891402
  45.6809333  52.7366890  51.0000804  46.3610520  52.1884116  51.0234150
  52.0052282  53.0032752  53.5308157  52.4780780  52.3002716  53.0853384
  51.1432442  52.6317693  53.7160776  51.9555760  52.8656955  53.4975817
  52.5508241  49.5090781  58.4671281  52.2939033  50.3815047  58.7648201
  51.7356055  49.0077492  58.4600571  52.4139921  49.5568432  58.5046048
  48.8523183  57.6405675  54.3107544  48.4366262  57.8879660  53.4848537
  48.4718445  58.2341606  54.9584642  48.7507047  57.7479368  54.2888341
  37.0876519  48.4639625  58.9027058  37.4034625  49.3453706  59.0999886
  36.6962084  48.5386719  58.0322573  37.0778369  48.5860287  58.8157316
  39.1620713  48.7423879  62.8964449  38.6886441  49.5290823  62.6298656
  39.3410499  48.2814755  62.0769081  39.1245436  48.7836209  62.7571449
  36.2655051  54.7795636  59.8912410  36.7799241  55.1469870  60.6096615
  36.4109973  55.3809133  59.1607997  36.3497982  54.9036710  59.8898268
  55.9929864  41.7474616  57.9141707  55.3498182  41.1550933  58.3037866
  55.4883823  42.2745101  57.2940381  55.8463395  41.7384801  57.8844722
  41.8121091  48.7313651  59.3488902  42.2283787  47.9385469  59.0108932
  41.6325532  49.2575972  58.5703656  41.8421313  48.6978888  59.2060546
  35.2955566  46.0287614  56.9093718  35.5282288  45.9989593  57.8378030
  34.3706415  45.7838125  56.8867443  35.2066447  45.9936521  57.0253373
  43.7797188  60.2880577  56.9206855  44.1347893  59.4552312  57.2346409
  43.1688823  60.0402510  56.2270137  43.7468099  60.1496615  56.8718951
  41.9818502  50.9089615  52.0374061  42.8727016  50.7628086  52.3541899
  41.6827827  50.0451081  51.7545634  42.0574830  50.7795467  52.0409416
  46.9522585  50.1769723  60.8415927  46.5186685  50.9930607  61.0912013
  47.7241758  50.1332898  61.4051568  46.9955598  50.2761767  60.9455374
  41.1648995  53.0628795  56.8966439  41.7376309  52.6811673  57.5620313
  41.2393777  52.4713277  56.1478178  41.2474606  52.9383637  56.8860373
  49.1057751  44.3382053  59.9463955  49.0030067  45.2902403  59.9379102
  48.2478326  44.0030334  59.6868873  48.9833768  44.4174054  59.9124544
  48.6744944  47.3253580  59.9570021  49.1034656  47.7164599  60.7178490
  49.3263229  47.3837375  59.2576735  48.8130585  47.3829210  59.9647803
  41.2607396  48.2822920  64.4909707  40.8427379  48.2153393  65.3493983
  40.5390517  48.4472243  63.8842731  41.1152473  48.2945395  64.5234976
  47.5475067  54.8914235  54.7222905  48.1791279  55.5629920  54.4670250
  46.7692386  55.0828920  54.1983244  47.5278768  55.0020588  54.6225885
  53.8406246  47.0171305  58.5958216  53.5473307  47.9103778  58.4148023
  54.7418684  47.1183761  58.9012917  53.9179896  47.1449123  58.6120851
  48.6456269  44.1026460  63.4359675  48.4937837  43.4139312  62.7875506
  49.5174258  44.4390426  63.2280781  48.7374255  44.0573305  63.3263659
  45.6018363  53.3278326  58.1602437  46.4690164  53.4029503  57.7614355
  45.7721546  52.9991928  59.0420059  45.7340495  53.2955810  58.2217620
  44.1907923  43.0089488  55.6966837  44.5383571  42.4643456  56.4023763
  43.2416284  42.9758807  55.8133563  44.1145820  42.9354641  55.8013355
  48.2680399  48.7983178  51.4547502  47.7201345  48.9420212  52.2269108
  48.5272702  47.8789426  51.5127329  48.2310895  48.6995217  51.5608162
  43.2647224  51.8548728  58.5123829  44.1290157  52.2504654  58.3985387
  43.3340044  51.0024504  58.0824620  43.3842339  51.7960850  58.4430864
  49.4100386  35.9687071  59.6048630  49.0497721  35.4910566  58.8581583
  48.7114448  36.5692403  59.8657854  49.2743613  35.9838123  59.5433447
  46.0764182  47.6927815  59.4747553  46.0319622  47.2563640  58.6241058
  47.0013333  47.6511402  59.7165858  46.1890015  47.6315442  59.3969735
  43.5932346  47.3518942  63.4762725  42.7260545  47.4727357  63.8637670
  44.0868691  46.8693447  64.1395387  43.5458919  47.3057621  63.6113299
  49.7154570  52.4888824  55.0624089  49.1306012  52.9979680  55.6245588
  49.2050794  52.3304820  54.2676209  49.5757382  52.5337897  55.0327105
  44.4546413  40.9987342  57.8873006  43.5031681  40.9562764  57.9806386
  44.7583275  41.3902444  58.7068373  44.3720802  41.0436416  58.0032661
  50.9694618  55.7724234  54.8820967  50.4683217  55.9234752  54.0816518
  51.0433626  54.8199801  54.9436150  50.9146135  55.6703613  54.7873444
  38.6285998  48.2451414  55.8635609  37.7406350  48.6035834  55.8352766
  38.7885258  47.9324232  54.9740205  38.5350690  48.2512651  55.7454740
  42.4720206  47.2641207  49.5399050  42.7531901  46.5582594  50.1218538
  43.0280089  48.0063161  49.7774928  42.5794077  47.2690197  49.6445568
  45.9459370  48.0324441  62.5860251  45.0406518  47.8679200  62.8511901
  45.8760776  48.6893156  61.8923533  45.8212293  48.0961308  62.5308708
  36.8723003  46.3406631  52.8138093  36.0212860  46.7697320  52.9078545
  36.7441285  45.4686447  53.1885759  36.7464379  46.2839166  52.8739134
  45.1930723  55.1012632  52.9955358  44.7144490  54.6509653  53.6920359
  44.9332647  56.0185971  53.0810957  45.0983869  55.1608674  53.0959449
  45.4153521  45.2698279  61.3917218  45.6572619  46.1900195  61.4949593
  44.8841899  45.2498237  60.5962266  45.3778244  45.3845457  61.3033334
  46.4909557  39.4412670  57.4623294  47.1831987  40.0687446  57.2551471
  45.6884388  39.9634166  57.4686934  46.4765220  39.5886446  57.4361665
  51.6801800  55.3580513  50.6189499  50.9036439  55.1673994  51.1443303
  52.2309721  55.8920401  51.1902922  51.6513125  55.4017339  50.7596642
  41.7970980  44.7223669  63.9337706  41.6868241  45.3771972  63.2450486
  41.2237891  45.0187552  64.6408774  41.7099181  44.8440249  63.9365990
  46.6601193  39.7760307  63.2591908  47.3818071  39.1493695  63.3164665
  46.5152044  40.0573137  64.1621662  46.7340201  39.7323481  63.3815203
  41.3051956  51.4964308  54.6402661  40.4299326  51.8324191  54.4472260
  41.6100366  51.1302320  53.8094157  41.2324495  51.4927565  54.5094514
  42.3634786  54.2925233  59.7689116  41.5459506  54.1982180  60.2589366
  42.4633602  53.4588803  59.3078780  42.2716799  54.1737231  59.7724471
  47.7570849  56.3513194  50.3749980  48.4025625  57.0228878  50.1550878
  46.9499492  56.8387679  50.5404610  47.7363003  56.4995135  50.3686341
  41.0800290  46.4014921  56.4052047  41.6423682  47.1612422  56.2560052
  40.1909096  46.7387052  56.3019671  41.0384598  46.5423378  56.3733849
  50.3834513  50.2920983  52.5854139  49.8776924  49.6674784  52.0649833
  51.2107942  50.3831377  52.1137737  50.4244431  50.2239208  52.4588418
  48.4268112  54.2647624  57.2445404  49.1871815  54.8036502  57.4623293
  48.1335172  54.5958518  56.3953052  48.4868556  54.3753977  57.1632232
  50.0797650  50.1749311  56.5671322  49.9054052  50.8028169  55.8670965
  49.4833622  50.4300862  57.2721176  49.9810381  50.2876076  56.5685464
  34.0727287  53.3858039  60.8840189  34.5634765  54.1043209  60.4837965
  33.3256375  53.8111986  61.3040403  34.0403971  53.5323650  60.8861402
  41.4270165  45.0367181  53.4134359  42.1746851  45.1657245  53.9960919
  40.7353509  45.5845873  53.7853741  41.4345221  45.1232667  53.5350583
  48.0284394  38.5696569  60.0666037  48.7778401  39.1297736  59.8643712
  47.3575584  38.8309358  59.4358645  48.0382544  38.6753932  59.9598306
  38.2025152  51.2029003  61.7884085  37.2764454  51.4327441  61.8711400
  38.2891178  50.8795676  60.8917972  38.0945507  51.1910611  61.6844638
  52.6507057  50.6950394  55.7836579  51.7794842  50.6999384  56.1796377
  53.2505727  50.6284949  56.5268271  52.6160647  50.6864662  55.9300290
  53.1339479  44.3888281  59.4231366  53.8308097  43.8262619  59.7611336
  53.4763166  45.2771763  59.5164746  53.2673158  44.4304694  59.4782909
  48.2305121  41.5682406  57.4255599  48.8153679  41.7633833  56.6929972
  48.8072850  41.2191883  58.1050895  48.3794684  41.5486447  57.4184888
  47.9366408  47.5556100  56.7665363  47.7443832  47.7981095  55.8600254
  47.3656414  46.8068827  56.9404846  47.8384912  47.4915150  56.6724911
  44.7375430  41.0595632  53.6920360  43.8253296  40.8276782  53.5209162
  44.6867361  41.8266618  54.2626712  44.6145674  41.1281489  53.7429477
  42.4229456  43.2632876  67.1977755  42.0886598  42.9215838  66.3683393
  43.1076830  43.8826002  66.9425100  42.4679789  43.2988052  67.0584755
  37.3792137  46.6644041  64.4648077  37.8260828  47.3233168  63.9330634
  36.4600721  46.9285407  64.4513727  37.3185919  46.7819796  64.3940971
  34.8602345  51.6678951  58.6057209  34.0121070  51.9687741  58.9316971
  35.4543279  51.7756726  59.3481830  34.8273256  51.7205591  58.7421925
  44.5914734  50.3937521  52.6158194  45.2860257  50.9191677  52.2191325
  45.0423839  49.6278783  52.9693728  44.7375430  50.3627252  52.6101626
  45.5435240  48.1822711  53.6206182  45.7842790  47.2600382  53.5308157
  46.3062037  48.5897029  54.0293259  45.6716957  48.1161349  53.6616304
  39.3156466  47.3576096  53.3957582  39.1741958  48.2929064  53.2508013
  38.4946545  46.9460953  53.1270576  39.1926710  47.4249706  53.3427252
  38.7867937  50.7015714  59.1763561  38.7636997  51.6548311  59.0936246
  39.4744179  50.4260038  58.5703656  38.8716642  50.7885283  59.0879678
  43.6192155  56.8559143  56.2326706  44.1370987  56.4566475  56.9312921
  42.9113840  57.3098864  56.6894616  43.5955441  56.8628546  56.3804559
  41.5626938  42.4582219  56.4440956  41.1088965  42.2671617  55.6224375
  40.9755286  43.0546726  56.9086647  41.4287486  42.5100694  56.3981336
  49.4492985  55.2184304  52.4489423  49.0676700  54.3811132  52.7126931
  49.0226367  55.4233711  51.6173847  49.3459528  55.1371890  52.3761103
  49.3297870  41.4437249  60.2377235  48.4614521  41.5788551  60.6188541
  49.6877441  42.3259495  60.1394357  49.2633917  41.5739561  60.2737860
  41.5286301  42.3132938  64.8381602  41.3311763  43.0738603  64.2915666
  42.3496222  41.9715900  64.4853139  41.6083044  42.3671826  64.7236089
  47.7287947  49.4931564  54.5023804  47.7080101  50.4043666  54.7937084
  48.6537098  49.3167931  54.3312605  47.8436874  49.5870535  54.5179367
  41.0534709  55.9561351  54.6402661  41.6568019  56.3917360  55.2434282
  40.5026787  55.4123484  55.2045373  41.0603991  55.9426629  54.7894656
  38.3797618  53.1865787  59.0158428  38.4802207  53.8601884  59.6890085
  37.5541509  53.4041751  58.5823864  38.2873857  53.3008882  59.0469555
  42.5545816  44.2504319  59.8070954  42.5921093  44.8227960  59.0405917
  42.0251514  43.5053788  59.5249598  42.4922277  44.2283865  59.6727451
  43.8005034  40.8354350  61.8386133  43.0539895  40.6921398  61.2566644
  44.2242785  39.9797465  61.8994244  43.7589342  40.7080615  61.7721452
  47.0735021  41.9466868  61.7806305  46.9967145  41.2269451  62.4078342
  46.2305707  42.3982094  61.8301280  46.9557226  41.9123939  61.8668975
  56.4848889  61.0543397  51.6831456  55.5368798  60.9481952  51.6039497
  56.8416914  60.5975099  50.9215916  56.4098334  60.9824880  51.5756654
  55.7539635  54.0622713  54.9634140  56.5535936  53.8201800  55.4322258
  55.9802848  54.8734606  54.5087444  55.8850220  54.1349395  54.9662425
  51.4965826  64.0304698  51.3239353  50.9134588  63.5634337  51.9221477
  51.2737254  63.6895824  50.4577295  51.3938143  63.9267747  51.2899942
  53.8660281  60.4101239  51.1089749  53.3187000  60.4823839  51.8903279
  53.4341701  59.7442709  50.5736951  53.7413204  60.3341897  51.1400876
  48.5624885  59.1964018  51.7248649  48.9394983  60.0712778  51.6421334
  47.6745238  59.2841751  51.3776754  48.4972479  59.3196927  51.6697106
  52.6287665  58.3125442  49.7994132  52.2783149  58.3141772  48.9084586
  51.8551171  58.2717194  50.3608559  52.4850063  58.3076452  49.7569868
  51.4047839  57.8785763  53.2720146  51.6755612  58.7918277  53.3618171
  50.5225927  57.8520401  53.6418314  51.3262643  57.9916611  53.3307044
  53.3608466  62.6632462  49.5399050  53.6420162  61.9573849  50.1218538
  53.9168349  63.4054416  49.7774928  53.4682338  62.6681452  49.6445568
  47.7611263  61.7397886  52.8138093  46.9101120  62.1688576  52.9078545
  47.6329546  60.8677703  53.1885759  47.6352640  61.6830421  52.8739134
  55.6263691  56.4586887  53.6920360  54.7141556  56.2268037  53.5209162
  55.5755622  57.2257873  54.2626712  55.5033934  56.5272744  53.7429477
  25.7450286   3.5644072  44.7485495  24.9147989   3.1386042  44.9628029
  26.3974344   2.8679356  44.8206744  25.7225119   3.4211120  44.7846120
  17.4704445   3.3370129  46.9709861  17.1754185   3.9669400  47.6293025
  16.7175798   3.2251528  46.3911585  17.3364993   3.4035574  46.9815927
  21.0684914   4.8479398  51.5678873  20.9056786   4.9508184  50.6302637
  21.8386766   5.3896853  51.7383000  21.1464336   4.9299977  51.4695994
  24.7958647  -0.8091567  50.7851201  25.2490847  -0.3898857  50.0546788
  23.9252205  -0.4115229  50.7879486  24.7421711  -0.7050534  50.6924892
  31.5358518   0.2522888  43.0196735  31.1905964  -0.4772509  42.5041927
  32.3262443   0.5213244  42.5522760  31.5924321   0.1926845  42.8938085
  28.4574201   2.0579710  50.9753319  28.5624979   1.2892395  51.5346534
  29.3292190   2.4507059  50.9413908  28.5821278   2.0102060  51.0425070
  30.6132460   2.0681772  54.4790460  31.2616103   2.7695478  54.4139922
  30.8303297   1.6170629  55.2943401  30.7240972   2.1000206  54.5752125
  24.8380114  -1.6387173  41.6464721  25.1041698  -0.7650660  41.3579725
  23.8911569  -1.5705399  41.7716300  24.7508315  -1.5182841  41.6259660
  26.8714390  -1.5064449  39.2522086  26.1035632  -1.6799504  38.7070292
  27.4459026  -2.2568052  39.1023019  26.8466130  -1.6248369  39.1631131
  27.2351696  -1.5566594  45.5164675  27.0492629  -0.8312022  44.9203765
  26.6751399  -2.2690527  45.2074619  27.1393295  -1.5550264  45.4005020
  18.0910961   0.8283271  47.7862802  17.8145453   1.6950383  47.4885883
  17.9733166   0.8528220  48.7366317  18.0408666   0.9422284  47.8704259
  26.3881968   5.5701310  43.0041171  25.6699731   6.1955674  43.0988694
  26.2022900   4.8920306  43.6539482  26.2727268   5.5635990  43.0988694
  23.3120745   6.1616828  52.1180164  23.9523560   5.4982794  51.8613366
  23.4258125   6.2514975  53.0641252  23.4084920   6.0886064  52.2064047
  22.8790619  -4.5327894  44.4911627  23.0851759  -4.9626749  45.3205990
  23.6371228  -3.9751223  44.3158002  23.0026148  -4.5160513  44.5753084
  26.3575972   3.4521389  52.1342799  26.9586188   2.8360923  51.7177940
  26.0100323   2.9765297  52.8887628  26.3899288   3.3129263  52.1774134
  31.3383981   1.6901392  39.7698108  31.0145046   0.8242446  40.0180052
  30.6288346   2.2874065  40.0081057  31.2061848   1.6562546  39.8327433
  22.8796393  -4.4584883  36.2943809  23.1706238  -4.5123771  37.2051344
  22.6792988  -3.5329894  36.1607377  22.8911863  -4.3478530  36.3940829
  16.7730054   6.8785668  48.5457128  16.7083422   7.5832034  47.9008315
  16.0807624   7.0692188  49.1785734  16.6760105   6.9936928  48.5442986
  31.2541049   0.3657818  45.9131545  31.2968288   0.3061776  44.9585603
  30.7581610  -0.4078487  46.1797337  31.1963698   0.2596373  45.8254732
  19.4703858   6.7667068  48.7267322  18.5160258   6.7397624  48.6673352
  19.6539832   7.4942052  49.3207019  19.3716589   6.8561132  48.7953216
  33.1050898  -0.9442869  52.3739892  32.5150378  -1.5142015  51.8804286
  33.6056524  -1.5419624  52.9297751  33.0935428  -1.0941140  52.3817673
  29.7622318  -1.8420249  46.1366002  28.8950517  -1.7138350  45.7547626
  29.6103886  -2.4143890  46.8889618  29.6323280  -1.8995879  46.1839764
  17.6182462   1.3941592  43.7812274  18.3884315   1.9150841  44.0103300
  17.9011479   0.4874398  43.8922432  17.7533462   1.3451695  43.8250680
  27.4770794  -0.4956221  48.0344748  27.4649550  -0.5237912  47.0777593
  27.9337634   0.3192415  48.2437784  27.5336597  -0.3947847  47.9390154
  22.0609566   3.6207454  40.1721544  21.9033399   3.3182334  41.0666445
  21.2209119   3.9832699  39.8907259  21.9333622   3.6276856  40.2506433
  19.5702675   2.6850403  44.9649242  19.7694533   1.7922013  45.2470598
  19.1066552   3.0728762  45.7059721  19.5356265   2.6201289  45.0957389
  26.2623344   3.9702060  47.8994174  26.6936151   4.6707600  47.4100995
  25.9753913   4.3874357  48.7125901  26.2808096   4.1126846  47.9411367
  24.6012978  -1.8093651  37.7955686  25.1873083  -1.6921979  37.0481567
  23.9073228  -1.1631081  37.6590970  24.5874414  -1.7113855  37.6824315
  30.2316176  -0.8965219  40.1898322  30.7044675  -1.5995255  39.7443549
  29.3696336  -1.2680279  40.3750942  30.1819655  -1.0341016  40.1565982
  27.0787078   3.7407704  40.9697709  26.6630156   3.9881689  40.1438702
  26.6982339   4.3343634  41.6174807  26.9770941   3.8481397  40.9478506
  23.8033996   2.0285771  45.4401000  24.0199060   1.9220243  46.3657027
  23.6469377   1.1385958  45.1261446  23.8114825   1.9016119  45.5185888
  14.9930345   3.2663859  48.6687494  14.0507989   3.1157423  48.5846037
  15.2470686   2.7658735  49.4437385  14.9041226   3.1835115  48.7571378
  24.1821414   1.7583167  48.2204438  23.2514528   1.9436615  48.3477230
  24.6163088   2.5976752  48.3675220  24.1186329   1.8889562  48.2557992
  33.4266739  -0.0804335  49.5710179  34.3388873   0.1918681  49.6594062
  33.1189462  -0.1849451  50.4718719  33.5034615  -0.0587964  49.6975900
  14.4918945   0.8797664  46.5502575  15.0063136   1.2471899  47.2686780
  14.6373868   1.4811161  45.8198162  14.5761876   1.0038739  46.5488433
  28.6635342   2.2416827  44.2861017  28.9331568   2.2114723  43.3682771
  29.3061251   2.8136386  44.7054161  28.7801590   2.3110849  44.2224621
  22.0061083   6.3882606  43.5797020  22.3611787   5.5554341  43.8936574
  21.3952717   6.1404539  42.8860302  21.9731993   6.2498644  43.5309116
  25.1786480  -3.7228248  47.5006092  24.7450579  -2.9067365  47.7502179
  25.9505653  -3.7665074  48.0641733  25.2219492  -3.6236205  47.6045539
  19.3912889  -0.8369177  43.5556604  19.9640204  -1.2186298  44.2210479
  19.4657671  -1.4284694  42.8068343  19.4738500  -0.9614334  43.5450538
  32.9763407  -1.9983840  44.3313566  32.6997900  -1.1561678  43.9700251
  32.8458596  -1.9073447  45.2753442  32.9238019  -1.8791755  44.4063100
  25.7738962   0.9916264  41.3813071  26.4055173   1.6631949  41.1260415
  24.9956280   1.1830949  40.8573409  25.7542662   1.1022617  41.2816050
  23.8282257  -0.5719645  44.8192602  24.6954058  -0.4968468  44.4204520
  23.9985440  -0.9006044  45.7010224  23.9604389  -0.6042161  44.8807785
  25.5371825   5.2214870  50.2335768  25.7860204   4.4931721  50.8035049
  26.0718088   5.9555174  50.5362185  25.6376414   5.2214870  50.3452997
  21.4911118  -2.0449243  45.1713994  22.3554052  -1.6493318  45.0575552
  21.5603939  -2.8973468  44.7414785  21.6106233  -2.1037121  45.1021029
  28.2663172   2.1551341  48.2458997  28.3361766   2.1192082  49.2004939
  27.5146071   2.7246405  48.0825580  28.1791373   2.2241281  48.3470160
  27.9418464  -1.4109148  41.7214255  27.3569906  -0.9018292  42.2835753
  27.4314688  -1.5693151  40.9266374  27.8021276  -1.3660075  41.6917270
  29.1958512   1.8726262  41.5411132  28.6947112   2.0236781  40.7406683
  29.2697520   0.9201830  41.6026315  29.1410029   1.7705642  41.4463609
  23.4194618   1.2014660  39.6545523  22.9408384   0.7511682  40.3510525
  23.1596541   2.1187999  39.7401122  23.3247763   1.2610703  39.7549614
  29.9065694   1.4582542  37.2779664  29.1300333   1.2676022  37.8033468
  30.4573616   1.9922430  37.8493087  29.8777019   1.5019368  37.4186807
  23.3224669   5.7660902  46.4364134  23.9512013   6.4874649  46.4611621
  22.4737620   6.1837282  46.5884413  23.2941767   5.9122431  46.4590408
  19.5315850  -2.4033664  41.2992826  18.6563220  -2.0673780  41.1062425
  19.8364260  -2.7695651  40.4684322  19.4588389  -2.4070406  41.1684679
  20.5898680   0.3927262  46.4279281  19.7723400   0.2984209  46.9179531
  20.6897496  -0.4409168  45.9668945  20.4980693   0.2739260  46.4314636
  25.9834743   2.4515223  37.0340146  26.6289519   3.1230907  36.8141044
  25.1763387   2.9389707  37.1994775  25.9626897   2.5997164  37.0276506
  26.6532006   0.3649653  43.9035570  27.4135709   0.9038531  44.1213459
  26.3599067   0.6960547  43.0543217  26.7132450   0.4756006  43.8222397
  23.2514528   4.6883147  48.7514810  23.3282403   5.0945218  47.8881036
  24.0245248   4.9891937  49.2273639  23.3594173   4.7785376  48.7012764
  28.3061544  -3.7248661  43.2261487  28.1317946  -3.0969802  42.5261130
  27.7097516  -3.4697109  43.9311342  28.2074275  -3.6121895  43.2275629
  30.6934977   2.8675273  46.5608643  29.9019505   2.5674649  47.0070486
  31.1155408   2.0645030  46.2546870  30.6461550   2.7270899  46.5792490
  27.8084784   4.7642490  54.2131738  27.0475307   5.2410830  54.5440998
  27.4609135   4.2176045  53.5081884  27.6664502   4.7556757  54.1657977
  21.5742502   2.0004080  48.3441875  21.1516298   1.6244113  47.5727340
  21.0840798   2.8038406  48.5181357  21.4576255   2.0547050  48.2685271
  22.8178628  -3.5060450  39.2748360  23.5124152  -2.9806295  38.8781491
  23.2687733  -4.2719188  39.6283894  22.9639324  -3.5370719  39.2691791
  21.8456049   2.9561172  42.8916871  22.3634881   2.5568504  43.5903086
  21.1377735   3.4100893  43.3484781  21.8219335   2.9630574  43.0394724
  27.6756880   1.3186333  39.1079588  27.2940594   0.4813160  39.3717096
  27.2490261   1.5235739  38.2764012  27.5723423   1.2373919  39.0351268
  29.2137490  -2.6887319  48.7033978  29.6496484  -2.2878320  49.4557595
  28.5041855  -2.0828914  48.4870232  29.1785306  -2.5597254  48.7726943
  20.3265963   8.5421786  43.5217192  20.7030287   7.6648530  43.5959654
  20.8745017   9.0867818  44.0874046  20.4449531   8.4989042  43.6037436
  20.5096163   4.4066234  49.0060394  20.1741758   5.2770088  48.7924932
  21.4570481   4.4788834  48.8851242  20.5881360   4.5274649  48.9636130
  24.5227781  -1.0532892  47.4122208  25.4777154  -1.0671697  47.3514096
  24.3149320  -0.1665739  47.7063772  24.6180409  -0.9418374  47.4412122
  19.3762778   9.8779670  47.3004978  20.0367665   9.2002748  47.1576622
  19.1788240   9.8265277  48.2352930  19.4357448   9.7844781  47.4016141
  19.2798603   2.0563380  41.2992826  19.8831913   2.4919389  41.9024447
  18.7290682   1.5125512  41.8635538  19.2867885   2.0428658  41.4484821
  34.6396869   6.6001414  41.0277537  34.2511302   5.7371045  41.1691751
  34.7528475   6.6585209  40.0795235  34.6044685   6.4964464  40.9245161
  24.7975968  13.2411164  49.2195856  24.3045396  13.6289523  48.4969225
  24.2179371  12.5658738  49.5703106  24.6601874  13.2047823  49.1722095
  32.9717219  15.8347178  50.7815846  32.2425285  15.2137722  50.7723922
  32.9873103  16.1984670  49.8969940  32.8805005  15.8012415  50.6670333
  34.7112783   7.1545426  38.3421622  33.7632692   7.0483980  38.2629662
  35.0680808   6.6977127  37.5806082  34.6362228   7.0826909  38.2346819
  36.6338547  18.9635327  44.7485495  35.8036250  18.5377297  44.9628029
  37.2862605  18.2670611  44.8206744  36.6113380  18.8202375  44.7846120
  35.2372444   6.9626659  43.7614285  35.0426774   6.6409663  42.8817877
  35.4219965   6.1731137  44.2705454  35.2355123   6.8205955  43.7147595
  33.9803529   0.1624741  41.6224306  34.7799830  -0.0796171  42.0912424
  34.2066742   0.9736635  41.1677609  34.1114114   0.2351423  41.6252590
  39.9917237  18.8108479  56.2885322  39.4524786  19.5056865  55.9109372
  40.4865129  18.4622039  55.5474843  39.9859502  18.8553470  56.1449896
  28.3592706  18.7361384  46.9709861  28.0642446  19.3660655  47.6293025
  27.6064059  18.6242784  46.3911585  28.2253253  18.8026829  46.9815927
  31.9573174  20.2470654  51.5678873  31.7945047  20.3499439  50.6302637
  32.7275027  20.7888108  51.7383000  32.0352597  20.3291233  51.4695994
  36.0045429   4.8671275  45.3517117  36.4283180   4.1682064  44.8539085
  35.4543281   4.4086646  45.9874007  35.9883771   4.7181168  45.3693894
  35.6846908  14.5899688  50.7851201  36.1379108  15.0092398  50.0546788
  34.8140466  14.9876026  50.7879486  35.6309972  14.6940721  50.6924892
  44.8455075   9.0271776  48.2282222  45.5031095   8.7140511  47.6066753
  45.0204447   8.5348301  49.0300812  44.9517400   8.9238907  48.2515567
  41.9512506   8.8189710  52.0536698  41.1233303   8.7369130  51.5806154
  41.7012579   9.1292397  52.9234111  41.8132639   8.8479566  52.1038744
  42.4246779  15.6514143  43.0196735  42.0794224  14.9218746  42.5041927
  43.2150704  15.9204499  42.5522760  42.4812582  15.5918100  42.8938085
  30.7408405   7.6436241  48.2685271  30.9417584   7.0251279  47.5663701
  31.5774210   8.0698353  48.4580317  30.8736310   7.6195375  48.2027662
  39.3462462  17.4570965  50.9753319  39.4513239  16.6883650  51.5346534
  40.2180451  17.8498314  50.9413908  39.4709538  17.4093315  51.0425070
  41.8686895  13.5546511  54.7746167  40.9351141  13.4676943  54.9690710
  41.8969796  14.0147470  53.9352809  41.7526421  13.6024162  54.6918852
  29.7229720  10.1306726  37.9829518  29.1398482   9.6636366  38.5811642
  29.5001148   9.7897853  37.1167460  29.6202037  10.0269776  37.9490107
  41.5020721  17.4673028  54.4790460  42.1504364  18.1686733  54.4139922
  41.7191558  17.0161884  55.2943401  41.6129233  17.4991461  54.5752125
  25.0712609  10.2441657  43.0811917  24.7473674  10.6446572  42.2743829
  24.5089217   9.4819661  43.2134207  24.9581002  10.1980336  42.9942176
  46.0198380  11.7154926  47.9545718  45.6382095  10.8377587  47.9460865
  45.3229762  12.2817329  47.6229387  45.8818513  11.6746677  47.9107312
  34.7107008  14.1996834  53.8850763  34.5542389  14.8038909  54.6105678
  34.7407231  14.7589836  53.1100872  34.6945350  14.3482858  53.8794194
  31.9469251  14.6205874  56.0877139  31.9607815  14.8251198  57.0232161
  31.6876948  15.4395335  55.6662782  31.9157482  14.7516351  56.1534748
  35.7268374  13.7604082  41.6464721  35.9929959  14.6340595  41.3579725
  34.7799830  13.8285857  41.7716300  35.6396575  13.8808414  41.6259660
  32.0924175   6.5103268  37.7679914  31.5450895   6.5825867  38.5493444
  31.6605595   5.8444738  37.2327116  31.9677099   6.4343926  37.7991041
  37.7602651  13.8926806  39.2522086  36.9923893  13.7191751  38.7070292
  38.3347286  13.1423203  39.1023019  37.7354390  13.7742886  39.1631131
  33.7436392   4.1192166  46.8451212  33.5034615   3.4451987  47.4808102
  32.9636390   4.6707600  46.7737034  33.6131581   4.1037032  46.9172461
  38.1239957  13.8424661  45.5164675  37.9380889  14.5679233  44.9203765
  37.5639660  13.1300729  45.2074619  38.0281556  13.8440991  45.4005020
  28.2120463  15.1966257  50.3099443  27.7923126  14.4634118  49.8602244
  29.1155994  14.9116684  50.4414662  28.2744001  15.0668028  50.2689321
  28.9799221  16.2274527  47.7862802  28.7033714  17.0941638  47.4885883
  28.8621427  16.2519476  48.7366317  28.9296927  16.3413539  47.8704259
  26.7888780   5.2966046  38.3838814  27.1658877   6.1714807  38.3011499
  25.9009132   5.3843780  38.0366920  26.7236374   5.4198956  38.3287271
  37.2770229  20.9692565  43.0041171  36.5587992  21.5946929  43.0988694
  37.0911161  20.2911561  43.6539482  37.1615528  20.9627245  43.0988694
  34.2009006  21.5608084  52.1180164  34.8411820  20.8974049  51.8613366
  34.3146386  21.6506230  53.0641252  34.2973181  21.4877319  52.2064047
  33.7678879  10.8663361  44.4911627  33.9740020  10.4364506  45.3205990
  34.5259489  11.4240032  44.3158002  33.8914409  10.8830743  44.5753084
  22.2768855  10.0094229  44.7435997  21.5765597  10.6479233  44.6064210
  23.0834439  10.5193250  44.6693535  22.2901646  10.1568006  44.7160225
  21.9529920   8.6009663  47.1237211  22.2584103   9.1284231  47.8619406
  22.3883141   8.9802290  46.3607529  22.0471001   8.7169089  47.1208927
  23.7381590   8.8108060  50.9152277  23.6804240   7.9196000  51.2595887
  23.2635771   9.3447948  51.5516238  23.6706090   8.7654904  51.0403856
  39.7111316   8.8879649  44.5731872  39.1568754   9.1929263  43.8554738
  40.0159726   8.0257445  44.2903444  39.6788000   8.8165214  44.4452008
  36.8238028   8.3307060  53.8624489  36.3907901   7.8003915  54.5320790
  36.4537213   8.0216621  53.0358411  36.7216118   8.2229285  53.8426499
  35.2181917   6.7373130  55.9717484  34.5715594   7.4382753  55.8946738
  35.1350533   6.4323515  56.8761380  35.1252383   6.7871192  56.0778145
  27.5486708   6.2376170  46.8203724  28.0238301   5.9457195  46.0418478
  27.8523571   7.1337220  46.9639151  27.6485524   6.3151842  46.7383480
  37.2464232  18.8512644  52.1342799  37.8474449  18.2352178  51.7177940
  36.8988584  18.3756552  52.8887628  37.2787549  18.7120518  52.1774134
  43.9200151  13.4268694  47.2630214  43.2693413  12.8006165  47.5798052
  43.7115916  14.2417330  47.7198123  43.8103185  13.4505478  47.3620163
  40.7255360   6.7120015  49.7308240  41.0765650   6.1049363  50.3834836
  41.5009174   7.0920807  49.3171666  40.8698736   6.6821994  49.7612296
  35.9087027   7.8510143  51.2737310  35.7193318   8.3400957  50.4732861
  36.3191987   7.0414579  50.9689680  35.9369928   7.8101894  51.1323096
  22.9962639  10.6642532  48.8872455  22.2185731  10.9802374  49.3482791
  23.3813566  10.0208539  49.4812152  22.9460345  10.6226119  49.0230100
  42.2272241  17.0892647  39.7698108  41.9033306  16.2233701  40.0180052
  41.5176607  17.6865320  40.0081057  42.0950109  17.0553801  39.8327433
  33.7684654  10.9406372  36.2943809  34.0594499  10.8867485  37.2051344
  33.5681248  11.8661361  36.1607377  33.7800124  11.0512725  36.3940829
  30.8551559   4.4127471  36.4584297  30.5047043   4.4143800  35.5674751
  30.0815066   4.3719222  37.0198725  30.7113957   4.4078481  36.4160033
  36.7066008  11.6187377  44.8001684  36.8953944  10.8202040  44.3066079
  36.2753202  11.3113267  45.5970777  36.6754239  11.4778920  44.8390593
  39.3635666  15.4521892  57.1165543  39.1407094  16.0604792  57.8208326
  40.2434485  15.7130599  56.8443182  39.4478598  15.5640492  57.1717086
  47.5278769  11.0533138  45.6734454  47.2189945  11.5803624  46.4109577
  46.9857450  11.3325556  44.9352259  47.4187577  11.1561924  45.6734454
  27.6618315  22.2776923  48.5457128  27.5971682  22.9823289  47.9008315
  26.9695885  22.4683443  49.1785734  27.5648366  22.3928183  48.5442986
  28.9885823   6.7026118  52.6844090  28.9914691   5.7930346  52.9799796
  28.0723275   6.9732804  52.7501699  28.8713802   6.6213704  52.7303709
  30.7777908  14.3303229  50.3976256  30.8649707  14.0518975  49.4868721
  30.8499596  13.5211748  50.9039140  30.7979981  14.1911102  50.3460068
  49.7425925  11.9355384  48.8646183  49.3984917  12.6944720  49.3348443
  49.6294319  12.1551760  47.9397226  49.6837028  12.0604624  48.8066355
  43.5435826   7.2827327  54.8729046  43.2098742   6.4103061  54.6614796
  42.9206217   7.6289272  55.5121291  43.4211844   7.2149634  54.9280589
  42.1429309  15.7649073  45.9131545  42.1856549  15.7053031  44.9585603
  41.6469871  14.9912768  46.1797337  42.0851959  15.6587628  45.8254732
  32.3106559   7.8734679  44.7718841  31.8245269   7.8289688  43.9481047
  33.1899603   7.5689146  44.5470241  32.3603080   7.8285606  44.6375338
  25.0400839   7.7064943  46.2660007  25.8720456   7.2921223  46.4943962
  25.2306095   8.6446489  46.2716575  25.1711424   7.7742635  46.2956991
  30.3592119  22.1658323  48.7267322  29.4048519  22.1388879  48.6673352
  30.5428093  22.8933308  49.3207019  30.2604850  22.2552387  48.7953216
  39.6349213   1.2553549  48.7281466  39.4438184   1.8448654  47.9998267
  40.5887040   1.1663567  48.7210756  39.7330709   1.3194498  48.6341014
  43.9939158  14.4548386  52.3739892  43.4038639  13.8849240  51.8804286
  44.4944785  13.8571631  52.9297751  43.9823688  14.3050115  52.3817673
  28.6161915   8.8177462  47.1866537  29.3696336   8.3486689  47.5451569
  28.9510546   9.2386502  46.3954012  28.7553329   8.8112142  47.1314994
  32.6120326   8.0045156  56.1669099  31.9578947   7.3831617  55.8458834
  32.2055780   8.4021495  56.9376563  32.4763553   7.9755300  56.2241855
  42.1579420   8.9091938  48.0196256  43.0903627   8.9026618  48.2388287
  42.1331160   8.7369130  47.0777594  42.2745668   8.8867401  47.9269946
  33.5456080   5.7620077  50.5107628  33.8394793   6.3772379  49.8383042
  32.5952895   5.8706018  50.5348044  33.4613149   5.8546801  50.4280313
  34.3879621   1.2545384  52.7558268  33.9179989   2.0142885  52.4142942
  33.7915592   0.5188750  52.6144055  34.2522847   1.2573961  52.6943085
  40.6510578  13.5571006  46.1366002  39.7838777  13.6852905  45.7547626
  40.4992147  12.9847365  46.8889618  40.5211540  13.4995376  46.1839764
  29.8707736  11.2680524  43.7345584  29.2241413  10.6597624  43.3781766
  30.1767693  11.7644823  42.9751257  29.8268950  11.2537637  43.5924299
  36.8232255  11.9183920  51.1712005  36.4981773  11.4048156  51.9108342
  36.2204718  12.6593626  51.1096822  36.7048687  11.9469694  51.2574675
  28.5070723  16.7932848  43.7812274  29.2772576  17.3142096  44.0103300
  28.7899739  15.8865653  43.8922432  28.6421723  16.7442950  43.8250680
  42.1723758  12.7985753  51.1358452  41.3687042  12.4727932  51.5431387
  42.2260693  12.3294980  50.3035805  42.0759583  12.6965132  51.0821051
  38.3659055  14.9035035  48.0344748  38.3537811  14.8753343  47.0777593
  38.8225895  15.7183670  48.2437784  38.4224858  15.0043408  47.9390154
  29.6311733   3.9787791  39.9310311  29.9019506   4.8920306  40.0208336
  28.7489821   3.9522430  40.3008479  29.5526537   4.0918639  39.9897209
  28.6023350  10.6401666  55.2222152  28.7755401  11.4729931  54.7852232
  29.2518540  10.0388169  54.8594694  28.7079901  10.6695605  55.1203918
  28.8840820   5.6019744  44.2118555  29.5053109   6.2735428  43.9297199
  28.1179382   5.7358798  43.6546554  28.8656068   5.7056694  44.1043753
  32.2742828   9.5170755  42.3535789  32.4480653   9.5803539  41.4138340
  33.0681394   9.8559216  42.7665293  32.3984131   9.5689230  42.2864037
  30.6351854  13.0863903  47.7113269  31.1848228  12.7430535  47.0077557
  29.7732014  12.7038617  47.5508137  30.5953482  12.9933097  47.6010183
  33.3083171   3.0124555  50.9767461  33.1818774   2.8961047  50.0355870
  33.4809448   3.9473441  51.0813979  33.3146679   3.1169671  50.8692659
  32.9497827  19.0198709  40.1721544  32.7921660  18.7173589  41.0666445
  32.1097380  19.3823954  39.8907259  32.8221882  19.0268111  40.2506433
  30.4590936  18.0841659  44.9649242  30.6582794  17.1913269  45.2470598
  29.9954813  18.4720017  45.7059721  30.4244525  18.0192544  45.0957389
  37.1511605  19.3693315  47.8994174  37.5824411  20.0698856  47.4100995
  36.8642174  19.7865613  48.7125901  37.1696357  19.5118102  47.9411367
  35.4901239  13.5897604  37.7955686  36.0761344  13.7069276  37.0481567
  34.7961488  14.2360174  37.6590970  35.4762675  13.6877400  37.6824315
  41.1204437  14.5026036  40.1898322  41.5932935  13.7996000  39.7443549
  40.2584597  14.1310976  40.3750942  41.0707915  14.3650239  40.1565982
  41.6660396  11.0084065  45.1261447  41.4091188  11.8808331  45.4238366
  40.8508210  10.5070776  45.1190736  41.5292076  11.0561715  45.1636213
  31.1097672  12.2486648  52.2749941  30.9100040  11.4076734  51.8620438
  30.8516917  12.1335388  53.1899903  31.0508775  12.1261904  52.3386337
  36.8740323  12.3135763  55.3827285  36.5033734  12.9222745  54.7427968
  37.2233292  11.5950594  54.8552268  36.8711455  12.2996959  55.2328218
  37.9675338  19.1398959  40.9697709  37.5518417  19.3872944  40.1438702
  37.5870600  19.7334889  41.6174807  37.8659202  19.2472652  40.9478506
  34.6922257  17.4277026  45.4401000  34.9087321  17.3211498  46.3657027
  34.5357638  16.5377213  45.1261446  34.7003086  17.3007374  45.5185888
  25.8818606  18.6655115  48.6687494  24.9396249  18.5148678  48.5846037
  26.1358947  18.1649991  49.4437385  25.7929486  18.5826371  48.7571378
  35.0709675  17.1574423  48.2204438  34.1402788  17.3427870  48.3477230
  35.5051349  17.9968008  48.3675220  35.0074589  17.2880817  48.2557992
  44.3155000  15.3186920  49.5710179  45.2277134  15.5909936  49.6594062
  44.0077723  15.2141804  50.4718719  44.3922876  15.3403291  49.6975900
  26.2028674   9.9632909  45.5617223  26.5186780  10.8446989  45.7590051
  25.8114239  10.0380003  44.6912738  26.1930524  10.0853571  45.4747482
  28.2772868  10.2417162  49.5554614  27.8038596  11.0284107  49.2888821
  28.4562654   9.7808039  48.7359247  28.2397591  10.2829493  49.4161614
  25.3807206  16.2788919  46.5502575  25.8951397  16.6463154  47.2686780
  25.5262128  16.8802417  45.8198162  25.4650137  16.4029994  46.5488433
  45.1082019   3.2467900  44.5731872  44.4650337   2.6544217  44.9628031
  44.6035978   3.7738385  43.9530546  44.9615550   3.2378085  44.5434888
  30.9273246  10.2306935  46.0079067  31.3435942   9.4378753  45.6699097
  30.7477687  10.7569255  45.2293821  30.9573468  10.1972171  45.8650711
  24.4107721   7.5280898  43.5683883  24.6434443   7.4982877  44.4968195
  23.4858570   7.2831408  43.5457609  24.3218602   7.4929805  43.6843538
  38.3179854  10.8479649  48.9735126  39.1817014  11.2059987  49.1792807
  37.7954834  11.0165715  49.7576940  38.3612866  10.9153259  49.1000847
  39.5523603  17.6408082  44.2861017  39.8219829  17.6105978  43.3682771
  40.1949511  18.2127641  44.7054161  39.6689851  17.7102104  44.2224621
  32.8949343  21.7873861  43.5797020  33.2500048  20.9545596  43.8936574
  32.2840978  21.5395794  42.8860302  32.8620254  21.6489899  43.5309116
  33.6114259  11.6432327  59.9053834  34.0242313  11.2521308  59.1346370
  33.4872956  10.9092023  60.5078384  33.6489536  11.4991210  59.8834631
  37.2308347  10.5707644  58.2161054  36.3988730  10.9336971  57.9113423
  37.5610791  10.0702520  57.4708148  37.1667489  10.5536180  58.0817551
  31.0970657  12.4082898  38.6964226  31.9879171  12.2621370  39.0132064
  30.7979982  11.5444365  38.4135799  31.1726985  12.2788751  38.6999581
  36.0674740  11.6763007  47.5006092  35.6338840  12.4923890  47.7502179
  36.8393913  11.6326182  48.0641733  36.1107753  11.7755050  47.6045539
  39.4253432  12.3858363  51.5848580  39.2648398  11.8379671  52.3527759
  38.5581631  12.6977380  51.3274711  39.2942847  12.3560341  51.6506189
  30.2801150  14.5622079  43.5556604  30.8528464  14.1804957  44.2210479
  30.3545932  13.9706561  42.8068343  30.3626761  14.4376921  43.5450538
  38.2209906   5.8375337  46.6054120  38.1182222   6.7895687  46.5969268
  37.3630481   5.5023618  46.3459039  38.0985923   5.9167338  46.5714709
  38.9675044   6.6029992  53.7422408  38.5916494   5.9673567  53.1320076
  38.2527448   7.2137387  53.9218459  38.8283630   6.5997333  53.6870865
  37.7897099   8.8246864  46.6160186  38.2186811   9.2157883  47.3768655
  38.4415384   8.8830659  45.9166900  37.9282740   8.8822494  46.6237968
  30.3759551   9.7816204  51.1499872  29.9579535   9.7146677  52.0084149
  29.6542672   9.9465527  50.5432896  30.2304628   9.7938679  51.1825141
  43.8651668  13.4007415  44.3313566  43.5886160  14.2429577  43.9700251
  43.7346856  13.4917808  45.2753442  43.8126279  13.5199500  44.4063100
  36.6627222  16.3907519  41.3813071  37.2943434  17.0623204  41.1260415
  35.8844541  16.5822204  40.8573409  36.6430923  16.5013872  41.2816050
  42.9558401   8.5164589  45.2548381  42.6625462   9.4097062  45.0738188
  43.8570839   8.6177045  45.5603083  43.0332051   8.6442406  45.2711016
  37.7608424   5.6019744  50.0949840  37.6089992   4.9132595  49.4465671
  38.6326413   5.9383710  49.8870946  37.8526411   5.5566589  49.9853825
  34.7170518  14.8271610  44.8192602  35.5842319  14.9022787  44.4204520
  34.8873701  14.4985211  45.7010224  34.8492650  14.7949094  44.8807785
  33.3060078   4.5082772  42.3557003  33.6535726   3.9636740  43.0613928
  32.3568439   4.4752091  42.4723729  33.2297975   4.4347925  42.4603521
  37.3832554  10.2976462  38.1137667  36.8353500  10.4413496  38.8859273
  37.6424857   9.3782710  38.1717494  37.3463050  10.1988501  38.2198327
  36.4260085  20.6206125  50.2335768  36.6748465  19.8922976  50.8035049
  36.9606349  21.3546430  50.5362185  36.5264675  20.6206125  50.3452997
  32.3799379  13.3542012  45.1713994  33.2442312  13.7497938  45.0575552
  32.4492199  12.5017787  44.7414785  32.4994494  13.2954134  45.1021029
  33.7644238  11.8130639  53.4919249  34.2095608  12.6250698  53.7358767
  32.9238018  12.0988377  53.1355431  33.7136169  11.9530931  53.4770757
  31.2454445  16.8532973  54.7675455  31.8736016  16.9553594  54.0519534
  31.0260514  17.7494023  55.0228110  31.2979834  16.9814873  54.7081485
  36.5934401  21.5346805  55.3494944  36.4502572  22.1662406  56.0544798
  36.1350239  20.7455365  55.6387011  36.5166525  21.5142681  55.4767736
  32.6807373  11.9192085  55.9766981  32.3152746  12.8034743  56.0162961
  33.0363851  11.8465403  55.0914004  32.6795826  12.0229036  55.8692179
  37.7285107   3.9126430  52.5712720  37.4490732   4.2167880  51.7078946
  36.9664084   4.0534887  53.1334219  37.5945655   3.9693895  52.5323811
  28.4955252  16.1364133  53.4735401  28.4885970  15.3268570  52.9637161
  29.4198630  16.3768716  53.5308157  28.6121500  16.0637451  53.4155573
  39.1551433  17.5542596  48.2458997  39.2250026  17.5183338  49.2004939
  38.4034332  18.1237660  48.0825580  39.0679634  17.6232536  48.3470160
  35.1916337   9.1921099  46.1337718  35.1471777   8.7556924  45.2831223
  36.1165488   9.1504685  46.3756023  35.3042170   9.1308726  46.0559900
  32.7084502   8.8512226  50.1352890  31.8412700   8.9720641  50.5227835
  33.2020846   8.3686731  50.7985552  32.6611074   8.8050905  50.2703464
  38.8306725  13.9882107  41.7214255  38.2458167  14.4972964  42.2835753
  38.3202949  13.8298104  40.9266374  38.6909537  14.0331181  41.6917270
  29.1773759  13.4925974  54.7873445  29.3540450  13.4338097  55.7263823
  28.9706845  14.4152385  54.6402663  29.1733344  13.6032327  54.8884607
  33.5698568   2.4980626  44.5463171  32.6183836   2.4556048  44.6396552
  33.8735430   2.8895727  45.3658538  33.4872957   2.5429699  44.6622826
  40.0846773  17.2717517  41.5411132  39.5835372  17.4228036  40.7406683
  40.1585781  16.3193085  41.6026315  40.0298290  17.1696897  41.4463609
  27.7438153   9.7444698  42.5225774  26.8558505  10.1029118  42.4942931
  27.9037413   9.4317516  41.6330370  27.6502845   9.7505935  42.4044905
  34.6668222  15.9159593  55.9328575  33.7349789  15.7604167  56.0834712
  35.0721221  15.7934848  56.7912851  34.5992722  15.8804417  56.0622580
  31.5872361   8.7634491  36.1989215  31.8684056   8.0575878  36.7808704
  32.1432244   9.5056445  36.4365093  31.6946232   8.7683481  36.3035733
  35.0611525   9.5317725  49.2450416  34.1558673   9.3672484  49.5102066
  34.9912931  10.1886440  48.5513698  34.9364448   9.5954592  49.1898873
  25.9875158   7.8399915  39.4728258  25.1365015   8.2690604  39.5668710
  25.8593440   6.9679731  39.8475924  25.8616534   7.7832450  39.5329299
  34.3082878  16.6005915  39.6545523  33.8296645  16.1502937  40.3510525
  34.0484802  17.5179254  39.7401122  34.2136024  16.6601958  39.7549614
  34.5305676   6.7691563  48.0507383  34.7724774   7.6893479  48.1539759
  33.9994054   6.7491521  47.2552431  34.4930399   6.8838740  47.9623499
  35.6061712   0.9405954  44.1213459  36.2984142   1.5680730  43.9141636
  34.8036543   1.4627450  44.1277099  35.5917375   1.0879730  44.0951830
  40.7953955  16.8573797  37.2779664  40.0188594  16.6667278  37.8033468
  41.3461876  17.3913685  37.8493087  40.7665280  16.9010623  37.4186807
  34.2112929  21.1652157  46.4364134  34.8400274  21.8865905  46.4611621
  33.3625880  21.5828537  46.5884413  34.1830028  21.3113686  46.4590408
  30.9123135   6.2216953  50.5927871  30.8020396   6.8765256  49.9040651
  30.3390046   6.5180836  51.2998939  30.8251336   6.3433533  50.5956155
  35.7753348   1.2753590  49.9182073  36.4970226   0.6486979  49.9754830
  35.6304199   1.5566421  50.8211827  35.8492356   1.2316765  50.0405368
  30.4204111  12.9957591  41.2992826  29.5451481  13.3317475  41.1062425
  30.7252521  12.6295604  40.4684322  30.3476650  12.9920849  41.1684679
  32.6732317   8.8957217  58.9338187  32.3660814   7.9983919  59.0653406
  31.8759110   9.3995001  58.7711841  32.5317809   8.8450989  58.9295761
  31.4786941  15.7918517  46.4279281  30.6611661  15.6975464  46.9179531
  31.5785757  14.9582087  45.9668945  31.3868954  15.6730515  46.4314636
  36.8723004  17.8506478  37.0340146  37.5177780  18.5222162  36.8141044
  36.0651647  18.3380962  37.1994775  36.8515158  17.9988419  37.0276506
  30.1952445   7.9008205  43.0642212  30.7575837   8.6605706  42.9150217
  29.3061251   8.2380336  42.9609836  30.1536753   8.0416662  43.0324014
  39.4986668  11.7914267  39.2444304  38.9929079  11.1668068  38.7239998
  40.3260097  11.8824660  38.7727902  39.5396586  11.7232492  39.1178583
  37.1234476  13.7893939  58.0138728  37.1130553  12.9186003  57.6186001
  37.9265418  14.1927432  57.6843610  37.2244839  13.7301979  57.9212418
  37.5420267  15.7640908  43.9035570  38.3023970  16.3029786  44.1213459
  37.2487327  16.0951802  43.0543217  37.6020711  15.8747261  43.8222397
  34.1402788  20.0874403  48.7514810  34.2170664  20.4936473  47.8881036
  34.9133508  20.3883192  49.2273639  34.2482433  20.1776631  48.7012764
  39.1949805  11.6742594  43.2261487  39.0206207  12.3021453  42.5261130
  38.5985777  11.9294146  43.9311342  39.0962536  11.7869360  43.2275629
  23.1879442  14.8851323  47.5430354  23.6786920  15.6036493  47.1428130
  22.4408530  15.3105270  47.9630569  23.1556126  15.0316934  47.5451568
  30.5422320   6.5360464  40.0724524  31.2899006   6.6650529  40.6551084
  29.8505664   7.0839156  40.4443906  30.5497376   6.6225951  40.1940748
  41.5823238  18.2666529  46.5608643  40.7907766  17.9665904  47.0070486
  42.0043669  17.4636285  46.2546870  41.5349811  18.1262154  46.5792490
  37.1436550   0.0689853  46.7256202  37.8930556   0.6291020  46.5233877
  36.4727739   0.3302642  46.0948810  37.1534699   0.1747216  46.6188471
  27.3177307  12.7022287  48.4474251  26.3916609  12.9320725  48.5301565
  27.4043333  12.3788960  47.5508137  27.2097662  12.6903895  48.3434804
  35.3544464  17.9306646  54.2266088  34.6165928  17.6379505  53.6913290
  35.4254605  17.2717518  54.9167450  35.2689986  17.8085983  54.2457007
  41.7659212  12.1943678  42.4426744  40.8946997  12.1992667  42.8386542
  42.3657882  12.1278233  43.1858436  41.7312802  12.1857945  42.5890455
  42.2491634   5.8881564  46.0821531  42.9460252   5.3255903  46.4201501
  42.5915321   6.7765047  46.1754912  42.3825313   5.9297978  46.1373074
  37.3457276   3.0675690  44.0845764  37.9305834   3.2627117  43.3520138
  37.9225005   2.7185167  44.7641060  37.4946839   3.0479731  44.0775053
  42.7757068  11.3358216  48.8327984  42.2739894  10.5907685  48.4997511
  43.6215249  10.9618662  49.0802858  42.8195854  11.1921182  48.8214847
  38.6973045  20.1633745  54.2131738  37.9363568  20.6402085  54.5440998
  38.3497396  19.6167300  53.5081884  38.5552763  20.1548013  54.1657977
  37.0518563   9.0549384  43.4255528  36.8595987   9.2974379  42.5190419
  36.4808569   8.3062110  43.5995011  36.9537067   8.9908434  43.3315076
  33.8527585   2.5588916  40.3510525  32.9405451   2.3270066  40.1799327
  33.8019516   3.3259901  40.9216877  33.7297829   2.6274773  40.4019642
  32.4630763  17.3995335  48.3441875  32.0404559  17.0235368  47.5727340
  31.9729059  18.2029661  48.5181357  32.3464515  17.4538305  48.2685271
  30.1548299   8.9826785  53.6821366  29.7073834   8.2188460  53.3193908
  31.0855185   8.8022328  53.5449579  30.2171837   8.8614288  53.6177899
  45.5648859  12.0139221  50.7525933  45.3986091  12.1902853  49.8262835
  44.7311921  12.2017163  51.1853427  45.4372915  12.0600541  50.6896608
  31.5381611   4.7626160  53.8567920  31.2038753   4.4209121  53.0273558
  32.2228985   5.3819286  53.6015265  31.5831944   4.7981336  53.7174920
  26.4944292   8.1637324  51.1238243  26.9412983   8.8226452  50.5920800
  25.5752876   8.4278691  51.1103892  26.4338074   8.2813080  51.0531136
  23.9754500  13.1672235  45.2647374  23.1273225  13.4681024  45.5907136
  24.5695434  13.2750010  46.0071995  23.9425411  13.2198875  45.4012090
  33.7066889  11.8930805  39.2748360  34.4012412  12.4184960  38.8781491
  34.1575994  11.1272067  39.6283894  33.8527585  11.8620536  39.2691791
  35.5871186   4.5731888  54.2131739  34.7874884   4.7981336  53.7358768
  35.6136767   5.1937262  54.9414939  35.4878143   4.6813745  54.2449937
  39.4057132  13.5913935  54.9839203  38.8029595  12.8540971  55.0815010
  39.2042180  14.1637576  55.7235539  39.3023675  13.5701646  55.0914005
  35.4381621  16.0208791  58.7421927  35.8365338  16.8647283  58.5307678
  36.1563859  15.3917685  58.6721892  35.5813450  16.0482317  58.7061303
  35.2459045  19.2052157  56.7410805  35.0975255  18.7883942  55.8918453
  34.4006637  19.5897856  56.9701831  35.1188875  19.2007250  56.6611775
  34.6587395   9.6815995  40.2796347  34.8994945   8.7593666  40.1898322
  35.4214192  10.0890313  40.6883424  34.7869112   9.6154633  40.3206469
  28.4308621   8.8569380  40.0547747  28.2894113   9.7922348  39.9098178
  27.6098700   8.4454237  39.7860741  28.3078865   8.9242989  40.0017417
  29.4106253  13.1647740  57.6461772  30.2593302  13.2247866  58.0838763
  28.7824682  13.4791252  58.2967154  29.4383382  13.2125391  57.7854772
  32.8337351  17.8122726  52.6837018  32.9093680  17.2150053  51.9405326
  32.4607669  18.6112145  52.3110565  32.7956300  17.8379922  52.5415733
  29.6386787   6.2233284  55.9455854  30.2241119   5.6134054  55.4972797
  29.0382344   6.5242073  55.2632274  29.6363693   6.1833200  55.8013357
  33.6264371   6.2241448  53.1284721  33.6668516   6.1269817  52.1767063
  33.3533504   7.1312725  53.2642365  33.5969922   6.3270234  53.0238203
  27.9020092  12.2008998  45.8353726  27.8789152  13.1541595  45.7526411
  28.5896334  11.9253322  45.2293821  27.9868797  12.2878566  45.7469843
  32.7344310  18.3552427  42.8916871  33.2523142  17.9559759  43.5903086
  32.0265995  18.8092148  43.3484781  32.7107596  18.3621829  43.0394724
  30.6779093   3.9575503  43.1031121  30.2241120   3.7664901  42.2814540
  30.0907441   4.5540010  43.5676812  30.5439641   4.0093978  43.0571502
  38.5645140  16.7177588  39.1079588  38.1828855  15.8804416  39.3717096
  38.1378522  16.9226994  38.2764012  38.4611683  16.6365174  39.0351268
  40.1025751  12.7103936  48.7033978  40.5384745  13.1112935  49.4557595
  39.3930116  13.3162341  48.4870232  40.0673567  12.8394001  48.7726943
  31.2154224  23.9413041  43.5217192  31.5918548  23.0639785  43.5959654
  31.7633278  24.4859073  44.0874046  31.3337792  23.8980298  43.6037436
  31.3984424  19.8057489  49.0060394  31.0630019  20.6761343  48.7924932
  32.3458742  19.8780089  48.8851242  31.4769620  19.9265904  48.9636130
  33.0358077   9.0680024  53.6333463  33.5219366   9.8730681  53.4565696
  33.1403081   8.9267485  54.5737983  33.1114406   9.1529181  53.7309270
  35.4116041  14.3458363  47.4122208  36.3665415  14.3319558  47.3514096
  35.2037580  15.2325516  47.7063772  35.5068669  14.4572881  47.4412122
  38.4450025   2.9430533  46.8967401  37.5766676   3.0781835  47.2778706
  38.8029596   3.8252778  46.7984522  38.3786072   3.0732845  46.9328025
  38.6141660  16.6263113  59.8247733  39.4796140  16.9145346  60.1146870
  38.0674153  17.4097398  59.8877057  38.6551578  16.7638910  59.8693210
  30.2651038  25.2770925  47.3004978  30.9255925  24.5994003  47.1576622
  30.0676500  25.2256532  48.2352930  30.3245709  25.1836037  47.4016141
  44.3299337   7.9845114  50.6804685  44.7242639   8.4233784  51.4349514
  43.3952036   8.1763881  50.7540076  44.2606517   8.0653446  50.7865345
  30.6438456   3.8126222  51.4971767  30.4463918   4.5731887  50.9505832
  31.4648377   3.4709183  51.1443304  30.7235199   3.8665109  51.3826254
  36.8440102  10.9924848  41.1613969  36.8232256  11.9036950  41.4527249
  37.7689253  10.8161215  40.9902771  36.9589029  11.0863819  41.1769532
  30.1686864  17.4554635  41.2992826  30.7720174  17.8910644  41.9024447
  29.6178942  16.9116768  41.8635538  30.1756146  17.4419913  41.4484821
  27.4949773  14.6859071  45.6748594  27.5954362  15.3595168  46.3480250
  26.6693664  14.9035034  45.2414029  27.4026012  14.8002166  45.7059721
  38.5321823  10.5789293  53.6496098  39.3774231  10.3119350  54.0116485
  38.0096803   9.7775380  53.6446600  38.5743289  10.4425744  53.6948646
  31.6697971   5.7497603  46.4661119  31.7073248   6.3221244  45.6996082
  31.1403669   5.0047071  46.1839763  31.6074432   5.7277149  46.3317617
  32.9157189   2.3347633  48.4976298  32.1692050   2.1914682  47.9156809
  33.3394940   1.4790749  48.5584410  32.8741497   2.2073899  48.4311617
  45.7733094   6.0612537  48.0648805  45.2490754   5.6211621  47.3959575
  46.5729395   5.5386959  48.1256917  45.8085278   5.9383710  47.9878059
  39.8369939  15.5166924  52.8131024  39.4057132  14.8394085  53.3342401
  40.2867498  16.0645616  53.4565696  39.8393033  15.5003625  52.9615949
  36.1887176   3.4460152  48.4396470  36.1119300   2.7262735  49.0668508
  35.3457862   3.8975378  48.4891445  36.0709381   3.4117223  48.5259141
  30.8309070  10.3270402  57.4446518  30.0809290  10.8659279  57.6992102
  31.1738531  10.7508019  56.6583491  30.7783681  10.4499229  57.3760624
  35.6864228  28.6402419  49.2195856  35.1933657  29.0280778  48.4969225
  35.1067632  27.9649993  49.5703106  35.5490135  28.6039078  49.1722095
  43.8605479  31.2338433  50.7815846  43.1313546  30.6128977  50.7723922
  43.8761364  31.5975926  49.8969940  43.7693266  31.2003670  50.6670333
  44.8691790  15.5615997  41.6224306  45.6688091  15.3195084  42.0912424
  45.0955003  16.3727890  41.1677609  45.0002375  15.6342679  41.6252590
  50.8805498  34.2099734  56.2885322  50.3413047  34.9048120  55.9109372
  51.3753390  33.8613294  55.5474843  50.8747763  34.2544725  56.1449896
  42.8461435  35.6461909  51.5678873  42.6833307  35.7490694  50.6302637
  43.6163288  36.1879363  51.7383000  42.9240858  35.7282488  51.4695994
  46.8933690  20.2662530  45.3517117  47.3171441  19.5673319  44.8539085
  46.3431541  19.8077902  45.9874007  46.8772032  20.1172424  45.3693894
  46.5735169  29.9890943  50.7851201  47.0267368  30.4083653  50.0546788
  45.7028727  30.3867281  50.7879486  46.5198233  30.0931976  50.6924892
  55.7343336  24.4263031  48.2282222  56.3919356  24.1131766  47.6066753
  55.9092707  23.9339556  49.0300812  55.8405661  24.3230163  48.2515567
  52.8400767  24.2180965  52.0536698  52.0121564  24.1360386  51.5806154
  52.5900840  24.5283652  52.9234111  52.7020900  24.2470821  52.1038744
  53.3135040  31.0505398  43.0196735  52.9682485  30.3210001  42.5041927
  54.1038965  31.3195754  42.5522760  53.3700843  30.9909356  42.8938085
  41.6296665  23.0427496  48.2685271  41.8305844  22.4242535  47.5663701
  42.4662471  23.4689608  48.4580317  41.7624571  23.0186630  48.2027662
  50.2350723  32.8562220  50.9753319  50.3401500  32.0874905  51.5346534
  51.1068712  33.2489569  50.9413908  50.3597799  32.8084570  51.0425070
  52.7575156  28.9537767  54.7746167  51.8239402  28.8668198  54.9690710
  52.7858057  29.4138725  53.9352809  52.6414682  29.0015417  54.6918852
  52.3908981  32.8664283  54.4790460  53.0392625  33.5677988  54.4139922
  52.6079818  32.4153139  55.2943401  52.5017494  32.8982716  54.5752125
  56.9086641  27.1146181  47.9545718  56.5270355  26.2368842  47.9460865
  56.2118023  27.6808584  47.6229387  56.7706773  27.0737932  47.9107312
  45.5995269  29.5988090  53.8850763  45.4430650  30.2030164  54.6105678
  45.6295491  30.1581091  53.1100872  45.5833611  29.7474113  53.8794194
  42.8357512  30.0197130  56.0877139  42.8496076  30.2242454  57.0232161
  42.5765209  30.8386590  55.6662782  42.8045743  30.1507607  56.1534748
  44.6324653  19.5183421  46.8451212  44.3922876  18.8443242  47.4808102
  43.8524651  20.0698856  46.7737034  44.5019841  19.5028287  46.9172461
  39.1008723  30.5957513  50.3099443  38.6811387  29.8625373  49.8602244
  40.0044255  30.3107940  50.4414662  39.1632262  30.4659283  50.2689321
  45.0897267  36.9599339  52.1180164  45.7300081  36.2965304  51.8613366
  45.2034646  37.0497485  53.0641252  45.1861441  36.8868574  52.2064047
  33.1657116  25.4085484  44.7435997  32.4653857  26.0470488  44.6064210
  33.9722699  25.9184506  44.6693535  33.1789907  25.5559261  44.7160225
  32.8418181  24.0000919  47.1237211  33.1472364  24.5275487  47.8619406
  33.2771402  24.3793545  46.3607529  32.9359262  24.1160344  47.1208927
  34.6269851  24.2099315  50.9152277  34.5692501  23.3187255  51.2595887
  34.1524032  24.7439203  51.5516238  34.5594351  24.1646159  51.0403856
  47.7126289  23.7298315  53.8624489  47.2796162  23.1995170  54.5320790
  47.3425474  23.4207876  53.0358411  47.6104379  23.6220540  53.8426499
  46.1070178  22.1364385  55.9717484  45.4603855  22.8374008  55.8946738
  46.0238793  21.8314770  56.8761380  46.0140644  22.1862448  56.0778145
  38.4374969  21.6367425  46.8203724  38.9126562  21.3448450  46.0418478
  38.7411831  22.5328475  46.9639151  38.5373785  21.7143097  46.7383480
  48.1352493  34.2503900  52.1342799  48.7362710  33.6343433  51.7177940
  47.7876845  33.7747807  52.8887628  48.1675809  34.1111773  52.1774134
  54.8088411  28.8259949  47.2630214  54.1581674  28.1997420  47.5798052
  54.6004177  29.6408585  47.7198123  54.6991446  28.8496733  47.3620163
  51.6143621  22.1111270  49.7308240  51.9653910  21.5040618  50.3834836
  52.3897435  22.4912062  49.3171666  51.7586996  22.0813249  49.7612296
  46.7975288  23.2501398  51.2737310  46.6081579  23.7392212  50.4732861
  47.2080248  22.4405834  50.9689680  46.8258189  23.2093149  51.1323096
  33.8850900  26.0633787  48.8872455  33.1073992  26.3793629  49.3482791
  34.2701826  25.4199794  49.4812152  33.8348605  26.0217374  49.0230100
  48.5792317  14.8830910  49.2407991  48.2524515  15.1202833  48.3731790
  49.3782845  15.3983004  49.3454509  48.6392761  14.9790294  49.1425112
  50.2523927  30.8513147  57.1165543  50.0295355  31.4596047  57.8208326
  51.1322745  31.1121854  56.8443182  50.3366859  30.9631748  57.1717086
  58.4167030  26.4524393  45.6734454  58.1078206  26.9794879  46.4109577
  57.8745711  26.7316812  44.9352259  58.3075838  26.5553179  45.6734454
  39.8774084  22.1017373  52.6844090  39.8802952  21.1921602  52.9799796
  38.9611535  22.3724060  52.7501699  39.7602063  22.0204959  52.7303709
  60.6314186  27.3346639  48.8646183  60.2873178  28.0935975  49.3348443
  60.5182579  27.5543015  47.9397226  60.5725289  27.4595879  48.8066355
  54.4324087  22.6818582  54.8729046  54.0987002  21.8094316  54.6614796
  53.8094477  23.0280527  55.5121291  54.3100104  22.6140890  54.9280589
  53.0317570  31.1640328  45.9131545  53.0744809  31.1044286  44.9585603
  52.5358131  30.3904023  46.1797337  52.9740220  31.0578883  45.8254732
  43.1994819  23.2725934  44.7718841  42.7133530  23.2280943  43.9481047
  44.0787864  22.9680402  44.5470241  43.2491341  23.2276861  44.6375338
  35.9289100  23.1056198  46.2660007  36.7608717  22.6912478  46.4943962
  36.1194356  24.0437744  46.2716575  36.0599685  23.1733891  46.2956991
  50.5237474  16.6544804  48.7281466  50.3326445  17.2439909  47.9998267
  51.4775301  16.5654822  48.7210756  50.6218970  16.7185754  48.6341014
  54.8827419  29.8539641  52.3739892  54.2926899  29.2840495  51.8804286
  55.3833046  29.2562886  52.9297751  54.8711949  29.7041370  52.3817673
  39.5050175  24.2168717  47.1866537  40.2584596  23.7477944  47.5451569
  39.8398807  24.6377757  46.3954012  39.6441590  24.2103397  47.1314994
  43.5008587  23.4036412  56.1669099  42.8467208  22.7822873  55.8458834
  43.0944041  23.8012750  56.9376563  43.3651814  23.3746555  56.2241855
  42.6296371  21.7183922  58.9274548  42.4812581  20.7822789  58.7881547
  41.7537967  22.1037786  58.9161410  42.4985786  21.6481735  58.9076558
  53.0467681  24.3083193  48.0196256  53.9791888  24.3017873  48.2388287
  53.0219421  24.1360385  47.0777594  53.1633929  24.2858657  47.9269946
  44.4344341  21.1611333  50.5107628  44.7283054  21.7763634  49.8383042
  43.4841156  21.2697273  50.5348044  44.3501410  21.2538056  50.4280313
  45.2767881  16.6536639  52.7558268  44.8068250  17.4134140  52.4142942
  44.6803853  15.9180005  52.6144055  45.1411108  16.6565216  52.6943085
  47.7120516  27.3175175  51.1712005  47.3870034  26.8039411  51.9108342
  47.1092979  28.0584881  51.1096822  47.5936948  27.3460949  51.2574675
  53.0612018  28.1977008  51.1358452  52.2575303  27.8719187  51.5431387
  53.1148954  27.7286235  50.3035805  52.9647843  28.0956387  51.0821051
  39.4911611  26.0392921  55.2222152  39.6643662  26.8721186  54.7852232
  40.1406801  25.4379424  54.8594694  39.5968162  26.0686860  55.1203918
  39.7729081  21.0010999  44.2118555  40.3941370  21.6726683  43.9297199
  39.0067643  21.1350053  43.6546554  39.7544329  21.1047950  44.1043753
  44.1971431  18.4115810  50.9767461  44.0707034  18.2952303  50.0355870
  44.3697709  19.3464696  51.0813979  44.2034940  18.5160926  50.8692659
  48.0399866  34.7684570  47.8994174  48.4712672  35.4690111  47.4100995
  47.7530435  35.1856868  48.7125901  48.0584618  34.9109357  47.9411367
  52.5548657  26.4075320  45.1261447  52.2979448  27.2799586  45.4238366
  51.7396471  25.9062031  45.1190736  52.4180337  26.4552971  45.1636213
  41.9985933  27.6477904  52.2749941  41.7988301  26.8067989  51.8620438
  41.7405177  27.5326644  53.1899903  41.9397036  27.5253159  52.3386337
  47.7628584  27.7127019  55.3827285  47.3921995  28.3214001  54.7427968
  48.1121553  26.9941849  54.8552268  47.7599716  27.6988214  55.2328218
  55.2043260  30.7178175  49.5710179  56.1165395  30.9901191  49.6594062
  54.8965983  30.6133059  50.4718719  55.2811136  30.7394547  49.6975900
  37.0916934  25.3624164  45.5617223  37.4075040  26.2438245  45.7590051
  36.7002500  25.4371258  44.6912738  37.0818785  25.4844826  45.4747482
  39.1661129  25.6408418  49.5554614  38.6926857  26.4275362  49.2888821
  39.3450915  25.1799294  48.7359247  39.1285852  25.6820748  49.4161614
  55.9970280  18.6459155  44.5731872  55.3538598  18.0535472  44.9628031
  55.4924239  19.1729640  43.9530546  55.8503810  18.6369340  44.5434888
  35.2995982  22.9272153  43.5683883  35.5322704  22.8974132  44.4968195
  34.3746831  22.6822663  43.5457609  35.2106863  22.8921060  43.6843538
  49.2068115  26.2470905  48.9735126  50.0705275  26.6051242  49.1792807
  48.6843095  26.4156970  49.7576940  49.2501127  26.3144514  49.1000847
  44.5002520  27.0423582  59.9053834  44.9130574  26.6512563  59.1346370
  44.3761216  26.3083278  60.5078384  44.5377797  26.8982466  59.8834631
  48.1196608  25.9698899  58.2161054  47.2876991  26.3328227  57.9113423
  48.4499052  25.4693775  57.4708148  48.0555749  25.9527435  58.0817551
  50.3141692  27.7849618  51.5848580  50.1536659  27.2370926  52.3527759
  49.4469891  28.0968635  51.3274711  50.1831107  27.7551597  51.6506189
  49.1098166  21.2366592  46.6054120  49.0070483  22.1886942  46.5969268
  48.2518741  20.9014873  46.3459039  48.9874184  21.3158593  46.5714709
  49.8563305  22.0021248  53.7422408  49.4804754  21.3664822  53.1320076
  49.1415708  22.6128642  53.9218459  49.7171890  21.9988588  53.6870865
  41.2647811  25.1807459  51.1499872  40.8467795  25.1137932  52.0084149
  40.5430933  25.3456782  50.5432896  41.1192889  25.1929934  51.1825141
  54.7539929  28.7998670  44.3313566  54.4774421  29.6420832  43.9700251
  54.6235117  28.8909064  45.2753442  54.7014540  28.9190755  44.4063100
  53.8446662  23.9155844  45.2548381  53.5513723  24.8088317  45.0738188
  54.7459100  24.0168300  45.5603083  53.9220311  24.0433662  45.2711016
  48.6496684  21.0010999  50.0949840  48.4978253  20.3123851  49.4465671
  49.5214673  21.3374965  49.8870946  48.7414671  20.9557844  49.9853825
  44.1948338  19.9074027  42.3557003  44.5423987  19.3627995  43.0613928
  43.2456700  19.8743346  42.4723729  44.1186236  19.8339180  42.4603521
  47.3148346  36.0197380  50.2335768  47.5636726  35.2914231  50.8035049
  47.8494610  36.7537685  50.5362185  47.4152936  36.0197380  50.3452997
  44.6532498  27.2121894  53.4919249  45.0983869  28.0241953  53.7358767
  43.8126278  27.4979632  53.1355431  44.6024430  27.3522186  53.4770757
  42.1342706  32.2524228  54.7675455  42.7624277  32.3544849  54.0519534
  41.9148775  33.1485278  55.0228110  42.1868095  32.3806128  54.7081485
  49.4140802  12.8671610  46.2638795  49.0538137  12.3895105  45.5171748
  48.7154864  13.4676942  46.5248019  49.2784029  12.8822662  46.2023612
  47.4822661  36.9338060  55.3494944  47.3390833  37.5653661  56.0544798
  47.0238500  36.1446621  55.6387011  47.4054786  36.9133936  55.4767736
  43.5695634  27.3183340  55.9766981  43.2041006  28.2025998  56.0162961
  43.9252111  27.2456658  55.0914004  43.5684087  27.4220291  55.8692179
  48.6173368  19.3117685  52.5712720  48.3378993  19.6159135  51.7078946
  47.8552344  19.4526142  53.1334219  48.4833915  19.3685150  52.5323811
  39.3843513  31.5355388  53.4735401  39.3774231  30.7259825  52.9637161
  40.3086891  31.7759971  53.5308157  39.5009760  31.4628706  53.4155573
  50.0439694  32.9533851  48.2458997  50.1138287  32.9174593  49.2004939
  49.2922593  33.5228915  48.0825580  49.9567895  33.0223791  48.3470160
  43.5972762  24.2503481  50.1352890  42.7300961  24.3711896  50.5227835
  44.0909107  23.7677986  50.7985552  43.5499335  24.2042160  50.2703464
  40.0662019  28.8917229  54.7873445  40.2428711  28.8329352  55.7263823
  39.8595105  29.8143641  54.6402663  40.0621605  29.0023582  54.8884607
  44.4586829  17.8971881  44.5463171  43.5072096  17.8547303  44.6396552
  44.7623691  18.2886983  45.3658538  44.3761218  17.9420955  44.6622826
  45.5556483  31.3150848  55.9328575  44.6238050  31.1595422  56.0834712
  45.9609482  31.1926103  56.7912851  45.4880983  31.2795672  56.0622580
  45.9499786  24.9308980  49.2450416  45.0446934  24.7663739  49.5102066
  45.8801192  25.5877695  48.5513698  45.8252709  24.9945847  49.1898873
  45.4193937  22.1682818  48.0507383  45.6613035  23.0884734  48.1539759
  44.8882315  22.1482776  47.2552431  45.3818659  22.2829996  47.9623499
  46.4949973  16.3397209  44.1213459  47.1872403  16.9671985  43.9141636
  45.6924804  16.8618705  44.1277099  46.4805635  16.4870985  44.0951830
  41.8011395  21.6208208  50.5927871  41.6908656  22.2756511  49.9040651
  41.2278307  21.9172091  51.2998939  41.7139596  21.7424788  50.5956155
  46.6641609  16.6744845  49.9182073  47.3858487  16.0478234  49.9754830
  46.5192459  16.9557676  50.8211827  46.7380617  16.6308020  50.0405368
  43.5620578  24.2948472  58.9338187  43.2549074  23.3975175  59.0653406
  42.7647371  24.7986256  58.7711841  43.4206070  24.2442244  58.9295761
  41.0840706  23.2999460  43.0642212  41.6464097  24.0596961  42.9150217
  40.1949512  23.6371591  42.9609836  41.0425014  23.4407917  43.0324014
  50.3874928  27.1905522  39.2444304  49.8817340  26.5659323  38.7239998
  51.2148358  27.2815916  38.7727902  50.4284847  27.1223747  39.1178583
  48.0122737  29.1885195  58.0138728  48.0018814  28.3177258  57.6186001
  48.8153679  29.5918688  57.6843610  48.1133100  29.1293234  57.9212418
  45.0291049  35.4865658  48.7514810  45.1058925  35.8927728  47.8881036
  45.8021769  35.7874448  49.2273639  45.1370694  35.5767886  48.7012764
  52.4711499  33.6657784  46.5608643  51.6796027  33.3657159  47.0070486
  52.8931929  32.8627540  46.2546870  52.4238072  33.5253410  46.5792490
  48.0324810  15.4681108  46.7256202  48.7818817  16.0282275  46.5233877
  47.3616000  15.7293897  46.0948810  48.0422960  15.5738471  46.6188471
  46.2432725  33.3297901  54.2266088  45.5054188  33.0370761  53.6913290
  46.3142865  32.6708773  54.9167450  46.1578246  33.2077238  54.2457007
  52.6547473  27.5934933  42.4426744  51.7835258  27.5983923  42.8386542
  53.2546142  27.5269488  43.1858436  52.6201063  27.5849201  42.5890455
  53.1379895  21.2872820  46.0821531  53.8348512  20.7247158  46.4201501
  53.4803582  22.1756302  46.1754912  53.2713574  21.3289233  46.1373074
  48.2345536  18.4666945  44.0845764  48.8194095  18.6618372  43.3520138
  48.8113266  18.1176422  44.7641060  48.3835100  18.4470986  44.0775053
  53.6645329  26.7349472  48.8327984  53.1628155  25.9898940  48.4997511
  54.5103510  26.3609917  49.0802858  53.7084115  26.5912438  48.8214847
  49.5861305  35.5625000  54.2131738  48.8251829  36.0393340  54.5440998
  49.2385657  35.0158555  53.5081884  49.4441024  35.5539268  54.1657977
  44.7415846  17.9580171  40.3510525  43.8293711  17.7261321  40.1799327
  44.6907777  18.7251157  40.9216877  44.6186089  18.0266028  40.4019642
  41.0436560  24.3818041  53.6821366  40.5962095  23.6179715  53.3193908
  41.9743446  24.2013583  53.5449579  41.1060098  24.2605543  53.6177899
  56.4537120  27.4130476  50.7525933  56.2874351  27.5894108  49.8262835
  55.6200182  27.6008418  51.1853427  56.3261176  27.4591796  50.6896608
  42.4269872  20.1617415  53.8567920  42.0927014  19.8200376  53.0273558
  43.1117246  20.7810541  53.6015265  42.4720205  20.1972591  53.7174920
  37.3832553  23.5628580  51.1238243  37.8301244  24.2217707  50.5920800
  36.4641136  23.8269946  51.1103892  37.3226335  23.6804335  51.0531136
  46.4759446  19.9723143  54.2131739  45.6763145  20.1972591  53.7358768
  46.5025027  20.5928517  54.9414939  46.3766404  20.0805001  54.2449937
  50.2945393  28.9905190  54.9839203  49.6917856  28.2532226  55.0815010
  50.0930441  29.5628831  55.7235539  50.1911936  28.9692901  55.0914005
  46.3269882  31.4200046  58.7421927  46.7253599  32.2638538  58.5307678
  47.0452120  30.7908940  58.6721892  46.4701711  31.4473572  58.7061303
  46.1347306  34.6043413  56.7410805  45.9863516  34.1875198  55.8918453
  45.2894898  34.9889112  56.9701831  46.0077135  34.5998505  56.6611775
  40.2994514  28.5638996  57.6461772  41.1481563  28.6239121  58.0838763
  39.6712943  28.8782508  58.2967154  40.3271642  28.6116646  57.7854772
  43.7225612  33.2113981  52.6837018  43.7981941  32.6141308  51.9405326
  43.3495929  34.0103400  52.3110565  43.6844561  33.2371177  52.5415733
  40.5275048  21.6224539  55.9455854  41.1129380  21.0125309  55.4972797
  39.9270605  21.9233329  55.2632274  40.5251954  21.5824455  55.8013357
  44.5152631  21.6232703  53.1284721  44.5556777  21.5261072  52.1767063
  44.2421764  22.5303981  53.2642365  44.4858183  21.7261489  53.0238203
  41.5667354  19.3566758  43.1031121  41.1129381  19.1656156  42.2814540
  40.9795702  19.9531265  43.5676812  41.4327901  19.4085233  43.0571502
  50.9914011  28.1095192  48.7033978  51.4273006  28.5104190  49.4557595
  50.2818377  28.7153596  48.4870232  50.9561828  28.2385256  48.7726943
  43.9246338  24.4671279  53.6333463  44.4107627  25.2721936  53.4565696
  44.0291342  24.3258740  54.5737983  44.0002667  24.5520436  53.7309270
  40.0477267  22.7871863  58.4395510  39.6949657  21.9980423  58.8503801
  40.3958689  22.4858990  57.6009224  40.0471493  22.6479736  58.3851038
  49.3338285  18.3421788  46.8967401  48.4654937  18.4773090  47.2778706
  49.6917857  19.2244034  46.7984522  49.2674333  18.4724100  46.9328025
  49.5029920  32.0254368  59.8247733  50.3684401  32.3136601  60.1146870
  48.9562413  32.8088653  59.8877057  49.5439839  32.1630165  59.8693210
  41.7029899  19.1758219  58.5484455  40.9137521  19.0431412  58.0244794
  41.4726271  18.8414665  59.4160655  41.5719314  19.1154011  58.5922861
  55.2187598  23.3836370  50.6804685  55.6130900  23.8225039  51.4349514
  54.2840297  23.5755137  50.7540076  55.1494778  23.4644701  50.7865345
  41.5326717  19.2117477  51.4971767  41.3352179  19.9723142  50.9505832
  42.3536637  18.8700439  51.1443304  41.6123460  19.2656365  51.3826254
  49.4210084  25.9780549  53.6496098  50.2662492  25.7110605  54.0116485
  48.8985064  25.1766635  53.6446600  49.4631549  25.8416999  53.6948646
  42.5586231  21.1488858  46.4661119  42.5961509  21.7212499  45.6996082
  42.0291929  20.4038327  46.1839763  42.4962693  21.1268404  46.3317617
  43.8045450  17.7338889  48.4976298  43.0580311  17.5905937  47.9156809
  44.2283201  16.8782004  48.5584410  43.7629758  17.6065154  48.4311617
  56.6621355  21.4603792  48.0648805  56.1379015  21.0202876  47.3959575
  57.4617656  20.9378214  48.1256917  56.6973539  21.3374965  47.9878059
  50.7258200  30.9158179  52.8131024  50.2945393  30.2385340  53.3342401
  51.1755758  31.4636871  53.4565696  50.7281294  30.8994880  52.9615949
  47.0775437  18.8451407  48.4396470  47.0007561  18.1253990  49.0668508
  46.2346123  19.2966633  48.4891445  46.9597642  18.8108478  48.5259141
  41.7197331  25.7261657  57.4446518  40.9697551  26.2650534  57.6992102
  42.0626792  26.1499274  56.6583491  41.6671942  25.8490484  57.3760624
  56.4173390  37.3983925  41.0277537  56.0287823  36.5353556  41.1691751
  56.5304997  37.4567720  40.0795235  56.3821207  37.2946974  40.9245161
  46.5752489  44.0393675  49.2195856  46.0821918  44.4272033  48.4969225
  45.9955893  43.3641248  49.5703106  46.4378396  44.0030334  49.1722095
  54.7493740  46.6329689  50.7815846  54.0201806  46.0120232  50.7723922
  54.7649625  46.9967181  49.8969940  54.6581527  46.5994925  50.6670333
  56.4889305  37.9527936  38.3421622  55.5409214  37.8466491  38.2629662
  56.8457330  37.4959638  37.5806082  56.4138750  37.8809419  38.2346819
  58.4115068  49.7617837  44.7485495  57.5812771  49.3359807  44.9628029
  59.0639126  49.0653121  44.8206744  58.3889902  49.6184886  44.7846120
  57.0148965  37.7609170  43.7614285  56.8203295  37.4392173  42.8817877
  57.1996486  36.9713648  44.2705454  57.0131645  37.6188466  43.7147595
  55.7580050  30.9607252  41.6224306  56.5576351  30.7186339  42.0912424
  55.9843263  31.7719145  41.1677609  55.8890635  31.0333934  41.6252590
  61.7693759  49.6090989  56.2885322  61.2301307  50.3039375  55.9109372
  62.2641651  49.2604549  55.5474843  61.7636024  49.6535980  56.1449896
  50.1369228  49.5343894  46.9709861  49.8418968  50.1643165  47.6293025
  49.3840580  49.4225294  46.3911585  50.0029775  49.6009339  46.9815927
  53.7349696  51.0453164  51.5678873  53.5721568  51.1481949  50.6302637
  54.5051548  51.5870619  51.7383000  53.8129119  51.1273743  51.4695994
  57.7821950  35.6653785  45.3517117  58.2059701  34.9664574  44.8539085
  57.2319802  35.2069157  45.9874007  57.7660292  35.5163679  45.3693894
  57.4623429  45.3882198  50.7851201  57.9155629  45.8074908  50.0546788
  56.5916987  45.7858537  50.7879486  57.4086494  45.4923231  50.6924892
  66.6231597  39.8254286  48.2282222  67.2807616  39.5123022  47.6066753
  66.7980968  39.3330812  49.0300812  66.7293921  39.7221418  48.2515567
  63.7289027  39.6172220  52.0536698  62.9009825  39.5351641  51.5806154
  63.4789101  39.9274907  52.9234111  63.5909160  39.6462076  52.1038744
  64.2023301  46.4496653  43.0196735  63.8570746  45.7201256  42.5041927
  64.9927226  46.7187009  42.5522760  64.2589104  46.3900611  42.8938085
  52.5184926  38.4418751  48.2685271  52.7194105  37.8233790  47.5663701
  53.3550731  38.8680864  48.4580317  52.6512832  38.4177885  48.2027662
  61.1238983  48.2553476  50.9753319  61.2289761  47.4866160  51.5346534
  61.9956972  48.6480824  50.9413908  61.2486060  48.2075825  51.0425070
  63.6463416  44.3529022  54.7746167  62.7127662  44.2659453  54.9690710
  63.6746318  44.8129980  53.9352809  63.5302942  44.4006672  54.6918852
  63.2797242  48.2655538  54.4790460  63.9280886  48.9669244  54.4139922
  63.4968079  47.8144394  55.2943401  63.3905755  48.2973972  54.5752125
  67.7974901  42.5137436  47.9545718  67.4158616  41.6360098  47.9460865
  67.1006284  43.0799840  47.6229387  67.6595034  42.4729188  47.9107312
  56.4883530  44.9979345  53.8850763  56.3318911  45.6021419  54.6105678
  56.5183752  45.5572346  53.1100872  56.4721872  45.1465368  53.8794194
  53.7245772  45.4188385  56.0877139  53.7384336  45.6233709  57.0232161
  53.4653470  46.2377845  55.6662782  53.6934003  45.5498862  56.1534748
  57.5044896  44.5586592  41.6464721  57.7706481  45.4323106  41.3579725
  56.5576351  44.6268367  41.7716300  57.4173097  44.6790925  41.6259660
  59.5379173  44.6909317  39.2522086  58.7700414  44.5174261  38.7070292
  60.1123808  43.9405713  39.1023019  59.5130912  44.5725397  39.1631131
  55.5212914  34.9174676  46.8451212  55.2811137  34.2434497  47.4808102
  54.7412912  35.4690111  46.7737034  55.3908102  34.9019542  46.9172461
  59.9016479  44.6407172  45.5164675  59.7157411  45.3661744  44.9203765
  59.3416181  43.9283239  45.2074619  59.8058077  44.6423502  45.4005020
  49.9896984  45.9948768  50.3099443  49.5699648  45.2616628  49.8602244
  50.8932516  45.7099195  50.4414662  50.0520522  45.8650538  50.2689321
  50.7575743  47.0257037  47.7862802  50.4810235  47.8924148  47.4885883
  50.6397948  47.0501986  48.7366317  50.7073448  47.1396050  47.8704259
  59.0546751  51.7675076  43.0041171  58.3364513  52.3929439  43.0988694
  58.8687683  51.0894071  43.6539482  58.9392050  51.7609756  43.0988694
  55.9785527  52.3590594  52.1180164  56.6188342  51.6956559  51.8613366
  56.0922907  52.4488740  53.0641252  56.0749702  52.2859829  52.2064047
  55.5455401  41.6645871  44.4911627  55.7516541  41.2347017  45.3205990
  56.3036010  42.2222543  44.3158002  55.6690931  41.6813253  44.5753084
  45.5158112  39.6090570  50.9152277  45.4580761  38.7178510  51.2595887
  45.0412292  40.1430458  51.5516238  45.4482612  39.5637415  51.0403856
  61.4887838  39.6862159  44.5731872  60.9345275  39.9911774  43.8554738
  61.7936247  38.8239955  44.2903444  61.4564522  39.6147725  44.4452008
  58.6014550  39.1289570  53.8624489  58.1684423  38.5986425  54.5320790
  58.2313735  38.8199131  53.0358411  58.4992640  39.0211795  53.8426499
  56.9958439  37.5355640  55.9717484  56.3492116  38.2365263  55.8946738
  56.9127054  37.2306025  56.8761380  56.9028905  37.5853703  56.0778145
  49.3263230  37.0358680  46.8203724  49.8014823  36.7439705  46.0418478
  49.6300092  37.9319730  46.9639151  49.4262046  37.1134352  46.7383480
  59.0240754  49.6495155  52.1342799  59.6250970  49.0334688  51.7177940
  58.6765105  49.1739062  52.8887628  59.0564070  49.5103028  52.1774134
  65.6976672  44.2251204  47.2630214  65.0469935  43.5988675  47.5798052
  65.4892438  45.0399840  47.7198123  65.5879707  44.2487988  47.3620163
  62.5031881  37.5102525  49.7308240  62.8542171  36.9031873  50.3834836
  63.2785696  37.8903317  49.3171666  62.6475257  37.4804504  49.7612296
  57.6863548  38.6492653  51.2737310  57.4969840  39.1383467  50.4732861
  58.0968509  37.8397089  50.9689680  57.7146450  38.6084405  51.1323096
  64.0048763  47.8875158  39.7698108  63.6809828  47.0216212  40.0180052
  63.2953128  48.4847830  40.0081057  63.8726631  47.8536312  39.8327433
  58.4842530  42.4169887  44.8001684  58.6730465  41.6184551  44.3066079
  58.0529723  42.1095778  45.5970777  58.4530761  42.2761431  44.8390593
  59.4680578  30.2822166  49.2407991  59.1412775  30.5194088  48.3731790
  60.2671106  30.7974259  49.3454509  59.5281022  30.3781549  49.1425112
  61.1412188  46.2504402  57.1165543  60.9183616  46.8587302  57.8208326
  62.0211006  46.5113109  56.8443182  61.2255119  46.3623003  57.1717086
  49.4394836  53.0759434  48.5457128  49.3748204  53.7805799  47.9008315
  48.7472406  53.2665953  49.1785734  49.3424888  53.1910694  48.5442986
  50.7662345  37.5008629  52.6844090  50.7691212  36.5912857  52.9799796
  49.8499796  37.7715315  52.7501699  50.6490324  37.4196214  52.7303709
  52.5554430  45.1285739  50.3976256  52.6426229  44.8501486  49.4868721
  52.6276118  44.3194258  50.9039140  52.5756503  44.9893612  50.3460068
  65.3212348  38.0809837  54.8729046  64.9875263  37.2085571  54.6614796
  64.6982738  38.4271782  55.5121291  65.1988365  38.0132145  54.9280589
  63.9205831  46.5631584  45.9131545  63.9633070  46.5035541  44.9585603
  63.4246392  45.7895279  46.1797337  63.8628481  46.4570138  45.8254732
  54.0883080  38.6717189  44.7718841  53.6021791  38.6272198  43.9481047
  54.9676125  38.3671657  44.5470241  54.1379601  38.6268116  44.6375338
  52.1368641  52.9640833  48.7267322  51.1825041  52.9371389  48.6673352
  52.3204615  53.6915818  49.3207019  52.0381372  53.0534897  48.7953216
  61.4125735  32.0536059  48.7281466  61.2214706  32.6431164  47.9998267
  62.3663561  31.9646078  48.7210756  61.5107230  32.1177009  48.6341014
  65.7715680  45.2530896  52.3739892  65.1815160  44.6831750  51.8804286
  66.2721307  44.6554142  52.9297751  65.7600210  45.1032625  52.3817673
  50.3938436  39.6159972  47.1866537  51.1472857  39.1469199  47.5451569
  50.7287068  40.0369012  46.3954012  50.5329850  39.6094652  47.1314994
  54.3896848  38.8027667  56.1669099  53.7355469  38.1814128  55.8458834
  53.9832302  39.2004005  56.9376563  54.2540074  38.7737811  56.2241855
  53.5184632  37.1175178  58.9274548  53.3700842  36.1814044  58.7881547
  52.6426228  37.5029041  58.9161410  53.3874047  37.0472990  58.9076558
  63.9355942  39.7074448  48.0196256  64.8680149  39.7009129  48.2388287
  63.9107681  39.5351641  47.0777594  64.0522189  39.6849912  47.9269946
  55.3232602  36.5602588  50.5107628  55.6171315  37.1754890  49.8383042
  54.3729416  36.6688528  50.5348044  55.2389671  36.6529311  50.4280313
  56.1656142  32.0527894  52.7558268  55.6956511  32.8125395  52.4142942
  55.5692114  31.3171260  52.6144055  56.0299369  32.0556472  52.6943085
  62.4287100  44.3553516  46.1366002  61.5615299  44.4835416  45.7547626
  62.2768669  43.7829875  46.8889618  62.2988062  44.2977886  46.1839764
  51.6484258  42.0663034  43.7345584  51.0017935  41.4580135  43.3781766
  51.9544214  42.5627333  42.9751257  51.6045472  42.0520147  43.5924299
  58.6008777  42.7166430  51.1712005  58.2758295  42.2030667  51.9108342
  57.9981240  43.4576137  51.1096822  58.4825209  42.7452204  51.2574675
  50.2847245  47.5915358  43.7812274  51.0549097  48.1124606  44.0103300
  50.5676261  46.6848163  43.8922432  50.4198244  47.5425460  43.8250680
  63.9500279  43.5968263  51.1358452  63.1463563  43.2710442  51.5431387
  64.0037215  43.1277490  50.3035805  63.8536104  43.4947642  51.0821051
  60.1435576  45.7017545  48.0344748  60.1314333  45.6735853  47.0777593
  60.6002417  46.5166181  48.2437784  60.2001379  45.8025918  47.9390154
  50.3799871  41.4384176  55.2222152  50.5531922  42.2712441  54.7852232
  51.0295062  40.8370679  54.8594694  50.4856422  41.4678115  55.1203918
  54.0519350  40.3153265  42.3535789  54.2257174  40.3786050  41.4138340
  54.8457916  40.6541726  42.7665293  54.1760653  40.3671740  42.2864037
  52.4128375  43.8846413  47.7113269  52.9624750  43.5413045  47.0077557
  51.5508536  43.5021127  47.5508137  52.3730003  43.7915607  47.6010183
  55.0859692  33.8107065  50.9767461  54.9595295  33.6943558  50.0355870
  55.2585970  34.7455951  51.0813979  55.0923201  33.9152181  50.8692659
  54.7274348  49.8181219  40.1721544  54.5698182  49.5156100  41.0666445
  53.8873902  50.1806464  39.8907259  54.5998404  49.8250622  40.2506433
  52.2367457  48.8824169  44.9649242  52.4359315  47.9895779  45.2470598
  51.7731334  49.2702528  45.7059721  52.2021047  48.8175054  45.0957389
  58.9288126  50.1675825  47.8994174  59.3600933  50.8681366  47.4100995
  58.6418696  50.5848123  48.7125901  58.9472879  50.3100612  47.9411367
  57.2677760  44.3880114  37.7955686  57.8537865  44.5051787  37.0481567
  56.5738010  45.0342685  37.6590970  57.2539196  44.4859910  37.6824315
  62.8980958  45.3008546  40.1898322  63.3709457  44.5978511  39.7443549
  62.0361119  44.9293487  40.3750942  62.8484437  45.1632749  40.1565982
  63.4436918  41.8066575  45.1261447  63.1867709  42.6790841  45.4238366
  62.6284732  41.3053286  45.1190736  63.3068598  41.8544226  45.1636213
  52.8874194  43.0469159  52.2749941  52.6876562  42.2059244  51.8620438
  52.6293438  42.9317899  53.1899903  52.8285297  42.9244414  52.3386337
  58.6516844  43.1118274  55.3827285  58.2810256  43.7205256  54.7427968
  59.0009814  42.3933104  54.8552268  58.6487977  43.0979469  55.2328218
  59.7451860  49.9381469  40.9697709  59.3294938  50.1855454  40.1438702
  59.3647122  50.5317400  41.6174807  59.6435723  50.0455162  40.9478506
  56.4698779  48.2259536  45.4401000  56.6863842  48.1194009  46.3657027
  56.3134160  47.3359724  45.1261446  56.4779608  48.0989884  45.5185888
  47.6595127  49.4637625  48.6687494  46.7172771  49.3131189  48.5846037
  47.9135468  48.9632501  49.4437385  47.5706008  49.3808881  48.7571378
  56.8486196  47.9556933  48.2204438  55.9179310  48.1410380  48.3477230
  57.2827870  48.7950518  48.3675220  56.7851111  48.0863328  48.2557992
  66.0931521  46.1169430  49.5710179  67.0053655  46.3892446  49.6594062
  65.7854244  46.0124315  50.4718719  66.1699397  46.1385802  49.6975900
  47.9805195  40.7615419  45.5617223  48.2963301  41.6429500  45.7590051
  47.5890760  40.8362513  44.6912738  47.9707046  40.8836081  45.4747482
  50.0549390  41.0399673  49.5554614  49.5815118  41.8266617  49.2888821
  50.2339176  40.5790549  48.7359247  50.0174112  41.0812003  49.4161614
  47.1583727  47.0771430  46.5502575  47.6727918  47.4445664  47.2686780
  47.3038650  47.6784927  45.8198162  47.2426659  47.2012504  46.5488433
  66.8858541  34.0450410  44.5731872  66.2426859  33.4526728  44.9628031
  66.3812500  34.5720896  43.9530546  66.7392071  34.0360596  44.5434888
  52.7049768  41.0289445  46.0079067  53.1212463  40.2361264  45.6699097
  52.5254208  41.5551766  45.2293821  52.7349990  40.9954682  45.8650711
  60.0956375  41.6462160  48.9735126  60.9593535  42.0042497  49.1792807
  59.5731355  41.8148225  49.7576940  60.1389388  41.7135769  49.1000847
  61.3300125  48.4390592  44.2861017  61.5996350  48.4088489  43.3682771
  61.9726033  49.0110151  44.7054161  61.4466372  48.5084615  44.2224621
  54.6725865  52.5856371  43.5797020  55.0276569  51.7528106  43.8936574
  54.0617499  52.3378304  42.8860302  54.6396775  52.4472410  43.5309116
  55.3890780  42.4414837  59.9053834  55.8018835  42.0503819  59.1346370
  55.2649477  41.7074533  60.5078384  55.4266058  42.2973721  59.8834631
  59.0084869  41.3690154  58.2161054  58.1765252  41.7319482  57.9113423
  59.3387312  40.8685030  57.4708148  58.9444010  41.3518690  58.0817551
  57.8451262  42.4745517  47.5006092  57.4115361  43.2906401  47.7502179
  58.6170435  42.4308692  48.0641733  57.8884275  42.5737561  47.6045539
  61.2029953  43.1840873  51.5848580  61.0424919  42.6362181  52.3527759
  60.3358152  43.4959890  51.3274711  61.0719368  43.1542852  51.6506189
  52.0577671  45.3604589  43.5556604  52.6304986  44.9787467  44.2210479
  52.1322453  44.7689071  42.8068343  52.1403282  45.2359432  43.5450538
  59.9986427  36.6357847  46.6054120  59.8958744  37.5878197  46.5969268
  59.1407002  36.3006128  46.3459039  59.8762445  36.7149849  46.5714709
  60.7451565  37.4012503  53.7422408  60.3693015  36.7656077  53.1320076
  60.0303969  38.0119897  53.9218459  60.6060151  37.3979843  53.6870865
  59.5673621  39.6229374  46.6160186  59.9963333  40.0140393  47.3768655
  60.2191905  39.6813169  45.9166900  59.7059261  39.6805004  46.6237968
  52.1536072  40.5798715  51.1499872  51.7356056  40.5129187  52.0084149
  51.4319194  40.7448038  50.5432896  52.0081149  40.5921189  51.1825141
  65.6428190  44.1989925  44.3313566  65.3662682  45.0412087  43.9700251
  65.5123378  44.2900319  45.2753442  65.5902801  44.3182010  44.4063100
  58.4403744  47.1890030  41.3813071  59.0719956  47.8605714  41.1260415
  57.6621062  47.3804714  40.8573409  58.4207445  47.2996382  41.2816050
  64.7334923  39.3147100  45.2548381  64.4401983  40.2079572  45.0738188
  65.6347360  39.4159555  45.5603083  64.8108572  39.4424917  45.2711016
  59.5384945  36.4002254  50.0949840  59.3866514  35.7115106  49.4465671
  60.4102934  36.7366220  49.8870946  59.6302932  36.3549099  49.9853825
  56.4947039  45.6254120  44.8192602  57.3618840  45.7005297  44.4204520
  56.6650223  45.2967722  45.7010224  56.6269172  45.5931604  44.8807785
  59.1609075  41.0958972  38.1137667  58.6130021  41.2396006  38.8859273
  59.4201378  40.1765221  38.1717494  59.1239571  40.9971011  38.2198327
  58.2036607  51.4188636  50.2335768  58.4524986  50.6905486  50.8035049
  58.7382870  52.1528940  50.5362185  58.3041196  51.4188636  50.3452997
  54.1575900  44.1524522  45.1713994  55.0218834  44.5480448  45.0575552
  54.2268721  43.3000298  44.7414785  54.2771016  44.0936645  45.1021029
  55.5420759  42.6113150  53.4919249  55.9872130  43.4233208  53.7358767
  54.7014539  42.8970888  53.1355431  55.4912691  42.7513441  53.4770757
  53.0230967  47.6515484  54.7675455  53.6512538  47.7536104  54.0519534
  52.8037036  48.5476534  55.0228110  53.0756356  47.7797383  54.7081485
  60.3029063  28.2662865  46.2638795  59.9426397  27.7886360  45.5171748
  59.6043125  28.8668197  46.5248019  60.1672290  28.2813917  46.2023612
  54.4583894  42.7174595  55.9766981  54.0929267  43.6017253  56.0162961
  54.8140372  42.6447913  55.0914004  54.4572347  42.8211546  55.8692179
  59.5061629  34.7108940  52.5712720  59.2267254  35.0150390  51.7078946
  58.7440605  34.8517397  53.1334219  59.3722176  34.7676406  52.5323811
  50.2731774  46.9346644  53.4735401  50.2662492  46.1251080  52.9637161
  51.1975151  47.1751226  53.5308157  50.3898021  46.8619962  53.4155573
  60.9327954  48.3525106  48.2458997  61.0026548  48.3165848  49.2004939
  60.1810854  48.9220170  48.0825580  60.8456155  48.4215046  48.3470160
  56.9692859  39.9903609  46.1337718  56.9248299  39.5539435  45.2831223
  57.8942010  39.9487196  46.3756023  57.0818692  39.9291236  46.0559900
  54.4861023  39.6494736  50.1352890  53.6189222  39.7703151  50.5227835
  54.9797368  39.1669241  50.7985552  54.4387596  39.6033415  50.2703464
  60.6083246  44.7864618  41.7214255  60.0234688  45.2955474  42.2835753
  60.0979470  44.6280614  40.9266374  60.4686059  44.8313691  41.6917270
  50.9550280  44.2908484  54.7873445  51.1316972  44.2320607  55.7263823
  50.7483366  45.2134896  54.6402663  50.9509866  44.4014837  54.8884607
  55.3475090  33.2963137  44.5463171  54.3960357  33.2538558  44.6396552
  55.6511952  33.6878238  45.3658538  55.2649479  33.3412210  44.6622826
  61.8623294  48.0700028  41.5411132  61.3611894  48.2210546  40.7406683
  61.9362303  47.1175595  41.6026315  61.8074812  47.9679407  41.4463609
  56.4444744  46.7142103  55.9328575  55.5126310  46.5586677  56.0834712
  56.8497742  46.5917358  56.7912851  56.3769244  46.6786927  56.0622580
  56.8388047  40.3300235  49.2450416  55.9335194  40.1654994  49.5102066
  56.7689453  40.9868950  48.5513698  56.7140970  40.3937102  49.1898873
  56.0859400  47.3988426  39.6545523  55.6073166  46.9485447  40.3510525
  55.8261324  48.3161765  39.7401122  55.9912546  47.4584468  39.7549614
  56.3082198  37.5674073  48.0507383  56.5501295  38.4875989  48.1539759
  55.7770575  37.5474031  47.2552431  56.2706920  37.6821251  47.9623499
  57.3838234  31.7388464  44.1213459  58.0760663  32.3663241  43.9141636
  56.5813065  32.2609960  44.1277099  57.3693896  31.8862241  44.0951830
  62.5730476  47.6556307  37.2779664  61.7965115  47.4649788  37.8033468
  63.1238398  48.1896195  37.8493087  62.5441801  47.6993133  37.4186807
  55.9889451  51.9634668  46.4364134  56.6176795  52.6848415  46.4611621
  55.1402402  52.3811048  46.5884413  55.9606549  52.1096196  46.4590408
  52.6899656  37.0199464  50.5927871  52.5796917  37.6747766  49.9040651
  52.1166568  37.3163346  51.2998939  52.6027857  37.1416043  50.5956155
  57.5529869  32.0736101  49.9182073  58.2746748  31.4469489  49.9754830
  57.4080720  32.3548931  50.8211827  57.6268878  32.0299275  50.0405368
  54.4508839  39.6939727  58.9338187  54.1437335  38.7966430  59.0653406
  53.6535631  40.1977511  58.7711841  54.3094330  39.6433499  58.9295761
  53.2563463  46.5901028  46.4279281  52.4388183  46.4957974  46.9179531
  53.3562279  45.7564597  45.9668945  53.1645476  46.4713025  46.4314636
  58.6499526  48.6488988  37.0340146  59.2954302  49.3204673  36.8141044
  57.8428169  49.1363473  37.1994775  58.6291680  48.7970930  37.0276506
  61.2763189  42.5896777  39.2444304  60.7705601  41.9650578  38.7239998
  62.1036619  42.6807171  38.7727902  61.3173108  42.5215002  39.1178583
  58.9010997  44.5876450  58.0138728  58.8907074  43.7168514  57.6186001
  59.7041940  44.9909943  57.6843610  59.0021360  44.5284490  57.9212418
  59.3196788  46.5623419  43.9035570  60.0800491  47.1012296  44.1213459
  59.0263849  46.8934312  43.0543217  59.3797232  46.6729771  43.8222397
  55.9179310  50.8856913  48.7514810  55.9947186  51.2918983  47.8881036
  56.6910030  51.1865703  49.2273639  56.0258955  50.9759142  48.7012764
  60.9726326  42.4725105  43.2261487  60.7982729  43.1003963  42.5261130
  60.3762298  42.7276657  43.9311342  60.8739057  42.5851870  43.2275629
  44.9655964  45.6833833  47.5430354  45.4563441  46.4019003  47.1428130
  44.2185051  46.1087780  47.9630569  44.9332648  45.8299444  47.5451568
  63.3599760  49.0649039  46.5608643  62.5684288  48.7648414  47.0070486
  63.7820190  48.2618795  46.2546870  63.3126333  48.9244665  46.5792490
  58.9213071  30.8672363  46.7256202  59.6707078  31.4273530  46.5233877
  58.2504261  31.1285152  46.0948810  58.9311221  30.9729727  46.6188471
  49.0953829  43.5004797  48.4474251  48.1693130  43.7303235  48.5301565
  49.1819854  43.1771471  47.5508137  48.9874184  43.4886405  48.3434804
  57.1320985  48.7289156  54.2266088  56.3942449  48.4362016  53.6913290
  57.2031126  48.0700029  54.9167450  57.0466507  48.6068494  54.2457007
  63.5435734  42.9926188  42.4426744  62.6723518  42.9975178  42.8386542
  64.1434403  42.9260743  43.1858436  63.5089324  42.9840456  42.5890455
  64.0268155  36.6864075  46.0821531  64.7236773  36.1238413  46.4201501
  64.3691843  37.5747558  46.1754912  64.1601835  36.7280488  46.1373074
  59.1233797  33.8658200  44.0845764  59.7082356  34.0609627  43.3520138
  59.7001526  33.5167677  44.7641060  59.2723361  33.8462241  44.0775053
  64.5533590  42.1340727  48.8327984  64.0516416  41.3890195  48.4997511
  65.3991771  41.7601172  49.0802858  64.5972376  41.9903693  48.8214847
  60.4749566  50.9616255  54.2131738  59.7140090  51.4384595  54.5440998
  60.1273918  50.4149810  53.5081884  60.3329284  50.9530523  54.1657977
  58.8295084  39.8531894  43.4255528  58.6372508  40.0956889  42.5190419
  58.2585090  39.1044621  43.5995011  58.7313589  39.7890945  43.3315076
  55.6304106  33.3571426  40.3510525  54.7181972  33.1252576  40.1799327
  55.5796038  34.1242412  40.9216877  55.5074350  33.4257283  40.4019642
  54.2407285  48.1977845  48.3441875  53.8181081  47.8217879  47.5727340
  53.7505581  49.0012172  48.5181357  54.1241037  48.2520816  48.2685271
  51.9324820  39.7809296  53.6821366  51.4850356  39.0170970  53.3193908
  52.8631707  39.6004838  53.5449579  51.9948359  39.6596798  53.6177899
  67.3425381  42.8121731  50.7525933  67.1762612  42.9885364  49.8262835
  66.5088443  42.9999673  51.1853427  67.2149437  42.8583052  50.6896608
  53.3158133  35.5608670  53.8567920  52.9815275  35.2191632  53.0273558
  54.0005507  36.1801796  53.6015265  53.3608466  35.5963846  53.7174920
  48.2720813  38.9619835  51.1238243  48.7189505  39.6208962  50.5920800
  47.3529397  39.2261201  51.1103892  48.2114596  39.0795590  51.0531136
  55.4843410  42.6913315  39.2748360  56.1788934  43.2167471  38.8781491
  55.9352516  41.9254577  39.6283894  55.6304106  42.6603047  39.2691791
  57.3647707  35.3714398  54.2131739  56.5651406  35.5963846  53.7358768
  57.3913288  35.9919772  54.9414939  57.2654665  35.4796256  54.2449937
  61.1833654  44.3896445  54.9839203  60.5806117  43.6523481  55.0815010
  60.9818701  44.9620086  55.7235539  61.0800197  44.3684156  55.0914005
  57.2158143  46.8191301  58.7421927  57.6141860  47.6629793  58.5307678
  57.9340380  46.1900195  58.6721892  57.3589972  46.8464828  58.7061303
  57.0235567  50.0034668  56.7410805  56.8751777  49.5866453  55.8918453
  56.1783159  50.3880367  56.9701831  56.8965396  49.9989760  56.6611775
  56.4363916  40.4798506  40.2796347  56.6771467  39.5576177  40.1898322
  57.1990713  40.8872823  40.6883424  56.5645634  40.4137143  40.3206469
  51.1882775  43.9630251  57.6461772  52.0369824  44.0230376  58.0838763
  50.5601204  44.2773763  58.2967154  51.2159903  44.0107901  57.7854772
  54.6113873  48.6105236  52.6837018  54.6870202  48.0132563  51.9405326
  54.2384190  49.4094655  52.3110565  54.5732822  48.6362432  52.5415733
  51.4163309  37.0215794  55.9455854  52.0017640  36.4116564  55.4972797
  50.8158866  37.3224584  55.2632274  51.4140215  36.9815711  55.8013357
  55.4040892  37.0223959  53.1284721  55.4445037  36.9252328  52.1767063
  55.1310025  37.9295236  53.2642365  55.3746443  37.1252744  53.0238203
  49.6796614  42.9991508  45.8353726  49.6565673  43.9524105  45.7526411
  50.3672855  42.7235832  45.2293821  49.7645318  43.0861077  45.7469843
  54.5120831  49.1534937  42.8916871  55.0299663  48.7542269  43.5903086
  53.8042517  49.6074658  43.3484781  54.4884118  49.1604340  43.0394724
  60.3421662  47.5160098  39.1079588  59.9605377  46.6786926  39.3717096
  59.9155043  47.7209505  38.2764012  60.2388205  47.4347684  39.0351268
  61.8802272  43.5086447  48.7033978  62.3161267  43.9095445  49.4557595
  61.1706637  44.1144851  48.4870232  61.8450088  43.6376511  48.7726943
  52.9930746  54.7395551  43.5217192  53.3695069  53.8622295  43.5959654
  53.5409800  55.2841583  44.0874046  53.1114314  54.6962808  43.6037436
  53.1760946  50.6040000  49.0060394  52.8406541  51.4743853  48.7924932
  54.1235263  50.6762599  48.8851242  53.2546142  50.7248415  48.9636130
  54.8134599  39.8662535  53.6333463  55.2995888  40.6713191  53.4565696
  54.9179603  39.7249996  54.5737983  54.8890928  39.9511691  53.7309270
  57.1892563  45.1440873  47.4122208  58.1441936  45.1302069  47.3514096
  56.9814102  46.0308026  47.7063772  57.2845191  45.2555391  47.4412122
  50.9365528  38.1863118  58.4395510  50.5837918  37.3971678  58.8503801
  51.2846950  37.8850245  57.6009224  50.9359754  38.0470991  58.3851038
  60.2226546  33.7413043  46.8967401  59.3543198  33.8764345  47.2778706
  60.5806118  34.6235289  46.7984522  60.1562593  33.8715355  46.9328025
  52.0427560  56.0753435  47.3004978  52.7032447  55.3976514  47.1576622
  51.8453022  56.0239043  48.2352930  52.1022231  55.9818547  47.4016141
  52.5918160  34.5749474  58.5484455  51.8025782  34.4422667  58.0244794
  52.3614532  34.2405921  59.4160655  52.4607575  34.5145267  58.5922861
  66.1075859  38.7827625  50.6804685  66.5019161  39.2216294  51.4349514
  65.1728558  38.9746392  50.7540076  66.0383038  38.8635956  50.7865345
  52.4214977  34.6108732  51.4971767  52.2240439  35.3714398  50.9505832
  53.2424898  34.2691694  51.1443304  52.5011721  34.6647620  51.3826254
  58.6216624  41.7907358  41.1613969  58.6008778  42.7019460  41.4527249
  59.5465775  41.6143726  40.9902771  58.7365551  41.8846329  41.1769532
  51.9463386  48.2537145  41.2992826  52.5496696  48.6893154  41.9024447
  51.3955464  47.7099278  41.8635538  51.9532668  48.2402423  41.4484821
  49.2726294  45.4841581  45.6748594  49.3730884  46.1577678  46.3480250
  48.4470185  45.7017545  45.2414029  49.1802534  45.5984677  45.7059721
  60.3098344  41.3771804  53.6496098  61.1550752  41.1101860  54.0116485
  59.7873324  40.5757890  53.6446600  60.3519810  41.2408255  53.6948646
  53.4474492  36.5480113  46.4661119  53.4849770  37.1203754  45.6996082
  52.9180190  35.8029582  46.1839763  53.3850954  36.5259659  46.3317617
  54.6933711  33.1330144  48.4976298  53.9468572  32.9897192  47.9156809
  55.1171462  32.2773260  48.5584410  54.6518018  33.0056409  48.4311617
  67.5509616  36.8595048  48.0648805  67.0267275  36.4194131  47.3959575
  68.3505917  36.3369470  48.1256917  67.5861799  36.7366220  47.9878059
  61.6146461  46.3149435  52.8131024  61.1833654  45.6376595  53.3342401
  62.0644019  46.8628127  53.4565696  61.6169555  46.2986135  52.9615949
  57.9663697  34.2442662  48.4396470  57.8895822  33.5245245  49.0668508
  57.1234383  34.6957888  48.4891445  57.8485903  34.2099734  48.5259141
  52.6085592  41.1252912  57.4446518  51.8585812  41.6641790  57.6992102
  52.9515052  41.5490529  56.6583491  52.5560203  41.2481739  57.3760624
  67.3061651  52.7975180  41.0277537  66.9176084  51.9344811  41.1691751
  67.4193258  52.8558975  40.0795235  67.2709468  52.6938229  40.9245161
  57.4640750  59.4384930  49.2195856  56.9710179  59.8263288  48.4969225
  56.8844153  58.7632503  49.5703106  57.3266656  59.4021589  49.1722095
  67.3777566  53.3519191  38.3421622  66.4297474  53.2457746  38.2629662
  67.7345591  52.8950893  37.5806082  67.3027010  53.2800674  38.2346819
  67.9037226  53.1600425  43.7614285  67.7091556  52.8383428  42.8817877
  68.0884747  52.3704903  44.2705454  67.9019906  53.0179721  43.7147595
  66.6468311  46.3598507  41.6224306  67.4464612  46.1177595  42.0912424
  66.8731524  47.1710400  41.1677609  66.7778896  46.4325189  41.6252590
  63.4073187  53.8410007  48.2685271  63.6082366  53.2225045  47.5663701
  64.2438992  54.2672119  48.4580317  63.5401092  53.8169140  48.2027662
  62.3894503  56.3280492  37.9829518  61.8063265  55.8610131  38.5811642
  62.1665931  55.9871618  37.1167460  62.2866819  56.2243541  37.9490107
  57.7377391  56.4415422  43.0811917  57.4138456  56.8420338  42.2743829
  57.1753999  55.6793427  43.2134207  57.6245784  56.3954102  42.9942176
  64.7588958  52.7077033  37.7679914  64.2115677  52.7799633  38.5493444
  64.3270378  52.0418504  37.2327116  64.6341881  52.6317691  37.7991041
  66.4101174  50.3165932  46.8451212  66.1699397  49.6425752  47.4808102
  65.6301172  50.8681366  46.7737034  66.2796363  50.3010797  46.9172461
  61.6464004  62.4248292  47.7862802  61.3698496  63.2915403  47.4885883
  61.5286209  62.4493241  48.7366317  61.5961709  62.5387305  47.8704259
  59.4553562  51.4939812  38.3838814  59.8323659  52.3688573  38.3011499
  58.5673915  51.5817545  38.0366920  59.3901156  51.6172721  38.3287271
  66.4343662  57.0637126  44.4911627  66.6404802  56.6338272  45.3205990
  67.1924271  57.6213798  44.3158002  66.5579191  57.0804508  44.5753084
  54.9433638  56.2067995  44.7435997  54.2430379  56.8452998  44.6064210
  55.7499221  56.7167016  44.6693535  54.9566428  56.3541771  44.7160225
  54.6194702  54.7983429  47.1237211  54.9248885  55.3257997  47.8619406
  55.0547924  55.1776055  46.3607529  54.7135783  54.9142854  47.1208927
  56.4046372  55.0081825  50.9152277  56.3469022  54.1169765  51.2595887
  55.9300553  55.5421713  51.5516238  56.3370873  54.9628670  51.0403856
  60.2151491  52.4349935  46.8203724  60.6903083  52.1430960  46.0418478
  60.5188353  53.3310985  46.9639151  60.3150307  52.5125607  46.7383480
  55.6627422  56.8616298  48.8872455  54.8850513  57.1776139  49.3482791
  56.0478348  56.2182305  49.4812152  55.6125127  56.8199884  49.0230100
  66.4349436  57.1380138  36.2943809  66.7259281  57.0841250  37.2051344
  66.2346031  58.0635126  36.1607377  66.4464906  57.2486491  36.3940829
  63.5216341  50.6101236  36.4584297  63.1711825  50.6117566  35.5674751
  62.7479848  50.5692988  37.0198725  63.3778739  50.6052246  36.4160033
  61.6550606  52.8999884  52.6844090  61.6579473  51.9904112  52.9799796
  60.7388057  53.1706570  52.7501699  61.5378585  52.8187470  52.7303709
  64.9771341  54.0708444  44.7718841  64.4910052  54.0263453  43.9481047
  65.8564386  53.7662912  44.5470241  65.0267862  54.0259371  44.6375338
  57.7065621  53.9038709  46.2660007  58.5385239  53.4894989  46.4943962
  57.8970877  54.8420254  46.2716575  57.8376207  53.9716401  46.2956991
  61.2826697  55.0151227  47.1866537  62.0361118  54.5460454  47.5451569
  61.6175329  55.4360267  46.3954012  61.4218111  55.0085908  47.1314994
  66.2120863  51.9593843  50.5107628  66.5059576  52.5746145  49.8383042
  65.2617677  52.0679783  50.5348044  66.1277931  52.0520567  50.4280313
  67.0544403  47.4519149  52.7558268  66.5844772  48.2116650  52.4142942
  66.4580375  46.7162515  52.6144055  66.9187630  47.4547727  52.6943085
  62.5372519  57.4654289  43.7345584  61.8906196  56.8571390  43.3781766
  62.8432475  57.9618589  42.9751257  62.4933733  57.4511403  43.5924299
  61.1735505  62.9906613  43.7812274  61.9437358  63.5115861  44.0103300
  61.4564522  62.0839419  43.8922432  61.3086505  62.9416715  43.8250680
  62.2976515  50.1761557  39.9310311  62.5684288  51.0894071  40.0208336
  61.4154603  50.1496196  40.3008479  62.2191319  50.2892405  39.9897209
  61.5505603  51.7993509  44.2118555  62.1717891  52.4709194  43.9297199
  60.7844165  51.9332564  43.6546554  61.5320850  51.9030460  44.1043753
  64.9407611  55.7144520  42.3535789  65.1145435  55.7777305  41.4138340
  65.7346177  56.0532981  42.7665293  65.0648914  55.7662996  42.2864037
  63.3016636  59.2837669  47.7113269  63.8513011  58.9404300  47.0077557
  62.4396796  58.9012382  47.5508137  63.2618264  59.1906862  47.6010183
  65.9747953  49.2098321  50.9767461  65.8483556  49.0934813  50.0355870
  66.1474230  50.1447207  51.0813979  65.9811462  49.3143436  50.8692659
  58.8693456  56.1606674  45.5617223  59.1851562  57.0420755  45.7590051
  58.4779021  56.2353769  44.6912738  58.8595306  56.2827337  45.4747482
  60.9437651  56.4390928  49.5554614  60.4703379  57.2257872  49.2888821
  61.1227437  55.9781805  48.7359247  60.9062373  56.4803259  49.4161614
  58.0471988  62.4762685  46.5502575  58.5616179  62.8436919  47.2686780
  58.1926911  63.0776182  45.8198162  58.1314919  62.6003760  46.5488433
  63.5938028  56.4280701  46.0079067  64.0100724  55.6352519  45.6699097
  63.4142469  56.9543021  45.2293821  63.6238251  56.3945937  45.8650711
  57.0772504  53.7254664  43.5683883  57.3099225  53.6956642  44.4968195
  56.1523352  53.4805174  43.5457609  56.9883384  53.6903570  43.6843538
  63.7635439  58.6056664  38.6964226  64.6543954  58.4595135  39.0132064
  63.4644765  57.7418130  38.4135799  63.8391768  58.4762517  38.6999581
  62.9465932  60.7595844  43.5556604  63.5193247  60.3778723  44.2210479
  63.0210714  60.1680326  42.8068343  63.0291543  60.6350687  43.5450538
  63.0424333  55.9789970  51.1499872  62.6244317  55.9120443  52.0084149
  62.3207455  56.1439293  50.5432896  62.8969410  55.9912444  51.1825141
  65.9724860  50.7056537  42.3557003  66.3200508  50.1610505  43.0613928
  65.0233221  50.6725856  42.4723729  65.8962757  50.6321691  42.4603521
  65.0464161  59.5515777  45.1713994  65.9107095  59.9471703  45.0575552
  65.1156982  58.6991553  44.7414785  65.1659276  59.4927900  45.1021029
  65.3749284  55.0485991  50.1352890  64.5077483  55.1694406  50.5227835
  65.8685629  54.5660496  50.7985552  65.3275857  55.0024671  50.2703464
  66.2363350  48.6954392  44.5463171  65.2848618  48.6529814  44.6396552
  66.5400213  49.0869493  45.3658538  66.1537739  48.7403465  44.6622826
  60.4102935  55.9418463  42.5225774  59.5223288  56.3002883  42.4942931
  60.5702195  55.6291281  41.6330370  60.3167627  55.9479700  42.4044905
  64.2537143  54.9608256  36.1989215  64.5348839  54.2549643  36.7808704
  64.8097026  55.7030210  36.4365093  64.3611014  54.9657246  36.3035733
  67.7276307  55.7291490  49.2450416  66.8223455  55.5646249  49.5102066
  67.6577714  56.3860205  48.5513698  67.6029231  55.7928357  49.1898873
  58.6539940  54.0373680  39.4728258  57.8029797  54.4664370  39.5668710
  58.5258222  53.1653497  39.8475924  58.5281316  53.9806215  39.5329299
  67.1970459  52.9665328  48.0507383  67.4389556  53.8867245  48.1539759
  66.6658836  52.9465286  47.2552431  67.1595181  53.0812506  47.9623499
  63.5787917  52.4190719  50.5927871  63.4685178  53.0739021  49.9040651
  63.0054829  52.7154601  51.2998939  63.4916118  52.5407299  50.5956155
  63.0868893  59.1931357  41.2992826  62.2116263  59.5291240  41.1062425
  63.3917303  58.8269370  40.4684322  63.0141432  59.1894615  41.1684679
  62.8617227  54.0981970  43.0642212  63.4240619  54.8579471  42.9150217
  61.9726033  54.4354101  42.9609836  62.8201535  54.2390427  43.0324014
  55.8544225  61.0825088  47.5430354  56.3451702  61.8010258  47.1428130
  55.1073312  61.5079035  47.9630569  55.8220909  61.2290700  47.5451568
  63.2087103  52.7334230  40.0724524  63.9563789  52.8624295  40.6551084
  62.5170446  53.2812922  40.4443906  63.2162158  52.8199716  40.1940748
  59.9842089  58.8996052  48.4474251  59.0581391  59.1294490  48.5301565
  60.0708115  58.5762726  47.5508137  59.8762444  58.8877660  48.3434804
  66.5192367  48.7562681  40.3510525  65.6070233  48.5243831  40.1799327
  66.4684299  49.5233667  40.9216877  66.3962611  48.8248539  40.4019642
  64.2046394  50.9599925  53.8567920  63.8703536  50.6182887  53.0273558
  64.8893768  51.5793052  53.6015265  64.2496727  50.9955101  53.7174920
  59.1609074  54.3611090  51.1238243  59.6077765  55.0200217  50.5920800
  58.2417658  54.6252456  51.1103892  59.1002856  54.4786845  51.0531136
  56.6419283  59.3646000  45.2647374  55.7938007  59.6654790  45.5907136
  57.2360217  59.4723776  46.0071995  56.6090193  59.4172640  45.4012090
  66.3731671  58.0904570  39.2748360  67.0677195  58.6158726  38.8781491
  66.8240777  57.3245833  39.6283894  66.5192367  58.0594302  39.2691791
  67.3252177  55.8789761  40.2796347  67.5659727  54.9567432  40.1898322
  68.0878974  56.2864079  40.6883424  67.4533894  55.8128398  40.3206469
  61.0973403  55.0543145  40.0547747  60.9558895  55.9896114  39.9098178
  60.2763483  54.6428002  39.7860741  60.9743647  55.1216755  40.0017417
  60.5684874  58.3982763  45.8353726  60.5453934  59.3515361  45.7526411
  61.2561116  58.1227087  45.2293821  60.6533579  58.4852332  45.7469843
  63.3443876  50.1549268  43.1031121  62.8905902  49.9638666  42.2814540
  62.7572223  50.7513776  43.5676812  63.2104423  50.2067743  43.0571502
  63.3103238  50.0099987  51.4971767  63.1128700  50.7705653  50.9505832
  64.1313159  49.6682949  51.1443304  63.3899981  50.0638875  51.3826254
  60.1614555  60.8832836  45.6748594  60.2619144  61.5568933  46.3480250
  59.3358446  61.1008800  45.2414029  60.0690794  60.9975932  45.7059721
  64.3362753  51.9471368  46.4661119  64.3738031  52.5195009  45.6996082
  63.8068451  51.2020837  46.1839763  64.2739215  51.9250914  46.3317617
  65.5821971  48.5321399  48.4976298  64.8356833  48.3888447  47.9156809
  66.0059722  47.6764515  48.5584410  65.5406279  48.4047664  48.4311617
  27.6658730  -0.8238538  35.2047294  27.6012098  -0.1192172  34.5598480
  26.9736301  -0.6332018  35.8375899  27.5688782  -0.7087278  35.2033151
  30.3632535  -0.9357138  35.3857487  29.4088935  -0.9626582  35.3263517
  30.5468509  -0.2082153  35.9797184  30.2645266  -0.8463074  35.4543381
  31.2194640   0.8397580  30.1807357  31.5958964  -0.0375676  30.2549819
  31.7673694   1.3843612  30.7464211  31.3378208   0.7964837  30.2627601
  30.2691454   2.1755464  33.9595143  30.9296341   1.4978542  33.8166788
  30.0716916   2.1241071  34.8943095  30.3286125   2.0820575  34.0606306
  35.6904644   5.5386958  35.8786022  35.1974073   5.9265317  35.1559390
  35.1108048   4.8634532  36.2293271  35.5530551   5.5023617  35.8312260
  43.8645895   8.1322972  37.4406011  43.1353961   7.5113516  37.4314087
  43.8801780   8.4960465  36.5560105  43.7733682   8.0988209  37.3260498
  47.5267223  11.2611121  31.4075660  46.6964926  10.8353091  31.6218194
  48.1791281  10.5646405  31.4796910  47.5042057  11.1178169  31.4436285
  50.8845914  11.1084273  42.9475488  50.3453462  11.8032659  42.5699537
  51.3793806  10.7597833  42.2065009  50.8788179  11.1529264  42.8040061
  39.2521383  11.0337178  33.6300026  38.9571123  11.6636449  34.2883190
  38.4992735  10.9218578  33.0501750  39.1181930  11.1002623  33.6406092
  42.8501851  12.5446448  38.2269038  42.6873723  12.6475233  37.2892802
  43.6203703  13.0863902  38.3973165  42.9281274  12.6267027  38.1286160
  46.5775584   6.8875482  37.4441367  47.0307784   7.3068192  36.7136954
  45.7069142   7.2851820  37.4469651  46.5238649   6.9916515  37.3515057
  53.3175456   7.9489937  29.6786900  52.9722901   7.2194540  29.1632092
  54.1079381   8.2180293  29.2112925  53.3741259   7.8893895  29.5528250
  50.2391138   9.7546759  37.6343484  50.3441916   8.9859444  38.1936699
  51.1109127  10.1474108  37.6004073  50.3638215   9.7069109  37.7015235
  52.7615571   5.8522306  41.4336332  51.8279817   5.7652737  41.6280875
  52.7898473   6.3123264  40.5942974  52.6455097   5.8999956  41.3509017
  40.6158397   2.4282520  24.6419684  40.0327159   1.9612160  25.2401807
  40.3929825   2.0873647  23.7757626  40.5130713   2.3245570  24.6080272
  52.3949397   9.7648822  41.1380625  53.0433041  10.4662527  41.0730087
  52.6120234   9.3137678  41.9533566  52.5057910   9.7967255  41.2342290
  35.9641285   2.5417451  29.7402082  35.6402350   2.9422367  28.9333994
  35.4017893   1.7795455  29.8724372  35.8509679   2.4956130  29.6532341
  45.6035685   6.4972629  40.5440928  45.4471066   7.1014703  41.2695843
  45.6335907   7.0565630  39.7691037  45.5874027   6.6458652  40.5384359
  42.8397927   6.9181669  42.7467304  42.8536491   7.1226993  43.6822326
  42.5805625   7.7371129  42.3252947  42.8086158   7.0492146  42.8124913
  46.6197051   6.0579876  28.3054886  46.8858636   6.9316390  28.0169891
  45.6728507   6.1261651  28.4306465  46.5325252   6.1784209  28.2849825
  48.6531328   6.1902600  25.9112251  47.8852569   6.0167545  25.3660457
  49.2275963   5.4398997  25.7613185  48.6283067   6.0718680  25.8221296
  49.0168634   6.1400455  32.1754841  48.8309566   6.8655028  31.5793930
  48.4568336   5.4276523  31.8664784  48.9210232   6.1416785  32.0595185
  39.1049139   7.4942052  36.9689608  38.6851803   6.7609912  36.5192409
  40.0084671   7.2092478  37.1004827  39.1672677   7.3643822  36.9279486
  39.8727898   8.5250321  34.4452967  39.5962390   9.3917432  34.1476048
  39.7550103   8.5495270  35.3956482  39.8225603   8.6389333  34.5294424
  48.1698906  13.2668359  29.6631336  47.4516668  13.8922723  29.7578859
  47.9839838  12.5887355  30.3129647  48.0544205  13.2603040  29.7578859
  45.0937682  13.8583878  38.7770329  45.7340497  13.1949843  38.5203531
  45.2075062  13.9482024  39.7231418  45.1901857  13.7853113  38.8654212
  44.6607556   3.1639155  31.1501792  44.8668696   2.7340301  31.9796155
  45.4188165   3.7215827  30.9748167  44.7843086   3.1806537  31.2343249
  33.1697532   2.3070023  31.4026162  32.4694273   2.9455027  31.2654375
  33.9763115   2.8169045  31.3283700  33.1830322   2.4543800  31.3750391
  32.8458597   0.8985458  33.7827377  33.1512780   1.4260025  34.5209571
  33.2811818   1.2778084  33.0197694  32.9399678   1.0144883  33.7799092
  34.6310267   1.1083854  37.5742442  34.5732916   0.2171794  37.9186052
  34.1564447   1.6423742  38.2106403  34.5634767   1.0630698  37.6994021
  48.1392909  11.1488439  38.7932964  48.7403125  10.5327972  38.3768105
  47.7917260  10.6732346  39.5477793  48.1716225  11.0096312  38.8364299
  33.8891316   2.9618326  35.5462620  33.1114408   3.2778168  36.0072956
  34.2742242   2.3184333  36.1402317  33.8389021   2.9201913  35.6820265
  53.1200918   9.3868442  26.4288273  52.7961983   8.5209495  26.6770218
  52.4105283   9.9841114  26.6671222  52.9878786   9.3529596  26.4917598
  44.6613330   3.2382166  22.9533974  44.9523176   3.1843279  23.8641509
  44.4609925   4.1637155  22.8197542  44.6728800   3.3488519  23.0530995
  50.2564343   7.7497686  43.7755708  50.0335771   8.3580586  44.4798492
  51.1363161   8.0106393  43.5033347  50.3407274   7.8616287  43.8307251
  38.5546991  14.5752717  35.2047294  38.4900359  15.2799083  34.5598480
  37.8624561  14.7659237  35.8375899  38.4577043  14.6903978  35.2033151
  41.6706585   6.6279023  37.0566421  41.7578384   6.3494769  36.1458886
  41.7428273   5.8187542  37.5629306  41.6908658   6.4886896  37.0050233
  53.0357986   8.0624867  32.5721710  53.0785225   8.0028825  31.6175768
  52.5398547   7.2888562  32.8387502  52.9780636   7.9563422  32.4844898
  35.9329516   0.0040737  32.9250172  36.7649133  -0.4102983  33.1534127
  36.1234772   0.9422283  32.9306740  36.0640101   0.0718430  32.9547157
  41.2520796  14.4634117  35.3857487  40.2977196  14.4364673  35.3263517
  41.4356770  15.1909102  35.9797184  41.1533527  14.5528181  35.4543381
  54.8867835   6.7524180  39.0330057  54.2967315   6.1825034  38.5394451
  55.3873462   6.1547425  39.5887916  54.8752365   6.6025909  39.0407839
  39.5090591   1.1153256  33.8456702  40.2625012   0.6462483  34.2041734
  39.8439223   1.5362296  33.0544177  39.6482005   1.1087936  33.7905159
  51.5439255   5.8546800  32.7956167  50.6767454   5.9828700  32.4137791
  51.3920824   5.2823159  33.5479784  51.4140217   5.7971170  32.8429929
  40.7636413   3.5656318  30.3935749  40.1170090   2.9573419  30.0371931
  41.0696369   4.0620617  29.6341422  40.7197627   3.5513431  30.2514464
  47.7160932   4.2159714  37.8302170  47.3910450   3.7023950  38.5698507
  47.1133395   4.9569420  37.7686987  47.5977364   4.2445488  37.9164840
  39.3999400   9.0908642  30.4402439  40.1701252   9.6117890  30.6693465
  39.6828416   8.1841447  30.5512597  39.5350399   9.0418744  30.4840845
  49.2587731   7.2010829  34.6934913  49.2466488   7.1729137  33.7367758
  49.7154572   8.0159465  34.9027949  49.3153534   7.3019202  34.5980319
  39.4952026   2.9377460  41.8812317  39.6684077   3.7705725  41.4442397
  40.1447217   2.3363963  41.5184859  39.6008577   2.9671399  41.7794083
  43.1671505   1.8146549  29.0125954  43.3409329   1.8779334  28.0728505
  43.9610071   2.1535010  29.4255458  43.2912808   1.8665024  28.9454203
  41.5280530   5.3839697  34.3703434  42.0776905   5.0406329  33.6667722
  40.6660691   5.0014411  34.2098302  41.4882158   5.2908891  34.2600348
  43.8426503  11.3174503  26.8311709  43.6850337  11.0149384  27.7256610
  43.0026057  11.6799748  26.5497424  43.7150559  11.3243905  26.9096598
  41.3519612  10.3817453  31.6239407  41.5511470   9.4889063  31.9060763
  40.8883489  10.7695812  32.3649886  41.3173202  10.3168338  31.7547554
  48.0440281  11.6669109  34.5584339  48.4753088  12.3674650  34.0691160
  47.7570851  12.0841407  35.3716067  48.0625034  11.8093896  34.6001532
  46.3829915   5.8873398  24.4545851  46.9690021   6.0045071  23.7071732
  45.6890165   6.5335968  24.3181135  46.3691351   5.9853194  24.3414480
  52.0133113   6.8001830  26.8488487  52.4861612   6.0971794  26.4033714
  51.1513274   6.4286771  27.0341107  51.9636592   6.6626033  26.8156147
  42.0026349   4.5462443  38.9340106  41.8028717   3.7052528  38.5210603
  41.7445593   4.4311183  39.8490068  41.9437452   4.4237698  38.9976502
  47.7668999   4.6111558  42.0417450  47.3962411   5.2198540  41.4018133
  48.1161969   3.8926388  41.5142433  47.7640132   4.5972753  41.8918383
  48.8604015  11.4374753  27.6287874  48.4447093  11.6848738  26.8028867
  48.4799277  12.0310683  28.2764972  48.7587878  11.5448446  27.6068671
  45.5850934   9.7252820  32.0991165  45.8015997   9.6187292  33.0247193
  45.4286315   8.8353008  31.7851611  45.5931763   9.5983168  32.1776053
  36.7747282  10.9630909  35.3277659  35.8324926  10.8124472  35.2436202
  37.0287623  10.4625785  36.1027550  36.6858163  10.8802165  35.4161543
  45.9638351   9.4550217  34.8794603  45.0331465   9.6403664  35.0067396
  46.3980025  10.2943802  35.0265386  45.9003266   9.5856611  34.9148157
  55.2083676   7.6162714  36.2300344  56.1205810   7.8885730  36.3184227
  54.9006399   7.5117598  37.1308884  55.2851552   7.6379085  36.3566065
  37.0957350   2.2608703  32.2207388  37.4115456   3.1422783  32.4180216
  36.7042915   2.3355797  31.3502904  37.0859201   2.3829365  32.1337647
  39.1701545   2.5392956  36.2144779  38.6967273   3.3259901  35.9478987
  39.3491331   2.0783833  35.3949412  39.1326267   2.5805287  36.0751779
  36.2735882   8.5764713  33.2092740  36.7880073   8.9438948  33.9276945
  36.4190805   9.1778211  32.4788327  36.3578814   8.7005788  33.2078598
  41.8201923   2.5282729  32.6669232  42.2364618   1.7354547  32.3289262
  41.6406363   3.0545050  31.8883987  41.8502145   2.4947966  32.5240877
  35.3036398  -0.1743308  30.2274048  35.5363119  -0.2041329  31.1558360
  34.3787247  -0.4192798  30.2047774  35.2147279  -0.2094401  30.3433703
  50.4452280   9.9383876  30.9451183  50.7148505   9.9081773  30.0272937
  51.0878188  10.5103435  31.3644326  50.5618527  10.0077898  30.8814786
  43.7878020  14.0849655  30.2387185  44.1428724  13.2521390  30.5526739
  43.1769654  13.8371588  29.5450467  43.7548930  13.9465693  30.1899281
  44.5042935   3.9408121  46.5643999  44.9170990   3.5497102  45.7936535
  44.3801632   3.2067817  47.1668549  44.5418213   3.7967005  46.5424796
  41.9899333   4.7058693  25.3554391  42.8807848   4.5597164  25.6722229
  41.6908659   3.8420159  25.0725964  42.0655662   4.5764545  25.3589746
  46.9603417   3.9738801  34.1596257  46.5267516   4.7899685  34.4092344
  47.7322590   3.9301976  34.7231898  47.0036430   4.0730845  34.2635704
  50.3182108   4.6834157  38.2438745  50.1577074   4.1355465  39.0117924
  49.4510307   4.9953174  37.9864876  50.1871523   4.6536136  38.3096354
  41.1729826   6.8597873  30.2146769  41.7457141   6.4780751  30.8800644
  41.2474608   6.2682355  29.4658508  41.2555437   6.7352715  30.2040703
  41.2688227   2.0791998  37.8090037  40.8508211   2.0122471  38.6674314
  40.5471349   2.2441321  37.2023061  41.1233304   2.0914473  37.8415307
  54.7580345   5.6983209  30.9903732  54.4814837   6.5405371  30.6290416
  54.6275533   5.7893603  31.9343607  54.7054956   5.8175294  31.0653265
  47.5555899   8.6883313  28.0403236  48.1872111   9.3598998  27.7850580
  46.7773217   8.8797998  27.5163574  47.5359600   8.7989666  27.9406215
  45.6099194   7.1247404  31.4782767  46.4770996   7.1998581  31.0794685
  45.7802378   6.7961005  32.3600389  45.7421327   7.0924888  31.5397950
  47.3188762  12.9181919  36.8925933  47.5677141  12.1898770  37.4625214
  47.8535025  13.6522224  37.1952350  47.4193351  12.9181919  37.0043162
  43.2728055   5.6517806  31.8304159  44.1370989   6.0473732  31.7165717
  43.3420876   4.7993582  31.4004950  43.3923171   5.5929928  31.7611194
  44.6572914   4.1106433  40.1509414  45.1024285   4.9226492  40.3948933
  43.8166694   4.3964171  39.7945596  44.6064846   4.2506725  40.1360922
  42.1383122   9.1508767  41.4265620  42.7664693   9.2529388  40.7109699
  41.9189191  10.0469817  41.6818275  42.1908511   9.2790667  41.3671650
  47.4863077  13.8322599  42.0085109  47.3431248  14.4638200  42.7134964
  47.0278916  13.0431160  42.2977176  47.4095201  13.8118475  42.1357901
  43.5736049   4.2167879  42.6357146  43.2081422   5.1010537  42.6753126
  43.9292527   4.1441197  41.7504170  43.5724502   4.3204830  42.5282344
  39.3883929   8.4339927  40.1325566  39.3814647   7.6244364  39.6227326
  40.3127306   8.6744510  40.1898322  39.5050176   8.3613245  40.0745738
  50.0480109   9.8518390  34.9049162  50.1178703   9.8159132  35.8595104
  49.2963009  10.4213454  34.7415745  49.9608310   9.9208330  35.0060325
  49.7235401   6.2857902  28.3804420  49.1386843   6.7948758  28.9425919
  49.2131625   6.1273898  27.5856539  49.5838214   6.3306975  28.3507435
  40.0702435   5.7901768  41.4463610  40.2469127   5.7313891  42.3853988
  39.8635521   6.7128180  41.2992828  40.0662021   5.9008121  41.5474773
  50.9775449   9.5693312  28.2001297  50.4764049   9.7203830  27.3996849
  51.0514458   8.6168879  28.2616480  50.9226967   9.4672691  28.1053774
  38.6366829   2.0420492  29.1815939  37.7487182   2.4004912  29.1533096
  38.7966089   1.7293310  28.2920536  38.5431522   2.0481729  29.0635070
  45.5596899   8.2135387  42.5918740  44.6278465   8.0579961  42.7424877
  45.9649897   8.0910642  43.4503016  45.4921399   8.1780211  42.7212746
  36.8803834   0.1375709  26.1318423  36.0293691   0.5666398  26.2258875
  36.7522117  -0.7344475  26.5066089  36.7545211   0.0808244  26.1919464
  45.2011555   8.8981710  26.3135688  44.7225321   8.4478731  27.0100690
  44.9413479   9.8155049  26.3991287  45.1064701   8.9577752  26.4139780
  51.6882631   9.1549591  23.9369830  50.9117270   8.9643072  24.4623633
  52.2390553   9.6889479  24.5083252  51.6593956   9.1986417  24.0776972
  45.1041606  13.4627951  33.0954299  45.7328950  14.1841699  33.1201786
  44.2554557  13.8804331  33.2474578  45.0758704  13.6089480  33.1180573
  41.3132788   5.2933386  27.9582992  40.4380158   5.6293269  27.7652590
  41.6181197   4.9271398  27.1274487  41.2405326   5.2896643  27.8274844
  42.3715618   8.0894311  33.0869446  41.5540338   7.9951258  33.5769696
  42.4714434   7.2557881  32.6259110  42.2797631   7.9706309  33.0904802
  47.7651681  10.1482272  23.6930311  48.4106457  10.8197956  23.4731209
  46.9580324  10.6356757  23.8584941  47.7443835  10.2964213  23.6866671
  48.0163152   6.0869733  44.6728893  48.0059229   5.2161797  44.2776166
  48.8194095   6.4903227  44.3433775  48.1173515   6.0277773  44.5802583
  48.4348943   8.0616702  30.5625735  49.1952646   8.6005580  30.7803624
  48.1416004   8.3927596  29.7133382  48.4949387   8.1723055  30.4812562
  45.0331465  12.3850197  35.4104975  45.1099341  12.7912267  34.5471201
  45.8062185  12.6858987  35.8863804  45.1411110  12.4752425  35.3602929
  34.0808119   7.1827117  34.2020519  34.5715596   7.9012287  33.8018295
  33.3337206   7.6081064  34.6220734  34.0484803   7.3292728  34.2041733
  52.4751915  10.5642323  33.2198808  51.6836443  10.2641698  33.6660652
  52.8972345   9.7612079  32.9137036  52.4278488  10.4237949  33.2382656
  38.2105984   4.9998081  35.1064416  37.2845285   5.2296519  35.1891731
  38.2972009   4.6764754  34.2098302  38.1026339   4.9879689  35.0024969
  46.2473141  10.2282440  40.8856253  45.5094604   9.9355300  40.3503455
  46.3183281   9.5693312  41.5757616  46.1618662  10.1061777  40.9047172
  49.5901721  12.4609539  40.8721903  48.8292245  12.9377879  41.2031163
  49.2426073  11.9143094  40.1672049  49.4481439  12.4523807  40.8248142
  43.3559440   9.6971129  35.0032040  42.9333236   9.3211162  34.2317505
  42.8657736  10.5005456  35.1771523  43.2393192   9.7514099  34.9275436
  37.3872968   0.4613119  37.7828408  37.8341660   1.1202246  37.2510965
  36.4681552   0.7254485  37.7694057  37.3266751   0.5788874  37.7121301
  34.8683177   5.4648029  31.9237539  34.0201901   5.7656819  32.2497301
  35.4624111   5.5725804  32.6662160  34.8354087   5.5174669  32.0602255
  44.5995565   4.1906599  25.9338525  45.2941089   4.7160755  25.5371656
  45.0504671   3.4247861  26.2874059  44.7456261   4.1596330  25.9281956
  50.2985809   5.8889729  41.6429368  49.6958272   5.1516765  41.7405175
  50.0970856   6.4613370  42.3825705  50.1952352   5.8677440  41.7504170
  46.3310298   8.3184585  45.4012093  46.7294015   9.1623077  45.1897843
  47.0492535   7.6893479  45.3312057  46.4742127   8.3458111  45.3651468
  46.1387722  11.5027952  43.4000970  45.9903932  11.0859737  42.5508618
  45.2935314  11.8873651  43.6291996  46.0117551  11.4983044  43.3201940
  39.3237298   1.1545174  26.7137912  39.1822789   2.0898142  26.5688343
  38.5027377   0.7430031  26.4450906  39.2007542   1.2218784  26.6607582
  40.3034930   5.4623535  44.3051937  41.1521979   5.5223660  44.7428928
  39.6753359   5.7767047  44.9557319  40.3312058   5.5101185  44.4444937
  43.7266028  10.1098520  39.3427183  43.8022357   9.5125847  38.5995491
  43.3536345  10.9087939  38.9700730  43.6884977  10.1355716  39.2005899
  38.7948769   4.4984792  32.4943891  38.7717828   5.4517389  32.4116576
  39.4825010   4.2229116  31.8883986  38.8797473   4.5854361  32.4060008
  43.6272986  10.6528221  29.5507036  44.1451818  10.2535553  30.2493251
  42.9194672  11.1067942  30.0074946  43.6036273  10.6597624  29.6984889
  49.4573817   9.0153382  25.7669753  49.0757532   8.1780210  26.0307261
  49.0307198   9.2202788  24.9354177  49.3540360   8.9340968  25.6941433
  50.9954427   5.0079731  35.3624144  51.4313422   5.4088729  36.1147760
  50.2858792   5.6138135  35.1460397  50.9602244   5.1369795  35.4317108
  42.1082901  16.2388835  30.1807357  42.4847224  15.3615579  30.2549819
  42.6561955  16.7834867  30.7464211  42.2266469  16.1956092  30.2627601
  42.2913101  12.1033283  35.6650559  41.9558696  12.9737137  35.4515097
  43.2387418  12.1755883  35.5441407  42.3698297  12.2241698  35.6226295
  46.3044718   6.6434157  34.0712373  47.2594091   6.6295353  34.0104261
  46.0966257   7.5301310  34.3653937  46.3997346   6.7548675  34.1002287
  49.5070336   8.9238907  46.4837898  50.3724817   9.2121140  46.7737036
  48.9602829   9.7073192  46.5467223  49.5480255   9.0614704  46.5283375
  41.1579715  17.5746719  33.9595143  41.8184602  16.8969798  33.8166788
  40.9605177  17.5232326  34.8943095  41.2174386  17.4811831  34.0606306
  41.0615541   9.7530429  27.9582991  41.6648851  10.1886438  28.5614612
  40.5107619   9.2092562  28.5225703  41.0684823   9.7395707  28.1074987
  38.3878449   6.9834865  32.3338759  38.4883039   7.6570962  33.0070415
  37.5622340   7.2010828  31.9004194  38.2954689   7.0977960  32.3649886
  50.7298616   7.8142718  39.4721189  50.2985809   7.1369879  39.9932566
  51.1796174   8.3621410  40.1155861  50.7321710   7.7979419  39.6206114
  41.7237747   2.6246196  44.1036683  40.9737967   3.1635073  44.3582267
  42.0667207   3.0483813  43.3173656  41.6712358   2.7475023  44.0350789
  56.4213806  14.2968464  27.6867702  56.0328239  13.4338095  27.8281916
  56.5345413  14.3552259  26.7385400  56.3861623  14.1931513  27.5835326
  46.5792905  20.9378214  35.8786022  46.0862334  21.3256572  35.1559390
  45.9996308  20.2625787  36.2293271  46.4418811  20.9014873  35.8312260
  54.7534156  23.5314228  37.4406011  54.0242222  22.9104771  37.4314087
  54.7690041  23.8951720  36.5560105  54.6621943  23.4979464  37.3260498
  56.4929721  14.8512475  25.0011787  55.5449629  14.7451030  24.9219827
  56.8497746  14.3944177  24.2396247  56.4179165  14.7793958  24.8936984
  58.4155484  26.6602376  31.4075660  57.5853187  26.2344346  31.6218194
  59.0679542  25.9637660  31.4796910  58.3930318  26.5169425  31.4436285
  57.0189381  14.6593709  30.4204451  56.8243711  14.3376712  29.5408042
  57.2036902  13.8698187  30.9295619  57.0172061  14.5173005  30.3737760
  55.7620466   7.8591791  28.2814471  56.5616767   7.6170878  28.7502589
  55.9883679   8.6703684  27.8267774  55.8931051   7.9318473  28.2842755
  61.7734175  26.5075528  42.9475488  61.2341723  27.2023914  42.5699537
  62.2682067  26.1589088  42.2065009  61.7676440  26.5520519  42.8040061
  50.1409643  26.4328433  33.6300026  49.8459383  27.0627704  34.2883190
  49.3880996  26.3209833  33.0501750  50.0070191  26.4993878  33.6406092
  53.7390112  27.9437703  38.2269038  53.5761984  28.0466488  37.2892802
  54.5091964  28.4855158  38.3973165  53.8169535  28.0258282  38.1286160
  57.7862366  12.5638324  32.0107282  58.2100117  11.8649113  31.5129251
  57.2360218  12.1053696  32.6464172  57.7700708  12.4148218  32.0284059
  57.4663845  22.2866737  37.4441367  57.9196045  22.7059447  36.7136954
  56.5957403  22.6843076  37.4469651  57.4126909  22.3907770  37.3515057
  66.6272013  16.7238825  34.8872387  67.2848032  16.4107560  34.2656918
  66.8021384  16.2315351  35.6890978  66.7334337  16.6205957  34.9105732
  63.7329443  16.5156759  38.7126863  62.9050240  16.4336180  38.2396319
  63.4829516  16.8259446  39.5824277  63.5949576  16.5446615  38.7628909
  64.2063716  23.3481192  29.6786900  63.8611162  22.6185795  29.1632092
  64.9967642  23.6171548  29.2112925  64.2629520  23.2885150  29.5528250
  52.5225342  15.3403290  34.9275436  52.7234521  14.7218329  34.2253866
  53.3591147  15.7665403  35.1170482  52.6553247  15.3162424  34.8617827
  61.1279399  25.1538015  37.6343484  61.2330177  24.3850699  38.1936699
  61.9997388  25.5465363  37.6004073  61.2526476  25.1060364  37.7015235
  63.6503832  21.2513561  41.4336332  62.7168078  21.1643992  41.6280875
  63.6786734  21.7114519  40.5942974  63.5343358  21.2991211  41.3509017
  51.5046658  17.8273776  24.6419684  50.9215420  17.3603415  25.2401807
  51.2818086  17.4864902  23.7757626  51.4018974  17.7236825  24.6080272
  63.2837658  25.1640077  41.1380625  63.9321301  25.8653783  41.0730087
  63.5008495  24.7128933  41.9533566  63.3946170  25.1958511  41.2342290
  46.8529546  17.9408706  29.7402082  46.5290611  18.3413622  28.9333994
  46.2906154  17.1786711  29.8724372  46.7397939  17.8947386  29.6532341
  67.8015317  19.4121975  34.6135883  67.4199032  18.5344637  34.6051031
  67.1046699  19.9784379  34.2819552  67.6635450  19.3713727  34.5697477
  56.4923946  21.8963884  40.5440928  56.3359327  22.5005958  41.2695843
  56.5224168  22.4556885  39.7691037  56.4762288  22.0449907  40.5384359
  53.7286188  22.3172924  42.7467304  53.7424752  22.5218248  43.6822326
  53.4693886  23.1362384  42.3252947  53.6974419  22.4483401  42.8124913
  57.5085312  21.4571131  28.3054886  57.7746896  22.3307645  28.0169891
  56.5616767  21.5252906  28.4306465  57.4213513  21.5775464  28.2849825
  53.8741113  14.2070317  24.4270079  53.3267832  14.2792917  25.2083609
  53.4422533  13.5411787  23.8917281  53.7494036  14.1310975  24.4581206
  59.5419588  21.5893856  25.9112251  58.7740830  21.4158800  25.3660457
  60.1164224  20.8390252  25.7613185  59.5171328  21.4709936  25.8221296
  55.5253329  11.8159215  33.5041377  55.2851552  11.1419036  34.1398267
  54.7453327  12.3674650  33.4327199  55.3948518  11.8004081  33.5762626
  59.9056895  21.5391711  32.1754841  59.7197827  22.2646283  31.5793930
  59.3456597  20.8267778  31.8664784  59.8098493  21.5408041  32.0595185
  49.9937400  22.8933307  36.9689608  49.5740063  22.1601167  36.5192409
  50.8972932  22.6083734  37.1004827  50.0560938  22.7635077  36.9279486
  50.7616159  23.9241576  34.4452967  50.4850651  24.7908687  34.1476048
  50.6438364  23.9486525  35.3956482  50.7113864  24.0380589  34.5294424
  48.5705717  12.9933095  25.0428979  48.9475814  13.8681856  24.9601664
  47.6826070  13.0810829  24.6957085  48.5053311  13.1166005  24.9877436
  59.0587166  28.6659614  29.6631336  58.3404929  29.2913978  29.7578859
  58.8728098  27.9878610  30.3129647  58.9432466  28.6594295  29.7578859
  55.9825943  29.2575133  38.7770329  56.6228758  28.5941098  38.5203531
  56.0963323  29.3473279  39.7231418  56.0790118  29.1844368  38.8654212
  55.5495817  18.5630410  31.1501792  55.7556957  18.1331556  31.9796155
  56.3076426  19.1207082  30.9748167  55.6731346  18.5797792  31.2343249
  44.0585793  17.7061279  31.4026162  43.3582534  18.3446282  31.2654375
  44.8651376  18.2160300  31.3283700  44.0718583  17.8535055  31.3750391
  43.7346857  16.2976713  33.7827377  44.0401040  16.8251281  34.5209571
  44.1700079  16.6769339  33.0197694  43.8287938  16.4136138  33.7799092
  45.5198527  16.5075109  37.5742442  45.4621177  15.6163049  37.9186052
  45.0452708  17.0414997  38.2106403  45.4523028  16.4621954  37.6994021
  61.4928254  16.5846698  31.2322037  60.9385691  16.8896313  30.5144903
  61.7976663  15.7224494  30.9493610  61.4604937  16.5132263  31.1042173
  58.6054966  16.0274109  40.5214654  58.1724839  15.4970964  41.1910955
  58.2354151  15.7183670  39.6948576  58.5033056  15.9196334  40.5016664
  56.9998854  14.4340179  42.6307649  56.3532531  15.1349802  42.5536903
  56.9167470  14.1290564  43.5351545  56.9069321  14.4838242  42.7368310
  49.3303646  13.9343219  33.4793889  49.8055238  13.6424244  32.7008644
  49.6340508  14.8304269  33.6229316  49.4302462  14.0118891  33.3973645
  59.0281170  26.5479694  38.7932964  59.6291386  25.9319227  38.3768105
  58.6805521  26.0723601  39.5477793  59.0604486  26.4087567  38.8364299
  65.7017088  21.1235743  33.9220379  65.0510350  20.4973214  34.2388217
  65.4932853  21.9384379  34.3788288  65.5920122  21.1472527  34.0210328
  62.5072297  14.4087064  36.3898406  62.8582587  13.8016412  37.0425001
  63.2826111  14.7887856  35.9761831  62.6515673  14.3789043  36.4202461
  57.6903964  15.5477192  37.9327475  57.5010255  16.0368006  37.1323026
  58.1008925  14.7381628  37.6279845  57.7186866  15.5068944  37.7913261
  44.7779577  18.3609581  35.5462620  44.0002668  18.6769423  36.0072956
  45.1630503  17.7175588  36.1402317  44.7277282  18.3193168  35.6820265
  64.0089179  24.7859697  26.4288273  63.6850244  23.9200751  26.6770218
  63.2993544  25.3832369  26.6671222  63.8767047  24.7520851  26.4917598
  55.5501591  18.6373421  22.9533974  55.8411436  18.5834534  23.8641509
  55.3498186  19.5628410  22.8197542  55.5617061  18.7479774  23.0530995
  52.6368496  12.1094520  23.1174462  52.2863980  12.1110850  22.2264916
  51.8632003  12.0686272  23.6788890  52.4930894  12.1045530  23.0750198
  58.4882945  19.3154426  31.4591849  58.6770881  18.5169090  30.9656244
  58.0570139  19.0080317  32.2560942  58.4571176  19.1745970  31.4980758
  61.1452604  23.1488941  43.7755708  60.9224032  23.7571841  44.4798492
  62.0251422  23.4097648  43.5033347  61.2295535  23.2607542  43.8307251
  50.7702761  14.3993168  39.3434255  50.7731628  13.4897396  39.6389961
  49.8540212  14.6699854  39.4091864  50.6530740  14.3180753  39.3893874
  52.5594846  22.0270278  37.0566421  52.6466645  21.7486025  36.1458886
  52.6316534  21.2178797  37.5629306  52.5796918  21.8878151  37.0050233
  65.3252763  14.9794376  41.5319211  64.9915679  14.1070110  41.3204962
  64.7023154  15.3256321  42.1711456  65.2028781  14.9116684  41.5870754
  63.9246247  23.4616123  32.5721710  63.9673486  23.4020080  31.6175768
  63.4286808  22.6879818  32.8387502  63.8668896  23.3554677  32.4844898
  54.0923496  15.5701728  31.4309006  53.6062207  15.5256737  30.6071212
  54.9716541  15.2656196  31.2060407  54.1420017  15.5252655  31.2965503
  46.8217776  15.4031993  32.9250172  47.6537394  14.9888272  33.1534127
  47.0123032  16.3413538  32.9306740  46.9528362  15.4709685  32.9547157
  61.4166151   8.9520598  35.3871632  61.2255121   9.5415703  34.6588432
  62.3703977   8.8630617  35.3800921  61.5147646   9.0161548  35.2931180
  65.7756096  22.1515435  39.0330057  65.1855576  21.5816289  38.5394451
  66.2761723  21.5538680  39.5887916  65.7640626  22.0017164  39.0407839
  50.3978852  16.5144511  33.8456702  51.1513273  16.0453738  34.2041734
  50.7327484  16.9353551  33.0544177  50.5370266  16.5079191  33.7905159
  54.3937263  15.7012206  42.8259264  53.7395885  15.0798667  42.5048999
  53.9872717  16.0988544  43.5966728  54.2580490  15.6722349  42.8832020
  53.5225047  14.0159717  45.5864713  53.3741257  13.0798583  45.4471712
  52.6466644  14.4013580  45.5751575  53.3914462  13.9457529  45.5666723
  63.9396358  16.6058987  34.6786421  64.8720564  16.5993668  34.8978453
  63.9148097  16.4336180  33.7367759  64.0562605  16.5834451  34.5860112
  55.3273018  13.4587127  37.1697793  55.6211731  14.0739428  36.4973207
  54.3769832  13.5673067  37.1938209  55.2430086  13.5513850  37.0870478
  56.1696558   8.9512433  39.4148433  55.6996927   9.7109934  39.0733108
  55.5732530   8.2155799  39.2734220  56.0339785   8.9541011  39.3533250
  62.4327516  21.2538055  32.7956167  61.5655715  21.3819955  32.4137791
  62.2809084  20.6814414  33.5479784  62.3028478  21.1962425  32.8429929
  51.6524674  18.9647573  30.3935749  51.0058351  18.3564674  30.0371931
  51.9584630  19.4611872  29.6341422  51.6085888  18.9504686  30.2514464
  58.6049192  19.6150969  37.8302170  58.2798710  19.1015206  38.5698507
  58.0021656  20.3560676  37.7686987  58.4865624  19.6436743  37.9164840
  50.2887660  24.4899897  30.4402439  51.0589513  25.0109145  30.6693465
  50.5716677  23.5832702  30.5512597  50.4238660  24.4409999  30.4840845
  63.9540695  20.4952802  37.7948617  63.1503979  20.1694981  38.2021552
  64.0077631  20.0262029  36.9625970  63.8576520  20.3932181  37.7411216
  60.1475992  22.6002084  34.6934913  60.1354748  22.5720392  33.7367758
  60.6042833  23.4150720  34.9027949  60.2041795  22.7010457  34.5980319
  51.4128670  11.6754841  26.5900476  51.6836443  12.5887355  26.6798501
  50.5306758  11.6489479  26.9598644  51.3343474  11.7885689  26.6487374
  50.3840287  18.3368715  41.8812317  50.5572338  19.1696980  41.4442397
  51.0335478  17.7355218  41.5184859  50.4896838  18.3662654  41.7794083
  50.6657758  13.2986793  30.8708720  51.2870046  13.9702477  30.5887364
  49.8996320  13.4325847  30.3136719  50.6473005  13.4023744  30.7633918
  54.0559766  17.2137804  29.0125954  54.2297590  17.2770589  28.0728505
  54.8498332  17.5526265  29.4255458  54.1801069  17.2656279  28.9454203
  52.4168791  20.7830952  34.3703434  52.9665166  20.4397584  33.6667722
  51.5548951  20.4005666  34.2098302  52.3770419  20.6900146  34.2600348
  55.0900108  10.7091604  37.6357627  54.9635711  10.5928097  36.6946035
  55.2626385  11.6440490  37.7404145  55.0963617  10.8136720  37.5282824
  54.7314764  26.7165758  26.8311709  54.5738598  26.4140639  27.7256610
  53.8914318  27.0791003  26.5497424  54.6038820  26.7235161  26.9096598
  52.2407873  25.7808708  31.6239407  52.4399731  24.8880318  31.9060763
  51.7771750  26.1687067  32.3649886  52.2061463  25.7159593  31.7547554
  58.9328542  27.0660364  34.5584339  59.3641349  27.7665905  34.0691160
  58.6459111  27.4832662  35.3716067  58.9513294  27.2085151  34.6001532
  57.2718176  21.2864653  24.4545851  57.8578281  21.4036326  23.7071732
  56.5778426  21.9327224  24.3181135  57.2579612  21.3844449  24.3414480
  62.9021374  22.1993085  26.8488487  63.3749873  21.4963050  26.4033714
  62.0401534  21.8278026  27.0341107  62.8524853  22.0617288  26.8156147
  63.4477334  18.7051114  31.7851612  63.1908125  19.5775380  32.0828531
  62.6325148  18.2037825  31.7780901  63.3109013  18.7528765  31.8226378
  52.8914610  19.9453698  38.9340106  52.6916978  19.1043783  38.5210603
  52.6333854  19.8302438  39.8490068  52.8325712  19.8228953  38.9976502
  58.6557260  20.0102813  42.0417450  58.2850672  20.6189795  41.4018133
  59.0050229  19.2917643  41.5142433  58.6528393  19.9964008  41.8918383
  59.7492276  26.8366008  27.6287874  59.3335354  27.0839993  26.8028867
  59.3687537  27.4301939  28.2764972  59.6476139  26.9439701  27.6068671
  56.4739195  25.1244075  32.0991165  56.6904258  25.0178547  33.0247193
  56.3174575  24.2344263  31.7851611  56.4820024  24.9974423  32.1776053
  56.8526612  24.8541472  34.8794603  55.9219726  25.0394919  35.0067396
  57.2868286  25.6935057  35.0265386  56.7891527  24.9847867  34.9148157
  66.0971937  23.0153969  36.2300344  67.0094071  23.2876985  36.3184227
  65.7894660  22.9108853  37.1308884  66.1739813  23.0370341  36.3566065
  47.9845611  17.6599958  32.2207388  48.3003717  18.5414039  32.4180216
  47.5931176  17.7347052  31.3502904  47.9747461  17.7820620  32.1337647
  50.0589806  17.9384212  36.2144779  49.5855534  18.7251156  35.9478987
  50.2379592  17.4775088  35.3949412  50.0214528  17.9796542  36.0751779
  47.1624143  23.9755969  33.2092740  47.6768334  24.3430203  33.9276945
  47.3079066  24.5769466  32.4788327  47.2467074  24.0997043  33.2078598
  66.8898957  10.9434949  31.2322038  66.2467275  10.3511267  31.6218196
  66.3852915  11.4705435  30.6120711  66.7432487  10.9345135  31.2025053
  52.7090183  17.9273984  32.6669232  53.1252879  17.1345803  32.3289262
  52.5294624  18.4536305  31.8883987  52.7390406  17.8939221  32.5240877
  46.1924659  15.2247947  30.2274048  46.4251380  15.1949926  31.1558360
  45.2675507  14.9798458  30.2047774  46.1035539  15.1896854  30.3433703
  60.0996791  18.5446699  35.6325291  60.9633951  18.9027036  35.8382972
  59.5771771  18.7132764  36.4167106  60.1429804  18.6120308  35.7591013
  61.3340540  25.3375131  30.9451183  61.6036766  25.3073028  30.0272937
  61.9766449  25.9094690  31.3644326  61.4506788  25.4069154  30.8814786
  55.3931196  19.3399376  46.5643999  55.8059251  18.9488357  45.7936535
  55.2689893  18.6059072  47.1668549  55.4306474  19.1958260  46.5424796
  59.0125285  18.2674693  44.8751219  58.1805667  18.6304021  44.5703588
  59.3427728  17.7669569  44.1298313  58.9484426  18.2503229  44.7407716
  52.8787594  20.1049948  25.3554391  53.7696109  19.9588419  25.6722229
  52.5796920  19.2411414  25.0725964  52.9543923  19.9755801  25.3589746
  57.8491678  19.3730056  34.1596257  57.4155777  20.1890940  34.4092344
  58.6210851  19.3293231  34.7231898  57.8924690  19.4722100  34.2635704
  61.2070369  20.0825412  38.2438745  61.0465335  19.5346720  39.0117924
  60.3398568  20.3944429  37.9864876  61.0759784  20.0527391  38.3096354
  52.0618087  22.2589128  30.2146769  52.6345402  21.8772006  30.8800644
  52.1362869  21.6673610  29.4658508  52.1443698  22.1343971  30.2040703
  60.0026843  13.5342386  33.2644286  59.8999159  14.4862736  33.2559433
  59.1447418  13.1990667  33.0049204  59.8802860  13.6134388  33.2304874
  60.7491981  14.2997042  40.4012573  60.3733431  13.6640616  39.7910242
  60.0344385  14.9104436  40.5808624  60.6100567  14.2964382  40.3461030
  59.5714036  16.5213913  33.2750351  60.0003749  16.9124932  34.0358820
  60.2232321  16.5797708  32.5757065  59.7099677  16.5789543  33.2828133
  52.1576488  17.4783254  37.8090037  51.7396472  17.4113726  38.6674314
  51.4359610  17.6432577  37.2023061  52.0121565  17.4905728  37.8415307
  65.6468605  21.0974464  30.9903732  65.3703098  21.9396626  30.6290416
  65.5163794  21.1884858  31.9343607  65.5943217  21.2166549  31.0653265
  58.4444160  24.0874569  28.0403236  59.0760372  24.7590253  27.7850580
  57.6661478  24.2789253  27.5163574  58.4247861  24.1980921  27.9406215
  64.7375339  16.2131639  31.9138546  64.4442399  17.1064111  31.7328353
  65.6387776  16.3144094  32.2193248  64.8148988  16.3409456  31.9301181
  59.5425361  13.2986793  36.7540005  59.3906930  12.6099645  36.1055836
  60.4143350  13.6350759  36.5461111  59.6343348  13.2533638  36.6443990
  56.4987455  22.5238659  31.4782767  57.3659256  22.5989836  31.0794685
  56.6690638  22.1952261  32.3600389  56.6309587  22.4916143  31.5397950
  55.0877015  12.2049821  29.0147168  55.4352663  11.6603789  29.7204093
  54.1385376  12.1719140  29.1313894  55.0114912  12.1314974  29.1193686
  59.1649491  17.9943511  24.7727832  58.6170437  18.1380545  25.5449438
  59.4241794  17.0749760  24.8307660  59.1279987  17.8955550  24.8788492
  58.2077023  28.3173175  36.8925933  58.4565402  27.5890025  37.4625214
  58.7423286  29.0513479  37.1952350  58.3081612  28.3173175  37.0043162
  54.1616316  21.0509061  31.8304159  55.0259250  21.4464987  31.7165717
  54.2309137  20.1984837  31.4004950  54.2811431  20.9921183  31.7611194
  55.5461175  19.5097689  40.1509414  55.9912545  20.3217747  40.3948933
  54.7054955  19.7955427  39.7945596  55.4953107  19.6497980  40.1360922
  53.0271383  24.5500023  41.4265620  53.6552954  24.6520643  40.7109699
  52.8077452  25.4461073  41.6818275  53.0796771  24.6781922  41.3671650
  58.3751338  29.2313854  42.0085109  58.2319509  29.8629455  42.7134964
  57.9167177  28.4422415  42.2977176  58.2983462  29.2109730  42.1357901
  54.4624310  19.6159134  42.6357146  54.0969683  20.5001792  42.6753126
  54.8180788  19.5432452  41.7504170  54.4612763  19.7196085  42.5282344
  59.5102045  11.6093479  39.2302885  59.2307669  11.9134929  38.3669111
  58.7481021  11.7501936  39.7924384  59.3762592  11.6660945  39.1913976
  50.2772189  23.8331183  40.1325566  50.2702907  23.0235619  39.6227326
  51.2015567  24.0735765  40.1898322  50.3938437  23.7604501  40.0745738
  60.9368370  25.2509645  34.9049162  61.0066964  25.2150387  35.8595104
  60.1851270  25.8204709  34.7415745  60.8496571  25.3199585  35.0060325
  56.9733274  16.8888148  32.7927883  56.9288715  16.4523974  31.9421388
  57.8982426  16.8471735  33.0346188  57.0859107  16.8275775  32.7150065
  54.4901439  16.5479275  36.7943055  53.6229638  16.6687690  37.1818000
  54.9837784  16.0653780  37.4575717  54.4428012  16.5017954  36.9293629
  60.6123662  21.6849157  28.3804420  60.0275104  22.1940013  28.9425919
  60.1019886  21.5265153  27.5856539  60.4726475  21.7298230  28.3507435
  50.9590696  21.1893023  41.4463610  51.1357388  21.1305146  42.3853988
  50.7523782  22.1119435  41.2992828  50.9550281  21.2999376  41.5474773
  55.3515505  10.1947676  31.2053336  54.4000773  10.1523097  31.2986717
  55.6552368  10.5862777  32.0248704  55.2689894  10.2396749  31.3212991
  61.8663710  24.9684567  28.2001297  61.3652310  25.1195085  27.3996849
  61.9402718  24.0160134  28.2616480  61.8115227  24.8663946  28.1053774
  49.5255090  17.4411747  29.1815939  48.6375443  17.7996167  29.1533096
  49.6854350  17.1284565  28.2920536  49.4319782  17.4472984  29.0635070
  56.4485159  23.6126642  42.5918740  55.5166726  23.4571216  42.7424877
  56.8538158  23.4901897  43.4503016  56.3809660  23.5771466  42.7212746
  53.3689298  16.4601540  22.8579380  53.6500994  15.7542927  23.4398869
  53.9249181  17.2023494  23.0955259  53.4763169  16.4650530  22.9625898
  56.8428462  17.2284774  35.9040581  55.9375610  17.0639533  36.1692232
  56.7729869  17.8853489  35.2103864  56.7181386  17.2921641  35.8489038
  47.7692095  15.5366964  26.1318423  46.9181952  15.9657654  26.2258875
  47.6410377  14.6646781  26.5066089  47.6433471  15.4799499  26.1919464
  56.0899816  24.2972965  26.3135688  55.6113582  23.8469986  27.0100690
  55.8301740  25.2146304  26.3991287  55.9952961  24.3569007  26.4139780
  56.3122614  14.4658612  34.7097548  56.5541711  15.3860528  34.8129924
  55.7810991  14.4458570  33.9142596  56.2747336  14.5805790  34.6213664
  57.3878649   8.6373003  30.7803624  58.0801079   9.2647779  30.5731802
  56.5853481   9.1594499  30.7867264  57.3734312   8.7846780  30.7541995
  62.5770892  24.5540846  23.9369830  61.8005531  24.3634327  24.4623633
  63.1278814  25.0880734  24.5083252  62.5482217  24.5977672  24.0776972
  55.9929867  28.8619207  33.0954299  56.6217211  29.5832954  33.1201786
  55.1442818  29.2795587  33.2474578  55.9646965  29.0080735  33.1180573
  52.6940072  13.9184003  37.2518036  52.5837333  14.5732305  36.5630816
  52.1206984  14.2147885  37.9589104  52.6068273  14.0400582  37.2546321
  57.5570285   8.9720640  36.5772238  58.2787164   8.3454028  36.6344995
  57.4121136   9.2533470  37.4801992  57.6309293   8.9283814  36.6995533
  52.2021048  20.6924641  27.9582992  51.3268418  21.0284524  27.7652590
  52.5069458  20.3262654  27.1274487  52.1293587  20.6887898  27.8274844
  54.4549254  16.5924266  45.5928352  54.1477751  15.6950969  45.7243571
  53.6576047  17.0962050  45.4302006  54.3134746  16.5418038  45.5885926
  53.2603878  23.4885567  33.0869446  52.4428599  23.3942513  33.5769696
  53.3602694  22.6549136  32.6259110  53.1685892  23.3697564  33.0904802
  58.6539941  25.5473527  23.6930311  59.2994718  26.2189212  23.4731209
  57.8468585  26.0348012  23.8584941  58.6332095  25.6955468  23.6866671
  51.9769382  15.5975254  29.7232377  52.5392774  16.3572755  29.5740382
  51.0878188  15.9347385  29.6200001  51.9353690  15.7383711  29.6914179
  61.2803605  19.4881316  25.9034469  60.7746017  18.8635117  25.3830163
  62.1077034  19.5791710  25.4318067  61.3213524  19.4199541  25.7768748
  58.9051413  21.4860989  44.6728893  58.8947490  20.6153053  44.2776166
  59.7082355  21.8894482  44.3433775  59.0061776  21.4269029  44.5802583
  59.3237204  23.4607958  30.5625735  60.0840907  23.9996835  30.7803624
  59.0304265  23.7918851  29.7133382  59.3837648  23.5714310  30.4812562
  55.9219726  27.7841452  35.4104975  55.9987602  28.1903522  34.5471201
  56.6950446  28.0850242  35.8863804  56.0299371  27.8743681  35.3602929
  60.9766742  19.3709644  29.8851652  60.8023144  19.9988502  29.1851295
  60.3802714  19.6261196  30.5901507  60.8779473  19.4836409  29.8865794
  52.3239258  14.2327514  26.7314689  53.0715944  14.3617578  27.3141249
  51.6322601  14.7806206  27.1034071  52.3314313  14.3193000  26.8530913
  63.3640176  25.9633578  33.2198808  62.5724703  25.6632953  33.6660652
  63.7860606  25.1603334  32.9137036  63.3166748  25.8229204  33.2382656
  58.9253487   7.7656902  33.3846367  59.6747493   8.3258069  33.1824042
  58.2544677   8.0269691  32.7538975  58.9351636   7.8714266  33.2778636
  49.0994244  20.3989336  35.1064416  48.1733546  20.6287774  35.1891731
  49.1860270  20.0756010  34.2098302  48.9914599  20.3870944  35.0024969
  57.1361401  25.6273695  40.8856253  56.3982865  25.3346555  40.3503455
  57.2071542  24.9684568  41.5757616  57.0506923  25.5053033  40.9047172
  63.5476150  19.8910727  29.1016909  62.6763934  19.8959717  29.4976707
  64.1474819  19.8245282  29.8448602  63.5129740  19.8824995  29.2480620
  64.0308571  13.5848614  32.7411696  64.7277189  13.0222952  33.0791666
  64.3732258  14.4732097  32.8345077  64.1642250  13.6265027  32.7963239
  59.1274213  10.7642739  30.7435929  59.7122771  10.9594166  30.0110303
  59.7041942  10.4152216  31.4231225  59.2763777  10.7446780  30.7365218
  64.5574005  19.0325266  35.4918149  64.0556832  18.2874734  35.1587676
  65.4032187  18.6585711  35.7393023  64.6012792  18.8888232  35.4805012
  60.4789982  27.8600794  40.8721903  59.7180505  28.3369134  41.2031163
  60.1314333  27.3134349  40.1672049  60.3369700  27.8515062  40.8248142
  58.8335500  16.7516433  30.0845693  58.6412924  16.9941428  29.1780584
  58.2625506  16.0029160  30.2585176  58.7354005  16.6875484  29.9905241
  55.6344522  10.2555965  27.0100691  54.7222388  10.0237115  26.8389492
  55.5836454  11.0226951  27.5807042  55.5114766  10.3241822  27.0609807
  54.2447700  25.0962384  35.0032040  53.8221496  24.7202418  34.2317505
  53.7545997  25.8996711  35.1771523  54.1281453  25.1505355  34.9275436
  51.9365236  16.6793835  40.3411531  51.4890772  15.9155509  39.9784074
  52.8672122  16.4989377  40.2039744  51.9988774  16.5581337  40.2768064
  67.3465797  19.7106270  37.4116099  67.1803028  19.8869903  36.4853000
  66.5128859  19.8984212  37.8443592  67.2189853  19.7567591  37.3486774
  53.3198549  12.4593209  40.5158085  52.9855691  12.1176171  39.6863723
  54.0045923  13.0786335  40.2605430  53.3648882  12.4948385  40.3765085
  48.2761229  15.8604374  37.7828408  48.7229920  16.5193501  37.2510965
  47.3569813  16.1245740  37.7694057  48.2155011  15.9780129  37.7121301
  45.7571438  20.8639284  31.9237539  44.9090162  21.1648074  32.2497301
  46.3512372  20.9717059  32.6662160  45.7242348  20.9165924  32.0602255
  55.4883826  19.5897854  25.9338525  56.1829350  20.1152010  25.5371656
  55.9392932  18.8239116  26.2874059  55.6344522  19.5587586  25.9281956
  57.3688123  12.2698937  40.8721904  56.5691822  12.4948385  40.3948933
  57.3953704  12.8904311  41.6005104  57.2695080  12.3780795  40.9040102
  61.1874070  21.2880984  41.6429368  60.5846533  20.5508020  41.7405175
  60.9859117  21.8604625  42.3825705  61.0840613  21.2668695  41.7504170
  57.2198559  23.7175840  45.4012093  57.6182276  24.5614332  45.1897843
  57.9380796  23.0884734  45.3312057  57.3630387  23.7449367  45.3651468
  57.0275983  26.9019207  43.4000970  56.8792192  26.4850992  42.5508618
  56.1823575  27.2864906  43.6291996  56.9005812  26.8974299  43.3201940
  56.4404332  17.3783044  26.9386512  56.6811882  16.4560716  26.8488487
  57.2031129  17.7857362  27.3473590  56.5686049  17.3121682  26.9796634
  50.2125558  16.5536429  26.7137912  50.0711050  17.4889397  26.5688343
  49.3915638  16.1421286  26.4450906  50.0895802  16.6210039  26.6607582
  51.1923191  20.8614790  44.3051937  52.0410240  20.9214915  44.7428928
  50.5641620  21.1758302  44.9557319  51.2200319  20.9092440  44.4444937
  54.6154289  25.5089775  39.3427183  54.6910618  24.9117102  38.5995491
  54.2424606  26.3079194  38.9700730  54.5773238  25.5346971  39.2005899
  51.4203724  13.9200333  42.6046019  52.0058056  13.3101103  42.1562963
  50.8199282  14.2209123  41.9222439  51.4180630  13.8800250  42.4603522
  55.4081308  13.9208498  39.7874886  55.4485453  13.8236867  38.8357228
  55.1350441  14.8279775  39.9232531  55.3786859  14.0237283  39.6828368
  49.6837029  19.8976047  32.4943891  49.6606089  20.8508644  32.4116576
  50.3713271  19.6220371  31.8883986  49.7685734  19.9845616  32.4060008
  54.5161247  26.0519476  29.5507036  55.0340079  25.6526808  30.2493251
  53.8082933  26.5059197  30.0074946  54.4924534  26.0588879  29.6984889
  52.4596031  11.6542552  29.7621286  52.0058057  11.4631950  28.9404705
  51.8724378  12.2507059  30.2266978  52.3256578  11.7061027  29.7161667
  60.3462078  24.4144637  25.7669753  59.9645792  23.5771465  26.0307261
  59.9195459  24.6194044  24.9354177  60.2428621  24.3332223  25.6941433
  61.8842688  20.4070986  35.3624144  62.3201682  20.8079984  36.1147760
  61.1747053  21.0129390  35.1460397  61.8490504  20.5361050  35.4317108
  53.1801361  27.5024539  35.6650559  52.8446956  28.3728392  35.4515097
  54.1275679  27.5747138  35.5441407  53.2586558  27.6232954  35.6226295
  54.8175015  16.7647074  40.2923628  55.3036304  17.5697730  40.1155861
  54.9220018  16.6234535  41.2328148  54.8931343  16.8496230  40.3899435
  57.1932979  22.0425412  34.0712373  58.1482352  22.0286608  34.0104261
  56.9854518  22.9292565  34.3653937  57.2885607  22.1539930  34.1002287
  50.9405943  15.0847657  45.0985676  50.5878333  14.2956217  45.5093966
  51.2887366  14.7834784  44.2599389  50.9400170  14.9455530  45.0441203
  60.2266962  10.6397582  33.5557566  59.3583614  10.7748884  33.9368871
  60.5846534  11.5219828  33.4574687  60.1603009  10.7699894  33.5918190
  60.3958597  24.3230162  46.4837898  61.2613077  24.6112395  46.7737036
  59.8491090  25.1064447  46.5467223  60.4368516  24.4605959  46.5283375
  52.5958576  11.4734013  45.2074620  51.8066198  11.3407206  44.6834959
  52.3654948  11.1390460  46.0750821  52.4647991  11.4129806  45.2513027
  66.1116274  15.6812164  37.3394850  66.5059577  16.1200833  38.0939679
  65.1768974  15.8730931  37.4130241  66.0423454  15.7620495  37.4455510
  52.4255393  11.5093271  38.1561932  52.2280855  12.2698937  37.6095997
  53.2465314  11.1676233  37.8033469  52.5052136  11.5632159  38.0416419
  58.6257039  18.6891897  27.8204134  58.6049193  19.6003999  28.1117414
  59.5506191  18.5128265  27.6492936  58.7405966  18.7830868  27.8359698
  51.9503801  25.1521684  27.9582991  52.5537112  25.5877693  28.5614612
  51.3995880  24.6083817  28.5225703  51.9573083  25.1386962  28.1074987
  49.2766710  22.3826120  32.3338759  49.3771299  23.0562217  33.0070415
  48.4510601  22.6002084  31.9004194  49.1842950  22.4969216  32.3649886
  60.3138760  18.2756343  40.3086263  61.1591168  18.0086399  40.6706650
  59.7913740  17.4742429  40.3036765  60.3560226  18.1392794  40.3538811
  53.4514908  13.4464652  33.1251285  53.4890186  14.0188293  32.3586247
  52.9220606  12.7014121  32.8429929  53.3891370  13.4244198  32.9907782
  54.6974126  10.0314683  35.1566463  53.9508988   9.8881731  34.5746974
  55.1211877   9.1757799  35.2174575  54.6558434   9.9040948  35.0901782
  67.5550031  13.7579587  34.7238970  67.0307691  13.3178670  34.0549740
  68.3546333  13.2354008  34.7847082  67.5902215  13.6350759  34.6468224
  61.6186876  23.2133973  39.4721189  61.1874070  22.5361134  39.9932566
  62.0684435  23.7612666  40.1155861  61.6209970  23.1970674  39.6206114
  57.9704113  11.1427201  35.0986635  57.8936237  10.4229784  35.7258673
  57.1274799  11.5942427  35.1481610  57.8526319  11.1084273  35.1849306
  52.6126007  18.0237451  44.1036683  51.8626227  18.5626329  44.3582267
  52.9555468  18.4475068  43.3173656  52.5600619  18.1466278  44.0350789
  67.3102067  29.6959719  27.6867702  66.9216500  28.8329350  27.8281916
  67.4233674  29.7543514  26.7385400  67.2749883  29.5922768  27.5835326
  57.4681166  36.3369469  35.8786022  56.9750595  36.7247827  35.1559390
  56.8884569  35.6617042  36.2293271  57.3307072  36.3006128  35.8312260
  65.6422417  38.9305483  37.4406011  64.9130483  38.3096026  37.4314087
  65.6578301  39.2942975  36.5560105  65.5510203  38.8970719  37.3260498
  67.3817982  30.2503730  25.0011787  66.4337890  30.1442285  24.9219827
  67.7386006  29.7935432  24.2396247  67.3067426  30.1785213  24.8936984
  67.9077642  30.0584964  30.4204451  67.7131972  29.7367967  29.5408042
  68.0925163  29.2689442  30.9295619  67.9060321  29.9164260  30.3737760
  66.6508727  23.2583046  28.2814471  67.4505028  23.0162134  28.7502589
  66.8771940  24.0694939  27.8267774  66.7819312  23.3309728  28.2842755
  61.0297904  41.8319688  33.6300026  60.7347644  42.4618960  34.2883190
  60.2769257  41.7201088  33.0501750  60.8958451  41.8985133  33.6406092
  64.6278372  43.3428958  38.2269038  64.4650245  43.4457744  37.2892802
  65.3980225  43.8846413  38.3973165  64.7057795  43.4249537  38.1286160
  63.4113603  30.7394546  34.9275436  63.6122782  30.1209584  34.2253866
  64.2479408  31.1656658  35.1170482  63.5441508  30.7153679  34.8617827
  62.3934918  33.2265031  24.6419684  61.8103681  32.7594670  25.2401807
  62.1706346  32.8856157  23.7757626  62.2907235  33.1228080  24.6080272
  57.7417807  33.3399961  29.7402082  57.4178872  33.7404877  28.9333994
  57.1794415  32.5777966  29.8724372  57.6286200  33.2938641  29.6532341
  67.3812207  37.2955139  40.5440928  67.2247587  37.8997214  41.2695843
  67.4112429  37.8548140  39.7691037  67.3650549  37.4441163  40.5384359
  64.6174449  37.7164179  42.7467304  64.6313013  37.9209503  43.6822326
  64.3582146  38.5353640  42.3252947  64.5862680  37.8474656  42.8124913
  68.3973572  36.8562386  28.3054886  68.6635157  37.7298900  28.0169891
  67.4505028  36.9244161  28.4306465  68.3101774  36.9766719  28.2849825
  64.7629373  29.6061572  24.4270079  64.2156093  29.6784172  25.2083609
  64.3310793  28.9403043  23.8917281  64.6382297  29.5302230  24.4581206
  66.4141590  27.2150471  33.5041377  66.1739813  26.5410291  34.1398267
  65.6341588  27.7665905  33.4327199  66.2836779  27.1995336  33.5762626
  60.8825661  38.2924562  36.9689608  60.4628324  37.5592423  36.5192409
  61.7861192  38.0074989  37.1004827  60.9449199  38.1626332  36.9279486
  61.6504419  39.3232831  34.4452967  61.3738912  40.1899942  34.1476048
  61.5326625  39.3477780  35.3956482  61.6002125  39.4371844  34.5294424
  59.4593978  28.3924351  25.0428979  59.8364075  29.2673112  24.9601664
  58.5714331  28.4802084  24.6957085  59.3941572  28.5157260  24.9877436
  66.8714204  44.6566388  38.7770329  67.5117018  43.9932353  38.5203531
  66.9851584  44.7464534  39.7231418  66.9678379  44.5835624  38.8654212
  66.4384078  33.9621665  31.1501792  66.6445218  33.5322811  31.9796155
  67.1964687  34.5198337  30.9748167  66.5619607  33.9789047  31.2343249
  54.9474053  33.1052534  31.4026162  54.2470795  33.7437537  31.2654375
  55.7539637  33.6151555  31.3283700  54.9606844  33.2526310  31.3750391
  54.6235118  31.6967968  33.7827377  54.9289301  32.2242536  34.5209571
  55.0588339  32.0760594  33.0197694  54.7176199  31.8127393  33.7799092
  56.4086788  31.9066364  37.5742442  56.3509438  31.0154304  37.9186052
  55.9340969  32.4406252  38.2106403  56.3411288  31.8613209  37.6994021
  67.8887115  29.8331434  42.6307649  67.2420792  30.5341057  42.5536903
  67.8055731  29.5281819  43.5351545  67.7957581  29.8829497  42.7368310
  60.2191906  29.3334474  33.4793889  60.6943499  29.0415499  32.7008644
  60.5228769  30.2295524  33.6229316  60.3190722  29.4110146  33.3973645
  55.6667837  33.7600837  35.5462620  54.8890929  34.0760678  36.0072956
  56.0518764  33.1166844  36.1402317  55.6165543  33.7184423  35.6820265
  66.4389852  34.0364677  22.9533974  66.7299697  33.9825789  23.8641509
  66.2386446  34.9619665  22.8197542  66.4505322  34.1471030  23.0530995
  63.5256757  27.5085775  23.1174462  63.1752241  27.5102105  22.2264916
  62.7520264  27.4677527  23.6788890  63.3819155  27.5036785  23.0750198
  60.3323513  45.3735228  35.2047294  60.2676880  46.0781593  34.5598480
  59.6401083  45.5641747  35.8375899  60.2353564  45.4886488  35.2033151
  61.6591022  29.7984423  39.3434255  61.6619889  28.8888651  39.6389961
  60.7428473  30.0691109  39.4091864  61.5419000  29.7172009  39.3893874
  63.4483107  37.4261533  37.0566421  63.5354906  37.1477280  36.1458886
  63.5204794  36.6170052  37.5629306  63.4685179  37.2869406  37.0050233
  64.9811757  30.9692983  31.4309006  64.4950468  30.9247992  30.6071212
  65.8604801  30.6647451  31.2060407  65.0308278  30.9243910  31.2965503
  57.7106037  30.8023248  32.9250172  58.5425655  30.3879528  33.1534127
  57.9011293  31.7404793  32.9306740  57.8416622  30.8700940  32.9547157
  63.0297317  45.2616627  35.3857487  62.0753717  45.2347184  35.3263517
  63.2133291  45.9891612  35.9797184  62.9310048  45.3510691  35.4543381
  61.2867113  31.9135766  33.8456702  62.0401534  31.4444993  34.2041734
  61.6215744  32.3344806  33.0544177  61.4258527  31.9070447  33.7905159
  65.2825524  31.1003461  42.8259264  64.6284146  30.4789922  42.5048999
  64.8760978  31.4979799  43.5966728  65.1468751  31.0713605  42.8832020
  64.4113308  29.4150972  45.5864713  64.2629518  28.4789838  45.4471712
  63.5354905  29.8004836  45.5751575  64.2802723  29.3448785  45.5666723
  66.2161278  28.8578382  37.1697793  66.5099991  29.4730684  36.4973207
  65.2658093  28.9664322  37.1938209  66.1318347  28.9505106  37.0870478
  67.0584819  24.3503688  39.4148433  66.5885188  25.1101189  39.0733108
  66.4620790  23.6147054  39.2734220  66.9228046  24.3532266  39.3533250
  62.5412934  34.3638828  30.3935749  61.8946611  33.7555929  30.0371931
  62.8472891  34.8603128  29.6341422  62.4974148  34.3495942  30.2514464
  61.1775921  39.8891152  30.4402439  61.9477774  40.4100400  30.6693465
  61.4604937  38.9823958  30.5512597  61.3126921  39.8401254  30.4840845
  62.3016931  27.0746096  26.5900476  62.5724704  27.9878610  26.6798501
  61.4195019  27.0480735  26.9598644  62.2231735  27.1876944  26.6487374
  61.2728548  33.7359971  41.8812317  61.4460599  34.5688236  41.4442397
  61.9223739  33.1346473  41.5184859  61.3785099  33.7653909  41.7794083
  61.5546018  28.6978048  30.8708720  62.1758307  29.3693733  30.5887364
  60.7884580  28.8317103  30.3136719  61.5361266  28.8014999  30.7633918
  64.9448026  32.6129059  29.0125954  65.1185851  32.6761844  28.0728505
  65.7386592  32.9517520  29.4255458  65.0689329  32.6647535  28.9454203
  63.3057052  36.1822208  34.3703434  63.8553426  35.8388839  33.6667722
  62.4437212  35.7996921  34.2098302  63.2658680  36.0891401  34.2600348
  65.9788369  26.1082860  37.6357627  65.8523972  25.9919352  36.6946035
  66.1514646  27.0431745  37.7404145  65.9851877  26.2127975  37.5282824
  65.6203025  42.1157014  26.8311709  65.4626858  41.8131894  27.7256610
  64.7802578  42.4782258  26.5497424  65.4927081  42.1226416  26.9096598
  63.1296134  41.1799963  31.6239407  63.3287992  40.2871573  31.9060763
  62.6660011  41.5678322  32.3649886  63.0949723  41.1150848  31.7547554
  63.7802870  35.3444953  38.9340106  63.5805239  34.5035038  38.5210603
  63.5222115  35.2293693  39.8490068  63.7213973  35.2220208  38.9976502
  67.3627455  40.5235331  32.0991165  67.5792519  40.4169803  33.0247193
  67.2062836  39.6335518  31.7851611  67.3708284  40.3965678  32.1776053
  58.5523804  41.7613419  35.3277659  57.6101448  41.6106983  35.2436202
  58.8064145  41.2608295  36.1027550  58.4634684  41.6784675  35.4161543
  67.7414873  40.2532727  34.8794603  66.8107986  40.4386174  35.0067396
  68.1756547  41.0926312  35.0265386  67.6779787  40.3839122  34.9148157
  58.8733872  33.0591213  32.2207388  59.1891978  33.9405294  32.4180216
  58.4819437  33.1338308  31.3502904  58.8635722  33.1811876  32.1337647
  60.9478066  33.3375467  36.2144779  60.4743794  34.1242411  35.9478987
  61.1267852  32.8766344  35.3949412  60.9102789  33.3787798  36.0751779
  63.5978444  33.3265240  32.6669232  64.0141140  32.5337058  32.3289262
  63.4182885  33.8527560  31.8883987  63.6278666  33.2930476  32.5240877
  57.0812920  30.6239203  30.2274048  57.3139641  30.5941181  31.1558360
  56.1563768  30.3789713  30.2047774  56.9923800  30.5888109  30.3433703
  65.5654542  44.8832165  30.2387185  65.9205246  44.0503900  30.5526739
  64.9546176  44.6354098  29.5450467  65.5325452  44.7448204  30.1899281
  66.2819457  34.7390631  46.5643999  66.6947511  34.3479613  45.7936535
  66.1578154  34.0050327  47.1668549  66.3194735  34.5949515  46.5424796
  63.7675855  35.5041203  25.3554391  64.6584369  35.3579674  25.6722229
  63.4685180  34.6402669  25.0725964  63.8432184  35.3747056  25.3589746
  62.9506348  37.6580383  30.2146769  63.5233663  37.2763262  30.8800644
  63.0251130  37.0664865  29.4658508  63.0331959  37.5335226  30.2040703
  63.0464749  32.8774509  37.8090037  62.6284733  32.8104982  38.6674314
  62.3247870  33.0423832  37.2023061  62.9009826  32.8896983  37.8415307
  67.3875716  37.9229914  31.4782767  68.2547517  37.9981091  31.0794685
  67.5578899  37.5943516  32.3600389  67.5197848  37.8907398  31.5397950
  65.9765276  27.6041076  29.0147168  66.3240924  27.0595044  29.7204093
  65.0273637  27.5710395  29.1313894  65.9003173  27.5306230  29.1193686
  65.0504577  36.4500316  31.8304159  65.9147511  36.8456242  31.7165717
  65.1197397  35.5976092  31.4004950  65.1699692  36.3912439  31.7611194
  66.4349436  34.9088944  40.1509414  66.8800806  35.7209002  40.3948933
  65.5943216  35.1946682  39.7945596  66.3841367  35.0489235  40.1360922
  63.9159643  39.9491278  41.4265620  64.5441214  40.0511898  40.7109699
  63.6965712  40.8452328  41.6818275  63.9685032  40.0773177  41.3671650
  65.3512571  35.0150390  42.6357146  64.9857944  35.8993047  42.6753126
  65.7069049  34.9423707  41.7504170  65.3501024  35.1187340  42.5282344
  61.1660450  39.2322438  40.1325566  61.1591168  38.4226874  39.6227326
  62.0903828  39.4727020  40.1898322  61.2826698  39.1595756  40.0745738
  65.3789700  31.9470530  36.7943055  64.5117899  32.0678945  37.1818000
  65.8726044  31.4645035  37.4575717  65.3316272  31.9009210  36.9293629
  61.8478957  36.5884279  41.4463610  62.0245648  36.5296401  42.3853988
  61.6412043  37.5110690  41.2992828  61.8438542  36.6990631  41.5474773
  66.2403766  25.5938931  31.2053336  65.2889034  25.5514353  31.2986717
  66.5440628  25.9854032  32.0248704  66.1578155  25.6388004  31.3212991
  60.4143351  32.8403002  29.1815939  59.5263704  33.1987422  29.1533096
  60.5742611  32.5275820  28.2920536  60.3208043  32.8464239  29.0635070
  67.3373420  39.0117897  42.5918740  66.4054987  38.8562471  42.7424877
  67.7426419  38.8893152  43.4503016  67.2697920  38.9762721  42.7212746
  64.2577559  31.8592795  22.8579380  64.5389254  31.1534182  23.4398869
  64.8137442  32.6014749  23.0955259  64.3651430  31.8641785  22.9625898
  67.7316723  32.6276029  35.9040581  66.8263871  32.4630788  36.1692232
  67.6618129  33.2844744  35.2103864  67.6069647  32.6912896  35.8489038
  58.6580356  30.9358219  26.1318423  57.8070213  31.3648909  26.2258875
  58.5298638  30.0638036  26.5066089  58.5321732  30.8790754  26.1919464
  66.9788077  39.6964220  26.3135688  66.5001843  39.2461241  27.0100690
  66.7190000  40.6137559  26.3991287  66.8841222  39.7560262  26.4139780
  67.2010874  29.8649867  34.7097548  67.4429972  30.7851784  34.8129924
  66.6699252  29.8449825  33.9142596  67.1635597  29.9797045  34.6213664
  66.8818127  44.2610462  33.0954299  67.5105472  44.9824209  33.1201786
  66.0331078  44.6786842  33.2474578  66.8535226  44.4071991  33.1180573
  63.5828333  29.3175258  37.2518036  63.4725594  29.9723560  36.5630816
  63.0095244  29.6139140  37.9589104  63.4956534  29.4391838  37.2546321
  63.0909309  36.0915896  27.9582992  62.2156679  36.4275779  27.7652590
  63.3957719  35.7253909  27.1274487  63.0181848  36.0879154  27.8274844
  65.3437515  31.9915521  45.5928352  65.0366012  31.0942224  45.7243571
  64.5464308  32.4953305  45.4302006  65.2023007  31.9409293  45.5885926
  64.1492139  38.8876822  33.0869446  63.3316859  38.7933768  33.5769696
  64.2490955  38.0540392  32.6259110  64.0574152  38.7688819  33.0904802
  62.8657643  30.9966509  29.7232377  63.4281035  31.7564010  29.5740382
  61.9766449  31.3338640  29.6200001  62.8241951  31.1374966  29.6914179
  66.8107986  43.1832707  35.4104975  66.8875862  43.5894777  34.5471201
  67.5838706  43.4841497  35.8863804  66.9187631  43.2734936  35.3602929
  63.2127518  29.6318769  26.7314689  63.9604204  29.7608833  27.3141249
  62.5210862  30.1797461  27.1034071  63.2202574  29.7184255  26.8530913
  59.9882505  35.7980591  35.1064416  59.0621807  36.0279029  35.1891731
  60.0748531  35.4747265  34.2098302  59.8802860  35.7862199  35.0024969
  68.0249662  41.0264950  40.8856253  67.2871126  40.7337810  40.3503455
  68.0959803  40.3675823  41.5757616  67.9395184  40.9044288  40.9047172
  66.5232783  25.6547220  27.0100691  65.6110649  25.4228370  26.8389492
  66.4724715  26.4218206  27.5807042  66.4003027  25.7233078  27.0609807
  65.1335961  40.4953640  35.0032040  64.7109757  40.1193673  34.2317505
  64.6434257  41.2987966  35.1771523  65.0169714  40.5496610  34.9275436
  62.8253497  32.0785090  40.3411531  62.3779032  31.3146764  39.9784074
  63.7560383  31.8980632  40.2039744  62.8877035  31.9572592  40.2768064
  64.2086809  27.8584464  40.5158085  63.8743951  27.5167426  39.6863723
  64.8934184  28.4777591  40.2605430  64.2537143  27.8939640  40.3765085
  59.1649490  31.2595629  37.7828408  59.6118181  31.9184756  37.2510965
  58.2458074  31.5236995  37.7694057  59.1043272  31.3771384  37.7121301
  56.6459698  36.2630539  31.9237539  55.7978423  36.5639329  32.2497301
  57.2400633  36.3708315  32.6662160  56.6130609  36.3157179  32.0602255
  66.3772087  34.9889109  25.9338525  67.0717611  35.5143265  25.5371656
  66.8281192  34.2230372  26.2874059  66.5232783  34.9578841  25.9281956
  68.2576384  27.6690192  40.8721904  67.4580082  27.8939640  40.3948933
  68.2841965  28.2895566  41.6005104  68.1583341  27.7772050  40.9040102
  67.9164243  42.3010462  43.4000970  67.7680453  41.8842247  42.5508618
  67.0711835  42.6856161  43.6291996  67.7894073  42.2965555  43.3201940
  67.3292593  32.7774300  26.9386512  67.5700143  31.8551971  26.8488487
  68.0919390  33.1848618  27.3473590  67.4574310  32.7112937  26.9796634
  61.1013819  31.9527684  26.7137912  60.9599311  32.8880652  26.5688343
  60.2803898  31.5412541  26.4450906  60.9784063  32.0201294  26.6607582
  62.0811452  36.2606045  44.3051937  62.9298500  36.3206170  44.7428928
  61.4529881  36.5749557  44.9557319  62.1088580  36.3083695  44.4444937
  65.5042549  40.9081030  39.3427183  65.5798878  40.3108357  38.5995491
  65.1312867  41.7070449  38.9700730  65.4661498  40.9338226  39.2005899
  62.3091985  29.3191588  42.6046019  62.8946317  28.7092359  42.1562963
  61.7087543  29.6200378  41.9222439  62.3068891  29.2791505  42.4603522
  66.2969569  29.3199753  39.7874886  66.3373714  29.2228122  38.8357228
  66.0238702  30.2271030  39.9232531  66.2675120  29.4228538  39.6828368
  60.5725290  35.2967302  32.4943891  60.5494350  36.2499900  32.4116576
  61.2601532  35.0211626  31.8883986  60.6573995  35.3836871  32.4060008
  65.4049508  41.4510732  29.5507036  65.9228340  41.0518063  30.2493251
  64.6971194  41.9050453  30.0074946  65.3812794  41.4580134  29.6984889
  63.3484291  27.0533807  29.7621286  62.8946318  26.8623205  28.9404705
  62.7612639  27.6498315  30.2266978  63.2144839  27.1052282  29.7161667
  63.8859422  47.0371345  30.1807357  64.2623746  46.1598089  30.2549819
  64.4338476  47.5817377  30.7464211  64.0042990  46.9938602  30.2627601
  64.0689622  42.9015794  35.6650559  63.7335217  43.7719647  35.4515097
  65.0163940  42.9738393  35.5441407  64.1474818  43.0224209  35.6226295
  65.7063275  32.1638329  40.2923628  66.1924565  32.9688985  40.1155861
  65.8108279  32.0225790  41.2328148  65.7819604  32.2487485  40.3899435
  61.8294204  30.4838912  45.0985676  61.4766594  29.6947472  45.5093966
  62.1775626  30.1826039  44.2599389  61.8288431  30.3446785  45.0441203
  62.9356236  48.3729230  33.9595143  63.5961124  47.6952308  33.8166788
  62.7381698  48.3214837  34.8943095  62.9950907  48.2794341  34.0606306
  63.4846836  26.8725268  45.2074620  62.6954458  26.7398461  44.6834959
  63.2543209  26.5381715  46.0750821  63.3536251  26.8121061  45.2513027
  63.3143654  26.9084526  38.1561932  63.1169116  27.6690192  37.6095997
  64.1353575  26.5667488  37.8033469  63.3940397  26.9623414  38.0416419
  62.8392062  40.5512939  27.9582991  63.4425372  40.9868948  28.5614612
  62.2884140  40.0075072  28.5225703  62.8461344  40.5378217  28.1074987
  60.1654971  37.7817375  32.3338759  60.2659560  38.4553472  33.0070415
  59.3398862  37.9993339  31.9004194  60.0731210  37.8960471  32.3649886
  64.3403169  28.8455907  33.1251285  64.3778446  29.4179548  32.3586247
  63.8108867  28.1005376  32.8429929  64.2779630  28.8235453  32.9907782
  65.5862387  25.4305938  35.1566463  64.8397248  25.2872986  34.5746974
  66.0100138  24.5749054  35.2174575  65.5446695  25.3032203  35.0901782
  63.5014268  33.4228706  44.1036683  62.7514488  33.9617584  44.3582267
  63.8443729  33.8466323  43.3173656  63.4488879  33.5457534  44.0350789
  68.3569427  51.7360724  35.8786022  67.8638855  52.1239083  35.1559390
  67.7772830  51.0608297  36.2293271  68.2195333  51.6997383  35.8312260
  68.6306067  48.7391216  29.7402082  68.3067132  49.1396132  28.9333994
  68.0682676  47.9769221  29.8724372  68.5174461  48.6929896  29.6532341
  65.8362314  48.5043789  31.4026162  65.1359055  49.1428792  31.2654375
  66.6427898  49.0142810  31.3283700  65.8495105  48.6517565  31.3750391
  65.5123379  47.0959223  33.7827377  65.8177562  47.6233791  34.5209571
  65.9476600  47.4751850  33.0197694  65.6064460  47.2118648  33.7799092
  67.2975049  47.3057619  37.5742442  67.2397699  46.4145559  37.9186052
  66.8229230  47.8397507  38.2106403  67.2299549  47.2604464  37.6994021
  66.5556098  49.1592092  35.5462620  65.7779190  49.4751934  36.0072956
  66.9407024  48.5158099  36.1402317  66.5053803  49.1175678  35.6820265
  67.9701180  46.0230458  30.2274048  68.2027902  45.9932437  31.1558360
  67.0452029  45.7780968  30.2047774  67.8812061  45.9879364  30.3433703
  66.7472901  53.3800882  34.2020519  67.2380379  54.0986052  33.8018295
  66.0001989  53.8054830  34.6220734  66.7149585  53.5266494  34.2041733
  67.5347959  51.6621794  31.9237539  66.6866684  51.9630584  32.2497301
  68.1288893  51.7699570  32.6662160  67.5018869  51.7148434  32.0602255
  49.4475668   6.8728512  21.8637459  49.3829035   7.5774877  21.2188645
  48.7553238   7.0635031  22.4966064  49.3505719   6.9879772  21.8623317
  52.1449472   6.7609911  22.0447652  51.1905872   6.7340467  21.9853683
  52.3285446   7.4884896  22.6387349  52.0462203   6.8503975  22.1133546
  53.0011577   8.5364629  16.8397522  53.3775901   7.6591373  16.9139984
  53.5490631   9.0810661  17.4054376  53.1195145   8.4931886  16.9217766
  52.0508391   9.8722513  20.6185308  52.7113279   9.1945592  20.4756953
  51.8533853   9.8208121  21.5533260  52.1103062   9.7787625  20.7196471
  57.4721582  13.2354008  22.5376187  56.9791010  13.6232366  21.8149555
  56.8924985  12.5601581  22.8883436  57.3347488  13.1990667  22.4902425
  65.6462833  15.8290022  24.0996176  64.9170899  15.2080565  24.0904252
  65.6618717  16.1927514  23.2150270  65.5550619  15.7955258  23.9850663
  61.0338320  18.7304227  20.2890191  60.7388060  19.3603499  20.9473355
  60.2809672  18.6185627  19.7091915  60.8998867  18.7969672  20.2996257
  64.6318788  20.2413497  24.8859203  64.4690661  20.3442283  23.9482967
  65.4020641  20.7830952  25.0563330  64.7098211  20.3234076  24.7876325
  57.7458222  10.2384500  16.3992247  57.4219288  10.6389416  15.5924159
  57.1834831   9.4762505  16.5314537  57.6326616  10.1923180  16.3122506
  67.3852622  14.1939678  27.2031093  67.2288003  14.7981753  27.9286008
  67.4152845  14.7532679  26.4281203  67.3690964  14.3425702  27.1974524
  64.6214865  14.6148718  29.4057469  64.6353429  14.8194042  30.3412492
  64.3622562  15.4338179  28.9843112  64.5903096  14.7459195  29.4715078
  60.8866076  15.1909101  23.6279773  60.4668740  14.4576962  23.1782574
  61.7901608  14.9059528  23.7594992  60.9489615  15.0610871  23.5869652
  61.6544835  16.2217370  21.1043132  61.3779327  17.0884481  20.8066213
  61.5367041  16.2462319  22.0546648  61.6042540  16.3356383  21.1884589
  66.8754620  21.5550927  25.4360494  67.5157434  20.8916892  25.1793696
  66.9892000  21.6449073  26.3821583  66.9718795  21.4820163  25.5244377
  54.9514469  10.0037073  18.0616327  54.2511211  10.6422076  17.9244540
  55.7580053  10.5136094  17.9873865  54.9647260  10.1510849  18.0340556
  54.6275534   8.5952507  20.4417542  54.9329717   9.1227075  21.1799737
  55.0628755   8.9745133  19.6787860  54.7216615   8.7111932  20.4389257
  56.4127204   8.8050903  24.2332607  56.3549854   7.9138843  24.5776218
  55.9381385   9.3390791  24.8696568  56.3451704   8.7597748  24.3584186
  55.6708253  10.6585376  22.2052785  54.8931345  10.9745217  22.6663121
  56.0559179  10.0151383  22.7992482  55.6205958  10.6168962  22.3410430
  60.3363929  22.2719767  21.8637459  60.2717296  22.9766132  21.2188645
  59.6441499  22.4626286  22.4966064  60.2393980  22.3871027  21.8623317
  63.4523522  14.3246072  23.7156586  63.5395321  14.0461819  22.8049051
  63.5245210  13.5154591  24.2219471  63.4725595  14.1853945  23.6640398
  57.7146453   7.7007787  19.5840337  58.5466070   7.2864067  19.8124292
  57.9051709   8.6389332  19.5896905  57.8457038   7.7685479  19.6137322
  63.0337733  22.1601166  22.0447652  62.0794133  22.1331723  21.9853683
  63.2173707  22.8876151  22.6387349  62.9350464  22.2495230  22.1133546
  61.2907529   8.8120305  20.5046867  62.0441950   8.3429532  20.8631899
  61.6256160   9.2329345  19.7134342  61.4298943   8.8054986  20.4495324
  62.5453350  11.2623367  17.0525914  61.8987027  10.6540468  16.6962096
  62.8513307  11.7587667  16.2931587  62.5014564  11.2480481  16.9104630
  61.1816337  16.7875691  17.0992604  61.9518189  17.3084939  17.3283630
  61.4645353  15.8808497  17.2102762  61.3167337  16.7385793  17.1431010
  61.2768964  10.6344509  28.5402482  61.4501015  11.4672775  28.1032562
  61.9264154  10.0331012  28.1775024  61.3825515  10.6638448  28.4384248
  63.3097467  13.0806747  21.0293600  63.8593842  12.7373378  20.3257887
  62.4477628  12.6981460  20.8688467  63.2699096  12.9875940  20.9190513
  65.6243440  19.0141553  13.4901874  65.4667274  18.7116433  14.3846775
  64.7842994  19.3766797  13.2087589  65.4967496  19.0210955  13.5686763
  63.1336549  18.0784502  18.2829572  63.3328408  17.1856112  18.5650928
  62.6700427  18.4662861  19.0240051  63.0990139  18.0135387  18.4137719
  63.7843286  12.2429492  25.5930271  63.5845654  11.4019577  25.1800768
  63.5262530  12.1278232  26.5080233  63.7254389  12.1204747  25.6566667
  67.3667871  17.4219870  18.7581330  67.5832934  17.3154342  19.6837358
  67.2103252  16.5320057  18.4441776  67.3748700  17.2950217  18.8366218
  58.5564220  18.6597958  21.9867825  57.6141863  18.5091522  21.9026367
  58.8104561  18.1592834  22.7617715  58.4675100  18.5769214  22.0751708
  67.7455289  17.1517266  21.5384769  66.8148402  17.3370713  21.6657561
  68.1796963  17.9910851  21.6855551  67.6820203  17.2823661  21.5738322
  58.8774287   9.9575752  18.8797553  59.1932393  10.8389833  19.0770381
  58.4859853  10.0322847  18.0093069  58.8676138  10.0796415  18.7927812
  60.9518482  10.2360006  22.8734944  60.4784210  11.0226950  22.6069152
  61.1308268   9.7750883  22.0539577  60.9143205  10.2772337  22.7341944
  58.0552820  16.2731763  19.8682906  58.5697010  16.6405997  20.5867110
  58.2007742  16.8745260  19.1378492  58.1395751  16.3972838  19.8668763
  63.6018860  10.2249779  19.3259397  64.0181555   9.4321597  18.9879427
  63.4223301  10.7512099  18.5474152  63.6319082  10.1915015  19.1831042
  57.0853335   7.5223742  16.8864213  57.3180057   7.4925720  17.8148525
  56.1604184   7.2774252  16.8637939  56.9964216   7.4872648  17.0023868
  65.5694957  21.7816704  16.8977350  65.9245661  20.9488439  17.2116904
  64.9586592  21.5338637  16.2040632  65.5365868  21.6432743  16.8489446
  66.2859873  11.6375170  33.2234164  66.6987927  11.2464152  32.4526701
  66.1618570  10.9034866  33.8258714  66.3235150  11.4934054  33.2014961
  62.9546764  14.5564922  16.8736934  63.5274078  14.1747801  17.5390809
  63.0291546  13.9649404  16.1248673  63.0372375  14.4319765  16.8630868
  63.0505164   9.7759048  24.4680203  62.6325148   9.7089521  25.3264479
  62.3288286   9.9408371  23.8613226  62.9050242   9.7881522  24.5005472
  67.3916132  14.8214453  18.1372933  68.2587933  14.8965630  17.7384850
  67.5619315  14.4928055  19.0190554  67.5238264  14.7891937  18.1988115
  65.0544993  13.3484855  18.4894324  65.9187926  13.7440781  18.3755882
  65.1237813  12.4960631  18.0595115  65.1740108  13.2896978  18.4201360
  66.4389851  11.8073483  26.8099579  66.8841222  12.6193541  27.0539098
  65.5983632  12.0931221  26.4535761  66.3881783  11.9473774  26.7951087
  63.9200059  16.8475817  28.0855785  64.5481630  16.9496437  27.3699865
  63.7006128  17.7436867  28.3408440  63.9725448  16.9757716  28.0261815
  65.3552987  11.9134928  29.2947312  64.9898359  12.7977586  29.3343291
  65.7109464  11.8408246  28.4094335  65.3541440  12.0171879  29.1872509
  61.1700866  16.1306977  26.7915731  61.1631584  15.3211413  26.2817491
  62.0944244  16.3711559  26.8488487  61.2867113  16.0580295  26.7335903
  61.8519372  13.4868818  28.1053775  62.0286064  13.4280940  29.0444153
  61.6452459  14.4095229  27.9582993  61.8478958  13.5975170  28.2064938
  60.4183766   9.7387541  15.8406104  59.5304119  10.0971961  15.8123261
  60.5783027   9.4260359  14.9510701  60.3248459   9.7448778  15.7225236
  67.3413836  15.9102436  29.2508905  66.4095403  15.7547010  29.4015043
  67.7466835  15.7877691  30.1093182  67.2738336  15.8747260  29.3802911
  66.8858543  21.1595001  19.7544464  67.5145888  21.8808748  19.7791952
  66.0371494  21.5771381  19.9064744  66.8575642  21.3056530  19.7770738
  64.1532555  15.7861361  19.7459611  63.3357275  15.6918307  20.2359861
  64.2531371  14.9524931  19.2849275  64.0614568  15.6673358  19.7494967
  66.8148402  20.0817246  22.0695140  66.8916278  20.4879316  21.2061366
  67.5879122  20.3826036  22.5453969  66.9228047  20.1719475  22.0193094
  55.8625056  14.8794166  20.8610685  56.3532534  15.5979336  20.4608460
  55.1154144  15.3048113  21.2810899  55.8301740  15.0259778  20.8631898
  59.9922921  12.6965130  21.7654581  59.0662223  12.9263568  21.8481896
  60.0788946  12.3731804  20.8688467  59.8843276  12.6846738  21.6615134
  68.0290078  17.9249489  27.5446419  67.2911541  17.6322349  27.0093620
  68.1000219  17.2660362  28.2347781  67.9435599  17.8028827  27.5637337
  65.1376377  17.3938178  21.6622205  64.7150173  17.0178212  20.8907670
  64.6474673  18.1972505  21.8361688  65.0210129  17.4481149  21.5865601
  59.1689906   8.1580168  24.4418573  59.6158597   8.8169295  23.9101130
  58.2498490   8.4221534  24.4284222  59.1083688   8.2755923  24.3711466
  56.6500114  13.1615078  18.5827704  55.8018839  13.4623868  18.9087466
  57.2441048  13.2692854  19.3252326  56.6171024  13.2141718  18.7192420
  67.9204659  19.1995001  30.0591136  67.7720869  18.7826786  29.2098783
  67.0752251  19.5840700  30.2882161  67.7934489  19.1950094  29.9792105
  62.0851867  13.1590584  30.9642102  62.9338916  13.2190709  31.4019093
  61.4570296  13.4734096  31.6147485  62.1128995  13.2068234  31.1035103
  65.5082965  17.8065569  26.0017348  65.5839294  17.2092896  25.2585656
  65.1353283  18.6054988  25.6290896  65.4701914  17.8322765  25.8596064
  60.5765706  12.1951841  19.1534056  60.5534766  13.1484439  19.0706741
  61.2641948  11.9196165  18.5474151  60.6614411  12.2821410  19.0650173
  65.4089924  18.3495271  16.2097201  65.9268756  17.9502602  16.9083416
  64.7011609  18.8034992  16.6665111  65.3853210  18.3564673  16.3575054
  63.8899838  23.9355884  16.8397522  64.2664162  23.0582628  16.9139984
  64.4378892  24.4801916  17.4054376  64.0083406  23.8923141  16.9217766
  64.0730038  19.8000333  22.3240724  63.7375633  20.6704186  22.1105262
  65.0204356  19.8722932  22.2031572  64.1515234  19.9208748  22.2816460
  62.9396652  25.2713769  20.6185308  63.6001539  24.5936847  20.4756953
  62.7422114  25.2199376  21.5533260  62.9991323  25.1778880  20.7196471
  62.8432478  17.4497478  14.6173156  63.4465788  17.8853487  15.2204777
  62.2924556  16.9059611  15.1815868  62.8501760  17.4362756  14.7665152
  60.1695386  14.6801914  18.9928924  60.2699976  15.3538011  19.6660580
  59.3439278  14.8977878  18.5594359  60.0771626  14.7945010  19.0240051
  63.5054684  10.3213245  30.7626848  62.7554904  10.8602123  31.0172433
  63.8484145  10.7450862  29.9763821  63.4529295  10.4442073  30.6940955
  68.3609842  28.6345263  22.5376187  67.8679271  29.0223622  21.8149555
  67.7813246  27.9592836  22.8883436  68.2235749  28.5981922  22.4902425
  68.6346483  25.6375755  16.3992247  68.3107548  26.0380671  15.5924159
  68.0723092  24.8753760  16.5314537  68.5214877  25.5914435  16.3122506
  65.8402730  25.4028328  18.0616327  65.1399471  26.0413331  17.9244540
  66.6468313  25.9127349  17.9873865  65.8535521  25.5502104  18.0340556
  65.5163795  23.9943762  20.4417542  65.8217978  24.5218330  21.1799737
  65.9517016  24.3736389  19.6787860  65.6104876  24.1103187  20.4389257
  67.3015465  24.2042158  24.2332607  67.2438114  23.3130098  24.5776218
  66.8269645  24.7382046  24.8696568  67.2339965  24.1589003  24.3584186
  66.5596514  26.0576631  22.2052785  65.7819606  26.3736473  22.6663121
  66.9447440  25.4142638  22.7992482  66.5094219  26.0160217  22.3410430
  67.9741596  22.9214997  16.8864213  68.2068318  22.8916976  17.8148525
  67.0492445  22.6765507  16.8637939  67.8852477  22.8863903  17.0023868
  66.7513317  30.2785421  20.8610685  67.2420794  30.9970591  20.4608460
  66.0042404  30.7039369  21.2810899  66.7190001  30.4251033  20.8631898
  67.5388375  28.5606333  18.5827704  66.6907099  28.8615123  18.9087466
  68.1329309  28.6684109  19.3252326  67.5059285  28.6132973  18.7192420
   1.9651256  29.7045453  54.3736866   1.5765689  28.8415084  54.5151080
   2.0782863  29.7629248  53.4254564   1.9299073  29.6008502  54.2704491
   2.0367171  30.2589464  51.6880951   1.0887079  30.1528019  51.6088991
   2.3935196  29.8021166  50.9265411   1.9616616  30.1870947  51.5806149
   3.9592934  42.0679365  58.0944825   3.1290637  41.6421336  58.3087358
   4.6116992  41.3714649  58.1666074   3.9367768  41.9246414  58.1305449
   2.5626831  30.0670698  57.1073615   2.3681161  29.7453701  56.2277206
   2.7474352  29.2775176  57.6164783   2.5609511  29.9249994  57.0606924
   1.3057916  23.2668780  54.9683635   2.1054217  23.0247867  55.4371753
   1.5321129  24.0780673  54.5136938   1.4368501  23.3395462  54.9711919
  12.1709463  32.1315814  61.5741551  12.8285482  31.8184550  60.9526082
  12.3458834  31.6392340  62.3760142  12.2771787  32.0282946  61.5974896
   9.7501166  38.7558181  56.3656065   9.4048612  38.0262784  55.8501256
  10.5405092  39.0248537  55.8982089   9.8066970  38.6962139  56.2397415
  13.3452767  34.8198964  61.3005047  12.9636482  33.9421626  61.2920195
  12.6484149  35.3861368  60.9688717  13.2072900  34.7790716  61.2566641
   3.0522762  36.8648120  54.9924050   3.3184347  37.7384634  54.7039055
   2.1054217  36.9329895  55.1175629   2.9650963  36.9852453  54.9718989
   5.0857038  36.9970845  52.5981415   4.3178280  36.8235789  52.0529622
   5.6601674  36.2467241  52.4482349   5.0608778  36.8786925  52.5090460
   5.4494345  36.9468700  58.8624005   5.2635277  37.6723272  58.2663094
   4.8894047  36.2344767  58.5533948   5.3535943  36.9485030  58.7464350
   4.6024616  44.0736604  56.3500500   3.8842379  44.6990967  56.4448023
   4.4165548  43.3955600  56.9998812   4.4869916  44.0671284  56.4448023
   1.0933267  33.9707399  57.8370956   1.2994407  33.5408545  58.6665319
   1.8513876  34.5284071  57.6617331   1.2168796  33.9874781  57.9212413
   7.0365704  31.9923687  57.9191201   6.4823141  32.2973302  57.2014067
[truncated: 632,035 more chars]
