# Supplementary material for: Benchmarking Water Models in Molecular Dynamics of Protein–Glycosaminoglycan Complexes
Source: J Chem Inf Model. 2024 Feb 27;64(5):1691–703. doi: 10.1021/acs.jcim.4c00030 (PMC10934818; doi:10.1021/acs.jcim.4c00030)
Supplement: Supplementary file 2 — ci4c00030_si_002.zip [file ci4c00030_si_002.zip › users2/anilas/Water_project/manuscript/JCIM/TIP4PEw/4N8W/init.crd]

default_name
 41952
  47.6029014  55.4218820  48.1095292  47.5148918  54.9225296  47.2361029
  48.1929980  56.2290017  47.9647644  46.7151144  55.6062220  48.5545708
  48.3446489  54.5606775  49.0583554  49.2553920  55.0556398  49.3940464
  47.4521765  54.2869048  50.2846537  48.0261979  53.8322810  51.0917581
  47.1071009  55.2733745  50.5953587  46.2517428  53.4088546  49.9595435
  45.9877715  53.2698048  48.7402177  45.6098037  52.7921835  50.8544753
  48.7599487  53.2871612  48.3086632  48.5813154  53.1876827  47.1329902
  49.3138217  52.3143674  49.0105300  49.4480955  52.4287520  50.0053826
  49.7241733  51.0755587  48.4040785  49.6672922  51.1350423  47.3168669
  51.1761701  50.8103237  48.8034439  51.8301184  51.3063629  48.0869826
  51.3447246  51.2257132  49.7966105  51.4521578  49.4547856  48.8178810
  52.3675898  49.3177405  49.0713369  48.8090443  50.0072228  48.9523517
  48.6211996  49.9270191  50.1598378  48.2746386  49.1564685  48.0620408
  48.4591293  49.2964133  47.0789668  47.4435324  48.0338709  48.4527265
  47.4809388  47.8844490  49.5313454  46.0060402  48.2986112  48.0499888
  45.9640000  48.4354134  46.9693039  45.1068072  47.1376450  48.4498169
  45.1474526  47.0010543  49.5304024  44.0808549  47.3515317  48.1500833
  45.4464304  46.2278201  47.9561533  45.5077183  49.5727962  48.7286536
  46.1288913  50.4149532  48.4235902  44.4743185  49.7599853  48.4363881
  45.5631867  49.4542896  49.8107379  47.9232106  46.7728772  47.7619207
  48.1840122  46.7791665  46.5605948  48.0289678  45.6868688  48.5350384
  47.8636276  45.7498200  49.5300906  48.4408019  44.3968104  47.9798439
  48.1728204  44.3415636  46.9246095  49.9430535  44.2315273  48.1080265
  50.4350196  45.0956120  47.6606476  50.1675419  44.1990172  49.1744003
  50.4571785  42.9410332  47.4344877  49.6351815  42.0516984  47.0870321
  51.6842322  42.8519228  47.2402516  47.7044085  43.2675424  48.6872424
  48.0787718  42.8313761  49.7597143  46.6633148  42.7889159  48.0625067
  46.3920383  43.2122481  47.1862117  45.7725383  41.7634488  48.6520017
  45.5632348  42.0162566  49.6919503  44.4586664  41.6854857  47.8983517
  44.6564742  41.6868276  46.8259417  43.9723114  40.7501031  48.1757185
  43.5562823  42.8431975  48.2445699  42.8648474  42.8656875  49.4431124
  42.9967411  42.0288857  50.1281057  42.0310154  43.9032979  49.7791704
  41.4758834  43.8841168  50.7169542  41.9023743  44.9719007  48.9279733
  41.0806088  46.0167272  49.2911483  40.6613611  45.8847463  50.1446431
  42.5888818  44.9853066  47.7240258  42.4899680  45.8259261  47.0370965
  43.4134941  43.9090581  47.3949031  43.9559577  43.9073411  46.4495839
  46.3830769  40.3998282  48.8139662  45.8074191  39.5052956  49.4956476
  47.5444778  40.2209394  48.2132334  47.8855500  40.9196211  47.5696049
  48.3260730  38.9977580  48.3863549  47.7057213  38.1279842  48.1685123
  49.5271020  38.9918736  47.4366678  50.1375041  39.8657997  47.6621106
  50.1032629  38.0875695  47.6295116  49.1185437  39.0260921  45.9890470
  48.5411496  38.1271963  45.7704596  48.4963403  39.9052726  45.8254418
  50.3231507  39.0853916  45.0775078  50.9816729  38.2395780  45.2752977
  50.0034469  39.0595702  44.0359831  51.0523462  40.2990602  45.3044250
  50.6140257  41.0003493  45.8842609  52.2393022  40.5430670  44.8221418
  52.8462721  39.6468706  44.0366957  52.3823211  38.7767607  43.8166859
  53.7656445  39.8437950  43.6677187  52.8320033  41.6984031  45.1098670
  52.3603565  42.3718742  45.6957458  53.7515303  41.8963128  44.7408171
  48.7681335  38.8428748  49.8516575  48.8476631  37.7486354  50.3616510
  49.0859250  39.9794867  50.4560214  48.9635672  40.8269216  49.9213844
  49.5773267  40.0879605  51.7992685  50.2634031  39.2656231  52.0024098
  50.3200272  41.4069411  52.0104061  49.5850928  42.1997138  51.8665591
  50.6556142  41.4075883  53.0471370  51.5014932  41.6443985  51.0983369
  52.1711516  40.7845735  51.1302061  51.1542395  41.7958392  50.0759991
  52.2565860  42.9009746  51.5762367  51.5275008  43.5969938  51.9894800
  52.9538486  42.5997587  52.3586304  53.0200428  43.5769170  50.4503798
  52.4224657  43.4838345  49.5431360  53.1255673  44.6309198  50.7087027
  54.3758095  42.9807088  50.2184240  54.2778386  42.0039994  49.9782853
  54.8328637  43.4691505  49.4619002  54.9297653  43.0665217  51.0583228
  48.4547239  40.0423590  52.8367310  48.7272471  39.9246933  54.0338304
  47.2067513  40.2406919  52.3497059  47.1089902  40.4956907  51.3767556
  45.9899536  40.1327638  53.1679089  46.2357520  40.3076381  54.2154518
  44.9654873  41.1506720  52.7367515  44.5793047  40.8093569  51.7758327
  44.1691384  41.1184295  53.4802243  45.4781932  42.5906074  52.5995237
  46.5659011  42.5968664  52.6720655  45.1771836  42.9925976  51.6322812
  44.9009098  43.4336759  53.6903567  43.8765358  43.1047925  53.8637078
  45.4916368  43.2706048  54.5914818  44.9059371  44.9073630  53.3442671
  44.5947539  45.0297337  52.3072717  44.2048816  45.4279059  53.9969188
  46.2492105  45.4709221  53.5212351  46.8983005  44.9894611  52.9163032
  46.2356292  46.4533846  53.2866717  46.5379070  45.3586867  54.4828606
  45.3573987  38.7095231  53.0706958  44.3450956  38.4363146  53.6658711
  46.0224013  37.8214377  52.3533704  46.8788924  38.0893179  51.8909364
  45.5557683  36.4464337  52.2036013  46.4036537  35.8401699  51.8836880
  45.2112954  36.1036907  53.1792194  44.4188726  36.2879888  51.1898300
  43.9618170  35.1378152  50.9714707  44.0406938  37.3705536  50.5197104
  44.5554836  38.2250219  50.6771922  42.9093039  37.4055999  49.6088752
  42.0618609  36.8986874  50.0696755  42.4971046  38.8419975  49.2733881
  43.3837460  39.4609556  49.1346551  41.9885369  38.7171219  48.3171492
  41.5650366  39.5113769  50.2547814  41.8365018  39.5125122  51.6288728
  42.7205554  38.9874686  51.9902115  41.0137565  40.1575903  52.5135085
  41.2414423  40.1509791  53.5800494  39.9038981  40.8372124  52.0478884
  39.0651411  41.4771347  52.9249056  39.3415445  41.3898046  53.8403834
  39.6029638  40.8694345  50.7055437  38.7108793  41.3771207  50.3394906
  40.4588951  40.2408908  49.8129518  40.2755138  40.3101788  48.7409576
  43.1071840  36.6837760  48.2547062  42.1579188  36.6179980  47.4510720
  44.2962719  36.1272905  48.0416526  44.9782493  36.0996513  48.7854831
  44.6796554  35.6228164  46.7400052  43.8300133  35.5094547  46.0670005
  45.7245471  36.5570860  46.0676276  46.6209047  36.5709591  46.6883856
  46.0896064  36.0803753  44.6495868  45.1939875  36.0663380  44.0281750
  46.8223703  36.7604370  44.2145751  46.5115725  35.0761306  44.7009604
  45.2046805  37.9889194  46.0460432  45.0261116  38.3268611  47.0672144
  45.9431407  38.6368968  45.5735195  44.2723548  38.0295824  45.4826097
  45.2312208  34.1830469  46.7626876  46.1670723  33.8955897  47.4961011
  44.6638662  33.3268205  45.9206513  43.8503559  33.6103517  45.3937546
  45.1422497  31.9528680  45.7722269  45.4797035  31.5430389  46.7244905
  44.0554052  31.0089889  45.1820580  44.4960758  30.0215158  45.0469166
  42.8675145  30.9051875  46.0762437  42.4261877  31.8927079  46.2106319
  42.1321261  30.2374381  45.6287388  43.1744464  30.5094129  47.0440278
  43.6981027  31.5043313  43.8753829  43.0265153  30.9367256  43.4901087
  46.3864073  31.8850913  44.9005800  46.7702114  32.8833924  44.2544551
  47.0219214  30.6798330  44.8276688  46.9434846  29.6222323  45.8413579
  46.0728790  28.9939719  45.6548568  46.8646059  30.0652373  46.8340581
  48.2505715  28.8807397  45.6413663  48.1118521  27.8291207  45.8940644
  49.0138195  29.3113473  46.2900392  48.6078343  29.0500862  44.2281593
  48.0775834  28.3667037  43.5651267  49.6816803  28.9538902  44.0660358
  48.1582939  30.5127749  43.9494210  48.9058948  31.2365287  44.2742907
  47.8798301  30.7034495  42.4779489  46.7052591  30.6423871  42.0288750
  48.9276895  30.9529089  41.7055909  49.8440037  30.9633103  42.1295072
  48.8315253  31.1801450  40.3192489  48.0246923  31.8698074  40.0695865
  50.1624508  31.7402448  39.7366910  50.9708101  31.0634311  40.0123837
  50.1028872  31.8621846  38.2667183  49.2946104  32.5388812  37.9896186
  51.0493300  32.2556729  37.8957844  49.9210721  30.8818610  37.8272129
  50.4939174  33.0882373  40.3875443  50.6021924  32.9559505  41.4639219
  51.4262578  33.4726606  39.9738911  49.6892204  33.7964664  40.1876386
  48.5412433  29.8513170  39.6443426  49.1867542  28.8407085  39.9055309
  47.5260001  29.8656986  38.8102728  46.9617736  30.6977441  38.7087157
  47.1415495  28.6774080  38.0655633  47.6247133  27.8000167  38.4937924
  45.6244373  28.4783160  38.1252952  45.1986639  29.1934028  37.4218034
  45.4388627  27.4651747  37.7693235  44.9885025  28.6588060  39.4646415
  45.1867560  29.6814320  39.7836094  43.9147995  28.5204335  39.3370918
  45.5037260  27.6878747  40.5215966  45.5294920  26.6842564  40.0976290
  46.5114444  27.9837262  40.8134277  44.6280618  27.6985354  41.7046265
  43.6219253  27.4845994  41.3435325  44.9656327  26.8818559  42.3431548
  44.6156810  28.9819296  42.4956189  44.3028612  29.7383705  41.9047739
  43.9881339  28.8867931  43.2819437  45.5481406  29.1801457  42.8309522
  47.6342231  28.7950058  36.6240899  48.1457774  29.8156754  36.1946964
  47.4353219  27.7213032  35.8736353  47.0096210  26.9101126  36.2984723
  47.8199928  27.6433228  34.4953884  48.1394249  28.6235205  34.1405340
  48.9677687  26.6728624  34.3335117  49.6380577  26.8461558  35.1758080
  48.6140457  25.6421552  34.3579181  49.7390084  26.8902777  33.0486347
  49.1586019  27.1097088  32.0119403  51.0331448  26.7688035  33.1218728
  51.5971416  26.9033991  32.2951336  51.4661937  26.5408326  34.0049255
  46.6309473  27.2009249  33.6897999  46.1656195  26.0281639  33.8211039
  46.1232427  28.1112301  32.8309406  46.4983289  29.0491665  32.8325572
  45.0002734  27.8182769  31.9492850  44.2105646  27.3264797  32.5174086
  44.4383538  29.0922716  31.3370523  43.4730370  28.8300894  30.9041805
  44.2896455  29.7933922  32.1584949  45.3027153  29.7303809  30.2842291
  46.3155676  29.7978001  30.6820616  45.3069530  29.1170732  29.3830423
  44.8300494  31.1312811  29.9168714  45.0101396  32.0626310  30.6787657
  44.2061173  31.2620487  28.7691395  43.8727127  32.1708332  28.4792891
  44.0623704  30.4535516  28.1811198  45.2998515  26.8496673  30.8362453
  44.3974114  26.2990295  30.2455322  46.5859021  26.7114301  30.5145105
  47.2952519  27.2145510  31.0274786  47.0076892  25.8422815  29.4273829
  48.0782764  25.6478242  29.4942814  46.4644780  24.8983390  29.4682860
  46.7150478  26.5182974  28.1208560  46.8599163  27.7318165  28.0256429
  46.3366594  25.7560091  27.1108065  46.2487408  24.7611546  27.2643933
  46.0879279  26.2742824  25.7680827  46.7809269  27.0872418  25.5499763
  46.2880207  25.1627358  24.7207904  45.5406973  24.3933340  24.9185842
  46.1036256  25.6043526  23.7407490  47.6606141  24.5460951  24.7424176
  47.7572748  23.9707444  25.6630377  47.7838842  23.8828998  23.8857675
  48.7464652  25.5819352  24.7072360  48.6892660  26.5227167  23.9397992
  49.7644777  25.3863272  25.5394740  50.5269811  26.0479413  25.5633361
  49.7701590  24.5775595  26.1436557  44.6788392  26.8646393  25.6292239
  44.3574719  27.5779041  24.7244684  43.8143083  26.5197081  26.5837488
  44.1016157  25.9209241  27.3447890  42.4481062  26.9613901  26.5429232
  41.9994395  26.7389599  25.5748529  41.6804165  26.2366926  27.6043516
  41.5126384  25.2057772  27.2928362  42.2485606  26.2457659  28.5346204
  40.1362135  26.8985720  27.9541253  42.3565728  28.5042726  26.7632619
  42.9950814  29.0710450  27.6712035  41.5513500  29.1513099  25.9678217
  41.0968319  28.6699261  25.2050190  41.2807947  30.5720379  26.1465860
  42.2153376  31.0767785  26.3904621  40.8853537  30.9719976  25.2123522
  40.2779645  30.8255983  27.2564754  39.2638684  31.4463168  27.0622184
  40.6255001  30.3628267  28.4475705  41.5123215  29.8914549  28.5522913
  39.7643733  30.4643285  29.5997366  38.7643474  30.7787579  29.3009852
  39.6642094  29.0830517  30.2801230  39.1339132  29.1935019  31.2256471
  39.1086451  28.4085859  29.6290791  40.9475044  28.5523989  30.5203592
  40.8646973  27.6944074  30.9436188  40.2580996  31.4976274  30.5940267
  39.9239056  31.4206886  31.8097124  41.0536461  32.4428558  30.1036981
  41.3591762  32.3797499  29.1431826  41.5832073  33.5188183  30.9273842
  42.2224225  33.1089722  31.7097154  42.4128961  34.4793370  30.0710373
  42.6720085  35.3646431  30.6523340  43.3246115  33.9848259  29.7370511
  41.6075342  35.0735544  28.6019168  42.6192939  35.8289074  28.1848354
  40.4637860  34.2481885  31.6774383  40.6511103  34.7025509  32.8120397
  39.3646768  34.4393862  30.9978859  39.3473486  34.1911126  30.0188920
  38.1984610  35.0852975  31.5630700  38.4826274  36.0613194  31.9556317
  37.1180722  35.2769585  30.5313311  36.2336734  35.7618718  30.9444797
  37.5605857  35.9174704  29.7691321  36.6522057  34.0713088  29.8458340
  37.1873450  33.5008809  28.7291550  38.0302828  34.0255037  28.2787011
  36.5358378  32.3687195  28.4104657  36.7530484  31.7721591  27.6248646
  35.5323223  32.1564945  29.3138208  34.5737772  31.1488886  29.3832663
  34.5434624  30.3980380  28.5938340  33.7283770  31.1690763  30.4436082
  33.0023258  30.3650177  30.5609508  33.7626179  32.1872804  31.3844727
  33.0567943  32.2021039  32.2153466  34.6891179  33.2130310  31.3002665
  34.6417699  34.0138799  32.0383405  35.5995040  33.2003321  30.2594627
  37.6225448  34.3426854  32.8028465  37.1139114  34.9624245  33.7229451
  37.7123030  33.0031322  32.7481671  38.0835821  32.5569749  31.9214340
  37.2421886  32.1640507  33.8273240  36.2579727  32.5177548  34.1346440
  37.1123365  30.6662292  33.3485922  38.0913171  30.2944140  33.0460242
  36.7291270  30.0549920  34.1658551  36.4267451  30.6128422  32.5032495
  38.1771077  32.2373678  35.0594980  37.7369450  32.2480040  36.1778171
  39.4886821  32.3240571  34.8278888  39.8508482  32.2243131  33.8900893
  40.4419521  32.4971096  35.9242022  40.2134854  31.7912095  36.7228755
  41.8663071  32.2475451  35.4471223  42.0063434  32.7685924  34.5001267
  42.6134555  32.5892028  36.1626586  42.1520881  30.7991292  35.1869728
  41.8767847  30.2181286  33.9511219  41.4439231  30.8390472  33.1669077
  42.1407588  28.8851108  33.7092418  41.9378124  28.4252653  32.7419182
  42.6789520  28.1276422  34.7370076  42.9174028  27.0801420  34.5551879
  42.9127976  28.6829618  35.9768250  43.3116402  28.0648365  36.7815552
  42.6440084  30.0133346  36.2001628  42.8211444  30.4480321  37.1844097
  40.3409108  33.8808777  36.5531009  40.4040048  34.0183786  37.7508181
  40.2145397  34.8908558  35.6962487  40.3233565  34.7575839  34.7008822
  40.0122070  36.2735028  36.2048652  40.8549128  36.5651717  36.8313683
  39.9059115  37.2631489  35.0331725  40.8432893  37.2637607  34.4768717
  39.0936704  36.9542157  34.3750648  39.6538200  38.5345682  35.5104447
  39.5889980  39.1458520  34.7727921  38.7899383  36.3063798  37.1176567
  38.8528367  36.8792243  38.2180507  37.6800515  35.7426215  36.6231865
  37.7060393  35.3333442  35.6999196  36.4144052  35.7805838  37.3204936
  36.1668435  36.8145812  37.5611832  35.2971918  35.1994633  36.4794763
  35.5866804  34.1994018  36.1552674  34.3959772  35.1362397  37.0893026
  35.0367241  36.0310675  35.3140064  34.3265319  35.6434868  34.7970710
  36.4791454  35.0783019  38.6805105  36.0711152  35.6058703  39.6930676
  37.0035697  33.8483037  38.6550227  37.2128490  33.3777452  37.7859853
  37.1558773  33.0916262  39.9180855  36.2338552  33.0620087  40.4990210
  37.6547864  31.6589397  39.7188870  37.8453069  31.2193161  40.6977006
  36.6651854  30.8414287  38.9988267  36.4738542  31.2801143  38.0193328
  37.0512779  29.8297771  38.8738647  35.7368878  30.8079444  39.5690540
  38.9969915  31.6609563  39.0383855  39.7153333  32.2046344  39.6522806
  39.3384902  30.6342551  38.9035289  38.9110806  32.1455059  38.0655295
  38.0348240  33.8460995  40.9098237  37.8166547  33.8184584  42.0912602
  39.0471119  34.5246689  40.4024927  39.1703759  34.5449162  39.4001883
  40.0009015  35.2512292  41.2303608  40.4443998  34.5596656  41.9464418
  40.7820094  35.6619233  40.5902907  39.3213321  36.4095356  42.0025535
  39.4745907  36.5258035  43.2279382  38.5340142  37.2109636  41.2742247
  38.5235404  37.1735523  40.2653120  37.7227534  38.2474499  41.9450456
  38.3997836  38.8790264  42.5207801  37.0002855  39.1040418  40.9472703
  36.3120555  38.4872244  40.3689411  36.4409022  39.8790570  41.4712290
  37.7222187  39.5683849  40.2758136  36.7357649  37.6057885  42.9504558
  36.5722400  38.1056324  44.0244417  36.1591833  36.4761794  42.5918837
  36.3245029  36.1216074  41.6608729  35.2628311  35.7312882  43.4640659
  34.4974022  36.4054580  43.8478518  34.5723387  34.5740723  42.7236926
  35.4183385  34.0924713  42.2326753  34.1844477  33.9192107  43.5037938
  33.4882733  34.8436160  41.7080084  33.8166198  35.6310106  41.0292504
  33.2025044  33.5795428  40.9163955  32.8735018  32.7921955  41.5944002
  32.4201195  33.7780797  40.1844521  34.1084954  33.2603474  40.4018943
  32.2354301  35.3475464  42.3516979  32.4469194  36.2770270  42.8803292
  31.4808030  35.5291249  41.5865442  31.8652230  34.6042574  43.0577391
  35.9644339  35.1494989  44.6751678  35.4010055  35.1734650  45.7808816
  37.1394511  34.5562761  44.4707390  37.4567584  34.4694016  43.5157333
  37.9415414  33.9979738  45.4988556  37.4075073  33.1831054  45.9872960
  39.2539531  33.4428055  44.9062766  39.5362742  34.0923290  44.0770685
  40.0128915  33.5001827  45.6866478  39.1410927  31.9841646  44.4032515
  39.1422785  31.3050887  45.2558156  38.1899294  31.9036291  43.8765065
  40.2505182  31.6231822  43.4805491  41.2178367  32.4168873  43.2957758
  40.1831183  30.4594130  42.9165895  38.2395248  35.0453178  46.5835526
  38.2070525  34.7343342  47.7859326  38.5282309  36.2750637  46.1343658
  38.5206090  36.4575591  45.1407470  38.8467034  37.3402639  47.0098181
  39.6088078  36.9795412  47.7014567  39.2583524  38.1495569  46.4059142
  37.6691425  37.8679043  47.8045023  37.8205634  38.2388397  48.9837341
  36.5140408  37.9171193  47.1860624  36.4670585  37.6426451  46.2153247
  35.2849504  38.4043875  47.8332413  35.5068854  39.3131899  48.3926347
  34.2017912  38.7164903  46.8048329  34.1024121  37.8403399  46.1646256
  33.2724330  38.8732938  47.3520733  34.4972804  39.9336014  45.9519626
  35.3624185  39.6775696  45.3402586  33.6577874  40.1879852  45.3051354
  34.8432633  41.1476086  46.7981802  35.9690256  41.6004067  46.8138041
  33.8915969  41.6188426  47.5425749  34.0632226  42.4246609  48.1260562
  32.9827558  41.1772825  47.5351911  34.7797567  37.3893427  48.8190635
  34.2177728  37.7709242  49.8503586  34.9691407  36.0928127  48.5143347
  35.3460929  35.8420935  47.6112749  34.5877905  35.0090223  49.4370867
  33.5401376  35.1119851  49.7188812  34.7795760  33.6619836  48.7699464
  34.0397075  33.6407591  47.9699201  35.7801734  33.6700103  48.3382783
  34.6146796  32.4281367  49.6460856  35.2858818  32.5048194  50.5014412
  33.2028395  32.3229396  50.1285119  32.5307440  32.2454358  49.2738828
  33.0970157  31.4368656  50.7546102  32.9502266  33.2093348  50.7095440
  34.9795308  31.1695549  48.8815305  36.0179290  31.2301199  48.5543269
  34.8541299  30.3012853  49.5284552  34.3297468  31.0711714  48.0114665
  35.3917224  35.0664618  50.7531609  34.8562798  34.9107002  51.8484474
  36.6955090  35.3139431  50.6207398  37.1334363  35.3393809  49.7110967
  37.5313987  35.5048995  51.7925470  37.3950692  34.6675422  52.4774849
  39.0034727  35.5856137  51.4087993  39.2411570  34.7173412  50.7941115
  39.1519432  36.4946346  50.8266521  39.9258340  35.6091284  52.6408223
  39.6577433  36.4698535  53.2536426  39.7615275  34.6934984  53.2097961
  41.3826995  35.7037829  52.2486267  41.5268302  35.1459118  51.3233207
  41.6268250  36.7533406  52.0818895  42.3052312  35.1294862  53.3434219
  41.7303608  34.4634140  53.9869689  43.1156689  34.5709620  52.8759024
  42.8541399  36.2028265  54.1315018  42.1036404  36.7200348  54.5654593
  43.4572664  35.8210398  54.8461257  43.3873751  36.8200985  53.5357674
  37.1419467  36.7571757  52.5568935  37.2356254  36.7966984  53.7709463
  36.6792054  37.7694409  51.8272412  36.6298063  37.6896685  50.8216980
  36.2710095  39.0320113  52.4439269  37.0817663  39.4018307  53.0712992
  35.9436298  40.0836005  51.4076366  36.6649798  39.9866129  50.5965863
  34.9426646  39.8767059  51.0292027  35.9917458  41.4765089  51.9549720
  35.2373736  41.5643616  52.7371245  36.9800048  41.6424791  52.3843937
  35.7267189  42.5171646  50.8756284  36.4742966  42.4198370  50.0881788
  34.7343159  42.3565885  50.4554658  35.8035133  43.9115547  51.4764086
  35.1463624  43.9529852  52.3448862  36.8306893  44.0992713  51.7883205
  35.3880020  44.9452720  50.4918718  34.4366469  44.7716804  50.2024252
  35.4489388  45.8592563  50.9170052  35.9967982  44.9080105  49.6870217
  35.0584344  38.7826249  53.3345504  34.9582281  39.3362462  54.4191536
  34.1428336  37.9366738  52.8536137  34.3154130  37.4398697  51.9910014
  32.8490660  37.7491327  53.5161299  32.5544929  38.6609123  54.0357294
  31.7728907  37.4136828  52.4609308  31.9735071  38.0470682  51.5969968
  31.9193647  36.3687120  52.1867916  30.3335190  37.6215908  52.9192695
  29.6808716  37.1957057  52.1572864  30.2041996  37.0756303  53.8540388
  29.9723875  39.1009064  53.1354699  30.4476708  39.4187287  54.0637672
  30.3924243  39.6635318  52.3016644  28.4657956  39.3606544  53.2188045
  28.3302836  40.4416540  53.2347195  28.0228245  38.9529229  52.3098273
  27.7963961  38.7563207  54.4145930  28.2058744  39.1339072  55.2565888
  26.8105701  38.9733406  54.3934380  27.9208428  37.7542883  54.3999940
  32.9141276  36.6623538  54.5769129  32.3229065  36.7824293  55.6332047
  33.6573375  35.6186749  54.2822412  34.1903817  35.6198694  53.4249720
  33.7121189  34.4411428  55.1232330  32.8951716  34.4379531  55.8453133
  33.6167801  33.1625269  54.2643977  33.6955834  32.2898049  54.9137237
  32.2804179  33.1241664  53.5182191  32.2014599  33.9959031  52.8689659
  32.2253335  32.2174762  52.9158442  31.4618076  33.1321683  54.2371393
  34.7136341  33.1270782  53.3252706  34.6524530  32.3310071  52.7922372
  34.9461766  34.3412043  55.9644599  34.9073345  33.7892937  57.0656638
  36.0667975  34.8340222  55.4533382  36.0578155  35.3306372  54.5735485
  37.3351161  34.6746701  56.1401720  37.9325346  35.5635140  55.9357370
  37.1234145  34.6173104  57.2078941  38.1218925  33.4457993  55.7255633
  39.1983212  33.1865674  56.2466767  37.5962306  32.7079973  54.7616977
  36.6815283  32.9288934  54.3947011  38.2733947  31.5102786  54.2613062
  39.2053406  31.3701036  54.8095341  37.4116410  30.2587622  54.4355995
  37.9863598  29.4173409  54.0481290  37.2501267  30.1266961  55.5053685
  36.0733241  30.3250692  53.7282268  35.5506446  31.2076801  54.0968473
  36.2704881  30.4386174  52.6620888  35.2147777  29.1002357  53.9545079
  35.7099384  28.2156208  53.5552982  35.0290649  28.9624985  55.0197746
  33.8845983  29.3111044  53.2291995  33.3239033  30.0944049  53.7388883
  34.0860943  29.6187704  52.2033301  33.0864162  28.0535227  53.2229302
  32.8994289  27.7684885  54.1738510  32.2127364  28.2117562  52.7405882
  33.6057886  27.3271343  52.7501532  38.6903896  31.6598013  52.8027880
  38.0222524  32.3478667  52.0020305  39.8079818  31.0090309  52.4668617
  40.2794394  30.4269346  53.1442107  40.3830314  31.1267912  51.1474832
  39.8326115  31.8675126  50.5674585  41.8590353  31.5733505  51.2453016
  41.8278821  32.5426058  51.7421744  42.3711762  30.8542276  51.8852532
  42.6179591  31.7047312  49.9099927  42.5112929  30.7703322  49.3587798
  42.0866113  32.8304390  49.0865697  42.1927759  33.7658706  49.6369567
  42.6451871  32.8929955  48.1524900  41.0332091  32.6558172  48.8686936
  44.0919238  31.9292527  50.1576378  44.5000168  31.0853200  50.7144356
  44.6117244  32.0197393  49.2033247  44.2283534  32.8445665  50.7335063
  40.3168107  29.8140975  50.4111748  40.9144631  28.8457294  50.8401794
  39.6187023  29.7837058  49.2874124  39.2360037  30.6246148  48.8809043
  39.3702140  28.5057783  48.6071736  40.0967168  27.7623658  48.9340629
  37.9636049  27.9959391  48.9401662  37.8741745  28.0485527  50.0251118
  37.2750532  28.7065810  48.4838945  37.6189439  26.5675542  48.4643813
  37.5197441  26.5708601  47.3786454  38.6953297  25.6031317  48.8642874
  38.7951137  25.5986764  49.9494424  38.4334464  24.6028120  48.5198306
  39.6407992  25.9056641  48.4141445  36.3076862  26.1571774  49.1095666
  35.5221801  26.8510475  48.8110529  36.0438297  25.1496970  48.7876227
  36.4144707  26.1749137  50.1939985  39.4996933  28.6738405  47.0776481
  39.0043678  29.6372270  46.5100672  40.1678599  27.7223215  46.4425429
  40.6618921  27.0260780  46.9828671  40.2543158  27.6602256  45.0170473
  40.5952256  28.6204865  44.6302832  41.2425172  26.5731357  44.5726205
  41.1237463  25.7329598  45.2566906  41.0113950  26.2501723  43.5574386
  42.6774300  27.0313999  44.6180126  42.9566251  28.2183012  44.6537226
  43.5869808  26.0982099  44.5783682  44.5650515  26.3487651  44.6064016
  43.3093384  25.1286447  44.5204194  38.9145959  27.3900586  44.3681233
  38.3698153  26.2951210  44.5323634  38.4125376  28.3581090  43.6433930
  38.8826643  29.2512000  43.6244620  37.1400976  28.2223510  42.9097718
  36.5129870  27.4872834  43.4152586  36.3914409  29.5272089  42.8405397
  37.1206969  30.1870344  42.3714664  35.5142744  29.4407531  42.1985107
  35.9835342  30.0965698  44.1716033  36.8817705  30.2495879  44.7702442
  35.2526512  31.4075459  44.0169040  34.3536762  31.2546921  43.4189168
  34.9742125  31.7877921  45.0002684  35.9014427  32.1286484  43.5195361
  35.1701276  29.0843782  44.9813155  35.7701003  28.1911940  45.1554417
  34.8898024  29.5248762  45.9382383  34.2703776  28.8152230  44.4284880
  37.4189316  27.6625174  41.4886057  38.5469724  27.5016903  41.1026167
  36.3436756  27.3719056  40.7673433  35.4549264  27.7985261  40.9867808
  36.3876047  26.3743842  39.7092283  37.3656369  25.8948457  39.6636132
  35.3193110  25.2937061  40.0263625  35.3117145  25.1207402  41.1028764
  34.3445238  25.6679802  39.7120347  35.5904577  24.1065732  39.3704883
  34.9143237  23.4602455  39.5856840  36.1953227  26.9511244  38.3024101
  35.0366569  27.1590694  37.8603394  37.3190259  27.3016338  37.6163690
  38.7170352  27.2649602  38.0824128  38.8908864  26.3532494  38.6531336
  38.9181723  28.1315444  38.7130386  39.4974551  27.2988032  36.7912999
  39.6413137  26.2844502  36.4177993  40.4683756  27.7656928  36.9572982
  38.6606373  28.1202623  35.8444636  38.7984939  27.7643352  34.8231093
  38.9094089  29.1801548  35.8960533  37.2154163  27.9039797  36.2773043
  36.6656892  28.8394254  36.3833626  36.5178281  27.0210333  35.2642410
  35.8127403  27.4988471  34.4240635  36.7519099  25.7179268  35.4047726
  37.4445820  25.3952077  36.0650125  36.0984970  24.7344982  34.5540449
  36.3155572  24.9458174  33.5072454  36.6082613  23.3251543  34.8859003
  37.6909345  23.3891375  35.0009693  36.1591079  23.0313763  35.8349587
  36.2764526  22.3041760  33.8389617  36.5447516  21.3077663  34.1919792
  35.2053209  22.3427549  33.6392830  37.0181802  22.5756496  32.5499919
  38.2394787  22.6786473  32.5533876  36.2963227  22.6758557  31.4537828
  36.7489319  22.8571269  30.5690073  35.2925749  22.5709939  31.5023986
  34.5865620  24.7779522  34.6244822  33.9151177  24.4608898  33.6334374
  34.0584869  25.1820181  35.7710407  34.6661145  25.3520772  36.5601761
  32.6145635  25.3502337  35.9573485  32.1121925  24.4174569  35.7004910
  32.2634627  25.7107901  37.3851526  32.6698363  24.9034180  37.9935388
  32.7246229  26.6537472  37.6785483  30.7810474  25.8014158  37.6346441
  29.9835053  25.9506392  36.7388824  30.4203936  25.7858480  38.8692633
  29.4400041  25.8435315  39.1068829  31.1193963  25.7156775  39.5955947
  32.1148733  26.4244726  35.0128357  31.1196802  26.2373639  34.3239163
  32.8399095  27.5400755  34.9889446  33.6301472  27.6436566  35.6095236
  32.4733361  28.6714809  34.1391783  31.4170421  28.9122189  34.2618869
  33.2939740  29.8811228  34.5331376  34.2988850  29.5665624  34.2500763
  32.9941825  30.7323908  33.9209597  33.2829669  30.2853263  36.0099637
  33.6632365  29.4569189  36.6079054  34.1542646  31.5118702  36.2320658
  33.7740671  32.3413799  35.6354583  34.1349204  31.7857259  37.2870970
  35.1785385  31.2895768  35.9339420  31.8730991  30.4833524  36.4658797
  31.3167448  29.5546106  36.3412739  31.8675511  30.7710474  37.5177270
  31.4057363  31.2688921  35.8720771  32.6339040  28.3582248  32.6585928
  31.7423333  28.6474519  31.8508686  33.7978409  27.8053005  32.3030374
  34.5213791  27.7037903  33.0007186  34.0947647  27.4150126  30.9484446
  34.1034673  28.2958088  30.3057142  35.4556292  26.7077387  30.8312120
  35.5339833  25.9753596  31.6344526  35.6071054  26.0073162  29.4895994
  35.5294899  26.7395311  28.6857051  36.5802289  25.5182779  29.4423537
  34.8207938  25.2607120  29.3775849  36.6044692  27.7257797  30.9909780
  36.5346872  28.2027799  31.9685926  37.5613538  27.2111131  30.9058181
  36.5297333  28.4836995  30.2114140  32.9861860  26.5274068  30.4006544
  32.4636679  26.7563710  29.2862487  32.6686276  25.4843723  31.1588661
  33.1145801  25.3220134  32.0507265  31.6552777  24.4915826  30.6808457
  31.8732461  24.1977387  29.6533456  31.6931431  23.2668930  31.5482197
  31.5690941  23.5752131  32.5864242  30.8530653  22.6380679  31.2541001
  32.9810303  22.4869390  31.4050269  33.7263416  22.7108249  30.4272701
  33.2420156  21.6600055  32.2915220  30.2102454  25.0141407  30.6606562
  29.4262169  24.5837877  29.8614838  29.8717163  25.9269543  31.5677964
  30.5800208  26.4028082  32.1078461  28.4599839  26.2129961  31.8648955
  27.8128920  25.5767054  31.2614578  28.1814142  25.9444141  33.3108698
  28.6733542  26.7010823  33.9229174  27.1057042  25.9779695  33.4866199
  28.5591239  24.3309528  33.8139962  27.9321279  27.6298487  31.5413050
  26.7661210  27.8120391  31.4492154  28.8329189  28.5967562  31.3204623
  29.8146967  28.4231248  31.4806355  28.4201509  29.9515806  30.9099853
  27.4595200  30.2238879  31.3469946  29.4563080  30.9993975  31.3158265
  30.3886452  30.7880201  30.7917768  28.9946931  32.3760317  30.9731677
  28.0625105  32.5883945  31.4971445  29.7532684  33.0993204  31.2738435
  28.8306189  32.4481319  29.8978081  29.7533370  30.9075810  32.7773276
  30.1453296  29.9171606  33.0070365  30.4930942  31.6618956  33.0458900
  28.8386976  31.0768331  33.3457196  28.1784127  29.9635475  29.3780501
  29.1058140  30.1279246  28.5857951  26.9336022  29.6726244  28.9930037
  26.2371504  29.5407112  29.7122419  26.5093583  29.5994810  27.5974536
  27.1302068  28.8828013  27.0594587  25.0325370  29.1441237  27.5024508
  24.3931070  29.9647421  27.8281499  24.8086895  28.9004589  26.4633354
  24.7930343  28.0009084  28.3204797  23.8720675  27.7397976  28.2433675
  26.5927894  31.0129890  27.0292597  26.7157816  31.2121424  25.8379327
  26.4742727  32.0011495  27.9672120  26.2917975  31.7506679  28.9283191
  26.5843822  33.3397034  27.6498929  25.8110599  33.6559507  26.9506316
  26.4001102  34.1116902  28.9701282  27.1009035  33.6854266  29.6884937
  26.6696570  35.1488876  28.7725044  25.0098815  34.0547712  29.5336789
  24.3747407  34.4668690  28.7492674  24.7513892  33.0082435  29.6971890
  24.7888581  34.8673928  30.8725459  25.7299052  35.3493805  31.5501247
  23.5542475  34.9836622  31.2808621  27.9456577  33.6764960  27.0215772
  28.1339127  34.8216086  26.6147552  28.8756294  32.6809398  27.0053732
  28.5609066  31.7636088  27.2870457  30.3056614  32.8499432  26.6146629
  30.4519979  33.8057461  26.1116605  31.1780652  32.8201613  27.8709290
  30.7315555  32.1235718  28.5799834  32.1764766  32.4741860  27.6021804
  31.2978267  34.1780227  28.5355488  30.8294875  35.1664882  28.0349887
  31.9520397  34.1986350  29.6810035  32.0689429  35.0705028  30.1768898
  32.3338892  33.3423916  30.0567523  30.7351318  31.7443261  25.6812643
  29.9358232  30.8482668  25.3733690  31.9821244  31.7819388  25.2253457
  32.5701991  32.5496499  25.5180108  32.5215462  30.8221603  24.2464738
  31.7461490  30.1351773  23.9069660  33.0417980  31.6131970  23.0356546
  32.2715918  32.3560243  22.8277891  33.9715128  32.1179576  23.2970147
  33.2654734  30.7393935  21.7809229  32.3760215  30.0515581  21.3800654
  34.3676455  30.6824800  21.1942955  33.5953159  29.8785416  24.7575076
  34.4566097  29.4596694  23.9942179  33.5456807  29.5049274  26.0372945
  32.8714445  29.9170168  26.6664185  34.4540572  28.4990762  26.5636979
  34.2418883  28.3692279  27.6246242  34.2669731  27.5619653  26.0385543
  35.9090029  28.8754707  26.3953143  36.3333309  29.9827519  26.7603130
  36.6801935  27.9404442  25.8587031  36.2908212  27.0406956  25.6156810
  38.0942834  28.1716308  25.6026185  38.5398483  28.7018391  26.4439961
  38.8318869  26.8395111  25.4168846  38.3578754  26.2691815  24.6176861
  39.8720100  27.0326058  25.1562386  38.8801002  25.8151360  26.8467718
  38.3361275  28.9981591  24.3497692  39.4766123  29.1247411  23.9377772
  37.2571341  29.5273850  23.7548884  36.3442719  29.2376415  24.0765236
  37.3312575  30.4925020  22.6754256  38.3052039  30.3796577  22.1996447
  36.5470750  30.2469663  21.9596770  37.1617834  31.9331050  23.1178953
  37.2216469  32.8215799  22.3168973  36.9411126  32.1323106  24.4246127
  36.8380508  31.3170007  25.0115855  36.8424866  33.4418311  25.0427665
  37.6903386  33.5626296  25.7164695  36.8956966  34.1932757  24.2549007
  35.5747608  33.6338575  25.8152794  34.7282480  32.7195869  25.9297396
  35.4107125  34.8413581  26.3698419  36.1391302  35.5339770  26.2739842
  34.2124498  35.1989800  27.1134755  33.4073191  35.3688260  26.3982190
  33.9519844  34.3620565  27.7605310  34.3904840  36.4479276  27.9661248
  35.5295581  36.9548238  28.1514578  33.2988241  36.9190516  28.5217819
  32.3952027  36.5493663  28.2620972  33.3450759  38.0444461  29.4416476
  34.3223491  38.5252305  29.3971903  32.2861245  39.0636375  29.0645100
  31.3249394  38.5540140  29.1236806  32.3160871  39.8674272  29.8004790
  32.4618548  39.6335120  27.7004679  33.3469655  40.6999833  27.4889089
  33.9018806  41.1106885  28.3324208  33.5182858  41.2285658  26.2296786
  34.2132489  42.0524658  26.0676387  32.7821026  40.7280552  25.1733219
  32.9312319  41.2392030  23.9469336  33.5755284  41.9495352  23.9121896
  31.9027373  39.6768858  25.3569374  31.3371512  39.2771379  24.5154423
  31.7435206  39.1331461  26.6152947  31.0514612  38.3050486  26.7679033
  33.2089177  37.6436803  30.9119407  32.4848287  36.6569490  31.2670497
  33.8598380  38.4387316  31.7490394  34.4311043  39.1561474  31.3256125
  33.8396248  38.3401550  33.2010171  34.1778464  37.3559614  33.5244271
  34.7785786  39.3893785  33.7765949  34.4380585  40.3741817  33.4565532
  34.7421505  39.3293272  34.8640648  36.2364524  39.1646288  33.2944437
  36.5767168  38.2003380  33.6717583  36.2378733  39.1488191  32.2048287
  37.3494353  40.4470780  33.8658220  36.7718371  41.7274439  32.8534048
  35.7168724  41.9083136  33.0614833  37.3418494  42.6352840  33.0537575
  36.8920207  41.4465276  31.8070096  32.4488422  38.5343908  33.7834612
  32.0183192  37.8084484  34.6785582  31.7741019  39.5692083  33.2797311
  32.2069470  40.1420040  32.5695035  30.4121659  39.8960749  33.6993197
  30.4127842  40.1987136  34.7467329  29.8329425  41.0247968  32.8699940
  28.7910456  41.1862453  33.1451325  30.6184096  42.2758164  33.1312246
  31.6604611  42.1153533  32.8560133  30.2080974  43.0931086  32.5388409
  30.5577242  42.5289648  34.1891051  29.9209997  40.6469382  31.5149062
  29.5599153  41.3448701  30.9637628  29.4229924  38.7223455  33.5433837
  28.6286378  38.4915753  34.4200397  29.4945459  38.0510950  32.3993549
  30.1534484  38.3430548  31.6923295  28.6122082  36.9242064  32.1015103
  27.5807901  37.2227270  32.2898189  28.7328926  36.4617050  30.6317009
  29.7646369  36.2642283  30.3419033  28.1587546  35.5362549  30.5825398
  28.1369684  37.4532061  29.6543024  27.3988816  38.4268955  30.0702350
  28.4867373  37.3197583  28.4264558  28.1210623  37.9517840  27.7291299
  29.1258091  36.5829921  28.1634199  28.9364382  35.7685288  33.0410757
  28.0412667  34.9831473  33.3679881  30.2031621  35.6903965  33.4502663
  30.8825787  36.2840718  32.9965607  30.6687494  34.7599100  34.4547479
  30.3920873  33.7473810  34.1609026  32.1352069  34.8365818  34.5536109
  32.4274207  35.8422317  34.8560481  32.4876146  34.1184973  35.2942711
  32.5771678  34.6052912  33.5845179  30.0122361  35.0292448  35.7990061
  29.4840186  34.1663694  36.4054994  30.0332814  36.3078278  36.2113938
  30.4988589  36.9939862  35.6351046  29.4701589  36.7404670  37.4779034
  29.8613007  36.1045165  38.2722912  29.8180436  38.2216263  37.8094715
  29.4580692  38.8890971  37.0270860  29.3563633  38.4930891  38.7584315
  31.2842396  38.4845557  37.9560944  32.0923252  37.6085497  38.6669644
  31.6540982  36.7096902  39.1011967  33.4120591  37.8606912  38.8236592
  34.0140187  37.1627495  39.4052844  33.9889708  38.9575529  38.2730709
  35.0505093  39.1613549  38.4086833  33.2087491  39.8227934  37.5306143
  33.6567495  40.7005688  37.0653025  31.8707795  39.5759560  37.3795162
  31.2543271  40.2553459  36.7907643  27.9548913  36.5422203  37.4431425
  27.3836799  36.0462249  38.3769713  27.3487738  36.9482804  36.3091109
  27.8974980  37.4307762  35.6117670  25.9367081  36.7892654  36.0767109
  25.3800923  37.2884408  36.8703933  25.5306782  37.3865539  34.7551489
  25.9135855  38.4066278  34.7312065  26.0135727  36.7993693  33.9736963
  24.0341324  37.4031520  34.5223851  23.7591153  36.3491560  34.5497917
  23.5150675  37.9342710  35.3198801  23.6055769  37.9741679  33.2095035
  24.4226843  38.1526830  32.2646073  22.3662517  38.3656037  33.1426290
  22.0100310  38.7619698  32.2842033  21.7661452  38.2716999  33.9489411
  25.5108905  35.3070566  36.1422352  24.4506112  35.0017594  36.6683192
  26.3060224  34.4298617  35.5737914  27.1523577  34.7233864  35.1072084
  25.9959850  32.9800315  35.6228059  25.0394879  32.7886160  35.1362378
  27.0745767  32.1853026  34.9042192  26.8638864  32.2664183  33.8381686
  28.0427804  32.6378933  35.1181566  27.1023197  30.6877809  35.3132056
  26.1432810  29.8353371  34.8444751  25.3628825  30.2261756  34.1919052
  26.1524335  28.5001311  35.1855719  25.3768114  27.8356328  34.8065118
  27.1044647  28.0210908  36.0389194  27.1504885  26.6671627  36.3560164
  26.4652467  26.1557825  35.9197789  28.0555681  28.8737834  36.5490983
  28.8015082  28.5074770  37.2544677  28.0624248  30.1952031  36.1653091
  28.8360133  30.8666007  36.5372796  25.9555501  32.5234131  37.0898538
  25.0470665  31.7609220  37.4510418  26.9056193  32.9835192  37.9161968
  27.5962198  33.6471614  37.5952186  27.0300573  32.4579496  39.2671601
  26.9777926  31.3687037  39.2629461  28.3260809  32.8804176  39.9477706
  28.3546165  33.9686207  40.0110933  28.4100599  32.2937813  41.3341307
  28.3815243  31.2055782  41.2708080  29.3421516  32.6056478  41.8057009
  27.5676205  32.6444961  41.9293457  29.5512695  32.4527406  39.1099017
  29.5017134  32.9217083  38.1269696  30.4651819  32.7649303  39.6159162
  29.5522475  31.3692605  38.9946114  25.8197588  32.8531075  40.1086057
  25.3129307  32.0661164  40.9083477  25.3707408  34.0886871  39.9027934
  25.8699849  34.7039798  39.2767988  24.2210548  34.5921455  40.5667901
  24.3579888  34.5225600  41.6460343  23.9856153  36.0661461  40.1951927
  24.8462103  36.6241931  40.5639214  23.9602890  36.1154892  39.1064109
  22.7312392  36.6601851  40.7502759  21.8867245  36.0250427  40.4848513
  22.8260709  36.7031430  41.8347530  22.4697420  38.0425941  40.2376361
  23.0748682  38.4857578  39.2789155  21.5374976  38.7446946  40.8786893
  21.3199005  39.6830885  40.5761146  21.0524224  38.3358966  41.6646189
  22.9819203  33.7416818  40.1894952  22.3316565  33.1903779  41.0586040
  22.6793115  33.7357242  38.8900283  23.2473379  34.2581327  38.2381201
  21.5065747  33.0156260  38.3714600  20.6033332  33.4404561  38.8105307
  21.4046506  33.1184704  36.8415961  22.3659403  32.7864464  36.4493917
  20.6278532  32.4162057  36.5395250  21.0820643  34.4965380  36.2916163
  21.8654701  35.1767411  36.6250500  21.0985479  34.4298171  35.2042739
  19.7406898  35.0163483  36.7425727  18.9638216  34.4197921  36.2639720
  19.6737510  34.8987112  37.8237992  19.5508379  36.4867251  36.3775052
  19.8070488  36.6030968  35.3238371  18.4991834  36.7315613  36.5243111
  20.3925782  37.4017388  37.1966385  21.3673021  37.1748620  37.0608841
  20.2263626  38.3567972  36.9127516  20.1546935  37.2939935  38.1724816
  21.5752635  31.5460370  38.7783949  20.5146252  30.9305954  39.0622821
  22.7709440  30.9939922  38.8041734  23.5851240  31.5631482  38.6205505
  22.9662915  29.5627254  39.0646741  22.1796357  28.9873576  38.5773411
  24.3160115  29.1017509  38.5211829  24.4906863  29.4831040  37.5153343
  25.0694540  29.5045066  39.1978936  24.4462850  27.5844512  38.4957384
  23.5911626  26.8897833  37.9105339  25.5008619  27.0798989  39.0430687
  25.6317003  26.0785162  39.0508241  26.1900140  27.6887581  39.4607715
  22.8927195  29.2941823  40.5617652  22.9053803  28.1548209  40.9784766
  22.8378228  30.3598757  41.3655157  22.8549318  31.2781944  40.9461805
  22.8808921  30.2650255  42.7825159  22.9581708  31.2623098  43.2158992
  21.5961117  29.5880977  43.3241856  21.3452138  28.7669521  42.6534575
  21.8210492  29.1916066  44.3142270  20.4160758  30.5453747  43.4177433
  20.4929583  31.0549585  44.3785109  20.5276077  31.2711238  42.6119804
  19.0639933  29.8756208  43.3094999  19.1594187  28.9025010  42.8280917
  18.6217908  29.7500843  44.2975776  18.1707317  30.7188974  42.4968466
  17.7929468  31.5302764  42.9644700  17.8517154  30.5153860  41.2085735
  18.3031168  29.4571750  40.5511381  18.8975423  28.7897613  41.0217486
  18.0506569  29.3226557  39.5822978  17.0446753  31.3706294  40.5897569
  16.6772052  32.1666549  41.0912458  16.8021856  31.2213286  39.6205980
  24.1417933  29.5725075  43.2843686  24.1097102  28.8207937  44.2781946
  25.2635574  29.7979320  42.5908421  25.2246929  30.3101043  41.7207995
  26.5447219  29.3273735  43.0491359  27.0124307  30.1902847  43.5229943
  26.3181391  28.5764881  43.8061705  27.5092259  28.7361390  42.0404061
  27.1518985  28.4470663  40.8863549  28.7533646  28.6299701  42.4754784
  28.9502546  28.9831798  43.4015574  29.8654231  28.0637721  41.6929495
  29.5142699  27.5202053  40.8162873  30.8494644  29.1609206  41.2550707
  30.3509782  29.8014265  40.5279244  31.3023816  29.9833995  42.4137490
  31.8015239  29.3428464  43.1416485  31.9966833  30.7490740  42.0667379
  30.4407767  30.4595907  42.8808454  32.0488665  28.5775700  40.5082335
  32.6759030  28.0760340  41.2462970  31.6631106  27.8428868  39.8010828
  32.8712855  29.6094956  39.7649317  33.2577800  30.3440146  40.4714286
  33.7037750  29.1179069  39.2611582  32.2456437  30.1108202  39.0269676
  30.5988597  27.0274308  42.5065867  30.7593945  27.1709610  43.7180494
  31.0188211  25.9495678  41.8460971  30.8066142  25.8291895  40.8656496
  31.7243997  24.8828847  42.5333962  31.2180827  24.6561222  43.4713978
  31.7648175  23.6127327  41.6789800  32.0090339  23.8904082  40.6538456
  32.5621343  22.9909939  42.0859122  30.4806754  22.8491875  41.6955296
  29.8256551  22.8696768  42.7108674  30.1284076  22.2534142  40.6731718
  33.1469633  25.2733527  42.9397886  33.7244401  26.2694340  42.4686863
  33.6904752  24.5298716  43.8522719  33.1146280  23.8483371  44.3257543
  35.1215145  24.6190072  44.2230838  35.4194473  25.6627363  44.3251008
  35.3516721  23.9148466  45.5517389  36.2572126  24.3139925  46.0080994
  34.5007321  24.1087435  46.2042678  35.4959873  22.4927163  45.3607086
  35.6401074  22.0690416  46.2096698  35.9242073  23.9206415  43.1242091
  35.3873754  23.0891336  42.3792828  37.2109097  24.2614839  43.0377535
  37.5782538  25.0065510  43.6128921  38.1050499  23.6107969  42.1051772
  37.7647719  23.7959467  41.0868435  39.5339100  24.1411520  42.2479923
  39.4929134  25.1976671  41.9822100  39.7899905  24.0419192  43.3025755
  40.5949179  23.4429976  41.3980962  41.5812490  23.8171193  41.6736373
  40.5263950  22.3840930  41.6462789  40.3869213  23.6241549  39.9336821
  39.8169714  24.6617183  39.5247171  40.8039827  22.7890631  39.1462290
  38.0761753  22.1081442  42.3520584  38.0757700  21.3425937  41.4135009
  38.1067314  21.7009454  43.6222841  38.1163057  22.3903960  44.3608748
  38.2203589  20.3122483  43.9831972  39.0554293  19.8671896  43.4415912
  38.4626242  20.1386985  45.4859490  37.7261956  20.7232263  46.0366759
  38.3196994  19.0799581  45.7020330  39.8508696  20.5547880  45.9052562
  40.7079875  20.7958738  45.0953935  40.1102728  20.6826510  47.1145824
  37.0061273  19.4862158  43.5498937  37.1348517  18.3062244  43.2376048
  35.8479276  20.1038682  43.5301008  35.8128430  21.0583180  43.8595241
  34.6122485  19.4691659  43.1407602  34.6707763  18.4126016  43.4018893
  33.4735165  20.0919824  43.9049350  33.3975399  21.1484790  43.6470523
  32.5427433  19.5866347  43.6471153  33.6552982  19.9923618  44.9750920
  34.3730260  19.5446145  41.6079604  33.5868059  18.8335721  41.0573010
  35.0638601  20.4674804  40.9498724  35.6762487  21.1048167  41.4388874
  34.9166037  20.6202306  39.5183925  34.6270847  19.6711567  39.0671269
  33.8279195  21.6588562  39.2174996  33.0725023  21.5178152  39.9901866
  34.2974797  22.6347226  39.3423355  33.1873194  21.5865152  37.8816852
  33.8298361  20.9762262  36.7831491  34.7969576  20.4964051  36.9302433
  33.2503010  20.9825319  35.5424649  33.7874493  20.5564984  34.6946506
  32.0133969  21.5046424  35.3674967  31.4036695  21.4719411  34.1254403
  31.9461987  21.0549632  33.4527460  31.3321174  22.0977969  36.4403061
  30.3397683  22.5247450  36.2932835  31.9171857  22.1388102  37.6738279
  31.3956300  22.6051241  38.5092583  36.2566050  21.0253314  38.9314820
  36.4355926  22.1553984  38.5623263  37.1833488  20.0479303  38.8382393
  37.0495373  18.6493440  39.3503515  36.1156937  18.2142846  38.9933999
  37.0544378  18.6550647  40.4404653  38.2455016  17.9762609  38.7827746
  38.0376722  17.6246004  37.7720556  38.5368716  17.1323575  39.4080614
  39.2888570  19.0196066  38.7864103  40.0529637  18.8298589  38.0332000
  39.7546753  19.0740577  39.7701605  38.5666180  20.3380113  38.4759448
  38.9007743  21.1307775  39.1453880  38.7896758  20.7682664  37.0260684
  38.1227661  20.3286553  36.1030475  39.7460253  21.7009446  36.8582408
  40.2220500  22.0835713  37.6624984  40.1020527  22.2136257  35.5287223
  39.2044081  22.5313559  34.9976001  41.0391146  23.4134811  35.6666353
  40.6183697  24.1067750  36.3952939  41.9827320  23.0193265  36.0440441
  41.2799246  24.1309080  34.3773056  40.2607543  24.7956401  33.7242076
  39.2654529  24.7998552  34.1679625  40.4827367  25.4370555  32.5474157
  39.6445069  25.9103766  32.0366985  41.7284373  25.4779543  31.9959067
  41.9350034  26.1404240  30.8790069  41.1406994  26.5574591  30.5375983
  42.7670662  24.8342894  32.6320479  43.7645103  24.8463069  32.1927555
  42.5476673  24.1797345  33.8150589  43.3750933  23.6879289  34.3273894
  40.7683110  21.1186061  34.7057103  41.6267073  20.3737832  35.2110375
  40.3804564  21.0313446  33.4435374  39.6285342  21.6202572  33.1144946
  40.9334735  20.0217674  32.5200663  41.8655038  19.6054211  32.9021937
  39.9419082  18.8638044  32.2702810  40.3406443  18.2177063  31.4880765
  39.7398962  18.0619694  33.5298118  39.3410056  18.7070821  34.3120890
  39.0384718  17.2503155  33.3357867  40.6941783  17.6469942  33.8541379
  38.6132230  19.3938095  31.7601905  38.7705689  19.9302165  30.8243060
  37.9305961  18.5617589  31.5909973  38.1842777  20.0708683  32.4989573
  41.4057578  20.5773122  31.1795912  41.9013568  19.8390621  30.3311253
  41.2895163  21.8847439  31.0043905  40.7932940  22.4479593  31.6804399
  41.8665259  22.5487921  29.8437059  41.9635607  23.5999782  30.1145583
  42.8578576  22.1154426  29.7097409  41.0948304  22.4436291  28.5270933
  41.5942593  22.8675061  27.4813261  39.8890929  21.8806927  28.5543126
  39.5552257  21.4245560  29.3914302  39.0604830  21.8207403  27.3578280
  39.2861640  22.6715812  26.7153930  39.3208655  20.5367068  26.5764652
  40.4002330  20.4726674  26.4354476  38.9890572  19.7151202  27.2109521
  38.6147350  20.4444014  25.2022165  38.8985772  19.4754007  24.7919358
  37.5374837  20.4672155  25.3666861  38.9808629  21.5402331  24.1766428
  38.3854099  22.6376175  24.1521255  39.9277735  21.2391622  23.3076574
  40.2070744  21.9184917  22.6143923  40.3684910  20.3311033  23.3407640
  37.5915793  21.9683175  27.7199427  37.1768180  21.5601485  28.8283650
  36.8251638  22.5613756  26.7983547  37.2543608  22.9694426  25.9800662
  35.3842397  22.6440000  26.9315387  35.1471380  23.2250770  27.8224518
  34.7236658  23.3061988  25.7282433  35.0614677  22.7675620  24.8425541
  33.6475096  23.1760213  25.8436582  35.0417277  24.7875378  25.5733100
  34.6285450  25.3429045  26.4155154  36.1278432  24.8821415  25.5744468
  34.4852953  25.3491921  24.2743153  33.4602193  24.7747674  23.7743359
  35.0215589  26.3365115  23.7894402  34.8039810  21.2525681  27.0735646
  35.1949224  20.3479581  26.3337136  33.8913329  21.1021036  28.0304245
  33.8417288  21.7858646  28.7724126  33.0149551  19.9297925  28.1055883
  32.9252960  19.4711720  27.1206444  33.5914301  18.8894293  29.0809319
  32.7569391  18.3097121  29.4767573  34.2515967  18.2333460  28.5124876
  34.3697950  19.5165643  30.2372734  35.0740233  20.2253702  29.8010411
  33.6571188  20.0522244  30.8638210  35.1129888  18.5234767  31.0663676
  35.1963334  18.7385725  32.2858320  35.6223303  17.5273066  30.4924657
  31.6239669  20.3911701  28.4845719  31.3805128  21.5953637  28.6473873
  30.6903706  19.4486365  28.5536262  30.9075195  18.5100492  28.2484931
  29.3305663  19.7403611  28.9691534  28.9423986  20.5910470  28.4086989
  28.4339520  18.5298096  28.7037233  27.5245120  18.6088981  29.2991055
  28.1730195  18.4915469  27.6460692  29.1361644  17.3389700  29.0635354
  28.5770067  16.5761698  28.8986736  29.2785531  20.1750949  30.4424572
  30.0869588  19.7658814  31.2765979  28.3033181  21.0116642  30.7656064
  27.6490989  21.3209683  30.0604064  28.1723161  21.5288005  32.0739025
  29.0870566  22.0416248  32.3713838  27.0167734  22.5280324  32.1142354
  27.1673926  23.2891639  31.3483381  26.0776615  22.0059175  31.9276852
  26.8234155  23.3841930  33.6202669  27.9396301  20.3731711  33.0817139
  27.0062033  19.5883623  32.9507385  28.8132414  20.2663008  34.0665525
  29.6171922  20.8762032  34.0829298  28.6926416  19.2586951  35.1041745
  27.7745229  18.6921111  34.9509827  29.8645511  18.2970368  35.0851336
  30.7466820  18.8787531  35.3529417  29.6690879  17.5568613  35.8608729
  30.1051094  17.5945023  33.7666925  29.3068791  16.8680162  33.6132147
  30.0759735  18.3379426  32.9703957  31.7028320  16.7411468  33.7273856
  31.7904899  16.2960368  31.9833942  31.7593350  17.1998694  31.3755019
  32.7203360  15.7603839  31.7903570  30.9447791  15.6577719  31.7281096
  28.5758003  19.8932936  36.4938039  28.9721977  19.3076047  37.5124754
  28.0312415  21.0868828  36.5332195  27.7301713  21.5253245  35.6745324
  27.8684343  21.8212097  37.7739752  28.8537243  22.0323438  38.1902287
  27.1260727  23.1489500  37.5745635  27.8183164  23.7774410  37.0149460
  26.2209785  22.9937721  36.9870718  26.7746260  23.8199615  38.8628203
  27.6861051  24.5365970  39.5490116  28.6913698  24.6327553  39.1387219
  27.3670008  25.1456899  40.7547575  28.1230653  25.7427582  41.2647898
  26.1464349  25.0017766  41.2978244  25.8394044  25.5897333  42.4903990
  26.5702975  26.0881713  42.8621582  25.2019107  24.2538722  40.6265085
  24.2059148  24.1309174  41.0509415  25.5150262  23.6631489  39.4231487
  24.7697052  23.0644162  38.8996701  27.0944871  20.9400592  38.7513782
  26.1122466  20.3364337  38.3729036  27.5893623  20.8758725  39.9904845
  28.4307833  21.3937548  40.2007955  26.9987413  20.0697371  41.0399308
  26.0288352  19.6981833  40.7104117  27.8744189  18.8928261  41.3796223
  28.1571353  18.3737739  40.4634858  28.7692631  19.2720472  41.8732601
  27.1970801  17.9120145  42.2984806  26.4990601  18.3029614  43.2364351
  27.3882040  16.6228918  42.0152717  26.9612687  15.9135703  42.5936214
  27.9592907  16.3621572  41.2239414  26.7704619  20.9368999  42.3048950
  27.7364333  21.3382536  42.9742913  25.5021424  21.1769413  42.6547459
  24.3060194  20.5552941  42.1003239  24.2403669  19.5258744  42.4514162
  24.3669373  20.5637527  41.0121826  23.2074844  21.3984793  42.6083037
  22.3065047  20.7961636  42.7220679  23.0148685  22.2101020  41.9069145
  23.6720080  21.9240834  43.9081934  23.3768433  21.2633057  44.7226574
  23.2562826  22.9172902  44.0777275  25.1705096  22.0020612  43.8318495
  25.5246357  23.0090080  43.6104297  25.7766252  21.5254025  45.1778689
  25.9953152  22.3378427  46.0606580  26.0927400  20.2272147  45.2844241
  25.8471403  19.5638947  44.5632180  26.7454304  19.7322165  46.4811772
  26.2225286  20.0909076  47.3681200  26.8210322  18.1598689  46.5423914
  27.3823163  17.8777956  47.4324901  25.4511822  17.5382630  46.5947098
  24.8892421  17.8203836  45.7038578  25.5453829  16.4527292  46.6357406
  24.9253022  17.8913010  47.4812369  27.5364838  17.6853604  45.4034428
  27.5868857  16.7266615  45.4334932  28.1627624  20.2783561  46.6483020
  28.6911293  20.3423769  47.7706815  28.7851459  20.6317780  45.5281825
  28.2981803  20.5385722  44.6480511  30.1439353  21.1502243  45.5122202
  30.6715846  20.6791354  46.3414273  30.5918684  20.8336965  44.5697532
  30.2715519  22.6465902  45.6369847  31.3467170  23.1952451  45.5101818
  29.1707944  23.3166136  45.8983797  28.3084525  22.8150380  46.0565011
  29.1346886  24.7776177  45.9112848  29.4949535  25.1756919  44.9625567
  27.7119522  25.2373808  46.1186687  27.0823785  24.5935117  45.5048059
  27.4810038  25.0743429  47.1713014  27.4506303  26.6851311  45.7626606
  28.2558662  27.3026524  46.1594460  27.4164554  26.7869307  44.6782391
  26.1579536  27.1275985  46.3415997  26.2578021  27.1424036  47.4265791
  25.9505816  28.1353284  45.9826871  25.0150899  26.2062937  45.9516764
  25.1751684  25.9345648  44.9082799  25.1046108  25.3168493  46.5760125
  23.6694125  26.7810542  46.1071130  23.5867515  27.6047982  45.5284429
  22.9782781  26.1003965  45.8260412  23.5203164  27.0321565  47.0732636
  30.0451321  25.3655236  46.9819740  30.0221706  24.9471083  48.1241878
  30.8609046  26.3416408  46.5954568  30.8830522  26.6175409  45.6242511
  31.7716661  26.9859609  47.5100841  31.5936437  26.5768354  48.5038297
  33.1771413  26.6644775  47.1046856  33.3739035  27.0760146  46.1146821
  33.8716313  27.0998433  47.8228473  33.3110151  25.5831518  47.0808833
  31.5837109  28.5146349  47.5944561  32.1198196  29.1593343  48.5154990
  30.8609164  29.0945744  46.6566168  30.4466831  28.5552563  45.9095226
  30.6941396  30.5715429  46.6356512  30.6208036  30.8972365  47.6732549
  31.8919352  31.2685737  45.9891221  31.9731414  30.9595829  44.9470380
  31.7539062  32.3483220  46.0376882  32.8026051  30.9945227  46.5209317
  29.4174923  30.9967738  45.9169884  28.8659253  30.2753789  45.1201100
  28.9737939  32.1996288  46.2408796  29.4822612  32.7264840  46.9369677
  27.7867074  32.7771931  45.6861021  27.4971217  32.2286221  44.7900134
  26.6401940  32.7201353  46.6826007  27.0537423  32.9660299  47.6601643
  25.9227402  33.4869266  46.3891262  25.9423170  31.3753838  46.7534307
  25.6191990  31.0783339  45.7562843  26.6294005  30.6270815  47.1502000
  24.7235764  31.4862855  47.6720266  25.0738713  31.6818389  48.6856011
  24.1117141  32.3223909  47.3320762  23.8914845  30.2102260  47.6596174
  23.5207409  30.0374083  46.6493500  24.5200593  29.3729066  47.9636899
  22.7667161  30.3295080  48.5752122  22.1838674  31.1055119  48.2938453
  22.2251614  29.4773315  48.5566994  23.1098687  30.4890254  49.5117583
  28.0499392  34.2168280  45.2762563  29.0868788  34.8043144  45.6073965
  27.0780411  34.7836914  44.5665451  26.2040941  34.2947454  44.4315252
  27.2389455  36.0681433  43.9546316  27.8110143  36.7383151  44.5963395
  28.0079156  35.8725124  42.6378542  29.0421465  35.6210351  42.8722548
  27.5507609  35.0518938  42.0857594  28.0763470  37.2154782  41.5366005
  28.8016557  36.5976913  40.6084413  25.8800541  36.7434249  43.6844335
  24.9557493  36.1175493  43.2102803  25.7993982  38.0384105  43.9793229
  26.5966853  38.4832372  44.4120302  24.5956803  38.8450966  43.7428450
  23.7365509  38.1913237  43.5925435  24.3144780  39.7532712  44.9423020
  24.9966406  40.5998133  44.8671844  23.2873795  40.1047915  44.8407341
  24.4878594  39.0846592  46.2881258  23.7505891  38.2881614  46.3878342
  25.4904727  38.6608284  46.3480684  24.2980759  40.0867471  47.4005605
  24.4895393  39.6249097  48.3691930  24.9650957  40.9384686  47.2672633
  22.9116057  40.5672082  47.3745127  22.7038871  41.3871467  46.8222267
  21.9185476  39.9840496  48.0463338  22.1439701  38.9184050  48.8134083
  23.0790263  38.5439662  48.8901578  21.3786309  38.4899379  49.3151510
  20.7014487  40.4587952  47.9454083  20.5230372  41.2625492  47.3599385
  19.9475253  40.0188757  48.4537481  24.7141465  39.6892868  42.5082970
  24.1319000  40.7999875  42.4173473  25.4103303  39.1865238  41.5091642
  25.7989948  38.2557643  41.5503433  25.6354279  39.9749664  40.3096726
  25.6333647  39.3269098  39.4330379  24.8532965  40.7264253  40.2070035
  26.9733566  40.6683269  40.4051726  27.8619738  40.2287204  41.1356680
  27.1225464  41.7288325  39.6221252  26.3401786  42.0896105  39.0941887
  28.4190465  42.3755354  39.4653323  29.0489104  42.1702147  40.3310417
  29.1105179  41.8426196  38.2267718  30.0873149  42.3211098  38.1639975
  29.2408409  40.7703294  38.3725919  28.3414210  42.0892506  36.9379304
  28.4782540  43.2727858  36.2278008  29.1279487  44.0517881  36.6254920
  27.8018471  43.4756469  35.0240873  27.9366981  44.3959511  34.4558397
  26.9464876  42.4880547  34.5534836  26.2539605  42.6468039  33.3915827
  26.4270408  43.4883095  32.9643290  26.7906938  41.3257076  35.2628718
  26.1138566  40.5506659  34.9023504  27.4936579  41.1378629  36.4377542
  27.3818216  40.2092515  36.9973814  28.2927590  43.9175462  39.3667064
  27.1781276  44.4837731  39.3203389  29.4539168  44.5781496  39.3578941
  30.3105516  44.0490551  39.4414760  29.5400102  46.0148158  39.3146027
  28.6222628  46.4358824  38.9030693  29.7336707  46.5543583  40.7225340
  29.0591186  46.0172817  41.3893121  30.7650364  46.3658778  41.0204735
  29.4472102  48.0425378  40.8052029  30.1811402  48.5661460  40.1920706
  28.4479422  48.2205983  40.4069530  29.5221385  48.5591066  42.2407719
  30.4646417  48.2423277  42.6877347  29.4727296  49.6481652  42.2326388
  28.4113631  48.0410568  43.0630374  27.4812351  48.1331902  42.6788299
  28.5535698  47.4495118  44.2456809  29.7380059  47.2925372  44.7866653
  30.5591526  47.6241939  44.3019303  29.8226051  46.8402877  45.6856838
  27.4693848  47.0256168  44.9152642  26.5498544  47.1577268  44.5176942
  27.5782035  46.5766000  45.8133028  30.6725897  46.4225401  38.3641894
  31.7446285  45.8538459  38.3691712  30.3940681  47.3994442  37.5196386
  29.5186734  47.8989207  37.5859661  31.3206114  47.7673343  36.4580980
  32.1071707  47.0174018  36.3711277  30.5881854  47.8509900  35.1430204
  29.5693824  48.1683139  35.3653334  31.0859303  48.6180824  34.5490976
  30.5532202  46.5407900  34.3557426  31.5729160  46.3509288  34.0198273
  30.2296688  45.7304575  35.0089691  29.6404814  46.6193356  33.1655537
  28.5616037  47.2052656  33.2831205  29.9682861  46.0656641  32.0964415
  32.0297411  49.1201897  36.6992771  31.4195703  50.1054397  37.0350419
  33.3499095  49.1127044  36.4887938  33.8001819  48.2415474  36.2450413
  34.1651484  50.3020858  36.5834700  33.9011070  50.9069158  37.4502161
  35.6539762  49.9159922  36.6616972  35.9172721  49.3034665  35.7991009
  36.5026968  51.1745732  36.6651629  36.2402941  51.7879201  37.5270326
  37.5566399  50.9027053  36.7204611  36.3206971  51.7383741  35.7504461
  35.9274700  49.0438253  37.9101972  35.4356095  48.0856160  37.7434934
  37.0057449  48.8938729  37.9638968  35.4373551  49.6419262  39.2084609
  34.3589977  49.7919955  39.1561683  35.6698629  48.9659548  40.0309838
  35.9291331  50.6002524  39.3765716  33.9893399  51.2073950  35.3727741
  34.0493426  50.7192243  34.2370153  33.7753867  52.5179766  35.6095036
  33.2590768  53.1291413  36.8504161  33.8361460  52.7613305  37.6988148
  32.2118139  52.8541618  36.9767196  33.4409575  54.6012597  36.6250013
  34.3461121  54.9216127  37.1404848  32.5808521  55.1252745  37.0420113
  33.5406680  54.8275111  35.1741832  34.4596047  55.3821248  34.9886760
  32.6917004  55.3929748  34.7887993  33.6119389  53.4447742  34.4823270
  32.6849942  53.1938662  33.9676109  34.7800588  53.3651957  33.4956106
  35.9357997  53.5789572  33.8697618  34.4561359  53.0843243  32.2625221
  33.4731248  53.0209827  32.0381049  35.4247195  52.7808792  31.2151841
  35.8820592  51.8096463  31.4037762  34.7437464  52.7409021  29.8608062
  33.9078601  52.0456349  29.9399169  34.3642733  53.7427137  29.6607369
  35.6699807  52.3023183  28.7077844  36.5624201  52.9288589  28.7251279
  35.9541979  51.2614303  28.8635780  34.9913619  52.4399925  27.3863986
  33.8537956  51.9127289  27.2170622  35.5803509  53.0764299  26.4817416
  36.6090195  53.7493740  31.1643682  36.4291914  54.9557845  31.0528265
  37.8058058  53.1967154  31.2940332  37.8669964  52.2125822  31.5109170
  39.0401552  53.9445655  31.1379797  39.8370787  53.2144682  30.9980835
  38.9345088  54.5438193  30.2333252  39.4051906  54.8601965  32.2993951
  40.3154358  55.6444181  32.1810048  38.7001866  54.7459166  33.4175331
  37.9371154  54.0859053  33.4553403  38.9275214  55.5891144  34.5562777
  39.5021093  56.4626476  34.2472944  37.6229510  56.0605707  35.1726225
  36.9726700  56.4181784  34.3740830  37.1386839  55.2341418  35.6926635
  37.8444931  57.1919176  36.1605609  38.8672820  57.2562261  36.7845451
  36.8625804  58.0700120  36.3035988  36.9668175  58.8393007  36.9501307
  36.0141204  57.9664446  35.7656040  39.7929958  54.8863994  35.6050926
  39.2827444  54.1342098  36.4564692  41.0901508  55.1358117  35.5396438
  41.4198679  55.7854794  34.8404304  42.0760392  54.4353156  36.3522607
  41.8606295  53.3664896  36.3467273  43.4908958  54.6529947  35.8052225
  43.5267917  55.6649566  35.4019500  44.1766642  54.5742805  36.6487625
  43.8964746  53.6697611  34.7330237  43.6562500  52.6550480  35.0499062
  43.3130330  53.9211056  33.8470221  45.3922177  53.7619514  34.4037284
  45.7832748  54.6459928  33.6140030  46.1668214  52.9653987  34.9788039
  41.9700420  54.8353114  37.8451856  42.3572723  54.0956944  38.7254335
  41.4419367  56.0296367  38.1079726  41.2665585  56.6880990  37.3620437
  41.2120771  56.4585944  39.4689722  42.0814761  56.1847690  40.0672848
  40.9830073  57.9788427  39.5992528  41.4540548  58.2855679  40.5331993
  41.5019400  58.4444200  38.7608373  39.5312607  58.4146429  39.5993852
  39.0565040  58.0158528  38.7027256  39.0496867  57.9942063  40.4824399
  39.3866235  59.9519117  39.6173518  39.5240399  60.2993602  40.6413476
  40.1632474  60.3778777  38.9821460  38.0376208  60.3865072  39.1189752
  37.9168654  61.4401348  39.3725811  38.0352182  60.2722131  38.0344789
  36.8996846  59.5947953  39.7100755  36.9015607  59.7012513  40.7148767
  36.0248323  59.9338280  39.3370188  37.0108646  58.6191449  39.4750133
  40.0629150  55.6665835  40.0459342  40.1478238  55.2330660  41.1715670
  39.0022502  55.4770983  39.2545754  38.9381891  56.0031610  38.3954042
  37.8994078  54.6306599  39.6191554  37.5144016  55.0333205  40.5560230
  36.7738680  54.6744461  38.5643641  37.1411480  54.2660897  37.6226654
  35.9272745  54.0818647  38.9115064  36.4564715  55.7066596  38.4130308
  38.3277323  53.1670648  39.8817984  37.8051873  52.5203956  40.7478484
  39.2656303  52.6772189  39.0898114  39.5954349  53.2008632  38.2923325
  39.7770125  51.3350505  39.2903739  38.9459599  50.6414359  39.4158301
  40.6032516  50.8911712  38.1006516  39.8572633  50.8936408  37.3061150
  41.3550660  51.6531611  37.8944976  41.2678772  49.5311544  38.1652735
  42.0598321  49.5959941  38.9107131  40.3376927  48.4103922  38.5215627
  39.5455832  48.3445672  37.7761960  40.8919179  47.4717678  38.5468120
  39.8985909  48.5994050  39.5014453  41.9736218  49.2462009  36.8515002
  42.7296839  50.0104354  36.6709961  42.4513025  48.2674933  36.8997557
  41.2471442  49.2554511  36.0390651  40.5823300  51.2628498  40.6130408
  40.4932264  50.3093740  41.3239061  41.3478887  52.3141335  40.8897058
  41.3919141  53.0708037  40.2216954  42.1473710  52.4139471  42.0968045
  42.8661309  51.5944185  42.1189654  42.9174236  53.7464255  42.1641412
  43.5418917  53.7906121  41.2724142  42.1709594  54.5406043  42.1246930
  43.7819402  53.9271322  43.3953407  43.1852400  53.6651448  44.2691310
  44.6291416  53.2454530  43.3169167  44.2951656  55.3654226  43.5390293
  44.7816540  55.6536285  42.6075507  43.4429286  56.0200268  43.7210467
  45.2725927  55.4887961  44.6735845  44.8211520  55.0351815  45.5561898
  46.1725809  54.9367949  44.4019710  45.6238914  56.8843369  44.9662705
  44.7902269  57.3960028  45.2174088  46.2803674  56.9121322  45.7331380
  46.0426546  57.3042296  44.1485190  41.2550188  52.2932928  43.3352589
  41.4868447  51.4996839  44.1987933  40.2292632  53.1249295  43.3608895
  40.0953373  53.7833855  42.6067320  39.2945899  53.1527931  44.4729265
  39.8274583  53.3670297  45.3989977  38.2473569  54.2296280  44.2551592
  37.8204628  54.0781418  43.2632790  37.4715070  54.0913878  45.0086455
  38.8088744  55.6450464  44.3566726  39.1863690  55.8056402  45.3669307
  39.6250611  55.7554686  43.6419817  37.7114236  56.6834179  44.0474682
  36.8564157  56.5260759  44.7040776  38.1009805  57.6907542  44.1948457
  37.2657826  56.5509250  42.6548851  37.6622444  55.7814783  42.1351190
  36.3832099  57.3280346  42.0544785  36.0122448  57.1176522  40.7964232
  36.4098643  56.3471257  40.2782364  35.3348776  57.7288398  40.3640006
  35.8348569  58.3114278  42.7159981  36.0892125  58.4707212  43.6807580
  35.1591719  58.9084281  42.2599769  38.6087434  51.7957888  44.6506730
  38.4799936  51.2915626  45.7668036  38.1495084  51.2203494  43.5528266
  38.1852512  51.6822864  42.6557995  37.4754530  49.9217109  43.6389904
  36.6538265  50.0408688  44.3449403  36.9140782  49.5274360  42.3175262
  37.7259046  49.3959193  41.6020780  36.3647542  48.5910326  42.4199905
  36.2401585  50.3061287  41.9616486  38.4042480  48.8105364  44.1980907
  37.9879563  47.9785828  44.9798736  39.6612984  48.8165382  43.7752417
  39.9608258  49.4701560  43.0653994  40.6335143  47.8160331  44.2623010
  40.2169819  46.8129810  44.1705559  41.9783804  47.8557145  43.5340472
  42.3328440  48.8868150  43.5302635  43.0031034  46.9754551  44.1940140
  42.6486398  45.9443546  44.1977976  43.9423955  47.0340574  43.6436666
  43.1618747  47.3085180  45.2197477  41.8391792  47.4476401  42.0842671
  41.1546585  48.1286408  41.5788105  42.8147934  47.4881305  41.5993924
  41.4475996  46.4321633  42.0284244  40.8552102  47.9735777  45.7519613
  40.8505214  47.0084702  46.4708788  40.9640936  49.2261156  46.2043627
  40.9717194  49.9944964  45.5488798  41.1813000  49.5182711  47.6107839
  42.0395411  48.9129251  47.9019426  41.5097439  50.9728065  47.8567119
  40.6560602  51.5905584  47.5782939  41.7365449  51.1208211  48.9124804
  42.3741490  51.2566969  47.2569461  39.9932755  49.0884079  48.4872869
  40.1568598  48.3408201  49.4304150  38.8233937  49.5770765  48.1257050
  38.7580700  50.1246017  47.2796016  37.6118245  49.4007877  48.9363926
  37.8537483  49.5522488  49.9884974  36.5293704  50.4006356  48.5360288
  36.2998972  50.2319995  47.4839500  35.6466929  50.1868223  49.1388482
  36.9424420  51.8539217  48.7386948  37.2638843  51.9733955  49.7739585
  37.7789247  52.0641951  48.0723340  35.8019711  52.8241005  48.4454281
  34.9554356  52.5843226  49.0894858  36.1379585  53.8410744  48.6506972
  35.3584392  52.7451490  47.0264848  35.8808488  53.2733930  46.3429846
  34.3377341  51.9963732  46.6073547  33.6305763  51.2918448  47.4659603
  33.8629148  51.3188723  48.4482410  32.8593509  50.7279040  47.1385032
  34.0020790  51.9769740  45.3305210  34.5215352  52.5324504  44.6659067
  33.2275681  51.4059670  45.0240705  37.0289422  47.9749560  48.8408881
  36.4980025  47.4579003  49.8086822  37.1769880  47.3580753  47.6747947
  37.7204018  47.7942248  46.9433215  36.5082489  46.0903141  47.3798701
  35.7054687  45.8694202  48.0839183  35.9313676  46.0958424  45.9695352
  36.7315314  46.3513607  45.2752491  35.3376404  44.7326315  45.5860185
  34.5373221  44.4761278  46.2803774  34.9382680  44.7813267  44.5734275
  36.1157569  43.9704906  45.6317685  34.8989944  47.1907795  45.8634348
  35.3662543  48.1528773  46.0717281  34.4812230  47.2011673  44.8565023
  34.1018970  47.0108875  46.5850203  37.4287086  44.8937522  47.5624807
  37.0897045  43.9334115  48.2542782  38.5783314  44.9458886  46.9041834
  38.8781440  45.8053645  46.4672354  39.4573742  43.7520404  46.7884631
  40.3195084  43.8693683  47.4455237  38.9001580  42.8599762  47.0758403
  39.9417676  43.5922238  45.3660094  39.9256582  44.5631426  44.5991892
  40.3914014  42.3929192  45.0066335  40.6853218  41.2534879  45.9231689
  39.7617850  40.7377513  46.1854902  41.1663796  41.6186092  46.8308152
  41.6107428  40.3987179  45.0833105  41.4976143  39.3540044  45.3738956
  42.6407824  40.7123094  45.2505942  41.2234071  40.6091205  43.7026057
  40.3596623  39.9897648  43.4589063  42.0304777  40.4001141  42.9997163
  40.8360834  42.1016774  43.6304442  41.6816584  42.7550317  43.4167881
  39.7498311  42.3149049  42.5759566  38.6505371  41.8315447  42.6973377
  40.0698635  43.1032797  41.5632841  40.9861726  43.5266993  41.5882506
  39.1960288  43.4486397  40.4953512  38.1875096  43.0809698  40.6856502
  39.1352548  44.9815827  40.3032386  40.1328994  45.3358533  40.0458933
  38.1542294  45.3723222  39.1961032  37.1559287  45.0180988  39.4526953
  38.1390753  46.4568951  39.0901361  38.4682553  44.9206462  38.2555913
  38.7258873  45.6523486  41.5888281  39.4516717  45.4194894  42.3679241
  38.6864377  46.7314715  41.4399538  37.7428163  45.2919406  41.8901841
  39.6094677  42.7631865  39.2119322  40.7916619  42.7931989  38.8040179
  38.6401036  42.1647744  38.5331295  37.7326045  42.0928932  38.9713034
  38.8243947  41.5572094  37.2404522  39.7373307  40.9622508  37.2389924
  37.6340398  40.6349158  36.9011312  36.7152620  41.1871523  37.0948609
  37.6913962  40.3872113  35.8411814  37.6375674  39.4424703  37.6650150
  36.8821930  38.9034191  37.4195777  39.0090685  42.6408932  36.1597528
  38.2398269  43.5994678  36.0854019  40.0432088  42.4918587  35.3358441
  40.6928787  41.7315956  35.4776719  40.2892368  43.4187560  34.2277103
  39.3987123  43.9907879  33.9665675  41.4376652  44.4179310  34.5844786
  41.6039043  45.0833647  33.7378970  41.0787551  45.2170121  35.7770720
  40.9131721  44.5515311  36.6244068  41.8894002  45.9068542  36.0103752
  40.1685692  45.7823932  35.5764536  42.7505760  43.6734409  34.8094000
  43.0231616  43.1343069  33.9021566  43.5366663  44.3874245  35.0563140
  42.6321578  42.9661286  35.6302846  40.6666865  42.7014715  32.9590406
  41.1020908  41.5386945  32.9675196  40.5329329  43.4152032  31.8271510
  40.0532611  44.3035008  31.8559480  40.9991049  42.9241277  30.5391982
  41.4864134  41.9623503  30.6996217  39.8321369  42.7245737  29.5782540
  39.3394671  43.6808670  29.4009136  40.2031785  42.3255777  28.6338657
  39.1185710  42.0241922  30.0125274  42.0274301  43.8623732  29.9266432
  41.9958936  45.0792778  30.1207377  42.9710192  43.3009351  29.1942478
  42.9200810  42.3157405  28.9803184  44.0942679  44.0545293  28.6879020
  43.8482397  45.1022881  28.5138769  45.3092825  43.9620752  29.6311601
  46.1916248  44.3364717  29.1130575  45.0710510  44.7802392  30.8711828
  44.1886261  44.4059596  31.3906923  45.9378546  44.7060177  31.5280920
  44.9140109  45.8226579  30.5940772  45.6396425  42.4897343  29.9520392
  45.0031740  42.2039292  30.7899379  45.3635478  41.9097439  29.0714366
  47.0373744  42.2254178  30.2898621  47.3147093  42.8042114  31.1706369
  47.1668887  41.1629410  30.4980764  47.6744990  42.5111756  29.4527165
  44.5463598  43.5683321  27.3262203  44.1512840  42.4744196  26.8608992
  45.3767270  44.3940938  26.6666221  45.4435288  45.3591134  26.9570781
  46.1315575  43.9743124  25.5140630  45.5406975  43.2659828  24.9341279
  46.4841506  45.1466590  24.6298834  45.5738298  45.6616526  24.3239887
  47.0799834  45.8071402  25.2595761  47.2821061  44.7644936  23.4049415
  47.3925053  43.5376604  23.0791234  47.7660101  45.6931104  22.7150432
  47.3755207  43.2427052  25.9591781  48.3476372  43.8887059  26.4088766
  47.3949649  41.9351087  25.7619620  46.5583983  41.4884850  25.4138118
  48.5281956  41.1005394  26.1032354  49.3096700  41.7364995  26.5205489
  48.1055528  40.0658193  27.1765631  47.3305986  39.4164362  26.7699878
  48.9684972  39.4654471  27.4626090  47.7199039  40.5868736  28.0523772
  49.1139769  40.4295554  24.8870081  49.7476048  39.3697282  24.9788763
  48.9649205  41.0533762  23.7282886  48.4369125  41.9142681  23.7231219
  49.4081461  40.5021773  22.4432762  49.2834795  39.4194904  22.4427979
  48.5868384  41.0874219  21.2994929  48.8725504  40.5806635  20.3775349
  47.5323005  40.9005616  21.5040465  48.8054329  42.5090732  21.1557675
  48.2739547  42.8421698  20.4287829  50.8882711  40.6360259  22.1501150
  51.4266543  39.9472729  21.2794332  51.5799685  41.5587522  22.8375530
  51.1252602  42.0318502  23.6045554  52.8782690  41.9886049  22.4558118
  52.9724387  41.9808221  21.3695501  53.1202336  43.4136727  22.9571199
  52.9145749  43.2798113  24.0187618  54.1432327  43.7683506  22.8277433
  52.1658634  44.4213982  22.3859274  51.1460630  44.0951800  22.5913094
  52.3905081  45.7842959  22.9980005  53.4097244  46.1116636  22.7931995
  51.6867871  46.4972564  22.5683656  52.2371253  45.7287047  24.0761051
  52.1019300  44.4762236  20.9049295  51.7902660  43.5059534  20.5180946
  51.3828970  45.2362620  20.5991300  53.0852629  44.7269825  20.5075110
  53.9838322  41.0500922  22.8837065  53.8596068  40.3031451  23.8425887
  55.0917661  41.0993631  22.1805558  55.1461959  41.7030165  21.3730622
  56.2494068  40.2644661  22.5005445  55.9789951  39.2094776  22.5517587
  57.3854204  40.4345431  21.4592083  57.7576723  41.4578368  21.5111348
  58.4653322  39.5170057  21.7182479  58.0938189  38.4935477  21.6656676
  59.2488629  39.6576820  20.9728281  58.8717360  39.7042952  22.7116359
  56.8495671  40.2442490  20.1229970  57.5530986  40.3490924  19.4782107
  56.7949664  40.5832791  23.8934537  57.1527019  39.7165551  24.6254589
  56.7876460  41.8532719  24.2530057  56.4585141  42.5564068  23.6066416
  57.2681485  42.2825021  25.5462071  58.2909312  41.9389440  25.7051421
  57.2500743  43.8490576  25.6111002  57.5441036  44.1641529  26.6121475
  57.9613643  44.2409736  24.8846250  55.9733664  44.3396990  25.3241126
  55.9822200  45.2986715  25.3685921  56.4216555  41.7165268  26.6928782
  56.9470097  41.4027627  27.7782505  55.1142416  41.6077551  26.4972695
  54.6866353  41.9375323  25.6437440  54.2441861  41.0344931  27.5365501
  54.4071643  41.5702942  28.4717599  52.7736732  41.1354355  27.1682344
  52.5064159  42.1543706  26.8887459  52.5672661  40.4647236  26.3340889
  51.8461245  40.7368475  28.2791776  51.4797772  39.3990611  28.4612800
  51.8375932  38.6634799  27.7409731  50.6832208  38.9996382  29.5231182
  50.4260556  37.9509085  29.6733847  50.2048860  39.9770214  30.4166880
  49.5503474  39.7044773  31.2446058  50.5765176  41.3016931  30.2331428
  50.2400006  42.0462545  30.9553744  51.3465738  41.6791153  29.1744215
  51.5804301  42.7320740  29.0181711  54.6186779  39.5442211  27.7634247
  54.8490289  39.1149125  28.8290088  54.6835872  38.7969515  26.6615735
  54.4650602  39.2032939  25.7634879  54.9876569  37.3318856  26.7230111
  54.2189200  36.8322666  27.3122059  55.0245023  36.7105987  25.3574333
  53.9951922  36.5834847  25.0233006  55.5391403  37.4037146  24.6910459
  55.7302584  35.3732815  25.3358692  56.7744058  35.5390693  25.0713323
  55.6738921  34.9299034  26.3303604  55.1337132  34.4188252  24.3524476
  54.3095971  34.8006119  23.5395661  55.5481576  33.1523909  24.4244629
  55.1772088  32.4659207  23.7831169  56.2304741  32.8866718  25.1198704
  56.2787782  37.0492139  27.4512854  56.3138312  36.0948692  28.2491128
  57.2936829  37.9217410  27.2392974  57.1549471  38.7042425  26.6152768
  58.6041302  37.7211240  27.8005431  58.6845800  36.7173691  28.2184893
  59.6667194  37.8824328  26.7044530  59.6233867  38.8665572  26.2370097
  60.6544407  37.7313433  27.1410073  59.5299573  36.8972940  25.6226237
  59.8903999  35.5674696  25.8346264  60.2689900  35.2708184  26.8125909
  59.7733951  34.6269760  24.8220318  60.0845582  33.5962130  24.9934907
  59.2719405  34.9912510  23.6194313  59.1872294  34.2486468  22.8261218
  58.8712716  36.2857803  23.3937870  58.4426005  36.5505100  22.4269094
  59.0076083  37.2517774  24.3805194  58.7067740  38.2809033  24.1813723
  58.9313913  38.6298571  28.9944319  60.0900287  38.9239938  29.2675413
  57.8769188  39.1226717  29.6478419  56.9418304  38.9255328  29.3215046
  58.0290945  39.9431757  30.7869059  58.6505451  40.8011549  30.5317182
  56.6824465  40.4508667  31.2961316  56.2901675  41.1216708  30.5314747
  56.0132193  39.5978612  31.4073725  56.7809004  41.1881480  32.6095428
  57.1044980  42.5324984  32.6589364  57.3328846  43.0594578  31.7322701
  57.1399956  43.1996794  33.8515194  57.3486810  44.2697693  33.8736114
  56.9818820  42.4929806  35.0495682  57.0463113  43.1425769  36.2716086
  57.2046220  44.0858580  36.1875642  56.6878821  41.1557971  35.0226383
  56.5501574  40.5972664  35.9480087  56.5672893  40.5200033  33.8132134
  56.2980002  39.4644744  33.7771153  58.7123951  39.1692607  31.8863889
  58.5002901  38.0002551  32.0841241  59.5956001  39.8615916  32.5956857
  59.8187846  40.8081228  32.3225624  60.3263968  39.2735798  33.7159085
  59.8543217  38.3361725  34.0099182  61.7572976  38.9934447  33.3334415
  62.2414079  38.4827637  34.1662279  61.7567391  38.3422904  32.4592849
  62.4765131  40.2039693  33.0298094  63.3805637  39.9877138  32.7916515
  60.2489047  40.1601763  34.9184507  59.8766415  39.7532499  35.9965685
  60.5954663  41.4498993  34.7306534  60.7993616  41.8022524  33.8064024
  60.7222671  42.3454163  35.8420921  60.0567485  42.0374560  36.6481438
  62.1578518  42.3311721  36.3617830  62.7881354  42.5244141  35.4942560
  62.2296732  43.1689106  37.0554515  62.6253606  41.0547119  37.0561042
  62.3195513  40.2031106  36.4472323  63.7128792  41.0809130  37.1234234
  62.0501404  40.9216922  38.4158326  62.3837124  41.7738317  39.0085198
  60.9637105  40.9444570  38.3267381  62.4804793  39.6163613  39.1075296
  61.7229262  39.3439329  39.8419702  62.5554552  38.8304543  38.3556195
  63.7889426  39.7788473  39.7848930  63.7190057  40.5061418  40.4822671
  64.0477209  38.9094733  40.2298522  64.4909077  40.0314964  39.1042739
  60.3349323  43.7678338  35.4800849  60.2901250  44.1426401  34.2906096
  60.0526050  44.5464092  36.5303281  60.0325480  44.1336105  37.4526214
  59.7723148  45.9634648  36.4053330  60.0882884  46.4255478  37.3407216
  60.3946554  46.3323376  35.5902631  58.3416420  46.3353566  36.1348187
  57.4489557  45.4713280  36.0483566  58.1031318  47.6201751  35.9571665
  58.8544922  48.2777466  36.1086471  56.8215722  48.1285414  35.6250646
  56.0285864  47.5187072  36.0585237  56.6435961  49.5771835  36.1033266
  57.3764871  50.2064027  35.5986297  55.2503637  50.0783409  35.7937018
  54.5167340  49.4492859  36.2990524  55.1477381  51.1066508  36.1414529
  55.0811786  50.0405337  34.7172274  56.9224437  49.6765651  37.5727446
  57.9463873  49.3590604  37.7708060  56.7932329  50.7084519  37.8987373
  56.2311497  49.0337202  38.1186850  56.5769626  48.0364181  34.0930841
  57.1876009  48.7615481  33.2946246  55.7413499  47.0946904  33.6944562
  55.2398905  46.5426781  34.3754752  55.5742972  46.7753315  32.3010574
  56.5605827  46.6236261  31.8612148  54.7389770  45.5210537  32.0684457
  55.3257663  44.6774635  32.4324235  53.8129666  45.5928090  32.6392994
  54.4082433  45.3104892  30.5775055  55.2422291  44.5971880  29.7823587
  56.1531261  44.2002064  30.2305799  54.9735830  44.3677767  28.4565485
  55.6414731  43.7516524  27.8546734  53.8252574  44.8833061  27.8999620
  53.5494704  44.6990314  26.5792208  54.2249864  44.1918851  26.1222582
  52.9371278  45.6562082  28.6862668  52.0188553  46.0719974  28.2708767
  53.2538717  45.8753873  29.9894517  52.6104023  46.5001586  30.6090992
  54.9512064  47.9542925  31.5502726  53.9305799  48.4357504  31.9159127
  55.6836235  48.3972157  30.5151715  56.6270994  48.0608811  30.3838389
  55.1846293  49.4337675  29.6115022  54.0956285  49.4005924  29.5702629
  55.6123210  50.8153041  30.1102683  55.0351106  51.0081886  31.0142034
  56.6730879  50.7829082  30.3578672  55.3673897  51.9003638  29.1250758
  54.1978132  52.6408617  29.1640584  53.4461496  52.3961337  29.9150218
  53.9706834  53.6914348  28.2581174  53.0851446  54.3205242  28.3400848
  54.9194268  53.9585355  27.2943911  54.7004464  54.9774001  26.3474970
  53.8576936  55.4227119  26.4643091  56.0458340  53.1985615  27.2161136
  56.7699298  53.3938995  26.4249926  56.2758166  52.1846533  28.1298357
  57.1893441  51.5944018  28.0697372  55.6598493  49.1529393  28.2213132
  56.7894897  48.7849859  28.0161090  54.7383624  49.3072267  27.2546006
  53.7842464  49.5078381  27.5181300  55.0340233  49.1196398  25.8660266
  56.0985333  49.3024701  25.7242289  54.6976458  47.7053697  25.3241648
  55.1039259  46.9901430  26.0393182  53.6149734  47.5913535  25.2736691
  55.3077911  47.4426962  23.9304330  55.3713359  48.3392026  23.0948671
  55.7167355  46.2781225  23.6524951  54.2725118  50.2151451  25.0792298
  53.0938151  50.2338495  25.0689283  55.0477153  51.0051229  24.3127556
  56.0456795  50.8546450  24.2850248  54.5007353  52.1143695  23.5629916
  53.9526658  52.7804218  24.2295831  55.6146491  52.8969538  22.9072724
  56.0194107  52.2463251  22.1314841  55.1392146  53.7613796  22.4436151
  56.7363321  53.3622833  23.8114835  57.0620732  54.3330536  23.4385925
  56.2839307  53.4847188  24.7961198  57.9273460  52.4382417  23.9162409
  57.7767654  51.2389062  24.2324069  59.0806830  52.8851220  23.6631761
  53.4922699  51.6615376  22.5051751  52.6991606  52.4599963  22.0127247
  53.5896399  50.4241192  22.1183473  54.3405043  49.8530043  22.4799650
  52.7067115  49.8472964  21.0774924  52.2932578  50.6495328  20.4669854
  53.4785822  48.8875703  20.1669836  53.8585022  48.0524324  20.7555136
  52.8152258  48.5108398  19.3882034  54.5757067  49.5843520  19.5643212
  55.0602702  48.9840219  18.9930219  51.4096252  49.1295211  21.6445796
  50.6433181  48.6291438  20.9105497  51.2152027  49.1947428  22.9518913
  51.8849272  49.6460483  23.5585291  50.0528717  48.5324568  23.5670507
  50.0097527  47.4956333  23.2341998  50.1406920  48.5511956  25.0504429
  51.1874366  48.5656607  25.3530275  49.6402383  49.4405078  25.4333149
  49.3406209  47.0665764  25.7445509  48.7931463  49.2045177  23.0655460
  48.7458226  50.4230464  22.8911175  47.8100104  48.4100844  22.7263342
  47.9447006  47.4099810  22.7733011  46.5326093  48.9145755  22.2270598
  46.6030329  49.9713478  21.9677937  46.1798348  48.1385471  20.9893700
  47.0574364  48.0198990  20.3541840  45.8462942  47.1598095  21.3340354
  45.0879632  48.7576814  20.1829835  44.4175615  49.6699093  20.6250546
  44.9351264  48.3005900  18.9610771  44.2115216  48.6829088  18.3686976
  45.5419245  47.5691294  18.6189447  45.3580092  48.8469224  23.2128405
  44.8922236  47.7922662  23.5816440  44.9007886  49.9240040  23.6601139
  45.3009008  50.8038318  23.3680894  43.8479189  49.9447696  24.6449770
  44.0570916  49.2135662  25.4259439  43.7475071  51.3052416  25.2758490
  42.9309372  51.3142039  25.9983628  44.6830930  51.5430125  25.7822134
  43.5060850  52.2354864  24.3044417  43.4411690  53.1064074  24.7037366
  42.4755944  49.5475470  24.1027855  41.5694786  49.2534155  24.8736692
  42.3353265  49.6409121  22.7889514  43.0697751  50.0593110  22.2364800
  41.1304210  49.2523897  22.1293454  40.3060641  49.2527230  22.8421690
  40.7962734  50.2187529  20.9966823  41.5770515  50.1378555  20.2410884
  39.8417487  49.9154899  20.5664370  40.7018127  51.6552730  21.4744554
  41.7539987  52.2692336  21.8391168  39.5775738  52.2265261  21.5031575
  41.2264186  47.8173052  21.6330634  40.3529829  47.3830136  20.8929405
  42.2472726  47.0879728  22.0748489  42.9597305  47.5408318  22.6284259
  42.4219597  45.6719258  21.7422329  41.5341384  45.2946306  21.2346320
  43.6277587  45.4994006  20.8137848  43.4863688  46.1103177  19.9224110
  44.5143839  45.8393644  21.3492951  43.8420841  44.0640863  20.3870116
  42.9364815  43.2222901  20.5189892  45.0192735  43.7683694  19.8594629
  45.2115739  42.8238273  19.5583420  45.7198222  44.4884662  19.7603966
  42.5864647  44.7941251  22.9990212  43.6946920  44.3900779  23.3997046
  41.4752380  44.4997225  23.6192948  40.6060597  44.8269366  23.2219662
  41.4237701  43.7269778  24.8504137  42.3175359  43.9109876  25.4469270
  40.2077981  44.1319509  25.6615695  39.3591725  43.7743970  25.0785765
  40.2373779  43.6082864  26.6173135  40.0611434  45.6305461  25.9072317
  40.0396927  46.1433254  24.9450512  38.8008526  45.9285437  26.6600002
  38.8224579  45.4167497  27.6221079  38.7192699  47.0037935  26.8224197
  37.9421191  45.5832360  26.0839252  41.2552811  46.2180529  26.6683624
  42.1671105  46.0598528  26.0924901  41.1011712  47.2864705  26.8178543
  41.3475688  45.7260665  27.6365248  41.3338386  42.2313903  24.5003534
  40.3129557  41.7535545  24.0665101  42.4041716  41.5117265  24.7111100
  43.2189844  41.9308166  25.1349020  42.4961910  40.1001871  24.2503077
  41.5380307  39.7749367  23.8444209  43.5765228  39.9772124  23.1355327
  43.7114266  38.9186938  22.9144368  43.2205713  40.4918008  22.2431301
  44.9101816  40.5603293  23.5292241  45.5743599  40.0806191  24.4766154
  45.3395103  41.6287362  22.8159749  46.2266730  42.0571774  23.0392474
  44.7713631  41.9921565  22.0644169  42.7663992  39.1015658  25.3463625
  42.8537272  37.9084090  25.0839135  42.9587335  39.5745126  26.5507889
  42.8600765  40.5662958  26.7148799  43.3681406  38.7241696  27.6689842
  42.9864292  37.7108449  27.5396229  44.9220210  38.6676328  27.7165274
  45.3074447  38.3845107  26.7363425  45.3312305  39.6373703  28.0010951
  45.4581833  37.6797824  28.6851406  45.1717475  36.3298672  28.6255964
  45.7567850  35.7130577  29.6373114  45.6125311  34.6457678  29.8035642
  46.4623060  36.6024510  30.3013224  47.0495784  36.4110446  31.1001188
  46.2774173  37.8343862  29.7417172  46.7655728  38.7082131  30.1732225
  42.7704410  39.2886304  28.9566240  42.8776152  40.4811364  29.2248536
  42.2203314  38.4180775  29.7835164  42.1198837  37.4586974  29.4842207
  41.6847819  38.7945885  31.0769213  41.6594673  39.8836828  31.0929433
  40.2575730  38.2668384  31.2886544  40.2683173  37.1768057  31.2839384
  39.8760542  38.6217524  32.2460428  39.6135825  38.6262054  30.4860732
  42.5628551  38.3322383  32.2187955  43.0959961  37.2383499  32.1995636
  42.7018890  39.1945186  33.2086213  42.2567779  40.0975710  33.1259201
  43.5185956  38.9340196  34.3834233  43.5652583  37.8858475  34.6779857
  44.9639129  39.4527109  34.1699519  45.4918519  39.4342447  35.1228950
  45.6843119  38.5972220  33.1873441  45.1571116  38.6155240  32.2337473
  46.6970938  38.9752230  33.0497432  45.7270827  37.5735931  33.5585321
  44.9766074  40.9371292  33.7793532  44.5124695  41.5251752  34.5710747
  46.0061391  41.2675282  33.6374521  44.4204401  41.0745586  32.8518248
  42.8866867  39.5712486  35.6217832  41.7940533  40.1497225  35.5543657
  43.6084717  39.5403614  36.7356811  44.5380950  39.1471389  36.6978197
  43.1206672  39.9957914  37.9897897  42.1593880  40.4906932  37.8531568
  42.9365518  38.8392996  38.9379761  42.2173245  38.2184186  38.4036543
  43.8895715  38.3142014  39.0055585  42.4123514  39.1283199  40.3487759
  43.0221091  39.9132057  40.7962308  40.9607860  39.5781602  40.3058172
  40.3502896  38.7934386  39.8590161  40.6111499  39.7768820  41.3185725
  40.8793700  40.4866217  39.7088062  42.5930272  37.9021717  41.2111463
  43.6510857  37.6455061  41.2611578  42.2204019  38.1058739  42.2150311
  42.0372234  37.0694363  40.7800744  44.0548843  41.0191263  38.6169945
  45.2261289  40.7391571  38.8802825  43.5172893  42.2194449  38.8446101
  42.6018483  42.4405052  38.4782672  44.2411869  43.2562173  39.5642601
  45.3015498  43.2054880  39.3158291  43.7310676  44.6331435  39.2187311
  42.6726550  44.7031085  39.4706530  44.2879680  45.3802392  39.7842115
  43.8637086  44.8125799  38.1518595  44.1201228  42.9923153  41.0233517
  43.0269233  43.1750202  41.6007603  45.2125420  42.5614426  41.6591765
  46.0708620  42.4672379  41.1352594  45.2135294  42.1672566  43.0701586
  44.1986862  41.9989276  43.4311569  46.0365703  40.9223883  43.3399131
  45.9823454  40.6804878  44.4009413  45.4964146  39.7447764  42.5190793
  45.5512236  39.9855273  41.4574702  46.0943891  38.8559491  42.7204457
  44.4598768  39.5543044  42.7953543  47.5270768  41.1715187  43.0356462
  47.8970460  41.9791845  43.6668606  48.0963905  40.2638356  43.2368982
  47.6435801  41.4472320  41.9875445  45.7338623  43.2951636  43.9728549
  45.7564981  43.1781620  45.1566582  46.1151939  44.4089055  43.3454194
  46.0235913  44.4871888  42.3427417  46.6533272  45.5013884  44.0538034
  45.8506359  45.9631585  44.6293258  47.4173844  45.1242466  44.7334169
  47.2837766  46.5633109  43.1304270  47.2047267  46.4759001  41.9311637
  47.8764315  47.5619385  43.7694959  47.8535102  47.5873685  44.7788664
  48.5022911  48.6497016  43.0761199  49.0173985  48.2663308  42.1957466
  47.4827068  49.6880696  42.6300439  47.9680606  50.4296980  41.9948652
  46.7747021  49.1087722  42.0367743  46.7531396  50.3818196  43.7392790
  47.2701690  51.4930788  44.3410934  48.2444634  51.8626427  44.0214032
  46.5837503  52.1419488  45.3329190  47.0069888  53.0128382  45.8340674
  45.3228121  51.6593518  45.7119969  44.6266045  52.3130287  46.7206175
  45.1014372  53.0675622  47.0752554  44.8009148  50.5857523  45.0875761
  43.8123323  50.2179866  45.3600793  45.5134060  49.9615752  44.1144182
  45.0954654  49.0932909  43.6048350  49.5301346  49.2489133  43.9722255
  49.5512113  48.9935182  45.1752592  50.4863524  49.9619604  43.3592325
  50.4256979  50.2087421  42.3813242  51.6362254  50.3945535  44.1000802
  51.2870389  50.8643766  45.0192516  52.2292324  49.5128473  44.3460516
  52.5079042  51.3800698  43.3414929  52.0481244  51.9999115  42.3894715
  53.7802139  51.4661753  43.7601037  54.0656734  50.8634277  44.5185219
  54.7677635  52.3595419  43.1815814  54.4921748  52.4949513  42.1356401
  54.8396798  53.7447813  43.8816313  55.3079954  53.6380652  44.8597341
  55.6665934  54.6954246  43.0230993  55.1984323  54.8031260  42.0449236
  55.7209207  55.6696861  43.5082242  56.6727022  54.2941150  42.9008426
  53.4485377  54.3722113  44.0627170  53.1613020  54.8083064  43.1055307
  52.7584319  53.5664678  44.3159312  53.3977600  55.4183899  45.1192287
  54.0871271  56.2242977  44.8666683  52.3854438  55.8158200  45.1895584
  53.6844116  54.9834443  46.0769960  56.1259146  51.7058785  43.3170275
  56.5103083  51.2750794  44.4010140  56.8524371  51.5793400  42.1995576
  56.4446495  51.8126809  41.3054579  58.1860715  51.0806618  42.2240194
  58.4873330  50.8892532  43.2533776  58.2900298  49.7906546  41.4417931
  57.5301052  49.1135427  41.8316097  58.0677510  50.0246296  40.4007374
  59.6235453  49.1414190  41.5299371  60.3731622  49.8723266  41.2281533
  59.8147790  48.8279727  42.5558758  59.7356894  47.9259747  40.6204538
  59.9593364  48.0667003  39.4015086  59.5587985  46.7458609  41.1957477
  59.6210996  45.9035544  40.6425295  59.3621700  46.6945945  42.1856643
  59.1736980  52.1054478  41.6523467  59.1074004  52.4120467  40.4281883
  60.0630189  52.6141226  42.4988077  60.0088385  52.3557055  43.4737883
  61.0504725  53.6112745  42.1021359  61.5374875  53.9958927  42.9978498
  62.1065572  53.0507541  41.1815175  61.5834829  52.6337598  40.3204954
  62.7220939  53.8905471  40.8599726  62.9846635  51.9913038  41.7973124
  63.5415127  52.4309854  42.6250249  62.3545005  51.1841323  42.1721482
  63.9612740  51.4360599  40.7656894  63.3847350  50.8975032  40.0139837
  64.4694095  52.2788219  40.2975765  64.9728965  50.5180949  41.3683180
  65.5035900  50.0303090  40.5501345  65.6713407  51.1288590  41.9413529
  64.3800835  49.4947438  42.2480512  63.7334200  48.9287427  41.7176900
  65.1119258  48.9082868  42.6226217  63.8890334  49.9465500  43.0068726
  60.4027942  54.8562500  41.4645392  60.9430827  55.4162558  40.5072279
  59.2575971  55.2527389  42.0090437  58.8736022  54.7500577  42.7966251
  58.5282226  56.3995645  41.5041696  57.9633587  56.8274855  42.3324318
  59.2563001  57.1276994  41.1466240  57.5892817  56.0702467  40.3975203
  56.7621534  56.9260956  39.9914126  57.6284246  54.8271629  39.9203237
  58.3041270  54.1822062  40.3042811  56.7967067  54.3783868  38.8256309
  56.4516406  55.2363641  38.2493304  57.5748150  53.4607248  37.9070163
  57.7681476  52.5136033  38.4107478  56.9502538  53.2848971  37.0313652
  58.8936930  54.0431982  37.4505389  59.9683711  53.4465693  37.7010765
  58.8275354  55.1725313  36.7571698  59.6765077  55.6086084  36.4260190
  57.9290522  55.5914727  36.5637243  55.5379025  53.6901609  39.3107710
  55.6198226  52.5877884  39.8805737  54.3719723  54.3300355  39.0946406
  54.3690715  55.2411603  38.6590925  53.1082889  53.7853184  39.5611688
  53.2310426  53.4358522  40.5860834  52.0032442  54.8048045  39.5295732
  51.9877797  55.2460630  38.5324650  51.0643504  54.2813039  39.7091910
  52.1767811  55.9026479  40.5665219  52.1886466  55.4430469  41.5549930
  53.1301907  56.3984165  40.3857965  51.0369103  56.9389249  40.4959493
  51.0264632  57.4046243  39.5106083  50.0818415  56.4452687  40.6742696
  51.2597493  57.9956763  41.5484464  51.1716513  57.5373163  42.5337920
  52.2616350  58.4091228  41.4278719  50.2506392  59.0901463  41.4167410
  49.3222708  58.7081468  41.5283540  50.4153789  59.7877599  42.1282198
  50.3321098  59.5153401  40.5041284  52.7360287  52.5262683  38.7363438
  52.9377885  52.4686189  37.5333145  52.1816329  51.5400744  39.4176520
  52.0447505  51.6261038  40.4145879  51.8456646  50.2793250  38.7841592
  51.6481654  50.4564797  37.7272471  52.9751601  49.2504502  38.9053930
  52.7003218  48.3076193  38.4324364  53.8562659  49.6613673  38.4119018
  53.3833518  48.9226220  40.3070329  52.6960003  47.9993042  41.0762409
  53.2597087  47.9141918  42.2607111  52.8733229  47.2200204  43.0064980
  54.2632559  48.7579155  42.3077451  54.8661839  48.9139216  43.1027482
  54.3692022  49.4012853  41.1033703  55.1529322  50.1428218  40.9491206
  50.5349494  49.6588514  39.3068209  49.9982224  50.0466913  40.3390778
  50.0610986  48.6981204  38.5400828  50.4656364  48.5800405  37.6226410
  49.0327866  47.8032361  38.9429146  48.5668690  48.1840558  39.8519735
  47.9880852  47.6497526  37.9035779  48.3938405  47.2623125  36.9695058
  47.2559364  46.9464990  38.3007511  47.2449711  48.8869521  37.5623889
  47.4073461  49.6662123  36.4488249  48.1842127  49.3586336  35.7488030
  46.5092841  50.7182544  36.4593629  46.3948193  51.4167201  35.7385595
  45.7573151  50.6246445  37.6064326  44.7342707  51.4278254  38.0766786
  44.4436319  52.2999169  37.4910264  44.1532837  51.0737482  39.2483239
  43.3523299  51.6930244  39.6516464  44.5475879  49.9501652  39.9469649
  44.0538705  49.6815256  40.8806575  45.5372614  49.1596977  39.5092419
  45.8508666  48.3391037  40.1537970  46.1699253  49.4620932  38.2973040
  49.7198376  46.4511506  39.1624274  50.5746000  46.0729388  38.3861349
  49.3395784  45.7701040  40.2223483  48.6453461  46.1565104  40.8460369
  49.8712648  44.4151927  40.5132953  50.8100321  44.2086674  39.9998810
  50.0400272  44.1554947  41.9989939  49.0705060  44.2252850  42.4921175
  50.6191775  42.7599387  42.2115243  51.5893549  42.6901011  41.7191538
  50.7400770  42.5742575  43.2788657  49.9430031  42.0167244  41.7886926
  50.8508601  45.2754343  42.6414916  51.8654284  45.2452568  42.2443814
  50.3898840  46.2303098  42.3886561  50.8935549  45.1189567  44.1439080
  51.3537923  44.1642454  44.3973972  51.4781550  45.9301260  44.5777514
  49.8796427  45.1490870  44.5417713  48.8522364  43.4147217  39.9879595
  47.6778402  43.4687277  40.3545205  49.3193998  42.5443218  39.0763124
  50.3147468  42.3998894  38.9875112  48.4236490  41.7607505  38.2182078
  47.3727647  41.8327238  38.4995455  48.5993897  42.2202118  36.7197711
  49.6642522  42.2490997  36.4870195  47.9055161  41.2757823  35.7752937
  46.8407362  41.2467774  36.0066383  48.0449087  41.6186033  34.7499657
  48.3277802  40.2767307  35.8838245  48.1098132  43.6766303  36.5870423
  48.6878474  44.2638989  37.3006703  48.3543089  43.9947004  35.5734925
  46.6475007  43.8859344  36.8370885  46.4024209  43.5690138  37.8512193
  46.4052610  44.9422876  36.7187211  46.0687278  43.2988299  36.1241143
  48.7635894  40.2535670  38.2802758  49.8799902  39.8530060  37.9902927
  47.7634744  39.4772092  38.6301322  46.9131181  39.9110421  38.9599688
  47.8418270  38.0370718  38.6321866  48.8776580  37.7251180  38.7658052
  47.0107057  37.4563648  39.7632152  47.4399178  37.8380778  40.6891845
  46.0025188  37.8521316  39.6413102  46.9551660  35.9335687  39.8183017
  46.6152531  35.5592379  38.8521808  47.9555344  35.5532187  40.0223359
  46.0179587  35.4716752  40.8898734  46.3064347  35.9395099  41.8309888
  45.0068480  35.7812652  40.6257010  46.0610016  33.9497487  41.0423597
  46.0196513  33.5111091  40.0457959  47.0067816  33.6862156  41.5163623
  44.9575414  33.4371455  41.8439897  44.0807015  33.6803158  41.4055767
  45.0310042  32.4321687  41.9147778  44.9955657  33.8435709  42.7684066
  47.3890543  37.4966559  37.2666957  46.2791466  37.8062537  36.7792338
  48.2078178  36.7013401  36.6615592  49.0770390  36.4764400  37.1250153
  47.9507339  36.1145821  35.3590232  47.0681868  36.5722944  34.9138143
  49.1243576  36.3407581  34.4424563  49.5769820  37.3086751  34.6572254
  49.8403886  35.5483686  34.6612133  48.7788164  36.2856105  32.9768203
  47.6460859  36.0986391  32.5882881  49.7675449  36.4955938  32.1353306
  49.5937604  36.4706455  31.1406762  50.6960394  36.6804811  32.4878866
  47.7212780  34.5946280  35.5365804  47.9626117  34.0864692  36.6022556
  47.2724243  33.9450413  34.4874411  47.1214487  34.4437221  33.6226031
  46.8974735  32.5072094  34.5472861  47.1232228  32.0938290  35.5302499
  45.4176341  32.3758948  34.2986563  45.1825545  31.3140120  34.2217374
  44.8941753  32.8013839  35.1544267  45.0044840  33.0382730  33.1148391
  44.0580131  32.9264749  32.9989427  47.7141642  31.6570529  33.5528268
  47.2332978  30.7190174  33.0233158  48.9933692  32.0080533  33.3819284
  49.3385757  32.8624187  33.7960024  49.9059962  31.2318148  32.5063613
  49.3288247  30.4723505  31.9776790  50.6131491  32.1220967  31.4695518
  51.1023551  32.9482546  31.9861075  51.3528557  31.5627933  30.8963086
  49.6882513  32.7255946  30.4901763  48.4401992  32.3568716  30.2265492
  48.0367829  31.5341380  30.8171274  47.9199122  33.1278887  29.2278489
  47.0092431  33.0052538  28.8079069  48.8389052  34.0620099  28.8629620
  48.7741264  35.0794809  27.9223886  47.8416684  35.2219077  27.3760757
  49.8870010  35.8414148  27.7402677  49.8755931  36.6355114  26.9941073
  51.0212410  35.6362852  28.4706603  51.8947081  36.2704749  28.3178052
  51.1043059  34.6430687  29.4074475  52.0160328  34.5548500  29.9977911
  49.9782099  33.8153291  29.6049239  50.9306710  30.4317483  33.3174476
  51.9070597  30.0218756  32.7691259  50.6675893  30.2356467  34.6097576
  49.8238123  30.6256149  35.0054623  51.5473389  29.4808249  35.4782337
  50.9384389  28.9963769  36.2411524  52.0485448  28.7215123  34.8784804
  52.5888779  30.3406349  36.1530478  52.7854768  31.5061904  35.7933476
  53.2500546  29.7463351  37.1503011  52.9943141  28.8023730  37.4028209
  54.2484231  30.4456495  37.9787851  53.9347524  31.4763253  38.1440853
  54.3940542  29.7656435  39.3175309  54.9594377  30.4494722  39.9513146
  53.3865959  29.6497120  39.7165418  55.0846130  28.4150293  39.2897836
  54.7863630  27.9498939  38.3507133  56.1659029  28.5526100  39.2991478
  54.6803488  27.5282458  40.4400268  54.4803449  28.0670502  41.5654944
  54.6037289  26.2781889  40.2544247  55.6156168  30.6221282  37.3087032
  56.5144709  31.2063555  37.9205796  55.7685784  30.1334247  36.0746726
  55.0116488  29.6057479  35.6640137  56.9984797  30.2617885  35.3273263
  57.8081003  30.4934138  36.0187150  57.3540213  28.9828438  34.5696037
  56.4818540  28.6721652  33.9941265  58.1815215  29.1895564  33.8909289
  57.7483173  27.8676049  35.4772241  58.4283688  28.0980218  36.4951666
  57.3554493  26.6483351  35.1468350  57.6019188  25.8645776  35.7353467
  56.8115270  26.5062166  34.3079406  56.9241495  31.4401551  34.3600248
  57.9530113  32.0163552  33.9858472  55.7147353  31.8450899  33.9625703
  54.8793010  31.3152281  34.1658456  55.5827596  33.0710612  33.2011567
  56.3489728  33.0833305  32.4255918  54.2037583  33.2136104  32.5326801
  54.1495256  32.4454469  31.7603417  53.3506709  33.1139280  33.2045107
  54.0530857  34.5052752  31.8514212  54.5115567  34.8248927  30.5851854
  55.0016995  34.0322842  30.0195347  54.2330850  36.1389296  30.3060967
  54.4512322  36.6068513  29.4377545  53.6166147  36.7144504  31.3877284
  53.1534088  38.0178932  31.5755991  53.2549481  38.7342866  30.7593662
  52.5864360  38.3186050  32.8066496  52.1951588  39.3176895  32.9977416
  52.5048794  37.3405069  33.8320269  52.1052100  37.5965355  34.8136279
  52.9220308  36.0550018  33.6243262  52.7901639  35.3400232  34.4365298
  53.4985554  35.7144060  32.3957299  55.8001973  34.2625951  34.1433381
  55.4126261  34.2061116  35.3165215  56.4228761  35.3110919  33.6122491
  56.7763601  35.2457433  32.6682381  56.6191607  36.5664486  34.3431862
  57.1452778  37.2407970  33.6669495  55.6255784  36.9629944  34.5511540
  57.3860222  36.4703357  35.6314679  58.3515604  35.7044115  35.7354395
  56.9463096  37.2299316  36.6264332  56.1863754  37.8652854  36.4281039
  57.4920109  37.2175594  37.9466627  58.5071925  36.8219237  37.9204190
  57.5339904  38.6459061  38.5347593  57.8127815  39.3500562  37.7505564
  56.5372423  38.8882574  38.9017743  58.5101630  38.7807746  39.6711283
  59.0265759  37.7879644  40.2423923  58.7938279  40.0258702  40.0093106
  59.4414080  40.2063230  40.7629669  58.3617477  40.7917182  39.5123242
  56.6560118  36.3286983  38.8528329  55.6915761  36.7781405  39.5087343
  56.9980361  35.0678123  38.8462189  57.7679750  34.7779172  38.2608849
  56.2394559  34.0330421  39.5629404  56.5395409  33.0463817  39.2090982
  56.5041510  34.1141882  41.0714246  56.3372346  35.1473551  41.3759081
  55.7768131  33.4690651  41.5649757  57.8897548  33.6953079  41.4618967
  58.0814963  32.7180063  41.0184716  58.5888069  34.4239789  41.0500075
  58.0784382  33.6106693  43.0102639  57.0942524  33.5312670  43.4722829
  58.6586947  32.7163728  43.2373433  58.7825718  34.8083807  43.5447949
  59.7540352  34.8806142  43.0549058  58.1884240  35.6896166  43.3037709
  58.9774258  34.7276034  45.0349211  59.5289251  33.9116689  45.2587748
  59.4572049  35.5560660  45.3566952  58.0775759  34.6618160  45.4893847
  54.7512760  34.0978470  39.2449233  53.9324576  34.0021454  40.0982554
  54.4271228  34.2936348  37.9928124  55.1879344  34.4492572  37.3464554
  53.0898970  34.3032119  37.4814129  53.1376299  33.9130507  36.4647238
  52.5086764  33.6234224  38.1044048  52.3985336  35.6765719  37.4581801
  51.3375046  35.8136728  36.9239564  53.0412539  36.6464407  38.0478488
  53.9380675  36.4390249  38.4631390  52.5261183  37.9982402  38.1618417
  51.4680913  38.0088452  37.8998675  52.6794644  38.5213201  39.5773050
  53.7087488  38.3633316  39.8988859  52.4698168  39.5909465  39.5429054
  51.7290586  37.8483369  40.5661425  52.0344960  36.6127878  41.1267246
  52.9717825  36.1199873  40.8701476  51.1599666  36.0128022  42.0009360
  51.4007004  35.0405418  42.4299336  50.0268631  36.6410027  42.3555972
  49.1269246  36.0767306  43.2196631  49.3970322  35.2087269  43.5287077
  49.7172774  37.8828344  41.8162830  48.7927854  38.3839058  42.1020642
  50.5476929  38.4609855  40.9512487  50.3039834  39.4363411  40.5303483
  53.2293588  38.9680973  37.2184050  54.3172271  38.6832607  36.6896862
  52.5883357  40.1217725  37.0074239  51.6326948  40.2334840  37.3145020
  53.2034412  41.2022250  36.2884374  54.2886868  41.1572911  36.3771728
  52.8151267  41.2173726  34.8180023  53.2894088  40.3714489  34.3212422
  51.3114793  41.1204560  34.6546717  50.8365410  41.9664270  35.1506786
  51.0592400  41.1333814  33.5939836  50.9559601  40.1912666  35.1012533
  53.3609703  42.4842968  34.0993530  52.7272081  43.3276364  34.3737430
  54.3757933  42.6629492  34.4546496  53.3734389  42.3335320  32.6079431
  52.3588531  42.1557480  32.2511666  53.7626333  43.2446761  32.1534652
  54.0080944  41.4910136  32.3328265  52.8295400  42.5660727  36.9612636
  51.7218896  42.7289757  37.3774176  53.7995858  43.4702342  37.0133911
  54.7573440  43.1748320  36.8894447  53.5437483  44.8732086  37.3401999
  52.6345423  44.9362263  37.9383531  54.6982922  45.5078690  38.1334688
  55.4997535  45.5193708  37.3948630  54.4006023  46.5315342  38.3614145
  55.1769311  44.8443139  39.3716902  55.5209385  43.8426522  39.1140706
  56.3095758  45.6157165  40.0186855  55.9662246  46.6173310  40.2770582
  56.6327082  45.0979649  40.9222189  57.1457191  45.6868348  39.3226477
  54.0598896  44.6258114  40.4160326  53.2783333  43.9981590  39.9873623
  54.4763901  44.1364094  41.2971007  53.6355619  45.5883279  40.7013342
  53.2610957  45.6120622  36.0674167  54.1025483  45.5713656  35.1194261
  52.1219621  46.3091553  36.0094444  51.4916408  46.3435398  36.7983448
  51.7369017  47.0230826  34.7725268  52.5398852  46.9253067  34.0416722
  50.4897795  46.4828370  34.1813373  49.7326470  46.5244978  34.9643243
  50.2125451  47.1587200  33.3725448  50.5869613  45.0597275  33.6436162
  51.4847558  45.0072738  33.0268572  50.6963066  44.3965340  34.5012065
  49.1805717  44.5411010  32.6773768  49.2909471  45.5490318  31.2105411
  50.2364984  45.3532005  30.7051651  48.4647873  45.3084191  30.5409626
  49.2386166  46.6018182  31.4881331  51.5379973  48.5472716  35.0613272
  51.0085943  48.9147666  36.1084986  51.9471378  49.3587866  34.1251678
  52.3473384  48.9728721  33.2823306  51.9660501  50.7945889  34.2983411
  52.6402659  50.9770087  35.1351338  52.5060934  51.4679438  33.1027297
  51.8369688  51.3014305  32.2585167  52.5900648  52.5376628  33.2945134
  53.4914739  51.0627961  32.8708299  50.6195631  51.3591547  34.6848629
  49.5837878  50.9955191  34.0892620  50.6118566  52.2652460  35.6539079
  51.4905747  52.5782946  36.0419324  49.3788957  52.8206453  36.1985335
  48.5177018  52.4247023  35.6599287  49.2520198  52.4430117  37.6582086
  49.2508095  51.3536282  37.6918289  50.1495096  52.8196054  38.1493770
  48.0341505  52.9676794  38.3683269  48.1707107  54.0299483  38.5709231
  47.1626302  52.8297747  37.7287734  47.8255061  52.2280025  39.6720548
  46.8741427  52.5255494  40.1131959  47.8185908  51.1537151  39.4858830
  48.9235787  52.5405967  40.6430154  49.7051946  51.9010919  40.6389746
  48.9448077  53.5446621  41.4748350  47.9305281  54.4192041  41.5011264
  47.1474921  54.2988259  40.8745477  47.9533491  55.1951486  42.1473031
  49.9761648  53.6977380  42.2881125  50.7397850  53.0369418  42.2599090
  49.9955401  54.4741526  42.9333372  49.4150969  54.3662983  36.0409064
  50.4472362  54.9730468  36.2791869  48.2841235  54.9330870  35.6516590
  47.4905400  54.3155558  35.5540762  48.1208339  56.3231559  35.2862963
  47.1256640  56.4653752  34.8649682  48.2812970  57.2578897  36.4916918
  49.3147992  57.2533904  36.8391427  48.0106213  58.2643317  36.1732388
  47.3828711  56.8565411  37.6408220  46.4209676  56.1180645  37.4446209
  47.6936661  57.3041028  38.8493339  47.1164671  57.0563026  39.6406413
  48.5065525  57.8911256  38.9733295  49.1052910  56.7416554  34.1535821
  49.5844539  57.8844283  34.1265101  49.3486915  55.8379228  33.2223364
  49.0829949  54.8780557  33.3895925  50.0926049  56.1493310  31.9976974
  50.3940943  57.1958913  32.0357196  51.3422552  55.2870988  31.8136116
  51.1032331  54.2853715  32.1714199  51.5574715  55.2495397  30.7461673
  52.5524816  55.8095543  32.5526632  52.7604102  56.8156298  32.1876937
  52.3054331  55.8516258  33.6136001  53.8052884  54.9158673  32.3479222
  53.5009973  53.8769591  32.4761276  54.1624485  55.0666951  31.3292973
  54.9183932  55.2419924  33.3278800  55.3504076  56.1964644  33.0286797
  54.4686721  55.3408731  34.3153421  55.9970644  54.1960694  33.3714977
  56.4147896  54.1044958  32.4561802  56.7050244  54.4692454  34.0385416
  55.5965035  53.3111782  33.6489908  49.1276581  56.0387763  30.8158990
  49.3020489  55.2518584  29.9042998  48.1119832  56.8711301  30.8726241
  48.0203933  57.4487700  31.6963099  47.0439652  56.9074516  29.8801104
  46.1947641  57.4646654  30.2750994  47.5145977  57.5801594  28.6108259
  48.2571935  58.3370342  28.8651269  47.9716853  56.8239156  27.9726909
  46.4075984  58.2329477  27.8569042  45.4016557  58.7119494  28.4538955
  46.5526511  58.2854393  26.5269605  45.8358172  58.7153262  25.9608762
  47.3787279  57.8946392  26.0961701  46.4316661  55.5365228  29.5999160
  46.3205815  55.0851757  28.4482146  46.0007324  54.8867079  30.6727472
  46.2427991  55.2272419  31.5918692  45.2654932  53.6407269  30.5725438
  45.2177116  53.1549839  31.5476052  43.8372199  53.9155263  30.0920383
  43.3643284  54.7039032  30.6782435  43.9203732  54.2357236  29.0532081
  42.9610693  52.6748817  30.1494405  43.0507005  51.9325215  31.0750012
  42.0933168  52.5170475  29.1933453  41.4903342  51.7071771  29.1911666
  42.0265370  53.2058657  28.4569514  45.9980643  52.6434266  29.6607200
  45.4215925  52.0900990  28.6955973  47.2389206  52.4037277  29.9986639
  47.6430462  52.8868742  30.7882150  48.0911679  51.5005572  29.2274786
  48.1819294  51.8925095  28.2144037  49.4710641  51.4176103  29.8391682
  49.3973255  51.0187814  30.8502597  50.0980334  50.7620358  29.2346174
  49.9149296  52.4131413  29.8734386  47.4763794  50.1219811  29.1268847
  47.0219316  49.5826867  30.1209167  47.3965776  49.6259555  27.9039708
  47.5567785  50.2745701  27.1465669  46.9652935  48.2665219  27.5730278
  47.0719630  48.0975177  26.5016113  47.8213239  47.2246354  28.3246650
  47.7280218  47.3835956  29.3984115  47.4754450  46.2212111  28.0757546
  49.5224199  47.2519058  27.7725793  45.4409291  48.0428507  27.7928761
  44.9953663  46.9185882  27.8807954  44.6860546  49.1279775  27.9370021
  45.1170864  50.0380533  27.8589263  43.2984175  49.0633955  28.1964269
  42.8919875  50.0684986  28.0797932  42.8527959  48.4033361  27.4518412
  42.9556645  48.5522005  29.5742216  41.9234883  47.8599486  29.7581284
  43.7980222  48.8584646  30.5484730  44.5853388  49.4515876  30.3300083
  43.7194167  48.2745948  31.8881039  43.6577000  47.1873538  31.8497631
  44.9058628  48.6918435  32.7873181  45.8210110  48.3241654  32.3228727
  45.0051315  50.2168421  32.9784041  44.0907939  50.5854583  33.4435299
  45.8563551  50.4483315  33.6189384  45.1383379  50.6967482  32.0095511
  44.8578222  47.9946065  34.1410088  45.4243790  48.6252150  34.8261951
  43.8091831  47.9852636  34.4391881  45.3935465  46.6195374  34.1815495
  46.4421855  46.6288803  33.8833702  45.3073988  46.2248160  35.1944145
  44.8274912  45.9878964  33.4971892  42.3744819  48.5631943  32.5812480
  41.8118133  47.7066926  33.2420506  41.8629267  49.7583403  32.3822348
  42.3522621  50.4453330  31.8264607  40.6036392  50.1548961  33.0287852
  40.3723575  49.3981486  33.7789238  40.7690107  51.4990622  33.7284930
  40.9921422  52.2691334  32.9902731  39.8469199  51.7533225  34.2502900
  41.5867278  51.4370338  34.4461873  39.4291799  50.2111990  32.0532417
  38.4103539  50.7524185  32.3799036  39.6073737  49.6718535  30.8604389
  40.5070172  49.2878421  30.6089579  38.5474040  49.6877702  29.8423741
  38.0473101  50.6562613  29.8554886  39.1158531  49.4505836  28.4440771
  39.9350052  48.7323092  28.4701090  38.2996780  49.0480555  27.8432715
  39.6066767  50.7165139  27.8011762  39.5205047  51.7899628  28.3963273
  40.1659052  50.5880989  26.6328222  40.5153507  51.4040117  26.1512330
  40.2478571  49.6734273  26.2132870  37.4385249  48.6954878  30.1021585
  36.2918753  48.9254931  29.7094229  37.7857443  47.5946768  30.7755320
  38.7295841  47.4715392  31.1126574  36.8364279  46.5074850  30.9686986
  35.8169135  46.8922449  30.9621865  36.9814568  45.4896931  29.8371743
  36.9795001  46.1098029  28.9404241  37.9648730  45.0361492  29.9624285
  35.9057835  44.3671664  29.6960725  35.9661092  43.7339807  30.5809870
  34.4819407  44.9236024  29.5612999  34.4209589  45.5568353  28.6756322
  33.7764147  44.0986452  29.4669352  34.2363332  45.5116036  30.4454523
  36.2829367  43.5344289  28.4575941  37.2735310  43.1021810  28.5978467
  35.5549519  42.7352226  28.3206796  36.2880035  44.1748495  27.5759152
  36.9956696  45.8521813  32.2997929  37.2758317  44.6386278  32.3765916
  36.8459301  46.6371280  33.3743443  36.5794789  47.6016691  33.2394437
  37.1100339  46.1909256  34.6949213  37.6160339  45.2281966  34.6212600
  37.9898719  47.1387184  35.4616800  37.4924522  48.1043737  35.5519490
  38.1811286  46.7345853  36.4553557  38.9349243  47.2651120  34.9344660
  35.7914914  45.9668839  35.4563915  34.8787338  46.7585669  35.4009965
  35.7397000  44.8626873  36.1983219  36.5191334  44.2205750  36.2092956
  34.5578322  44.5235922  36.9702675  34.0843902  45.4244625  37.3608712
  33.5555921  43.7974155  36.0584983  32.6517085  43.6074946  36.6374754
  33.3195300  44.4589158  35.2248869  34.0534649  42.5951556  35.5692869
  33.3940557  42.1810902  35.0077796  34.8411881  43.6641022  38.1777792
  35.8766054  42.9673072  38.2530961  33.9198087  43.7022736  39.1554063
  33.1978639  44.4064357  39.1035564  33.9559491  42.8538751  40.3041343
  34.5440022  41.9676743  40.0668736  34.5688420  43.5328302  41.5082951
  34.5586325  42.8545775  42.3615436  35.5965710  43.8167308  41.2827301
  33.8680522  44.7749803  41.9417712  32.8312238  44.6976867  42.8148976
  32.5261375  43.7168974  43.1784613  32.1688640  45.8256761  43.2409275
  31.3436679  45.7670560  43.9507839  32.5725805  47.0554103  42.7473155
  32.0571181  47.9615163  43.0646535  33.6147893  47.1351921  41.8643474
  33.9278377  48.1047726  41.4758846  34.2625466  46.0017311  41.4706103
  35.1003150  46.0656464  40.7766882  32.5529329  42.3285005  40.6542656
  31.5666813  42.9996731  40.3778437  32.4916852  41.1180030  41.2424243
  33.6369056  40.2052567  41.4302682  34.4338806  40.7301737  41.9572274
  34.0007150  39.8773057  40.4568059  33.0563974  39.0731627  42.2380252
  33.2150652  39.2617514  43.2999277  33.5417502  38.1381268  41.9597062
  31.6338522  39.0405526  41.9085017  31.0626156  38.6041043  42.7279226
  31.4238631  38.4949745  40.9884044  31.2560657  40.5173444  41.7394149
  30.4878087  40.7114254  40.9909020  30.7920557  41.0420447  43.0886678
  31.6313773  41.3108671  43.9755871  29.4691271  41.2611852  43.2046341
  28.8751150  41.2017427  42.3893340  28.8624873  41.6257757  44.4742466
  29.5303145  42.2855818  45.0279041  27.5311705  42.3583073  44.2407101
  26.8666270  41.6809951  43.7043370  27.1019786  42.5910016  45.2147002
  27.6995121  43.6380904  43.4441134  28.4202620  44.2707053  43.9619125
  28.0867595  43.3786402  42.4585140  26.3911892  44.3851414  43.2910348
  25.9782444  44.5548846  44.2854260  26.6012436  45.3442084  42.8163762
  25.3892994  43.6156622  42.4532505  25.9132562  43.0955930  41.6508595
  24.8751257  42.8892899  43.0826270  24.3967414  44.5542866  41.8685029
  24.8730111  45.2270493  41.2847147  23.7320797  44.0368577  41.3117255
  23.9107241  45.0366169  42.6115781  28.6576295  40.3527294  45.2844881
  28.2781158  39.3089424  44.7476809  28.9004620  40.4512479  46.5834152
  29.2030777  41.3379123  46.9596105  28.7825181  39.3306015  47.4841732
  27.9738182  38.6665133  47.1777677  30.0829747  38.5593919  47.4447616
  30.4034983  38.5194352  46.4035968  30.8116826  39.1234626  48.0270073
  29.9792686  37.1666090  47.9894311  29.8834862  37.2151419  49.0743432
  29.0967151  36.6853166  47.5689671  31.4314022  36.2043419  47.5682472
  31.1526150  34.7497772  48.5669284  30.2141167  34.2805214  48.2729606
  31.9710883  34.0452483  48.4204853  31.1022007  35.0342909  49.6178291
  28.4736832  39.7534316  48.9242068  28.6908529  40.9286099  49.3424823
  27.9778036  38.9269025  49.7477789  31.8706984  66.5623498  38.0461859
  31.2408307  66.6077085  37.3231305  31.5553702  65.4404126  38.1124125
  31.5419744  64.5846173  37.4357560  30.5756556  65.2287093  39.1557184
  30.8246363  64.0722397  39.9523366  30.7768995  63.1515144  39.3679069
  29.7360656  63.9527621  40.9687956  29.4711917  64.9113754  41.7044474
  29.1068849  62.8913636  41.0506662  32.1639293  64.2062602  40.6395612
  32.0496353  65.1246268  41.2189442  33.2635396  64.3971268  39.6099976
  33.2988041  63.5001826  38.9879481  34.5294426  64.5376638  40.2845559
  34.5670262  63.8137344  40.9233600  32.9440824  65.6047293  38.7239674
  32.9633494  66.5214230  39.3170124  33.9283011  65.7037289  37.6895832
  33.6249791  66.3998061  37.0986270  32.6439787  63.1163646  41.4541544
  32.5812821  63.0486467  42.9039173  31.6226016  62.6587012  43.2830784
  32.8533275  64.3440058  43.4717897  32.7459091  64.3963228  44.8990003
  31.7313168  64.0771641  45.1972103  32.9306505  65.8422391  45.3824242
  32.0410921  66.1320234  45.9458228  33.8072304  65.8868873  46.0342908
  33.0992941  66.7303269  44.2715541  33.8562723  66.4364012  43.7689533
  33.8036808  63.4392532  45.4549912  33.7163461  63.3826589  46.5498481
  35.1299034  63.9565437  45.0384793  36.1342955  64.5909230  46.1271654
  33.5691538  62.0160841  44.9539617  32.6493765  61.6305418  45.4203304
  33.6042328  62.0472527  43.4316976  34.6480108  62.3139359  43.1857612
  33.2768590  60.7229110  42.9447250  32.5695299  60.3468354  43.4682608
  33.7152356  60.2731704  41.7725341  34.5931027  60.8504914  41.1754656
  33.0025991  59.0891281  41.1851935  33.7579688  58.3039262  41.1590284
  32.8553089  59.1187169  40.1058232  31.9592996  59.0351140  41.4945068
  34.6801382  61.1956368  45.3155001  36.9402875  65.6983351  45.4228244
  35.4275874  65.1905812  47.2889191  37.0438427  63.5471181  46.6368910
  35.7018966  60.9470856  46.3044607  35.6818476  61.7797257  47.0087991
  36.9914617  60.8865974  45.6964311  38.0468851  60.6978286  46.6319340
  38.1193720  61.5179191  47.3491419  39.3338750  60.7309417  45.8567632
  39.4596289  60.0154975  44.8340201  40.2515750  61.4724265  46.2470004
  37.8638167  59.3609673  47.3528062  38.0193125  58.5266296  46.6657963
  36.4762555  59.2489496  47.9729787  36.4427074  59.9197265  48.8342632
  36.2581612  57.9072609  48.4306383  37.0468708  57.6727943  48.9370755
  35.4078932  59.6084813  46.9585543  35.3576630  58.8414674  46.1828013
  34.1367551  59.6886837  47.6115149  33.5207847  60.0270106  46.9544782
  38.8784235  59.2373838  48.3558362  40.2115120  59.3094785  48.8374599
  40.7712848  60.1789750  48.4561563  40.9022637  58.1025108  48.5291174
  42.2794652  58.1918759  48.8711640  42.7223123  59.0672473  48.3623934
  43.0450157  56.9613145  48.3886391  43.9300718  57.2988621  47.8446177
  43.3522369  56.3745097  49.2578872  42.2301439  56.2088716  47.4779643
  41.4255134  55.9666951  47.9313542  42.4075409  58.3565188  50.3817497
  43.4414335  58.6295475  50.6400543  41.9701866  57.0984419  50.9148356
  42.8995314  56.3448217  51.9048183  41.5333664  59.4594278  50.9801006
  41.9561897  60.4332770  50.6901225  40.1477545  59.4784548  50.3428263
  39.6485823  58.5774584  50.7423868  39.5085691  60.7514510  50.6515491
  39.5844149  61.3450436  49.9044304  38.7492026  60.8761496  51.7430790
  38.3299200  59.8856076  52.3502287  38.5760802  62.2734155  52.3055011
  39.2262517  62.2959292  53.1797621  37.6551994  62.4438916  52.8634746
  38.4398165  63.0227147  51.5258865  41.4525403  59.2801922  52.4067960
  42.7285111  54.8486771  51.5948241  44.2938984  56.6900508  51.7354707
  42.5097069  56.6562337  53.2583841  41.3370231  60.0544967  53.6022258
  40.3048275  60.3970087  53.6837722  42.1940962  61.1883410  53.5149115
  42.1312788  62.0028995  54.6802357  41.1303947  62.4235393  54.8004814
  43.0344378  63.1733721  54.5271913  44.2294128  62.9380887  54.2508247
  42.5717038  64.3125796  54.6910711  42.5934356  61.2003578  55.8842652
  43.6347056  60.8778978  55.8186425  41.7153194  59.9991854  56.0733149
  40.7218677  60.3582011  56.3505104  42.2155856  59.1899881  57.1308746
  42.3848071  59.7951638  57.8645152  41.7094492  59.2017472  54.8016098
  42.6734502  58.7198759  54.6260075  40.7189479  58.1980175  54.9655211
  40.6383790  57.7619057  54.1121512  42.4286835  61.9309422  57.0839939
  43.1404589  62.7565996  57.9974596  42.6697909  63.7450198  58.1229439
  44.5157985  62.9051990  57.6265589  45.2120778  63.8512051  58.4601682
  44.6343107  64.7923019  58.4184062  46.6428076  64.1419259  57.9463710
  46.7722916  65.2258122  57.9321064  47.3482607  63.6989373  58.6543173
  46.8972792  63.6920366  56.5878447  46.7357889  62.7515088  56.5513556
  45.2227022  63.3129457  59.8922206  45.6839666  64.0326502  60.5844348
  45.9934485  62.0950497  59.8666756  47.2052856  61.9920858  60.8120423
  43.8605357  62.9090950  60.3803527  43.2655560  63.7849580  60.6827452
  43.0684718  62.0968552  59.3544471  43.5668276  61.1113202  59.2992911
  41.6806016  62.0288932  59.8010685  41.1354840  62.7558874  59.4996913
  41.2243108  61.0045050  60.5033907  41.8444218  59.9712330  60.6100274
  39.9746061  61.2144962  61.2825754  40.3097231  61.2911302  62.3165163
  39.3657989  60.3241414  61.4424008  39.2452240  61.8210063  60.7451404
  44.1380671  62.1177736  61.5228635  48.3797497  61.4088581  59.9727546
  47.6005612  63.2766576  61.3581901  46.7643927  61.1745947  61.9295000
  44.5151397  62.6688440  62.2127828  49.6821767  58.9575493  45.8309554
  39.3166477  34.5996764  83.0230252  38.3686386  34.4935318  82.9438292
  39.6734502  34.1428465  82.2614712  39.2415922  34.5278247  82.9155449
  38.3738347  38.3857710  80.9752439  38.6648193  38.3318822  81.8859974
  38.1734942  39.3112699  80.8416007  38.3853817  38.4964063  81.0749459
  40.0954932  41.0348941  82.4764316  40.6815038  41.1520614  81.7290197
  39.4015182  41.6811512  82.3399600  40.0816368  41.1328737  82.3632945
  35.7024350  39.8534236  83.3772856  36.5932865  39.7072707  83.6940694
  35.4033676  38.9895702  83.0944429  35.7780679  39.7240089  83.3808211
  41.9886248  37.7427799  82.7946297  41.4407193  37.8864833  83.5667903
  42.2478550  36.8234048  82.8526124  41.9516743  37.6439839  82.9006957
  36.1926054  36.2085828  80.8797845  36.4737750  35.5027216  81.4617334
  36.7485937  36.9507782  81.1173723  36.2999926  36.2134818  80.9844363
  44.1040361  39.2365604  83.9252934  43.5982773  38.6119406  83.4048628
  44.9313791  39.3275998  83.4536532  44.1450280  39.1683830  83.7987213
  38.3120582  39.3382143  83.9556990  39.0066106  39.8636298  83.5590121
  38.7629688  38.5723405  84.3092524  38.4581279  39.3071874  83.9500421
  39.2641088  37.1267333  84.9604977  39.5048639  36.2045004  84.8706952
  40.0267885  37.5341651  85.3692054  39.3922806  37.0605971  85.0015099
  39.3206893  11.4981302  69.6820417  38.3726802  11.3919857  69.6028457
  39.6774918  11.0413004  68.9204877  39.2456338  11.4262785  69.5745614
  41.2432656  23.3071203  76.0884290  40.4130359  22.8813174  76.3026824
  41.8956714  22.6106488  76.1605540  41.2207490  23.1638252  76.1244915
  47.0340888  19.9950019  74.3595530  46.6888334  19.2654623  73.8440722
  47.8244814  20.2640376  73.8921555  47.0906692  19.9353977  74.2336880
  40.3362484  18.1039959  72.9863516  40.6024069  18.9776472  72.6978521
  39.3893939  18.1721733  73.1115095  40.2490685  18.2244291  72.9658455
  42.3696761  18.2362683  70.5920881  41.6018002  18.0627628  70.0469087
  42.9441396  17.4859079  70.4421815  42.3448500  18.1178763  70.5029926
  41.8864338  25.3128442  74.3439966  41.1682101  25.9382806  74.4387489
  41.7005271  24.6347438  74.9938277  41.7709638  25.3063122  74.4387489
  46.8366351  21.4328524  71.1096903  46.5127416  20.5669578  71.3578848
  46.1270716  22.0301197  71.3479852  46.7044219  21.3989678  71.1726228
  38.3778763  15.2842249  67.6342604  38.6688608  15.2303361  68.5450139
  38.1775358  16.2097238  67.5006172  38.3894233  15.3948602  67.7339625
  52.1372878  15.3969015  77.0133249  51.8284054  15.9239500  77.7508372
  51.5951560  15.6761433  76.2751054  52.0281686  15.4997800  77.0133249
  46.7523419  20.1084950  77.2530340  46.7950658  20.0488907  76.2984398
  46.2563980  19.3348645  77.5196132  46.6946069  20.0023504  77.1653528
  37.5591936  23.3634586  71.5120339  37.4015770  23.0609466  72.4065240
  36.7191490  23.7259831  71.2306054  37.4315992  23.3703988  71.5905228
  40.0995348  17.9333480  69.1354481  40.6855453  18.0505153  68.3880362
  39.4055598  18.5796051  68.9989765  40.0856784  18.0313276  69.0223110
  45.7298546  18.8461912  71.5297117  46.2027045  18.1431877  71.0842344
  44.8678707  18.4746853  71.7149737  45.6802025  18.7086116  71.4964777
  42.5769448  23.4834836  72.3096504  42.1612526  23.7308820  71.4837497
  42.1964710  24.0770766  72.9573602  42.4753311  23.5908529  72.2877301
  44.1617712  21.9843959  75.6259813  44.4313938  21.9541855  74.7081567
  44.8043621  22.5563517  76.0452956  44.2783960  22.0537981  75.5623416
  37.5043453  26.1309738  74.9195815  37.8594157  25.2981472  75.2335369
  36.8935087  25.8831670  74.2259097  37.4714363  25.9925776  74.8707911
  35.7064766  16.7518775  70.0363021  36.5973281  16.6057246  70.3530859
  35.4074092  15.8880241  69.7534594  35.7821095  16.6224628  70.0398376
  48.4745778  17.7443291  75.6712362  48.1980270  18.5865454  75.3099046
  48.3440966  17.8353685  76.6152237  48.4220389  17.8635376  75.7461895
  41.2721332  20.7343396  72.7211866  41.9037544  21.4059080  72.4659210
  40.4938650  20.9258080  72.1972204  41.2525033  20.8449749  72.6214845
  41.9926663  14.6412338  69.4536462  41.4447609  14.7849372  70.2258068
  42.2518966  13.7218587  69.5116290  41.9557159  14.5424377  69.5597122
  43.4400834  18.3317984  73.0613050  42.8552276  18.8408840  73.6234549
  42.9297058  18.1733981  72.2665169  43.3003647  18.3767057  73.0316065
  44.6940882  21.6153394  72.8809927  44.1929482  21.7663913  72.0805479
  44.7679891  20.6628961  72.9425110  44.6392399  21.5132773  72.7862404
  36.1966470  13.1070367  67.5388010  36.4778166  12.4011755  68.1207499
  36.7526353  13.8492321  67.7763889  36.3040342  13.1119357  67.6434528
  38.9176988  20.9441792  70.9944318  38.4390754  20.4938813  71.6909320
  38.6578912  21.8615131  71.0799917  38.8230133  21.0037835  71.0948410
  45.4048064  21.2009674  68.6178460  44.6282703  21.0103154  69.1432263
  45.9555986  21.7349561  69.1891882  45.3759389  21.2446499  68.7585602
  38.8207039  25.5088034  77.7762929  39.4494383  26.2301781  77.8010416
  37.9719990  25.9264414  77.9283208  38.7924137  25.6549563  77.7989203
  41.4817114  22.1942354  68.3738941  42.1271890  22.8658039  68.1539839
  40.6745757  22.6816839  68.5393571  41.4609268  22.3424296  68.3675301
  44.1080777  16.1350143  70.5843099  43.6023189  15.5103944  70.0638793
  44.9354207  16.2260537  70.1126697  44.1490696  16.0668369  70.4577378
  42.1514376  20.1076785  75.2434365  42.9118079  20.6465662  75.4612254
  41.8581437  20.4387678  74.3942012  42.2114820  20.2183138  75.1621192
  46.1917348  22.6102405  77.9007438  45.4001875  22.3101780  78.3469282
  46.6137778  21.8072161  77.5945666  46.1443920  22.4698031  77.9191286
  46.3753322  16.5379554  73.7825539  45.5041106  16.5428544  74.1785337
  46.9751991  16.4714110  74.5257232  46.3406912  16.5293822  73.9289250
  38.3160998  16.2366682  70.6147155  39.0106522  16.7620837  70.2180286
  38.7670104  15.4707944  70.9682689  38.4621694  16.2056413  70.6090586
  39.2681504  14.0251872  71.6195142  39.5089055  13.1029543  71.5297117
  40.0308301  14.4326190  72.0282220  39.3963222  13.9590510  71.6605264
  37.3438419  22.6988304  74.2315666  37.8617251  22.2995636  74.9301881
  36.6360105  23.1528025  74.6883576  37.3201706  22.7057706  74.3793519
  43.1739250  21.0613465  70.4478383  42.7922965  20.2240292  70.7115891
  42.7472631  21.2662871  69.6162807  43.0705793  20.9801050  70.3750063
  35.8248334  28.2848917  74.8615987  36.2012657  27.4075662  74.9358449
  36.3727388  28.8294950  75.4272841  35.9431902  28.2416174  74.9436231
  41.4534212  15.3360724  72.5012764  41.4326365  16.2472826  72.7926044
  42.3783363  15.1597092  72.3301566  41.5683139  15.4299696  72.5168328
  34.7780973  21.7990511  72.6391621  35.3814284  22.2346521  73.2423242
  34.2273052  21.2552644  73.2034333  34.7850255  21.7855789  72.7883617
  50.1379239  26.3428546  72.3676332  49.7493672  25.4798177  72.5090546
  50.2510846  26.4012341  71.4194030  50.1027055  26.2391595  72.2643956
  40.2958338  32.9838296  80.5594652  39.8027767  33.3716655  79.8368020
  39.7161741  32.3085869  80.9101901  40.1584244  32.9474955  80.5120890
  48.4699589  35.5774310  82.1214641  47.7407655  34.9564854  82.1122717
  48.4855474  35.9411802  81.2368735  48.3787375  35.5439546  82.0069128
  50.2095154  26.8972558  69.6820417  49.2615062  26.7911112  69.6028457
  50.5663178  26.4404259  68.9204877  50.1344598  26.8254041  69.5745614
  52.1320917  38.7062459  76.0884290  51.3018620  38.2804429  76.3026824
  52.7844975  38.0097743  76.1605540  52.1095750  38.5629507  76.1244915
  50.7354814  26.7053791  75.1013080  50.5409144  26.3836794  74.2216672
  50.9202335  25.9158269  75.6104249  50.7337494  26.5633087  75.0546390
  49.4785899  19.9051873  72.9623101  50.2782200  19.6630961  73.4311219
  49.7049112  20.7163767  72.5076404  49.6096484  19.9778555  72.9651385
  43.8575076  38.4788516  78.3108656  43.5624816  39.1087787  78.9691820
  43.1046429  38.3669915  77.7310380  43.7235624  38.5453960  78.3214722
  51.5027799  24.6098406  76.6915912  51.9265550  23.9109196  76.1937881
  50.9525651  24.1513778  77.3272802  51.4866141  24.4608300  76.7092689
  51.1829278  34.3326820  82.1249997  51.6361478  34.7519530  81.3945584
  50.3122836  34.7303158  82.1278281  51.1292342  34.4367853  82.0323687
  57.9229149  35.3941275  74.3595530  57.5776595  34.6645878  73.8440722
  58.7133074  35.6631631  73.8921555  57.9794952  35.3345232  74.2336880
  46.2390775  27.3863373  79.6084066  46.4399954  26.7678411  78.9062496
  47.0756580  27.8125485  79.7979112  46.3718680  27.3622506  79.5426457
  45.2212090  29.8733858  69.3228314  44.6380853  29.4063498  69.9210437
  44.9983519  29.5324985  68.4566256  45.1184407  29.7696907  69.2888902
  40.5694979  29.9868789  74.4210712  40.2456044  30.3873704  73.6142624
  40.0071587  29.2246793  74.5533002  40.4563372  29.9407468  74.3340971
  61.5180750  31.4582057  79.2944513  61.1364465  30.5804719  79.2859661
  60.8212132  32.0244461  78.9628182  61.3800883  31.4173809  79.2506107
  51.2250745  33.5031214  72.9863516  51.4912329  34.3767727  72.6978521
  50.2782200  33.5712988  73.1115095  51.1378946  33.6235546  72.9658455
  47.5906546  26.2530400  69.1078709  47.0433265  26.3252999  69.8892239
  47.1587966  25.5871870  68.5725911  47.4659469  26.1771058  69.1389836
  53.2585021  33.6353938  70.5920881  52.4906263  33.4618883  70.0469087
  53.8329657  32.8850334  70.4421815  53.2336761  33.5170018  70.5029926
  49.2418762  23.8619298  78.1850007  49.0016985  23.1879119  78.8206897
  48.4618760  24.4134732  78.1135829  49.1113951  23.8464163  78.2571256
  53.6222327  33.5851793  76.8563471  53.4363260  34.3106365  76.2602560
  53.0622030  32.8727860  76.5473414  53.5263926  33.5868123  76.7403815
  43.7102833  34.9393389  81.6498238  43.2905496  34.2061250  81.2001039
  44.6138364  34.6543816  81.7813457  43.7726371  34.8095160  81.6088116
  44.4781592  35.9701658  79.1261597  44.2016084  36.8368770  78.8284678
  44.3603797  35.9946607  80.0765112  44.4279297  36.0840671  79.2103054
  42.2871150  25.0393178  69.7237609  42.6641247  25.9141939  69.6410294
  41.3991503  25.1270912  69.3765715  42.2218744  25.1626088  69.6686066
  52.7752599  40.7119697  74.3439966  52.0570362  41.3374061  74.4387489
  52.5893531  40.0338693  74.9938277  52.6597899  40.7054377  74.4387489
  49.2661250  30.6090493  75.8310422  49.4722390  30.1791638  76.6604785
  50.0241859  31.1667164  75.6556797  49.3896779  30.6257874  75.9151879
  37.7751226  29.7521361  76.0834792  37.0747967  30.3906364  75.9463005
  38.5816809  30.2620382  76.0092330  37.7884016  29.8995137  76.0559021
  37.4512290  28.3436795  78.4636007  37.7566473  28.8711363  79.2018201
  37.8865511  28.7229422  77.7006324  37.5453371  28.4596220  78.4607722
  55.2093686  28.6306780  75.9130667  54.6551124  28.9356395  75.1953533
  55.5142096  27.7684577  75.6302240  55.1770370  28.5592346  75.7850803
  43.0469078  25.9803302  78.1602519  43.5220671  25.6884326  77.3817274
  43.3505941  26.8764352  78.3037946  43.1467894  26.0578973  78.0782275
  59.4182521  33.1695826  78.6029009  58.7675783  32.5433297  78.9196847
  59.2098286  33.9844462  79.0596918  59.3085555  33.1932610  78.7018958
  51.4069397  27.5937274  82.6136105  51.2175688  28.0828089  81.8131656
  51.8174357  26.7841711  82.3088475  51.4352299  27.5529026  82.4721891
  38.4945010  30.4069664  80.2271250  37.7168101  30.7229506  80.6881586
  38.8795936  29.7635671  80.8210947  38.4442715  30.3653251  80.3628895
  57.7254612  36.8319779  71.1096903  57.4015677  35.9660833  71.3578848
  57.0158977  37.4292452  71.3479852  57.5932479  36.7980933  71.1726228
  49.2667024  30.6833504  67.6342604  49.5576869  30.6294616  68.5450139
  49.0663619  31.6088493  67.5006172  49.2782494  30.7939857  67.7339625
  46.3533929  24.1554602  67.7983092  46.0029413  24.1570932  66.9073546
  45.5797436  24.1146354  68.3597520  46.2096327  24.1505613  67.7558828
  52.2048378  31.3614509  76.1400479  52.3936314  30.5629172  75.6464874
  51.7735572  31.0540399  76.9369572  52.1736609  31.2206052  76.1789388
  63.0261139  30.7960270  77.0133249  62.7172315  31.3230755  77.7508372
  62.4839820  31.0752688  76.2751054  62.9169947  30.8989056  77.0133249
  43.1600685  42.0204055  79.8855924  43.0954053  42.7250421  79.2407110
  42.4678255  42.2110575  80.5184529  43.0630736  42.1355315  79.8841781
  46.2760279  34.0730360  81.7375051  46.3632078  33.7946107  80.8267516
  46.3481967  33.2638879  82.2437936  46.2962351  33.9338234  81.6858863
  57.6411680  35.5076205  77.2530340  57.6838919  35.4480163  76.2984398
  57.1452241  34.7339900  77.5196132  57.5834329  35.4014760  77.1653528
  47.8088929  27.6161810  76.1117636  47.3227640  27.5716820  75.2879842
  48.6881974  27.3116278  75.8869037  47.8585450  27.5712737  75.9774133
  40.5383209  27.4492075  77.6058802  41.3702827  27.0348355  77.8342757
  40.7288465  28.3873621  77.6115370  40.6693794  27.5169767  77.6355787
  45.8574489  41.9085455  80.0666117  44.9030889  41.8816011  80.0072147
  46.0410463  42.6360439  80.6605814  45.7587220  41.9979519  80.1352011
  44.1144285  28.5604594  78.5265332  44.8678706  28.0913821  78.8850364
  44.4492917  28.9813633  77.7352807  44.2535699  28.5539274  78.4713789
  57.6561791  28.6519070  79.3595051  58.5885997  28.6453750  79.5787082
  57.6313530  28.4796262  78.4176389  57.7728038  28.6294533  79.2668742
  49.0438451  25.5047209  81.8506423  49.3377164  26.1199511  81.1781837
  48.0935265  25.6133150  81.8746839  48.9595519  25.5973933  81.7679108
  56.1492949  33.2998138  77.4764797  55.2821148  33.4280037  77.0946421
  55.9974517  32.7274497  78.2288414  56.0193911  33.2422507  77.5238559
  45.3690107  31.0107656  75.0744379  44.7223784  30.4024756  74.7180561
  45.6750063  31.5071955  74.3150052  45.3251320  30.9964769  74.9323094
  52.3214625  31.6611052  82.5110800  51.9964143  31.1475288  83.2507137
  51.7187089  32.4020758  82.4495617  52.2031057  31.6896825  82.5973470
  44.0053093  36.5359979  75.1211069  44.7754946  37.0569228  75.3502095
  44.2882110  35.6292785  75.2321227  44.1404093  36.4870081  75.1649475
  57.6706128  32.5412885  82.4757247  56.8669412  32.2155063  82.8830182
  57.7243064  32.0722112  81.6434600  57.5741953  32.4392264  82.4219846
  53.8641425  34.6462166  79.3743543  53.8520181  34.6180475  78.4176388
  54.3208265  35.4610802  79.5836579  53.9207228  34.7470540  79.2788949
  45.1294103  23.7214923  71.2709106  45.4001876  24.6347438  71.3607131
  44.2472191  23.6949562  71.6407274  45.0508907  23.8345771  71.3296004
  44.3823190  25.3446876  75.5517350  45.0035479  26.0162560  75.2695994
  43.6161752  25.4785930  74.9945349  44.3638438  25.4483826  75.4442548
  47.7725198  29.2597886  73.6934584  47.9463023  29.3230671  72.7537135
  48.5663765  29.5986347  74.1064088  47.8966502  29.3116362  73.6262833
  46.1334224  32.8291035  79.0512064  46.6830598  32.4857667  78.3476352
  45.2714384  32.4465748  78.8906932  46.0935852  32.7360229  78.9408978
  48.4480197  38.7625841  71.5120339  48.2904030  38.4600721  72.4065240
  47.6079750  39.1251086  71.2306054  48.3204253  38.7695243  71.5905228
  45.9573306  37.8268790  76.3048037  46.1565164  36.9340400  76.5869393
  45.4937183  38.2147149  77.0458516  45.9226896  37.7619676  76.4356184
  52.6493975  39.1120447  79.2392969  53.0806782  39.8125987  78.7499790
  52.3624544  39.5292744  80.0524697  52.6678727  39.2545233  79.2810162
  50.9883609  33.3324736  69.1354481  51.5743714  33.4496408  68.3880362
  50.2943859  33.9787306  68.9989765  50.9745045  33.4304532  69.0223110
  56.6186807  34.2453168  71.5297117  57.0915306  33.5423132  71.0842344
  55.7566967  33.8738108  71.7149737  56.5690286  34.1077371  71.4964777
  57.1642766  30.7511197  76.4660242  56.9073558  31.6235463  76.7637161
  56.3490581  30.2497908  76.4589531  57.0274446  30.7988847  76.5035008
  46.6080043  31.9913780  83.6148736  46.4082411  31.1503865  83.2019233
  46.3499287  31.8762520  84.5298698  46.5491145  31.8689035  83.6785132
  53.4657709  38.8826091  72.3096504  53.0500787  39.1300076  71.4837497
  53.0852970  39.4762021  72.9573602  53.3641572  38.9899784  72.2877301
  50.1904627  37.1704158  76.7799795  50.4069691  37.0638630  77.7055823
  50.0340008  36.2804345  76.4660241  50.1985456  37.0434506  76.8584683
  41.3800976  38.4082246  80.0086289  40.4378620  38.2575810  79.9244832
  41.6341317  37.9077122  80.7836180  41.2911857  38.3253502  80.0970173
  50.5692045  36.9001554  79.5603233  49.6385159  37.0855002  79.6876026
  51.0033719  37.7395139  79.7074016  50.5056960  37.0307949  79.5956787
  41.7011044  29.7060041  76.9016018  42.0169150  30.5874121  77.0988846
  41.3096609  29.7807135  76.0311534  41.6912894  29.8280703  76.8146277
  43.7755239  29.9844294  80.8953409  43.3020966  30.7711239  80.6287617
  43.9545025  29.5235171  80.0758042  43.7379961  30.0256625  80.7560409
  40.8789576  36.0216051  77.8901370  41.3933767  36.3890286  78.6085575
  41.0244499  36.6229548  77.1596957  40.9632507  36.1457126  77.8887228
  46.4255616  29.9734067  77.3477862  46.8418312  29.1805885  77.0097892
  46.2460057  30.4996387  76.5692617  46.4555838  29.9399303  77.2049507
  39.9090092  27.2708030  74.9082678  40.1416813  27.2410009  75.8366990
  38.9840940  27.0258540  74.8856404  39.8200972  27.2356936  75.0242333
  53.8162224  30.5906781  80.3133921  54.6799384  30.9487119  80.5191602
  53.2937204  30.7592847  81.0975736  53.8595237  30.6580391  80.4399643
  55.0505973  37.3835214  75.6259813  55.3202199  37.3533110  74.7081567
  55.6931882  37.9554773  76.0452956  55.1672221  37.4529236  75.5623416
  48.3931714  41.5300993  74.9195815  48.7482418  40.6972728  75.2335369
  47.7823348  41.2822926  74.2259097  48.3602624  41.3917031  74.8707911
  46.5953027  32.1510030  70.0363021  47.4861541  32.0048501  70.3530859
  46.2962352  31.2871496  69.7534594  46.6709356  32.0215883  70.0398376
  51.5657111  31.4190139  78.8404887  51.1321210  32.2351022  79.0900974
  52.3376284  31.3753313  79.4040528  51.6090123  31.5182182  78.9444334
  54.9235802  32.1285494  82.9247375  54.7630768  31.5806802  83.6926554
  54.0564001  32.4404511  82.6673506  54.7925217  32.0987473  82.9904984
  45.7783520  34.3049210  74.8955399  46.3510835  33.9232089  75.5609274
  45.8528302  33.7133693  74.1467138  45.8609131  34.1804053  74.8849333
  53.7192276  25.5802468  77.9452916  53.6164592  26.5322818  77.9368063
  52.8612851  25.2450750  77.6857834  53.5968293  25.6594470  77.9113504
  53.2879469  28.5673996  77.9558981  53.7169182  28.9585014  78.7167450
  53.9397754  28.6257791  77.2565695  53.4265110  28.6249626  77.9636763
  45.8741921  29.5243336  82.4898667  45.4561905  29.4573809  83.3482944
  45.1525042  29.6892659  81.8831691  45.7286998  29.5365810  82.5223937
  59.3634038  33.1434546  75.6712362  59.0868531  33.9856709  75.3099046
  59.2329227  33.2344940  76.6152237  59.3108650  33.2626632  75.7461895
  52.1609593  36.1334651  72.7211866  52.7925804  36.8050335  72.4659210
  51.3826911  36.3249336  72.1972204  52.1413293  36.2441004  72.6214845
  58.4540771  28.2591721  76.5947176  58.1607832  29.1524194  76.4136983
  59.3553209  28.3604177  76.9001878  58.5314421  28.3869538  76.6109811
  53.2590794  25.3446876  81.4348635  53.1072363  24.6559727  80.7864466
  54.1308783  25.6810842  81.2269741  53.3508781  25.2993720  81.3252620
  50.2152888  34.5698742  76.1591397  51.0824689  34.6449919  75.7603315
  50.3856071  34.2412343  77.0409019  50.3475020  34.5376226  76.2206580
  48.8042448  24.2509904  73.6955798  49.1518096  23.7063872  74.4012723
  47.8550809  24.2179223  73.8122524  48.7280345  24.1775057  73.8002316
  52.8814924  30.0403594  69.4536462  52.3335870  30.1840628  70.2258068
  53.1407227  29.1209842  69.5116290  52.8445420  29.9415633  69.5597122
  47.8781749  33.0969143  76.5112789  48.7424683  33.4925069  76.3974347
  47.9474570  32.2444919  76.0813580  47.9976864  33.0381266  76.4419824
  49.2626608  31.5557771  84.8318044  49.7077978  32.3677830  85.0757563
  48.4220388  31.8415509  84.4754226  49.2118540  31.6958063  84.8169552
  54.0234912  17.2107486  77.6037590  53.6632246  16.7330981  76.8570543
  53.3248973  17.8112819  77.8646814  53.8878139  17.2258538  77.5422408
  43.9937622  35.8791265  84.8134196  43.9868340  35.0695701  84.3035956
  44.9181000  36.1195847  84.8706952  44.1103870  35.8064583  84.7554368
  54.6533803  37.2969728  79.5857792  54.7232397  37.2610469  80.5403734
  53.9016702  37.8664791  79.4224375  54.5662004  37.3659667  79.6868955
  50.6898707  28.9348230  77.4736513  50.6454148  28.4984056  76.6230018
  51.6147858  28.8931817  77.7154818  50.8024540  28.8735858  77.3958695
  48.2066872  28.5939357  81.4751685  47.3395071  28.7147772  81.8626630
  48.7003216  28.1113863  82.1384347  48.1593445  28.5478037  81.6102259
  54.3289095  33.7309239  73.0613050  53.7440537  34.2400095  73.6234549
  53.8185319  33.5725236  72.2665169  54.1891907  33.7758312  73.0316065
  49.0680938  22.2407758  75.8861966  48.1166206  22.1983180  75.9795347
  49.3717801  22.6322859  76.7057334  48.9855327  22.2856831  76.0021621
  55.5829143  37.0144649  72.8809927  55.0817743  37.1655168  72.0805479
  55.6568151  36.0620217  72.9425110  55.5280660  36.9124028  72.7862404
  43.2420523  29.4871829  73.8624569  42.3540876  29.8456249  73.8341726
  43.4019783  29.1744648  72.9729166  43.1485215  29.4933067  73.7443700
  47.0854731  28.5061623  67.5388010  47.3666427  27.8003010  68.1207499
  47.6414614  29.2483577  67.7763889  47.1928602  28.5110612  67.6434528
  50.5593895  29.2744856  80.5849211  49.6541043  29.1099616  80.8500862
  50.4895302  29.9313571  79.8912494  50.4346819  29.3381724  80.5297668
  41.4857528  27.5827047  70.8127053  40.6347385  28.0117736  70.9067505
  41.3575810  26.7106863  71.1874719  41.3598904  27.5259581  70.8728094
  49.8065249  36.3433047  70.9944318  49.3279015  35.8930069  71.6909320
  49.5467172  37.2606386  71.0799917  49.7118394  36.4029090  71.0948410
  50.0288046  26.5118694  79.3906178  50.2707144  27.4320611  79.4938554
  49.4976424  26.4918653  78.5951226  49.9912769  26.6265872  79.3022294
  51.1044082  20.6833086  75.4612254  51.7966512  21.3107862  75.2540432
  50.3018914  21.2054581  75.4675894  51.0899745  20.8306862  75.4350625
  56.2936325  36.6000929  68.6178460  55.5170964  36.4094409  69.1432263
  56.8444247  37.1340816  69.1891882  56.2647650  36.6437754  68.7585602
  49.7095300  40.9079289  77.7762929  50.3382644  41.6293036  77.8010416
  48.8608251  41.3255669  77.9283208  49.6812398  41.0540818  77.7989203
  45.9186481  32.7384723  72.6391622  45.0433851  33.0744607  72.4461220
  46.2234891  32.3722736  71.8083117  45.8459020  32.7347981  72.5083474
  46.9769311  35.5345649  77.7678076  46.1594032  35.4402595  78.2578326
  47.0768127  34.7009219  77.3067740  46.8851324  35.4157646  77.7713432
  52.3705374  37.5933610  68.3738941  53.0160150  38.2649294  68.1539839
  51.5634018  38.0808094  68.5393571  52.3497528  37.7415551  68.3675301
  45.6934815  27.6435337  74.4041007  46.2558207  28.4032837  74.2549012
  44.8043621  27.9807468  74.3008631  45.6519123  27.7843793  74.3722809
  54.9969038  31.5341399  70.5843099  54.4911450  30.9095200  70.0638793
  55.8242467  31.6251792  70.1126697  55.0378957  31.4659624  70.4577378
  53.0402637  35.5068040  75.2434365  53.8006340  36.0456917  75.4612254
  52.7469698  35.8378934  74.3942012  53.1003081  35.6174393  75.1621192
  49.6385159  39.8301534  80.0913605  49.7153034  40.2363605  79.2279831
  50.4115879  40.1310324  80.5672434  49.7464804  39.9203763  80.0411559
  54.6932175  31.4169726  74.5660282  54.5188577  32.0448585  73.8659925
  54.0968147  31.6721278  75.2710137  54.5944906  31.5296491  74.5674424
  38.6861813  34.6278455  78.8829149  39.1769290  35.3463624  78.4826925
  37.9390900  35.0532402  79.3029364  38.6538496  34.7744066  78.8850363
  46.0404691  26.2787596  71.4123319  46.7881377  26.4077661  71.9949879
  45.3488034  26.8266288  71.7842701  46.0479746  26.3653083  71.5339543
  57.0805608  38.0093660  77.9007438  56.2890136  37.7093035  78.3469282
  57.5026039  37.2063416  77.5945666  57.0332181  37.8689286  77.9191286
  52.6418920  19.8116985  78.0654997  53.3912926  20.3718151  77.8632672
  51.9710110  20.0729774  77.4347605  52.6517069  19.9174348  77.9587266
  42.8159677  32.4449419  79.7873046  41.8898979  32.6747856  79.8700361
  42.9025703  32.1216092  78.8906932  42.7080032  32.4331027  79.6833599
  57.2641583  31.9370809  73.7825539  56.3929367  31.9419799  74.1785337
  57.8640252  31.8705365  74.5257232  57.2295173  31.9285077  73.9289250
  57.7474004  25.6308696  77.4220326  58.4442622  25.0683035  77.7600296
  58.0897691  26.5192179  77.5153707  57.8807683  25.6725109  77.4771869
  52.8439646  22.8102822  75.4244559  53.4288204  23.0054248  74.6918933
  53.4207375  22.4612299  76.1039855  52.9929210  22.7906862  75.4173848
  58.2739438  31.0785348  80.1726779  57.7722264  30.3334817  79.8396306
  59.1197620  30.7045794  80.4201653  58.3178225  30.9348314  80.1613642
  52.5500933  28.7976516  74.7654323  52.3578357  29.0401511  73.8589214
  51.9790939  28.0489242  74.9393806  52.4519438  28.7335566  74.6713871
  49.3509955  22.3016048  71.6909321  48.4387821  22.0697197  71.5198122
  49.3001887  23.0687033  72.2615672  49.2280199  22.3701905  71.7418437
  47.9613133  37.1422467  79.6840670  47.5386929  36.7662500  78.9126135
  47.4711429  37.9456793  79.8580153  47.8446886  37.1965437  79.6084066
  39.4736870  32.9099366  76.6046169  38.6255595  33.2108156  76.9305931
  40.0677805  33.0177142  77.3470790  39.4407781  32.9626007  76.7410885
  49.2049259  31.6357937  70.6147155  49.8994783  32.1612092  70.2180286
  49.6558364  30.8699199  70.9682689  49.3509955  31.6047668  70.6090586
  50.1569765  29.4243127  71.6195142  50.3977315  28.5020798  71.5297117
  50.9196562  29.8317445  72.0282220  50.2851482  29.3581765  71.6605264
  43.9290991  28.5996511  71.3946542  43.7876483  29.5349480  71.2496973
  43.1081070  28.1881369  71.1259536  43.8061235  28.6670121  71.3416212
  43.4002462  31.9436129  77.1752521  43.3771522  32.8968727  77.0925206
  44.0878704  31.6680453  76.5692616  43.4851167  32.0305698  77.0868638
  48.2326680  38.0979559  74.2315666  48.7505512  37.6986891  74.9301881
  47.5248366  38.5519280  74.6883576  48.2089966  38.1048961  74.3793519
  46.1761463  23.7002634  74.4429916  45.7223490  23.5092032  73.6213335
  45.5889811  24.2967142  74.9075608  46.0422011  23.7521110  74.3970297
  54.0627511  36.4604720  70.4478383  53.6811225  35.6231547  70.7115891
  53.6360892  36.6654126  69.6162807  53.9594054  36.3792306  70.3750063
  55.6008121  32.4531068  80.0432774  56.0367115  32.8540066  80.7956390
  54.8912486  33.0589473  79.8269027  55.5655937  32.5821133  80.1125738
  46.7136594  43.6840173  74.8615987  47.0900918  42.8066917  74.9358449
  47.2615648  44.2286205  75.4272841  46.8320162  43.6407429  74.9436231
  46.8966794  39.5484621  80.3459189  46.5612389  40.4188475  80.1323727
  47.8441112  39.6207221  80.2250037  46.9751991  39.6693036  80.3034925
  50.9098412  34.0885495  78.7521003  51.8647785  34.0746690  78.6912891
  50.7019951  34.9752648  79.0462567  51.0051040  34.2000012  78.7810917
  53.9432395  22.6857665  78.2366196  53.0749047  22.8208966  78.6177501
  54.3011966  23.5679910  78.1383317  53.8768442  22.8159977  78.2726820
  45.7633409  45.0198057  78.6403773  46.4238296  44.3421135  78.4975418
  45.5658871  44.9683664  79.5751725  45.8228079  44.9263168  78.7414936
  52.3422472  30.7351980  72.5012764  52.3214626  31.6464081  72.7926044
  53.2671624  30.5588347  72.3301566  52.4571399  30.8290951  72.5168328
  45.6669234  37.1981766  72.6391621  46.2702544  37.6337776  73.2423242
  45.1161313  36.6543899  73.2034333  45.6738516  37.1847045  72.7883617
  42.9932143  34.4286203  77.0147389  43.0936732  35.1022300  77.6879045
  42.1676034  34.6462166  76.5812824  42.9008382  34.5429298  77.0458516
  47.1680341  25.4924735  77.8059915  47.2055618  26.0648375  77.0394877
  46.6386039  24.7474203  77.5238559  47.1056802  25.4704280  77.6716412
  48.4139559  22.0774765  79.8375093  47.6674420  21.9341814  79.2555604
  48.8377310  21.2217881  79.8983205  48.3723867  21.9501030  79.7710412
  51.6869546  23.1887284  79.7795265  51.6101670  22.4689866  80.4067303
  50.8440232  23.6402510  79.8290240  51.5691752  23.1544355  79.8657936
  61.0267500  41.7419801  72.3676332  60.6381933  40.8789432  72.5090546
  61.1399106  41.8003596  71.4194030  60.9915316  41.6382851  72.2643956
  61.0983414  42.2963813  69.6820417  60.1503323  42.1902367  69.6028457
  61.4551439  41.8395514  68.9204877  61.0232859  42.2245296  69.5745614
  61.6243075  42.1045046  75.1013080  61.4297405  41.7828050  74.2216672
  61.8090596  41.3149524  75.6104249  61.6225754  41.9624342  75.0546390
  60.3674160  35.3043128  72.9623101  61.1670461  35.0622216  73.4311219
  60.5937373  36.1155022  72.5076404  60.4984745  35.3769810  72.9651385
  56.1100351  45.2725113  69.3228314  55.5269113  44.8054753  69.9210437
  55.8871779  44.9316240  68.4566256  56.0072668  45.1688163  69.2888902
  51.4583240  45.3860044  74.4210712  51.1344305  45.7864959  73.6142624
  50.8959848  44.6238048  74.5533002  51.3451633  45.3398723  74.3340971
  58.4794806  41.6521655  69.1078709  57.9321526  41.7244254  69.8892239
  58.0476226  40.9863125  68.5725911  58.3547730  41.5762313  69.1389836
  53.1759411  40.4384433  69.7237609  53.5529508  41.3133194  69.6410294
  52.2879763  40.5262167  69.3765715  53.1107005  40.5617343  69.6686066
  48.6639486  45.1512616  76.0834792  47.9636228  45.7897619  75.9463005
  49.4705070  45.6611637  76.0092330  48.6772277  45.2986393  76.0559021
  48.3400551  43.7428050  78.4636007  48.6454734  44.2702618  79.2018201
  48.7753772  44.1220677  77.7006324  48.4341632  43.8587475  78.4607722
  53.9357339  41.3794557  78.1602519  54.4108932  41.0875581  77.3817274
  54.2394202  42.2755607  78.3037946  54.0356155  41.4570229  78.0782275
  60.1555285  46.0824759  67.6342604  60.4465130  46.0285871  68.5450139
  59.9551879  47.0079748  67.5006172  60.1670755  46.1931112  67.7339625
  57.2422190  39.5545857  67.7983092  56.8917674  39.5562187  66.9073546
  56.4685697  39.5137609  68.3597520  57.0984588  39.5496868  67.7558828
  58.6977190  43.0153066  76.1117636  58.2115900  42.9708075  75.2879842
  59.5770234  42.7107533  75.8869037  58.7473711  42.9703993  75.9774133
  51.4271470  42.8483330  77.6058802  52.2591087  42.4339610  77.8342757
  51.6176726  43.7864876  77.6115370  51.5582055  42.9161022  77.6355787
  56.2578367  46.4098911  75.0744379  55.6112044  45.8016011  74.7180561
  56.5638324  46.9063210  74.3150052  56.2139581  46.3956024  74.9323094
  56.0182364  39.1206178  71.2709106  56.2890137  40.0338693  71.3607131
  55.1360452  39.0940817  71.6407274  55.9397168  39.2337026  71.3296004
  55.2711451  40.7438131  75.5517350  55.8923740  41.4153815  75.2695994
  54.5050013  40.8777185  74.9945349  55.2526699  40.8475081  75.4442548
  58.6613459  44.6589142  73.6934584  58.8351284  44.7221926  72.7537135
  59.4552025  44.9977602  74.1064088  58.7854762  44.7107617  73.6262833
  61.8771870  48.7315991  69.1354481  62.4631975  48.8487663  68.3880362
  61.1832119  49.3778561  68.9989765  61.8633306  48.8295787  69.0223110
  50.7978352  42.6699285  74.9082678  51.0305074  42.6401264  75.8366990
  49.8729201  42.4249795  74.8856404  50.7089233  42.6348191  75.0242333
  57.4841288  47.5501285  70.0363021  58.3749802  47.4039756  70.3530859
  57.1850613  46.6862751  69.7534594  57.5597616  47.4207138  70.0398376
  59.6930709  39.6501159  73.6955798  60.0406357  39.1055127  74.4012723
  58.7439070  39.6170478  73.8122524  59.6168606  39.5766312  73.8002316
  63.7703185  45.4394849  69.4536462  63.2224131  45.5831883  70.2258068
  64.0295488  44.5201097  69.5116290  63.7333681  45.3406888  69.5597122
  64.9123172  32.6098741  77.6037590  64.5520507  32.1322236  76.8570543
  64.2137234  33.2104074  77.8646814  64.7766399  32.6249793  77.5422408
  59.9569199  37.6399013  75.8861966  59.0054467  37.5974435  75.9795347
  60.2606061  38.0314114  76.7057334  59.8743588  37.6848086  76.0021621
  54.1308784  44.8863085  73.8624569  53.2429136  45.2447505  73.8341726
  54.2908044  44.5735903  72.9729166  54.0373476  44.8924322  73.7443700
  57.9742992  43.9052878  67.5388010  58.2554687  43.1994265  68.1207499
  58.5302875  44.6474832  67.7763889  58.0816863  43.9101868  67.6434528
  52.3745789  42.9818302  70.8127053  51.5235646  43.4108991  70.9067505
  52.2464071  42.1098118  71.1874719  52.2487165  42.9250837  70.8728094
  61.9932343  36.0824341  75.4612254  62.6854773  36.7099117  75.2540432
  61.1907174  36.6045837  75.4675894  61.9788006  36.2298117  75.4350625
  56.8074742  48.1375978  72.6391622  55.9322112  48.4735862  72.4461220
  57.1123152  47.7713991  71.8083117  56.7347281  48.1339236  72.5083474
  56.5823076  43.0426592  74.4041007  57.1446468  43.8024093  74.2549012
  55.6931882  43.3798723  74.3008631  56.5407384  43.1835048  74.3722809
  65.8857299  46.9332654  70.5843099  65.3799710  46.3086455  70.0638793
  66.7130728  47.0243047  70.1126697  65.9267217  46.8650879  70.4577378
  56.9292951  41.6778851  71.4123319  57.6769637  41.8068916  71.9949879
  56.2376295  42.2257543  71.7842701  56.9368007  41.7644338  71.5339543
  63.5307181  35.2108240  78.0654997  64.2801187  35.7709407  77.8632672
  62.8598370  35.4721029  77.4347605  63.5405330  35.3165603  77.9587266
  63.7327907  38.2094077  75.4244559  64.3176465  38.4045504  74.6918933
  64.3095636  37.8603554  76.1039855  63.8817470  38.1898118  75.4173848
  60.2398216  37.7007303  71.6909321  59.3276082  37.4688453  71.5198122
  60.1890147  38.4678288  72.2615672  60.1168460  37.7693160  71.7418437
  60.0937520  47.0349192  70.6147155  60.7883043  47.5603347  70.2180286
  60.5446625  46.2690454  70.9682689  60.2398216  47.0038923  70.6090586
  61.0458026  44.8234382  71.6195142  61.2865576  43.9012053  71.5297117
  61.8084823  45.2308700  72.0282220  61.1739743  44.7573020  71.6605264
  54.8179252  43.9987767  71.3946542  54.6764744  44.9340735  71.2496973
  53.9969331  43.5872624  71.1259536  54.6949496  44.0661376  71.3416212
  57.0649724  39.0993890  74.4429916  56.6111751  38.9083287  73.6213335
  56.4778072  39.6958397  74.9075608  56.9310272  39.1512365  74.3970297
  41.2473072   0.2055742  62.7474456  40.4170775  -0.2202287  62.9616989
  41.8997130  -0.4908973  62.8195705  41.2247905   0.0622791  62.7835080
  41.8904754   2.2112981  61.0030131  41.1722517   2.8367345  61.0977654
  41.7045686   1.5331977  61.6528443  41.7750054   2.2047661  61.0977654
  37.5632352   0.2619125  58.1710504  37.4056186  -0.0405995  59.0655405
  36.7231905   0.6244370  57.8896219  37.4356408   0.2688527  58.2495393
  42.5809864   0.3819375  58.9686669  42.1652942   0.6293359  58.1427662
  42.2005125   0.9755305  59.6163767  42.4793727   0.4893068  58.9467466
  37.5083869   3.0294277  61.5785980  37.8634573   2.1966011  61.8925534
  36.8975503   2.7816209  60.8849262  37.4754779   2.8910315  61.5298076
  38.8247455   2.4072573  64.4353094  39.4534799   3.1286320  64.4600582
  37.9760406   2.8248953  64.5873374  38.7964553   2.5534102  64.4579368
  41.4857529  -0.9073107  55.0329106  42.1312305  -0.2357422  54.8130004
  40.6786173  -0.4198622  55.1983736  41.4649683  -0.7591165  55.0265466
  37.3478835  -0.4027157  60.8905831  37.8657667  -0.8019825  61.5892046
  36.6400521   0.0512564  61.3473741  37.3242121  -0.3957755  61.0383684
  35.8288749   5.1833456  61.5206152  36.2053073   4.3060201  61.5948614
  36.3767803   5.7279489  62.0863006  35.9472317   5.1400713  61.6026396
  34.7821389  -1.3024950  59.2981786  35.3854700  -0.8668940  59.9013407
  34.2313468  -1.8462817  59.8624498  34.7890671  -1.3159672  59.4473782
  50.1419655   3.2413085  59.0266497  49.7534088   2.3782716  59.1680711
  50.2551262   3.2996880  58.0784196  50.1067471   3.1376134  58.9234122
  40.2998754   9.8822835  67.2184817  39.8068182  10.2701194  66.4958185
  39.7202157   9.2070408  67.5692066  40.1624660   9.8459494  67.1711055
  48.4740005  12.4758849  68.7804806  47.7448071  11.8549392  68.7712882
  48.4895889  12.8396341  67.8958900  48.3827791  12.4424085  68.6659293
  50.2135569   3.7957097  56.3410582  49.2655478   3.6895651  56.2618622
  50.5703594   3.3388798  55.5795042  50.1385014   3.7238580  56.2335780
  52.1361333  15.6046998  62.7474456  51.3059036  15.1788968  62.9616989
  52.7885391  14.9082282  62.8195705  52.1136166  15.4614046  62.7835080
  50.7395230   3.6038330  61.7603246  50.5449560   3.2821333  60.8806837
  50.9242751   2.8142808  62.2694415  50.7377909   3.4617626  61.7136555
  55.4940023  15.4520150  74.2874283  54.9547572  16.1468536  73.9098332
  55.9887915  15.1033709  73.5463804  55.4882288  15.4965140  74.1438856
  43.8615492  15.3773055  64.9698821  43.5665232  16.0072326  65.6281985
  43.1086845  15.2654454  64.3900545  43.7276039  15.4438499  64.9804887
  47.4595960  16.8882324  69.5667833  47.2967833  16.9911110  68.6291597
  48.2297813  17.4299779  69.7371960  47.5375383  16.9702903  69.4684955
  51.1869694  11.2311359  68.7840162  51.6401894  11.6504068  68.0535749
  50.3163252  11.6287697  68.7868446  51.1332758  11.3352392  68.6913852
  57.9269565  12.2925814  61.0185696  57.5817010  11.5630417  60.5030887
  58.7173490  12.5616170  60.5511720  57.9835368  12.2329771  60.8927046
  46.2431191   4.2847912  66.2674231  46.4440370   3.6662950  65.5652661
  47.0796996   4.7110024  66.4569278  46.3759096   4.2607045  66.2016622
  54.8485248  14.0982636  68.9742279  54.9536025  13.3295321  69.5335494
  55.7203237  14.4909985  68.9402868  54.9732324  14.0504986  69.0414031
  45.2252506   6.7718397  55.9818479  44.6421268   6.3048037  56.5800602
  45.0023934   6.4309524  55.1156421  45.1224823   6.6681446  55.9479067
  40.5735395   6.8853328  61.0800877  40.2496460   7.2858243  60.2732789
  40.0112003   6.1231332  61.2123167  40.4603788   6.8392007  60.9931136
  61.5221166   8.3566596  65.9534678  61.1404881   7.4789258  65.9449826
  60.8252548   8.9229000  65.6218348  61.3841299   8.3158348  65.9096272
  50.2129795  10.8408505  71.8839723  50.0565175  11.4450580  72.6094638
  50.2430017  11.4001507  71.1089833  50.1968136  10.9894529  71.8783154
  51.2291160  10.4015753  59.6453681  51.4952745  11.2752266  59.3568686
  50.2822616  10.4697527  59.7705260  51.1419361  10.5220085  59.6248620
  47.5946961   3.1514939  55.7668875  47.0473681   3.2237538  56.5482404
  47.1628381   2.4856409  55.2316076  47.4699885   3.0755597  55.7980002
  53.2625437  10.5338477  57.2511046  52.4946679  10.3603422  56.7059253
  53.8370072   9.7834873  57.1011980  53.2377177  10.4154557  57.1620091
  53.6262743  10.4836332  63.5153636  53.4403675  11.2090904  62.9192726
  53.0662446   9.7712399  63.2063579  53.5304342  10.4852662  63.3993981
  43.7143249  11.8377928  68.3088403  43.2945912  11.1045789  67.8591204
  44.6178780  11.5528355  68.4403622  43.7766787  11.7079699  68.2678282
  44.4822007  12.8686197  65.7851762  44.2056500  13.7353309  65.4874843
  44.3644213  12.8931146  66.7355278  44.4319713  12.9825210  65.8693219
  42.2911566   1.9377717  56.3827774  42.6681663   2.8126478  56.3000459
  41.4031918   2.0255451  56.0355880  42.2259160   2.0610627  56.3276231
  52.7793015  17.6104236  61.0030131  52.0610778  18.2358600  61.0977654
  52.5933947  16.9323232  61.6528443  52.6638314  17.6038916  61.0977654
  49.7031792  18.2019754  70.1169124  50.3434606  17.5385720  69.8602326
  49.8169172  18.2917901  71.0630213  49.7995967  18.1288990  70.2053007
  49.2701665   7.5075032  62.4900587  49.4762806   7.0776177  63.3194950
  50.0282275   8.0651703  62.3146962  49.3937195   7.5242413  62.5742044
  37.7791641   6.6505900  62.7424957  37.0788383   7.2890903  62.6053170
  38.5857225   7.1604921  62.6682495  37.7924432   6.7979676  62.7149186
  37.4552706   5.2421334  65.1226172  37.7606889   5.7695902  65.8608367
  37.8905927   5.6213961  64.3596490  37.5493787   5.3580759  65.1197887
  55.2134102   5.5291319  62.5720832  54.6591540   5.8340934  61.8543698
  55.5182512   4.6669116  62.2892405  55.1810786   5.4576885  62.4440969
  43.0509494   2.8787841  64.8192684  43.5261087   2.5868865  64.0407439
  43.3546357   3.7748891  64.9628111  43.1508310   2.9563512  64.7372440
  52.7487018  15.4924315  70.1331759  53.3497235  14.8763849  69.7166900
  52.4011370  15.0168223  70.8876588  52.7810335  15.3532189  70.1763094
  59.4222937  10.0680365  65.2619174  58.7716199   9.4417836  65.5787012
  59.2138702  10.8829000  65.7187084  59.3125971  10.0917149  65.3609123
  51.4109813   4.4921813  69.2726270  51.2216104   4.9812628  68.4721821
  51.8214773   3.6826250  68.9678640  51.4392714   4.4513565  69.1312057
  38.4985425   7.3054203  66.8861415  37.7208517   7.6214045  67.3471751
  38.8836352   6.6620210  67.4801112  38.4483131   7.2637790  67.0219060
  57.7295027  13.7304318  57.7687068  57.4056092  12.8645372  58.0169013
  57.0199393  14.3276991  58.0070018  57.5972895  13.6965472  57.8316393
  49.2707440   7.5818043  54.2932769  49.5617285   7.5279155  55.2040305
  49.0704034   8.5073032  54.1596337  49.2822910   7.6924396  54.3929790
  46.3574345   1.0539141  54.4573257  46.0069829   1.0555471  53.5663712
  45.5837852   1.0130893  55.0187685  46.2136743   1.0490152  54.4148993
  52.2088794   8.2599048  62.7990644  52.3976730   7.4613711  62.3055039
  51.7775988   7.9524938  63.5959737  52.1777025   8.1190591  62.8379553
  63.0301555   7.6944809  63.6723414  62.7212731   8.2215294  64.4098538
  62.4880236   7.9737227  62.9341219  62.9210363   7.7973595  63.6723414
  43.1641101  18.9188594  66.5446089  43.0994468  19.6234959  65.8997275
  42.4718671  19.1095114  67.1774694  43.0671152  19.0339854  66.5431947
  46.2800694  10.9714899  68.3965216  46.3672493  10.6930646  67.4857681
  46.3522382  10.1623418  68.9028101  46.3002767  10.8322773  68.3449028
  57.6452095  12.4060744  63.9120505  57.6879335  12.3464702  62.9574564
  57.1492657  11.6324439  64.1786298  57.5874745  12.2999299  63.8243693
  47.8129345   4.5146349  62.7707801  47.3268055   4.4701359  61.9470007
  48.6922389   4.2100817  62.5459202  47.8625866   4.4697276  62.6364298
  40.5423625   4.3476614  64.2648967  41.3743242   3.9332894  64.4932922
  40.7328881   5.2858160  64.2705535  40.6734210   4.4154306  64.2945952
  45.8614905  18.8069994  66.7256282  44.9071305  18.7800550  66.6662313
  46.0450879  19.5344978  67.3195979  45.7627636  18.8964057  66.7942176
  44.1184701   5.4589133  65.1855497  44.8719122   4.9898360  65.5440529
  44.4533332   5.8798172  64.3942972  44.2576115   5.4523813  65.1303954
  57.6602206   5.5503609  66.0185217  58.5926413   5.5438289  66.2377248
  57.6353946   5.3780801  65.0766554  57.7768454   5.5279072  65.9258907
  49.0478866   2.4031748  68.5096588  49.3417579   3.0184050  67.8372002
  48.0975681   2.5117689  68.5337004  48.9635935   2.4958472  68.4269273
  56.1533364  10.1982677  64.1354962  55.2861563  10.3264576  63.7536586
  56.0014933   9.6259036  64.8878579  56.0234326  10.1407046  64.1828724
  45.3730522   7.9092195  61.7334544  44.7264199   7.3009295  61.3770726
  45.6790479   8.4056494  60.9740217  45.3291736   7.8949308  61.5913260
  52.3255041   8.5595591  69.1700965  52.0004559   8.0459827  69.9097302
  51.7227504   9.3005297  69.1085782  52.2071473   8.5881364  69.2563635
  44.0093509  13.4344518  61.7801234  44.7795362  13.9553767  62.0092260
  44.2922525  12.5277324  61.8911392  44.1444509  13.3854620  61.8239640
  57.6746544   9.4397424  69.1347412  56.8709828   9.1139602  69.5420347
  57.7283479   8.9706651  68.3024765  57.5782369   9.3376803  69.0810011
  53.8681841  11.5446705  66.0333708  53.8560597  11.5165014  65.0766553
  54.3248681  12.3595341  66.2426744  53.9247644  11.6455079  65.9379114
  45.1334519   0.6199462  57.9299271  45.4042292   1.5331976  58.0197297
  44.2512607   0.5934101  58.2997439  45.0549323   0.7330310  57.9886170
  44.3863606   2.2431415  62.2107515  45.0075895   2.9147099  61.9286159
  43.6202168   2.3770469  61.6535514  44.3678854   2.3468365  62.1032713
  47.7765614   6.1582425  60.3524749  47.9503439   6.2215210  59.4127300
  48.5704180   6.4970886  60.7654253  47.9006917   6.2100901  60.2852998
  46.1374640   9.7275574  65.7102230  46.6871014   9.3842206  65.0066517
  45.2754800   9.3450287  65.5497097  46.0976268   9.6344768  65.5999143
  48.4520613  15.6610380  58.1710504  48.2944446  15.3585260  59.0655405
  47.6120166  16.0235625  57.8896219  48.3244668  15.6679782  58.2495393
  45.9613722  14.7253329  62.9638202  46.1605580  13.8324939  63.2459558
  45.4977599  15.1131688  63.7048681  45.9267311  14.6604215  63.0946349
  52.6534391  16.0104986  65.8983134  53.0847198  16.7110526  65.4089955
  52.3664960  16.4277283  66.7114862  52.6719143  16.1529772  65.9400327
  50.9924025  10.2309275  55.7944646  51.5784130  10.3480947  55.0470527
  50.2984274  10.8771845  55.6579930  50.9785461  10.3289071  55.6813275
  56.6227223  11.1437707  58.1887282  57.0955721  10.4407671  57.7432510
  55.7607383  10.7722647  58.3739902  56.5730701  11.0061910  58.1554942
  57.1683182   7.6495736  63.1250407  56.9113974   8.5220002  63.4227326
  56.3530996   7.1482447  63.1179696  57.0314862   7.6973386  63.1625173
  46.6120458   8.8898319  70.2738901  46.4122826   8.0488404  69.8609398
  46.3539703   8.7747059  71.1888863  46.5531561   8.7673574  70.3375297
  52.3763109   8.9547434  73.3816245  52.0056520   9.5634416  72.7416928
  52.7256078   8.2362264  72.8541228  52.3734241   8.9408630  73.2317179
  53.4698124  15.7810630  58.9686669  53.0541203  16.0284615  58.1427662
  53.0893386  16.3746560  59.6163767  53.3681988  15.8884323  58.9467466
  50.1945043  14.0688697  63.4389960  50.4110107  13.9623169  64.3645988
  50.0380424  13.1788884  63.1250406  50.2025872  13.9419045  63.5174848
  41.3841392  15.3066785  66.6676455  40.4419035  15.1560349  66.5834997
  41.6381733  14.8061661  67.4426345  41.2952272  15.2238041  66.7560338
  50.5732461  13.7986093  66.2193399  49.6425574  13.9839541  66.3466191
  51.0074135  14.6379678  66.3664181  50.5097375  13.9292488  66.2546952
  59.8177786  11.9598591  67.5699139  60.7299920  12.2321607  67.6583023
  59.5100509  11.8553475  68.4707679  59.8945662  11.9814962  67.6964860
  41.7051460   6.6044579  63.5606183  42.0209566   7.4858660  63.7579011
  41.3137025   6.6791674  62.6901699  41.6953310   6.7265242  63.4736442
  43.7795654   6.8828833  67.5543574  43.3061382   7.6695778  67.2877782
  43.9585440   6.4219710  66.7348207  43.7420377   6.9241164  67.4150574
  40.8829992  12.9200590  64.5491536  41.3974183  13.2874825  65.2675740
  41.0284914  13.5214087  63.8187122  40.9672923  13.0441665  64.5477393
  46.4296032   6.8718606  64.0068027  46.8458728   6.0790424  63.6688057
  46.2500473   7.3980926  63.2282782  46.4596254   6.8383842  63.8639672
  39.9130507   4.1692569  61.5672843  40.1457229   4.1394548  62.4957155
  38.9881356   3.9243079  61.5446569  39.8241388   4.1341475  61.6832498
  53.8202640   7.4891320  66.9724087  54.6839800   7.8471658  67.1781767
  53.2977620   7.6577386  67.7565901  53.8635652   7.5564930  67.0989808
  55.0546389  14.2819753  62.2849978  55.3242615  14.2517649  61.3671732
  55.6972297  14.8539311  62.7043121  55.1712637  14.3513775  62.2213582
  48.3972130  18.4285532  61.5785980  48.7522834  17.5957267  61.8925534
  47.7863764  18.1807465  60.8849262  48.3643040  18.2901570  61.5298076
  46.5993443   9.0494569  56.6953186  47.4901957   8.9033040  57.0121025
  46.3002768   8.1856035  56.4124759  46.6749771   8.9200422  56.6988541
  51.5697526   8.3174678  65.4995052  51.1361626   9.1335561  65.7491139
  52.3416699   8.2737852  66.0630693  51.6130539   8.4166721  65.6034499
  54.9276218   9.0270033  69.5837540  54.7671184   8.4791341  70.3516720
  54.0604417   9.3389050  69.3263671  54.7965633   8.9972012  69.6495149
  45.7823936  11.2033749  61.5545564  46.3551250  10.8216628  62.2199439
  45.8568718  10.6118232  60.8057303  45.8649547  11.0788592  61.5439498
  53.2919885   5.4658535  64.6149147  53.7209597   5.8569553  65.3757615
  53.9438170   5.5242330  63.9155861  53.4305526   5.5234165  64.6226928
  45.8782337   6.4227875  69.1488833  45.4602321   6.3558348  70.0073109
  45.1565458   6.5877198  68.5421856  45.7327414   6.4350349  69.1814102
  59.3674454  10.0419085  62.3302527  59.0908946  10.8841248  61.9689211
  59.2369642  10.1329479  63.2742402  59.3149065  10.1611170  62.4052060
  52.1650008  13.0319190  59.3802031  52.7966220  13.7034874  59.1249375
  51.3867327  13.2233875  58.8562370  52.1453709  13.1425543  59.2805010
  58.4581187   5.1576260  63.2537341  58.1648248   6.0508733  63.0727148
  59.3593625   5.2588716  63.5592043  58.5354837   5.2854077  63.2699976
  50.2193304  11.4683281  62.8181563  51.0865105  11.5434458  62.4193480
  50.3896487  11.1396882  63.6999184  50.3515436  11.4360765  62.8796745
  52.8855340   6.9388132  56.1126627  52.3376286   7.0825167  56.8848233
  53.1447643   6.0194381  56.1706455  52.8485836   6.8400172  56.2187287
  51.9282871  17.2617796  68.2324729  52.1771251  16.5334647  68.8024009
  52.4629135  17.9958100  68.5351146  52.0287461  17.2617796  68.3441957
  47.8822165   9.9953682  63.1702954  48.7465099  10.3909608  63.0564512
  47.9514985   9.1429458  62.7403745  48.0017280   9.9365805  63.1009990
  49.2667024   8.4542310  71.4908209  49.7118394   9.2662369  71.7347728
  48.4260804   8.7400048  71.1344391  49.2158955   8.5942602  71.4759717
  46.7477231  13.4944644  72.7664415  47.3758802  13.5965265  72.0508495
  46.5283300  14.3905694  73.0217070  46.8002620  13.6226544  72.7070445
  52.0957187  18.1758476  73.3483904  51.9525358  18.8074077  74.0533759
  51.6373025  17.3867036  73.6375971  52.0189311  18.1554351  73.4756696
  43.9978038  12.7775804  71.4724361  43.9908756  11.9680240  70.9626121
  44.9221416  13.0180386  71.5297117  44.1144286  12.7049122  71.4144533
  54.6574219  14.1954267  66.2447957  54.7272812  14.1595008  67.1993899
  53.9057118  14.7649330  66.0814541  54.5702420  14.2644206  66.3459120
  50.6939123   5.8332769  64.1326678  50.6494563   5.3968595  63.2820183
  51.6188274   5.7916356  64.3744983  50.8064956   5.7720397  64.0548861
  48.2107288   5.4923896  68.1341851  47.3435486   5.6132311  68.5216796
  48.7043632   5.0098402  68.7974512  48.1633860   5.4462576  68.2692424
  54.3329511  10.6293778  59.7203215  53.7480953  11.1384634  60.2824714
  53.8225735  10.4709775  58.9255335  54.1932323  10.6742851  59.6906230
  55.5869559  13.9129188  59.5400092  55.0858158  14.0639707  58.7395644
  55.6608567  12.9604756  59.6015275  55.5321076  13.8108567  59.4452569
  43.2460939   6.3856368  60.5214734  42.3581291   6.7440788  60.4931891
  43.4060199   6.0729186  59.6319331  43.1525631   6.3917606  60.4033866
  50.1691008  12.5571263  73.9317535  49.2372575  12.4015837  74.0823673
  50.5744007  12.4346519  74.7901812  50.1015508  12.5216087  74.0611541
  47.0895147   5.4046162  54.1978175  47.3706842   4.6987549  54.7797664
  47.6455030   6.1468116  54.4354054  47.1969018   5.4095151  54.3024693
  50.5634311   6.1729395  67.2439376  49.6581459   6.0084155  67.5091027
  50.4935717   6.8298110  66.5502659  50.4387235   6.2366263  67.1887833
  41.4897944   4.4811586  57.4717218  40.6387801   4.9102275  57.5657670
  41.3616226   3.6091402  57.8464884  41.3639320   4.4244120  57.5318259
  49.8105664  13.2417586  57.6534483  49.3319431  12.7914608  58.3499485
  49.5507588  14.1590925  57.7390082  49.7158810  13.3013629  57.7538575
  50.0328462   3.4103233  66.0496343  50.2747560   4.3305150  66.1528719
  49.5016840   3.3903192  65.2541392  49.9953185   3.5250411  65.9612459
  56.2976741  13.4985468  55.2768625  55.5211380  13.3078948  55.8022428
  56.8484662  14.0325355  55.8482048  56.2688066  13.5422293  55.4175767
  49.7135715  17.8063828  64.4353094  50.3423060  18.5277575  64.4600582
  48.8648666  18.2240208  64.5873374  49.6852814  17.9525357  64.4579368
  45.9226897   9.6369262  59.2981787  45.0474267   9.9729146  59.1051385
  46.2275307   9.2707275  58.4673282  45.8499436   9.6332520  59.1673639
  46.9809727  12.4330188  64.4268241  46.1634447  12.3387134  64.9168491
  47.0808543  11.5993758  63.9657905  46.8891740  12.3142185  64.4303597
  52.3745790  14.4918149  55.0329106  53.0200566  15.1633833  54.8130004
  51.5674433  14.9792633  55.1983736  52.3537944  14.6400090  55.0265466
  45.6975231   4.5419876  61.0631172  46.2598623   5.3017376  60.9139177
  44.8084037   4.8792007  60.9598796  45.6559539   4.6828332  61.0312974
  55.0009454   8.4325938  57.2433265  54.4951865   7.8079739  56.7228959
  55.8282883   8.5236331  56.7716862  55.0419372   8.3644163  57.1167543
  53.0443053  12.4052579  61.9024530  53.8046756  12.9441456  62.1202419
  52.7510113  12.7363473  61.0532177  53.1043497  12.5158932  61.8211357
  49.6425574  16.7286073  66.7503770  49.7193450  17.1348144  65.8869996
  50.4156294  17.0294863  67.2262599  49.7505219  16.8188302  66.7001724
  54.6972591   8.3154265  61.2250447  54.5228993   8.9433124  60.5250090
  54.1008563   8.5705817  61.9300302  54.5985322   8.4281030  61.2264589
  38.6902228  11.5262994  65.5419315  39.1809706  12.2448163  65.1417090
  37.9431316  11.9516941  65.9619529  38.6578912  11.6728605  65.5440528
  46.0445106   3.1772135  58.0713484  46.7921792   3.3062200  58.6540044
  45.3528450   3.7250827  58.4432866  46.0520162   3.2637622  58.1929708
  57.0846024  14.9078199  64.5597603  56.2930552  14.6077574  65.0059447
  57.5066455  14.1047955  64.2535831  57.0372597  14.7673825  64.5781451
  42.8200093   9.3433957  66.4463211  41.8939395   9.5732395  66.5290526
  42.9066119   9.0200631  65.5497097  42.7120448   9.3315565  66.3423764
  50.8567250  14.5718316  72.2255049  50.1188714  14.2791176  71.6902250
  50.9277391  13.9129189  72.9156411  50.7712772  14.4497654  72.2445967
  57.2681998   8.8355348  60.4415704  56.3969783   8.8404338  60.8375502
  57.8680668   8.7689904  61.1847397  57.2335588   8.8269616  60.5879415
  58.2779854   7.9769887  66.8316944  57.7762680   7.2319356  66.4986471
  59.1238036   7.6030333  67.0791818  58.3218640   7.8332853  66.8203807
  54.1995831  16.8045415  72.2120698  53.4386354  17.2813756  72.5429958
  53.8520182  16.2578971  71.5070844  54.0575549  16.7959683  72.1646937
  52.5541349   5.6961055  61.4244488  52.3618773   5.9386050  60.5179379
  51.9831355   4.9473781  61.5983971  52.4559853   5.6320105  61.3304036
  47.9653549  14.0407006  66.3430835  47.5427345  13.6647039  65.5716300
  47.4751845  14.8441332  66.5170318  47.8487302  14.0949976  66.2674231
  39.4777286   9.8083905  63.2636334  38.6296011  10.1092695  63.5896096
  40.0718220   9.9161681  64.0060956  39.4448197   9.8610546  63.4001050
  49.2089675   8.5342476  57.2737320  49.9035198   9.0596631  56.8770451
  49.6598780   7.7683738  57.6272854  49.3550371   8.5032207  57.2680751
  50.7481831  15.8463828  74.7399766  50.5998041  15.4295613  73.8907413
  49.9029423  16.2309527  74.9690791  50.6211661  15.8418921  74.6600735
  50.1610181   6.3227666  58.2785307  50.4017731   5.4005337  58.1887282
  50.9236978   6.7301984  58.6872385  50.2891898   6.2566304  58.3195429
  43.9331407   5.4981050  58.0536707  43.7916899   6.4334019  57.9087138
  43.1121486   5.0865908  57.7849702  43.8101651   5.5654660  58.0006377
  48.3360137  14.4534396  70.6825978  48.4116466  13.8561724  69.9394286
  47.9630455  15.2523815  70.3099526  48.2979086  14.4791593  70.5404694
  43.4042878   8.8420668  63.8342686  43.3811938   9.7953266  63.7515371
  44.0919120   8.5664992  63.2282781  43.4891583   8.9290237  63.7458803
  48.2367096  14.9964098  60.8905831  48.7545928  14.5971430  61.5892046
  47.5288781  15.4503819  61.3473741  48.2130382  15.0033500  61.0383684
  46.1801879   0.5987173  61.1020081  45.7263906   0.4076571  60.2803500
  45.5930227   1.1951681  61.5665773  46.0462427   0.6505649  61.0560462
  54.0667926  13.3589259  57.1068548  53.6851641  12.5216086  57.3706056
  53.6401308  13.5638665  56.2752972  53.9634469  13.2776845  57.0340228
  55.6048537   9.3515607  66.7022939  56.0407531   9.7524605  67.4546555
  54.8952902   9.9574012  66.4859192  55.5696353   9.4805672  66.7715903
  46.7177010  20.5824712  61.5206152  47.0941334  19.7051456  61.5948614
  47.2656064  21.1270744  62.0863006  46.8360578  20.5391968  61.6026396
  46.9007210  16.4469160  67.0049354  46.5652805  17.3173014  66.7913892
  47.8481528  16.5191760  66.8840202  46.9792406  16.5677575  66.9625090
  50.9138827  10.9870034  65.4111168  51.8688201  10.9731229  65.3503057
  50.7060366  11.8737186  65.7052732  51.0091455  11.0984551  65.4401082
  45.7673824  21.9182596  65.2993938  46.4278711  21.2405674  65.1565583
  45.5699286  21.8668203  66.2341890  45.8268495  21.8247707  65.4005101
  52.3462888   7.6336519  59.1602929  52.3255042   8.5448620  59.4516209
  53.2712039   7.4572886  58.9891731  52.4611815   7.7275490  59.1758493
  45.6709650  14.0966305  59.2981786  46.2742960  14.5322315  59.9013407
  45.1201728  13.5528438  59.8624498  45.6778932  14.0831584  59.4473782
  42.9972559  11.3270742  63.6737554  43.0977148  12.0006839  64.3469210
  42.1716450  11.5446705  63.2402989  42.9048798  11.4413837  63.7048681
  47.1720757   2.3909273  64.4650080  47.2096034   2.9632914  63.6985042
  46.6426455   1.6458742  64.1828724  47.1097218   2.3688819  64.3306577
  55.3392725  12.1578595  70.8119985  54.9079918  11.4805756  71.3331362
  55.7890284  12.7057287  71.4554656  55.3415819  12.1415296  70.9604909
  61.0307916  18.6404340  59.0266497  60.6422348  17.7773971  59.1680711
  61.1439522  18.6988135  58.0784196  60.9955732  18.5367390  58.9234122
  51.1887014  25.2814090  67.2184817  50.6956443  25.6692449  66.4958185
  50.6090418  24.6061663  67.5692066  51.0512921  25.2450749  67.1711055
  59.3628265  27.8750104  68.7804806  58.6336332  27.2540648  68.7712882
  59.3784150  28.2387596  67.8958900  59.2716052  27.8415341  68.6659293
  61.1023830  19.1948352  56.3410582  60.1543739  19.0886906  56.2618622
  61.4591855  18.7380053  55.5795042  61.0273275  19.1229835  56.2335780
  63.0249594  31.0038253  62.7474456  62.1947297  30.5780223  62.9616989
  63.6773652  30.3073537  62.8195705  63.0024427  30.8605301  62.7835080
  61.6283491  19.0029585  61.7603246  61.4337820  18.6812589  60.8806837
  61.8131012  18.2134063  62.2694415  61.6266170  18.8608881  61.7136555
  60.3714576  12.2027667  59.6213266  61.1710877  11.9606755  60.0901384
  60.5977789  13.0139561  59.1666569  60.5025161  12.2754349  59.6241550
  66.3828284  30.8511405  74.2874283  65.8435833  31.5459791  73.9098332
  66.8776176  30.5024964  73.5463804  66.3770549  30.8956396  74.1438856
  54.7503753  30.7764310  64.9698821  54.4553493  31.4063581  65.6281985
  53.9975105  30.6645710  64.3900545  54.6164300  30.8429755  64.9804887
  58.3484221  32.2873579  69.5667833  58.1856093  32.3902365  68.6291597
  59.1186074  32.8291034  69.7371960  58.4263644  32.3694158  69.4684955
  62.3956476  16.9074201  63.3506077  62.8194227  16.2084990  62.8528046
  61.8454327  16.4489572  63.9862967  62.3794818  16.7584094  63.3682854
  62.0757955  26.6302614  68.7840162  62.5290154  27.0495324  68.0535749
  61.2051513  27.0278952  68.7868446  62.0221019  26.7343647  68.6913852
  68.8157826  27.6917069  61.0185696  68.4705271  26.9621672  60.5030887
  69.6061751  27.9607425  60.5511720  68.8723629  27.6321026  60.8927046
  57.1319451  19.6839167  66.2674231  57.3328630  19.0654205  65.5652661
  57.9685257  20.1101279  66.4569278  57.2647357  19.6598300  66.2016622
  65.7373509  29.4973891  68.9742279  65.8424286  28.7286576  69.5335494
  66.6091498  29.8901240  68.9402868  65.8620585  29.4496241  69.0414031
  56.1140767  22.1709652  55.9818479  55.5309529  21.7039292  56.5800602
  55.8912195  21.8300779  55.1156421  56.0113084  22.0672701  55.9479067
  51.4623655  22.2844583  61.0800877  51.1384720  22.6849498  60.2732789
  50.9000264  21.5222587  61.2123167  51.3492049  22.2383262  60.9931136
  72.4109427  23.7557851  65.9534678  72.0293141  22.8780513  65.9449826
  71.7140809  24.3220255  65.6218348  72.2729559  23.7149603  65.9096272
  61.1018055  26.2399760  71.8839723  60.9453436  26.8441835  72.6094638
  61.1318277  26.7992762  71.1089833  61.0856397  26.3885784  71.8783154
  58.3380298  26.6608800  74.0866099  58.3518862  26.8654124  75.0221122
  58.0787995  27.4798261  73.6651742  58.3068529  26.7919277  74.1523708
  62.1179421  25.8007008  59.6453681  62.3841006  26.6743521  59.3568686
  61.1710877  25.8688783  59.7705260  62.0307622  25.9211340  59.6248620
  58.4835222  18.5506194  55.7668875  57.9361941  18.6228793  56.5482404
  58.0516642  17.8847664  55.2316076  58.3588146  18.4746852  55.7980002
  64.1513698  25.9329732  57.2511046  63.3834939  25.7594677  56.7059253
  64.7258333  25.1826129  57.1011980  64.1265437  25.8145812  57.1620091
  60.1347439  16.1595092  64.8440172  59.8945662  15.4854913  65.4797062
  59.3547437  16.7110526  64.7725994  60.0042627  16.1439958  64.9161421
  64.5151004  25.8827587  63.5153636  64.3291936  26.6082159  62.9192726
  63.9550706  25.1703655  63.2063579  64.4192603  25.8843917  63.3993981
  54.6031509  27.2369183  68.3088403  54.1834173  26.5037044  67.8591204
  55.5067041  26.9519610  68.4403622  54.6655048  27.1070954  68.2678282
  55.3710268  28.2677452  65.7851762  55.0944760  29.1344564  65.4874843
  55.2532473  28.2922402  66.7355278  55.3207973  28.3816465  65.8693219
  53.1799826  17.3368972  56.3827774  53.5569924  18.2117733  56.3000459
  52.2920179  17.4246706  56.0355880  53.1147421  17.4601882  56.3276231
  63.6681276  33.0095491  61.0030131  62.9499038  33.6349855  61.0977654
  63.4822208  32.3314487  61.6528443  63.5526575  33.0030171  61.0977654
  60.5920053  33.6011009  70.1169124  61.2322867  32.9376975  69.8602326
  60.7057433  33.6909156  71.0630213  60.6884228  33.5280245  70.2053007
  60.1589926  22.9066287  62.4900587  60.3651067  22.4767432  63.3194950
  60.9170535  23.4642958  62.3146962  60.2825456  22.9233669  62.5742044
  48.6679902  22.0497155  62.7424957  47.9676643  22.6882158  62.6053170
  49.4745485  22.5596176  62.6682495  48.6812693  22.1970932  62.7149186
  48.3440967  20.6412589  65.1226172  48.6495150  21.1687157  65.8608367
  48.7794188  21.0205216  64.3596490  48.4382048  20.7572014  65.1197887
  50.1292637  20.8510986  68.9141237  50.0715287  19.9598926  69.2584848
  49.6546818  21.3850873  69.5505198  50.0617137  20.8057830  69.0392816
  66.1022363  20.9282575  62.5720832  65.5479800  21.2332189  61.8543698
  66.4070772  20.0660371  62.2892405  66.0699047  20.8568140  62.4440969
  53.9397755  18.2779096  64.8192684  54.4149348  17.9860120  64.0407439
  54.2434617  19.1740146  64.9628111  54.0396571  18.3554768  64.7372440
  63.6375279  30.8915570  70.1331759  64.2385496  30.2755104  69.7166900
  63.2899631  30.4159478  70.8876588  63.6698595  30.7523444  70.1763094
  70.3111197  25.4671620  65.2619174  69.6604460  24.8409091  65.5787012
  70.1026963  26.2820256  65.7187084  70.2014232  25.4908404  65.3609123
  62.2998074  19.8913068  69.2726270  62.1104365  20.3803883  68.4721821
  62.7103034  19.0817505  68.9678640  62.3280975  19.8504820  69.1312057
  49.3873686  22.7045458  66.8861415  48.6096778  23.0205300  67.3471751
  49.7724612  22.0611465  67.4801112  49.3371391  22.6629045  67.0219060
  68.6183288  29.1295573  57.7687068  68.2944353  28.2636627  58.0169013
  67.9087653  29.7268246  58.0070018  68.4861156  29.0956727  57.8316393
  60.1595701  22.9809298  54.2932769  60.4505546  22.9270410  55.2040305
  59.9592295  23.9064287  54.1596337  60.1711171  23.0915651  54.3929790
  57.2462606  16.4530396  54.4573257  56.8958090  16.4546726  53.5663712
  56.4726112  16.4122148  55.0187685  57.1025004  16.4481407  54.4148993
  63.0977055  23.6590303  62.7990644  63.2864990  22.8604966  62.3055039
  62.6664248  23.3516193  63.5959737  63.0665286  23.5181846  62.8379553
  73.9189816  23.0936064  63.6723414  73.6100992  23.6206550  64.4098538
  73.3768497  23.3728482  62.9341219  73.8098624  23.1964850  63.6723414
  54.0529361  34.3179849  66.5446089  53.9882729  35.0226215  65.8997275
  53.3606932  34.5086369  67.1774694  53.9559413  34.4331109  66.5431947
  55.3796870  18.7429044  70.6833050  55.3825738  17.8333272  70.9788756
  54.4634321  19.0135730  70.7490659  55.2624849  18.6616630  70.7292669
  57.1688955  26.3706155  68.3965216  57.2560754  26.0921901  67.4857681
  57.2410643  25.5614674  68.9028101  57.1891028  26.2314028  68.3449028
  68.5340356  27.8051999  63.9120505  68.5767595  27.7455957  62.9574564
  68.0380917  27.0315694  64.1786298  68.4763006  27.6990554  63.8243693
  58.7017605  19.9137605  62.7707801  58.2156316  19.8692614  61.9470007
  59.5810650  19.6092072  62.5459202  58.7514127  19.8688531  62.6364298
  51.4311886  19.7467869  64.2648967  52.2631503  19.3324149  64.4932922
  51.6217142  20.6849415  64.2705535  51.5622471  19.8145561  64.2945952
  56.7503166  34.2061249  66.7256282  55.7959566  34.1791805  66.6662313
  56.9339140  34.9336233  67.3195979  56.6515897  34.2955313  66.7942176
  55.0072961  20.8580388  65.1855497  55.7607382  20.3889615  65.5440529
  55.3421593  21.2789428  64.3942972  55.1464376  20.8515068  65.1303954
  59.0031373  20.0448082  74.1658059  58.3489994  19.4234543  73.8447794
  58.5966827  20.4424421  74.9365523  58.8674600  20.0158226  74.2230815
  68.5490467  20.9494864  66.0185217  69.4814674  20.9429544  66.2377248
  68.5242207  20.7772056  65.0766554  68.6656715  20.9270327  65.9258907
  59.9367127  17.8023003  68.5096588  60.2305840  18.4175305  67.8372002
  58.9863942  17.9108944  68.5337004  59.8524196  17.8949727  68.4269273
  67.0421625  25.5973932  64.1354962  66.1749824  25.7255831  63.7536586
  66.8903194  25.0250291  64.8878579  66.9122587  25.5398302  64.1828724
  56.2618783  23.3083450  61.7334544  55.6152460  22.7000550  61.3770726
  56.5678740  23.8047749  60.9740217  56.2179997  23.2940563  61.5913260
  63.2143302  23.9586846  69.1700965  62.8892820  23.4451082  69.9097302
  62.6115765  24.6996552  69.1085782  63.0959734  23.9872619  69.2563635
  54.8981770  28.8335774  61.7801234  55.6683622  29.3545022  62.0092260
  55.1810786  27.9268579  61.8911392  55.0332769  28.7845876  61.8239640
  68.5634804  24.8388679  69.1347412  67.7598089  24.5130857  69.5420347
  68.6171740  24.3697906  68.3024765  68.4670629  24.7368058  69.0810011
  64.7570101  26.9437960  66.0333708  64.7448858  26.9156269  65.0766553
  65.2136942  27.7586596  66.2426744  64.8135905  27.0446334  65.9379114
  56.0222780  16.0190717  57.9299271  56.2930553  16.9323232  58.0197297
  55.1400868  15.9925356  58.2997439  55.9437584  16.1321565  57.9886170
  54.9934397  22.6804592  73.2211112  55.1666448  23.5132857  72.7841192
  55.6429587  22.0791095  72.8583654  55.0990948  22.7098531  73.1192878
  55.2751867  17.6422670  62.2107515  55.8964156  18.3138354  61.9286159
  54.5090429  17.7761724  61.6535514  55.2567115  17.7459620  62.1032713
  58.6653875  21.5573681  60.3524749  58.8391699  21.6206465  59.4127300
  59.4592441  21.8962141  60.7654253  58.7895178  21.6092156  60.2852998
  57.0262900  25.1266829  65.7102230  57.5759275  24.7833461  65.0066517
  56.1643061  24.7441543  65.5497097  56.9864529  25.0336023  65.5999143
  59.6994218  15.0527481  68.9756422  59.5729821  14.9363973  68.0344830
  59.8720495  15.9876367  69.0802940  59.7057726  15.1572597  68.8681619
  59.3408873  31.0601635  58.1710504  59.1832707  30.7576515  59.0655405
  58.5008427  31.4226880  57.8896219  59.2132929  31.0671037  58.2495393
  56.8501982  30.1244585  62.9638202  57.0493841  29.2316194  63.2459558
  56.3865860  30.5122943  63.7048681  56.8155572  30.0595470  63.0946349
  63.5422652  31.4096241  65.8983134  63.9735458  32.1101782  65.4089955
  63.2553221  31.8268539  66.7114862  63.5607404  31.5521027  65.9400327
  61.8812285  25.6300530  55.7944646  62.4672391  25.7472202  55.0470527
  61.1872535  26.2763100  55.6579930  61.8673721  25.7280326  55.6813275
  67.5115483  26.5428962  58.1887282  67.9843982  25.8398926  57.7432510
  66.6495644  26.1713902  58.3739902  67.4618962  26.4053165  58.1554942
  68.0571443  23.0486991  63.1250407  67.8002234  23.9211257  63.4227326
  67.2419257  22.5473702  63.1179696  67.9203123  23.0964641  63.1625173
  57.5008719  24.2889574  70.2738901  57.3011087  23.4479660  69.8609398
  57.2427963  24.1738314  71.1888863  57.4419822  24.1664830  70.3375297
  63.2651370  24.3538689  73.3816245  62.8944781  24.9625671  72.7416928
  63.6144339  23.6353519  72.8541228  63.2622502  24.3399885  73.2317179
  64.3586385  31.1801885  58.9686669  63.9429463  31.4275870  58.1427662
  63.9781647  31.7737815  59.6163767  64.2570249  31.2875578  58.9467466
  61.0833304  29.4679952  63.4389960  61.2998367  29.3614424  64.3645988
  60.9268685  28.5780139  63.1250406  61.0914133  29.3410300  63.5174848
  52.2729653  30.7058040  66.6676455  51.3307296  30.5551604  66.5834997
  52.5269994  30.2052916  67.4426345  52.1840533  30.6229296  66.7560338
  61.4620721  29.1977349  66.2193399  60.5313835  29.3830796  66.3466191
  61.8962396  30.0370933  66.3664181  61.3985636  29.3283743  66.2546952
  70.7066046  27.3589846  67.5699139  71.6188181  27.6312862  67.6583023
  70.3988769  27.2544730  68.4707679  70.7833922  27.3806217  67.6964860
  52.5939720  22.0035835  63.5606183  52.9097826  22.8849915  63.7579011
  52.2025286  22.0782929  62.6901699  52.5841571  22.1256497  63.4736442
  54.6683915  22.2820088  67.5543574  54.1949643  23.0687033  67.2877782
  54.8473701  21.8210965  66.7348207  54.6308638  22.3232419  67.4150574
  51.7718252  28.3191845  64.5491536  52.2862443  28.6866080  65.2675740
  51.9173175  28.9205343  63.8187122  51.8561184  28.4432920  64.5477393
  57.3184293  22.2709861  64.0068027  57.7346988  21.4781679  63.6688057
  57.1388734  22.7972181  63.2282782  57.3484515  22.2375097  63.8639672
  50.8018768  19.5683824  61.5672843  51.0345490  19.5385803  62.4957155
  49.8769617  19.3234334  61.5446569  50.7129649  19.5332730  61.6832498
  64.7090901  22.8882575  66.9724087  65.5728061  23.2462913  67.1781767
  64.1865881  23.0568641  67.7565901  64.7523913  22.9556185  67.0989808
  65.9434650  29.6811008  62.2849978  66.2130876  29.6508904  61.3671732
  66.5860558  30.2530567  62.7043121  66.0600897  29.7505030  62.2213582
  59.2860390  33.8276787  61.5785980  59.6411094  32.9948522  61.8925534
  58.6752025  33.5798720  60.8849262  59.2531301  33.6892825  61.5298076
  57.4881703  24.4485824  56.6953186  58.3790218  24.3024295  57.0121025
  57.1891029  23.5847290  56.4124759  57.5638032  24.3191677  56.6988541
  62.4585787  23.7165933  65.4995052  62.0249887  24.5326816  65.7491139
  63.2304960  23.6729107  66.0630693  62.5018800  23.8157976  65.6034499
  65.8164478  24.4261289  69.5837540  65.6559445  23.8782597  70.3516720
  64.9492677  24.7380306  69.3263671  65.6853893  24.3963267  69.6495149
  56.6712197  26.6025004  61.5545564  57.2439511  26.2207883  62.2199439
  56.7456979  26.0109487  60.8057303  56.7537807  26.4779847  61.5439498
  64.6120952  17.8778262  64.6043081  64.5093269  18.8298613  64.5958228
  63.7541527  17.5426544  64.3447999  64.4896970  17.9570264  64.5703669
  64.1808146  20.8649790  64.6149147  64.6097858  21.2560809  65.3757615
  64.8326430  20.9233585  63.9155861  64.3193786  20.9225420  64.6226928
  56.7670597  21.8219130  69.1488833  56.3490581  21.7549603  70.0073109
  56.0453719  21.9868453  68.5421856  56.6215675  21.8341605  69.1814102
  70.2562715  25.4410341  62.3302527  69.9797207  26.2832503  61.9689211
  70.1257903  25.5320734  63.2742402  70.2037326  25.5602426  62.4052060
  63.0538269  28.4310445  59.3802031  63.6854481  29.1026130  59.1249375
  62.2755587  28.6225130  58.8562370  63.0341970  28.5416798  59.2805010
  69.3469448  20.5567515  63.2537341  69.0536509  21.4499988  63.0727148
  70.2481886  20.6579971  63.5592043  69.4243097  20.6845332  63.2699976
  64.1519470  17.6422670  68.0938800  64.0001039  16.9535521  67.4454631
  65.0237459  17.9786636  67.8859906  64.2437457  17.5969514  67.9842785
  61.1081565  26.8674536  62.8181563  61.9753366  26.9425713  62.4193480
  61.2784748  26.5388137  63.6999184  61.2403697  26.8352020  62.8796745
  59.6971124  16.5485698  60.3545963  60.0446773  16.0039666  61.0602889
  58.7479486  16.5155017  60.4712689  59.6209022  16.4750851  60.4592481
  63.7743601  22.3379388  56.1126627  63.2264547  22.4816422  56.8848233
  64.0335903  21.4185636  56.1706455  63.7374097  22.2391427  56.2187287
  62.8171132  32.6609051  68.2324729  63.0659512  31.9325902  68.8024009
  63.3517396  33.3949355  68.5351146  62.9175722  32.6609051  68.3441957
  58.7710426  25.3944938  63.1702954  59.6353359  25.7900864  63.0564512
  58.8403246  24.5420713  62.7403745  58.8905541  25.3357060  63.1009990
  60.1555284  23.8533565  71.4908209  60.6006655  24.6653624  71.7347728
  59.3149065  24.1391303  71.1344391  60.1047216  23.9933857  71.4759717
  57.6365492  28.8935899  72.7664415  58.2647063  28.9956520  72.0508495
  57.4171561  29.7896949  73.0217070  57.6890881  29.0217799  72.7070445
  64.9163588   9.5083280  64.2627756  64.5560923   9.0306775  63.5160708
  64.2177650  10.1088613  64.5236979  64.7806815   9.5234332  64.2012573
  62.9845447  33.5749731  73.3483904  62.8413619  34.2065332  74.0533759
  62.5261286  32.7858291  73.6375971  62.9077572  33.5545607  73.4756696
  59.0718420  23.9595011  73.9755942  58.7063792  24.8437669  74.0151921
  59.4274897  23.8868329  73.0902965  59.0706873  24.0631962  73.8681139
  54.8866299  28.1767059  71.4724361  54.8797017  27.3671496  70.9626121
  55.8109677  28.4171642  71.5297117  55.0032546  28.1040377  71.4144533
  65.5462480  29.5945522  66.2447957  65.6161073  29.5586264  67.1993899
  64.7945379  30.1640586  66.0814541  65.4590681  29.6635462  66.3459120
  61.5827384  21.2324024  64.1326678  61.5382824  20.7959850  63.2820183
  62.5076535  21.1907611  64.3744983  61.6953217  21.1711652  64.0548861
  59.0995548  20.8915152  68.1341851  58.2323747  21.0123566  68.5216796
  59.5931893  20.4089657  68.7974512  59.0522121  20.8453831  68.2692424
  65.2217772  26.0285033  59.7203215  64.6369213  26.5375890  60.2824714
  64.7113995  25.8701030  58.9255335  65.0820584  26.0734106  59.6906230
  55.5684805  25.5328900  72.7862405  55.7451497  25.4741023  73.7252783
  55.3617891  26.4555311  72.6391623  55.5644391  25.6435253  72.8873568
  59.9609615  14.5383552  62.5452131  59.0094882  14.4958974  62.6385512
  60.2646477  14.9298653  63.3647499  59.8784004  14.5832625  62.6611786
  66.4757820  29.3120443  59.5400092  65.9746419  29.4630962  58.7395644
  66.5496828  28.3596011  59.6015275  66.4209337  29.2099823  59.4452569
  54.1349199  21.7847624  60.5214734  53.2469552  22.1432044  60.4931891
  54.2948460  21.4720442  59.6319331  54.0413892  21.7908861  60.4033866
  61.0579269  27.9562519  73.9317535  60.1260836  27.8007093  74.0823673
  61.4632268  27.8337774  74.7901812  60.9903769  27.9207343  74.0611541
  57.9783407  20.8037417  54.1978175  58.2595103  20.0978804  54.7797664
  58.5343290  21.5459371  54.4354054  58.0857279  20.8086407  54.3024693
  61.4522572  21.5720650  67.2439376  60.5469720  21.4075410  67.5091027
  61.3823978  22.2289365  66.5502659  61.3275495  21.6357518  67.1887833
  52.3786204  19.8802841  57.4717218  51.5276061  20.3093530  57.5657670
  52.2504487  19.0082657  57.8464884  52.2527581  19.8235376  57.5318259
  60.6993925  28.6408841  57.6534483  60.2207691  28.1905863  58.3499485
  60.4395849  29.5582180  57.7390082  60.6047071  28.7004884  57.7538575
  60.9216723  18.8094489  66.0496343  61.1635821  19.7296405  66.1528719
  60.3905101  18.7894447  65.2541392  60.8841445  18.9241666  65.9612459
  61.9972759  12.9808880  62.1202420  62.6895189  13.6083656  61.9130597
  61.1947590  13.5030376  62.1266059  61.9828421  13.1282656  62.0940790
  67.1865002  28.8976723  55.2768625  66.4099641  28.7070203  55.8022428
  67.7372923  29.4316611  55.8482048  67.1576327  28.9413549  55.4175767
  60.6023976  33.2055083  64.4353094  61.2311321  33.9268830  64.4600582
  59.7536927  33.6231463  64.5873374  60.5741075  33.3516612  64.4579368
  57.3034181  18.2619879  68.5916831  57.1931442  18.9168182  67.9029611
  56.7301093  18.5583762  69.2987899  57.2162382  18.3836459  68.5945116
  56.8115158  25.0360517  59.2981787  55.9362528  25.3720401  59.1051385
  57.1163567  24.6698530  58.4673282  56.7387697  25.0323775  59.1673639
  57.8697988  27.8321443  64.4268241  57.0522708  27.7378390  64.9168491
  57.9696804  26.9985013  63.9657905  57.7780001  27.7133441  64.4303597
  63.2634051  29.8909404  55.0329106  63.9088827  30.5625088  54.8130004
  62.4562694  30.3783888  55.1983736  63.2426205  30.0391345  55.0265466
  56.5863492  19.9411131  61.0631172  57.1486883  20.7008632  60.9139177
  55.6972298  20.2783262  60.9598796  56.5447800  20.0819587  61.0312974
  65.8897714  23.8317193  57.2433265  65.3840126  23.2070994  56.7228959
  66.7171144  23.9227586  56.7716862  65.9307633  23.7635418  57.1167543
  63.9331313  27.8043834  61.9024530  64.6935016  28.3432712  62.1202419
  63.6398374  28.1354728  61.0532177  63.9931758  27.9150187  61.8211357
  60.5313835  32.1277328  66.7503770  60.6081711  32.5339399  65.8869996
  61.3044555  32.4286118  67.2262599  60.6393480  32.2179557  66.7001724
  65.5860852  23.7145520  61.2250447  65.4117254  24.3424379  60.5250090
  64.9896823  23.9697072  61.9300302  65.4873583  23.8272286  61.2264589
  49.5790489  26.9254249  65.5419315  50.0697966  27.6439419  65.1417090
  48.8319577  27.3508196  65.9619529  49.5467173  27.0719860  65.5440528
  56.9333367  18.5763390  58.0713484  57.6810053  18.7053455  58.6540044
  56.2416711  19.1242082  58.4432866  56.9408423  18.6628877  58.1929708
  67.9734285  30.3069455  64.5597603  67.1818813  30.0068830  65.0059447
  68.3954716  29.5039211  64.2535831  67.9260858  30.1665080  64.5781451
  63.5347596  12.1092779  64.7245163  64.2841603  12.6693946  64.5222837
  62.8638786  12.3705568  64.0937770  63.5445746  12.2150142  64.6177431
  53.7088354  24.7425213  66.4463211  52.7827655  24.9723651  66.5290526
  53.7954379  24.4191886  65.5497097  53.6008709  24.7306821  66.3423764
  61.7455511  29.9709572  72.2255049  61.0076974  29.6782431  71.6902250
  61.8165652  29.3120444  72.9156411  61.6601032  29.8488909  72.2445967
  68.1570259  24.2346604  60.4415704  67.2858044  24.2395593  60.8375502
  68.7568928  24.1681159  61.1847397  68.1223849  24.2260871  60.5879415
  68.6402681  17.9284490  64.0810491  69.3371298  17.3658829  64.4190461
  68.9826368  18.8167973  64.1743872  68.7736360  17.9700904  64.1362034
  63.7368322  15.1078616  62.0834724  64.3216881  15.3030043  61.3509098
  64.3136052  14.7588093  62.7630020  63.8857886  15.0882657  62.0764013
  69.1668115  23.3761142  66.8316944  68.6650941  22.6310611  66.4986471
  70.0126296  23.0021588  67.0791818  69.2106901  23.2324108  66.8203807
  65.0884091  32.2036671  72.2120698  64.3274615  32.6805011  72.5429958
  64.7408443  31.6570226  71.5070844  64.9463810  32.1950938  72.1646937
  63.4429610  21.0952310  61.4244488  63.2507033  21.3377305  60.5179379
  62.8719616  20.3465036  61.5983971  63.3448114  21.0311360  61.3304036
  60.2438632  14.5991842  58.3499486  59.3316497  14.3672992  58.1788287
  60.1930563  15.3662827  58.9205837  60.1208875  14.6677699  58.4008603
  58.8541810  29.4398261  66.3430835  58.4315606  29.0638294  65.5716300
  58.3640106  30.2432587  66.5170318  58.7375562  29.4941231  66.2674231
  56.5459346  21.0229711  71.6810326  56.0984881  20.2591386  71.3182869
  57.4766232  20.8425254  71.5438539  56.6082884  20.9017214  71.6166859
  57.9292658  16.8029085  71.8556881  57.5949800  16.4612047  71.0262518
  58.6140032  17.4222212  71.6004225  57.9742991  16.8384261  71.7163880
  52.8855339  20.2040250  69.1227203  53.3324030  20.8629378  68.5909760
  51.9663922  20.4681617  69.1092852  52.8249121  20.3216005  69.0520096
  50.3665547  25.2075160  63.2636334  49.5184272  25.5083950  63.5896096
  50.9606481  25.3152936  64.0060956  50.3336457  25.2601801  63.4001050
  60.0977935  23.9333731  57.2737320  60.7923459  24.4587886  56.8770451
  60.5487041  23.1674993  57.6272854  60.2438632  23.9023462  57.2680751
  61.6370092  31.2455083  74.7399766  61.4886302  30.8286868  73.8907413
  60.7917684  31.6300782  74.9690791  61.5099921  31.2410176  74.6600735
  61.0498441  21.7218921  58.2785307  61.2905992  20.7996592  58.1887282
  61.8125238  22.1293239  58.6872385  61.1780159  21.6557559  58.3195429
  54.8219668  20.8972306  58.0536707  54.6805160  21.8325274  57.9087138
  54.0009747  20.4857163  57.7849702  54.6989912  20.9645915  58.0006377
  55.8017300  25.2050666  75.6450732  56.6504349  25.2650791  76.0827723
  55.1735729  25.5194178  76.2956115  55.8294428  25.2528317  75.7843733
  59.2248398  29.8525651  70.6825978  59.3004727  29.2552979  69.9394286
  58.8518715  30.6515070  70.3099526  59.1867347  29.8782848  70.5404694
  56.0297834  18.2636209  73.9444815  56.6152166  17.6536980  73.4961758
  55.4293391  18.5644999  73.2621234  56.0274740  18.2236126  73.8002317
  60.0175417  18.2644374  71.1273681  60.0579563  18.1672743  70.1756024
  59.7444551  19.1715651  71.2631326  59.9880969  18.3673160  71.0227163
  54.2931139  24.2411923  63.8342686  54.2700199  25.1944521  63.7515371
  54.9807381  23.9656247  63.2282781  54.3779844  24.3281492  63.7458803
  59.1255357  30.3955353  60.8905831  59.6434188  29.9962685  61.5892046
  58.4177042  30.8495074  61.3473741  59.1018643  30.4024755  61.0383684
  57.0690140  15.9978428  61.1020081  56.6152167  15.8067826  60.2803500
  56.4818488  16.5942936  61.5665773  56.9350687  16.0496904  61.0560462
  64.9556187  28.7580514  57.1068548  64.5739902  27.9207341  57.3706056
  64.5289569  28.9629920  56.2752972  64.8522730  28.6768100  57.0340228
  66.4936797  24.7506862  66.7022939  66.9295792  25.1515861  67.4546555
  65.7841163  25.3565267  66.4859192  66.4584614  24.8796927  66.7715903
  57.6065271  35.9815967  61.5206152  57.9829595  35.1042711  61.5948614
  58.1544325  36.5261999  62.0863006  57.7248839  35.9383224  61.6026396
  57.7895471  31.8460415  67.0049354  57.4541066  32.7164269  66.7913892
  58.7369789  31.9183015  66.8840202  57.8680667  31.9668830  66.9625090
  59.4269124  21.1082950  71.6322423  59.9130413  21.9133606  71.4554656
  59.5314128  20.9670411  72.5726943  59.5025453  21.1932107  71.7298230
  61.8027088  26.3861289  65.4111168  62.7576462  26.3722484  65.3503057
  61.5948627  27.2728442  65.7052732  61.8979716  26.4975807  65.4401082
  55.5500053  19.4283533  76.4384471  55.1972443  18.6392094  76.8492761
  55.8981475  19.1270661  75.5998184  55.5494279  19.2891407  76.3839998
  64.8361071  14.9833459  64.8956361  63.9677723  15.1184761  65.2767666
  65.1940643  15.8655704  64.7973482  64.7697119  15.1135771  64.9316985
  56.6562085  37.3173851  65.2993938  57.3166972  36.6396929  65.1565583
  56.4587547  37.2659458  66.2341890  56.7156756  37.2238962  65.4005101
  57.0349503  15.8529148  69.4960727  56.8374965  16.6134813  68.9494792
  57.8559423  15.5112109  69.1432265  57.1146246  15.9068035  69.3815214
  63.2351149  23.0327774  59.1602929  63.2143303  23.9439876  59.4516209
  64.1600300  22.8564141  58.9891731  63.3500076  23.1266745  59.1758493
  56.5597911  29.4957561  59.2981786  57.1631221  29.9313570  59.9013407
  56.0089989  28.9519693  59.8624498  56.5667193  29.4822839  59.4473782
  53.8860819  26.7261997  63.6737554  53.9865409  27.3998094  64.3469210
  53.0604711  26.9437960  63.2402989  53.7937059  26.8405092  63.7048681
  58.0609017  17.7900529  64.4650080  58.0984295  18.3624170  63.6985042
  57.5314715  17.0449997  64.1828724  57.9985479  17.7680075  64.3306577
  59.3068236  14.3750559  66.4965258  58.5603097  14.2317608  65.9145769
  59.7305987  13.5193675  66.5573370  59.2652544  14.2476825  66.4300578
  66.2280986  27.5569850  70.8119985  65.7968179  26.8797011  71.3331362
  66.6778544  28.1048542  71.4554656  66.2304080  27.5406551  70.9604909
  62.5798223  15.4863078  66.4385431  62.5030347  14.7665660  67.0657468
  61.7368909  15.9378304  66.4880405  62.4620428  15.4520149  66.5248101
  57.2220117  22.3673328  75.4435478  56.4720337  22.9062205  75.6981063
  57.5649578  22.7910945  74.6572451  57.1694728  22.4902155  75.3749585
  71.9196176  34.0395595  59.0266497  71.5310609  33.1765227  59.1680711
  72.0327783  34.0979390  58.0784196  71.8843993  33.9358645  58.9234122
  62.0775275  40.6805345  67.2184817  61.5844704  41.0683704  66.4958185
  61.4978679  40.0052919  67.5692066  61.9401182  40.6442004  67.1711055
  70.2516526  43.2741359  68.7804806  69.5224592  42.6531903  68.7712882
  70.2672411  43.6378852  67.8958900  70.1604313  43.2406596  68.6659293
  71.9912091  34.5939607  56.3410582  71.0432000  34.4878161  56.2618622
  72.3480116  34.1371309  55.5795042  71.9161536  34.5221090  56.2335780
  73.9137854  46.4029508  62.7474456  73.0835557  45.9771478  62.9616989
  74.5661912  45.7064792  62.8195705  73.8912688  46.2596556  62.7835080
  72.5171751  34.4020840  61.7603246  72.3226081  34.0803844  60.8806837
  72.7019272  33.6125318  62.2694415  72.5154431  34.2600136  61.7136555
  71.2602836  27.6018922  59.6213266  72.0599137  27.3598010  60.0901384
  71.4866049  28.4130816  59.1666569  71.3913421  27.6745604  59.6241550
  65.6392014  46.1755565  64.9698821  65.3441754  46.8054836  65.6281985
  64.8863366  46.0636965  64.3900545  65.5052561  46.2421010  64.9804887
  73.2844736  32.3065456  63.3506077  73.7082487  31.6076245  62.8528046
  72.7342588  31.8480827  63.9862967  73.2683078  32.1575349  63.3682854
  72.9646215  42.0293869  68.7840162  73.4178415  42.4486579  68.0535749
  72.0939773  42.4270207  68.7868446  72.9109280  42.1334902  68.6913852
  68.0207712  35.0830422  66.2674231  68.2216891  34.4645460  65.5652661
  68.8573517  35.5092534  66.4569278  68.1535618  35.0589556  66.2016622
  67.0029028  37.5700907  55.9818479  66.4197790  37.1030547  56.5800602
  66.7800456  37.2292034  55.1156421  66.9001344  37.4663957  55.9479067
  62.3511916  37.6835838  61.0800877  62.0272981  38.0840754  60.2732789
  61.7888524  36.9213842  61.2123167  62.2380310  37.6374517  60.9931136
  73.0067682  41.1998263  59.6453681  73.2729267  42.0734776  59.3568686
  72.0599138  41.2680038  59.7705260  72.9195883  41.3202596  59.6248620
  69.3723483  33.9497449  55.7668875  68.8250202  34.0220048  56.5482404
  68.9404903  33.2838919  55.2316076  69.2476406  33.8738107  55.7980002
  75.0401959  41.3320987  57.2511046  74.2723200  41.1585932  56.7059253
  75.6146594  40.5817384  57.1011980  75.0153698  41.2137067  57.1620091
  71.0235700  31.5586347  64.8440172  70.7833923  30.8846168  65.4797062
  70.2435698  32.1101782  64.7725994  70.8930888  31.5431213  64.9161421
  75.4039265  41.2818842  63.5153636  75.2180197  42.0073414  62.9192726
  74.8438967  40.5694910  63.2063579  75.3080863  41.2835172  63.3993981
  65.4919770  42.6360438  68.3088403  65.0722434  41.9028299  67.8591204
  66.3955302  42.3510865  68.4403622  65.5543308  42.5062209  68.2678282
  66.2598529  43.6668708  65.7851762  65.9833021  44.5335819  65.4874843
  66.1420734  43.6913657  66.7355278  66.2096234  43.7807720  65.8693219
  64.0688087  32.7360227  56.3827774  64.4458184  33.6108988  56.3000459
  63.1808440  32.8237961  56.0355880  64.0035681  32.8593137  56.3276231
  74.5569537  48.4086746  61.0030131  73.8387299  49.0341110  61.0977654
  74.3710469  47.7305742  61.6528443  74.4414836  48.4021427  61.0977654
  71.0478187  38.3057542  62.4900587  71.2539327  37.8758687  63.3194950
  71.8058796  38.8634214  62.3146962  71.1713717  38.3224924  62.5742044
  59.5568163  37.4488410  62.7424957  58.8564904  38.0873414  62.6053170
  60.3633746  37.9587431  62.6682495  59.5700954  37.5962187  62.7149186
  59.2329228  36.0403844  65.1226172  59.5383411  36.5678412  65.8608367
  59.6682449  36.4196471  64.3596490  59.3270309  36.1563270  65.1197887
  61.0180898  36.2502241  68.9141237  60.9603547  35.3590181  69.2584848
  60.5435078  36.7842129  69.5505198  60.9505398  36.2049085  69.0392816
  76.9910624  36.3273830  62.5720832  76.4368061  36.6323444  61.8543698
  77.2959033  35.4651626  62.2892405  76.9587308  36.2559395  62.4440969
  64.8286016  33.6770351  64.8192684  65.3037609  33.3851376  64.0407439
  65.1322878  34.5731401  64.9628111  64.9284832  33.7546023  64.7372440
  73.1886334  35.2904324  69.2726270  72.9992626  35.7795138  68.4721821
  73.5991295  34.4808760  68.9678640  73.2169236  35.2496075  69.1312057
  60.2761947  38.1036713  66.8861415  59.4985039  38.4196555  67.3471751
  60.6612873  37.4602720  67.4801112  60.2259652  38.0620300  67.0219060
  71.0483961  38.3800553  54.2932769  71.3393807  38.3261666  55.2040305
  70.8480556  39.3055542  54.1596337  71.0599431  38.4906906  54.3929790
  68.1350867  31.8521652  54.4573257  67.7846351  31.8537982  53.5663712
  67.3614373  31.8113403  55.0187685  67.9913265  31.8472662  54.4148993
  73.9865316  39.0581558  62.7990644  74.1753251  38.2596221  62.3055039
  73.5552509  38.7507448  63.5959737  73.9553547  38.9173101  62.8379553
  64.9417622  49.7171104  66.5446089  64.8770990  50.4217470  65.8997275
  64.2495192  49.9077624  67.1774694  64.8447674  49.8322365  66.5431947
  66.2685131  34.1420299  70.6833050  66.2713998  33.2324527  70.9788756
  65.3522582  34.4126986  70.7490659  66.1513110  34.0607885  70.7292669
  68.0577216  41.7697410  68.3965216  68.1449015  41.4913156  67.4857681
  68.1298904  40.9605929  68.9028101  68.0779289  41.6305283  68.3449028
  69.5905866  35.3128860  62.7707801  69.1044577  35.2683869  61.9470007
  70.4698911  35.0083328  62.5459202  69.6402387  35.2679787  62.6364298
  62.3200147  35.1459124  64.2648967  63.1519764  34.7315404  64.4932922
  62.5105403  36.0840670  64.2705535  62.4510732  35.2136817  64.2945952
  67.6391427  49.6052504  66.7256282  66.6847827  49.5783060  66.6662313
  67.8227401  50.3327489  67.3195979  67.5404158  49.6946568  66.7942176
  65.8961222  36.2571643  65.1855497  66.6495643  35.7880870  65.5440529
  66.2309854  36.6780683  64.3942972  66.0352636  36.2506323  65.1303954
  69.8919634  35.4439338  74.1658059  69.2378255  34.8225799  73.8447794
  69.4855088  35.8415676  74.9365523  69.7562860  35.4149481  74.2230815
  70.8255388  33.2014259  68.5096588  71.1194101  33.8166560  67.8372002
  69.8752202  33.3100199  68.5337004  70.7412457  33.2940982  68.4269273
  67.1507044  38.7074705  61.7334544  66.5040721  38.0991806  61.3770726
  67.4567000  39.2039004  60.9740217  67.1068258  38.6931818  61.5913260
  74.1031563  39.3578101  69.1700965  73.7781081  38.8442337  69.9097302
  73.5004026  40.0987807  69.1085782  73.9847995  39.3863875  69.2563635
  65.7870031  44.2327029  61.7801234  66.5571883  44.7536277  62.0092260
  66.0699047  43.3259834  61.8911392  65.9221030  44.1837131  61.8239640
  75.6458362  42.3429216  66.0333708  75.6337119  42.3147524  65.0766553
  76.1025203  43.1577852  66.2426744  75.7024165  42.4437589  65.9379114
  66.9111041  31.4181973  57.9299271  67.1818813  32.3314487  58.0197297
  66.0289129  31.3916611  58.2997439  66.8325844  31.5312820  57.9886170
  65.8822657  38.0795847  73.2211112  66.0554708  38.9124112  72.7841192
  66.5317848  37.4782350  72.8583654  65.9879208  38.1089786  73.1192878
  66.1640128  33.0413925  62.2107515  66.7852417  33.7129609  61.9286159
  65.3978690  33.1752979  61.6535514  66.1455376  33.1450876  62.1032713
  69.5542136  36.9564936  60.3524749  69.7279960  37.0197721  59.4127300
  70.3480702  37.2953397  60.7654253  69.6783439  37.0083411  60.2852998
  67.9151161  40.5258084  65.7102230  68.4647536  40.1824716  65.0066517
  67.0531322  40.1432798  65.5497097  67.8752789  40.4327278  65.5999143
  70.5882478  30.4518736  68.9756422  70.4618081  30.3355229  68.0344830
  70.7608756  31.3867622  69.0802940  70.5945987  30.5563852  68.8681619
  70.2297134  46.4592890  58.1710504  70.0720968  46.1567770  59.0655405
  69.3896688  46.8218135  57.8896219  70.1021190  46.4662292  58.2495393
  67.7390243  45.5235840  62.9638202  67.9382101  44.6307450  63.2459558
  67.2754120  45.9114199  63.7048681  67.7043833  45.4586725  63.0946349
  74.4310912  46.8087496  65.8983134  74.8623719  47.5093037  65.4089955
  74.1441482  47.2259794  66.7114862  74.4495665  46.9512283  65.9400327
  72.7700546  41.0291785  55.7944646  73.3560652  41.1463457  55.0470527
  72.0760796  41.6754355  55.6579930  72.7561982  41.1271581  55.6813275
  68.3896980  39.6880830  70.2738901  68.1899348  38.8470915  69.8609398
  68.1316224  39.5729569  71.1888863  68.3308083  39.5656085  70.3375297
  75.2474646  46.5793140  58.9686669  74.8317724  46.8267125  58.1427662
  74.8669908  47.1729070  59.6163767  75.1458509  46.6866833  58.9467466
  71.9721565  44.8671207  63.4389960  72.1886628  44.7605679  64.3645988
  71.8156946  43.9771394  63.1250406  71.9802394  44.7401555  63.5174848
  63.1617913  46.1049296  66.6676455  62.2195557  45.9542859  66.5834997
  63.4158254  45.6044172  67.4426345  63.0728794  46.0220552  66.7560338
  72.3508982  44.5968604  66.2193399  71.4202096  44.7822051  66.3466191
  72.7850656  45.4362189  66.3664181  72.2873897  44.7274998  66.2546952
  63.4827981  37.4027090  63.5606183  63.7986087  38.2841170  63.7579011
  63.0913546  37.4774184  62.6901699  63.4729832  37.5247752  63.4736442
  65.5572176  37.6811343  67.5543574  65.0837904  38.4678288  67.2877782
  65.7361962  37.2202220  66.7348207  65.5196898  37.7223674  67.4150574
  62.6606513  43.7183100  64.5491536  63.1750704  44.0857335  65.2675740
  62.8061436  44.3196598  63.8187122  62.7449445  43.8424175  64.5477393
  68.2072554  37.6701116  64.0068027  68.6235249  36.8772934  63.6688057
  68.0276994  38.1963437  63.2282782  68.2372776  37.6366353  63.8639672
  61.6907029  34.9675079  61.5672843  61.9233750  34.9377058  62.4957155
  60.7657878  34.7225589  61.5446569  61.6017910  34.9323986  61.6832498
  75.5979161  38.2873831  66.9724087  76.4616321  38.6454168  67.1781767
  75.0754141  38.4559896  67.7565901  75.6412174  38.3547440  67.0989808
  76.8322911  45.0802263  62.2849978  77.1019136  45.0500159  61.3671732
  77.4748819  45.6521822  62.7043121  76.9489158  45.1496285  62.2213582
  70.1748651  49.2268042  61.5785980  70.5299355  48.3939777  61.8925534
  69.5640285  48.9789975  60.8849262  70.1419561  49.0884080  61.5298076
  68.3769964  39.8477079  56.6953186  69.2678479  39.7015551  57.0121025
  68.0779290  38.9838546  56.4124759  68.4526293  39.7182932  56.6988541
  73.3474048  39.1157188  65.4995052  72.9138147  39.9318072  65.7491139
  74.1193221  39.0720363  66.0630693  73.3907061  39.2149232  65.6034499
  76.7052739  39.8252544  69.5837540  76.5447705  39.2773852  70.3516720
  75.8380938  40.1371561  69.3263671  76.5742154  39.7954523  69.6495149
  67.5600457  42.0016260  61.5545564  68.1327772  41.6199138  62.2199439
  67.6345239  41.4100742  60.8057303  67.6426068  41.8771102  61.5439498
  75.5009213  33.2769518  64.6043081  75.3981530  34.2289868  64.5958228
  74.6429788  32.9417799  64.3447999  75.3785231  33.3561519  64.5703669
  75.0696407  36.2641045  64.6149147  75.4986119  36.6552064  65.3757615
  75.7214691  36.3224840  63.9155861  75.2082047  36.3216675  64.6226928
  67.6558858  37.2210385  69.1488833  67.2378842  37.1540858  70.0073109
  66.9341980  37.3859708  68.5421856  67.5103935  37.2332860  69.1814102
  73.9426530  43.8301700  59.3802031  74.5742742  44.5017385  59.1249375
  73.1643848  44.0216385  58.8562370  73.9230231  43.9408053  59.2805010
  75.0407731  33.0413925  68.0938800  74.8889300  32.3526777  67.4454631
  75.9125720  33.3777891  67.8859906  75.1325718  32.9960770  67.9842785
  71.9969825  42.2665791  62.8181563  72.8641627  42.3416968  62.4193480
  72.1673009  41.9379392  63.6999184  72.1291958  42.2343275  62.8796745
  70.5859385  31.9476953  60.3545963  70.9335034  31.4030921  61.0602889
  69.6367747  31.9146272  60.4712689  70.5097283  31.8742106  60.4592481
  74.6631861  37.7370643  56.1126627  74.1152807  37.8807677  56.8848233
  74.9224164  36.8176891  56.1706455  74.6262357  37.6382682  56.2187287
  69.6598687  40.7936193  63.1702954  70.5241620  41.1892119  63.0564512
  69.7291507  39.9411968  62.7403745  69.7793802  40.7348315  63.1009990
  71.0443545  39.2524820  71.4908209  71.4894916  40.0644879  71.7347728
  70.2037325  39.5382558  71.1344391  70.9935477  39.3925112  71.4759717
  75.8051849  24.9074536  64.2627756  75.4449183  24.4298031  63.5160708
  75.1065911  25.5079868  64.5236979  75.6695076  24.9225587  64.2012573
  65.7754560  43.5758314  71.4724361  65.7685278  42.7662751  70.9626121
  66.6997937  43.8162897  71.5297117  65.8920807  43.5031632  71.4144533
  76.4350740  44.9936777  66.2447957  76.5049334  44.9577519  67.1993899
  75.6833640  45.5631841  66.0814541  76.3478941  45.0626717  66.3459120
  72.4715645  36.6315280  64.1326678  72.4271085  36.1951105  63.2820183
  73.3964796  36.5898866  64.3744983  72.5841478  36.5702907  64.0548861
  69.9883809  36.2906407  68.1341851  69.1212008  36.4114822  68.5216796
  70.4820154  35.8080912  68.7974512  69.9410382  36.2445086  68.2692424
  76.1106032  41.4276289  59.7203215  75.5257474  41.9367145  60.2824714
  75.6002256  41.2692285  58.9255335  75.9708845  41.4725362  59.6906230
  66.4573066  40.9320155  72.7862405  66.6339758  40.8732278  73.7252783
  66.2506152  41.8546567  72.6391623  66.4532652  41.0426508  72.8873568
  70.8497876  29.9374807  62.5452131  69.8983143  29.8950229  62.6385512
  71.1534738  30.3289909  63.3647499  70.7672265  29.9823880  62.6611786
  77.3646080  44.7111699  59.5400092  76.8634680  44.8622217  58.7395644
  77.4385089  43.7587266  59.6015275  77.3097598  44.6091078  59.4452569
  65.0237460  37.1838879  60.5214734  64.1357813  37.5423299  60.4931891
  65.1836720  36.8711697  59.6319331  64.9302153  37.1900116  60.4033866
  68.8671668  36.2028672  54.1978175  69.1483364  35.4970059  54.7797664
  69.4231551  36.9450626  54.4354054  68.9745540  36.2077662  54.3024693
  72.3410833  36.9711906  67.2439376  71.4357980  36.8066665  67.5091027
  72.2712239  37.6280621  66.5502659  72.2163756  37.0348773  67.1887833
  63.2674465  35.2794096  57.4717218  62.4164322  35.7084785  57.5657670
  63.1392748  34.4073912  57.8464884  63.1415842  35.2226631  57.5318259
  71.5882186  44.0400096  57.6534483  71.1095952  43.5897118  58.3499485
  71.3284110  44.9573436  57.7390082  71.4935332  44.0996139  57.7538575
  71.8104984  34.2085744  66.0496343  72.0524081  35.1287660  66.1528719
  71.2793361  34.1885702  65.2541392  71.7729706  34.3232921  65.9612459
  72.8861020  28.3800135  62.1202420  73.5783449  29.0074911  61.9130597
  72.0835851  28.9021631  62.1266059  72.8716682  28.5273911  62.0940790
  71.4912237  48.6046338  64.4353094  72.1199581  49.3260086  64.4600582
  70.6425188  49.0222718  64.5873374  71.4629335  48.7507867  64.4579368
  68.1922442  33.6611134  68.5916831  68.0819703  34.3159437  67.9029611
  67.6189354  33.9575017  69.2987899  68.1050643  33.7827714  68.5945116
  67.7003419  40.4351773  59.2981787  66.8250789  40.7711656  59.1051385
  68.0051828  40.0689785  58.4673282  67.6275957  40.4315030  59.1673639
  68.7586249  43.2312698  64.4268241  67.9410969  43.1369645  64.9168491
  68.8585065  42.3976268  63.9657905  68.6668262  43.1124696  64.4303597
  74.1522312  45.2900659  55.0329106  74.7977088  45.9616343  54.8130004
  73.3450955  45.7775144  55.1983736  74.1314466  45.4382600  55.0265466
  67.4751753  35.3402386  61.0631172  68.0375144  36.0999887  60.9139177
  66.5860558  35.6774517  60.9598796  67.4336060  35.4810843  61.0312974
  76.7785975  39.2308448  57.2433265  76.2728387  38.6062249  56.7228959
  77.6059405  39.3218842  56.7716862  76.8195894  39.1626673  57.1167543
  74.8219574  43.2035089  61.9024530  75.5823277  43.7423967  62.1202419
  74.5286635  43.5345983  61.0532177  74.8820018  43.3141442  61.8211357
  71.4202096  47.5268584  66.7503770  71.4969972  47.9330654  65.8869996
  72.1932816  47.8277374  67.2262599  71.5281741  47.6170812  66.7001724
  76.4749112  39.1136776  61.2250447  76.3005515  39.7415634  60.5250090
  75.8785084  39.3688327  61.9300302  76.3761844  39.2263541  61.2264589
  60.4678750  42.3245504  65.5419315  60.9586227  43.0430674  65.1417090
  59.7207837  42.7499451  65.9619529  60.4355434  42.4711115  65.5440528
  67.8221628  33.9754645  58.0713484  68.5698314  34.1044710  58.6540044
  67.1304972  34.5233338  58.4432866  67.8296683  34.0620132  58.1929708
  74.4235857  27.5084034  64.7245163  75.1729864  28.0685201  64.5222837
  73.7527047  27.7696823  64.0937770  74.4334007  27.6141397  64.6177431
  64.5976615  40.1416468  66.4463211  63.6715916  40.3714906  66.5290526
  64.6842640  39.8183141  65.5497097  64.4896970  40.1298076  66.3423764
  74.6256583  30.5069871  62.0834724  75.2105142  30.7021298  61.3509098
  75.2024312  30.1579348  62.7630020  74.7746147  30.4873912  62.0764013
  74.3317870  36.4943565  61.4244488  74.1395294  36.7368560  60.5179379
  73.7607876  35.7456292  61.5983971  74.2336375  36.4302615  61.3304036
  71.1326892  29.9983097  58.3499486  70.2204758  29.7664247  58.1788287
  71.0818824  30.7654082  58.9205837  71.0097136  30.0668954  58.4008603
  69.7430071  44.8389516  66.3430835  69.3203867  44.4629549  65.5716300
  69.2528367  45.6423842  66.5170318  69.6263823  44.8932486  66.2674231
  67.4347606  36.4220966  71.6810326  66.9873142  35.6582641  71.3182869
  68.3654493  36.2416509  71.5438539  67.4971145  36.3008469  71.6166859
  68.8180919  32.2020341  71.8556881  68.4838061  31.8603302  71.0262518
  69.5028293  32.8213467  71.6004225  68.8631252  32.2375517  71.7163880
  63.7743599  35.6031506  69.1227203  64.2212291  36.2620633  68.5909760
  62.8552183  35.8672872  69.1092852  63.7137382  35.7207261  69.0520096
  61.2553808  40.6066416  63.2636334  60.4072532  40.9075206  63.5896096
  61.8494742  40.7144191  64.0060956  61.2224718  40.6593056  63.4001050
  70.9866196  39.3324986  57.2737320  71.6811720  39.8579142  56.8770451
  71.4375302  38.5666248  57.6272854  71.1326892  39.3014717  57.2680751
  71.9386702  37.1210176  58.2785307  72.1794253  36.1987847  58.1887282
  72.7013499  37.5284494  58.6872385  72.0668420  37.0548814  58.3195429
  65.7107929  36.2963561  58.0536707  65.5693420  37.2316529  57.9087138
  64.8898008  35.8848418  57.7849702  65.5878173  36.3637170  58.0006377
  66.9186095  33.6627465  73.9444815  67.5040426  33.0528235  73.4961758
  66.3181652  33.9636254  73.2621234  66.9163001  33.6227381  73.8002317
  70.9063678  33.6635629  71.1273681  70.9467823  33.5663998  70.1756024
  70.6332811  34.5706906  71.2631326  70.8769229  33.7664415  71.0227163
  65.1819400  39.6403179  63.8342686  65.1588459  40.5935776  63.7515371
  65.8695641  39.3647503  63.2282781  65.2668104  39.7272747  63.7458803
  70.0143617  45.7946608  60.8905831  70.5322449  45.3953940  61.5892046
  69.3065303  46.2486329  61.3473741  69.9906904  45.8016010  61.0383684
  67.9578401  31.3969684  61.1020081  67.5040428  31.2059082  60.2803500
  67.3706748  31.9934191  61.5665773  67.8238948  31.4488159  61.0560462
  75.8444448  44.1571769  57.1068548  75.4628163  43.3198597  57.3706056
  75.4177830  44.3621175  56.2752972  75.7410991  44.0759355  57.0340228
  77.3825058  40.1498117  66.7022939  77.8184053  40.5507116  67.4546555
  76.6729423  40.7556522  66.4859192  77.3472875  40.2788182  66.7715903
  68.4953532  51.3807222  61.5206152  68.8717855  50.5033966  61.5948614
  69.0432586  51.9253254  62.0863006  68.6137100  51.3374479  61.6026396
  68.6783732  47.2451670  67.0049354  68.3429327  48.1155524  66.7913892
  69.6258049  47.3174270  66.8840202  68.7568928  47.3660085  66.9625090
  70.3157385  36.5074205  71.6322423  70.8018674  37.3124862  71.4554656
  70.4202389  36.3661666  72.5726943  70.3913714  36.5923362  71.7298230
  72.6915349  41.7852544  65.4111168  73.6464722  41.7713740  65.3503057
  72.4836888  42.6719697  65.7052732  72.7867977  41.8967062  65.4401082
  66.4388314  34.8274789  76.4384471  66.0860704  34.0383349  76.8492761
  66.7869736  34.5261916  75.5998184  66.4382540  34.6882662  76.3839998
  75.7249332  30.3824714  64.8956361  74.8565984  30.5176016  65.2767666
  76.0828904  31.2646959  64.7973482  75.6585379  30.5127026  64.9316985
  67.5450346  52.7165106  65.2993938  68.2055233  52.0388185  65.1565583
  67.3475808  52.6650713  66.2341890  67.6045017  52.6230218  65.4005101
  67.9237763  31.2520403  69.4960727  67.7263225  32.0126068  68.9494792
  68.7447684  30.9103365  69.1432265  68.0034507  31.3059291  69.3815214
  74.1239410  38.4319029  59.1602929  74.1031564  39.3431131  59.4516209
  75.0488561  38.2555396  58.9891731  74.2388337  38.5258000  59.1758493
  67.4486172  44.8948816  59.2981786  68.0519482  45.3304825  59.9013407
  66.8978250  44.3510949  59.8624498  67.4555454  44.8814094  59.4473782
  64.7749080  42.1253252  63.6737554  64.8753670  42.7989349  64.3469210
  63.9492971  42.3429215  63.2402989  64.6825320  42.2396347  63.7048681
  68.9497278  33.1891784  64.4650080  68.9872556  33.7615425  63.6985042
  68.4202976  32.4441253  64.1828724  68.8873740  33.1671330  64.3306577
  70.1956497  29.7741814  66.4965258  69.4491358  29.6308863  65.9145769
  70.6194248  28.9184930  66.5573370  70.1540804  29.6468080  66.4300578
  73.4686483  30.8854333  66.4385431  73.3918608  30.1656916  67.0657468
  72.6257170  31.3369559  66.4880405  73.3508689  30.8511404  66.5248101
  77.8917289  52.9692162  55.9818479  77.3086051  52.5021802  56.5800602
  77.6688717  52.6283289  55.1156421  77.7889605  52.8655212  55.9479067
  73.2400177  53.0827093  61.0800877  72.9161242  53.4832009  60.2732789
  72.6776785  52.3205097  61.2123167  73.1268570  53.0365772  60.9931136
  74.9576348  48.1351482  56.3827774  75.3346445  49.0100243  56.3000459
  74.0696701  48.2229216  56.0355880  74.8923942  48.2584392  56.3276231
  70.4456424  52.8479665  62.7424957  69.7453165  53.4864669  62.6053170
  71.2522007  53.3578687  62.6682495  70.4589214  52.9953442  62.7149186
  70.1217488  51.4395100  65.1226172  70.4271671  51.9669668  65.8608367
  70.5570710  51.8187726  64.3596490  70.2158569  51.5554525  65.1197887
  75.7174277  49.0761606  64.8192684  76.1925869  48.7842631  64.0407439
  76.0211139  49.9722656  64.9628111  75.8173093  49.1537278  64.7372440
  73.2088407  50.5450380  64.2648967  74.0408025  50.1306659  64.4932922
  73.3993663  51.4831925  64.2705535  73.3398993  50.6128072  64.2945952
  77.0528389  48.4405180  62.2107515  77.6740677  49.1120864  61.9286159
  76.2866951  48.5744234  61.6535514  77.0343636  48.5442131  62.1032713
  72.5795290  50.3666334  61.5672843  72.8122011  50.3368313  62.4957155
  71.6546138  50.1216845  61.5446569  72.4906170  50.3315241  61.6832498
  75.9125721  52.5830134  60.5214734  75.0246074  52.9414554  60.4931891
  76.0724981  52.2702952  59.6319331  75.8190413  52.5891371  60.4033866
  74.1562726  50.6785351  57.4717218  73.3052583  51.1076041  57.5657670
  74.0281008  49.8065168  57.8464884  74.0304102  50.6217886  57.5318259
  76.5996189  51.6954816  58.0536707  76.4581681  52.6307784  57.9087138
  75.7786269  51.2839673  57.7849702  76.4766433  51.7628426  58.0006377
  63.0290009   7.9022792  49.4064621  62.1987712   7.4764762  49.6207154
  63.6814067   7.2058076  49.4785870  63.0064843   7.7589840  49.4425245
  54.7544169   7.6748849  51.6288986  54.4593909   8.3048120  52.2872150
  54.0015521   7.5630249  51.0490710  54.6204716   7.7414294  51.6395052
  58.3524637   9.1858118  56.2257998  58.1896509   9.2886904  55.2881762
  59.1226490   9.7275573  56.3962126  58.4304060   9.2678697  56.1275120
  54.6071925   4.1353722  54.9678569  54.1874589   3.4021583  54.5181369
  55.5107457   3.8504149  55.0993787  54.6695463   4.0055493  54.9268447
  55.3750684   5.1661991  52.4441928  55.0985176   6.0329103  52.1465008
  55.2572889   5.1906941  53.3945443  55.3248389   5.2801004  52.5283385
  63.6721692   9.9080030  47.6620296  62.9539454  10.5334394  47.7567819
  63.4862624   9.2299026  48.3118608  63.5566991   9.9014710  47.7567819
  60.5960468  10.4995548  56.7759289  61.2363283   9.8361514  56.5192492
  60.7097848  10.5893695  57.7220378  60.6924643  10.4264784  56.8643173
  63.6415695   7.7900109  56.7921924  64.2425911   7.1739643  56.3757065
  63.2940046   7.3144017  57.5466753  63.6739011   7.6507983  56.8353259
  54.0569777  11.2164388  53.2036254  53.9923145  11.9210754  52.5587440
  53.3647347  11.4070908  53.8364859  53.9599829  11.3315648  53.2022112
  56.7543582  11.1045788  53.3846447  55.7999982  11.0776344  53.3252478
  56.9379556  11.8320772  53.9786144  56.6556313  11.1939852  53.4532341
  54.9022186   5.7320313  48.4391399  55.6724038   6.2529561  48.6682425
  55.1851202   4.8253118  48.5501557  55.0373185   5.6830415  48.4829806
  59.3449289   7.9586174  44.8300670  59.1873123   7.6561054  45.7245570
  58.5048843   8.3211419  44.5486384  59.2173345   7.9655576  44.9085558
  56.8542398   7.0229124  49.6228367  57.0534256   6.1300733  49.9049723
  56.3906275   7.4107482  50.3638846  56.8195988   6.9580009  49.7536515
  63.5463068   8.3080780  52.5573299  63.9775874   9.0086321  52.0680120
  63.2593637   8.7253078  53.3705027  63.5647820   8.4505566  52.5990492
  64.3626801   8.0786424  45.6276834  63.9469879   8.3260409  44.8017827
  63.9822063   8.6722354  46.2753933  64.2610664   8.1860117  45.6057631
  52.2770068   7.6042579  53.3266620  51.3347712   7.4536143  53.2425163
  52.5310409   7.1037455  54.1016510  52.1880949   7.5213835  53.4150503
  61.4661137   6.0961888  52.8783564  60.5354251   6.2815335  53.0056356
  61.9002811   6.9355472  53.0254346  61.4026052   6.2268282  52.9137117
  51.7758668   5.2176384  51.2081701  52.2902859   5.5850619  51.9265906
  51.9213591   5.8189882  50.4777288  51.8601600   5.3417459  51.2067559
  59.2900806  10.7261326  48.2376145  59.6451510   9.8933061  48.5515699
  58.6792440  10.4783259  47.5439428  59.2571716  10.5877364  48.1888241
  62.8211548   9.5593590  54.8914894  63.0699928   8.8310441  55.4614174
  63.3557811  10.2933894  55.1941311  62.9216137   9.5593590  55.0032122
  57.6405908   5.7920438  59.4254580  58.2687479   5.8941059  58.7098660
  57.4211977   6.6881488  59.6807236  57.6931297   5.9202338  59.3660611
  62.9885863  10.4734270  60.0074069  62.8454034  11.1049871  60.7123924
  62.5301702   9.6842830  60.2966136  62.9117987  10.4530146  60.1346861
  54.8906715   5.0751598  58.1314526  54.8837433   4.2656035  57.6216286
  55.8150092   5.3156181  58.1887282  55.0072962   5.0024916  58.0734698
  60.6064392  10.1039622  51.0943259  61.2351736  10.8253369  51.1190747
  59.7577343  10.5216002  51.2463539  60.5781490  10.2501151  51.1169533
  63.2674467   6.7893943  41.6919271  63.9129243   7.4609627  41.4720169
  62.4603110   7.2768427  41.8573901  63.2466621   6.9375884  41.6855631
  60.5354251   9.0261867  53.4093935  60.6122127   9.4323938  52.5460162
  61.3084971   9.3270657  53.8852764  60.6433896   9.1164096  53.3591890
  49.5830905   3.8238788  52.2009480  50.0738382   4.5423958  51.8007255
  48.8359992   4.2492735  52.6209694  49.5507589   3.9704399  52.2030693
  61.7495927   6.8694111  58.8845214  61.0117390   6.5766970  58.3492415
  61.8206067   6.2104983  59.5746576  61.6641448   6.7473448  58.9036133
  65.0924507   9.1021210  58.8710864  64.3315031   9.5789550  59.2020123
  64.7448859   8.5554765  58.1661009  64.9504225   9.0935477  58.8237102
  58.8582226   6.3382800  53.0021000  58.4356022   5.9622833  52.2306465
  58.3680522   7.1417126  53.1760483  58.7415978   6.3925770  52.9264396
  50.3705963   2.1059699  49.9226499  49.5224687   2.4068489  50.2486262
  50.9646897   2.2137475  50.6651121  50.3376873   2.1586340  50.0591216
  61.6410508   8.1439622  61.3989931  61.4926718   7.7271407  60.5497578
  60.7958100   8.5285321  61.6280957  61.5140337   8.1394715  61.3190900
  59.2288814   6.7510190  57.3416143  59.3045143   6.1537518  56.5984451
  58.8559131   7.5499609  56.9689691  59.1907763   6.7767387  57.1994859
  59.1295772   7.2939892  47.5495996  59.6474604   6.8947224  48.2482211
  58.4217458   7.7479613  48.0063906  59.1059059   7.3009294  47.6973850
  57.6105687  12.8800506  48.1796317  57.9870010  12.0027250  48.2538779
  58.1584741  13.4246538  48.7453172  57.7289255  12.8367762  48.2616561
  57.7935887   8.7444954  53.6639520  57.4581482   9.6148808  53.4504057
  58.7410205   8.8167554  53.5430367  57.8721083   8.8653369  53.6215255
  56.6602501  14.2158390  51.9584103  57.3207388  13.5381468  51.8155748
  56.4627963  14.1643997  52.8932055  56.7197172  14.1223501  52.0595266
  56.5638327   6.3942100  45.9571951  57.1671637   6.8298109  46.5603572
  56.0130405   5.8504232  46.5214664  56.5707609   6.3807378  46.1063947
  53.8901235   3.6246536  50.3327719  53.9905825   4.2982633  51.0059376
  53.0645126   3.8422499  49.8993154  53.7977475   3.7389631  50.3638846
  71.9236592  10.9380134  45.6856663  71.5351025  10.0749765  45.8270876
  72.0368199  10.9963929  44.7374361  71.8884409  10.8343184  45.5824287
  62.0815691  17.5789884  53.8774982  61.5885120  17.9668243  53.1548350
  61.5019094  16.9037458  54.2282231  61.9441597  17.5426543  53.8301220
  70.2556942  20.1725898  55.4394971  69.5265008  19.5516442  55.4303047
  70.2712827  20.5363390  54.5549065  70.1644729  20.1391135  55.3249458
  71.9952507  11.4924146  43.0000747  71.0472415  11.3862700  42.9208787
  72.3520532  11.0355848  42.2385207  71.9201951  11.4205629  42.8925945
  73.9178270  23.3014047  49.4064621  73.0875973  22.8756017  49.6207154
  74.5702328  22.6049331  49.4785870  73.8953104  23.1581095  49.4425245
  72.5212167  11.3005379  48.4193411  72.3266497  10.9788383  47.5397002
  72.7059688  10.5109857  48.9284580  72.5194847  11.1584675  48.3726720
  77.2756961  23.1487199  60.9464448  76.7364509  23.8435585  60.5688497
  77.7704853  22.8000759  60.2053969  77.2699226  23.1932190  60.8029021
  65.6432429  23.0740104  51.6288986  65.3482169  23.7039375  52.2872150
  64.8903782  22.9621504  51.0490710  65.5092977  23.1405549  51.6395052
  69.2412898  24.5849374  56.2257998  69.0784770  24.6878159  55.2881762
  70.0114750  25.1266828  56.3962126  69.3192321  24.6669953  56.1275120
  72.9686631  18.9278408  55.4430327  73.4218831  19.3471118  54.7125914
  72.0980189  19.3254746  55.4458611  72.9149695  19.0319441  55.3504017
  68.0248128  11.9814961  52.9264397  68.2257307  11.3629999  52.2242826
  68.8613933  12.4077073  53.1159443  68.1576033  11.9574095  52.8606787
  76.6302185  21.7949685  55.6332444  76.7352963  21.0262370  56.1925659
  77.5020174  22.1877034  55.5993033  76.7549262  21.7472035  55.7004196
  67.0069444  14.4685446  42.6408644  66.4238206  14.0015086  43.2390767
  66.7840872  14.1276573  41.7746586  66.9041760  14.3648496  42.6069233
  62.3552332  14.5820377  47.7391042  62.0313397  14.9825293  46.9322954
  61.7928940  13.8198381  47.8713332  62.2420725  14.5359056  47.6521301
  71.9946732  18.5375554  58.5429888  71.8382113  19.1417629  59.2684804
  72.0246954  19.0968556  57.7679998  71.9785074  18.6861578  58.5373320
  69.2308974  18.9584594  60.7456264  69.2447538  19.1629918  61.6811287
  68.9716672  19.7774055  60.3241908  69.1997205  19.0895072  60.8113873
  73.0108098  18.0982802  46.3043847  73.2769682  18.9719315  46.0158851
  72.0639553  18.1664577  46.4295425  72.9236299  18.2187134  46.2838786
  69.3763899  10.8481988  42.4259040  68.8290618  10.9204587  43.2072570
  68.9445319  10.1823458  41.8906241  69.2516822  10.7722646  42.4570167
  75.0442374  18.2305526  43.9101211  74.2763616  18.0570471  43.3649418
  75.6187010  17.4801923  43.7602145  75.0194114  18.1121606  43.8210257
  75.4079681  18.1803381  50.1743801  75.2220613  18.9057953  49.5782891
  74.8479383  17.4679449  49.8653744  75.3121279  18.1819711  50.0584146
  65.4960186  19.5344977  54.9678569  65.0762849  18.8012838  54.5181369
  66.3995718  19.2495404  55.0993787  65.5583724  19.4046748  54.9268447
  66.2638945  20.5653247  52.4441928  65.9873437  21.4320358  52.1465008
  66.1461150  20.5898196  53.3945443  66.2136650  20.6792259  52.5283385
  64.0728503   9.6344766  43.0417939  64.4498600  10.5093527  42.9590624
  63.1848856   9.7222500  42.6946045  64.0076097   9.7577676  42.9866396
  74.5609952  25.3071285  47.6620296  73.8427715  25.9325649  47.7567819
  74.3750884  24.6290281  48.3118608  74.4455252  25.3005966  47.7567819
  71.4848729  25.8986804  56.7759289  72.1251544  25.2352769  56.5192492
  71.5986109  25.9884950  57.7220378  71.5812904  25.8256039  56.8643173
  71.0518603  15.2042081  49.1490752  71.2579743  14.7743226  49.9785115
  71.8099212  15.7618753  48.9737128  71.1754132  15.2209463  49.2332209
  59.5608579  14.3472949  49.4015123  58.8605320  14.9857953  49.2643335
  60.3674162  14.8571970  49.3272660  59.5741369  14.4946726  49.3739351
  59.2369643  12.9388383  51.7816337  59.5423826  13.4662951  52.5198532
  59.6722865  13.3181010  51.0186655  59.3310724  13.0547809  51.7788053
  61.0221313  13.1486780  55.5731403  60.9643963  12.2574720  55.9175013
  60.5475494  13.6826668  56.2095364  60.9545814  13.1033624  55.6982982
  76.9951040  13.2258369  49.2310997  76.4408477  13.5307983  48.5133863
  77.2999449  12.3636165  48.9482570  76.9627723  13.1543934  49.1031134
  64.8326432  10.5754890  51.4782849  65.3078024  10.2835915  50.6997604
  65.1363294  11.4715940  51.6218276  64.9325248  10.6530562  51.3962606
  74.5303956  23.1891365  56.7921924  75.1314172  22.5730898  56.3757065
  74.1828307  22.7135272  57.5466753  74.5627272  23.0499238  56.8353259
  73.1926750  12.1888863  55.9316435  73.0033041  12.6779677  55.1311986
  73.6031711  11.3793299  55.6268805  73.2209652  12.1480614  55.7902222
  60.2802363  15.0021252  53.5451580  59.5025455  15.3181094  54.0061916
  60.6653289  14.3587259  54.1391277  60.2300068  14.9604839  53.6809225
  71.0524377  15.2785092  40.9522934  71.3434222  15.2246205  41.8630470
  70.8520972  16.2040081  40.8186502  71.0639847  15.3891445  41.0519955
  68.1391283   8.7506191  41.1163422  67.7886766   8.7522520  40.2253877
  67.3654789   8.7097942  41.6777850  67.9953680   8.7457201  41.0739158
  73.9905731  15.9566097  49.4580809  74.1793667  15.1580760  48.9645204
  73.5592925  15.6491987  50.2549903  73.9593962  15.8157640  49.4969718
  64.9458038  26.6155643  53.2036254  64.8811406  27.3202009  52.5587440
  64.2535608  26.8062163  53.8364859  64.8488090  26.7306904  53.2022112
  66.2725547  11.0404838  57.3423215  66.2754414  10.1309066  57.6378921
  65.3562998  11.3111524  57.4080824  66.1553526  10.9592424  57.3882834
  68.0617632  18.6681949  55.0555381  68.1489431  18.3897695  54.1447846
  68.1339320  17.8590468  55.5618266  68.0819704  18.5289822  55.0039193
  69.5946282  12.2113399  49.4297966  69.1084993  12.1668408  48.6060172
  70.4739327  11.9067867  49.2049367  69.6442803  12.1664326  49.2954463
  62.3240562  12.0443663  50.9239132  63.1560180  11.6299943  51.1523087
  62.5145818  12.9825209  50.9295700  62.4551148  12.1121356  50.9536117
  67.6431843  26.5037043  53.3846447  66.6888243  26.4767599  53.3252478
  67.8267816  27.2312028  53.9786144  67.5444574  26.5931107  53.4532341
  65.9001638  13.1556182  51.8445663  66.6536059  12.6865409  52.2030694
  66.2350270  13.5765222  51.0533138  66.0393052  13.1490862  51.7894119
  69.8960049  12.3423877  60.8248224  69.2418671  11.7210338  60.5037959
  69.4895503  12.7400215  61.5955688  69.7603276  12.3134020  60.8820981
  70.8295804  10.0998798  55.1686753  71.1234517  10.7151099  54.4962167
  69.8792618  10.2084738  55.1927169  70.7452872  10.1925521  55.0859438
  67.1547460  15.6059244  48.3924709  66.5081137  14.9976344  48.0360891
  67.4607416  16.1023543  47.6330383  67.1108674  15.5916357  48.2503425
  74.1071978  16.2562640  55.8291130  73.7821496  15.7426876  56.5687467
  73.5044442  16.9972346  55.7675947  73.9888410  16.2848414  55.9153800
  65.7910446  21.1311568  48.4391399  66.5612299  21.6520816  48.6682425
  66.0739463  20.2244373  48.5501557  65.9261446  21.0821670  48.4829806
  75.6498778  19.2413755  52.6923873  75.6377534  19.2132063  51.7356719
  76.1065619  20.0562390  52.9016909  75.7064581  19.3422128  52.5969279
  66.9151456   8.3166512  44.5889436  67.1859229   9.2299026  44.6787462
  66.0329544   8.2901150  44.9587604  66.8366260   8.4297359  44.6476335
  65.8863073  14.9780386  59.8801277  66.0595124  15.8108651  59.4431357
  66.5358264  14.3766889  59.5173819  65.9919624  15.0074325  59.7783043
  66.1680544   9.9398464  48.8697680  66.7892832  10.6114148  48.5876324
  65.4019106  10.0737518  48.3125679  66.1495792  10.0435414  48.7622878
  69.5582552  13.8549475  47.0114914  69.7320376  13.9182260  46.0717465
  70.3521118  14.1937936  47.4244418  69.6823855  13.9067950  46.9443163
  67.9191577  17.4242623  52.3692395  68.4687952  17.0809255  51.6656682
  67.0571737  17.0417337  52.2087262  67.8793205  17.3311817  52.2589308
  70.2337550  23.3577429  44.8300670  70.0761384  23.0552309  45.7245570
  69.3937104  23.7202674  44.5486384  70.1061606  23.3646831  44.9085558
  67.7430659  22.4220379  49.6228367  67.9422517  21.5291989  49.9049723
  67.2794536  22.8098738  50.3638846  67.7084249  22.3571264  49.7536515
  74.4351328  23.7072035  52.5573299  74.8664135  24.4077576  52.0680120
  74.1481897  24.1244333  53.3705027  74.4536080  23.8496822  52.5990492
  72.7740962  17.9276324  42.4534811  73.3601067  18.0447996  41.7060693
  72.0801212  18.5738894  42.3170095  72.7602398  18.0256120  42.3403440
  68.3937396  16.5865369  56.9329066  68.1939764  15.7455454  56.5199563
  68.1356640  16.4714108  57.8479028  68.3348498  16.4640624  56.9965463
  74.1580046  16.6514484  60.0406410  73.7873458  17.2601466  59.4007094
  74.5073015  15.9329314  59.5131394  74.1551179  16.6375679  59.8907344
  75.2515062  23.4777679  45.6276834  74.8358140  23.7251664  44.8017827
  74.8710323  24.0713609  46.2753933  75.1498925  23.5851372  45.6057631
  71.9761981  21.7655746  50.0980125  72.1927044  21.6590218  51.0236153
  71.8197361  20.8755933  49.7840571  71.9842810  21.6386094  50.1765014
  63.1658329  23.0033835  53.3266620  62.2235973  22.8527398  53.2425163
  63.4198670  22.5028711  54.1016510  63.0769210  22.9205091  53.4150503
  72.3549398  21.4953143  52.8783564  71.4242512  21.6806590  53.0056356
  72.7891072  22.3346728  53.0254346  72.2914313  21.6259537  52.9137117
  63.4868397  14.3011629  50.2196348  63.8026503  15.1825709  50.4169176
  63.0953962  14.3758723  49.3491864  63.4770247  14.4232291  50.1326607
  65.5612592  14.5795882  54.2133740  65.0878320  15.3662827  53.9467947
  65.7402378  14.1186759  53.3938372  65.5237314  14.6208213  54.0740739
  62.6646929  20.6167639  51.2081701  63.1791120  20.9841874  51.9265906
  62.8101852  21.2181137  50.4777288  62.7489860  20.7408714  51.2067559
  68.2112969  14.5685655  50.6658193  68.6275665  13.7757473  50.3278222
  68.0317410  15.0947976  49.8872947  68.2413192  14.5350892  50.5229837
  61.6947445  11.8659618  48.2263008  61.9274166  11.8361597  49.1547320
  60.7698293  11.6210128  48.2036734  61.6058325  11.8308525  48.3422663
  75.6019577  15.1858369  53.6314252  76.4656737  15.5438707  53.8371932
  75.0794557  15.3544435  54.4156066  75.6452590  15.2531979  53.7579973
  76.8363326  21.9786802  48.9440143  77.1059552  21.9484698  48.0261897
  77.4789235  22.5506361  49.3633286  76.9529574  22.0480824  48.8803747
  70.1789067  26.1252581  48.2376145  70.5339771  25.2924316  48.5515699
  69.5680701  25.8774514  47.5439428  70.1459977  25.9868619  48.1888241
  68.3810380  16.7461618  43.3543351  69.2718895  16.6000090  43.6711190
  68.0819706  15.8823085  43.0714924  68.4566709  16.6167471  43.3578707
  73.3514464  16.0141727  52.1585217  72.9178563  16.8302611  52.4081304
  74.1233637  15.9704902  52.7220858  73.3947476  16.1133771  52.2624664
  76.7093155  16.7237083  56.2427705  76.5488121  16.1758391  57.0106885
  75.8421354  17.0356100  55.9853836  76.5782570  16.6939062  56.3085314
  67.5640873  18.9000799  48.2135729  68.1368188  18.5183677  48.8789604
  67.6385655  18.3085281  47.4647468  67.6466484  18.7755641  48.2029663
  75.0736822  13.1625584  51.2739312  75.5026535  13.5536603  52.0347781
  75.7255107  13.2209379  50.5746026  75.2122463  13.2201214  51.2817093
  67.6599274  14.1194924  55.8078998  67.2419258  14.0525397  56.6663274
  66.9382396  14.2844247  55.2012021  67.5144351  14.1317399  55.8404267
  73.9466946  20.7286239  46.0392196  74.5783158  21.4001924  45.7839541
  73.1684264  20.9200924  45.5152535  73.9270647  20.8392592  45.9395175
  72.0010241  19.1650330  49.4771728  72.8682042  19.2401507  49.0783645
  72.1713424  18.8363931  50.3589349  72.1332373  19.1327814  49.5386911
  74.6672277  14.6355182  42.7716792  74.1193223  14.7792216  43.5438398
  74.9264580  13.7161430  42.8296620  74.6302773  14.5367221  42.8777452
  73.7099809  24.9584845  54.8914894  73.9588188  24.2301696  55.4614174
  74.2446072  25.6925150  55.1941311  73.8104398  24.9584845  55.0032122
  69.6639102  17.6920732  49.8293119  70.5282036  18.0876658  49.7154677
  69.7331923  16.8396507  49.3993910  69.7834217  17.6332854  49.7600155
  71.0483961  16.1509359  58.1498374  71.4935332  16.9629418  58.3937893
  70.2077741  16.4367097  57.7934556  70.9975893  16.2909651  58.1349882
  68.5294169  21.1911693  59.4254580  69.1575740  21.2932314  58.7098660
  68.3100238  22.0872743  59.6807236  68.5819557  21.3193593  59.3660611
  73.8774124  25.8725525  60.0074069  73.7342295  26.5041126  60.7123924
  73.4189963  25.0834085  60.2966136  73.8006248  25.8521401  60.1346861
  69.9647096  16.2570805  60.6346107  69.5992469  17.1413463  60.6742086
  70.3203574  16.1844123  59.7493130  69.9635549  16.3607756  60.5271304
  65.7794975  20.4742853  58.1314526  65.7725693  19.6647290  57.6216286
  66.7038353  20.7147436  58.1887282  65.8961223  20.4016171  58.0734698
  76.4391156  21.8921316  52.9038123  76.5089750  21.8562058  53.8584064
  75.6874056  22.4616380  52.7404706  76.3519357  21.9611256  53.0049285
  72.4756060  13.5299819  50.7916843  72.4311501  13.0935644  49.9410349
  73.4005212  13.4883405  51.0335148  72.5881893  13.4687446  50.7139026
  69.9924225  13.1890946  54.7932016  69.1252424  13.3099361  55.1806961
  70.4860570  12.7065451  55.4564677  69.9450798  13.1429625  54.9282590
  76.1146448  18.3260828  46.3793380  75.5297890  18.8351684  46.9414879
  75.6042672  18.1676824  45.5845500  75.9749261  18.3709901  46.3496395
  66.4613482  17.8304694  59.4452570  66.6380174  17.7716817  60.3842948
  66.2546568  18.7531105  59.2981788  66.4573067  17.9411047  59.5463733
  77.3686496  21.6096237  46.1990258  76.8675096  21.7606756  45.3985809
  77.4425504  20.6571805  46.2605441  77.3138013  21.5075617  46.1042735
  65.0277876  14.0823418  47.1804899  64.1398229  14.4407838  47.1522056
  65.1877136  13.7696236  46.2909496  64.9342568  14.0884655  47.0624031
  71.9507945  20.2538313  60.5907700  71.0189512  20.0982887  60.7413838
  72.3560944  20.1313568  61.4491977  71.8832446  20.2183137  60.7201706
  68.8712084  13.1013211  40.8568340  69.1523780  12.3954598  41.4387829
  69.4271967  13.8435165  41.0944219  68.9785955  13.1062201  40.9614858
  72.3451248  13.8696445  53.9029541  71.4398396  13.7051204  54.1681192
  72.2752655  14.5265160  53.2092824  72.2204172  13.9333312  53.8477998
  63.2714881  12.1778635  44.1307384  62.4204738  12.6069324  44.2247835
  63.1433163  11.3058451  44.5055050  63.1456257  12.1211170  44.1908424
  71.5922602  20.9384635  44.3124648  71.1136368  20.4881657  45.0089650
  71.3324526  21.8557975  44.3980247  71.4975747  20.9980678  44.4128740
  71.8145400  11.1070283  52.7086508  72.0564497  12.0272199  52.8118884
  71.2833777  11.0870241  51.9131557  71.7770122  11.2217460  52.6202625
  71.4952653  25.5030877  51.0943259  72.1239997  26.2244625  51.1190747
  70.6465604  25.9207257  51.2463539  71.4669751  25.6492406  51.1169533
  68.1962858  10.5595673  55.2506997  68.0860119  11.2143976  54.5619776
  67.6229770  10.8559556  55.9578064  68.1091059  10.6812253  55.2535281
  67.7043835  17.3336312  45.9571952  66.8291204  17.6696195  45.7641550
  68.0092244  16.9674324  45.1263447  67.6316373  17.3299569  45.8263804
  68.7626664  20.1297237  51.0858407  67.9451385  20.0354184  51.5758656
  68.8625480  19.2960807  50.6248070  68.6708678  20.0109235  51.0893762
  74.1562728  22.1885198  41.6919271  74.8017504  22.8600882  41.4720169
  73.3491371  22.6759683  41.8573901  74.1354881  22.3367139  41.6855631
  67.4792168  12.2386925  47.7221337  68.0415560  12.9984426  47.5729342
  66.5900974  12.5759056  47.6188961  67.4376476  12.3795382  47.6903139
  76.7826391  16.1292987  43.9023430  76.2768803  15.5046788  43.3819124
  77.6099820  16.2203380  43.4307028  76.8236310  16.0611212  43.7757709
  74.8259990  20.1019628  48.5614695  75.5863693  20.6408506  48.7792584
  74.5327051  20.4330522  47.7122343  74.8860434  20.2125981  48.4801522
  71.4242512  24.4253123  53.4093935  71.5010388  24.8315193  52.5460162
  72.1973232  24.7261913  53.8852764  71.5322157  24.5155351  53.3591890
  76.4789528  16.0121315  47.8840613  76.3045930  16.6400173  47.1840255
  75.8825500  16.2672866  48.5890467  76.3802259  16.1248080  47.8854755
  60.4719166  19.2230043  52.2009480  60.9626643  19.9415213  51.8007255
  59.7248253  19.6483990  52.6209694  60.4395850  19.3695654  52.2030693
  67.8262044  10.8739184  44.7303650  68.5738730  11.0029249  45.3130210
  67.1345387  11.4217877  45.1023031  67.8337099  10.9604671  44.8519873
  64.6017030  17.0401007  53.1053376  63.6756332  17.2699445  53.1880691
  64.6883056  16.7167680  52.2087262  64.4937385  17.0282615  53.0013929
  72.6384187  22.2685366  58.8845214  71.9005651  21.9758225  58.3492415
  72.7094328  21.6096238  59.5746576  72.5529709  22.1464703  58.9036133
  75.9812768  24.5012465  58.8710864  75.2203291  24.9780805  59.2020123
  75.6337119  23.9546020  58.1661009  75.8392486  24.4926733  58.8237102
  74.3358286  13.3928104  48.0834654  74.1435710  13.6353099  47.1769545
  73.7648292  12.6440831  48.2574136  74.2376791  13.3287154  47.9894202
  69.7470486  21.7374055  53.0021000  69.3244282  21.3614088  52.2306465
  69.2568783  22.5408381  53.1760483  69.6304239  21.7917025  52.9264396
  67.4388022  13.3205505  58.3400492  66.9913558  12.5567180  57.9773034
  68.3694908  13.1401048  58.2028705  67.5011560  13.1993008  58.2757024
  68.8221335   9.1004880  58.5147046  68.4878477   8.7587841  57.6852683
  69.5068709   9.7198006  58.2594390  68.8671668   9.1360056  58.3754045
  63.7784015  12.5016045  55.7817368  64.2252706  13.1605172  55.2499925
  62.8592599  12.7657411  55.7683018  63.7177798  12.6191800  55.7110261
  61.2594224  17.5050955  49.9226499  60.4112948  17.8059745  50.2486262
  61.8535158  17.6128730  50.6651121  61.2265134  17.5577595  50.0591216
  70.9906612  16.2309525  43.9327485  71.6852136  16.7563681  43.5360616
  71.4415718  15.4650787  44.2863019  71.1367308  16.1999256  43.9270917
  72.5298769  23.5430878  61.3989931  72.3814978  23.1262662  60.5497578
  71.6846361  23.9276576  61.6280957  72.4028598  23.5385970  61.3190900
  71.9427118  14.0194715  44.9375473  72.1834669  13.0972386  44.8477447
  72.7053915  14.4269033  45.3462550  72.0708835  13.9533353  44.9785595
  65.7148344  13.1948100  44.7126873  65.5733836  14.1301068  44.5677304
  64.8938424  12.7832957  44.4439867  65.5918588  13.2621709  44.6596542
  66.6945977  17.5026461  62.3040897  67.5433026  17.5626586  62.7417888
  66.0664406  17.8169972  62.9546280  66.7223105  17.5504111  62.4433898
  70.1177075  22.1501446  57.3416143  70.1933404  21.5528773  56.5984451
  69.7447392  22.9490865  56.9689691  70.0796024  22.1758642  57.1994859
  66.9226510  10.5612004  60.6034980  67.5080842   9.9512774  60.1551923
  66.3222068  10.8620793  59.9211399  66.9203416  10.5211920  60.4592482
  70.9104094  10.5620168  57.7863846  70.9508239  10.4648537  56.8346189
  70.6373227  11.4691445  57.9221491  70.8809645  10.6648954  57.6817328
  65.1859815  16.5387718  50.4932852  65.1628875  17.4920315  50.4105537
  65.8736057  16.2632042  49.8872947  65.2708520  16.6257286  50.4048968
  70.0184033  22.6931147  47.5495996  70.5362865  22.2938479  48.2482211
  69.3105719  23.1470868  48.0063906  69.9947320  22.7000549  47.6973850
  67.9618817   8.2954223  47.7610246  67.5080844   8.1043621  46.9393666
  67.3747164   8.8918730  48.2255938  67.8279364   8.3472698  47.7150627
  75.8484864  21.0556308  43.7658713  75.4668578  20.2183136  44.0296221
  75.4218245  21.2605714  42.9343137  75.7451407  20.9743894  43.6930393
  77.3865474  17.0482656  53.3613104  77.8224468  17.4491655  54.1136720
  76.6769839  17.6541061  53.1449357  77.3513290  17.1772721  53.4306068
  68.4993948  28.2791761  48.1796317  68.8758271  27.4018505  48.2538779
  69.0473002  28.8237793  48.7453172  68.6177516  28.2359018  48.2616561
  68.6824147  24.1436209  53.6639520  68.3469742  25.0140063  53.4504057
  69.6298465  24.2158809  53.5430367  68.7609344  24.2644624  53.6215255
  70.3197801  13.4058744  58.2912588  70.8059090  14.2109401  58.1144821
  70.4242804  13.2646205  59.2317108  70.3954129  13.4907901  58.3888396
  72.6955765  18.6837083  52.0701333  73.6505138  18.6698278  52.0093222
  72.4877304  19.5704236  52.3642898  72.7908393  18.7951601  52.0991247
  66.4428730  11.7259328  63.0974636  66.0901119  10.9367888  63.5082926
  66.7910152  11.4246455  62.2588349  66.4422956  11.5867201  63.0430164
  67.5490762  29.6149645  51.9584103  68.2095649  28.9372724  51.8155748
  67.3516224  29.5635252  52.8932055  67.6085432  29.5214757  52.0595266
  74.1279825  15.3303568  45.8193094  74.1071979  16.2415670  46.1106374
  75.0528977  15.1539935  45.6481896  74.2428753  15.4242539  45.8348658
  67.4526587  21.7933355  45.9571951  68.0559898  22.2289364  46.5603572
  66.9018666  21.2495488  46.5214664  67.4595869  21.7798633  46.1063947
  64.7789496  19.0237791  50.3327719  64.8794085  19.6973888  51.0059376
  63.9533387  19.2413754  49.8993154  64.6865736  19.1380886  50.3638846
  68.9537694  10.0876323  51.1240245  68.9912972  10.6599964  50.3575207
  68.4243392   9.3425791  50.8418889  68.8914156  10.0655869  50.9896742
  77.1209662  19.8545644  57.4710150  76.6896856  19.1772805  57.9921527
  77.5707221  20.4024336  58.1144821  77.1232756  19.8382345  57.6195074
  68.1148793  14.6649122  62.1025643  67.3649013  15.2037999  62.3571228
  68.4578254  15.0886739  61.3162616  68.0623405  14.7877949  62.0339750
  72.9703952  32.9781139  53.8774982  72.4773381  33.3659498  53.1548350
  72.3907355  32.3028713  54.2282231  72.8329858  32.9417798  53.8301220
  76.5320690  38.4731359  51.6288986  76.2370430  39.1030630  52.2872150
  75.7792043  38.3612759  51.0490710  76.3981238  38.5396804  51.6395052
  77.8957704  29.8676701  42.6408644  77.3126467  29.4006341  43.2390767
  77.6729132  29.5267828  41.7746586  77.7930021  29.7639751  42.6069233
  73.2440593  29.9811632  47.7391042  72.9201658  30.3816548  46.9322954
  72.6817201  29.2189636  47.8713332  73.1308986  29.9350311  47.6521301
  76.3848447  34.9336233  54.9678569  75.9651110  34.2004093  54.5181369
  77.2883978  34.6486660  55.0993787  76.4471985  34.8038003  54.9268447
  77.1527205  35.9644502  52.4441928  76.8761698  36.8311613  52.1465008
  77.0349411  35.9889451  53.3945443  77.1024911  36.0783515  52.5283385
  74.9616764  25.0336021  43.0417939  75.3386861  25.9084782  42.9590624
  74.0737117  25.1213755  42.6946045  74.8964358  25.1568931  42.9866396
  70.4496839  29.7464204  49.4015123  69.7493581  30.3849208  49.2643335
  71.2562423  30.2563226  49.3272660  70.4629630  29.8937981  49.3739351
  70.1257904  28.3379639  51.7816337  70.4312087  28.8654207  52.5198532
  70.5611125  28.7172265  51.0186655  70.2198985  28.4539064  51.7788053
  71.9109574  28.5478035  55.5731403  71.8532224  27.6565975  55.9175013
  71.4363755  29.0817923  56.2095364  71.8434074  28.5024879  55.6982982
  75.7214692  25.9746145  51.4782849  76.1966285  25.6827170  50.6997604
  76.0251555  26.8707195  51.6218276  75.8213508  26.0521817  51.3962606
  71.1690623  30.4012507  53.5451580  70.3913715  30.7172349  54.0061916
  71.5541550  29.7578514  54.1391277  71.1188329  30.3596094  53.6809225
  75.8346299  42.0146899  53.2036254  75.7699666  42.7193264  52.5587440
  75.1423869  42.2053418  53.8364859  75.7376350  42.1298159  53.2022112
  77.1613808  26.4396093  57.3423215  77.1642675  25.5300322  57.6378921
  76.2451259  26.7102780  57.4080824  77.0441786  26.3583679  57.3882834
  73.2128823  27.4434919  50.9239132  74.0448441  27.0291198  51.1523087
  73.4034079  28.3816464  50.9295700  73.3439408  27.5112611  50.9536117
  76.7889899  28.5547437  51.8445663  77.5424320  28.0856664  52.2030694
  77.1238530  28.9756477  51.0533138  76.9281313  28.5482117  51.7894119
  76.6798707  36.5302823  48.4391399  77.4500560  37.0512071  48.6682425
  76.9627723  35.6235628  48.5501557  76.8149707  36.4812925  48.4829806
  76.7751334  30.3771641  59.8801277  76.9483385  31.2099906  59.4431357
  77.4246525  29.7758144  59.5173819  76.8807885  30.4065580  59.7783043
  77.0568804  25.3389719  48.8697680  77.6781093  26.0105403  48.5876324
  76.2907366  25.4728773  48.3125679  77.0384052  25.4426670  48.7622878
  74.0546590  38.4025090  53.3266620  73.1124234  38.2518654  53.2425163
  74.3086931  37.9019966  54.1016510  73.9657471  38.3196346  53.4150503
  74.3756658  29.7002884  50.2196348  74.6914764  30.5816965  50.4169176
  73.9842223  29.7749978  49.3491864  74.3658508  29.8223546  50.1326607
  76.4500853  29.9787138  54.2133740  75.9766580  30.7654082  53.9467947
  76.6290638  29.5178014  53.3938372  76.4125575  30.0199468  54.0740739
  73.5535190  36.0158895  51.2081701  74.0679381  36.3833129  51.9265906
  73.6990113  36.6172392  50.4777288  73.6378121  36.1399969  51.2067559
  72.5835706  27.2650873  48.2263008  72.8162427  27.2352852  49.1547320
  71.6586554  27.0201384  48.2036734  72.4946586  27.2299780  48.3422663
  76.6683236  35.8734108  58.1314526  76.6613954  35.0638545  57.6216286
  77.5926614  36.1138691  58.1887282  76.7849484  35.8007427  58.0734698
  77.3501743  33.2295949  59.4452570  77.5268434  33.1708072  60.3842948
  77.1434829  34.1522361  59.2981788  77.3461328  33.3402302  59.5463733
  75.9166137  29.4814673  47.1804899  75.0286490  29.8399093  47.1522056
  76.0765397  29.1687491  46.2909496  75.8230829  29.4875910  47.0624031
  74.1603142  27.5769890  44.1307384  73.3092999  28.0060580  44.2247835
  74.0321424  26.7049707  44.5055050  74.0344518  27.5202425  44.1908424
  71.3607426  34.6221298  52.2009480  71.8514904  35.3406468  51.8007255
  70.6136514  35.0475245  52.6209694  71.3284110  34.7686909  52.2030693
  75.4905291  32.4392262  53.1053376  74.5644593  32.6690700  53.1880691
  75.5771317  32.1158935  52.2087262  75.3825646  32.4273870  53.0013929
  74.6672276  27.9007300  55.7817368  75.1140967  28.5596427  55.2499925
  73.7480860  28.1648666  55.7683018  74.6066058  28.0183055  55.7110261
  72.1482484  32.9042210  49.9226499  71.3001209  33.2051000  50.2486262
  72.7423419  33.0119985  50.6651121  72.1153395  32.9568850  50.0591216
  76.6036605  28.5939355  44.7126873  76.4622097  29.5292323  44.5677304
  75.7826684  28.1824212  44.4439867  76.4806849  28.6612965  44.6596542
  76.0748076  31.9378973  50.4932852  76.0517136  32.8911570  50.4105537
  76.7624318  31.6623297  49.8872947  76.1596781  32.0248542  50.4048968
  77.3316990  27.1250583  63.0974636  76.9789380  26.3359143  63.5082926
  77.6798412  26.8237710  62.2588349  77.3311217  26.9858456  63.0430164
  75.6677757  34.4229046  50.3327719  75.7682346  35.0965143  51.0059376
  74.8421648  34.6405010  49.8993154  75.5753996  34.5372141  50.3638846
  76.5361106  15.3715898  38.2879151  76.2410846  16.0015169  38.9462315
  75.7832458  15.2597298  37.7080876  76.4021653  15.4381343  38.2985217
  76.3888862  11.8320772  41.6268734  75.9691526  11.0988632  41.1771535
  77.2924394  11.5471199  41.7583952  76.4512401  11.7022542  41.5858612
  77.1567621  12.8629041  39.1032093  76.8802113  13.7296152  38.8055173
  77.0389827  12.8873990  40.0535608  77.1065326  12.9768054  39.1873550
  75.8386715  18.9131437  39.8626419  75.7740082  19.6177803  39.2177605
  75.1464285  19.1037957  40.4955025  75.7416766  19.0282698  39.8612277
  76.6839123  13.4287362  35.0981565  77.4540975  13.9496610  35.3272591
  76.9668139  12.5220167  35.2091722  76.8190123  13.3797464  35.1419971
  74.0587006  15.3009629  39.9856785  73.1164649  15.1503193  39.9015328
  74.3127347  14.8004505  40.7606675  73.9697886  15.2180885  40.0740668
  73.5575606  12.9143434  37.8671866  74.0719796  13.2817668  38.5856071
  73.7030528  13.5156931  37.1367453  73.6418537  13.0384508  37.8657724
  76.6723652  12.7718647  44.7904691  76.6654370  11.9623084  44.2806451
  77.5967030  13.0123230  44.8477448  76.7889899  12.6991966  44.7324864
  71.3647842  11.5205837  38.8599645  71.8555320  12.2391007  38.4597421
  70.6176930  11.9459784  39.2799859  71.3324526  11.6671448  38.8620858
  72.1522900   9.8026749  36.5816665  71.3041625  10.1035539  36.9076427
  72.7463834   9.9104524  37.3241286  72.1193810   9.8553389  36.7181381
  75.6718173  11.3213585  36.9917884  75.7722762  11.9949682  37.6649541
  74.8462064  11.5389549  36.5583320  75.5794412  11.4356680  37.0229011
  17.5389957  26.9001135  69.6869911  16.5909865  26.7939689  69.6077951
  17.8957982  26.4432837  68.9254371  17.4639402  26.8282618  69.5795109
  19.4615720  38.7091036  76.0933785  18.6313423  38.2833006  76.3076318
  20.1139778  38.0126320  76.1655034  19.4390554  38.5658084  76.1294409
  25.2523952  35.3969852  74.3645025  24.9071398  34.6674455  73.8490216
  26.0427878  35.6660208  73.8971049  25.3089756  35.3373810  74.2386375
  18.5545548  33.5059791  72.9913011  18.8207133  34.3796305  72.7028015
  17.6077003  33.5741566  73.1164590  18.4673749  33.6264124  72.9707950
  20.5879825  33.6382515  70.5970375  19.8201066  33.4647460  70.0518582
  21.1624460  32.8878912  70.4471309  20.5631564  33.5198595  70.5079421
  20.1047402  40.7148274  74.3489461  19.3865165  41.3402638  74.4436983
  19.9188334  40.0367270  74.9987772  19.9892702  40.7082955  74.4436984
  25.0549415  36.8348357  71.1146397  24.7310480  35.9689410  71.3628342
  24.3453780  37.4321029  71.3529347  24.9227283  36.8009511  71.1775722
  16.5961827  30.6862081  67.6392098  16.8871672  30.6323194  68.5499634
  16.3958422  31.6117070  67.5055666  16.6077297  30.7968434  67.7389119
  30.3555942  30.7988847  77.0182743  30.0467118  31.3259333  77.7557867
  29.8134623  31.0781266  76.2800548  30.2464750  30.9017633  77.0182743
  24.9706483  35.5104782  77.2579834  25.0133722  35.4508740  76.3033893
  24.4747044  34.7368477  77.5245627  24.9129133  35.4043337  77.1703022
  15.7775000  38.7654418  71.5169834  15.6198834  38.4629299  72.4114734
  14.9374554  39.1279663  71.2355549  15.6499056  38.7723821  71.5954722
  18.3178412  33.3353313  69.1403975  18.9038517  33.4524986  68.3929857
  17.6238662  33.9815883  69.0039259  18.3039848  33.4333109  69.0272604
  23.9481610  34.2481745  71.5346611  24.4210109  33.5451709  71.0891839
  23.0861771  33.8766686  71.7199231  23.8985089  34.1105948  71.5014271
  20.7952512  38.8854668  72.3145999  20.3795590  39.1328653  71.4886991
  20.4147773  39.4790599  72.9623097  20.6936375  38.9928361  72.2926795
  22.3800776  37.3863791  75.6309307  22.6497002  37.3561688  74.7131061
  23.0226685  37.9583350  76.0502450  22.4967024  37.4557813  75.5672911
  15.7226517  41.5329570  74.9245309  16.0777221  40.7001305  75.2384863
  15.1118151  41.2851503  74.2308592  15.6897427  41.3945608  74.8757406
  13.9247830  32.1538608  70.0412515  14.8156345  32.0077079  70.3580354
  13.6257156  31.2900074  69.7584088  14.0004159  32.0244460  70.0447871
  26.6928841  33.1463124  75.6761856  26.4163334  33.9885286  75.3148540
  26.5624030  33.2373518  76.6201731  26.6403453  33.2655209  75.7511389
  19.4904396  36.1363228  72.7261360  20.1220608  36.8078913  72.4708705
  18.7121714  36.3277913  72.2021699  19.4708097  36.2469581  72.6264340
  20.2109727  30.0432171  69.4585956  19.6630673  30.1869205  70.2307562
  20.4702030  29.1238419  69.5165784  20.1740223  29.9444210  69.5646616
  21.6583898  33.7337817  73.0662544  21.0735340  34.2428673  73.6284043
  21.1480122  33.5753813  72.2714664  21.5186711  33.7786890  73.0365559
  22.9123946  37.0173227  72.8859422  22.4112546  37.1683745  72.0854973
  22.9862954  36.0648794  72.9474605  22.8575463  36.9152606  72.7911899
  14.4149534  28.5090200  67.5437504  14.6961230  27.8031587  68.1256993
  14.9709417  29.2512154  67.7813383  14.5223405  28.5139190  67.6484022
  17.1360052  36.3461625  70.9993812  16.6573818  35.8958646  71.6958814
  16.8761976  37.2634964  71.0849411  17.0413197  36.4057667  71.0997904
  23.6231128  36.6029506  68.6227954  22.8465767  36.4122987  69.1481757
  24.1739050  37.1369394  69.1941377  23.5942453  36.6466332  68.7635096
  17.0390103  40.9107866  77.7812423  17.6677447  41.6321614  77.8059911
  16.1903054  41.3284246  77.9332703  17.0107201  41.0569395  77.8038698
  19.7000178  37.5962187  68.3788435  20.3454954  38.2677871  68.1589333
  18.8928821  38.0836672  68.5443065  19.6792331  37.7444128  68.3724796
  22.3263841  31.5369976  70.5892594  21.8206253  30.9123777  70.0688288
  23.1537271  31.6280370  70.1176192  22.3673760  31.4688201  70.4626873
  20.3697440  35.5096617  75.2483859  21.1301143  36.0485495  75.4661748
  20.0764501  35.8407511  74.3991507  20.4297884  35.6202970  75.1670686
  24.4100412  38.0122238  77.9056932  23.6184939  37.7121613  78.3518776
  24.8320842  37.2091994  77.5995160  24.3626984  37.8717864  77.9240780
  24.5936386  31.9399387  73.7875034  23.7224170  31.9448377  74.1834832
  25.1935055  31.8733942  74.5306726  24.5589976  31.9313655  73.9338745
  16.5344062  31.6386514  70.6196649  17.2289586  32.1640670  70.2229780
  16.9853168  30.8727776  70.9732183  16.6804758  31.6076245  70.6140081
  17.4864568  29.4271704  71.6244637  17.7272119  28.5049375  71.5346611
  18.2491365  29.8346022  72.0331714  17.6146286  29.3610342  71.6654759
  15.5621483  38.1008136  74.2365160  16.0800315  37.7015468  74.9351376
  14.8543169  38.5547857  74.6933070  15.5384770  38.1077539  74.3843014
  21.3922314  36.4633297  70.4527877  21.0106028  35.6260125  70.7165386
  20.9655695  36.6682703  69.6212301  21.2888857  36.3820883  70.3799557
  14.0431398  43.6868750  74.8665481  14.4195721  42.8095494  74.9407944
  14.5910452  44.2314782  75.4322336  14.1614966  43.6436007  74.9485725
  19.6717276  30.7380557  72.5062258  19.6509429  31.6492659  72.7975538
  20.5966427  30.5616924  72.3351060  19.7866203  30.8319528  72.5217822
  12.9964037  37.2010344  72.6441116  13.5997348  37.6366353  73.2472736
  12.4456116  36.6572477  73.2083828  13.0033319  37.1875622  72.7933111
  28.3562303  41.7448379  72.3725827  27.9676736  40.8818010  72.5140040
  28.4693910  41.8032174  71.4243525  28.3210119  41.6411428  72.2693451
  26.6882653  50.9794143  82.1264135  25.9590719  50.3584686  82.1172211
  26.7038538  51.3431635  81.2418229  26.5970439  50.9459379  82.0118622
  28.4278218  42.2992390  69.6869911  27.4798126  42.1930945  69.6077951
  28.7846242  41.8424092  68.9254371  28.3527662  42.2273873  69.5795109
  30.3503981  54.1082291  76.0933785  29.5201684  53.6824261  76.3076318
  31.0028039  53.4117575  76.1655034  30.3278814  53.9649340  76.1294409
  28.9537878  42.1073624  75.1062575  28.7592208  41.7856627  74.2266167
  29.1385399  41.3178102  75.6153744  28.9520558  41.9652920  75.0595884
  27.6968963  35.3071706  72.9672595  28.4965264  35.0650793  73.4360713
  27.9232176  36.1183599  72.5125898  27.8279548  35.3798388  72.9700879
  22.0758140  53.8808348  78.3158150  21.7807880  54.5107619  78.9741314
  21.3229493  53.7689748  77.7359875  21.9418688  53.9473793  78.3264216
  29.7210863  40.0118239  76.6965407  30.1448614  39.3129028  76.1987375
  29.1708715  39.5533611  77.3322297  29.7049205  39.8628133  76.7142183
  29.4012342  49.7346652  82.1299491  29.8544542  50.1539362  81.3995078
  28.5305900  50.1322991  82.1327775  29.3475406  49.8387685  82.0373181
  38.5620509  44.1718740  79.5730511  39.2196529  43.8587476  78.9515042
  38.7369881  43.6795266  80.3749102  38.6682834  44.0685872  79.5963856
  35.6677940  43.9636674  83.3984988  34.8398737  43.8816095  82.9254443
  35.4178013  44.2739361  84.2682401  35.5298073  43.9926530  83.4487033
  36.1412213  50.7961107  74.3645025  35.7959659  50.0665710  73.8490216
  36.9316138  51.0651463  73.8971049  36.1978016  50.7365065  74.2386375
  24.4573839  42.7883205  79.6133561  24.6583018  42.1698244  78.9111990
  25.2939644  43.2145318  79.8028607  24.5901744  42.7642339  79.5475951
  23.4395154  45.2753691  69.3277808  22.8563917  44.8083330  69.9259931
  23.2166582  44.9344817  68.4615750  23.3367471  45.1716740  69.2938397
  18.7878043  45.3888621  74.4260206  18.4639108  45.7893537  73.6192118
  18.2254651  44.6266626  74.5582496  18.6746436  45.3427301  74.3390465
  39.7363814  46.8601890  79.2994008  39.3547529  45.9824552  79.2909155
  39.0395196  47.4264294  78.9677677  39.5983947  46.8193642  79.2555601
  29.4433809  48.9051046  72.9913011  29.7095393  49.7787560  72.7028015
  28.4965264  48.9732821  73.1164590  29.3562010  49.0255379  72.9707950
  25.8089609  41.6550232  69.1128204  25.2616329  41.7272832  69.8941734
  25.3771030  40.9891702  68.5775406  25.6842533  41.5790890  69.1439331
  31.4768085  49.0373771  70.5970375  30.7089327  48.8638715  70.0518582
  32.0512720  48.2870167  70.4471309  31.4519825  48.9189851  70.5079421
  27.4601826  39.2639130  78.1899502  27.2200049  38.5898951  78.8256392
  26.6801824  39.8154565  78.1185324  27.3297015  39.2483996  78.2620751
  31.8405391  48.9871626  76.8612965  31.6546324  49.7126198  76.2652055
  31.2805094  48.2747693  76.5522908  31.7446990  48.9887956  76.7453310
  22.6964656  51.3721491  79.1311092  22.4199148  52.2388602  78.8334172
  22.5786861  51.3966440  80.0814607  22.6462361  51.4860504  79.2152549
  20.5054214  40.4413010  69.7287103  20.8824311  41.3161771  69.6459789
  19.6174567  40.5290744  69.3815209  20.4401808  40.5645920  69.6735560
  30.9935663  56.1139530  74.3489461  30.2753426  56.7393893  74.4436983
  30.8076595  55.4358525  74.9987772  30.8780963  56.1074210  74.4436984
  27.4844314  46.0110325  75.8359916  27.6905454  45.5811471  76.6654279
  28.2424923  46.5686997  75.6606292  27.6079843  46.0277707  75.9201374
  15.9934290  45.1541194  76.0884287  15.2931031  45.7926197  75.9512499
  16.7999873  45.6640215  76.0141825  16.0067080  45.3014970  76.0608515
  15.6695354  43.7456628  78.4685501  15.9749537  44.2731196  79.2067696
  16.1048575  44.1249254  77.7055819  15.7636435  43.8616053  78.4657217
  33.4276750  44.0326613  75.9180161  32.8734188  44.3376228  75.2003027
  33.7325160  43.1704409  75.6351734  33.3953434  43.9612179  75.7900298
  21.2652142  41.3823134  78.1652014  21.7403735  41.0904159  77.3866768
  21.5689005  42.2784184  78.3087440  21.3650958  41.4598806  78.0831770
  37.6365585  48.5715658  78.6078503  36.9858847  47.9453129  78.9246341
  37.4281350  49.3864294  79.0646413  37.5268619  48.5952442  78.7068453
  34.4420794  41.8566979  81.0756530  34.7931084  41.2496327  81.7283126
  35.2174608  42.2367771  80.6619955  34.5864170  41.8268958  81.1060586
  29.6252461  42.9957107  82.6185599  29.4358752  43.4847921  81.8181150
  30.0357421  42.1861543  82.3137969  29.6535363  42.9548859  82.4771386
  35.9437676  52.2339612  71.1146397  35.6198741  51.3680666  71.3628342
  35.2342041  52.8312284  71.3529347  35.8115543  52.2000766  71.1775722
  27.4850088  46.0853337  67.6392098  27.7759933  46.0314449  68.5499634
  27.2846683  47.0108325  67.5055666  27.4965558  46.1959689  67.7389119
  24.5716993  39.5574435  67.8032586  24.2212477  39.5590765  66.9123041
  23.7980500  39.5166187  68.3647014  24.4279391  39.5525445  67.7608322
  30.4231442  46.7634341  76.1449973  30.6119378  45.9649005  75.6514368
  29.9918636  46.4560232  76.9419067  30.3919673  46.6225885  76.1838882
  31.4069490  34.6286620  80.5856280  31.0801688  34.8658542  79.7180080
  32.2060018  35.1438713  80.6902798  31.4669935  34.7246003  80.4873402
  41.2444203  46.1980102  77.0182743  40.9355379  46.7250588  77.7557867
  40.7022884  46.4772521  76.2800548  41.1353011  46.3008888  77.0182743
  24.4943343  49.4750193  81.7424545  24.5815142  49.1965940  80.8317010
  24.5665030  48.6658712  82.2487430  24.5145415  49.3358066  81.6908357
  35.8594744  50.9096038  77.2579834  35.9021983  50.8499995  76.3033893
  35.3635305  50.1359733  77.5245627  35.8017393  50.8034592  77.1703022
  26.0271993  43.0181643  76.1167130  25.5410704  42.9736652  75.2929336
  26.9065037  42.7136111  75.8918531  26.0768514  42.9732570  75.9823628
  18.7566273  42.8511908  77.6108296  19.5885891  42.4368187  77.8392251
  18.9471529  43.7893453  77.6164865  18.8876858  42.9189600  77.6405281
  33.3514648  36.4000513  80.0729756  33.1603618  36.9895618  79.3446556
  34.3052474  36.3110532  80.0659045  33.4496143  36.4641463  79.9789304
  22.3327349  43.9624426  78.5314827  23.0861770  43.4933653  78.8899858
  22.6675981  44.3833466  77.7402302  22.4718763  43.9559106  78.4763283
  35.8744854  44.0538902  79.3644546  36.8069061  44.0473583  79.5836577
  35.8496594  43.8816095  78.4225883  35.9911102  44.0314366  79.2718236
  27.2621515  40.9067042  81.8555917  27.5560227  41.5219344  81.1831332
  26.3118329  41.0152982  81.8796333  27.1778583  40.9993765  81.7728602
  34.3676013  48.7017970  77.4814292  33.5004212  48.8299870  77.0995915
  34.2157581  48.1294329  78.2337908  34.2376974  48.6442340  77.5288053
  23.5873171  46.4127488  75.0793874  22.9406848  45.8044589  74.7230055
  23.8933127  46.9091787  74.3199547  23.5434384  46.3984601  74.9372589
  30.5397689  47.0630884  82.5160294  30.2147207  46.5495121  83.2556631
  29.9370152  47.8040591  82.4545111  30.4214121  47.0916658  82.6022965
  22.2236157  51.9379812  75.1260563  22.9938010  52.4589060  75.3551589
  22.5065174  51.0312617  75.2370721  22.3587157  51.8889914  75.1698970
  35.8889192  47.9432717  82.4806741  35.0852476  47.6174896  82.8879676
  35.9426128  47.4741944  81.6484095  35.7925017  47.8412096  82.4269340
  32.0824489  50.0481999  79.3793037  32.0703245  50.0200307  78.4225883
  32.5391329  50.8630635  79.5886073  32.1390292  50.1490372  79.2838443
  23.3477167  39.1234756  71.2758600  23.6184940  40.0367270  71.3656626
  22.4655255  39.0969394  71.6456769  23.2691971  39.2365604  71.3345499
  22.6006254  40.7466708  75.5566845  23.2218543  41.4182392  75.2745489
  21.8344816  40.8805762  74.9994843  22.5821502  40.8503659  75.4492042
  25.9908262  44.6617719  73.6984078  26.1646087  44.7250504  72.7586629
  26.7846829  45.0006180  74.1113582  26.1149565  44.7136194  73.6312327
  24.3517288  48.2310867  79.0561559  24.9013662  47.8877499  78.3525846
  23.4897448  47.8485581  78.8956426  24.3118916  48.1380061  78.9458472
  26.6663261  54.1645673  71.5169834  26.5087094  53.8620554  72.4114734
  25.8262814  54.5270918  71.2355549  26.5387317  54.1715076  71.5954722
  24.1756370  53.2288623  76.3097531  24.3748228  52.3360233  76.5918887
  23.7120247  53.6166982  77.0508010  24.1409960  53.1639508  76.4405679
  30.8677039  54.5140279  79.2442463  31.2989846  55.2145820  78.7549284
  30.5807608  54.9312577  80.0574191  30.8861791  54.6565066  79.2859656
  29.2066673  48.7344568  69.1403975  29.7926778  48.8516241  68.3929857
  28.5126923  49.3807139  69.0039259  29.1928109  48.8324364  69.0272604
  34.8369871  49.6473000  71.5346611  35.3098370  48.9442965  71.0891839
  33.9750031  49.2757941  71.7199231  34.7873350  49.5097203  71.5014271
  35.3825830  46.1531029  76.4709736  35.1256622  47.0255295  76.7686656
  34.5673645  45.6517740  76.4639025  35.2457510  46.2008680  76.5084503
  24.8263107  47.3933613  83.6198231  24.6265475  46.5523698  83.2068727
  24.5682351  47.2782353  84.5348192  24.7674209  47.2708868  83.6834627
  31.6840773  54.2845923  72.3145999  31.2683851  54.5319908  71.4886991
  31.3036034  54.8781854  72.9623097  31.5824636  54.3919616  72.2926795
  28.4087691  52.5723990  76.7849289  28.6252755  52.4658463  77.7105317
  28.2523072  51.6824178  76.4709735  28.4168520  52.4454338  76.8634178
  28.7875109  52.3021387  79.5652728  27.8568223  52.4874834  79.6925520
  29.2216783  53.1414972  79.7123510  28.7240024  52.4327782  79.6006281
  19.9194108  45.1079873  76.9065512  20.2352214  45.9893954  77.1038340
  19.5279673  45.1826967  76.0361028  19.9095958  45.2300535  76.8195771
  21.9938303  45.3864127  80.9002904  21.5204030  46.1731071  80.6337111
  22.1728088  44.9255003  80.0807536  21.9563025  45.4276457  80.7609903
  19.0972640  51.4235884  77.8950865  19.6116831  51.7910118  78.6135070
  19.2427563  52.0249381  77.1646452  19.1815571  51.5476958  77.8936723
  38.8247454  38.3914864  75.9180162  38.1815771  37.7991182  76.3076320
  38.3201412  38.9185350  75.2978835  38.6780984  38.3825050  75.8883177
  24.6438680  45.3753899  77.3527357  25.0601376  44.5825718  77.0147386
  24.4643121  45.9016220  76.5742111  24.6738902  45.3419136  77.2099001
  18.1273156  42.6727862  74.9132172  18.3599877  42.6429841  75.8416484
  17.2024004  42.4278373  74.8905898  18.0384036  42.6376769  75.0291827
  32.0345288  45.9926614  80.3183416  32.8982448  46.3506951  80.5241097
  31.5120268  46.1612679  81.1025230  32.0778301  46.0600223  80.4449137
  33.2689037  52.7855046  75.6309307  33.5385263  52.7552943  74.7131061
  33.9114946  53.3574605  76.0502450  33.3855285  52.8549069  75.5672911
  26.6114778  56.9320825  74.9245309  26.9665482  56.0992560  75.2384863
  26.0006412  56.6842758  74.2308592  26.5785688  56.7936864  74.8757406
  24.8136091  47.5529863  70.0412515  25.7044605  47.4068334  70.3580354
  24.5145416  46.6891329  69.7584088  24.8892420  47.4235716  70.0447871
  29.7840175  46.8209971  78.8454381  29.3504274  47.6370855  79.0950468
  30.5559348  46.7773146  79.4090022  29.8273187  46.9202015  78.9493828
  33.1418866  47.5305327  82.9296869  32.9813832  46.9826635  83.6976049
  32.2747065  47.8424344  82.6723000  33.0108281  47.5007306  82.9954478
  23.9966584  49.7069043  74.9004893  24.5693899  49.3251921  75.5658768
  24.0711366  49.1153525  74.1516632  24.0792195  49.5823886  74.8898827
  31.9375340  40.9822301  77.9502410  31.8347656  41.9342651  77.9417557
  31.0795915  40.6470582  77.6907328  31.8151357  41.0614303  77.9162999
  32.6840478  41.7476957  85.0870697  32.3081928  41.1120531  84.4768366
  31.9692882  42.3584351  85.2666749  32.5449064  41.7444297  85.0319154
  31.5062533  43.9693828  77.9608476  31.9352246  44.3604847  78.7216945
  32.1580818  44.0277623  77.2615190  31.6448174  44.0269458  77.9686258
  24.0924985  44.9263169  82.4948162  23.6744969  44.8593641  83.3532438
  23.3708106  45.0912492  81.8881186  23.9470062  44.9385643  82.5273431
  37.5817102  48.5454379  75.6761856  37.3051594  49.3876541  75.3148540
  37.4512291  48.6364773  76.6201731  37.5291714  48.6646464  75.7511389
  30.3792656  51.5354484  72.7261360  31.0108868  52.2070168  72.4708705
  29.6009975  51.7269168  72.2021699  30.3596357  51.6460836  72.6264340
  36.6723835  43.6611554  76.5996671  36.3790896  44.5544026  76.4186477
  37.5736273  43.7624009  76.9051372  36.7497485  43.7889371  76.6159305
  31.4773858  40.7466708  81.4398130  31.3255427  40.0579560  80.7913960
  32.3491847  41.0830674  81.2319236  31.5691845  40.7013553  81.3302114
  28.4335952  49.9718574  76.1640892  29.3007753  50.0469751  75.7652810
  28.6039135  49.6432176  77.0458513  28.5658084  49.9396058  76.2256075
  27.0225512  39.6529736  73.7005292  27.3701160  39.1083704  74.4062218
  26.0733873  39.6199055  73.8172018  26.9463409  39.5794889  73.8051810
  31.0997988  45.4423426  69.4585956  30.5518934  45.5860460  70.2307562
  31.3590291  44.5229675  69.5165784  31.0628484  45.3435465  69.5646616
  26.0964813  48.4988976  76.5162283  26.9607747  48.8944902  76.4023842
  26.1657633  47.6464752  76.0863074  26.2159928  48.4401098  76.4469319
  27.4809672  46.9577604  84.8367539  27.9261042  47.7697662  85.0807057
  26.6403452  47.2435342  84.4803720  27.4301604  47.0977895  84.8219046
  32.2417976  32.6127319  77.6087085  31.8815310  32.1350814  76.8620037
  31.5432037  33.2132651  77.8696309  32.1061203  32.6278371  77.5471902
  32.8716867  52.6989560  79.5907287  32.9415461  52.6630302  80.5453228
  32.1199766  53.2684624  79.4273870  32.7845068  52.7679500  79.6918449
  28.9081771  44.3368063  77.4786007  28.8637212  43.9003889  76.6279513
  29.8330922  44.2951650  77.7204313  29.0207604  44.2755690  77.4008190
  26.4249936  43.9959190  81.4801180  25.5578135  44.1167605  81.8676125
  26.9186280  43.5133695  82.1433841  26.3776508  43.9497869  81.6151754
  32.5472159  49.1329072  73.0662544  31.9623601  49.6419928  73.6284043
  32.0368383  48.9745068  72.2714664  32.4074971  49.1778145  73.0365559
  27.2864002  37.6427591  75.8911460  26.3349270  37.6003012  75.9844841
  27.5900865  38.0342692  76.7106828  27.2038391  37.6876664  76.0071115
  33.8012207  52.4164482  72.8859422  33.3000807  52.5675000  72.0854973
  33.8751215  51.4640049  72.9474605  33.7463724  52.3143861  72.7911899
  21.4603587  44.8891662  73.8674063  20.5723940  45.2476082  73.8391220
  21.6202847  44.5764480  72.9778660  21.3668279  44.8952899  73.7493195
  25.3037795  43.9081455  67.5437504  25.5849491  43.2022842  68.1256993
  25.8597678  44.6503409  67.7813383  25.4111666  43.9130445  67.6484022
  28.7776959  44.6764689  80.5898706  27.8724107  44.5119448  80.8550356
  28.7078365  45.3333404  79.8961988  28.6529883  44.7401556  80.5347162
  19.7040592  42.9846879  70.8176548  18.8530449  43.4137569  70.9117000
  19.5758874  42.1126696  71.1924214  19.5781968  42.9279414  70.8777588
  28.0248313  51.7452880  70.9993812  27.5462079  51.2949901  71.6958814
  27.7650236  52.6626219  71.0849411  27.9301458  51.8048922  71.0997904
  28.2471110  41.9138527  79.3955672  28.4890208  42.8340443  79.4988048
  27.7159488  41.8938485  78.6000721  28.2095833  42.0285705  79.3071789
  29.3227146  36.0852918  75.4661749  30.0149576  36.7127694  75.2589926
  28.5201978  36.6074414  75.4725388  29.3082809  36.2326695  75.4400119
  34.5119389  52.0020761  68.6227954  33.7354028  51.8114242  69.1481757
  35.0627311  52.5360649  69.1941377  34.4830714  52.0457587  68.7635096
  27.9278364  56.3099122  77.7812423  28.5565708  57.0312869  77.8059911
  27.0791315  56.7275502  77.9332703  27.8995462  56.4560650  77.8038698
  24.1369545  48.1404556  72.6441116  23.2616915  48.4764439  72.4510714
  24.4417955  47.7742569  71.8132611  24.0642084  48.1367813  72.5132968
  25.1952375  50.9365482  77.7727571  24.3777095  50.8422428  78.2627821
  25.2951191  50.1029051  77.3117234  25.1034388  50.8177479  77.7762926
  30.5888438  52.9953442  68.3788435  31.2343214  53.6669127  68.1589333
  29.7817082  53.4827927  68.5443065  30.5680592  53.1435383  68.3724796
  23.9117879  43.0455169  74.4090501  24.4741271  43.8052670  74.2598506
  23.0226685  43.3827300  74.3058125  23.8702187  43.1863626  74.3772303
  33.2152102  46.9361231  70.5892594  32.7094514  46.3115032  70.0688288
  34.0425531  47.0271625  70.1176192  33.2562021  46.8679456  70.4626873
  31.2585701  50.9087873  75.2483859  32.0189404  51.4476750  75.4661748
  30.9652762  51.2398766  74.3991507  31.3186145  51.0194225  75.1670686
  27.8568222  55.2321367  80.0963099  27.9336098  55.6383437  79.2329326
  28.6298943  55.5330157  80.5721928  27.9647868  55.3223596  80.0461054
  32.9115239  46.8189559  74.5709777  32.7371641  47.4468417  73.8709419
  32.3151211  47.0741111  75.2759631  32.8127970  46.9316324  74.5723919
  24.2587755  41.6807429  71.4172814  25.0064440  41.8097493  71.9999374
  23.5671098  42.2286121  71.7892195  24.2662810  41.7672915  71.5389037
  35.2988672  53.4113493  77.9056932  34.5073200  53.1112868  78.3518776
  35.7209103  52.6083249  77.5995160  35.2515245  53.2709119  77.9240780
  30.8601984  35.2136817  78.0704492  31.6095990  35.7737984  77.8682166
  30.1893174  35.4749606  77.4397099  30.8700133  35.3194181  77.9636761
  21.0342741  47.8469251  79.7922540  20.1082043  48.0767689  79.8749855
  21.1208767  47.5235925  78.8956426  20.9263096  47.8350859  79.6883093
  35.4824647  47.3390642  73.7875034  34.6112431  47.3439632  74.1834832
  36.0823316  47.2725197  74.5306726  35.4478236  47.3304910  73.9338745
  35.9657068  41.0328529  77.4269820  36.6625686  40.4702867  77.7649791
  36.3080755  41.9212012  77.5203201  36.0990747  41.0744942  77.4821363
  31.0622710  38.2122654  75.4294053  31.6471268  38.4074081  74.6968427
  31.6390439  37.8632131  76.1089350  31.2112274  38.1926695  75.4223343
  36.4922502  46.4805181  80.1776274  35.9905328  45.7354649  79.8445801
  37.3380684  46.1065626  80.4251147  36.5361288  46.3368147  80.1663137
  30.7683997  44.1996348  74.7703818  30.5761421  44.4421343  73.8638709
  30.1974003  43.4509075  74.9443300  30.6702502  44.1355399  74.6763366
  27.5693019  37.7035880  71.6958815  26.6570885  37.4717030  71.5247616
  27.5184951  38.4706866  72.2665167  27.4463263  37.7721737  71.7467932
  26.1796197  52.5442299  79.6890164  25.7569993  52.1682333  78.9175629
  25.6894493  53.3476626  79.8629647  26.0629950  52.5985270  79.6133560
  17.6919934  48.3119199  76.6095664  16.8438659  48.6127989  76.9355426
  18.2860869  48.4196974  77.3520285  17.6590845  48.3645839  76.7460380
  27.4232323  47.0377769  70.6196649  28.1177847  47.5631925  70.2229780
  27.8741428  46.2719031  70.9732183  27.5693019  47.0067501  70.6140081
  28.3752829  44.8262960  71.6244637  28.6160379  43.9040631  71.5346611
  29.1379626  45.2337277  72.0331714  28.5034546  44.7601597  71.6654759
  22.1474055  44.0016344  71.3996037  22.0059547  44.9369312  71.2546468
  21.3264134  43.5901201  71.1309031  22.0244299  44.0689954  71.3465707
  21.6185526  47.3455962  77.1802016  21.5954586  48.2988559  77.0974701
  22.3061768  47.0700286  76.5742111  21.7034231  47.4325531  77.0918132
  26.4509744  53.4999391  74.2365160  26.9688576  53.1006723  74.9351376
  25.7431430  53.9539112  74.6933070  26.4273030  53.5068794  74.3843014
  24.3944527  39.1022467  74.4479411  23.9406554  38.9111865  73.6262830
  23.8072875  39.6986974  74.9125102  24.2605075  39.1540942  74.4019791
  32.2810575  51.8624552  70.4527877  31.8994289  51.0251380  70.7165386
  31.8543956  52.0673959  69.6212301  32.1777118  51.7812138  70.3799557
  33.8191185  47.8550901  80.0482268  34.2550179  48.2559899  80.8005884
  33.1095550  48.4609305  79.8318521  33.7839001  47.9840965  80.1175233
  24.9319658  59.0860005  74.8665481  25.3083982  58.2086749  74.9407944
  25.4798712  59.6306037  75.4322336  25.0503226  59.0427262  74.9485725
  25.1149858  54.9504454  80.3508684  24.7795453  55.8208307  80.1373221
  26.0624176  55.0227053  80.2299531  25.1935055  55.0712869  80.3084420
  29.1281476  49.4905327  78.7570498  30.0830849  49.4766523  78.6962386
  28.9203015  50.3772480  79.0512062  29.2234103  49.6019845  78.7860411
  32.1615459  38.0877497  78.2415690  31.2932111  38.2228799  78.6226996
  32.5195030  38.9699743  78.1432812  32.0951506  38.2179809  78.2776315
  38.0464771  43.1292079  82.0252974  38.4408074  43.5680748  82.7797804
  37.1117470  43.3210846  82.0988365  37.9771951  43.2100410  82.1313634
  30.5605536  46.1371812  72.5062258  30.5397690  47.0483914  72.7975538
  31.4854688  45.9608180  72.3351060  30.6754463  46.2310783  72.5217822
  23.8852298  52.6001599  72.6441116  24.4885608  53.0357608  73.2472736
  23.3344377  52.0563732  73.2083828  23.8921580  52.5866877  72.7933111
  21.2115207  49.8306035  77.0196883  21.3119796  50.5042132  77.6928540
  20.3859098  50.0481999  76.5862318  21.1191446  49.9449131  77.0508010
  25.3863405  40.8944567  77.8109409  25.4238682  41.4668208  77.0444371
  24.8569103  40.1494036  77.5288053  25.3239866  40.8724113  77.6765906
  26.6322623  37.4794598  79.8424587  25.8857484  37.3361646  79.2605098
  27.0560374  36.6237714  79.9032699  26.5906931  37.3520863  79.7759907
  39.4898528  41.2059502  79.4097095  38.9656188  40.7658585  78.7407864
  40.2894830  40.6833924  79.4705207  39.5250712  41.0830674  79.3326348
  29.9052610  38.5907116  79.7844760  29.8284734  37.8709699  80.4116797
  29.0623296  39.0422342  79.8339734  29.7874816  38.5564188  79.8707430
  39.2450564  57.1439634  72.3725827  38.8564996  56.2809265  72.5140040
  39.3582170  57.2023429  71.4243525  39.2098380  57.0402683  72.2693451
  39.3166478  57.6983645  69.6869911  38.3686387  57.5922200  69.6077951
  39.6734503  57.2415347  68.9254371  39.2415923  57.6265128  69.5795109
  39.8426139  57.5064879  75.1062575  39.6480469  57.1847882  74.2266167
  40.0273660  56.7169357  75.6153744  39.8408818  57.3644175  75.0595884
  38.5857224  50.7062961  72.9672595  39.3853525  50.4642049  73.4360713
  38.8120437  51.5174854  72.5125898  38.7167809  50.7789643  72.9700879
  34.3283415  60.6744946  69.3277808  33.7452177  60.2074585  69.9259931
  34.1054843  60.3336072  68.4615750  34.2255732  60.5707995  69.2938397
  29.6766304  60.7879876  74.4260206  29.3527369  61.1884792  73.6192118
  29.1142912  60.0257881  74.5582496  29.5634697  60.7418556  74.3390465
  36.6977870  57.0541487  69.1128204  36.1504590  57.1264087  69.8941734
  36.2659290  56.3882958  68.5775406  36.5730794  56.9782145  69.1439331
  31.3942474  55.8404266  69.7287103  31.7712572  56.7153027  69.6459789
  30.5062827  55.9281999  69.3815209  31.3290069  55.9637175  69.6735560
  26.8822550  60.5532449  76.0884287  26.1819292  61.1917452  75.9512499
  27.6888134  61.0631470  76.0141825  26.8955341  60.7006225  76.0608515
  26.5583615  59.1447883  78.4685501  26.8637798  59.6722451  79.2067696
  26.9936836  59.5240509  77.7055819  26.6524696  59.2607308  78.4657217
  32.1540403  56.7814389  78.1652014  32.6291996  56.4895414  77.3866768
  32.4577266  57.6775439  78.3087440  32.2539219  56.8590061  78.0831770
  38.3738349  61.4844592  67.6392098  38.6648194  61.4305704  68.5499634
  38.1734943  62.4099580  67.5055666  38.3853819  61.5950945  67.7389119
  35.4605254  54.9565690  67.8032586  35.1100738  54.9582020  66.9123041
  34.6868760  54.9157442  68.3647014  35.3167652  54.9516700  67.7608322
  36.9160254  58.4172898  76.1167130  36.4298964  58.3727907  75.2929336
  37.7953298  58.1127366  75.8918531  36.9656775  58.3723825  75.9823628
  29.6454534  58.2503163  77.6108296  30.4774151  57.8359443  77.8392251
  29.8359790  59.1884708  77.6164865  29.7765119  58.3180855  77.6405281
  34.4761431  61.8118743  75.0793874  33.8295108  61.2035844  74.7230055
  34.7821388  62.3083043  74.3199547  34.4322645  61.7975857  74.9372589
  34.2365428  54.5226011  71.2758600  34.5073201  55.4358525  71.3656626
  33.3543516  54.4960650  71.6456769  34.1580232  54.6356859  71.3345499
  33.4894515  56.1457963  75.5566845  34.1106804  56.8173648  75.2745489
  32.7233077  56.2797018  74.9994843  33.4709763  56.2494914  75.4492042
  36.8796523  60.0608974  73.6984078  37.0534348  60.1241759  72.7586629
  37.6735089  60.3997435  74.1113582  37.0037826  60.1127450  73.6312327
  40.0954934  64.1335823  69.1403975  40.6815039  64.2507496  68.3929857
  39.4015183  64.7798394  69.0039259  40.0816370  64.2315619  69.0272604
  29.0161416  58.0719118  74.9132172  29.2488138  58.0421096  75.8416484
  28.0912265  57.8269628  74.8905898  28.9272297  58.0368024  75.0291827
  35.7024352  62.9521118  70.0412515  36.5932866  62.8059589  70.3580354
  35.4033677  62.0882584  69.7584088  35.7780680  62.8226971  70.0447871
  37.9113772  55.0520991  73.7005292  38.2589421  54.5074959  74.4062218
  36.9622134  55.0190310  73.8172018  37.8351670  54.9786145  73.8051810
  41.9886249  60.8414681  69.4585956  41.4407195  60.9851715  70.2307562
  42.2478552  59.9220930  69.5165784  41.9516745  60.7426720  69.5646616
  43.1306236  48.0118574  77.6087085  42.7703571  47.5342069  76.8620037
  42.4320298  48.6123906  77.8696309  42.9949463  48.0269626  77.5471902
  38.1752263  53.0418846  75.8911460  37.2237531  52.9994268  75.9844841
  38.4789125  53.4333947  76.7106828  38.0926652  53.0867919  76.0071115
  32.3491848  60.2882917  73.8674063  31.4612200  60.6467337  73.8391220
  32.5091108  59.9755735  72.9778660  32.2556540  60.2944154  73.7493195
  36.1926056  59.3072710  67.5437504  36.4737751  58.6014097  68.1256993
  36.7485939  60.0494664  67.7813383  36.2999927  59.3121700  67.6484022
  30.5928853  58.3838134  70.8176548  29.7418710  58.8128824  70.9117000
  30.4647135  57.5117951  71.1924214  30.4670229  58.3270669  70.8777588
  40.2115407  51.4844173  75.4661749  40.9037837  52.1118950  75.2589926
  39.4090238  52.0065669  75.4725388  40.1971069  51.6317950  75.4400119
  35.0257806  63.5395811  72.6441116  34.1505176  63.8755694  72.4510714
  35.3306216  63.1733824  71.8132611  34.9530345  63.5359069  72.5132968
  34.8006140  58.4446424  74.4090501  35.3629532  59.2043925  74.2598506
  33.9114946  58.7818555  74.3058125  34.7590448  58.5854881  74.3772303
  44.1040363  62.3352486  70.5892594  43.5982774  61.7106287  70.0688288
  44.9313792  62.4262880  70.1176192  44.1450281  62.2670712  70.4626873
  35.1476015  57.0798684  71.4172814  35.8952701  57.2088749  71.9999374
  34.4559359  57.6277376  71.7892195  35.1551071  57.1664170  71.5389037
  41.7490244  50.6128073  78.0704492  42.4984251  51.1729239  77.8682166
  41.0781434  50.8740862  77.4397099  41.7588394  50.7185436  77.9636761
  41.9510971  53.6113909  75.4294053  42.5359529  53.8065336  74.6968427
  42.5278700  53.2623387  76.1089350  42.1000534  53.5917950  75.4223343
  38.4581280  53.1027135  71.6958815  37.5459145  52.8708285  71.5247616
  38.4073211  53.8698121  72.2665167  38.3351524  53.1712993  71.7467932
  38.3120584  62.4369024  70.6196649  39.0066107  62.9623180  70.2229780
  38.7629689  61.6710287  70.9732183  38.4581280  62.4058756  70.6140081
  39.2641089  60.2254215  71.6244637  39.5048640  59.3031886  71.5346611
  40.0267886  60.6328533  72.0331714  39.3922807  60.1592852  71.6654759
  33.0362316  59.4007599  71.3996037  32.8947808  60.3360568  71.2546468
  32.2152395  58.9892456  71.1309031  32.9132560  59.4681209  71.3465707
  35.2832788  54.5013722  74.4479411  34.8294815  54.3103120  73.6262830
  34.6961136  55.0978230  74.9125102  35.1493336  54.5532197  74.4019791
  17.5430373   3.7985674  56.3460076  16.5950281   3.6924228  56.2668117
  17.8998397   3.3417376  55.5844536  17.4679817   3.7267157  56.2385274
  19.4656136  15.6075575  62.7523950  18.6353839  15.1817545  62.9666484
  20.1180194  14.9110859  62.8245199  19.4430969  15.4642623  62.7884574
  25.2564368  12.2954391  61.0235190  24.9111814  11.5658994  60.5080382
  26.0468293  12.5644747  60.5561214  25.3130171  12.2358349  60.8976540
  18.5585964  10.4044330  59.6503176  18.8247548  11.2780844  59.3618180
  17.6117419  10.4726105  59.7754755  18.4714165  10.5248663  59.6298115
  20.5920240  10.5367054  57.2560540  19.8241482  10.3631999  56.7108747
  21.1664875   9.7863451  57.1061474  20.5671980  10.4183134  57.1669586
  20.1087818  17.6132813  61.0079626  19.3905581  18.2387177  61.1027149
  19.9228750  16.9351809  61.6577937  19.9933118  17.6067494  61.1027149
  25.0589831  13.7332896  57.7736562  24.7350896  12.8673949  58.0218507
  24.3494196  14.3305568  58.0119512  24.9267698  13.6994050  57.8365887
  16.6002243   7.5846620  54.2982264  16.8912088   7.5307733  55.2089799
  16.3998838   8.5101609  54.1645832  16.6117713   7.6952973  54.3979284
  30.3596358   7.6973386  63.6772908  30.0507534   8.2243872  64.4148032
  29.8175039   7.9765804  62.9390713  30.2505166   7.8002172  63.6772908
  24.9746899  12.4089321  63.9169999  25.0174138  12.3493279  62.9624058
  24.4787460  11.6353016  64.1835792  24.9169548  12.3027876  63.8293187
  15.7815416  15.6638957  58.1759999  15.6239249  15.3613838  59.0704900
  14.9414969  16.0264202  57.8945714  15.6539472  15.6708359  58.2544887
  18.3218828  10.2337852  55.7994140  18.9078933  10.3509525  55.0520022
  17.6279078  10.8800422  55.6629424  18.3080264  10.3317648  55.6862770
  23.9522026  11.1466284  58.1936777  24.4250525  10.4436248  57.7482004
  23.0902186  10.7751225  58.3789396  23.9025505  11.0090487  58.1604436
  20.7992928  15.7839207  58.9736164  20.3836006  16.0313192  58.1477156
  20.4188189  16.3775137  59.6213262  20.6976791  15.8912900  58.9516961
  22.3841192  14.2848330  62.2899472  22.6537418  14.2546227  61.3721226
  23.0267101  14.8567889  62.7092615  22.5007440  14.3542352  62.2263076
  15.7266933  18.4314109  61.5835474  16.0817637  17.5985844  61.8975029
  15.1158567  18.1836042  60.8898757  15.6937843  18.2930147  61.5347571
  13.9288246   9.0523147  56.7002681  14.8196760   8.9061618  57.0170519
  13.6297571   8.1884613  56.4174253  14.0044575   8.9228999  56.7038036
  26.6969257  10.0447663  62.3352021  26.4203750  10.8869825  61.9738705
  26.5664446  10.1358057  63.2791897  26.6443869  10.1639748  62.4101554
  19.4944811  13.0347767  59.3851525  20.1261023  13.7063452  59.1298870
  18.7162130  13.2262452  58.8611864  19.4748512  13.1454120  59.2854505
  20.2150143   6.9416710  56.1176121  19.6671089   7.0853744  56.8897727
  20.4742446   6.0222958  56.1755949  20.1780639   6.8428749  56.2236782
  21.6624314  10.6322356  59.7252709  21.0775756  11.1413212  60.2874208
  21.1520538  10.4738352  58.9304829  21.5227126  10.6771429  59.6955724
  22.9164362  13.9157766  59.5449587  22.4152962  14.0668284  58.7445138
  22.9903370  12.9633333  59.6064770  22.8615879  13.8137145  59.4502064
  14.4189950   5.4074739  54.2027669  14.7001646   4.7016126  54.7847158
  14.9749833   6.1496693  54.4403548  14.5263821   5.4123729  54.3074187
  17.1400468  13.2446164  57.6583977  16.6614234  12.7943185  58.3548979
  16.8802391  14.1619503  57.7439577  17.0453613  13.3042206  57.7588069
  23.6271544  13.5014045  55.2818119  22.8506183  13.3107526  55.8071922
  24.1779466  14.0353933  55.8531542  23.5982869  13.5450871  55.4225262
  17.0430519  17.8092405  64.4402588  17.6717863  18.5306153  64.4650076
  16.1943470  18.2268785  64.5922868  17.0147617  17.9553934  64.4628863
  19.7040593  14.4946726  55.0378600  20.3495369  15.1662410  54.8179498
  18.8969237  14.9821211  55.2033230  19.6832747  14.6428667  55.0314961
  22.3304257   8.4354515  57.2482759  21.8246669   7.8108316  56.7278453
  23.1577686   8.5264909  56.7766357  22.3714176   8.3672740  57.1217038
  20.3737856  12.4081156  61.9074024  21.1341559  12.9470034  62.1251913
  20.0804917  12.7392050  61.0581672  20.4338300  12.5187509  61.8260851
  24.4140827  14.9106777  64.5647097  23.6225355  14.6106152  65.0108941
  24.8361258  14.1076533  64.2585325  24.3667400  14.7702403  64.5830945
  24.5976802   8.8383926  60.4465199  23.7264586   8.8432916  60.8424997
  25.1975471   8.7718481  61.1896891  24.5630391   8.8298194  60.5928910
  16.5384478   8.5371053  57.2786814  17.2330002   9.0625209  56.8819945
  16.9893583   7.7712315  57.6322348  16.6845174   8.5060784  57.2730246
  17.4904984   6.3256243  58.2834802  17.7312534   5.4033914  58.1936776
  18.2531781   6.7330561  58.6921879  17.6186701   6.2594881  58.3244924
  15.5661899  14.9992675  60.8955326  16.0840731  14.6000007  61.5941541
  14.8583585  15.4532396  61.3523235  15.5425185  15.0062078  61.0433179
  21.3962730  13.3617836  57.1118042  21.0146444  12.5244664  57.3755551
  20.9696111  13.5667242  56.2802467  21.2929273  13.2805422  57.0389722
  14.0471813  20.5853289  61.5255647  14.4236137  19.7080033  61.5998109
  14.5950867  21.1299321  62.0912501  14.1655381  20.5420546  61.6075890
  19.6757691   7.6365096  59.1652424  19.6549845   8.5477198  59.4565703
  20.6006843   7.4601463  58.9941225  19.7906618   7.7304067  59.1807987
  13.0004453  14.0994883  59.3031281  13.6037763  14.5350892  59.9062902
  12.4496532  13.5557016  59.8673993  13.0073735  14.0860161  59.4523276
  28.3602719  18.6432918  59.0315992  27.9717152  17.7802549  59.1730205
  28.4734325  18.7016713  58.0833690  28.3250535  18.5395967  58.9283616
  18.5181818  25.2842668  67.2234311  18.0251246  25.6721026  66.5007680
  17.9385221  24.6090241  67.5741561  18.3807724  25.2479327  67.1760549
  26.6923069  27.8778682  68.7854300  25.9631135  27.2569225  68.7762377
  26.7078953  28.2416174  67.9008395  26.6010855  27.8443918  68.6708787
  28.4318633  19.1976929  56.3460076  27.4838542  19.0915484  56.2668117
  28.7886658  18.7408631  55.5844536  28.3568078  19.1258412  56.2385274
  30.3544397  31.0066830  62.7523950  29.5242100  30.5808800  62.9666484
  31.0068455  30.3102114  62.8245199  30.3319230  30.8633879  62.7884574
  28.9578294  19.0058163  61.7652740  28.7632624  18.6841166  60.8856332
  29.1425815  18.2162641  62.2743909  28.9560973  18.8637459  61.7186050
  27.7009379  12.2056245  59.6262760  28.5005680  11.9635332  60.0950878
  27.9272592  13.0168138  59.1716064  27.8319964  12.2782927  59.6291044
  33.7123087  30.8539982  74.2923777  33.1730636  31.5488368  73.9147827
  34.2070979  30.5053542  73.5513298  33.7065352  30.8984973  74.1488350
  22.0798556  30.7792887  64.9748315  21.7848296  31.4092158  65.6331479
  21.3269909  30.6674287  64.3950040  21.9459103  30.8458332  64.9854381
  25.6779024  32.2902157  69.5717327  25.5150897  32.3930942  68.6341092
  26.4480877  32.8319612  69.7421455  25.7558447  32.3722736  69.4734449
  29.7251279  16.9102778  63.3555572  30.1489030  16.2113567  62.8577540
  29.1749131  16.4518150  63.9912462  29.7089621  16.7612672  63.3732348
  29.4052758  26.6331191  68.7889656  29.8584957  27.0523901  68.0585243
  28.5346316  27.0307529  68.7917940  29.3515822  26.7372224  68.6963346
  38.5660925  21.0703279  66.2320676  39.2236945  20.7572014  65.6105208
  38.7410296  20.5779805  67.0339267  38.6723250  20.9670411  66.2554021
  35.6718356  20.8621213  70.0575153  34.8439153  20.7800634  69.5844608
  35.4218429  21.1723900  70.9272566  35.5338489  20.8911069  70.1077199
  36.1452629  27.6945646  61.0235190  35.8000074  26.9650249  60.5080382
  36.9356554  27.9636002  60.5561214  36.2018432  27.6349604  60.8976540
  24.4614254  19.6867744  66.2723726  24.6623433  19.0682783  65.5702156
  25.2980060  20.1129857  66.4618772  24.5942160  19.6626878  66.2066116
  33.0668312  29.5002469  68.9791774  33.1719089  28.7315153  69.5384988
  33.9386301  29.8929817  68.9452362  33.1915388  29.4524818  69.0463525
  35.5892745  25.5978015  72.7784621  34.6556991  25.5108446  72.9729165
  35.6175646  26.0578973  71.9391264  35.4732271  25.6455665  72.6957306
  23.4435570  22.1738230  55.9867973  22.8604332  21.7067869  56.5850096
  23.2206998  21.8329356  55.1205915  23.3407887  22.0701279  55.9528562
  35.2226571  29.5104531  72.4828915  35.8710214  30.2118237  72.4178377
  35.4397407  29.0593387  73.2981856  35.3335083  29.5422965  72.5790580
  18.7918459  22.2873160  61.0850372  18.4679524  22.6878076  60.2782283
  18.2295067  21.5251165  61.2172661  18.6786852  22.2411840  60.9980630
  39.7404230  23.7586429  65.9584173  39.3587944  22.8809091  65.9499320
  39.0435612  24.3248833  65.6267842  39.6024363  23.7178181  65.9145767
  28.4312858  26.2428338  71.8889217  28.2748239  26.8470412  72.6144133
  28.4613081  26.8021339  71.1139327  28.4151200  26.3914361  71.8832649
  29.4474224  25.8035585  59.6503176  29.7135809  26.6772099  59.3618180
  28.5005680  25.8717360  59.7754755  29.3602425  25.9239918  59.6298115
  25.8130025  18.5534771  55.7718369  25.2656745  18.6257371  56.5531899
  25.3811445  17.8876241  55.2365571  25.6882949  18.4775429  55.8029496
  31.4808501  25.9358310  57.2560540  30.7129743  25.7623254  56.7108747
  32.0553136  25.1854706  57.1061474  31.4560240  25.8174390  57.1669586
  27.4642242  16.1623669  64.8489667  27.2240465  15.4883490  65.4846557
  26.6842240  16.7139104  64.7775489  27.3337430  16.1468535  64.9210916
  31.8445807  25.8856165  63.5203130  31.6586739  26.6110737  62.9242220
  31.2845510  25.1732232  63.2113073  31.7487406  25.8872495  63.4043475
  21.9326312  27.2397761  68.3137898  21.5128976  26.5065621  67.8640699
  22.8361844  26.9548188  68.4453117  21.9949851  27.1099531  68.2727776
  22.7005071  28.2706030  65.7901257  22.4239564  29.1373141  65.4924337
  22.5827277  28.2950979  66.7404772  22.6502777  28.3845043  65.8742714
  20.5094629  17.3397549  56.3877269  20.8864727  18.2146310  56.3049954
  19.6214982  17.4275283  56.0405374  20.4442224  17.4630459  56.3325725
  30.9976079  33.0124068  61.0079626  30.2793842  33.6378432  61.1027149
  30.8117011  32.3343064  61.6577937  30.8821378  33.0058749  61.1027149
  27.9214856  33.6039587  70.1218618  28.5617670  32.9405552  69.8651821
  28.0352236  33.6937733  71.0679707  28.0179031  33.5308822  70.2102502
  27.4884729  22.9094864  62.4950082  27.6945870  22.4796010  63.3244444
  28.2465338  23.4671536  62.3196457  27.6120259  22.9262246  62.5791539
  15.9974705  22.0525733  62.7474452  15.2971447  22.6910736  62.6102665
  16.8040289  22.5624754  62.6731990  16.0107496  22.1999509  62.7198680
  15.6735770  20.6441167  65.1275666  15.9789953  21.1715735  65.8657861
  16.1088991  21.0233793  64.3645984  15.7676851  20.7600592  65.1247382
  33.4317166  20.9311152  62.5770326  32.8774604  21.2360767  61.8593192
  33.7365576  20.0688948  62.2941899  33.3993850  20.8596717  62.4490463
  21.2692558  18.2807673  64.8242179  21.7444151  17.9888698  64.0456933
  21.5729421  19.1768723  64.9677605  21.3691374  18.3583345  64.7421935
  30.9670082  30.8944148  70.1381253  31.5680299  30.2783681  69.7216395
  30.6194434  30.4188055  70.8926083  30.9993399  30.7552021  70.1812589
  37.6406001  25.4700197  65.2668668  36.9899263  24.8437668  65.5836507
  37.4321766  26.2848833  65.7236578  37.5309035  25.4936981  65.3658618
  34.4461210  18.7551518  67.7346695  34.7971499  18.1480866  68.3873291
  35.2215024  19.1352310  67.3210120  34.5904586  18.7253497  67.7650751
  29.6292877  19.8941646  69.2775764  29.4399168  20.3832460  68.4771316
  30.0397837  19.0846082  68.9728134  29.6575778  19.8533398  69.1361551
  16.7168489  22.7074035  66.8910909  15.9391581  23.0233877  67.3521245
  17.1019416  22.0640042  67.4850606  16.6666195  22.6657622  67.0268554
  27.4890504  22.9837875  54.2982264  27.7800349  22.9298988  55.2089799
  27.2887098  23.9092864  54.1645832  27.5005974  23.0944228  54.3979284
  24.5757409  16.4558974  54.4622751  24.2252893  16.4575304  53.5713206
  23.8020915  16.4150726  55.0237179  24.4319807  16.4509984  54.4198487
  30.4271858  23.6618880  62.8040138  30.6159794  22.8633544  62.3104533
  29.9959052  23.3544771  63.6009232  30.3960089  23.5210424  62.8429047
  31.4109906  11.5271159  67.2446445  31.0842104  11.7643081  66.3770245
  32.2100434  12.0423252  67.3492963  31.4710351  11.6230542  67.1463567
  33.0841516  27.4953395  75.1203998  32.8612944  28.1036295  75.8246781
  33.9640334  27.7562102  74.8481637  33.1684448  27.6071996  75.1755541
  41.2484619  23.0964641  63.6772908  40.9395795  23.6235127  64.4148032
  40.7063300  23.3757060  62.9390713  41.1393427  23.1993427  63.6772908
  21.3824165  34.3208427  66.5495583  21.3177532  35.0254792  65.9046769
  20.6901735  34.5114946  67.1824189  21.2854216  34.4359687  66.5481441
  24.4983758  26.3734732  68.4014711  24.5855557  26.0950479  67.4907175
  24.5705446  25.5643251  68.9077595  24.5185831  26.2342605  68.3498523
  43.4631775  23.9786887  66.8684637  43.1190767  24.7376223  67.3386897
  43.3500169  24.1983263  65.9435681  43.4042878  24.1036127  66.8104810
  37.2641676  19.3258830  72.8767500  36.9304592  18.4534564  72.6653251
  36.6412067  19.6720775  73.5159746  37.1417693  19.2581138  72.9319044
  35.8635159  27.8080577  63.9169999  35.9062399  27.7484534  62.9624058
  35.3675721  27.0344272  64.1835792  35.8057809  27.7019131  63.8293187
  26.0312409  19.9166182  62.7757296  25.5451119  19.8721191  61.9519502
  26.9105453  19.6120650  62.5508696  26.0808930  19.8717109  62.6413793
  18.7606689  19.7496447  64.2698461  19.5926306  19.3352726  64.4982416
  18.9511945  20.6877992  64.2755030  18.8917274  19.8174139  64.2995446
  24.0797969  34.2089826  66.7305777  23.1254369  34.1820382  66.6711807
  24.2633943  34.9364811  67.3245474  23.9810700  34.2983890  66.7991670
  33.3555063  13.2985052  66.7319921  33.1644034  13.8880157  66.0036721
  34.3092890  13.2095071  66.7249211  33.4536559  13.3626002  66.6379469
  37.7145008  26.4979889  70.3778346  37.1244489  25.9280743  69.8842741
  38.2150635  25.9003134  70.9336206  37.7029538  26.3481618  70.3856128
  22.3367765  20.8608965  65.1904992  23.0902186  20.3918192  65.5490023
  22.6716396  21.2818005  64.3992467  22.4759179  20.8543645  65.1353448
  35.8785270  20.9523441  66.0234711  36.8109477  20.9458122  66.2426742
  35.8537010  20.7800633  65.0816049  35.9951518  20.9298905  65.9308401
  27.2661930  17.8051581  68.5146082  27.5600643  18.4203882  67.8421497
  26.3158745  17.9137521  68.5386498  27.1818999  17.8978304  68.4318767
  34.3716428  25.6002509  64.1404457  33.5044627  25.7284409  63.7586080
  34.2197997  25.0278868  64.8928073  34.2417390  25.5426879  64.1878218
  23.5913586  23.3112027  61.7384039  22.9447263  22.7029128  61.3820220
  23.8973543  23.8076326  60.9789712  23.5474800  23.2969140  61.5962754
  30.5438105  23.9615423  69.1750459  30.2187623  23.4479660  69.9146796
  29.9410568  24.7025130  69.1135276  30.4254537  23.9901197  69.2613130
  22.2276573  28.8364351  61.7850729  22.9978426  29.3573599  62.0141755
  22.5105589  27.9297156  61.8960886  22.3627573  28.7874453  61.8289135
  35.8929607  24.8417256  69.1396906  35.0892892  24.5159435  69.5469841
  35.9466543  24.3726483  68.3074260  35.7965433  24.7396635  69.0859505
  32.0864905  26.9466538  66.0383203  32.0743661  26.9184846  65.0816048
  32.5431745  27.7615174  66.2476239  32.1430708  27.0474911  65.9428608
  23.3517583  16.0219295  57.9348765  23.6225356  16.9351809  58.0246791
  22.4695671  15.9953933  58.3046934  23.2732387  16.1350143  57.9935664
  22.6046670  17.6451247  62.2157010  23.2258959  18.3166931  61.9335654
  21.8385232  17.7790301  61.6585008  22.5861918  17.7488198  62.1082207
  25.9948678  21.5602258  60.3574244  26.1686503  21.6235043  59.4176794
  26.7887244  21.8990719  60.7703747  26.1189981  21.6120733  60.2902492
  24.3557704  25.1295406  65.7151724  24.9054078  24.7862038  65.0116012
  23.4937864  24.7470120  65.5546592  24.3159332  25.0364600  65.6048637
  26.6703677  31.0630212  58.1759999  26.5127510  30.7605093  59.0704900
  25.8303230  31.4255457  57.8945714  26.5427732  31.0699615  58.2544887
  24.1796785  30.1273162  62.9687696  24.3788644  29.2344772  63.2509052
  23.7160663  30.5151521  63.7098175  24.1450375  30.0624047  63.0995844
  30.8717455  31.4124818  65.9032628  31.3030261  32.1130359  65.4139449
  30.5848024  31.8297116  66.7164356  30.8902207  31.5549605  65.9449821
  29.2107089  25.6329107  55.7994140  29.7967194  25.7500780  55.0520022
  28.5167338  26.2791678  55.6629424  29.1968525  25.7308903  55.6862770
  34.8410287  26.5457539  58.1936777  35.3138785  25.8427504  57.7482004
  33.9790447  26.1742480  58.3789396  34.7913765  26.4081742  58.1604436
  35.3866246  23.0515568  63.1299901  35.1297037  23.9239834  63.4276821
  34.5714060  22.5502279  63.1229191  35.2497926  23.0993219  63.1674668
  24.8303522  24.2918152  70.2788396  24.6305890  23.4508237  69.8658892
  24.5722767  24.1766892  71.1938357  24.7714625  24.1693407  70.3424792
  30.5946173  24.3567267  73.3865739  30.2239584  24.9654249  72.7466423
  30.9439142  23.6382097  72.8590723  30.5917305  24.3428462  73.2366673
  31.6881188  31.1830462  58.9736164  31.2724266  31.4304447  58.1477156
  31.3076450  31.7766393  59.6213262  31.5865052  31.2904155  58.9516961
  28.4128107  29.4708529  63.4439454  28.6293171  29.3643001  64.3695482
  28.2563488  28.5808717  63.1299900  28.4208936  29.3438877  63.5224343
  19.6024456  30.7086618  66.6725949  18.6602099  30.5580182  66.5884492
  19.8564797  30.2081494  67.4475839  19.5135336  30.6257874  66.7609832
  28.7915525  29.2005926  66.2242893  27.8608638  29.3859373  66.3515685
  29.2257199  30.0399511  66.3713675  28.7280439  29.3312320  66.2596446
  38.0360850  27.3618423  67.5748633  38.9482984  27.6341439  67.6632517
  37.7283573  27.2573307  68.4757174  38.1128725  27.3834795  67.7014355
  19.9234524  22.0064412  63.5655678  20.2392630  22.8878493  63.7628505
  19.5320089  22.0811506  62.6951193  19.9136374  22.1285074  63.4785936
  21.9978718  22.2848666  67.5593069  21.5244446  23.0715610  67.2927276
  22.1768504  21.8239542  66.7397701  21.9603441  22.3260996  67.4200068
  19.1013056  28.3220423  64.5541030  19.6157246  28.6894657  65.2725235
  19.2467978  28.9233920  63.8236617  19.1855987  28.4461497  64.5526888
  38.8287869  15.2899403  62.5770327  38.1856187  14.6975721  62.9666485
  38.3241828  15.8169889  61.9569000  38.6821400  15.2809589  62.5473342
  24.6479096  22.2738438  64.0117522  25.0641792  21.4810257  63.6737552
  24.4683537  22.8000759  63.2332276  24.6779318  22.2403675  63.8689166
  18.1313571  19.5712401  61.5722337  18.3640293  19.5414380  62.5006650
  17.2064420  19.3262912  61.5496063  18.0424452  19.5361308  61.6881993
  32.0385704  22.8911153  66.9773581  32.9022864  23.2491490  67.1831262
  31.5160684  23.0597218  67.7615395  32.0818716  22.9584762  67.1039302
  33.2729453  29.6839585  62.2899472  33.5425679  29.6537482  61.3721226
  33.9155361  30.2559144  62.7092615  33.3895700  29.7533608  62.2263076
  26.6155193  33.8305364  61.5835474  26.9705898  32.9977099  61.8975029
  26.0046828  33.5827297  60.8898757  26.5826104  33.6921403  61.5347571
  24.8176507  24.4514402  56.7002681  25.7085021  24.3052873  57.0170519
  24.5185832  23.5875868  56.4174253  24.8932835  24.3220255  56.7038036
  29.7880590  23.7194510  65.5044546  29.3544690  24.5355394  65.7540633
  30.5599763  23.6757685  66.0680187  29.8313603  23.8186554  65.6083993
  33.1459282  24.4289866  69.5887034  32.9854248  23.8811174  70.3566214
  32.2787481  24.7408883  69.3313166  33.0148697  24.3991845  69.6544644
  24.0007000  26.6053582  61.5595058  24.5734314  26.2236460  62.2248933
  24.0751782  26.0138064  60.8106798  24.0832611  26.4808425  61.5488992
  31.9415756  17.8806840  64.6092575  31.8388072  18.8327190  64.6007722
  31.0836331  17.5455121  64.3497493  31.8191773  17.9598842  64.5753164
  32.6880894  18.6461496  71.7460863  32.3122344  18.0105070  71.1358531
  31.9733297  19.2568890  71.9256914  32.5489480  18.6428836  71.6909319
  31.5102949  20.8678367  64.6198641  31.9392661  21.2589386  65.3807110
  32.1621234  20.9262162  63.9205355  31.6488590  20.9253997  64.6276423
  24.0965400  21.8247708  69.1538327  23.6785384  21.7578180  70.0122603
  23.3748522  21.9897031  68.5471351  23.9510478  21.8370182  69.1863596
  37.5857518  25.4438918  62.3352021  37.3092010  26.2861080  61.9738705
  37.4552706  25.5349312  63.2791897  37.5332129  25.5631003  62.4101554
  30.3833072  28.4339023  59.3851525  31.0149284  29.1054707  59.1298870
  29.6050391  28.6253707  58.8611864  30.3636773  28.5445375  59.2854505
  36.6764251  20.5596093  63.2586836  36.3831312  21.4528565  63.0776642
  37.5776689  20.6608548  63.5641537  36.7537901  20.6873910  63.2749470
  31.4814274  17.6451247  68.0988295  31.3295842  16.9564099  67.4504126
  32.3532263  17.9815213  67.8909401  31.5732260  17.5998092  67.9892279
  28.4376368  26.8703113  62.8231057  29.3048169  26.9454290  62.4242975
  28.6079551  26.5416715  63.7048678  28.5698500  26.8380597  62.8846240
  27.0265927  16.5514275  60.3595457  27.3741576  16.0068243  61.0652383
  26.0774289  16.5183594  60.4762183  26.9503825  16.4779428  60.4641975
  31.1038404  22.3407965  56.1176121  30.5559350  22.4844999  56.8897727
  31.3630707  21.4214214  56.1755949  31.0668900  22.2420004  56.2236782
  30.1465935  32.6637629  68.2374223  30.3954315  31.9354479  68.8073504
  30.6812199  33.3977933  68.5400640  30.2470525  32.6637629  68.3491452
  26.1005229  25.3973515  63.1752449  26.9648162  25.7929441  63.0614007
  26.1698049  24.5449291  62.7453239  26.2200344  25.3385637  63.1059484
  27.4850088  23.8562143  71.4957704  27.9301458  24.6682201  71.7397222
  26.6443868  24.1419881  71.1393885  27.4342019  23.9962434  71.4809211
  24.9660295  28.8964477  72.7713909  25.5941866  28.9985097  72.0557989
  24.7466364  29.7925527  73.0266565  25.0185684  29.0246376  72.7119940
  32.2458391   9.5111858  64.2677250  31.8855726   9.0335353  63.5210202
  31.5472453  10.1117190  64.5286474  32.1101618   9.5262910  64.2062067
  30.3140251  33.5778308  73.3533398  30.1708422  34.2093909  74.0583253
  29.8556089  32.7886869  73.6425465  30.2372375  33.5574184  73.4806191
  22.2161102  28.1795637  71.4773855  22.2091820  27.3700073  70.9675615
  23.1404480  28.4200219  71.5346612  22.3327350  28.1068955  71.4194028
  32.8757283  29.5974099  66.2497452  32.9455876  29.5614841  67.2043393
  32.1240182  30.1669163  66.0864035  32.7885484  29.6664039  66.3508614
  28.9122187  21.2352602  64.1376172  28.8677627  20.7988428  63.2869678
  29.8371338  21.1936189  64.3794478  29.0248020  21.1740229  64.0598355
  26.4290351  20.8943729  68.1391345  25.5618550  21.0152144  68.5266290
  26.9226696  20.4118234  68.8024007  26.3816924  20.8482408  68.2741919
  32.5512575  26.0313611  59.7252709  31.9664017  26.5404467  60.2874208
  32.0408799  25.8729607  58.9304829  32.4115387  26.0762684  59.6955724
  27.2904418  14.5412130  62.5501625  26.3389686  14.4987551  62.6435006
  27.5941280  14.9327231  63.3696993  27.2078807  14.5861203  62.6661281
  33.8052623  29.3149021  59.5449587  33.3041222  29.4659539  58.7445138
  33.8791631  28.3624588  59.6064770  33.7504140  29.2128400  59.4502064
  21.4644003  21.7876201  60.5264228  20.5764355  22.1460621  60.4981385
  21.6243263  21.4749019  59.6368825  21.3708695  21.7937438  60.4083360
  28.3874072  27.9591096  73.9367030  27.4555639  27.8035670  74.0873167
  28.7927071  27.8366351  74.7951306  28.3198572  27.9235920  74.0661035
  25.3078211  20.8065994  54.2027669  25.5889906  20.1007381  54.7847158
  25.8638094  21.5487948  54.4403548  25.4152082  20.8114984  54.3074187
  28.7817375  21.5749228  67.2488871  27.8764523  21.4103987  67.5140521
  28.7118781  22.2317943  66.5552153  28.6570298  21.6386095  67.1937327
  19.7081008  19.8831418  57.4766713  18.8570865  20.3122108  57.5707165
  19.5799290  19.0111235  57.8514379  19.5822384  19.8263953  57.5367754
  28.0288728  28.6437419  57.6583977  27.5502495  28.1934440  58.3548979
  27.7690652  29.5610758  57.7439577  27.9341874  28.7033461  57.7588069
  28.2511526  18.8123066  66.0545837  28.4930624  19.7324982  66.1578213
  27.7199904  18.7923024  65.2590886  28.2136248  18.9270244  65.9661954
  29.3267562  12.9837457  62.1251914  30.0189992  13.6112233  61.9180091
  28.5242393  13.5058953  62.1315553  29.3123224  13.1311234  62.0990284
  27.9318779  33.2083661  64.4402588  28.5606124  33.9297408  64.4650076
  27.0831730  33.6260041  64.5922868  27.9035878  33.3545189  64.4628863
  24.1409961  25.0389095  59.3031281  23.2657331  25.3748978  59.1100879
  24.4458371  24.6727108  58.4722776  24.0682500  25.0352352  59.1723133
  25.1992791  27.8350021  64.4317736  24.3817511  27.7406967  64.9217986
  25.2991607  27.0013590  63.9707400  25.1074804  27.7162018  64.4353091
  23.9158295  19.9439708  61.0680667  24.4781687  20.7037209  60.9188671
  23.0267101  20.2811839  60.9648291  23.8742603  20.0848165  61.0362469
  33.2192518  23.8345770  57.2482759  32.7134929  23.2099571  56.7278453
  34.0465947  23.9256164  56.7766357  33.2602436  23.7663995  57.1217038
  31.2626117  27.8072412  61.9074024  32.0229820  28.3461289  62.1251913
  30.9693177  28.1383305  61.0581672  31.3226561  27.9178764  61.8260851
  27.8608638  32.1305906  66.7553265  27.9376514  32.5367976  65.8919491
  28.6339358  32.4314696  67.2312093  27.9688283  32.2208135  66.7051219
  32.9155655  23.7174098  61.2299942  32.7412057  24.3452956  60.5299585
  32.3191627  23.9725650  61.9349796  32.8168386  23.8300863  61.2314084
  16.9085292  26.9282826  65.5468809  17.3992770  27.6467996  65.1466585
  16.1614380  27.3536773  65.9669023  16.8761976  27.0748437  65.5490022
  24.2628170  18.5791968  58.0762979  25.0104856  18.7082032  58.6589539
  23.5711514  19.1270660  58.4482360  24.2703226  18.6657454  58.1979202
  35.3029088  30.3098032  64.5647097  34.5113616  30.0097407  65.0108941
  35.7249519  29.5067788  64.2585325  35.2555661  30.1693658  64.5830945
  30.8642399  12.1121356  64.7294657  31.6136406  12.6722523  64.5272332
  30.1933589  12.3734145  64.0987264  30.8740549  12.2178720  64.6226926
  21.0383157  24.7453790  66.4512705  20.1122459  24.9752228  66.5340020
  21.1249182  24.4220464  65.5546591  20.9303512  24.7335398  66.3473258
  29.0750314  29.9738149  72.2304543  28.3371778  29.6811009  71.6951745
  29.1460455  29.3149022  72.9205905  28.9895836  29.8517487  72.2495462
  35.4865062  24.2375181  60.4465199  34.6152847  24.2424171  60.8424997
  36.0863732  24.1709736  61.1896891  35.4518652  24.2289449  60.5928910
  35.9697484  17.9313068  64.0859985  36.6666102  17.3687406  64.4239956
  36.3121171  18.8196551  64.1793366  36.1031163  17.9729481  64.1411529
  31.0663126  15.1107193  62.0884218  31.6511684  15.3058620  61.3558592
  31.6430855  14.7616670  62.7679515  31.2152689  15.0911234  62.0813508
  36.4962918  23.3789720  66.8366439  35.9945744  22.6339188  66.5035966
  37.3421099  23.0050165  67.0841313  36.5401704  23.2352686  66.8253302
  32.4178895  32.2065248  72.2170193  31.6569418  32.6833588  72.5479452
  32.0703246  31.6598803  71.5120338  32.2758613  32.1979516  72.1696431
  30.7724413  21.0980887  61.4293983  30.5801837  21.3405882  60.5228874
  30.2014419  20.3493614  61.6033466  30.6742917  21.0339938  61.3353531
  27.5733435  14.6020419  58.3548980  26.6611300  14.3701569  58.1837782
  27.5225366  15.3691405  58.9255332  27.4503679  14.6706276  58.4058097
  26.1836613  29.4426838  66.3480330  25.7610409  29.0666872  65.5765795
  25.6934909  30.2461165  66.5219812  26.0670365  29.4969809  66.2723725
  39.2854709  24.0570724  68.7564388  39.1191941  24.2334357  67.8301289
  38.4517771  24.2448666  69.1891882  39.1578765  24.1032045  68.6935063
  17.6960350  25.2103738  63.2685829  16.8479075  25.5112528  63.5945591
  18.2901284  25.3181513  64.0110450  17.6631261  25.2630378  63.4050545
  27.4272739  23.9362308  57.2786814  28.1218262  24.4616464  56.8819945
  27.8781844  23.1703570  57.6322348  27.5733435  23.9052040  57.2730246
  33.1262982  25.6345438  72.9877657  32.5235445  24.8972474  73.0853465
  32.9248030  26.2069079  73.7273994  33.0229525  25.6133149  73.0952460
  28.9664895  31.2483661  74.7449260  28.8181105  30.8315446  73.8956908
  28.1212487  31.6329360  74.9740286  28.8394725  31.2438753  74.6650229
  28.3793244  21.7247498  58.2834802  28.6200795  20.8025170  58.1936776
  29.1420042  22.1321816  58.6921879  28.5074962  21.6586136  58.3244924
  22.1514471  20.9000883  58.0586202  22.0099963  21.8353851  57.9136633
  21.3304550  20.4885740  57.7899196  22.0284715  20.9674493  58.0055872
  26.5543201  29.8554229  70.6875473  26.6299530  29.2581556  69.9443780
  26.1813519  30.6543648  70.3149020  26.5162150  29.8811425  70.5454188
  21.6225942  24.2440501  63.8392181  21.5995002  25.1973098  63.7564866
  22.3102184  23.9684825  63.2332276  21.7074647  24.3310070  63.7508297
  26.4550160  30.3983930  60.8955326  26.9728992  29.9991262  61.5941541
  25.7471845  30.8523651  61.3523235  26.4313446  30.4053333  61.0433179
  24.3984943  16.0007006  61.1069576  23.9446970  15.8096404  60.2852995
  23.8113291  16.5971513  61.5715267  24.2645491  16.0525481  61.0609956
  32.2850990  28.7609091  57.1118042  31.9034705  27.9235919  57.3755551
  31.8584372  28.9658498  56.2802467  32.1817533  28.6796677  57.0389722
  33.8231601  24.7535440  66.7072433  34.2590595  25.1544438  67.4596049
  33.1135966  25.3593844  66.4908686  33.7879417  24.8825504  66.7765398
  24.9360074  35.9844544  61.5255647  25.3124398  35.1071288  61.5998109
  25.4839128  36.5290576  62.0912501  25.0543642  35.9411801  61.6075890
  25.1190274  31.8488993  67.0098849  24.7835869  32.7192846  66.7963386
  26.0664592  31.9211592  66.8889696  25.1975470  31.9697408  66.9674585
  29.1321891  26.3889866  65.4160663  30.0871265  26.3751062  65.3552551
  28.9243430  27.2757019  65.7102227  29.2274519  26.5004384  65.4450576
  32.1655875  14.9862036  64.9005855  31.2972526  15.1213338  65.2817161
  32.5235446  15.8684282  64.8022977  32.0991922  15.1164348  64.9366480
  23.9856888  37.3202428  65.3043433  24.6461775  36.6425507  65.1615077
  23.7882350  37.2688036  66.2391384  24.0451559  37.2267540  65.4054595
  38.0505187  20.0276618  68.6843139  38.4448489  20.4665287  69.4387969
  37.1157886  20.2195385  68.7578530  37.9812367  20.1084949  68.7903800
  30.5645952  23.0356351  59.1652424  30.5438106  23.9468453  59.4565703
  31.4895103  22.8592719  58.9941225  30.6794879  23.1295322  59.1807987
  23.8892714  29.4986138  59.3031281  24.4926024  29.9342147  59.9062902
  23.3384792  28.9548271  59.8673993  23.8961996  29.4851416  59.4523276
  21.2155623  26.7290574  63.6787048  21.3160212  27.4026671  64.3518705
  20.3899514  26.9466538  63.2452484  21.1231862  26.8433670  63.7098175
  32.2527673  22.6220797  71.6534552  33.0980081  22.3550853  72.0154939
  31.7302653  21.8206883  71.6485055  32.2949138  22.4857248  71.6987101
  25.3903820  17.7929106  64.4699574  25.4279098  18.3652747  63.7034537
  24.8609519  17.0478575  64.1878218  25.3280282  17.7708652  64.3356071
  26.6363039  14.3779137  66.5014752  25.8897900  14.2346185  65.9195263
  27.0600790  13.5222253  66.5622864  26.5947347  14.2505402  66.4350072
  39.4938944  18.1044041  66.0687260  38.9696604  17.6643124  65.3998030
  40.2935245  17.5818462  66.1295372  39.5291128  17.9815213  65.9916513
  33.5575789  27.5598427  70.8169479  33.1262982  26.8825588  71.3380856
  34.0073347  28.1077120  71.4604151  33.5598883  27.5435128  70.9654403
  29.9093026  15.4891655  66.4434925  29.8325150  14.7694238  67.0706962
  29.0663712  15.9406881  66.4929900  29.7915231  15.4548727  66.5297595
  29.4070078  40.6833923  67.2234311  28.9139507  41.0712281  66.5007680
  28.8273482  40.0081496  67.5741561  29.2695985  40.6470582  67.1760549
  37.5811329  43.2769937  68.7854300  36.8519396  42.6560480  68.7762377
  37.5967214  43.6407429  67.9008395  37.4899116  43.2435173  68.6708787
  41.2432658  46.4058085  62.7523950  40.4130361  45.9800056  62.9666484
  41.8956716  45.7093369  62.8245199  41.2207491  46.2625134  62.7884574
  39.8466555  34.4049418  61.7652740  39.6520884  34.0832421  60.8856332
  40.0314075  33.6153896  62.2743909  39.8449234  34.2628714  61.7186050
  38.5897639  27.6047500  59.6262760  39.3893941  27.3626588  60.0950878
  38.8160853  28.4159393  59.1716064  38.7208225  27.6774182  59.6291044
  44.6011348  46.2531237  74.2923777  44.0618897  46.9479623  73.9147827
  45.0959240  45.9044797  73.5513298  44.5953613  46.2976228  74.1488350
  32.9686817  46.1784142  64.9748315  32.6736557  46.8083414  65.6331479
  32.2158169  46.0665542  64.3950040  32.8347364  46.2449587  64.9854381
  36.5667285  47.6893412  69.5717327  36.4039157  47.7922198  68.6341092
  37.3369138  48.2310867  69.7421455  36.6446708  47.7713991  69.4734449
  40.6139540  32.3094033  63.3555572  41.0377291  31.6104822  62.8577540
  40.0637391  31.8509405  63.9912462  40.5977881  32.1603927  63.3732348
  40.2941019  42.0322446  68.7889656  40.7473218  42.4515156  68.0585243
  39.4234576  42.4298785  68.7917940  40.2404083  42.1363479  68.6963346
  49.4549186  36.4694534  66.2320676  50.1125206  36.1563270  65.6105208
  49.6298557  35.9771060  67.0339267  49.5611510  36.3661666  66.2554021
  46.5606617  36.2612468  70.0575153  45.7327414  36.1791889  69.5844608
  46.3106690  36.5715155  70.9272566  46.4226750  36.2902324  70.1077199
  47.0340890  43.0936901  61.0235190  46.6888335  42.3641504  60.5080382
  47.8244815  43.3627258  60.5561214  47.0906693  43.0340859  60.8976540
  35.3502515  35.0859000  66.2723726  35.5511694  34.4674038  65.5702156
  36.1868321  35.5121112  66.4618772  35.4830421  35.0618133  66.2066116
  43.9556573  44.8993724  68.9791774  44.0607350  44.1306408  69.5384988
  44.8274562  45.2921072  68.9452362  44.0803649  44.8516073  69.0463525
  46.4781006  40.9969270  72.7784621  45.5445252  40.9099701  72.9729165
  46.5063907  41.4570228  71.9391264  46.3620531  41.0446920  72.6957306
  46.1114831  44.9095786  72.4828915  46.7598475  45.6109492  72.4178377
  46.3285668  44.4584643  73.2981856  46.2223344  44.9414220  72.5790580
  29.6806719  37.6864415  61.0850372  29.3567784  38.0869331  60.2782283
  29.1183328  36.9242420  61.2172661  29.5675113  37.6403095  60.9980630
  50.6292491  39.1577684  65.9584173  50.2476205  38.2800346  65.9499320
  49.9323873  39.7240088  65.6267842  50.4912623  39.1169436  65.9145767
  39.3201119  41.6419593  71.8889217  39.1636500  42.2461668  72.6144133
  39.3501341  42.2012594  71.1139327  39.3039461  41.7905617  71.8832649
  36.5563362  42.0628633  74.0915593  36.5701926  42.2673957  75.0270616
  36.2971059  42.8818094  73.6701237  36.5251592  42.1939110  74.1573203
  40.3362485  41.2026840  59.6503176  40.6024070  42.0763354  59.3618180
  39.3893941  41.2708615  59.7754755  40.2490686  41.3231173  59.6298115
  42.3696762  41.3349565  57.2560540  41.6018003  41.1614509  56.7108747
  42.9441397  40.5845961  57.1061474  42.3448501  41.2165645  57.1669586
  38.3530503  31.5614925  64.8489667  38.1128726  30.8874745  65.4846557
  37.5730501  32.1130359  64.7775489  38.2225691  31.5459790  64.9210916
  42.7334068  41.2847420  63.5203130  42.5475000  42.0101992  62.9242220
  42.1733770  40.5723487  63.2113073  42.6375666  41.2863750  63.4043475
  32.8214573  42.6389016  68.3137898  32.4017237  41.9056877  67.8640699
  33.7250105  42.3539443  68.4453117  32.8838112  42.5090786  68.2727776
  33.5893332  43.6697285  65.7901257  33.3127824  44.5364396  65.4924337
  33.4715537  43.6942234  66.7404772  33.5391037  43.7836298  65.8742714
  41.8864340  48.4115324  61.0079626  41.1682102  49.0369687  61.1027149
  41.7005272  47.7334320  61.6577937  41.7709639  48.4050004  61.1027149
  38.8103117  49.0030842  70.1218618  39.4505931  48.3396807  69.8651821
  38.9240496  49.0928988  71.0679707  38.9067291  48.9300078  70.2102502
  38.3772990  38.3086119  62.4950082  38.5834131  37.8787265  63.3244444
  39.1353599  38.8662791  62.3196457  38.5008520  38.3253501  62.5791539
  26.8862966  37.4516988  62.7474452  26.1859707  38.0901991  62.6102665
  27.6928549  37.9616009  62.6731990  26.8995757  37.5990764  62.7198680
  26.5624031  36.0432422  65.1275666  26.8678214  36.5706990  65.8657861
  26.9977252  36.4225048  64.3645984  26.6565112  36.1591847  65.1247382
  28.3475701  36.2530818  68.9190732  28.2898351  35.3618758  69.2634342
  27.8729882  36.7870706  69.5554693  28.2800201  36.2077663  69.0442311
  44.3205427  36.3302407  62.5770326  43.7662864  36.6352022  61.8593192
  44.6253836  35.4680203  62.2941899  44.2882111  36.2587973  62.4490463
  41.4332139  35.7729819  71.8662944  41.0002012  35.2426673  72.5359245
  41.0631324  35.4639379  71.0396865  41.3310229  35.6652043  71.8464954
  39.8276028  34.1795888  73.9755939  39.1809705  34.8805511  73.8985193
  39.7444643  33.8746273  74.8799835  39.7346494  34.2293951  74.0816599
  32.1580819  33.6798928  64.8242179  32.6332412  33.3879953  64.0456933
  32.4617681  34.5759978  64.9677605  32.2579635  33.7574600  64.7421935
  41.8558343  46.2935403  70.1381253  42.4568560  45.6774936  69.7216395
  41.5082695  45.8179310  70.8926083  41.8881659  46.1543276  70.1812589
  48.5294261  40.8691452  65.2668668  47.8787524  40.2428924  65.5836507
  48.3210027  41.6840088  65.7236578  48.4197296  40.8928236  65.3658618
  45.3349471  34.1542774  67.7346695  45.6859760  33.5472122  68.3873291
  46.1103285  34.5343565  67.3210120  45.4792846  34.1244752  67.7650751
  40.5181138  35.2932901  69.2775764  40.3287429  35.7823716  68.4771316
  40.9286098  34.4837337  68.9728134  40.5464039  35.2524653  69.1361551
  27.6056750  38.1065291  66.8910909  26.8279842  38.4225132  67.3521245
  27.9907676  37.4631298  67.4850606  27.5554455  38.0648877  67.0268554
  46.8366352  44.5315406  57.7736562  46.5127417  43.6656460  58.0218507
  46.1270717  45.1288078  58.0119512  46.7044220  44.4976560  57.8365887
  41.3160119  39.0610135  62.8040138  41.5048054  38.2624799  62.3104533
  40.8847312  38.7536026  63.6009232  41.2848350  38.9201679  62.8429047
  42.2998167  26.9262414  67.2446445  41.9730365  27.1634336  66.3770245
  43.0988695  27.4414507  67.3492963  42.3598611  27.0221797  67.1463567
  43.9729777  42.8944651  75.1203998  43.7501205  43.5027550  75.8246781
  44.8528595  43.1553357  74.8481637  44.0572708  43.0063251  75.1755541
  52.1372880  38.4955897  63.6772908  51.8284056  39.0226382  64.4148032
  51.5951561  38.7748315  62.9390713  52.0281688  38.5984682  63.6772908
  32.2712425  49.7199682  66.5495583  32.2065793  50.4246047  65.9046769
  31.5789996  49.9106201  67.1824189  32.1742477  49.8350942  66.5481441
  33.5979934  34.1448877  70.6882544  33.6008802  33.2353105  70.9838251
  32.6817385  34.4155563  70.7540153  33.4807913  34.0636463  70.7342164
  35.3872019  41.7725987  68.4014711  35.4743818  41.4941734  67.4907175
  35.4593707  40.9634506  68.9077595  35.4074092  41.6333860  68.3498523
  54.3520036  39.3778142  66.8684637  54.0079028  40.1367478  67.3386897
  54.2388429  39.5974518  65.9435681  54.2931139  39.5027382  66.8104810
  48.1529937  34.7250085  72.8767500  47.8192852  33.8525819  72.6653251
  47.5300327  35.0712031  73.5159746  48.0305954  34.6572393  72.9319044
  46.7523420  43.2071832  63.9169999  46.7950659  43.1475789  62.9624058
  46.2563981  42.4335527  64.1835792  46.6946070  43.1010386  63.8293187
  36.9200669  35.3157437  62.7757296  36.4339380  35.2712446  61.9519502
  37.7993714  35.0111905  62.5508696  36.9697191  35.2708364  62.6413793
  29.6494950  35.1487702  64.2698461  30.4814567  34.7343982  64.4982416
  29.8400206  36.0869247  64.2755030  29.7805535  35.2165394  64.2995446
  34.9686230  49.6081081  66.7305777  34.0142630  49.5811638  66.6711807
  35.1522204  50.3356066  67.3245474  34.8698961  49.6975145  66.7991670
  44.2443324  28.6976307  66.7319921  44.0532295  29.2871412  66.0036721
  45.1981151  28.6086326  66.7249211  44.3424820  28.7617257  66.6379469
  48.6033269  41.8971145  70.3778346  48.0132749  41.3271998  69.8842741
  49.1038896  41.2994390  70.9336206  48.5917799  41.7472873  70.3856128
  33.2256025  36.2600220  65.1904992  33.9790446  35.7909447  65.5490023
  33.5604657  36.6809260  64.3992467  33.3647440  36.2534901  65.1353448
  37.2214437  35.4467915  74.1707553  36.5673058  34.8254376  73.8497289
  36.8149891  35.8444253  74.9415017  37.0857664  35.4178059  74.2280310
  36.3502221  33.7615426  76.9313002  36.2018431  32.8254292  76.7920002
  35.4743817  34.1469290  76.9199865  36.2191636  33.6913239  76.9115012
  46.7673531  36.3514697  66.0234711  47.6997738  36.3449377  66.2426742
  46.7425270  36.1791889  65.0816049  46.8839779  36.3290160  65.9308401
  38.1550191  33.2042836  68.5146082  38.4488904  33.8195138  67.8421497
  37.2047006  33.3128776  68.5386498  38.0707260  33.2969560  68.4318767
  38.9973731  28.6968142  70.7596723  38.5274100  29.4565643  70.4181397
  38.4009703  27.9611508  70.6182509  38.8616958  28.6996720  70.6981540
  45.2604689  40.9993764  64.1404457  44.3932888  41.1275664  63.7586080
  45.1086258  40.4270123  64.8928073  45.1305651  40.9418134  64.1878218
  34.4801847  38.7103282  61.7384039  33.8335524  38.1020383  61.3820220
  34.7861804  39.2067582  60.9789712  34.4363061  38.6960396  61.5962754
  41.4326366  39.3606678  69.1750459  41.1075884  38.8470915  69.9146796
  40.8298829  40.1016385  69.1135276  41.3142798  39.3892452  69.2613130
  33.1164834  44.2355606  61.7850729  33.8866686  44.7564854  62.0141755
  33.3993850  43.3288412  61.8960886  33.2515833  44.1865708  61.8289135
  46.7817868  40.2408511  69.1396906  45.9781152  39.9150690  69.5469841
  46.8354804  39.7717738  68.3074260  46.6853693  40.1387891  69.0859505
  42.9753165  42.3457793  66.0383203  42.9631922  42.3176102  65.0816048
  43.4320006  43.1606429  66.2476239  43.0318969  42.4466166  65.9428608
  33.2117461  38.0824425  73.2260606  33.3849511  38.9152690  72.7890686
  33.8612651  37.4810927  72.8633149  33.3174012  38.1118363  73.1242372
  33.4934931  33.0442502  62.2157010  34.1147220  33.7158187  61.9335654
  32.7273493  33.1781557  61.6585008  33.4750179  33.1479453  62.1082207
  36.8836939  36.9593513  60.3574244  37.0574763  37.0226298  59.4176794
  37.6775505  37.2981974  60.7703747  37.0078242  37.0111988  60.2902492
  35.2445964  40.5286662  65.7151724  35.7942339  40.1853293  65.0116012
  34.3826125  40.1461375  65.5546592  35.2047593  40.4355855  65.6048637
  37.9177281  30.4547314  68.9805916  37.7912884  30.3383806  68.0394325
  38.0903559  31.3896199  69.0852434  37.9240790  30.5592429  68.8731114
  37.5591937  46.4621468  58.1759999  37.4015771  46.1596348  59.0704900
  36.7191491  46.8246712  57.8945714  37.4315993  46.4690870  58.2544887
  35.0685046  45.5264417  62.9687696  35.2676905  44.6336027  63.2509052
  34.6048924  45.9142776  63.7098175  35.0338636  45.4615302  63.0995844
  41.7605716  46.8116073  65.9032628  42.1918522  47.5121614  65.4139449
  41.4736285  47.2288371  66.7164356  41.7790468  46.9540860  65.9449821
  45.7298547  41.9448794  58.1936777  46.2027046  41.2418759  57.7482004
  44.8678708  41.5733735  58.3789396  45.6802026  41.8072998  58.1604436
  46.2754507  38.4506823  63.1299901  46.0185298  39.3231089  63.4276821
  45.4602321  37.9493534  63.1229191  46.1386187  38.4984474  63.1674668
  35.7191783  39.6909407  70.2788396  35.5194151  38.8499492  69.8658892
  35.4611027  39.5758147  71.1938357  35.6602886  39.5684662  70.3424792
  41.4834434  39.7558522  73.3865739  41.1127845  40.3645504  72.7466423
  41.8327403  39.0373352  72.8590723  41.4805566  39.7419718  73.2366673
  42.5769449  46.5821718  58.9736164  42.1612527  46.8295702  58.1477156
  42.1964711  47.1757648  59.6213262  42.4753313  46.6895411  58.9516961
  39.3016368  44.8699785  63.4439454  39.5181431  44.7634257  64.3695482
  39.1451749  43.9799972  63.1299900  39.3097197  44.7430132  63.5224343
  30.4912717  46.1077873  66.6725949  29.5490360  45.9571437  66.5884492
  30.7453058  45.6072749  67.4475839  30.4023597  46.0249129  66.7609832
  39.6803785  44.5997181  66.2242893  38.7496899  44.7850628  66.3515685
  40.1145459  45.4390766  66.3713675  39.6168700  44.7303576  66.2596446
  48.9249110  42.7609678  67.5748633  49.8371245  43.0332694  67.6632517
  48.6171833  42.6564563  68.4757174  49.0016986  42.7826050  67.7014355
  30.8122784  37.4055667  63.5655678  31.1280890  38.2869748  63.7628505
  30.4208350  37.4802762  62.6951193  30.8024635  37.5276330  63.4785936
  32.8866979  37.6839921  67.5593069  32.4132707  38.4706865  67.2927276
  33.0656765  37.2230798  66.7397701  32.8491701  37.7252252  67.4200068
  29.9901316  43.7211678  64.5541030  30.5045507  44.0885912  65.2725235
  30.1356239  44.3225175  63.8236617  30.0744248  43.8452753  64.5526888
  49.7176130  30.6890658  62.5770327  49.0744448  30.0966976  62.9666485
  49.2130089  31.2161144  61.9569000  49.5709660  30.6800844  62.5473342
  35.5367357  37.6729694  64.0117522  35.9530052  36.8801512  63.6737552
  35.3571798  38.1992014  63.2332276  35.5667579  37.6394930  63.8689166
  29.0201832  34.9703657  61.5722337  29.2528554  34.9405635  62.5006650
  28.0952681  34.7254167  61.5496063  28.9312713  34.9352563  61.6881993
  42.9273965  38.2902408  66.9773581  43.7911125  38.6482745  67.1831262
  42.4048944  38.4588473  67.7615395  42.9706977  38.3576018  67.1039302
  44.1617714  45.0830841  62.2899472  44.4313940  45.0528737  61.3721226
  44.8043622  45.6550399  62.7092615  44.2783961  45.1524863  62.2263076
  37.5043454  49.2296619  61.5835474  37.8594158  48.3968354  61.8975029
  36.8935088  48.9818552  60.8898757  37.4714365  49.0912658  61.5347571
  38.2208370  39.0855085  77.9092289  38.6336424  38.6944067  77.1384825
  38.0967066  38.3514781  78.5116839  38.2583647  38.9413969  77.8873086
  41.8402458  38.0130403  76.2199508  41.0082841  38.3759730  75.9151878
  42.1704902  37.5125279  75.4746603  41.7761599  37.9958938  76.0856005
  40.6768851  39.1185766  65.5044546  40.2432951  39.9346649  65.7540633
  41.4488024  39.0748940  66.0680187  40.7201864  39.2177809  65.6083993
  44.0347542  39.8281121  69.5887034  43.8742509  39.2802429  70.3566214
  43.1675741  40.1400138  69.3313166  43.9036957  39.7983100  69.6544644
  34.8895261  42.0044837  61.5595058  35.4622575  41.6227716  62.2248933
  34.9640042  41.4129319  60.8106798  34.9720871  41.8799680  61.5488992
  42.8304016  33.2798095  64.6092575  42.7276333  34.2318445  64.6007722
  41.9724591  32.9446377  64.3497493  42.7080034  33.3590097  64.5753164
  43.5769155  34.0452751  71.7460863  43.2010604  33.4096325  71.1358531
  42.8621558  34.6560145  71.9256914  43.4377740  34.0420091  71.6909319
  42.3991210  36.2669622  64.6198641  42.8280922  36.6580641  65.3807110
  43.0509494  36.3253417  63.9205355  42.5376850  36.3245253  64.6276423
  34.9853661  37.2238963  69.1538327  34.5673645  37.1569436  70.0122603
  34.2636783  37.3888286  68.5471351  34.8398739  37.2361437  69.1863596
  48.4745779  40.8430173  62.3352021  48.1980271  41.6852335  61.9738705
  48.3440967  40.9340567  63.2791897  48.4220390  40.9622258  62.4101554
  41.2721333  43.8330278  59.3851525  41.9037545  44.5045962  59.1298870
  40.4938651  44.0244962  58.8611864  41.2525034  43.9436631  59.2854505
  47.5652512  35.9587348  63.2586836  47.2719573  36.8519820  63.0776642
  48.4664950  36.0599804  63.5641537  47.6426161  36.0865165  63.2749470
  42.3702534  33.0442503  68.0988295  42.2184103  32.3555354  67.4504126
  43.2420523  33.3806469  67.8909401  42.4620521  32.9989347  67.9892279
  39.3264629  42.2694368  62.8231057  40.1936430  42.3445545  62.4242975
  39.4967812  41.9407970  63.7048678  39.4586761  42.2371852  62.8846240
  37.9154188  31.9505530  60.3595457  38.2629837  31.4059498  61.0652383
  36.9662550  31.9174849  60.4762183  37.8392086  31.8770684  60.4641975
  41.0354196  48.0628884  68.2374223  41.2842576  47.3345734  68.8073504
  41.5700460  48.7969188  68.5400640  41.1358786  48.0628884  68.3491452
  36.9893490  40.7964770  63.1752449  37.8536423  41.1920696  63.0614007
  37.0586310  39.9440546  62.7453239  37.1088605  40.7376893  63.1059484
  38.3738348  39.2553398  71.4957704  38.8189719  40.0673456  71.7397222
  37.5332128  39.5411136  71.1393885  38.3230280  39.3953689  71.4809211
  35.8548556  44.2955732  72.7713909  36.4830127  44.3976352  72.0557989
  35.6354625  45.1916782  73.0266565  35.9073945  44.4237631  72.7119940
  43.1346652  24.9103113  64.2677250  42.7743987  24.4326608  63.5210202
  42.4360714  25.5108445  64.5286474  42.9989879  24.9254165  64.2062067
  41.2028511  48.9769563  73.3533398  41.0596683  49.6085164  74.0583253
  40.7444350  48.1878124  73.6425465  41.1260635  48.9565439  73.4806191
  37.2901484  39.3614843  73.9805436  36.9246856  40.2457501  74.0201416
  37.6457961  39.2888161  73.0952459  37.2889937  39.4651794  73.8730634
  42.3379218  31.3549189  70.5751174  42.0584843  31.6590638  69.7117400
  41.5758194  31.4957645  71.1372673  42.2039765  31.4116654  70.5362266
  33.1049363  43.5786892  71.4773855  33.0980081  42.7691328  70.9675615
  34.0292741  43.8191474  71.5346612  33.2215610  43.5060210  71.4194028
  43.7645543  44.9965355  66.2497452  43.8344137  44.9606096  67.2043393
  43.0128443  45.5660418  66.0864035  43.6773745  45.0655294  66.3508614
  39.8010448  36.6343857  64.1376172  39.7565888  36.1979683  63.2869678
  40.7259599  36.5927444  64.3794478  39.9136281  36.5731485  64.0598355
  37.3178612  36.2934984  68.1391345  36.4506811  36.4143399  68.5266290
  37.8114957  35.8109489  68.8024007  37.2705185  36.2473664  68.2741919
  43.4400836  41.4304866  59.7252709  42.8552277  41.9395722  60.2874208
  42.9297059  41.2720862  58.9304829  43.3003648  41.4753939  59.6955724
  33.7867869  40.9348733  72.7911899  33.9634561  40.8760855  73.7302277
  33.5800955  41.8575144  72.6441117  33.7827455  41.0455085  72.8923062
  38.1792679  29.9403385  62.5501625  37.2277946  29.8978807  62.6435006
  38.4829541  30.3318486  63.3696993  38.0967068  29.9852458  62.6661281
  44.6940883  44.7140276  59.5449587  44.1929483  44.8650795  58.7445138
  44.7679892  43.7615843  59.6064770  44.6392401  44.6119655  59.4502064
  32.3532263  37.1867456  60.5264228  31.4652616  37.5451876  60.4981385
  32.5131524  36.8740274  59.6368825  32.2596956  37.1928693  60.4083360
  39.2762333  43.3582351  73.9367030  38.3443899  43.2026925  74.0873167
  39.6815332  43.2357606  74.7951306  39.2086833  43.3227175  74.0661035
  39.6705636  36.9740483  67.2488871  38.7652784  36.8095242  67.5140521
  39.6007042  37.6309198  66.5552153  39.5458559  37.0377350  67.1937327
  38.9176989  44.0428674  57.6583977  38.4390755  43.5925695  58.3548979
  38.6578913  44.9602013  57.7439577  38.8230135  44.1024716  57.7588069
  39.1399787  34.2114321  66.0545837  39.3818885  35.1316238  66.1578213
  38.6088165  34.1914279  65.2590886  39.1024509  34.3261499  65.9661954
  40.2155823  28.3828712  62.1251914  40.9078253  29.0103489  61.9180091
  39.4130654  28.9050208  62.1315553  40.2011485  28.5302489  62.0990284
  38.8207040  48.6074916  64.4402588  39.4494385  49.3288663  64.4650076
  37.9719991  49.0251296  64.5922868  38.7924138  48.7536445  64.4628863
  35.5217245  33.6639712  68.5966326  35.4114506  34.3188014  67.9079106
  34.9484157  33.9603594  69.3037394  35.4345446  33.7856292  68.5994610
  40.3847459  28.7176349  67.9220528  41.1064337  28.0909738  67.9793284
  40.2398309  28.9989180  68.8250281  40.4586467  28.6739523  68.0443823
  35.0298222  40.4380350  59.3031281  34.1545592  40.7740233  59.1100879
  35.3346631  40.0718363  58.4722776  34.9570761  40.4343608  59.1723133
  37.2826428  36.3379975  76.9376642  36.9754924  35.4406678  77.0691860
  36.4853221  36.8417759  76.7750296  37.1411920  36.2873747  76.9334215
  36.0881052  43.2341276  64.4317736  35.2705772  43.1398222  64.9217986
  36.1879868  42.4004846  63.9707400  35.9963065  43.1153273  64.4353091
  41.4817115  45.2929236  55.0378600  42.1271891  45.9644921  54.8179498
  40.6745758  45.7803721  55.2033230  41.4609269  45.4411178  55.0314961
  34.8046556  35.3430963  61.0680667  35.3669947  36.1028464  60.9188671
  33.9155362  35.6803094  60.9648291  34.7630863  35.4839420  61.0362469
  44.1080778  39.2337025  57.2482759  43.6023190  38.6090826  56.7278453
  44.9354208  39.3247419  56.7766357  44.1490697  39.1655251  57.1217038
  41.7328587  41.2316698  76.0177183  41.7224664  40.3608762  75.6224456
  42.5359529  41.6350191  75.6882065  41.8338950  41.1724738  75.9250873
  42.1514377  43.2063667  61.9074024  42.9118080  43.7452544  62.1251913
  41.8581438  43.5374560  61.0581672  42.2114822  43.3170020  61.8260851
  38.7496899  47.5297161  66.7553265  38.8264775  47.9359231  65.8919491
  39.5227619  47.8305951  67.2312093  38.8576544  47.6199390  66.7051219
  43.8043916  39.1165353  61.2299942  43.6300318  39.7444212  60.5299585
  43.2079887  39.3716905  61.9349796  43.7056647  39.2292118  61.2314084
  27.7973553  42.3274081  65.5468809  28.2881030  43.0459251  65.1466585
  27.0502641  42.7528028  65.9669023  27.7650237  42.4739693  65.5490022
  46.1917349  45.7089287  64.5647097  45.4001877  45.4088662  65.0108941
  46.6137779  44.9059043  64.2585325  46.1443922  45.5684913  64.5830945
  41.7530660  27.5112612  64.7294657  42.5024667  28.0713778  64.5272332
  41.0821850  27.7725401  64.0987264  41.7628810  27.6169975  64.6226926
  31.9271418  40.1445045  66.4512705  31.0010719  40.3743483  66.5340020
  32.0137443  39.8211719  65.5546591  31.8191773  40.1326653  66.3473258
  39.9638575  45.3729404  72.2304543  39.2260038  45.0802264  71.6951745
  40.0348715  44.7140277  72.9205905  39.8784096  45.2508742  72.2495462
  46.3753323  39.6366436  60.4465199  45.5041108  39.6415426  60.8424997
  46.9751992  39.5700991  61.1896891  46.3406913  39.6280704  60.5928910
  46.8585745  33.3304323  64.0859985  47.5554362  32.7678661  64.4239956
  47.2009432  34.2187806  64.1793366  46.9919424  33.3720736  64.1411529
  41.9551386  30.5098448  62.0884218  42.5399945  30.7049875  61.3558592
  42.5319116  30.1607926  62.7679515  42.1040950  30.4902489  62.0813508
  47.3851179  38.7780975  66.8366439  46.8834005  38.0330444  66.5035966
  48.2309360  38.4041421  67.0841313  47.4289965  38.6343941  66.8253302
  43.3067155  47.6056503  72.2170193  42.5457679  48.0824843  72.5479452
  42.9591507  47.0590058  71.5120338  43.1646874  47.5970771  72.1696431
  41.6612674  36.4972143  61.4293983  41.4690097  36.7397137  60.5228874
  41.0902679  35.7484869  61.6033466  41.5631178  36.4331193  61.3353531
  37.0724874  44.8418093  66.3480330  36.6498670  44.4658127  65.5765795
  36.5823170  45.6452420  66.5219812  36.9558626  44.8961064  66.2723725
  34.7642409  36.4249544  71.6859821  34.3167945  35.6611218  71.3232363
  35.6949296  36.2445086  71.5488034  34.8265948  36.3037046  71.6216354
  50.1742970  39.4561979  68.7564388  50.0080201  39.6325612  67.8301289
  49.3406032  39.6439921  69.1891882  50.0467026  39.5023300  68.6935063
  36.1475722  32.2048918  71.8606375  35.8132864  31.8631880  71.0312012
  36.8323096  32.8242045  71.6053720  36.1926055  32.2404094  71.7213375
  31.1038403  35.6060083  69.1276697  31.5507094  36.2649210  68.5959254
  30.1846986  35.8701449  69.1142347  31.0432185  35.7235838  69.0569590
  28.5848611  40.6094993  63.2685829  27.7367335  40.9103783  63.5945591
  29.1789545  40.7172769  64.0110450  28.5519521  40.6621633  63.4050545
  38.3160999  39.3353563  57.2786814  39.0106523  39.8607719  56.8819945
  38.7670105  38.5694826  57.6322348  38.4621696  39.3043295  57.2730246
  40.1965296  32.0154646  72.2170194  39.3968995  32.2404094  71.7397223
  40.2230877  32.6360020  72.9453393  40.0972254  32.1236504  72.2488392
  44.0151243  41.0336693  72.9877657  43.4123706  40.2963729  73.0853465
  43.8136290  41.6060334  73.7273994  43.9117786  41.0124404  73.0952460
  40.0475732  43.4631549  76.7460382  40.4459449  44.3070042  76.5346133
  40.7657970  42.8340443  76.6760346  40.1907561  43.4905076  76.7099758
  39.8553156  46.6474916  74.7449260  39.7069366  46.2306701  73.8956908
  39.0100748  47.0320615  74.9740286  39.7282985  46.6430009  74.6650229
  34.0200364  40.6070499  75.6500227  34.8687413  40.6670624  76.0877218
  33.3918793  40.9214011  76.3005609  34.0477492  40.6548149  75.7893227
  37.4431462  45.2545484  70.6875473  37.5187791  44.6572811  69.9443780
  37.0701779  46.0534903  70.3149020  37.4050411  45.2802680  70.5454188
  34.2480898  33.6656042  73.9494309  34.8335230  33.0556813  73.5011252
  33.6476455  33.9664832  73.2670728  34.2457804  33.6255959  73.8051811
  38.2358481  33.6664207  71.1323175  38.2762627  33.5692576  70.1805518
  37.9627614  34.5735484  71.2680820  38.2064033  33.7692992  71.0276657
  32.5114203  39.6431756  63.8392181  32.4883263  40.5964354  63.7564866
  33.1990444  39.3676080  63.2332276  32.5962908  39.7301325  63.7508297
  37.3438421  45.7975186  60.8955326  37.8617252  45.3982517  61.5941541
  36.6360106  46.2514907  61.3523235  37.3201707  45.8044588  61.0433179
  35.2873204  31.3998261  61.1069576  34.8335231  31.2087659  60.2852995
  34.7001552  31.9962769  61.5715267  35.1533751  31.4516736  61.0609956
  43.1739251  44.1600346  57.1118042  42.7922966  43.3227174  57.3755551
  42.7472633  44.3649753  56.2802467  43.0705794  44.0787932  57.0389722
  44.7119861  40.1526695  66.7072433  45.1478856  40.5535693  67.4596049
  44.0024227  40.7585099  66.4908686  44.6767678  40.2816759  66.7765398
  35.8248335  51.3835799  61.5255647  36.2012659  50.5062543  61.5998109
  36.3727389  51.9281831  62.0912501  35.9431903  51.3403056  61.6075890
  36.0078535  47.2480248  67.0098849  35.6724130  48.1184101  66.7963386
  36.9552853  47.3202847  66.8889696  36.0863731  47.3688663  66.9674585
  37.6452188  36.5102783  71.6371917  38.1313477  37.3153439  71.4604150
  37.7497192  36.3690244  72.5776438  37.7208517  36.5951939  71.7347725
  40.0210152  41.7881121  65.4160663  40.9759526  41.7742317  65.3552551
  39.8131691  42.6748274  65.7102227  40.1162780  41.8995639  65.4450576
  33.7683117  34.8303366  76.4433965  33.4155507  34.0411926  76.8542255
  34.1164539  34.5290493  75.6047679  33.7677343  34.6911239  76.3889493
  43.0544135  30.3853291  64.9005855  42.1860787  30.5204593  65.2817161
  43.4123707  31.2675537  64.8022977  42.9880182  30.5155603  64.9366480
  43.2235770  44.0685872  77.8286187  44.0890251  44.3568105  78.1185325
  42.6768263  44.8520156  77.8915512  43.2645689  44.2061668  77.8731664
  34.8745149  52.7193684  65.3043433  35.5350036  52.0416762  65.1615077
  34.6770611  52.6679291  66.2391384  34.9339820  52.6258795  65.4054595
  35.4235749  31.2189722  76.5522910  34.6343371  31.0862915  76.0283249
  35.1932121  30.8846169  77.4199110  35.2925164  31.1585515  76.5961316
  48.9393448  35.4267873  68.6843139  49.3336750  35.8656542  69.4387969
  48.0046147  35.6186640  68.7578530  48.8700628  35.5076205  68.7903800
  35.2532566  31.2548980  69.5010222  35.0558029  32.0154646  68.9544286
  36.0742487  30.9131942  69.1481759  35.3329310  31.3087868  69.3864709
  41.4534213  38.4347606  59.1652424  41.4326367  39.3459708  59.4565703
  42.3783364  38.2583974  58.9941225  41.5683140  38.5286577  59.1807987
  34.7780975  44.8977393  59.3031281  35.3814285  45.3333402  59.9062902
  34.2273053  44.3539526  59.8673993  34.7850257  44.8842671  59.4523276
  32.1043883  42.1281829  63.6787048  32.2048473  42.8017926  64.3518705
  31.2787775  42.3457793  63.2452484  32.0120123  42.2424925  63.7098175
  43.1415934  38.0212052  71.6534552  43.9868341  37.7542108  72.0154939
  42.6190914  37.2198138  71.6485055  43.1837399  37.8848503  71.6987101
  36.2792081  33.1920361  64.4699574  36.3167359  33.7644002  63.7034537
  35.7497779  32.4469830  64.1878218  36.2168543  33.1699907  64.3356071
  37.5251300  29.7770392  66.5014752  36.7786161  29.6337440  65.9195263
  37.9489051  28.9213508  66.5622864  37.4835608  29.6496657  66.4350072
  50.3827205  33.5035296  66.0687260  49.8584864  33.0634379  65.3998030
  51.1823506  32.9809718  66.1295372  50.4179389  33.3806468  65.9916513
  44.4464050  42.9589683  70.8169479  44.0151243  42.2816844  71.3380856
  44.8961608  43.5068375  71.4604151  44.4487144  42.9426383  70.9654403
  40.7981287  30.8882910  66.4434925  40.7213411  30.1685493  67.0706962
  39.9551973  31.3398136  66.4929900  40.6803492  30.8539982  66.5297595
  35.4403181  37.7693160  75.4484973  34.6903401  38.3082038  75.7030557
  35.7832641  38.1930777  74.6621945  35.3877792  37.8921988  75.3799079
  50.1379240  49.4415428  59.0315992  49.7493673  48.5785059  59.1730205
  50.2510847  49.4999223  58.0833690  50.1027057  49.3378477  58.9283616
  40.2958339  56.0825178  67.2234311  39.8027768  56.4703537  66.5007680
  39.7161742  55.4072751  67.5741561  40.1584246  56.0461837  67.1760549
  48.4699590  58.6761192  68.7854300  47.7407656  58.0551735  68.7762377
  48.4855475  59.0398684  67.9008395  48.3787377  58.6426428  68.6708787
  50.2095155  49.9959439  56.3460076  49.2615064  49.8897994  56.2668117
  50.5663180  49.5391141  55.5844536  50.1344600  49.9240923  56.2385274
  52.1320918  61.8049340  62.7523950  51.3018621  61.3791311  62.9666484
  52.7844976  61.1084625  62.8245199  52.1095752  61.6616389  62.7884574
  50.7354815  49.8040673  61.7652740  50.5409145  49.4823676  60.8856332
  50.9202336  49.0145151  62.2743909  50.7337495  49.6619969  61.7186050
  49.4785900  43.0038755  59.6262760  50.2782201  42.7617843  60.0950878
  49.7049113  43.8150649  59.1716064  49.6096485  43.0765437  59.6291044
  43.8575078  61.5775398  64.9748315  43.5624818  62.2074669  65.6331479
  43.1046430  61.4656797  64.3950040  43.7235625  61.6440842  64.9854381
  51.5027800  47.7085288  63.3555572  51.9265551  47.0096077  62.8577540
  50.9525652  47.2500660  63.9912462  51.4866142  47.5595182  63.3732348
  51.1829279  57.4313701  68.7889656  51.6361479  57.8506411  68.0585243
  50.3122837  57.8290040  68.7917940  51.1292344  57.5354735  68.6963346
  60.3437447  51.8685789  66.2320676  61.0013466  51.5554525  65.6105208
  60.5186818  51.3762315  67.0339267  60.4499771  51.7652921  66.2554021
  57.4494877  51.6603723  70.0575153  56.6215675  51.5783144  69.5844608
  57.1994951  51.9706410  70.9272566  57.3115010  51.6893580  70.1077199
  57.9229150  58.4928157  61.0235190  57.5776596  57.7632760  60.5080382
  58.7133076  58.7618513  60.5561214  57.9794954  58.4332114  60.8976540
  46.2390776  50.4850255  66.2723726  46.4399955  49.8665293  65.5702156
  47.0756581  50.9112367  66.4618772  46.3718682  50.4609388  66.2066116
  45.2212092  52.9720740  55.9867973  44.6380854  52.5050379  56.5850096
  44.9983520  52.6311867  55.1205915  45.1184408  52.8683789  55.9528562
  40.5694980  53.0855670  61.0850372  40.2456045  53.4860586  60.2782283
  40.0071588  52.3233675  61.2172661  40.4563374  53.0394350  60.9980630
  61.5180751  54.5568939  65.9584173  61.1364466  53.6791601  65.9499320
  60.8212134  55.1231343  65.6267842  61.3800884  54.5160691  65.9145767
  51.2250746  56.6018096  59.6503176  51.4912331  57.4754609  59.3618180
  50.2782201  56.6699870  59.7754755  51.1378947  56.7222428  59.6298115
  47.5906547  49.3517281  55.7718369  47.0433266  49.4239881  56.5531899
  47.1587967  48.6858752  55.2365571  47.4659470  49.2757940  55.8029496
  53.2585023  56.7340820  57.2560540  52.4906264  56.5605765  56.7108747
  53.8329658  55.9837216  57.1061474  53.2336762  56.6156900  57.1669586
  49.2418764  46.9606180  64.8489667  49.0016986  46.2866000  65.4846557
  48.4618762  47.5121614  64.7775489  49.1113952  46.9451045  64.9210916
  53.6222329  56.6838675  63.5203130  53.4363261  57.4093247  62.9242220
  53.0622031  55.9714742  63.2113073  53.5263927  56.6855005  63.4043475
  43.7102834  58.0380271  68.3137898  43.2905498  57.3048132  67.8640699
  44.6138366  57.7530698  68.4453117  43.7726372  57.9082041  68.2727776
  44.4781593  59.0688540  65.7901257  44.2016085  59.9355651  65.4924337
  44.3603798  59.0933489  66.7404772  44.4279298  59.1827553  65.8742714
  42.2871151  48.1380060  56.3877269  42.6641248  49.0128821  56.3049954
  41.3991504  48.2257794  56.0405374  42.2218745  48.2612970  56.3325725
  52.7752600  63.8106579  61.0079626  52.0570363  64.4360943  61.1027149
  52.5893533  63.1325575  61.6577937  52.6597900  63.8041259  61.1027149
  49.2661251  53.7077374  62.4950082  49.4722391  53.2778520  63.3244444
  50.0241860  54.2654046  62.3196457  49.3896781  53.7244756  62.5791539
  37.7751227  52.8508243  62.7474452  37.0747968  53.4893246  62.6102665
  38.5816810  53.3607264  62.6731990  37.7884017  52.9982019  62.7198680
  37.4512292  51.4423677  65.1275666  37.7566474  51.9698245  65.8657861
  37.8865513  51.8216304  64.3645984  37.5453373  51.5583102  65.1247382
  39.2363962  51.6522073  68.9190732  39.1786611  50.7610013  69.2634342
  38.7618142  52.1861961  69.5554693  39.1688462  51.6068918  69.0442311
  55.2093688  51.7293662  62.5770326  54.6551125  52.0343277  61.8593192
  55.5142097  50.8671458  62.2941899  55.1770372  51.6579228  62.4490463
  52.3220400  51.1721074  71.8662944  51.8890273  50.6417929  72.5359245
  51.9519585  50.8630634  71.0396865  52.2198490  51.0643298  71.8464954
  50.7164289  49.5787143  73.9755939  50.0697966  50.2796766  73.8985193
  50.6332904  49.2737528  74.8799835  50.6234755  49.6285206  74.0816599
  43.0469080  49.0790183  64.8242179  43.5220673  48.7871208  64.0456933
  43.3505942  49.9751233  64.9677605  43.1467896  49.1565855  64.7421935
  59.4182522  56.2682707  65.2668668  58.7675784  55.6420179  65.5836507
  59.2098288  57.0831343  65.7236578  59.3085557  56.2919491  65.3658618
  56.2237731  49.5534029  67.7346695  56.5748021  48.9463377  68.3873291
  56.9991546  49.9334820  67.3210120  56.3681107  49.5236008  67.7650751
  51.4069398  50.6924156  69.2775764  51.2175690  51.1814971  68.4771316
  51.8174359  49.8828593  68.9728134  51.4352300  50.6515908  69.1361551
  38.4945011  53.5056546  66.8910909  37.7168103  53.8216388  67.3521245
  38.8795937  52.8622553  67.4850606  38.4442716  53.4640132  67.0268554
  57.7254613  59.9306661  57.7736562  57.4015678  59.0647715  58.0218507
  57.0158978  60.5279334  58.0119512  57.5932481  59.8967815  57.8365887
  49.2667025  53.7820386  54.2982264  49.5576871  53.7281498  55.2089799
  49.0663620  54.7075375  54.1645832  49.2782495  53.8926739  54.3979284
  52.2048380  54.4601390  62.8040138  52.3936315  53.6616054  62.3104533
  51.7735573  54.1527281  63.6009232  52.1736611  54.3192934  62.8429047
  53.1886428  42.3253669  67.2446445  52.8618625  42.5625591  66.3770245
  53.9876956  42.8405762  67.3492963  53.2486872  42.4213052  67.1463567
  63.0261141  53.8947152  63.6772908  62.7172317  54.4217637  64.4148032
  62.4839822  54.1739570  62.9390713  62.9169949  53.9975937  63.6772908
  43.1600686  65.1190937  66.5495583  43.0954054  65.8237302  65.9046769
  42.4678256  65.3097456  67.1824189  43.0630738  65.2342197  66.5481441
  44.4868195  49.5440132  70.6882544  44.4897062  48.6344360  70.9838251
  43.5705646  49.8146818  70.7540153  44.3696174  49.4627718  70.7342164
  46.2760280  57.1717242  68.4014711  46.3632079  56.8932989  67.4907175
  46.3481968  56.3625761  68.9077595  46.2962353  57.0325116  68.3498523
  57.6411681  58.6063087  63.9169999  57.6838920  58.5467044  62.9624058
  57.1452242  57.8326782  64.1835792  57.5834331  58.5001641  63.8293187
  47.8088930  50.7148692  62.7757296  47.3227641  50.6703702  61.9519502
  48.6881975  50.4103160  62.5508696  47.8585451  50.6699619  62.6413793
  40.5383211  50.5478957  64.2698461  41.3702828  50.1335237  64.4982416
  40.7288467  51.4860503  64.2755030  40.6693796  50.6156649  64.2995446
  45.8574491  65.0072337  66.7305777  44.9030891  64.9802893  66.6711807
  46.0410464  65.7347321  67.3245474  45.7587222  65.0966400  66.7991670
  55.1331585  44.0967562  66.7319921  54.9420556  44.6862667  66.0036721
  56.0869411  44.0077581  66.7249211  55.2313080  44.1608512  66.6379469
  44.1144286  51.6591475  65.1904992  44.8678707  51.1900703  65.5490023
  44.4492918  52.0800515  64.3992467  44.2535700  51.6526156  65.1353448
  48.1102697  50.8459170  74.1707553  47.4561319  50.2245631  73.8497289
  47.7038152  51.2435509  74.9415017  47.9745924  50.8169314  74.2280310
  47.2390482  49.1606681  76.9313002  47.0906691  48.2245548  76.7920002
  46.3632078  49.5460545  76.9199865  47.1079897  49.0904494  76.9115012
  57.6561792  51.7505952  66.0234711  58.5885999  51.7440632  66.2426742
  57.6313531  51.5783144  65.0816049  57.7728039  51.7281415  65.9308401
  49.0438452  48.6034091  68.5146082  49.3377165  49.2186393  67.8421497
  48.0935266  48.7120032  68.5386498  48.9595520  48.6960815  68.4318767
  49.8861992  44.0959398  70.7596723  49.4162361  44.8556898  70.4181397
  49.2897964  43.3602763  70.6182509  49.7505219  44.0987975  70.6981540
  56.1492950  56.3985019  64.1404457  55.2821149  56.5266919  63.7586080
  55.9974519  55.8261378  64.8928073  56.0193912  56.3409389  64.1878218
  45.3690108  54.1094538  61.7384039  44.7223785  53.5011638  61.3820220
  45.6750064  54.6058837  60.9789712  45.3251322  54.0951651  61.5962754
  52.3214627  54.7597933  69.1750459  51.9964145  54.2462170  69.9146796
  51.7187090  55.5007640  69.1135276  52.2031059  54.7883707  69.2613130
  57.6706129  55.6399767  69.1396906  56.8669413  55.3141945  69.5469841
  57.7243065  55.1708994  68.3074260  57.5741954  55.5379146  69.0859505
  53.8641426  57.7449048  66.0383203  53.8520183  57.7167357  65.0816048
  54.3208267  58.5597684  66.2476239  53.9207229  57.8457421  65.9428608
  45.1294105  46.8201805  57.9348765  45.4001877  47.7334319  58.0246791
  44.2472192  46.7936444  58.3046934  45.0508908  46.9332653  57.9935664
  44.1005721  53.4815680  73.2260606  44.2737772  54.3143945  72.7890686
  44.7500912  52.8802182  72.8633149  44.2062272  53.5109618  73.1242372
  44.3823192  48.4433757  62.2157010  45.0035481  49.1149442  61.9335654
  43.6161754  48.5772812  61.6585008  44.3638440  48.5470708  62.1082207
  47.7725200  52.3584768  60.3574244  47.9463024  52.4217553  59.4176794
  48.5663766  52.6973229  60.7703747  47.8966503  52.4103244  60.2902492
  46.1334225  55.9277917  65.7151724  46.6830600  55.5844549  65.0116012
  45.2714386  55.5452630  65.5546592  46.0935853  55.8347111  65.6048637
  48.8065542  45.8538569  68.9805916  48.6801145  45.7375061  68.0394325
  48.9791820  46.7887455  69.0852434  48.8129051  45.9583684  68.8731114
  52.6493976  62.2107329  65.9032628  53.0806783  62.9112869  65.4139449
  52.3624546  62.6279626  66.7164356  52.6678729  62.3532115  65.9449821
  50.9883610  56.4311617  55.7994140  51.5743715  56.5483290  55.0520022
  50.2943860  57.0774188  55.6629424  50.9745046  56.5291413  55.6862770
  56.6186808  57.3440049  58.1936777  57.0915307  56.6410014  57.7482004
  55.7566969  56.9724990  58.3789396  56.5690287  57.2064253  58.1604436
  57.1642768  53.8498079  63.1299901  56.9073559  54.7222345  63.4276821
  56.3490582  53.3484790  63.1229191  57.0274448  53.8975729  63.1674668
  46.6080044  55.0900662  70.2788396  46.4082412  54.2490747  69.8658892
  46.3499288  54.9749402  71.1938357  46.5491147  54.9675917  70.3424792
  53.4657710  61.9812973  58.9736164  53.0500788  62.2286957  58.1477156
  53.0852972  62.5748903  59.6213262  53.3641573  62.0886666  58.9516961
  50.1904629  60.2691040  63.4439454  50.4069692  60.1625512  64.3695482
  50.0340010  59.3791227  63.1299900  50.1985458  60.1421388  63.5224343
  41.3800977  61.5069128  66.6725949  40.4378621  61.3562692  66.5884492
  41.6341318  61.0064004  67.4475839  41.2911858  61.4240384  66.7609832
  50.5692046  59.9988436  66.2242893  49.6385160  60.1841884  66.3515685
  51.0033720  60.8382021  66.3713675  50.5056961  60.1294831  66.2596446
  41.7011045  52.8046922  63.5655678  42.0169151  53.6861003  63.7628505
  41.3096610  52.8794017  62.6951193  41.6912896  52.9267585  63.4785936
  43.7755240  53.0831176  67.5593069  43.3020968  53.8698121  67.2927276
  43.9545026  52.6222053  66.7397701  43.7379962  53.1243507  67.4200068
  60.6064391  46.0881914  62.5770327  59.9632709  45.4958231  62.9666485
  60.1018350  46.6152399  61.9569000  60.4597921  46.0792099  62.5473342
  46.4255618  53.0720949  64.0117522  46.8418313  52.2792767  63.6737552
  46.2460058  53.5983269  63.2332276  46.4555840  53.0386185  63.8689166
  39.9090093  50.3694912  61.5722337  40.1416814  50.3396891  62.5006650
  38.9840942  50.1245422  61.5496063  39.8200974  50.3343818  61.6881993
  53.8162225  53.6893663  66.9773581  54.6799385  54.0474001  67.1831262
  53.2937205  53.8579729  67.7615395  53.8595238  53.7567273  67.1039302
  55.0505974  60.4822096  62.2899472  55.3202200  60.4519992  61.3721226
  55.6931883  61.0541654  62.7092615  55.1672222  60.5516118  62.2263076
  46.5953028  55.2496912  56.7002681  47.4861543  55.1035383  57.0170519
  46.2962354  54.3858378  56.4174253  46.6709357  55.1202765  56.7038036
  51.5657112  54.5177021  65.5044546  51.1321211  55.3337904  65.7540633
  52.3376285  54.4740195  66.0680187  51.6090125  54.6169064  65.6083993
  54.9235803  55.2272376  69.5887034  54.7630769  54.6793684  70.3566214
  54.0564002  55.5391393  69.3313166  54.7925218  55.1974355  69.6544644
  45.7783521  57.4036092  61.5595058  46.3510836  57.0218971  62.2248933
  45.8528303  56.8120574  60.8106798  45.8609132  57.2790935  61.5488992
  53.7192277  48.6789350  64.6092575  53.6164594  49.6309700  64.6007722
  52.8612852  48.3437632  64.3497493  53.5968294  48.7581352  64.5753164
  54.4657415  49.4444006  71.7460863  54.0898865  48.8087580  71.1358531
  53.7509819  50.0551401  71.9256914  54.3266001  49.4411346  71.6909319
  53.2879471  51.6660878  64.6198641  53.7169183  52.0571896  65.3807110
  53.9397755  51.7244673  63.9205355  53.4265111  51.7236508  64.6276423
  45.8741922  52.6230218  69.1538327  45.4561906  52.5560691  70.0122603
  45.1525044  52.7879541  68.5471351  45.7286999  52.6352692  69.1863596
  59.3634040  56.2421428  62.3352021  59.0868532  57.0843591  61.9738705
  59.2329228  56.3331822  63.2791897  59.3108651  56.3613513  62.4101554
  52.1609594  59.2321533  59.3851525  52.7925806  59.9037217  59.1298870
  51.3826912  59.4236217  58.8611864  52.1413295  59.3427886  59.2854505
  58.4540773  51.3578603  63.2586836  58.1607833  52.2511076  63.0776642
  59.3553210  51.4591059  63.5641537  58.5314422  51.4856420  63.2749470
  53.2590795  48.4433758  68.0988295  53.1072364  47.7546609  67.4504126
  54.1308784  48.7797724  67.8909401  53.3508782  48.3980602  67.9892279
  50.2152889  57.6685624  62.8231057  51.0824690  57.7436800  62.4242975
  50.3856073  57.3399225  63.7048678  50.3475021  57.6363107  62.8846240
  48.8042449  47.3496786  60.3595457  49.1518098  46.8050753  61.0652383
  47.8550811  47.3166104  60.4762183  48.7280347  47.2761939  60.4641975
  52.8814925  53.1390475  56.1176121  52.3335871  53.2827509  56.8897727
  53.1407228  52.2196724  56.1755949  52.8445421  53.0402515  56.2236782
  47.8781750  56.1956025  63.1752449  48.7424684  56.5911951  63.0614007
  47.9474571  55.3431801  62.7453239  47.9976866  56.1368148  63.1059484
  49.2626609  54.6544653  71.4957704  49.7077980  55.4664711  71.7397222
  48.4220389  54.9402391  71.1393885  49.2118541  54.7944945  71.4809211
  54.0234913  40.3094368  64.2677250  53.6632247  39.8317863  63.5210202
  53.3248975  40.9099701  64.5286474  53.8878140  40.3245420  64.2062067
  53.2267479  46.7540444  70.5751174  52.9473103  47.0581893  69.7117400
  52.4646455  46.8948900  71.1372673  53.0928026  46.8107909  70.5362266
  43.9937624  58.9778147  71.4773855  43.9868342  58.1682583  70.9675615
  44.9181001  59.2182729  71.5346612  44.1103871  58.9051465  71.4194028
  54.6533804  60.3956610  66.2497452  54.7232398  60.3597351  67.2043393
  53.9016704  60.9651673  66.0864035  54.5662005  60.4646549  66.3508614
  50.6898708  52.0335112  64.1376172  50.6454149  51.5970938  63.2869678
  51.6147860  51.9918699  64.3794478  50.8024541  51.9722740  64.0598355
  48.2066873  51.6926239  68.1391345  47.3395072  51.8134654  68.5266290
  48.7003218  51.2100744  68.8024007  48.1593446  51.6464919  68.2741919
  54.3289096  56.8296121  59.7252709  53.7440538  57.3386977  60.2874208
  53.8185320  56.6712118  58.9304829  54.1891909  56.8745194  59.6955724
  44.6756130  56.3339988  72.7911899  44.8522822  56.2752110  73.7302277
  44.4689216  57.2566399  72.6441117  44.6715716  56.4446341  72.8923062
  49.0680940  45.3394640  62.5501625  48.1166207  45.2970062  62.6435006
  49.3717802  45.7309741  63.3696993  48.9855329  45.3843713  62.6661281
  55.5829144  60.1131531  59.5449587  55.0817744  60.2642050  58.7445138
  55.6568153  59.1607098  59.6064770  55.5280661  60.0110910  59.4502064
  43.2420524  52.5858711  60.5264228  42.3540877  52.9443131  60.4981385
  43.4019784  52.2731529  59.6368825  43.1485217  52.5919949  60.4083360
  47.0854732  51.6048504  54.2027669  47.3666428  50.8989892  54.7847158
  47.6414615  52.3470458  54.4403548  47.1928604  51.6097494  54.3074187
  50.5593897  52.3731738  67.2488871  49.6541044  52.2086498  67.5140521
  50.4895303  53.0300453  66.5552153  50.4346820  52.4368606  67.1937327
  41.4857529  50.6813928  57.4766713  40.6347386  51.1104618  57.5707165
  41.3575812  49.8093745  57.8514379  41.3598906  50.6246463  57.5367754
  50.0288048  49.6105576  66.0545837  50.2707145  50.5307493  66.1578213
  49.4976425  49.5905535  65.2590886  49.9912770  49.7252754  65.9661954
  51.1044084  43.7819968  62.1251914  51.7966513  44.4094744  61.9180091
  50.3018915  44.3041463  62.1315553  51.0899746  43.9293744  62.0990284
  56.2936326  59.6987811  55.2818119  55.5170965  59.5081291  55.8071922
  56.8444248  60.2327698  55.8531542  56.2647651  59.7424636  55.4225262
  49.7095301  64.0066171  64.4402588  50.3382645  64.7279918  64.4650076
  48.8608252  64.4242551  64.5922868  49.6812399  64.1527700  64.4628863
  46.4105506  49.0630967  68.5966326  46.3002767  49.7179269  67.9079106
  45.8372418  49.3594850  69.3037394  46.3233707  49.1847547  68.5994610
  51.2735719  44.1167604  67.9220528  51.9952598  43.4900993  67.9793284
  51.1286570  44.3980435  68.8250281  51.3474728  44.0730778  68.0443823
  45.9186483  55.8371605  59.3031281  45.0433853  56.1731489  59.1100879
  46.2234892  55.4709618  58.4722776  45.8459021  55.8334863  59.1723133
  46.9769313  58.6332531  64.4317736  46.1594033  58.5389477  64.9217986
  47.0768129  57.7996101  63.9707400  46.8851326  58.5144528  64.4353091
  52.3705376  60.6920492  55.0378600  53.0160152  61.3636176  54.8179498
  51.5634019  61.1794976  55.2033230  52.3497530  60.8402433  55.0314961
  45.6934816  50.7422219  61.0680667  46.2558208  51.5019719  60.9188671
  44.8043622  51.0794349  60.9648291  45.6519124  50.8830675  61.0362469
  54.9969039  54.6328280  57.2482759  54.4911451  54.0082082  56.7278453
  55.8242469  54.7238674  56.7766357  55.0378958  54.5646506  57.1217038
  53.0402638  58.6054922  61.9074024  53.8006341  59.1443799  62.1251913
  52.7469699  58.9365815  61.0581672  53.1003082  58.7161275  61.8260851
  49.6385160  62.9288416  66.7553265  49.7153036  63.3350487  65.8919491
  50.4115880  63.2297206  67.2312093  49.7464805  63.0190645  66.7051219
  54.6932176  54.5156608  61.2299942  54.5188579  55.1435467  60.5299585
  54.0968148  54.7708160  61.9349796  54.5944907  54.6283373  61.2314084
  38.6861814  57.7265336  65.5468809  39.1769291  58.4450506  65.1466585
  37.9390901  58.1519284  65.9669023  38.6538498  57.8730948  65.5490022
  46.0404692  49.3774478  58.0762979  46.7881378  49.5064543  58.6589539
  45.3488036  49.9253170  58.4482360  46.0479747  49.4639964  58.1979202
  57.0805610  61.1080542  64.5647097  56.2890137  60.8079917  65.0108941
  57.5026040  60.3050298  64.2585325  57.0332182  60.9676168  64.5830945
  52.6418921  42.9103867  64.7294657  53.3912928  43.4705033  64.5272332
  51.9710111  43.1716656  64.0987264  52.6517071  43.0161230  64.6226926
  42.8159679  55.5436300  66.4512705  41.8898980  55.7734738  66.5340020
  42.9025704  55.2202974  65.5546591  42.7080034  55.5317908  66.3473258
  57.2641584  55.0357691  60.4465199  56.3929368  55.0406681  60.8424997
  57.8640253  54.9692247  61.1896891  57.2295174  55.0271959  60.5928910
  57.7474005  48.7295578  64.0859985  58.4442623  48.1669917  64.4239956
  58.0897692  49.6179061  64.1793366  57.8807684  48.7711991  64.1411529
  52.8439647  45.9089704  62.0884218  53.4288205  46.1041130  61.3558592
  53.4207376  45.5599181  62.7679515  52.9929211  45.8893744  62.0813508
  58.2739440  54.1772230  66.8366439  57.7722266  53.4321699  66.5035966
  59.1197621  53.8032676  67.0841313  58.3178226  54.0335196  66.8253302
  52.5500934  51.8963398  61.4293983  52.3578358  52.1388393  60.5228874
  51.9790940  51.1476124  61.6033466  52.4519439  51.8322448  61.3353531
  49.3509956  45.4002930  58.3548980  48.4387822  45.1684079  58.1837782
  49.3001888  46.1673915  58.9255332  49.2280200  45.4688787  58.4058097
  47.9613135  60.2409349  66.3480330  47.5386931  59.8649382  65.5765795
  47.4711431  61.0443675  66.5219812  47.8446887  60.2952319  66.2723725
  45.6530670  51.8240799  71.6859821  45.2056206  51.0602473  71.3232363
  46.5837557  51.6436342  71.5488034  45.7154209  51.7028302  71.6216354
  47.0363983  47.6040173  71.8606375  46.7021125  47.2623135  71.0312012
  47.7211357  48.2233300  71.6053720  47.0814316  47.6395349  71.7213375
  41.9926663  51.0051338  69.1276697  42.4395355  51.6640465  68.5959254
  41.0735247  51.2692705  69.1142347  41.9320446  51.1227093  69.0569590
  39.4736872  56.0086248  63.2685829  38.6255596  56.3095038  63.5945591
  40.0677806  56.1164024  64.0110450  39.4407782  56.0612888  63.4050545
  49.2049260  54.7344819  57.2786814  49.8994784  55.2598974  56.8819945
  49.6558366  53.9686081  57.6322348  49.3509956  54.7034550  57.2730246
  51.0853557  47.4145901  72.2170194  50.2857256  47.6395349  71.7397223
  51.1119138  48.0351275  72.9453393  50.9860515  47.5227759  72.2488392
  50.1569766  52.5230009  58.2834802  50.3977317  51.6007680  58.1936776
  50.9196563  52.9304327  58.6921879  50.2851484  52.4568647  58.3244924
  43.9290993  51.6983393  58.0586202  43.7876484  52.6336362  57.9136633
  43.1081072  51.2868251  57.7899196  43.8061236  51.7657003  58.0055872
  45.1369159  49.0647297  73.9494309  45.7223490  48.4548068  73.5011252
  44.5364716  49.3656087  73.2670728  45.1346065  49.0247214  73.8051811
  49.1246742  49.0655462  71.1323175  49.1650887  48.9683831  70.1805518
  48.8515875  49.9726739  71.2680820  49.0952293  49.1684248  71.0276657
  43.4002464  55.0423011  63.8392181  43.3771523  55.9955609  63.7564866
  44.0878705  54.7667335  63.2332276  43.4851168  55.1292580  63.7508297
  46.1761465  46.7989516  61.1069576  45.7223492  46.6078914  60.2852995
  45.5889812  47.3954024  61.5715267  46.0422012  46.8507992  61.0609956
  54.0627512  59.5591602  57.1118042  53.6811227  58.7218429  57.3755551
  53.6360893  59.7641008  56.2802467  53.9594055  59.4779187  57.0389722
  55.6008122  55.5517950  66.7072433  56.0367117  55.9526948  67.4596049
  54.8912487  56.1576355  66.4908686  55.5655938  55.6808015  66.7765398
  46.8966796  62.6471503  67.0098849  46.5612390  63.5175356  66.7963386
  47.8441113  62.7194102  66.8889696  46.9751992  62.7679918  66.9674585
  48.5340449  51.9094038  71.6371917  49.0201738  52.7144694  71.4604150
  48.6385453  51.7681499  72.5776438  48.6096778  51.9943194  71.7347725
  50.9098413  57.1872376  65.4160663  51.8647786  57.1733572  65.3552551
  50.7019952  58.0739529  65.7102227  51.0051041  57.2986894  65.4450576
  44.6571378  50.2294621  76.4433965  44.3043767  49.4403182  76.8542255
  45.0052800  49.9281749  75.6047679  44.6565604  50.0902494  76.3889493
  53.9432396  45.7844546  64.9005855  53.0749048  45.9195848  65.2817161
  54.3011968  46.6666792  64.8022977  53.8768443  45.9146858  64.9366480
  45.7633410  68.1184939  65.3043433  46.4238297  67.4408017  65.1615077
  45.5658872  68.0670546  66.2391384  45.8228081  68.0250050  65.4054595
  46.3124010  46.6180977  76.5522910  45.5231632  46.4854170  76.0283249
  46.0820382  46.2837424  77.4199110  46.1813425  46.5576770  76.5961316
  59.8281709  50.8259128  68.6843139  60.2225011  51.2647797  69.4387969
  58.8934408  51.0177895  68.7578530  59.7588888  50.9067460  68.7903800
  46.1420827  46.6540235  69.5010222  45.9446289  47.4145901  68.9544286
  46.9630748  46.3123197  69.1481759  46.2217571  46.7079123  69.3864709
  52.3422474  53.8338861  59.1652424  52.3214628  54.7450963  59.4565703
  53.2671625  53.6575229  58.9941225  52.4571401  53.9277833  59.1807987
  42.9932144  57.5273085  63.6787048  43.0936734  58.2009181  64.3518705
  42.1676035  57.7449048  63.2452484  42.9008384  57.6416180  63.7098175
  47.1680342  48.5911616  64.4699574  47.2055620  49.1635257  63.7034537
  46.6386040  47.8461085  64.1878218  47.1056804  48.5691162  64.3356071
  48.4139561  45.1761647  66.5014752  47.6674422  45.0328695  65.9195263
  48.8377312  44.3204763  66.5622864  48.3723868  45.0487912  66.4350072
  61.2715466  48.9026551  66.0687260  60.7473125  48.4625634  65.3998030
  62.0711767  48.3800973  66.1295372  61.3067649  48.7797724  65.9916513
  51.6869547  46.2874165  66.4434925  51.6101671  45.5676748  67.0706962
  50.8440233  46.7389392  66.4929900  51.5691753  46.2531237  66.5297595
  61.0267501  64.8406683  59.0315992  60.6381934  63.9776314  59.1730205
  61.1399108  64.8990478  58.0833690  60.9915317  64.7369732  58.9283616
  61.0983416  65.3950695  56.3460076  60.1503324  65.2889249  56.2668117
  61.4551440  64.9382396  55.5844536  61.0232860  65.3232178  56.2385274
  61.6243076  65.2031928  61.7652740  61.4297406  64.8814931  60.8856332
  61.8090597  64.4136406  62.2743909  61.6225756  65.0611224  61.7186050
  60.3674161  58.4030010  59.6262760  61.1670462  58.1609098  60.0950878
  60.5937374  59.2141904  59.1716064  60.4984746  58.4756692  59.6291044
  56.1100353  68.3711995  55.9867973  55.5269115  67.9041635  56.5850096
  55.8871781  68.0303122  55.1205915  56.0072669  68.2675044  55.9528562
  51.4583241  68.4846926  61.0850372  51.1344306  68.8851841  60.2782283
  50.8959849  67.7224930  61.2172661  51.3451634  68.4385605  60.9980630
  58.4794808  64.7508537  55.7718369  57.9321527  64.8231136  56.5531899
  58.0476228  64.0850007  55.2365571  58.3547731  64.6749195  55.8029496
  53.1759412  63.5371315  56.3877269  53.5529509  64.4120076  56.3049954
  52.2879765  63.6249049  56.0405374  53.1107006  63.6604225  56.3325725
  48.6639488  68.2499498  62.7474452  47.9636229  68.8884501  62.6102665
  49.4705071  68.7598519  62.6731990  48.6772278  68.3973274  62.7198680
  48.3400552  66.8414932  65.1275666  48.6454735  67.3689500  65.8657861
  48.7753774  67.2207559  64.3645984  48.4341633  66.9574357  65.1247382
  53.9357341  64.4781439  64.8242179  54.4108933  64.1862463  64.0456933
  54.2394203  65.3742489  64.9677605  54.0356157  64.5557110  64.7421935
  60.1555286  69.1811641  54.2982264  60.4465131  69.1272753  55.2089799
  59.9551881  70.1066630  54.1645832  60.1670756  69.2917994  54.3979284
  57.2422191  62.6532739  54.4622751  56.8917675  62.6549069  53.5713206
  56.4685698  62.6124491  55.0237179  57.0984589  62.6483750  54.4198487
  58.6977191  66.1139947  62.7757296  58.2115902  66.0694957  61.9519502
  59.5770236  65.8094415  62.5508696  58.7473712  66.0690874  62.6413793
  51.4271471  65.9470212  64.2698461  52.2591089  65.5326492  64.4982416
  51.6176727  66.8851758  64.2755030  51.5582056  66.0147904  64.2995446
  56.2578369  69.5085793  61.7384039  55.6112046  68.9002893  61.3820220
  56.5638325  70.0050092  60.9789712  56.2139582  69.4942906  61.5962754
  56.0182365  62.2193060  57.9348765  56.2890138  63.1325575  58.0246791
  55.1360453  62.1927699  58.3046934  55.9397169  62.3323908  57.9935664
  55.2711453  63.8425013  62.2157010  55.8923741  64.5140697  61.9335654
  54.5050014  63.9764067  61.6585008  55.2526700  63.9461963  62.1082207
  58.6613460  67.7576024  60.3574244  58.8351285  67.8208808  59.4176794
  59.4552027  68.0964484  60.7703747  58.7854764  67.8094499  60.2902492
  61.8771871  71.8302873  55.7994140  62.4631976  71.9474545  55.0520022
  61.1832121  72.4765443  55.6629424  61.8633307  71.9282669  55.6862770
  50.7978354  65.7686167  61.5722337  51.0305075  65.7388146  62.5006650
  49.8729202  65.5236677  61.5496063  50.7089234  65.7335073  61.6881993
  57.4841289  70.6488167  56.7002681  58.3749803  70.5026638  57.0170519
  57.1850614  69.7849633  56.4174253  57.5597618  70.5194020  56.7038036
  59.6930710  62.7488041  60.3595457  60.0406358  62.2042009  61.0652383
  58.7439071  62.7157360  60.4762183  59.6168607  62.6753194  60.4641975
  63.7703186  68.5381731  56.1176121  63.2224132  68.6818765  56.8897727
  64.0295489  67.6187979  56.1755949  63.7333682  68.4393770  56.2236782
  64.9123174  55.7085623  64.2677250  64.5520508  55.2309118  63.5210202
  64.2137235  56.3090956  64.5286474  64.7766401  55.7236675  64.2062067
  59.9569200  60.7385895  62.5501625  59.0054468  60.6961317  62.6435006
  60.2606063  61.1300996  63.3696993  59.8743589  60.7834968  62.6661281
  54.1308785  67.9849966  60.5264228  53.2429138  68.3434386  60.4981385
  54.2908045  67.6722785  59.6368825  54.0373477  67.9911204  60.4083360
  57.9742993  67.0039760  54.2027669  58.2554689  66.2981147  54.7847158
  58.5302876  67.7461714  54.4403548  58.0816864  67.0088749  54.3074187
  52.3745790  66.0805184  57.4766713  51.5235647  66.5095873  57.5707165
  52.2464072  65.2085000  57.8514379  52.2487166  66.0237718  57.5367754
  61.9932344  59.1811223  62.1251914  62.6854774  59.8085999  61.9180091
  61.1907176  59.7032718  62.1315553  61.9788007  59.3284999  62.0990284
  56.8074743  71.2362860  59.3031281  55.9322113  71.5722744  59.1100879
  57.1123153  70.8700873  58.4722776  56.7347282  71.2326118  59.1723133
  56.5823077  66.1413474  61.0680667  57.1446469  66.9010974  60.9188671
  55.6931883  66.4785605  60.9648291  56.5407385  66.2821930  61.0362469
  65.8857300  70.0319536  57.2482759  65.3799712  69.4073337  56.7278453
  66.7130729  70.1229929  56.7766357  65.9267219  69.9637761  57.1217038
  56.9292953  64.7765733  58.0762979  57.6769639  64.9055798  58.6589539
  56.2376296  65.3244425  58.4482360  56.9368008  64.8631220  58.1979202
  63.5307182  58.3095122  64.7294657  64.2801188  58.8696288  64.5272332
  62.8598372  58.5707911  64.0987264  63.5405331  58.4152485  64.6226926
  63.7327908  61.3080959  62.0884218  64.3176466  61.5032385  61.3558592
  64.3095637  60.9590436  62.7679515  63.8817472  61.2885000  62.0813508
  60.2398217  60.7994185  58.3548980  59.3276083  60.5675334  58.1837782
  60.1890149  61.5665170  58.9255332  60.1168461  60.8680042  58.4058097
  60.0937521  70.1336074  57.2786814  60.7883045  70.6590229  56.8819945
  60.5446627  69.3677336  57.6322348  60.2398217  70.1025805  57.2730246
  61.0458027  67.9221264  58.2834802  61.2865577  66.9998935  58.1936776
  61.8084824  68.3295582  58.6921879  61.1739744  67.8559902  58.3244924
  54.8179253  67.0974648  58.0586202  54.6764745  68.0327617  57.9136633
  53.9969332  66.6859506  57.7899196  54.6949497  67.1648258  58.0055872
  57.0649725  62.1980771  61.1069576  56.6111752  62.0070169  60.2852995
  56.4778073  62.7945279  61.5715267  56.9310273  62.2499247  61.0609956
  28.3643135  -4.4582543  45.6906157  27.9757567  -5.3212912  45.8320371
  28.4774741  -4.3998748  44.7423855  28.3290951  -4.5619494  45.5873781
  18.5222233   2.1827207  53.8824476  18.0291662   2.5705565  53.1597845
  17.9425637   1.5074780  54.2331726  18.3848140   2.1463866  53.8350715
  26.6963484   4.7763221  55.4444466  25.9671551   4.1553764  55.4352542
  26.7119369   5.1400713  54.5598560  26.6051271   4.7428457  55.3298953
  28.4359049  -3.9038532  43.0050241  27.4878958  -4.0099977  42.9258282
  28.7927074  -4.3606830  42.2434701  28.3608494  -3.9757049  42.8975439
  30.3584813   7.9051369  49.4114115  29.5282516   7.4793339  49.6256649
  31.0108871   7.2086653  49.4835364  30.3359646   7.7618418  49.4474740
  28.9618710  -4.0957298  48.4242905  28.7673039  -4.4174295  47.5446497
  29.1466230  -4.8852820  48.9334074  28.9601389  -4.2378003  48.3776215
  33.7163503   7.7524521  60.9513942  33.1771052   8.4472907  60.5737992
  34.2111395   7.4038081  60.2103463  33.7105768   7.7969512  60.8078515
  22.0838972   7.6777426  51.6338481  21.7888712   8.3076697  52.2921645
  21.3310324   7.5658826  51.0540205  21.9499519   7.7442871  51.6444547
  25.6819440   9.1886696  56.2307493  25.5191312   9.2915481  55.2931257
  26.4521293   9.7304151  56.4011620  25.7598863   9.2707275  56.1324614
  29.4093174   3.5315730  55.4479821  29.8625373   3.9508440  54.7175408
  28.5386732   3.9292068  55.4508105  29.3556238   3.6356763  55.3553511
  35.6758772  -2.2394248  56.7165318  34.8479569  -2.3214827  56.2434773
  35.4258845  -1.9291561  57.5862731  35.5378905  -2.2104392  56.7667364
  36.1493045   4.5930185  47.6825355  35.8040490   3.8634788  47.1670547
  36.9396970   4.8620541  47.2151379  36.2058848   4.5334143  47.5566705
  24.4654670  -3.4147717  52.9313891  24.6663849  -4.0332678  52.2292321
  25.3020476  -2.9885604  53.1208937  24.5982576  -3.4388583  52.8656282
  33.0708728   6.3987008  55.6381939  33.1759505   5.6299692  56.1975153
  33.9426717   6.7914356  55.6042527  33.1955804   6.3509357  55.7053690
  35.5933161   2.4962554  59.4374787  34.6597407   2.4092985  59.6319330
  35.6216062   2.9563512  58.5981429  35.4772686   2.5440204  59.3547472
  23.4475986  -0.9277231  42.6458138  22.8644748  -1.3947592  43.2440262
  23.2247414  -1.2686105  41.7796080  23.3448303  -1.0314182  42.6118727
  35.2266986   6.4089070  59.1419080  35.8750630   7.1102776  59.0768542
  35.4437823   5.9577926  59.9572021  35.3375499   6.4407504  59.2380745
  39.7444646   0.6570968  52.6174338  39.3628360  -0.2206370  52.6089485
  39.0476028   1.2233372  52.2858007  39.6064778   0.6162720  52.5735932
  28.4353274   3.1412877  58.5479382  28.2788655   3.7454951  59.2734298
  28.4653496   3.7005878  57.7729492  28.4191616   3.2898900  58.5422814
  29.4514640   2.7020124  46.3093341  29.7176225   3.5756638  46.0208345
  28.5046096   2.7701899  46.4344920  29.3642841   2.8224457  46.2888280
  25.8170441  -4.5480690  42.4308534  25.2697160  -4.4758090  43.2122064
  25.3851861  -5.2139220  41.8955736  25.6923364  -4.6240032  42.4619661
  31.4848917   2.8342849  43.9150705  30.7170158   2.6607793  43.3698912
  32.0593552   2.0839245  43.7651639  31.4600656   2.7158929  43.8259751
  31.8486223   2.7840704  50.1793295  31.6627155   3.5095276  49.5832385
  31.2885925   2.0716771  49.8703239  31.7527822   2.7857034  50.0633640
  21.9366728   4.1382300  54.9728063  21.5169392   3.4050160  54.5230864
  22.8402260   3.8532727  55.1043282  21.9990267   4.0084070  54.9317941
  22.7045487   5.1690569  52.4491422  22.4279979   6.0357680  52.1514502
  22.5867692   5.1935518  53.3994937  22.6543192   5.2829582  52.5332879
  31.0016495   9.9108607  47.6669791  30.2834257  10.5362971  47.7617314
  30.8157427   9.2327603  48.3168102  30.8861794   9.9043288  47.7617314
  27.9255272  10.5024126  56.7808783  28.5658086   9.8390091  56.5241986
  28.0392651  10.5922272  57.7269872  28.0219446  10.4293361  56.8692667
  27.4925145  -0.1920597  49.1540247  27.6986286  -0.6219451  49.9834609
  28.2505754   0.3656075  48.9786622  27.6160675  -0.1753215  49.2381704
  33.4357582  -2.1704309  49.2360491  32.8815019  -1.8654694  48.5183357
  33.7405991  -3.0326513  48.9532064  33.4034266  -2.2418744  49.1080628
  30.9710498   7.7928687  56.7971419  31.5720715   7.1768220  56.3806560
  30.6234850   7.3172594  57.5516248  31.0033814   7.6536560  56.8402754
  37.6446416   2.3684736  51.9258833  36.9939679   1.7422207  52.2426672
  37.4362182   3.1833372  52.3826743  37.5349451   2.3921520  52.0248783
  29.6333293  -3.2073815  55.9365930  29.4439584  -2.7183001  55.1361481
  30.0438253  -4.0169379  55.6318299  29.6616194  -3.2482063  55.7951716
  35.9518507   6.0308690  44.4326727  35.6279572   5.1649744  44.6808672
  35.2422872   6.6281362  44.6709677  35.8196375   5.9969844  44.4956052
  27.4930920  -0.1177586  40.9572429  27.7840765  -0.1716473  41.8679964
  27.2927514   0.8077403  40.8235997  27.5046390  -0.0071233  41.0569449
  30.4312274   0.5603419  49.4630304  30.6200209  -0.2381917  48.9694698
  29.9999467   0.2529310  50.2599397  30.4000505   0.4194963  49.5019212
  33.0881932   4.3937934  61.7794163  32.8653360   5.0020834  62.4836946
  33.9680750   4.6546641  61.5071802  33.1724864   4.5056535  61.8345706
  41.2525035  -0.0050820  50.3363073  40.9436211   0.5219666  51.0738197
  40.7103716   0.2741599  49.5980879  41.1433843   0.0977966  50.3363073
  21.3864580  11.2192966  53.2085748  21.3217948  11.9239331  52.5636934
  20.6942151  11.4099485  53.8414354  21.2894632  11.3344226  53.2071606
  24.5024174   3.2719271  55.0604876  24.5895973   2.9935018  54.1497340
  24.5745862   2.4627790  55.5667760  24.5226247   3.1327144  55.0088688
  43.4672191   0.8771426  53.5274803  43.1231183   1.6360762  53.9977063
  43.3540584   1.0967802  52.6025846  43.4083294   1.0020666  53.4694975
  35.8675575   4.7065116  50.5760165  35.9102814   4.6469073  49.6214223
  35.3716136   3.9328811  50.8425957  35.8098225   4.6003670  50.4883352
  26.0352824  -3.1849279  49.4347461  25.5491535  -3.2294270  48.6109667
  26.9145869  -3.4894811  49.2098861  26.0849346  -3.2298352  49.3003958
  24.0838385  11.1074365  53.3895942  23.1294785  11.0804921  53.3301972
  24.2674359  11.8349350  53.9835639  23.9851116  11.1968429  53.4581835
  37.7185424   3.3964428  57.0368511  37.1284904   2.8265282  56.5432906
  38.2191051   2.7987673  57.5926371  37.7069954   3.2466157  57.0446293
  22.3408180  -2.2406496  51.8495157  23.0942601  -2.7097269  52.2080188
  22.6756812  -1.8197456  51.0582632  22.4799595  -2.2471816  51.7943614
  35.8825686  -2.1492020  52.6824876  36.8149893  -2.1557339  52.9016907
  35.8577425  -2.3214828  51.7406214  35.9991934  -2.1716556  52.5898566
  27.2702346  -5.2963880  55.1736247  27.5641059  -4.6811579  54.5011662
  26.3199161  -5.1877940  55.1976664  27.1859415  -5.2037157  55.0908932
  34.3756844   2.4987048  50.7994622  33.5085043   2.6268948  50.4176245
  34.2238413   1.9263407  51.5518238  34.2457806   2.4411418  50.8468384
  23.5954002   0.2096566  48.3974204  22.9487679  -0.3986333  48.0410386
  23.9013959   0.7060865  47.6379877  23.5515216   0.1953679  48.2552919
  30.5478521   0.8599962  55.8340625  30.2228039   0.3464199  56.5736962
  29.9450984   1.6009668  55.7725442  30.4294953   0.8885736  55.9203295
  22.2316989   5.7348890  48.4440894  23.0018841   6.2558138  48.6731920
  22.5146005   4.8281695  48.5551051  22.3667988   5.6858992  48.4879300
  35.8970023   1.7401795  55.7987072  35.0933307   1.4143974  56.2060007
  35.9506959   1.2711022  54.9664425  35.8005848   1.6381174  55.7449670
  32.0905320   3.8451077  52.6973368  32.0784077   3.8169385  51.7406213
  32.5472161   4.6599713  52.9066404  32.1471124   3.9459450  52.6018774
  25.9989094  -1.5413203  47.0164409  26.1726918  -1.4780418  46.0766960
  26.7927660  -1.2024742  47.4293912  26.1230397  -1.4894728  46.9492657
  24.3598119   2.0279945  52.3741889  24.9094494   1.6846577  51.6706177
  23.4978280   1.6454659  52.2136757  24.3199748   1.9349139  52.2638803
  26.6744092   7.9614751  44.8350164  26.5167926   7.6589632  45.7295065
  25.8343646   8.3239996  44.5535879  26.5468148   7.9684154  44.9135052
  24.1837201   7.0257701  49.6277861  24.3829060   6.1329311  49.9099218
  23.7201079   7.4136060  50.3688340  24.1490791   6.9608586  49.7586009
  30.8757871   8.3109357  52.5622793  31.3070677   9.0114898  52.0729614
  30.5888440   8.7281655  53.3754521  30.8942623   8.4534144  52.6039986
  29.2147504   2.5313646  42.4584306  29.8007610   2.6485319  41.7110187
  28.5207754   3.1776217  42.3219589  29.2008940   2.6293442  42.3452935
  34.8450702   3.4442078  44.8526942  35.3179201   2.7412042  44.4072169
  33.9830863   3.0727019  45.0379561  34.7954181   3.3066281  44.8194602
  35.3906662  -0.0499893  49.7890066  35.1337453   0.8224373  50.0866986
  34.5754476  -0.5513182  49.7819356  35.2538342  -0.0022242  49.8264833
  24.8343938   1.1902691  56.9378561  24.6346306   0.3492776  56.5249057
  24.5763182   1.0751431  57.8528523  24.7755041   1.0677946  57.0014957
  30.5986589   1.2551806  60.0455904  30.2280000   1.8638788  59.4056588
  30.9479558   0.5366636  59.5180888  30.5957721   1.2413001  59.8956838
  31.6921604   8.0815001  45.6326329  31.2764682   8.3288986  44.8067322
  31.3116866   8.6750932  46.2803427  31.5905468   8.1888694  45.6107126
  28.4168523   6.3693068  50.1029619  28.6333586   6.2627540  51.0285647
  28.2603904   5.4793256  49.7890065  28.4249352   6.2423416  50.1814508
  19.6064872   7.6071157  53.3316114  18.6642515   7.4564721  53.2474657
  19.8605213   7.1066033  54.1066004  19.5175752   7.5242413  53.4199998
  28.7955940   6.0990465  52.8833058  27.8649054   6.2843912  53.0105850
  29.2297614   6.9384050  53.0303840  28.7320855   6.2296859  52.9186611
  38.0401265   4.2602962  54.2338799  38.9523400   4.5325978  54.3222682
  37.7323988   4.1557846  55.1347339  38.1169141   4.2819334  54.3604520
  19.9274939  -1.0951049  50.2245843  20.2433045  -0.2136968  50.4218671
  19.5360505  -1.0203955  49.3541358  19.9176790  -0.9730387  50.1376101
  22.0019134  -0.8166795  54.2183234  21.5284862  -0.0299851  53.9517441
  22.1808920  -1.2775919  53.3987866  21.9643856  -0.7754465  54.0790234
  19.1053471   5.2204962  51.2131195  19.6197662   5.5879196  51.9315400
  19.2508394   5.8218459  50.4826782  19.1896403   5.3446036  51.2117053
  24.6519512  -0.8277023  50.6707687  25.0682207  -1.6205204  50.3327717
  24.4723953  -0.3014702  49.8922441  24.6819734  -0.8611786  50.5279331
  32.0426120  -0.2104308  53.6363746  32.9063280   0.1476029  53.8421427
[truncated: 1,131,355 more chars]
